# Supplementary material for: Rising Publication Delays Inflate Journal Impact Factors
Source: PLoS One. 2012 Dec 31;7(12):e53374. doi: 10.1371/journal.pone.0053374 (PMC3534064; doi:10.1371/journal.pone.0053374)
Supplement: Data S1 — Datasets used for the analysis. (ZIP) [file pone.0053374.s005.zip › Neurogastroenterology and Motility.csv]

Title	URL	Description	Details	ShortDetails	Resource	Type	Identifiers	Db	EntrezUID	Properties
Smooth muscle caldesmon modulates peristalsis in the wild type and non-innervated zebrafish intestine.	/pubmed/22316291	Abrams J, Davuluri G, Seiler C, Pack M.	Neurogastroenterol Motil. 2012 Mar;24(3):288-99. doi: 10.1111/j.1365-2982.2011.01844.x.	Neurogastroenterol Motil. 2012	PubMed	citation	PMID:22316291	pubmed	22316291	create date:2012/02/10 | first author:Abrams J
Effects of effortful swallow on esophageal function in healthy adults.	/pubmed/22316290	Nekl CG, Lintzenich CR, Leng X, Lever T, Butler SG.	Neurogastroenterol Motil. 2012 Mar;24(3):252-e108. doi: 10.1111/j.1365-2982.2011.01864.x.	Neurogastroenterol Motil. 2012	PubMed	citation	PMID:22316290	pubmed	22316290	create date:2012/02/10 | first author:Nekl CG
Novel insights in the role of peripheral corticotropin-releasing factor and mast cells in stress-induced visceral hypersensitivity.	/pubmed/22316289	Larauche M.	Neurogastroenterol Motil. 2012 Mar;24(3):201-5. doi: 10.1111/j.1365-2982.2011.01867.x.	Neurogastroenterol Motil. 2012	PubMed	citation	PMID:22316289	pubmed	22316289	create date:2012/02/10 | first author:Larauche M
PPI therapy is equally effective in well-defined non-erosive reflux disease and in reflux esophagitis: a meta-analysis.	/pubmed/22309489	Weijenborg PW, Cremonini F, Smout AJ, Bredenoord AJ.	Neurogastroenterol Motil. 2012 Feb 6. doi: 10.1111/j.1365-2982.2012.01888.x. [Epub ahead of print]	Neurogastroenterol Motil. 2012	PubMed	citation	PMID:22309489	pubmed	22309489	create date:2012/02/09 | first author:Weijenborg PW
In vivo dynamic imaging of intestinal motions using diet-related autofluorescence.	/pubmed/22309466	Kwon S, Davies-Venn C, Sevick-Muraca EM.	Neurogastroenterol Motil. 2012 Feb 6. doi: 10.1111/j.1365-2982.2012.01886.x. [Epub ahead of print]	Neurogastroenterol Motil. 2012	PubMed	citation	PMID:22309466	pubmed	22309466	create date:2012/02/09 | first author:Kwon S
Role of distension on duodenal and colonic contractility in mice: a novel myograph for intestines.	/pubmed/22309442	Lu X, Zhang Z, Choy JS, Kassab GS.	Neurogastroenterol Motil. 2012 Feb 6. doi: 10.1111/j.1365-2982.2012.01883.x. [Epub ahead of print]	Neurogastroenterol Motil. 2012	PubMed	citation	PMID:22309442	pubmed	22309442	create date:2012/02/09 | first author:Lu X
Stimulation of gastric slow waves with manual acupuncture at acupuncture points ST36 and PC6 - A randomized single blind controlled trial.	/pubmed/22309404	Witt CM, Meissner K, Pach D, Thiele C, Lüdtke R, Ghadiyali Z, Deter HC, Zimmermann-Viehoff F.	Neurogastroenterol Motil. 2012 Feb 6. doi: 10.1111/j.1365-2982.2012.01877.x. [Epub ahead of print]	Neurogastroenterol Motil. 2012	PubMed	citation	PMID:22309404	pubmed	22309404	create date:2012/02/09 | first author:Witt CM
Effectiveness of chin-down posture to prevent tracheal aspiration in dysphagia secondary to acquired brain injury. A videofluoroscopy study.	/pubmed/22309385	Terré R, Mearin F.	Neurogastroenterol Motil. 2012 Feb 6. doi: 10.1111/j.1365-2982.2011.01869.x. [Epub ahead of print]	Neurogastroenterol Motil. 2012	PubMed	citation	PMID:22309385	pubmed	22309385	create date:2012/02/09 | first author:Terré R
Upregulation of mucosal 5-HT(3) receptors is involved in restoration of colonic transit after pelvic nerve transection.	/pubmed/22304456	Gribovskaja-Rupp I, Takahashi T, Ridolfi T, Kosinski L, Ludwig K.	Neurogastroenterol Motil. 2012 Feb 3. doi: 10.1111/j.1365-2982.2012.01890.x. [Epub ahead of print]	Neurogastroenterol Motil. 2012	PubMed	citation	PMID:22304456	pubmed	22304456	create date:2012/02/07 | first author:Gribovskaja-Rupp I
Duodenal lipid-induced symptom generation in gastroesophageal reflux disease: role of apolipoprotein A-IV and cholecystokinin.	/pubmed/22300015	van Boxel OS, Ter Linde JJ, Oors J, Otto B, Feinle-Bisset C, Smout AJ, Siersema PD.	Neurogastroenterol Motil. 2012 Feb 2. doi: 10.1111/j.1365-2982.2012.01880.x. [Epub ahead of print]	Neurogastroenterol Motil. 2012	PubMed	citation	PMID:22300015	pubmed	22300015	create date:2012/02/04 | first author:van Boxel OS
Role of Lactobacillus acidophilus loaded floating beads in chronic fatigue syndrome: behavioral and biochemical evidences.	/pubmed/22296294	Singh PK, Chopra K, Kuhad A, Kaur IP.	Neurogastroenterol Motil. 2012 Feb 1. doi: 10.1111/j.1365-2982.2011.01861.x. [Epub ahead of print]	Neurogastroenterol Motil. 2012	PubMed	citation	PMID:22296294	pubmed	22296294	create date:2012/02/03 | first author:Singh PK
A comparison between colonic submucosa and mucosa to detect Lewy pathology in Parkinson's disease.	/pubmed/22292943	Pouclet H, Lebouvier T, Coron E, Des Varannes SB, Neunlist M, Derkinderen P.	Neurogastroenterol Motil. 2012 Jan 31. doi: 10.1111/j.1365-2982.2012.01887.x. [Epub ahead of print]	Neurogastroenterol Motil. 2012	PubMed	citation	PMID:22292943	pubmed	22292943	create date:2012/02/02 | first author:Pouclet H
Ca(2+) sensitivity of the maxi chloride channel in interstitial cells of Cajal.	/pubmed/22292914	Wright GW, Parsons SP, Huizinga JD.	Neurogastroenterol Motil. 2012 Feb 1. doi: 10.1111/j.1365-2982.2012.01881.x. [Epub ahead of print]	Neurogastroenterol Motil. 2012	PubMed	citation	PMID:22292914	pubmed	22292914	create date:2012/02/02 | first author:Wright GW
Short-term electrical stimulation of the lower esophageal sphincter increases sphincter pressure in patients with gastroesophageal reflux disease.	/pubmed/22292889	Rodríguez L, Rodríguez P, Neto MG, Ayala JC, Saba J, Berel D, Conklin J, Soffer E.	Neurogastroenterol Motil. 2012 Jan 31. doi: 10.1111/j.1365-2982.2012.01878.x. [Epub ahead of print]	Neurogastroenterol Motil. 2012	PubMed	citation	PMID:22292889	pubmed	22292889	create date:2012/02/02 | first author:Rodríguez L
Life style in persons with functional gastrointestinal disorders - large-scale internet survey of lifestyle in Japan.	/pubmed/22292849	Miwa H.	Neurogastroenterol Motil. 2012 Jan 31. doi: 10.1111/j.1365-2982.2011.01872.x. [Epub ahead of print]	Neurogastroenterol Motil. 2012	PubMed	citation	PMID:22292849	pubmed	22292849	create date:2012/02/02 | first author:Miwa H
Comparative analysis of phase III migrating motor complexes in stomach and small bowel using wireless motility capsule and antroduodenal manometry.	/pubmed/22292793	Brun R, Michalek W, Surjanhata BC, Parkman HP, Semler JR, Kuo B.	Neurogastroenterol Motil. 2012 Jan 31. doi: 10.1111/j.1365-2982.2011.01862.x. [Epub ahead of print]	Neurogastroenterol Motil. 2012	PubMed	citation	PMID:22292793	pubmed	22292793	create date:2012/02/02 | first author:Brun R
Cascade stomach is associated with upper gastrointestinal symptoms: a population-based study.	/pubmed/22288935	Kusano M, Hosaka H, Moki H, Shimoyama Y, Kawamura O, Kuribayashi S, Mori M, Akuzawa M.	Neurogastroenterol Motil. 2012 Jan 30. doi: 10.1111/j.1365-2982.2012.01876.x. [Epub ahead of print]	Neurogastroenterol Motil. 2012	PubMed	citation	PMID:22288935	pubmed	22288935	create date:2012/02/01 | first author:Kusano M
Randomized pharmacodynamic and pharmacogenetic trial of dronabinol effects on colon transit in irritable bowel syndrome-diarrhea.	/pubmed/22288893	Wong BS, Camilleri M, Eckert D, Carlson P, Ryks M, Burton D, Zinsmeister AR.	Neurogastroenterol Motil. 2012 Jan 30. doi: 10.1111/j.1365-2982.2011.01874.x. [Epub ahead of print]	Neurogastroenterol Motil. 2012	PubMed	citation	PMID:22288893	pubmed	22288893	create date:2012/02/01 | first author:Wong BS
Evaluating symptom outcomes in gastroparesis clinical trials: validity and responsiveness of the Gastroparesis Cardinal Symptom Index-Daily Diary (GCSI-DD).	/pubmed/22284754	Revicki DA, Camilleri M, Kuo B, Szarka LA, McCormack J, Parkman HP.	Neurogastroenterol Motil. 2012 Jan 27. doi: 10.1111/j.1365-2982.2012.01879.x. [Epub ahead of print]	Neurogastroenterol Motil. 2012	PubMed	citation	PMID:22284754	pubmed	22284754	create date:2012/01/31 | first author:Revicki DA
Effect of progesterone on colonic motility and fecal output in mice with diarrhea.	/pubmed/22284724	Li CP, Ling C, Biancani P, Behar J.	Neurogastroenterol Motil. 2012 Jan 27. doi: 10.1111/j.1365-2982.2011.01875.x. [Epub ahead of print]	Neurogastroenterol Motil. 2012	PubMed	citation	PMID:22284724	pubmed	22284724	create date:2012/01/31 | first author:Li CP
Predictors of acid suppression success in patients with chronic laryngitis.	/pubmed/22276941	Wang AJ, Liang MJ, Jiang AY, Lin JK, Xiao YL, Peng S, Chen J, Wen WP, Chen MH.	Neurogastroenterol Motil. 2012 Jan 25. doi: 10.1111/j.1365-2982.2011.01873.x. [Epub ahead of print]	Neurogastroenterol Motil. 2012	PubMed	citation	PMID:22276941	pubmed	22276941	create date:2012/01/27 | first author:Wang AJ
Solid-state vs water-perfused catheters to measure colonic high-amplitude propagating contractions.	/pubmed/22276915	Liem O, Burgers RE, Connor FL, Benninga MA, Reddy SN, Mousa HM, Di Lorenzo C.	Neurogastroenterol Motil. 2012 Jan 25. doi: 10.1111/j.1365-2982.2011.01870.x. [Epub ahead of print]	Neurogastroenterol Motil. 2012	PubMed	citation	PMID:22276915	pubmed	22276915	create date:2012/01/27 | first author:Liem O
Visceral hypersensitivity in symptomatic diverticular disease and the role of neuropeptides and low grade inflammation.	/pubmed/22276853	Humes DJ, Simpson J, Smith J, Sutton P, Zaitoun A, Bush D, Bennett A, Scholefield JH, Spiller RC.	Neurogastroenterol Motil. 2012 Jan 25. doi: 10.1111/j.1365-2982.2011.01863.x. [Epub ahead of print]	Neurogastroenterol Motil. 2012	PubMed	citation	PMID:22276853	pubmed	22276853	create date:2012/01/27 | first author:Humes DJ
Delayed gastric emptying rates and impaired antral motility in children fulfilling Rome III criteria for functional abdominal pain.	/pubmed/22273006	Devanarayana NM, Rajindrajith S, Rathnamalala N, Samaraweera S, Benninga MA.	Neurogastroenterol Motil. 2012 Jan 25. doi: 10.1111/j.1365-2982.2011.01871.x. [Epub ahead of print]	Neurogastroenterol Motil. 2012	PubMed	citation	PMID:22273006	pubmed	22273006	create date:2012/01/26 | first author:Devanarayana NM
A marketed fermented dairy product containing Bifidobacterium lactis CNCM I-2494 suppresses gut hypersensitivity and colonic barrier disruption induced by acute stress in rats.	/pubmed/22272920	Agostini S, Goubern M, Tondereau V, Salvador-Cartier C, Bezirard V, Lévèque M, Keränen H, Theodorou V, Bourdu-Naturel S, Goupil-Feuillerat N, Legrain-Raspaud S, Eutamene H.	Neurogastroenterol Motil. 2012 Jan 25. doi: 10.1111/j.1365-2982.2011.01865.x. [Epub ahead of print]	Neurogastroenterol Motil. 2012	PubMed	citation	PMID:22272920	pubmed	22272920	create date:2012/01/26 | first author:Agostini S
Future directions in esophageal motility and function - new technology and methodology.	/pubmed/22248108	Fox M, Sweis R.	Neurogastroenterol Motil. 2012 Mar;24 Suppl 1:48-56. doi: 10.1111/j.1365-2982.2011.01835.x.	Neurogastroenterol Motil. 2012	PubMed	citation	PMID:22248108	pubmed	22248108	create date:2012/01/25 | first author:Fox M
Weak and absent peristalsis.	/pubmed/22248107	Smout A, Fox M.	Neurogastroenterol Motil. 2012 Mar;24 Suppl 1:40-7. doi: 10.1111/j.1365-2982.2011.01831.x.	Neurogastroenterol Motil. 2012	PubMed	citation	PMID:22248107	pubmed	22248107	create date:2012/01/25 | first author:Smout A
Esophageal hypertensive peristaltic disorders.	/pubmed/22248106	Roman S, Tutuian R.	Neurogastroenterol Motil. 2012 Mar;24 Suppl 1:32-9. doi: 10.1111/j.1365-2982.2011.01837.x.	Neurogastroenterol Motil. 2012	PubMed	citation	PMID:22248106	pubmed	22248106	create date:2012/01/25 | first author:Roman S
Achalasia and esophago-gastric junction outflow obstruction: focus on the subtypes.	/pubmed/22248105	Boeckxstaens G, Zaninotto G.	Neurogastroenterol Motil. 2012 Mar;24 Suppl 1:27-31. doi: 10.1111/j.1365-2982.2011.01833.x.	Neurogastroenterol Motil. 2012	PubMed	citation	PMID:22248105	pubmed	22248105	create date:2012/01/25 | first author:Boeckxstaens G
Evaluation of esophageal contractile propagation using esophageal pressure topography.	/pubmed/22248104	Pandolfino JE, Sifrim D.	Neurogastroenterol Motil. 2012 Mar;24 Suppl 1:20-6. doi: 10.1111/j.1365-2982.2011.01832.x.	Neurogastroenterol Motil. 2012	PubMed	citation	PMID:22248104	pubmed	22248104	create date:2012/01/25 | first author:Pandolfino JE
Evaluation of the esophagogastric junction using high resolution manometry and esophageal pressure topography.	/pubmed/22248103	Kahrilas PJ, Peters JH.	Neurogastroenterol Motil. 2012 Mar;24 Suppl 1:11-9. doi: 10.1111/j.1365-2982.2011.01829.x.	Neurogastroenterol Motil. 2012	PubMed	citation	PMID:22248103	pubmed	22248103	create date:2012/01/25 | first author:Kahrilas PJ
Technical aspects of clinical high-resolution manometry studies.	/pubmed/22248102	Bredenoord AJ, Hebbard GS.	Neurogastroenterol Motil. 2012 Mar;24 Suppl 1:5-10. doi: 10.1111/j.1365-2982.2011.01830.x.	Neurogastroenterol Motil. 2012	PubMed	citation	PMID:22248102	pubmed	22248102	create date:2012/01/25 | first author:Bredenoord AJ
High resolution manometry: the Ray Clouse legacy.	/pubmed/22248101	Gyawali CP.	Neurogastroenterol Motil. 2012 Mar;24 Suppl 1:2-4. doi: 10.1111/j.1365-2982.2011.01836.x. No abstract available.	Neurogastroenterol Motil. 2012	PubMed	citation	PMID:22248101	pubmed	22248101	create date:2012/01/25 | first author:Gyawali CP
Ascona 2011: Proceedings of the HRM Working Group Conference-Introduction for the Proceedings of the Ascona Conference on Advances in Clinical Investigation of Esophageal Dysmotility and Reflux Disease.	/pubmed/22248100	Pandolfino J, Fox M.	Neurogastroenterol Motil. 2012 Mar;24 Suppl 1:1. doi: 10.1111/j.1365-2982.2011.01838.x. No abstract available.	Neurogastroenterol Motil. 2012	PubMed	citation	PMID:22248100	pubmed	22248100	create date:2012/01/25 | first author:Pandolfino J
Localization of mGluR5, GABA(B) , GABA(A) , and cannabinoid receptors on the vago-vagal reflex pathway responsible for transient lower esophageal sphincter relaxation in humans: an immunohistochemical study.	/pubmed/22256945	Rohof WO, Aronica E, Beaumont H, Troost D, Boeckxstaens GE.	Neurogastroenterol Motil. 2012 Jan 19. doi: 10.1111/j.1365-2982.2011.01868.x. [Epub ahead of print]	Neurogastroenterol Motil. 2012	PubMed	citation	PMID:22256945	pubmed	22256945	create date:2012/01/20 | first author:Rohof WO
Heart rate variability in the irritable bowel syndrome: a review of the literature.	/pubmed/22256893	Mazurak N, Seredyuk N, Sauer H, Teufel M, Enck P.	Neurogastroenterol Motil. 2012 Mar;24(3):206-16. doi: 10.1111/j.1365-2982.2011.01866.x. Epub 2012 Jan 19.	Neurogastroenterol Motil. 2012	PubMed	citation	PMID:22256893	pubmed	22256893	create date:2012/01/20 | first author:Mazurak N
Plasticity of mouse enteric synapses mediated through endocannabinoid and purinergic signaling.	/pubmed/22235973	Hons IM, Storr MA, Mackie K, Lutz B, Pittman QJ, Mawe GM, Sharkey KA.	Neurogastroenterol Motil. 2012 Mar;24(3):e113-e124. doi: 10.1111/j.1365-2982.2011.01860.x. Epub 2012 Jan 11.	Neurogastroenterol Motil. 2012	PubMed	citation	PMID:22235973	pubmed	22235973	create date:2012/01/13 | first author:Hons IM
Classification of functional dyspepsia based on concomitant bowel symptoms.	/pubmed/22235936	Matsuzaki J, Suzuki H, Asakura K, Fukushima Y, Inadomi JM, Takebayashi T, Hibi T.	Neurogastroenterol Motil. 2012 Jan 11. doi: 10.1111/j.1365-2982.2011.01859.x. [Epub ahead of print]	Neurogastroenterol Motil. 2012	PubMed	citation	PMID:22235936	pubmed	22235936	create date:2012/01/13 | first author:Matsuzaki J
Increased rectal wall stiffness after prostate radiotherapy: relation with fecal urgency.	/pubmed/22235913	Krol R, Hopman WP, Smeenk RJ, Van Lin EN.	Neurogastroenterol Motil. 2012 Jan 11. doi: 10.1111/j.1365-2982.2011.01858.x. [Epub ahead of print]	Neurogastroenterol Motil. 2012	PubMed	citation	PMID:22235913	pubmed	22235913	create date:2012/01/13 | first author:Krol R
Topographic and manometric characterization of the recto-anal inhibitory reflex.	/pubmed/22235880	Cheeney G, Nguyen M, Valestin J, Rao SS.	Neurogastroenterol Motil. 2012 Mar;24(3):e147-54. doi: 10.1111/j.1365-2982.2011.01857.x. Epub 2012 Jan 11.	Neurogastroenterol Motil. 2012	PubMed	citation	PMID:22235880	pubmed	22235880	create date:2012/01/13 | first author:Cheeney G
Comparison of the motor discharge to the voluntary sphincters of continence in the rat.	/pubmed/22235853	Buffini M, O'Halloran KD, O'Herlihy C, O'Connell PR, Jones JF.	Neurogastroenterol Motil. 2012 Jan 11. doi: 10.1111/j.1365-2982.2011.01856.x. [Epub ahead of print]	Neurogastroenterol Motil. 2012	PubMed	citation	PMID:22235853	pubmed	22235853	create date:2012/01/13 | first author:Buffini M
Decreased myosin phosphatase target subunit 1(MYPT1) phosphorylation via attenuated rho kinase and zipper-interacting kinase activities in edematous intestinal smooth muscle.	/pubmed/22235829	Chu J, Miller CT, Kislitsyna K, Laine GA, Stewart RH, Cox CS, Uray KS.	Neurogastroenterol Motil. 2012 Mar;24(3):257-e109. doi: 10.1111/j.1365-2982.2011.01855.x. Epub 2012 Jan 11.	Neurogastroenterol Motil. 2012	PubMed	citation	PMID:22235829	pubmed	22235829	create date:2012/01/13 | first author:Chu J
Sacral nerve stimulation enhances epithelial barrier of the rectum: results from a porcine model.	/pubmed/22221410	Meurette G, Blanchard C, Duchalais-Dassonneville E, Coquenlorge S, Aubert P, Wong M, Lehur PA, Neunlist M.	Neurogastroenterol Motil. 2012 Mar;24(3):267-e110. doi: 10.1111/j.1365-2982.2011.01839.x. Epub 2012 Jan 4.	Neurogastroenterol Motil. 2012	PubMed	citation	PMID:22221410	pubmed	22221410	create date:2012/01/10 | first author:Meurette G
Oxytocin-immunoreactive innervation of identified neurons in the rat dorsal vagal complex.	/pubmed/22188490	Llewellyn-Smith IJ, Kellett DO, Jordan D, Browning KN, Alberto Travagli R.	Neurogastroenterol Motil. 2012 Mar;24(3):e136-46. doi: 10.1111/j.1365-2982.2011.01851.x. Epub 2011 Dec 21.	Neurogastroenterol Motil. 2012	PubMed	citation	PMID:22188490	pubmed	22188490	create date:2011/12/23 | first author:Llewellyn-Smith IJ
An assessment of enteric nervous system and estroprogestinic receptors in obstructed defecation associated with rectal intussusception.	/pubmed/22188470	Bassotti G, Villanacci V, Bellomi A, Fante R, Cadei M, Vicenzi L, Tonelli F, Nesi G, Asteria CR.	Neurogastroenterol Motil. 2012 Mar;24(3):e155-e161. doi: 10.1111/j.1365-2982.2011.01850.x. Epub 2011 Dec 21.	Neurogastroenterol Motil. 2012	PubMed	citation	PMID:22188470	pubmed	22188470	create date:2011/12/23 | first author:Bassotti G
Abnormal intestinal function related to hypocupremia in a rodent model.	/pubmed/22188433	Greenwood-Van Meerveld B, Prodan CI.	Neurogastroenterol Motil. 2012 Mar;24(3):283-e112. doi: 10.1111/j.1365-2982.2011.01849.x. Epub 2011 Dec 21.	Neurogastroenterol Motil. 2012	PubMed	citation	PMID:22188433	pubmed	22188433	create date:2011/12/23 | first author:Greenwood-Van Meerveld B
'Idiopathic' intestinal failure - the importance of identifying and treating primary psychopathology.	/pubmed/22188396	Bourke J, Soldan J, Silk DB, Aziz Q, Libby GW.	Neurogastroenterol Motil. 2012 Mar;24(3):242-51. doi: 10.1111/j.1365-2982.2011.01847.x. Epub 2011 Dec 21.	Neurogastroenterol Motil. 2012	PubMed	citation	PMID:22188396	pubmed	22188396	create date:2011/12/23 | first author:Bourke J
Accommodation of the abdomen to its content: integrated abdomino-thoracic response.	/pubmed/22188369	Burri E, Cisternas D, Villoria A, Accarino A, Soldevilla A, Malagelada JR, Azpiroz F.	Neurogastroenterol Motil. 2011 Dec 21. doi: 10.1111/j.1365-2982.2011.01846.x. [Epub ahead of print]	Neurogastroenterol Motil. 2011	PubMed	citation	PMID:22188369	pubmed	22188369	create date:2011/12/23 | first author:Burri E
High-resolution esophageal manometry: addressing thermal drift of the manoscan system.	/pubmed/22188326	Robertson EV, Lee YY, Derakhshan MH, Wirz AA, Whiting JR, Seenan JP, Connolly P, McColl KE.	Neurogastroenterol Motil. 2012 Jan;24(1):61-4, e11. doi: 10.1111/j.1365-2982.2011.01817.x.	Neurogastroenterol Motil. 2012	PubMed	citation	PMID:22188326	pubmed	22188326	create date:2011/12/23 | first author:Robertson EV
Intestinal tissue engineering: current concepts and future vision of regenerative medicine in the gut.	/pubmed/22188325	Bitar KN, Raghavan S.	Neurogastroenterol Motil. 2012 Jan;24(1):7-19. doi: 10.1111/j.1365-2982.2011.01843.x.	Neurogastroenterol Motil. 2012	PubMed	citation	PMID:22188325	pubmed	22188325	create date:2011/12/23 | first author:Bitar KN
Title	URL	Description	Details	ShortDetails	Resource	Type	Identifiers	Db	EntrezUID	Properties
Gastrointestinal extracellular electrical recordings: fact or artifact?	/pubmed/22188324	O'Grady G.	Neurogastroenterol Motil. 2012 Jan;24(1):1-6. doi: 10.1111/j.1365-2982.2011.01815.x.	Neurogastroenterol Motil. 2012	PubMed	citation	PMID:22188324	pubmed	22188324	create date:2011/12/23 | first author:O'Grady G
Lesioning of TRPV1 expressing primary afferent neurons prevents PAR-2 induced motility, but not mechanical hypersensitivity in the rat colon.	/pubmed/22168801	Suckow SK, Anderson EM, Caudle RM.	Neurogastroenterol Motil. 2012 Mar;24(3):e125-35. doi: 10.1111/j.1365-2982.2011.01848.x. Epub 2011 Dec 13.	Neurogastroenterol Motil. 2012	PubMed	citation	PMID:22168801	pubmed	22168801	create date:2011/12/16 | first author:Suckow SK
Protease activated receptor 4 status of mast cells in post infectious irritable bowel syndrome.	/pubmed/22151913	Han W, Wang Z, Lu X, Guo C.	Neurogastroenterol Motil. 2011 Dec 11. doi: 10.1111/j.1365-2982.2011.01841.x. [Epub ahead of print]	Neurogastroenterol Motil. 2011	PubMed	citation	PMID:22151913	pubmed	22151913	create date:2011/12/14 | first author:Han W
Prokinetic effect of a standardized yarrow (Achillea millefolium) extract and its constituent choline: studies in the mouse and human stomach.	/pubmed/22151891	Borrelli F, Romano B, Fasolino I, Tagliatatela-Scafati O, Aprea G, Capasso R, Capasso F, Coppola Bottazzi E, Izzo AA.	Neurogastroenterol Motil. 2011 Dec 12. doi: 10.1111/j.1365-2982.2011.01827.x. [Epub ahead of print]	Neurogastroenterol Motil. 2011	PubMed	citation	PMID:22151891	pubmed	22151891	create date:2011/12/14 | first author:Borrelli F
Effects of vaginal hysterectomy on anorectal sensorimotor functions - a prospective study.	/pubmed/22151833	Bharucha AE, Klingele CJ, Seide BM, Gebhart JB, Zinsmeister AR.	Neurogastroenterol Motil. 2012 Mar;24(3):235-41. doi: 10.1111/j.1365-2982.2011.01825.x. Epub 2011 Dec 12.	Neurogastroenterol Motil. 2012	PubMed	citation	PMID:22151833	pubmed	22151833	create date:2011/12/14 | first author:Bharucha AE
Overlap of dyspepsia and gastroesophageal reflux in the general population: one disease or distinct entities?	/pubmed/22150874	Choung RS, Locke GR 3rd, Schleck CD, Zinsmeister AR, Talley NJ.	Neurogastroenterol Motil. 2012 Mar;24(3):229-e106. doi: 10.1111/j.1365-2982.2011.01845.x. Epub 2011 Dec 12.	Neurogastroenterol Motil. 2012	PubMed	citation	PMID:22150874	pubmed	22150874	create date:2011/12/14 | first author:Choung RS
Bitter taster status predicts susceptibility to vection-induced motion sickness and nausea.	/pubmed/22141371	Benson PW, Hooker JB, Koch KL, Weinberg RB.	Neurogastroenterol Motil. 2011 Dec 5. doi: 10.1111/j.1365-2982.2011.01842.x. [Epub ahead of print]	Neurogastroenterol Motil. 2011	PubMed	citation	PMID:22141371	pubmed	22141371	create date:2011/12/07 | first author:Benson PW
The presence of pepsin in the lung and its relationship to pathologic gastro-esophageal reflux.	/pubmed/22141343	Rosen R, Johnston N, Hart K, Khatwa U, Nurko S.	Neurogastroenterol Motil. 2011 Dec 5. doi: 10.1111/j.1365-2982.2011.01826.x. [Epub ahead of print]	Neurogastroenterol Motil. 2011	PubMed	citation	PMID:22141343	pubmed	22141343	create date:2011/12/07 | first author:Rosen R
Peripheral α-helical CRF (9-41) does not reverse stress-induced mast cell dependent visceral hypersensitivity in maternally separated rats.	/pubmed/22129370	van den Wijngaard RM, Stanisor OI, van Diest SA, Welting O, Wouters MM, de Jonge WJ, Boeckxstaens GE.	Neurogastroenterol Motil. 2012 Mar;24(3):274-e111. doi: 10.1111/j.1365-2982.2011.01840.x. Epub 2011 Nov 30.	Neurogastroenterol Motil. 2012	PubMed	citation	PMID:22129370	pubmed	22129370	create date:2011/12/02 | first author:van den Wijngaard RM
Functional gut disorders or disordered gut function? Small bowel dysmotility evidenced by an original technique.	/pubmed/22129212	Malagelada C, De Lorio F, Seguí S, Mendez S, Drozdzal M, Vitria J, Radeva P, Santos J, Accarino A, Malagelada JR, Azpiroz F.	Neurogastroenterol Motil. 2012 Mar;24(3):223-e105. doi: 10.1111/j.1365-2982.2011.01823.x. Epub 2011 Nov 30.	Neurogastroenterol Motil. 2012	PubMed	citation	PMID:22129212	pubmed	22129212	create date:2011/12/02 | first author:Malagelada C
Mast cells trigger epithelial barrier dysfunction, bacterial translocation and postoperative ileus in a mouse model.	/pubmed/22122661	Snoek SA, Dhawan S, van Bree SH, Cailotto C, van Diest SA, Duarte JM, Stanisor OI, Hilbers FW, Nijhuis L, Koeman A, van den Wijngaard RM, Zuurbier CJ, Boeckxstaens GE, de Jonge WJ.	Neurogastroenterol Motil. 2011 Nov 29. doi: 10.1111/j.1365-2982.2011.01820.x. [Epub ahead of print]	Neurogastroenterol Motil. 2011	PubMed	citation	PMID:22122661	pubmed	22122661	create date:2011/11/30 | first author:Snoek SA
Nausea and vomiting in diabetic and idiopathic gastroparesis.	/pubmed/22118574	Cherian D, Parkman HP.	Neurogastroenterol Motil. 2012 Mar;24(3):217-e103. doi: 10.1111/j.1365-2982.2011.01828.x. Epub 2011 Nov 27.	Neurogastroenterol Motil. 2012	PubMed	citation	PMID:22118574	pubmed	22118574	create date:2011/11/29 | first author:Cherian D
Neuroanatomical evidence demonstrating the existence of the vagal anti-inflammatory reflex in the intestine.	/pubmed/22118533	Cailotto C, Costes LM, van der Vliet J, VAN Bree SH, VAN Heerikhuize JJ, Buijs RM, Boeckxstaens GE.	Neurogastroenterol Motil. 2011 Nov 27. doi: 10.1111/j.1365-2982.2011.01824.x. [Epub ahead of print]	Neurogastroenterol Motil. 2011	PubMed	citation	PMID:22118533	pubmed	22118533	create date:2011/11/29 | first author:Cailotto C
Assessment of gastric motor function in childhood functional dyspepsia and obesity.	/pubmed/22103293	Hoffman I, Tack J.	Neurogastroenterol Motil. 2011 Nov 21. doi: 10.1111/j.1365-2982.2011.01813.x. [Epub ahead of print]	Neurogastroenterol Motil. 2011	PubMed	citation	PMID:22103293	pubmed	22103293	create date:2011/11/23 | first author:Hoffman I
Objective definition and detection of transient lower esophageal sphincter relaxation revisited: is there room for improvement?	/pubmed/22103259	Holloway RH, Boeckxstaens GE, Penagini R, Sifrm DA, Smout AJ.	Neurogastroenterol Motil. 2012 Jan;24(1):54-60. doi: 10.1111/j.1365-2982.2011.01812.x. Epub 2011 Nov 21.	Neurogastroenterol Motil. 2012	PubMed	citation	PMID:22103259	pubmed	22103259	create date:2011/11/23 | first author:Holloway RH
Slow gallbladder emptying reverts to normal but small intestinal transit of a physiological meal remains slow in celiac patients during gluten-free diet.	/pubmed/22097920	Benini F, Mora A, Turini D, Bertolazzi S, Lanzarotto F, Ricci C, Villanacci V, Barbara G, Stanghellini V, Lanzini A.	Neurogastroenterol Motil. 2011 Nov 20. doi: 10.1111/j.1365-2982.2011.01822.x. [Epub ahead of print]	Neurogastroenterol Motil. 2011	PubMed	citation	PMID:22097920	pubmed	22097920	create date:2011/11/22 | first author:Benini F
The effects of methane and hydrogen gases produced by enteric bacteria on ileal motility and colonic transit time.	/pubmed/22097886	Jahng J, Jung IS, Choi EJ, Conklin JL, Park H.	Neurogastroenterol Motil. 2011 Nov 20. doi: 10.1111/j.1365-2982.2011.01819.x. [Epub ahead of print]	Neurogastroenterol Motil. 2011	PubMed	citation	PMID:22097886	pubmed	22097886	create date:2011/11/22 | first author:Jahng J
The contribution of protein kinase C and CPI-17 signaling pathways to hypercontractility in murine experimental colitis.	/pubmed/22093175	Ihara E, Chappellaz M, Turner SR, MacDonald JA.	Neurogastroenterol Motil. 2012 Jan;24(1):e15-26. doi: 10.1111/j.1365-2982.2011.01821.x. Epub 2011 Nov 16.	Neurogastroenterol Motil. 2012	PubMed	citation	PMID:22093175	pubmed	22093175	create date:2011/11/19 | first author:Ihara E
Loss of sensory and noradrenergic innervation in benign colorectal adenomatous polyps - a putative role of semaphorins 3F and 3A.	/pubmed/22093159	Graf N, McLean M, Capellino S, Schölmerich J, Murray GI, El-Omar EM, Straub RH.	Neurogastroenterol Motil. 2011 Nov 16. doi: 10.1111/j.1365-2982.2011.01818.x. [Epub ahead of print]	Neurogastroenterol Motil. 2011	PubMed	citation	PMID:22093159	pubmed	22093159	create date:2011/11/19 | first author:Graf N
Treatment of IBS-D with 5-HT3 receptor antagonists vs spasmolytic agents: similar therapeutical effects from heterogeneous pharmacological targets.	/pubmed/22093116	Clavé P.	Neurogastroenterol Motil. 2011 Dec;23(12):1051-5. doi: 10.1111/j.1365-2982.2011.01808.x.	Neurogastroenterol Motil. 2011	PubMed	citation	PMID:22093116	pubmed	22093116	create date:2011/11/19 | first author:Clavé P
Altered physiology of acid secretion in depression-prone Flinders rats results in exacerbated NSAID and stress-induced gastric damage.	/pubmed/22082353	Padol IT, Wang C, Hunt RH.	Neurogastroenterol Motil. 2011 Nov 14. doi: 10.1111/j.1365-2982.2011.01811.x. [Epub ahead of print]	Neurogastroenterol Motil. 2011	PubMed	citation	PMID:22082353	pubmed	22082353	create date:2011/11/16 | first author:Padol IT
Effects of denervation at ileocecal junction and ileocecal resection in dogs.	/pubmed/22082338	Morita H, Mochiki E, Ogawa A, Yanai M, Toyomasu Y, Tabe Y, Ohno T, Tsutsumi S, Asao T, Kuwano H.	Neurogastroenterol Motil. 2012 Jan;24(1):86-93, e14. doi: 10.1111/j.1365-2982.2011.01810.x. Epub 2011 Nov 14.	Neurogastroenterol Motil. 2012	PubMed	citation	PMID:22082338	pubmed	22082338	create date:2011/11/16 | first author:Morita H
Ambulatory high-resolution manometry, lower esophageal sphincter lift and transient lower esophageal sphincter relaxation.	/pubmed/22074595	Mittal RK, Karstens A, Leslie E, Babaei A, Bhargava V.	Neurogastroenterol Motil. 2012 Jan;24(1):40-6, e2. doi: 10.1111/j.1365-2982.2011.01816.x. Epub 2011 Nov 10.	Neurogastroenterol Motil. 2012	PubMed	citation	PMID:22074595	pubmed	22074595	create date:2011/11/15 | first author:Mittal RK
5-HT(3) and 5-HT(4) receptors contribute to the anti-motility effects of Garcinia buchananii bark extract in the guinea-pig distal colon.	/pubmed/22074563	Boakye PA, Stenkamp-Strahm C, Bhattarai Y, Heckman MD, Brierley SM, Pasilis SP, Balemba OB.	Neurogastroenterol Motil. 2012 Jan;24(1):e27-40. doi: 10.1111/j.1365-2982.2011.01807.x. Epub 2011 Nov 10.	Neurogastroenterol Motil. 2012	PubMed	citation	PMID:22074563	pubmed	22074563	create date:2011/11/15 | first author:Boakye PA
Changes in neuromuscular transmission in the W/W(v) mouse internal anal sphincter.	/pubmed/22074497	Duffy AM, Cobine CA, Keef KD.	Neurogastroenterol Motil. 2012 Jan;24(1):e41-55. doi: 10.1111/j.1365-2982.2011.01806.x. Epub 2011 Nov 10.	Neurogastroenterol Motil. 2012	PubMed	citation	PMID:22074497	pubmed	22074497	create date:2011/11/15 | first author:Duffy AM
Distinct microbial populations exist in the mucosa-associated microbiota of sub-groups of irritable bowel syndrome.	/pubmed/22070725	Parkes GC, Rayment NB, Hudspith BN, Petrovska L, Lomer MC, Brostoff J, Whelan K, Sanderson JD.	Neurogastroenterol Motil. 2012 Jan;24(1):31-9. doi: 10.1111/j.1365-2982.2011.01803.x. Epub 2011 Nov 9.	Neurogastroenterol Motil. 2012	PubMed	citation	PMID:22070725	pubmed	22070725	create date:2011/11/11 | first author:Parkes GC
Influence of gastric acid on gastric emptying and gastric distension-induced pain response in rats - effects of famotidine and mosapride.	/pubmed/22066725	Keto Y, Hirata T, Takemoto Y, Yamano M, Yokoyama T.	Neurogastroenterol Motil. 2011 Nov 8. doi: 10.1111/j.1365-2982.2011.01809.x. [Epub ahead of print]	Neurogastroenterol Motil. 2011	PubMed	citation	PMID:22066725	pubmed	22066725	create date:2011/11/10 | first author:Keto Y
Increased prokineticin 2 expression in gut inflammation: role in visceral pain and intestinal ion transport.	/pubmed/22050240	Watson RP, Lilley E, Panesar M, Bhalay G, Langridge S, Tian SS, McClenaghan C, Ropenga A, Zeng F, Nash MS.	Neurogastroenterol Motil. 2012 Jan;24(1):65-75, e12. doi: 10.1111/j.1365-2982.2011.01804.x. Epub 2011 Nov 3.	Neurogastroenterol Motil. 2012	PubMed	citation	PMID:22050240	pubmed	22050240	create date:2011/11/05 | first author:Watson RP
Does meal ingestion enhance sensitivity of visceroperception assessment in irritable bowel syndrome?	/pubmed/22050206	Ludidi S, Conchillo JM, Keszthelyi D, Koning CJ, Vanhoutvin SA, Lindsey PJ, Leufkens AM, Kruimel JW, Jonkers DM, Masclee AA.	Neurogastroenterol Motil. 2012 Jan;24(1):47-53, e3. doi: 10.1111/j.1365-2982.2011.01802.x. Epub 2011 Nov 2.	Neurogastroenterol Motil. 2012	PubMed	citation	PMID:22050206	pubmed	22050206	create date:2011/11/05 | first author:Ludidi S
Proteinase-activated receptor-4 evoked colorectal analgesia in mice: an endogenously activated feed-back loop in visceral inflammatory pain.	/pubmed/22044612	Annaházi A, Dabek M, Gecse K, Salvador-Cartier C, Polizzi A, Rosztóczy A, Róka R, Theodorou V, Wittmann T, Bueno L, Eutamene H.	Neurogastroenterol Motil. 2012 Jan;24(1):76-85, e13. doi: 10.1111/j.1365-2982.2011.01805.x. Epub 2011 Nov 1.	Neurogastroenterol Motil. 2012	PubMed	citation	PMID:22044612	pubmed	22044612	create date:2011/11/03 | first author:Annaházi A
Myenteric neural network activated by motilin in the stomach of Suncus murinus (house musk shrew).	/pubmed/22029733	Mondal A, Kawamoto Y, Yanaka T, Tsutsui C, Sakata I, Oda SI, Tanaka T, Sakai T.	Neurogastroenterol Motil. 2011 Dec;23(12):1123-31. doi: 10.1111/j.1365-2982.2011.01801.x. Epub 2011 Oct 27.	Neurogastroenterol Motil. 2011	PubMed	citation	PMID:22029733	pubmed	22029733	create date:2011/10/28 | first author:Mondal A
Serotonin-immunoreactive neurons and mast cells in the mouse esophagus suggest involvement of serotonin in both motility control and neuroimmune interactions.	/pubmed/22029710	Hempfling C, Neuhuber WL, Wörl J.	Neurogastroenterol Motil. 2012 Jan;24(1):e67-78. doi: 10.1111/j.1365-2982.2011.01797.x. Epub 2011 Oct 27.	Neurogastroenterol Motil. 2012	PubMed	citation	PMID:22029710	pubmed	22029710	create date:2011/10/28 | first author:Hempfling C
Synchronous phosphorylation of CPI-17 and MYPT1 is essential for inducing Ca(2+) sensitization in intestinal smooth muscle.	/pubmed/22004286	Mori D, Hori M, Murata T, Ohama T, Kishi H, Kobayashi S, Ozaki H.	Neurogastroenterol Motil. 2011 Dec;23(12):1111-22. doi: 10.1111/j.1365-2982.2011.01799.x. Epub 2011 Oct 17.	Neurogastroenterol Motil. 2011	PubMed	citation	PMID:22004286	pubmed	22004286	create date:2011/10/19 | first author:Mori D
Effects of orexin and glucose microinjected into the hypothalamic paraventricular nucleus on gastric acid secretion in conscious rats.	/pubmed/22004243	Chaleek N, Kermani M, Eliassi A, Haghparast A.	Neurogastroenterol Motil. 2011 Oct 17. doi: 10.1111/j.1365-2982.2011.01789.x. [Epub ahead of print]	Neurogastroenterol Motil. 2011	PubMed	citation	PMID:22004243	pubmed	22004243	create date:2011/10/19 | first author:Chaleek N
Rosiglitazone reverses increased duodenal inhibitory response in spontaneously hypertensive rats.	/pubmed/21995307	De Benedictis L, Potenza MA, Gagliardi S, Zigrino A, Montagnani M, De Salvia MA.	Neurogastroenterol Motil. 2012 Jan;24(1):e56-66. doi: 10.1111/j.1365-2982.2011.01798.x. Epub 2011 Oct 14.	Neurogastroenterol Motil. 2012	PubMed	citation	PMID:21995307	pubmed	21995307	create date:2011/10/15 | first author:De Benedictis L
The added value of quantitative analysis of on-therapy impedance-pH parameters in distinguishing refractory non-erosive reflux disease from functional heartburn.	/pubmed/21988704	Frazzoni M, Conigliaro R, Mirante VG, Melotti G.	Neurogastroenterol Motil. 2011 Oct 12. doi: 10.1111/j.1365-2982.2011.01800.x. [Epub ahead of print]	Neurogastroenterol Motil. 2011	PubMed	citation	PMID:21988704	pubmed	21988704	create date:2011/10/13 | first author:Frazzoni M
The anxiolytic effect of Bifidobacterium longum NCC3001 involves vagal pathways for gut-brain communication.	/pubmed/21988661	Bercik P, Park AJ, Sinclair D, Khoshdel A, Lu J, Huang X, Deng Y, Blennerhassett PA, Fahnestock M, Moine D, Berger B, Huizinga JD, Kunze W, McLean PG, Bergonzelli GE, Collins SM, Verdu EF.	Neurogastroenterol Motil. 2011 Dec;23(12):1132-9. doi: 10.1111/j.1365-2982.2011.01796.x. Epub 2011 Oct 11.	Neurogastroenterol Motil. 2011	PubMed	citation	PMID:21988661	pubmed	21988661	create date:2011/10/13 | first author:Bercik P
Colonic butyrate- algesic or analgesic?	/pubmed/21981302	Kannampalli P, Shaker R, Sengupta JN.	Neurogastroenterol Motil. 2011 Nov;23(11):975-9. doi: 10.1111/j.1365-2982.2011.01775.x.	Neurogastroenterol Motil. 2011	PubMed	citation	PMID:21981302	pubmed	21981302	create date:2011/10/11 | first author:Kannampalli P
Abstracts of the 16th Neurogastroenterology & Motility Meeting. September 16-18, 2011. St Louis, Missouri, USA.	/pubmed/21977503	[No authors listed]	Neurogastroenterol Motil. 2011 Sep;23 Suppl 1:1-55. No abstract available.	Neurogastroenterol Motil. 2011	PubMed	citation	PMID:21977503	pubmed	21977503	create date:2011/10/07
Automated calculation of the distal contractile integral in esophageal pressure topography with a region-growing algorithm.	/pubmed/21951921	Lin Z, Roman S, Pandolfino JE, Kahrilas PJ.	Neurogastroenterol Motil. 2012 Jan;24(1):e4-10. doi: 10.1111/j.1365-2982.2011.01795.x. Epub 2011 Sep 26.	Neurogastroenterol Motil. 2012	PubMed	citation	PMID:21951921	pubmed	21951921	create date:2011/09/29 | first author:Lin Z
Parallel manifestations of neuropathologies in the enteric and central nervous systems.	/pubmed/21951862	Natale G, Pasquali L, Paparelli A, Fornai F.	Neurogastroenterol Motil. 2011 Dec;23(12):1056-65. doi: 10.1111/j.1365-2982.2011.01794.x. Epub 2011 Sep 26.	Neurogastroenterol Motil. 2011	PubMed	citation	PMID:21951862	pubmed	21951862	create date:2011/09/29 | first author:Natale G
Preliminary evidence of an association between the functional c-kit rs6554199 polymorphism and achalasia in a Turkish population.	/pubmed/21951831	Alahdab YO, Eren F, Giral A, Gunduz F, Kedrah AE, Atug O, Yilmaz Y, Kalayci O, Kalayci C.	Neurogastroenterol Motil. 2012 Jan;24(1):27-30. doi: 10.1111/j.1365-2982.2011.01793.x. Epub 2011 Sep 26.	Neurogastroenterol Motil. 2012	PubMed	citation	PMID:21951831	pubmed	21951831	create date:2011/09/29 | first author:Alahdab YO
Pro-inflammatory chemokine C-C motif ligand 16 (CCL-16) dysregulation in irritable bowel syndrome (IBS): a pilot study.	/pubmed/21951809	Del Valle-Pinero AY, Martino AC, Taylor TJ, Majors BL, Patel NS, Heitkemper MM, Henderson WA.	Neurogastroenterol Motil. 2011 Dec;23(12):1092-7. doi: 10.1111/j.1365-2982.2011.01792.x. Epub 2011 Sep 23.	Neurogastroenterol Motil. 2011	PubMed	citation	PMID:21951809	pubmed	21951809	create date:2011/09/29 | first author:Del Valle-Pinero AY
Cyclic vomiting syndrome and functional vomiting in adults: association with cannabinoid use in males.	/pubmed/21951771	Choung RS, Locke GR 3rd, Lee RM, Schleck CD, Zinsmeister AR, Talley NJ.	Neurogastroenterol Motil. 2012 Jan;24(1):20-6, e1. doi: 10.1111/j.1365-2982.2011.01791.x. Epub 2011 Sep 27.	Neurogastroenterol Motil. 2012	PubMed	citation	PMID:21951771	pubmed	21951771	create date:2011/09/29 | first author:Choung RS
Assessment of high-sensitivity CRP as a marker of micro-inflammation in irritable bowel syndrome.	/pubmed/21951717	Hod K, Dickman R, Sperber A, Melamed S, Dekel R, Ron Y, Halpern Z, Berliner S, Maharshak N.	Neurogastroenterol Motil. 2011 Dec;23(12):1105-10. doi: 10.1111/j.1365-2982.2011.01788.x. Epub 2011 Sep 26.	Neurogastroenterol Motil. 2011	PubMed	citation	PMID:21951717	pubmed	21951717	create date:2011/09/29 | first author:Hod K
Movement based artifacts may contaminate extracellular electrical recordings from GI muscles.	/pubmed/21951699	Bayguinov O, Hennig GW, Sanders KM.	Neurogastroenterol Motil. 2011 Nov;23(11):1029-42, e498. doi: 10.1111/j.1365-2982.2011.01784.x. Epub 2011 Sep 25.	Neurogastroenterol Motil. 2011	PubMed	citation	PMID:21951699	pubmed	21951699	create date:2011/09/29 | first author:Bayguinov O
Functional morphology of anal sphincter complex unveiled by high definition anal manometery and three dimensional ultrasound imaging.	/pubmed/21951657	Raizada V, Bhargava V, Karsten A, Mittal RK.	Neurogastroenterol Motil. 2011 Nov;23(11):1013-9, e460. doi: 10.1111/j.1365-2982.2011.01782.x. Epub 2011 Sep 25.	Neurogastroenterol Motil. 2011	PubMed	citation	PMID:21951657	pubmed	21951657	create date:2011/09/29 | first author:Raizada V
Postprandial proximal gastric acid pocket in patients after distal gastrectomy.	/pubmed/21936879	Herbella FA, Vicentine FP, Silva LC, Patti MG.	Neurogastroenterol Motil. 2011 Dec;23(12):1081-3. doi: 10.1111/j.1365-2982.2011.01790.x. Epub 2011 Sep 21.	Neurogastroenterol Motil. 2011	PubMed	citation	PMID:21936879	pubmed	21936879	create date:2011/09/23 | first author:Herbella FA
High resolution manometry patterns distinguish acid sensitivity in non-cardiac chest pain.	/pubmed/21929566	Kushnir VM, Prakash Gyawali C.	Neurogastroenterol Motil. 2011 Dec;23(12):1066-72. doi: 10.1111/j.1365-2982.2011.01787.x. Epub 2011 Sep 19.	Neurogastroenterol Motil. 2011	PubMed	citation	PMID:21929566	pubmed	21929566	create date:2011/09/21 | first author:Kushnir VM
Efficacy of ramosetron in the treatment of male patients with irritable bowel syndrome with diarrhea: a multicenter, randomized clinical trial, compared with mebeverine.	/pubmed/21920001	Lee KJ, Kim NY, Kwon JK, Huh KC, Lee OY, Lee JS, Choi SC, Sohn CI, Myung SJ, Park HJ, Choi MK, Bak YT, Rhee PL.	Neurogastroenterol Motil. 2011 Dec;23(12):1098-104. doi: 10.1111/j.1365-2982.2011.01771.x. Epub 2011 Sep 15.	Neurogastroenterol Motil. 2011	PubMed	citation	PMID:21920001	pubmed	21920001	create date:2011/09/17 | first author:Lee KJ
Title	URL	Description	Details	ShortDetails	Resource	Type	Identifiers	Db	EntrezUID	Properties
Heart rate variability in anorexia nervosa and the irritable bowel syndrome.	/pubmed/21917084	Mazurak N, Stein J, Kipphan S, Muth ER, Teufel M, Zipfel S, Enck P.	Neurogastroenterol Motil. 2011 Nov;23(11):e470-8. doi: 10.1111/j.1365-2982.2011.01785.x. Epub 2011 Sep 14.	Neurogastroenterol Motil. 2011	PubMed	citation	PMID:21917084	pubmed	21917084	create date:2011/09/16 | first author:Mazurak N
Patient-reported outcomes and gut dysmotility in functional gastrointestinal disorders.	/pubmed/21917083	Cogliandro RF, Antonucci A, De Giorgio R, Barbara G, Cremon C, Cogliandro L, Frisoni C, Pezzilli R, Morselli-Labate AM, Corinaldesi R, Stanghellini V.	Neurogastroenterol Motil. 2011 Dec;23(12):1084-91. doi: 10.1111/j.1365-2982.2011.01783.x. Epub 2011 Sep 14.	Neurogastroenterol Motil. 2011	PubMed	citation	PMID:21917083	pubmed	21917083	create date:2011/09/16 | first author:Cogliandro RF
The association of metabolic syndrome with reflux esophagitis: a case-control study.	/pubmed/21914043	Wu P, Ma L, Dai GX, Chen Y, Tong YL, Wang C, Yao LW, Jiang YX, Xu SC, Ai ZS.	Neurogastroenterol Motil. 2011 Nov;23(11):989-94. doi: 10.1111/j.1365-2982.2011.01786.x. Epub 2011 Sep 13.	Neurogastroenterol Motil. 2011	PubMed	citation	PMID:21914043	pubmed	21914043	create date:2011/09/15 | first author:Wu P
Selective responses of myenteric neurons to oxidative stress and diabetic stimuli.	/pubmed/21914042	Voukali E, Shotton HR, Lincoln J.	Neurogastroenterol Motil. 2011 Oct;23(10):964-e411. doi: 10.1111/j.1365-2982.2011.01778.x.	Neurogastroenterol Motil. 2011	PubMed	citation	PMID:21914042	pubmed	21914042	create date:2011/09/15 | first author:Voukali E
Lubiprostone does not influence visceral pain thresholds in patients with irritable bowel syndrome.	/pubmed/21914041	Whitehead WE, Palsson OS, Gangarosa L, Turner M, Tucker J.	Neurogastroenterol Motil. 2011 Oct;23(10):944-e400. doi: 10.1111/j.1365-2982.2011.01776.x.	Neurogastroenterol Motil. 2011	PubMed	citation	PMID:21914041	pubmed	21914041	create date:2011/09/15 | first author:Whitehead WE
New insight in the pathogenesis of functional gastrointestinal disorders: association between genetics and colonic transit.	/pubmed/21914040	Wouters MM.	Neurogastroenterol Motil. 2011 Oct;23(10):893-7. doi: 10.1111/j.1365-2982.2011.01774.x.	Neurogastroenterol Motil. 2011	PubMed	citation	PMID:21914040	pubmed	21914040	create date:2011/09/15 | first author:Wouters MM
G-protein β3 subunit 825CC genotype is associated with postprandial distress syndrome with impaired gastric emptying and with the feeling of hunger in Japanese.	/pubmed/21902766	Shimpuku M, Futagami S, Kawagoe T, Nagoya H, Shindo T, Horie A, Kodaka Y, Itoh T, Sakamoto C.	Neurogastroenterol Motil. 2011 Dec;23(12):1073-80. doi: 10.1111/j.1365-2982.2011.01781.x. Epub 2011 Sep 8.	Neurogastroenterol Motil. 2011	PubMed	citation	PMID:21902766	pubmed	21902766	create date:2011/09/10 | first author:Shimpuku M
The involvement of nitric oxide synthase neurons in enteric neuropathies.	/pubmed/21895878	Rivera LR, Poole DP, Thacker M, Furness JB.	Neurogastroenterol Motil. 2011 Nov;23(11):980-8. doi: 10.1111/j.1365-2982.2011.01780.x. Epub 2011 Sep 4.	Neurogastroenterol Motil. 2011	PubMed	citation	PMID:21895878	pubmed	21895878	create date:2011/09/08 | first author:Rivera LR
Persistent epithelial barrier alterations in a rat model of postinfectious gut dysfunction.	/pubmed/21895877	Fernández-Blanco JA, Barbosa S, Sánchez de Medina F, Martínez V, Vergara P.	Neurogastroenterol Motil. 2011 Nov;23(11):e523-33. doi: 10.1111/j.1365-2982.2011.01777.x. Epub 2011 Sep 5.	Neurogastroenterol Motil. 2011	PubMed	citation	PMID:21895877	pubmed	21895877	create date:2011/09/08 | first author:Fernández-Blanco JA
Optical clearing improves the imaging depth and signal-to-noise ratio for digital analysis and three-dimensional projection of the human enteric nervous system.	/pubmed/21895876	Liu YA, Chen Y, Chiang AS, Peng SJ, Pasricha PJ, Tang SC.	Neurogastroenterol Motil. 2011 Oct;23(10):e446-57. doi: 10.1111/j.1365-2982.2011.01773.x. Epub 2011 Sep 4.	Neurogastroenterol Motil. 2011	PubMed	citation	PMID:21895876	pubmed	21895876	create date:2011/09/08 | first author:Liu YA
GSK962040: a small molecule motilin receptor agonist which increases gastrointestinal motility in conscious dogs.	/pubmed/21895874	Leming S, Broad J, Cozens SJ, Otterson M, Winchester W, Lee K, Dukes GE, Sanger GJ.	Neurogastroenterol Motil. 2011 Oct;23(10):958-e410. doi: 10.1111/j.1365-2982.2011.01770.x. Epub 2011 Sep 5.	Neurogastroenterol Motil. 2011	PubMed	citation	PMID:21895874	pubmed	21895874	create date:2011/09/08 | first author:Leming S
Postinfectious irritable bowel syndrome: follow-up of a patient cohort of confirmed cases of bacterial infection with Salmonella or Campylobacter.	/pubmed/21883703	Schwille-Kiuntke J, Enck P, Zendler C, Krieg M, Polster AV, Klosterhalfen S, Autenrieth IB, Zipfel S, Frick JS.	Neurogastroenterol Motil. 2011 Nov;23(11):e479-88. doi: 10.1111/j.1365-2982.2011.01779.x. Epub 2011 Aug 30.	Neurogastroenterol Motil. 2011	PubMed	citation	PMID:21883703	pubmed	21883703	create date:2011/09/03 | first author:Schwille-Kiuntke J
Association of bile acid receptor TGR5 variation and transit in health and lower functional gastrointestinal disorders.	/pubmed/21883702	Camilleri M, Vazquez-Roque MI, Carlson P, Burton D, Wong BS, Zinsmeister AR.	Neurogastroenterol Motil. 2011 Nov;23(11):995-9, e458. doi: 10.1111/j.1365-2982.2011.01772.x. Epub 2011 Aug 24.	Neurogastroenterol Motil. 2011	PubMed	citation	PMID:21883702	pubmed	21883702	create date:2011/09/03 | first author:Camilleri M
Regulation of basal LC20 phosphorylation by MYPT1 and CPI-17 in murine gastric antrum, gastric fundus, and proximal colon smooth muscles.	/pubmed/21883701	Bhetwal BP, An CL, Fisher SA, Perrino BA.	Neurogastroenterol Motil. 2011 Oct;23(10):e425-36. doi: 10.1111/j.1365-2982.2011.01769.x. Epub 2011 Aug 24.	Neurogastroenterol Motil. 2011	PubMed	citation	PMID:21883701	pubmed	21883701	create date:2011/09/03 | first author:Bhetwal BP
Preferential activation of the vagal nodose nociceptive subtype by TRPA1 agonists in the guinea pig esophagus.	/pubmed/21883700	Brozmanova M, Ru F, Surdenikova L, Mazurova L, Taylor-Clark T, Kollarik M.	Neurogastroenterol Motil. 2011 Oct;23(10):e437-45. doi: 10.1111/j.1365-2982.2011.01768.x. Epub 2011 Aug 26.	Neurogastroenterol Motil. 2011	PubMed	citation	PMID:21883700	pubmed	21883700	create date:2011/09/03 | first author:Brozmanova M
Acid inhibits TRPV4-mediated Ca²⁺ influx in mouse esophageal epithelial cells.	/pubmed/21883699	Shikano M, Ueda T, Kamiya T, Ishida Y, Yamada T, Mizushima T, Shimura T, Mizoshita T, Tanida S, Kataoka H, Shimada S, Ugawa S, Joh T.	Neurogastroenterol Motil. 2011 Nov;23(11):1020-8, e497. doi: 10.1111/j.1365-2982.2011.01767.x. Epub 2011 Aug 23.	Neurogastroenterol Motil. 2011	PubMed	citation	PMID:21883699	pubmed	21883699	create date:2011/09/03 | first author:Shikano M
A placebo-controlled trial of an oral capsaicin load in patients with functional dyspepsia.	/pubmed/21883698	Führer M, Vogelsang H, Hammer J.	Neurogastroenterol Motil. 2011 Oct;23(10):918-e397. doi: 10.1111/j.1365-2982.2011.01766.x. Epub 2011 Aug 23.	Neurogastroenterol Motil. 2011	PubMed	citation	PMID:21883698	pubmed	21883698	create date:2011/09/03 | first author:Führer M
Infection of human enteroendocrine cells with Chlamydia trachomatis: a possible model for pathogenesis in irritable bowel syndrome.	/pubmed/21883697	Dlugosz A, Zakikhany K, Muschiol S, Hultenby K, Lindberg G.	Neurogastroenterol Motil. 2011 Oct;23(10):928-34. doi: 10.1111/j.1365-2982.2011.01765.x. Epub 2011 Aug 21.	Neurogastroenterol Motil. 2011	PubMed	citation	PMID:21883697	pubmed	21883697	create date:2011/09/03 | first author:Dlugosz A
Development of the vagal innervation of the gut: steering the wandering nerve.	/pubmed/21851506	Ratcliffe EM, Farrar NR, Fox EA.	Neurogastroenterol Motil. 2011 Oct;23(10):898-911. doi: 10.1111/j.1365-2982.2011.01764.x. Epub 2011 Aug 18. Review.	Neurogastroenterol Motil. 2011	PubMed	citation	PMID:21851506	pubmed	21851506	create date:2011/08/20 | first author:Ratcliffe EM
The role of rectal chloride secretion in childhood constipation.	/pubmed/21848627	Bekkali N, de Jonge HR, van den Wijngaard RM, van der Steeg AF, Bijlsma PB, Taminiau JA, Desjeux JF, Benninga MA.	Neurogastroenterol Motil. 2011 Nov;23(11):1007-12. doi: 10.1111/j.1365-2982.2011.01751.x. Epub 2011 Aug 17.	Neurogastroenterol Motil. 2011	PubMed	citation	PMID:21848627	pubmed	21848627	create date:2011/08/19 | first author:Bekkali N
Non-invasive magnetic stimulation of the human cerebellum facilitates cortico-bulbar projections in the swallowing motor system.	/pubmed/21838728	Jayasekeran V, Rothwell J, Hamdy S.	Neurogastroenterol Motil. 2011 Sep;23(9):831-e341. doi: 10.1111/j.1365-2982.2011.01747.x.	Neurogastroenterol Motil. 2011	PubMed	citation	PMID:21838728	pubmed	21838728	create date:2011/08/16 | first author:Jayasekeran V
The electrifying stomach.	/pubmed/21838727	Koch KL.	Neurogastroenterol Motil. 2011 Sep;23(9):815-8. doi: 10.1111/j.1365-2982.2011.01756.x.	Neurogastroenterol Motil. 2011	PubMed	citation	PMID:21838727	pubmed	21838727	create date:2011/08/16 | first author:Koch KL
Stop press--neurogastroenterology and motility announce new editors.	/pubmed/21838726	Grundy D.	Neurogastroenterol Motil. 2011 Sep;23(9):813. doi: 10.1111/j.1365-2982.2011.01755.x. No abstract available.	Neurogastroenterol Motil. 2011	PubMed	citation	PMID:21838726	pubmed	21838726	create date:2011/08/16 | first author:Grundy D
Development of pharyngo-esophageal physiology during swallowing in the preterm infant.	/pubmed/21827583	Rommel N, van Wijk M, Boets B, Hebbard G, Haslam R, Davidson G, Omari T.	Neurogastroenterol Motil. 2011 Oct;23(10):e401-8. doi: 10.1111/j.1365-2982.2011.01763.x. Epub 2011 Aug 9. Review.	Neurogastroenterol Motil. 2011	PubMed	citation	PMID:21827583	pubmed	21827583	create date:2011/08/11 | first author:Rommel N
Reduced oxygen stress promotes propagation of murine postnatal enteric neural progenitors in vitro.	/pubmed/21815967	Hegewald C, Alt R, Hetz S, Cross M, Acikgoez A, Till H, Metzger R, Metzger M.	Neurogastroenterol Motil. 2011 Oct;23(10):e412-24. doi: 10.1111/j.1365-2982.2011.01761.x. Epub 2011 Aug 4.	Neurogastroenterol Motil. 2011	PubMed	citation	PMID:21815967	pubmed	21815967	create date:2011/08/06 | first author:Hegewald C
Two-channel gastric pacing in patients with diabetic gastroparesis.	/pubmed/21806741	Lin Z, Sarosiek I, Forster J, Ross RA, Chen JD, McCallum RW.	Neurogastroenterol Motil. 2011 Oct;23(10):912-e396. doi: 10.1111/j.1365-2982.2011.01754.x. Epub 2011 Aug 1.	Neurogastroenterol Motil. 2011	PubMed	citation	PMID:21806741	pubmed	21806741	create date:2011/08/03 | first author:Lin Z
Identification of histamine receptors and effects of histamine on murine and simian colonic excitability.	/pubmed/21806740	Kim H, Dwyer L, Song JH, Martin-Cano FE, Bahney J, Peri L, Britton FC, Sanders KM, Koh SD.	Neurogastroenterol Motil. 2011 Oct;23(10):949-e409. doi: 10.1111/j.1365-2982.2011.01760.x. Epub 2011 Aug 1.	Neurogastroenterol Motil. 2011	PubMed	citation	PMID:21806740	pubmed	21806740	create date:2011/08/03 | first author:Kim H
Role of interstitial cells of Cajal in the generation and modulation of motor activity induced by cholinergic neurotransmission in the stomach.	/pubmed/21781228	Zhang RX, Wang XY, Chen D, Huizinga JD.	Neurogastroenterol Motil. 2011 Sep;23(9):e356-71. doi: 10.1111/j.1365-2982.2011.01753.x. Epub 2011 Jul 22.	Neurogastroenterol Motil. 2011	PubMed	citation	PMID:21781228	pubmed	21781228	create date:2011/07/26 | first author:Zhang RX
Proinflammatory stimuli activates human-derived enteroglial cells and induces autocrine nitric oxide production.	/pubmed/21762414	Cirillo C, Sarnelli G, Turco F, Mango A, Grosso M, Aprea G, Masone S, Cuomo R.	Neurogastroenterol Motil. 2011 Sep;23(9):e372-82. doi: 10.1111/j.1365-2982.2011.01748.x. Epub 2011 Jul 18.	Neurogastroenterol Motil. 2011	PubMed	citation	PMID:21762414	pubmed	21762414	create date:2011/07/19 | first author:Cirillo C
The reason for failure of on-demand PPI therapy in NERD patients.	/pubmed/21762283	Savarino E, Zentilin P, Savarino V.	Neurogastroenterol Motil. 2011 Aug;23(8):811. doi: 10.1111/j.1365-2982.2011.01722.x. No abstract available.	Neurogastroenterol Motil. 2011	PubMed	citation	PMID:21762283	pubmed	21762283	create date:2011/07/19 | first author:Savarino E
Evolving concepts in chronic constipation in Europe and elsewhere: not worlds apart.	/pubmed/21762282	Cremonini F, Chiarioni G, Lembo A.	Neurogastroenterol Motil. 2011 Aug;23(8):693-6. doi: 10.1111/j.1365-2982.2011.01752.x.	Neurogastroenterol Motil. 2011	PubMed	citation	PMID:21762282	pubmed	21762282	create date:2011/07/19 | first author:Cremonini F
GLP-2 receptor expression in excitatory and inhibitory enteric neurons and its role in mouse duodenum contractility.	/pubmed/21752156	Cinci L, Faussone-Pellegrini MS, Rotondo A, Mulè F, Vannucchi MG.	Neurogastroenterol Motil. 2011 Sep;23(9):e383-92. doi: 10.1111/j.1365-2982.2011.01750.x. Epub 2011 Jul 13.	Neurogastroenterol Motil. 2011	PubMed	citation	PMID:21752156	pubmed	21752156	create date:2011/07/15 | first author:Cinci L
Genetic susceptibility to inflammation and colonic transit in lower functional gastrointestinal disorders: preliminary analysis.	/pubmed/21752155	Camilleri M, Carlson P, McKinzie S, Zucchelli M, D'Amato M, Busciglio I, Burton D, Zinsmeister AR.	Neurogastroenterol Motil. 2011 Oct;23(10):935-e398. doi: 10.1111/j.1365-2982.2011.01749.x. Epub 2011 Jul 14.	Neurogastroenterol Motil. 2011	PubMed	citation	PMID:21752155	pubmed	21752155	create date:2011/07/15 | first author:Camilleri M
Factors influencing dyspepsia-related consultation: differences between a rural and an urban population.	/pubmed/21740483	Mahadeva S, Yadav H, Everett SM, Goh KL.	Neurogastroenterol Motil. 2011 Sep;23(9):846-53. doi: 10.1111/j.1365-2982.2011.01746.x. Epub 2011 Jul 11.	Neurogastroenterol Motil. 2011	PubMed	citation	PMID:21740483	pubmed	21740483	create date:2011/07/12 | first author:Mahadeva S
Inter-observer reproducibility and analysis of gastric volume measurements and gastric emptying assessed with magnetic resonance imaging.	/pubmed/21740482	Fruehauf H, Menne D, Kwiatek MA, Forras-Kaufman Z, Kaufman E, Goetze O, Fried M, Schwizer W, Fox M.	Neurogastroenterol Motil. 2011 Sep;23(9):854-61. doi: 10.1111/j.1365-2982.2011.01743.x. Epub 2011 Jul 11.	Neurogastroenterol Motil. 2011	PubMed	citation	PMID:21740482	pubmed	21740482	create date:2011/07/12 | first author:Fruehauf H
A novel CB receptor GPR55 and its ligands are involved in regulation of gut movement in rodents.	/pubmed/21726355	Lin XH, Yuece B, Li YY, Feng YJ, Feng JY, Yu LY, Li K, Li YN, Storr M.	Neurogastroenterol Motil. 2011 Sep;23(9):862-e342. doi: 10.1111/j.1365-2982.2011.01742.x. Epub 2011 Jul 5.	Neurogastroenterol Motil. 2011	PubMed	citation	PMID:21726355	pubmed	21726355	create date:2011/07/06 | first author:Lin XH
Vector volume manometry--methods and normal values.	/pubmed/21722268	Schizas AM, Emmanuel AV, Williams AB.	Neurogastroenterol Motil. 2011 Sep;23(9):886-e393. doi: 10.1111/j.1365-2982.2011.01745.x. Epub 2011 Jul 4.	Neurogastroenterol Motil. 2011	PubMed	citation	PMID:21722268	pubmed	21722268	create date:2011/07/05 | first author:Schizas AM
Pudendal afferent innervation of the guinea pig external anal sphincter.	/pubmed/21718389	Lynn PA, Brookes SJ.	Neurogastroenterol Motil. 2011 Sep;23(9):871-e343. doi: 10.1111/j.1365-2982.2011.01741.x. Epub 2011 Jul 1.	Neurogastroenterol Motil. 2011	PubMed	citation	PMID:21718389	pubmed	21718389	create date:2011/07/02 | first author:Lynn PA
Patients with irritable bowel syndrome and dysmotility express antibodies against gonadotropin-releasing hormone in serum.	/pubmed/21714833	Ohlsson B, Sjöberg K, Alm R, Fredrikson GN.	Neurogastroenterol Motil. 2011 Nov;23(11):1000-6, e459. doi: 10.1111/j.1365-2982.2011.01744.x. Epub 2011 Jun 30.	Neurogastroenterol Motil. 2011	PubMed	citation	PMID:21714833	pubmed	21714833	create date:2011/07/01 | first author:Ohlsson B
Duodenal ulcer disease, gastroduodenal motor function and reflux esophagitis--a cross-sectional survey in a subset of Taiwanese patients.	/pubmed/21714832	Su YC, Chen YW, Wu DC, Wang WM, Jan CM.	Neurogastroenterol Motil. 2011 Sep;23(9):840-5. doi: 10.1111/j.1365-2982.2011.01740.x. Epub 2011 Jun 30.	Neurogastroenterol Motil. 2011	PubMed	citation	PMID:21714832	pubmed	21714832	create date:2011/07/01 | first author:Su YC
High-resolution spatial analysis of slow wave initiation and conduction in porcine gastric dysrhythmia.	/pubmed/21714831	O'Grady G, Egbuji JU, Du P, Lammers WJ, Cheng LK, Windsor JA, Pullan AJ.	Neurogastroenterol Motil. 2011 Sep;23(9):e345-55. doi: 10.1111/j.1365-2982.2011.01739.x. Epub 2011 Jun 30.	Neurogastroenterol Motil. 2011	PubMed	citation	PMID:21714831	pubmed	21714831	create date:2011/07/01 | first author:O'Grady G
The lower esophageal sphincter.	/pubmed/21711416	Hershcovici T, Mashimo H, Fass R.	Neurogastroenterol Motil. 2011 Sep;23(9):819-30. doi: 10.1111/j.1365-2982.2011.01738.x. Epub 2011 Jun 29. Review.	Neurogastroenterol Motil. 2011	PubMed	citation	PMID:21711416	pubmed	21711416	create date:2011/06/30 | first author:Hershcovici T
Inhibitory effects of bromelain, a cysteine protease derived from pineapple stem (Ananas comosus), on intestinal motility in mice.	/pubmed/21689210	Borrelli F, Capasso R, Severino B, Fiorino F, Aviello G, De Rosa G, Mazzella M, Romano B, Capasso F, Fasolino I, Izzo AA.	Neurogastroenterol Motil. 2011 Aug;23(8):745-e331. doi: 10.1111/j.1365-2982.2011.01735.x. Epub 2011 Jun 21.	Neurogastroenterol Motil. 2011	PubMed	citation	PMID:21689210	pubmed	21689210	create date:2011/06/22 | first author:Borrelli F
Detection and signaling of glucose in the intestinal mucosa--vagal pathway.	/pubmed/21679344	Ashley Blackshaw L, Young RL.	Neurogastroenterol Motil. 2011 Jul;23(7):591-4. doi: 10.1111/j.1365-2982.2011.01719.x.	Neurogastroenterol Motil. 2011	PubMed	citation	PMID:21679344	pubmed	21679344	create date:2011/06/18 | first author:Ashley Blackshaw L
Characterization of a reproducible gastric pain model using oral capsaicin titration in healthy volunteers.	/pubmed/21679343	Cao Y, Wilder-Smith CH, Li XH, Wong RK, Hammer J, Ho KY.	Neurogastroenterol Motil. 2011 Jul;23(7):e261-70. doi: 10.1111/j.1365-2982.2011.01734.x.	Neurogastroenterol Motil. 2011	PubMed	citation	PMID:21679343	pubmed	21679343	create date:2011/06/18 | first author:Cao Y
Measurement of gastric accommodation: a reappraisal of conventional and emerging modalities.	/pubmed/21624107	Ang D.	Neurogastroenterol Motil. 2011 Apr;23(4):287-91. doi: 10.1111/j.1365-2982.2011.01690.x. Review.	Neurogastroenterol Motil. 2011	PubMed	citation	PMID:21624107	pubmed	21624107	create date:2011/06/01 | first author:Ang D
Non-invasive, dynamic imaging of murine intestinal motility.	/pubmed/21624010	Kwon S, Sevick-Muraca EM.	Neurogastroenterol Motil. 2011 Sep;23(9):881-e344. doi: 10.1111/j.1365-2982.2011.01736.x. Epub 2011 May 31.	Neurogastroenterol Motil. 2011	PubMed	citation	PMID:21624010	pubmed	21624010	create date:2011/06/01 | first author:Kwon S
Effect of 5-HT4 receptor agonist mosapride citrate on rectosigmoid sensorimotor function in patients with irritable bowel syndrome.	/pubmed/21615623	Kanazawa M, Watanabe S, Tana C, Komuro H, Aoki M, Fukudo S.	Neurogastroenterol Motil. 2011 Aug;23(8):754-e332. doi: 10.1111/j.1365-2982.2011.01732.x. Epub 2011 May 25.	Neurogastroenterol Motil. 2011	PubMed	citation	PMID:21615623	pubmed	21615623	create date:2011/05/28 | first author:Kanazawa M
Generalized neuromuscular hypoplasia, reduced smooth muscle myosin and altered gut motility in the klotho model of premature aging.	/pubmed/21605285	Asuzu DT, Hayashi Y, Izbeki F, Popko LN, Young DL, Bardsley MR, Lorincz A, Kuro-O M, Linden DR, Farrugia G, Ordog T.	Neurogastroenterol Motil. 2011 Jul;23(7):e309-23. doi: 10.1111/j.1365-2982.2011.01730.x. Epub 2011 May 24.	Neurogastroenterol Motil. 2011	PubMed	citation	PMID:21605285	pubmed	21605285	create date:2011/05/25 | first author:Asuzu DT
Prolonged sympathetic innervation of sensory neurons in rat thoracolumbar dorsal root ganglia during chronic colitis.	/pubmed/21605284	Xia CM, Colomb DG Jr, Akbarali HI, Qiao LY.	Neurogastroenterol Motil. 2011 Aug;23(8):801-e339. doi: 10.1111/j.1365-2982.2011.01728.x. Epub 2011 May 24.	Neurogastroenterol Motil. 2011	PubMed	citation	PMID:21605284	pubmed	21605284	create date:2011/05/25 | first author:Xia CM
Title	URL	Description	Details	ShortDetails	Resource	Type	Identifiers	Db	EntrezUID	Properties
Characterization of the EP receptor types that mediate longitudinal smooth muscle contraction of human colon, mouse colon and mouse ileum.	/pubmed/21605283	Fairbrother SE, Smith JE, Borman RA, Cox HM.	Neurogastroenterol Motil. 2011 Aug;23(8):782-e336. doi: 10.1111/j.1365-2982.2011.01727.x. Epub 2011 May 24.	Neurogastroenterol Motil. 2011	PubMed	citation	PMID:21605283	pubmed	21605283	create date:2011/05/25 | first author:Fairbrother SE
Diagnosis and treatment of chronic constipation--a European perspective.	/pubmed/21605282	Tack J, Müller-Lissner S, Stanghellini V, Boeckxstaens G, Kamm MA, Simren M, Galmiche JP, Fried M.	Neurogastroenterol Motil. 2011 Aug;23(8):697-710. doi: 10.1111/j.1365-2982.2011.01709.x. Epub 2011 May 24. Review.	Neurogastroenterol Motil. 2011	PubMed	citation	PMID:21605282	pubmed	21605282	create date:2011/05/25 | first author:Tack J
3D-high resolution manometry of the esophagogastric junction.	/pubmed/21595803	Kwiatek MA, Pandolfino JE, Kahrilas PJ.	Neurogastroenterol Motil. 2011 Nov;23(11):e461-9. doi: 10.1111/j.1365-2982.2011.01733.x. Epub 2011 May 20.	Neurogastroenterol Motil. 2011	PubMed	citation	PMID:21595803	pubmed	21595803	create date:2011/05/21 | first author:Kwiatek MA
Measurement of acid exposure of proximal esophagus: a better tool for diagnosing non-erosive reflux disease.	/pubmed/21595802	Emerenziani S, Ribolsi M, Pasqualetti P, Cicala M.	Neurogastroenterol Motil. 2011 Aug;23(8):711-e324. doi: 10.1111/j.1365-2982.2011.01731.x. Epub 2011 May 20.	Neurogastroenterol Motil. 2011	PubMed	citation	PMID:21595802	pubmed	21595802	create date:2011/05/21 | first author:Emerenziani S
Diagnosis of supra-esophageal gastric reflux: correlation of oropharyngeal pH with esophageal impedance monitoring for gastro-esophageal reflux.	/pubmed/21592256	Chiou E, Rosen R, Jiang H, Nurko S.	Neurogastroenterol Motil. 2011 Aug;23(8):717-e326. doi: 10.1111/j.1365-2982.2011.01726.x. Epub 2011 May 18.	Neurogastroenterol Motil. 2011	PubMed	citation	PMID:21592256	pubmed	21592256	create date:2011/05/20 | first author:Chiou E
Neonatal cystitis-induced colonic hypersensitivity in adult rats: a model of viscero-visceral convergence.	/pubmed/21592255	Miranda A, Mickle A, Schmidt J, Zhang Z, Shaker R, Banerjee B, Sengupta JN.	Neurogastroenterol Motil. 2011 Jul;23(7):683-e281. doi: 10.1111/j.1365-2982.2011.01724.x. Epub 2011 May 18.	Neurogastroenterol Motil. 2011	PubMed	citation	PMID:21592255	pubmed	21592255	create date:2011/05/20 | first author:Miranda A
Immunoreactivity for Ano1 detects depletion of Kit-positive interstitial cells of Cajal in patients with slow transit constipation.	/pubmed/21585622	Kashyap P, Gomez-Pinilla PJ, Pozo MJ, Cima RR, Dozois EJ, Larson DW, Ordog T, Gibbons SJ, Farrugia G.	Neurogastroenterol Motil. 2011 Aug;23(8):760-5. doi: 10.1111/j.1365-2982.2011.01729.x. Epub 2011 May 17.	Neurogastroenterol Motil. 2011	PubMed	citation	PMID:21585622	pubmed	21585622	create date:2011/05/19 | first author:Kashyap P
Pharmacological characterization of purinergic inhibitory neuromuscular transmission in the human colon.	/pubmed/21585621	Gallego D, Gil V, Aleu J, Martinez-Cutillas M, Clavé P, Jimenez M.	Neurogastroenterol Motil. 2011 Aug;23(8):792-e338. doi: 10.1111/j.1365-2982.2011.01725.x. Epub 2011 May 17.	Neurogastroenterol Motil. 2011	PubMed	citation	PMID:21585621	pubmed	21585621	create date:2011/05/19 | first author:Gallego D
Central administration of pan-somatostatin agonist ODT8-SST prevents abdominal surgery-induced inhibition of circulating ghrelin, food intake and gastric emptying in rats.	/pubmed/21569179	Stengel A, Goebel-Stengel M, Wang L, Luckey A, Hu E, Rivier J, Taché Y.	Neurogastroenterol Motil. 2011 Jul;23(7):e294-308. doi: 10.1111/j.1365-2982.2011.01721.x. Epub 2011 May 13.	Neurogastroenterol Motil. 2011	PubMed	citation	PMID:21569179	pubmed	21569179	create date:2011/05/17 | first author:Stengel A
When pain and hunger collide; psychological influences on differences in brain activity during physiological and non-physiological gastric distension.	/pubmed/21564423	Coen SJ.	Neurogastroenterol Motil. 2011 Jun;23(6):485-9. doi: 10.1111/j.1365-2982.2011.01718.x.	Neurogastroenterol Motil. 2011	PubMed	citation	PMID:21564423	pubmed	21564423	create date:2011/05/14 | first author:Coen SJ
Central somatostatin receptor 1 activation reverses acute stress-related alterations of gastric and colonic motor function in mice.	/pubmed/21564422	Stengel A, Goebel-Stengel M, Wang L, Larauche M, Rivier J, Taché Y.	Neurogastroenterol Motil. 2011 Jun;23(6):e223-36. doi: 10.1111/j.1365-2982.2011.01706.x.	Neurogastroenterol Motil. 2011	PubMed	citation	PMID:21564422	pubmed	21564422	create date:2011/05/14 | first author:Stengel A
Efficacy of the glucagon-like peptide-1 agonist exenatide in the treatment of short bowel syndrome.	/pubmed/21557790	Kunkel D, Basseri B, Low K, Lezcano S, Soffer EE, Conklin JL, Mathur R, Pimentel M.	Neurogastroenterol Motil. 2011 Aug;23(8):739-e328. doi: 10.1111/j.1365-2982.2011.01723.x. Epub 2011 May 10.	Neurogastroenterol Motil. 2011	PubMed	citation	PMID:21557790	pubmed	21557790	create date:2011/05/12 | first author:Kunkel D
Increasing body weight enhances prevalence and proximal extent of reflux in GERD patients 'on' and 'off' PPI therapy.	/pubmed/21535319	Blondeau K, Boecxstaens V, Van Oudenhove L, Farré R, Boeckxstaens G, Tack J.	Neurogastroenterol Motil. 2011 Aug;23(8):724-e327. doi: 10.1111/j.1365-2982.2011.01720.x. Epub 2011 Apr 28.	Neurogastroenterol Motil. 2011	PubMed	citation	PMID:21535319	pubmed	21535319	create date:2011/05/04 | first author:Blondeau K
fMRI and MEG analysis of visceral pain in healthy volunteers.	/pubmed/21507149	Smith JK, Humes DJ, Head KE, Bush D, White TP, Stevenson CM, Brookes MJ, Marciani L, Spiller RC, Gowland PA, Francis ST.	Neurogastroenterol Motil. 2011 Jul;23(7):648-e260. doi: 10.1111/j.1365-2982.2011.01712.x. Epub 2011 Apr 20.	Neurogastroenterol Motil. 2011	PubMed	citation	PMID:21507149	pubmed	21507149	create date:2011/04/22 | first author:Smith JK
Control of esophageal distension-induced secondary peristalsis by the GABA(B) agonist baclofen in humans.	/pubmed/21501336	Chen CL, Liu TT, Yi CH.	Neurogastroenterol Motil. 2011 Jul;23(7):612-e250. doi: 10.1111/j.1365-2982.2011.01716.x. Epub 2011 Apr 19.	Neurogastroenterol Motil. 2011	PubMed	citation	PMID:21501336	pubmed	21501336	create date:2011/04/20 | first author:Chen CL
Entacapone promotes cAMP-dependent colonic Cl(-) secretion in rats.	/pubmed/21501335	Li LS, Zheng LF, Xu JD, Ji T, Guo H, Li XF, Li Y, Zhang Y, Zhu JX.	Neurogastroenterol Motil. 2011 Jul;23(7):657-e277. doi: 10.1111/j.1365-2982.2011.01715.x. Epub 2011 Apr 19.	Neurogastroenterol Motil. 2011	PubMed	citation	PMID:21501335	pubmed	21501335	create date:2011/04/20 | first author:Li LS
Effects of mosapride on esophageal secondary peristalsis in humans.	/pubmed/21501334	Chen CL, Liu TT, Yi CH, Orr WC.	Neurogastroenterol Motil. 2011 Jul;23(7):606-e249. doi: 10.1111/j.1365-2982.2011.01714.x. Epub 2011 Apr 19.	Neurogastroenterol Motil. 2011	PubMed	citation	PMID:21501334	pubmed	21501334	create date:2011/04/20 | first author:Chen CL
Reproducibility of esophageal high-resolution manometry.	/pubmed/21496179	Bogte A, Bredenoord AJ, Oors J, Siersema PD, Smout AJ.	Neurogastroenterol Motil. 2011 Jul;23(7):e271-6. doi: 10.1111/j.1365-2982.2011.01713.x. Epub 2011 Apr 18.	Neurogastroenterol Motil. 2011	PubMed	citation	PMID:21496179	pubmed	21496179	create date:2011/04/19 | first author:Bogte A
Electroanalytical approaches to study signaling mechanisms in the gastrointestinal tract.	/pubmed/21481101	Patel BA.	Neurogastroenterol Motil. 2011 Jul;23(7):595-605. doi: 10.1111/j.1365-2982.2011.01708.x. Epub 2011 Apr 11. Review.	Neurogastroenterol Motil. 2011	PubMed	citation	PMID:21481101	pubmed	21481101	create date:2011/04/13 | first author:Patel BA
Progesterone receptors and serotonin levels in colon epithelial cells from females with slow transit constipation.	/pubmed/21481100	Guarino M, Cheng L, Cicala M, Ripetti V, Biancani P, Behar J.	Neurogastroenterol Motil. 2011 Jun;23(6):575-e210. doi: 10.1111/j.1365-2982.2011.01705.x. Epub 2011 Apr 11.	Neurogastroenterol Motil. 2011	PubMed	citation	PMID:21481100	pubmed	21481100	create date:2011/04/13 | first author:Guarino M
Tachyduodenia in mitochondrial neurogastrointestinal encephalomyopathy.	/pubmed/21481099	Scheffer RC, Smout AJ.	Neurogastroenterol Motil. 2011 May;23(5):408-10. doi: 10.1111/j.1365-2982.2011.01698.x.	Neurogastroenterol Motil. 2011	PubMed	citation	PMID:21481099	pubmed	21481099	create date:2011/04/13 | first author:Scheffer RC
Gut feelings about the endocannabinoid system.	/pubmed/21481098	Di Marzo V, Piscitelli F.	Neurogastroenterol Motil. 2011 May;23(5):391-8. doi: 10.1111/j.1365-2982.2011.01689.x.	Neurogastroenterol Motil. 2011	PubMed	citation	PMID:21481098	pubmed	21481098	create date:2011/04/13 | first author:Di Marzo V
Association of genetic variation in cannabinoid mechanisms and gastric motor functions and satiation in overweight and obesity.	/pubmed/21477106	Vazquez-Roque MI, Camilleri M, Vella A, Carlson P, Laugen J, Zinsmeister AR.	Neurogastroenterol Motil. 2011 Jul;23(7):637-e257. doi: 10.1111/j.1365-2982.2011.01711.x. Epub 2011 Apr 7.	Neurogastroenterol Motil. 2011	PubMed	citation	PMID:21477106	pubmed	21477106	create date:2011/04/12 | first author:Vazquez-Roque MI
Gastric motor disturbances in patients with idiopathic rapid gastric emptying.	/pubmed/21470342	Bharucha AE, Manduca A, Lake DS, Fidler J, Edwards P, Grimm RC, Zinsmeister AR, Riederer SJ.	Neurogastroenterol Motil. 2011 Jul;23(7):617-e252. doi: 10.1111/j.1365-2982.2011.01710.x. Epub 2011 Apr 6.	Neurogastroenterol Motil. 2011	PubMed	citation	PMID:21470342	pubmed	21470342	create date:2011/04/08 | first author:Bharucha AE
Chronic alcohol consumption induces an overproduction of NO by nNOS- and iNOS-expressing myenteric neurons in the murine small intestine.	/pubmed/21470341	Bagyánszki M, Torfs P, Krecsmarik M, Fekete E, Adriaensen D, Van Nassauw L, Timmermans JP, Kroese AB.	Neurogastroenterol Motil. 2011 Jun;23(6):e237-48. doi: 10.1111/j.1365-2982.2011.01707.x. Epub 2011 Apr 7.	Neurogastroenterol Motil. 2011	PubMed	citation	PMID:21470341	pubmed	21470341	create date:2011/04/08 | first author:Bagyánszki M
The effect of Taraxacum officinale on gastric emptying and smooth muscle motility in Rodents.	/pubmed/21453412	Jin YR, Jin J, Piao XX, Jin NG.	Neurogastroenterol Motil. 2011 Aug;23(8):766-e333. doi: 10.1111/j.1365-2982.2011.01704.x. Epub 2011 Apr 1.	Neurogastroenterol Motil. 2011	PubMed	citation	PMID:21453412	pubmed	21453412	create date:2011/04/02 | first author:Jin YR
Do we have an alternative for the Rome III gastroduodenal symptom-based subgroups in functional gastroduodenal disorders? A cluster analysis approach.	/pubmed/21447145	Van Oudenhove L, Holvoet L, Vandenberghe J, Vos R, Tack J.	Neurogastroenterol Motil. 2011 Aug;23(8):730-8. doi: 10.1111/j.1365-2982.2011.01703.x. Epub 2011 Mar 30.	Neurogastroenterol Motil. 2011	PubMed	citation	PMID:21447145	pubmed	21447145	create date:2011/03/31 | first author:Van Oudenhove L
The effects of intraduodenal nutrient infusion on serum CCK, LES pressure, and gastroesophageal reflux.	/pubmed/21435103	Lacy BE, Carter J, Weiss JE, Crowell MD.	Neurogastroenterol Motil. 2011 Jul;23(7):631-e256. doi: 10.1111/j.1365-2982.2011.01701.x. Epub 2011 Mar 21.	Neurogastroenterol Motil. 2011	PubMed	citation	PMID:21435103	pubmed	21435103	create date:2011/03/26 | first author:Lacy BE
The relationship between inflammation-induced neuronal excitability and disrupted motor activity in the guinea pig distal colon.	/pubmed/21426440	Hoffman JM, McKnight ND, Sharkey KA, Mawe GM.	Neurogastroenterol Motil. 2011 Jul;23(7):673-e279. doi: 10.1111/j.1365-2982.2011.01702.x. Epub 2011 Mar 23.	Neurogastroenterol Motil. 2011	PubMed	citation	PMID:21426440	pubmed	21426440	create date:2011/03/24 | first author:Hoffman JM
The external anal sphincter operates at short sarcomere length in humans.	/pubmed/21418426	Mittal RK, Sheean G, Padda BS, Lieber R, Raj Rajasekaran M.	Neurogastroenterol Motil. 2011 Jul;23(7):643-e258. doi: 10.1111/j.1365-2982.2011.01700.x. Epub 2011 Mar 21.	Neurogastroenterol Motil. 2011	PubMed	citation	PMID:21418426	pubmed	21418426	create date:2011/03/23 | first author:Mittal RK
Differential effects of salvinorin A on endotoxin-induced hypermotility and neurogenic ion transport in mouse ileum.	/pubmed/21414104	Fichna J, Dicay M, Hirota SA, Traboulsi D, Macdonald JA, Janecka A, Beck PL, Zjawiony JK, Macnaughton WK, Storr MA.	Neurogastroenterol Motil. 2011 Jun;23(6):583-e212. doi: 10.1111/j.1365-2982.2011.01699.x. Epub 2011 Mar 17.	Neurogastroenterol Motil. 2011	PubMed	citation	PMID:21414104	pubmed	21414104	create date:2011/03/19 | first author:Fichna J
Impairment of nitrergic system and delayed gastric emptying in low density lipoprotein receptor deficient female mice.	/pubmed/21414103	Gangula PR, Chinnathambi V, Hale AB, Mukhopadhyay S, Channon KM, Ravella K.	Neurogastroenterol Motil. 2011 Aug;23(8):773-e335. doi: 10.1111/j.1365-2982.2011.01695.x. Epub 2011 Mar 18.	Neurogastroenterol Motil. 2011	PubMed	citation	PMID:21414103	pubmed	21414103	create date:2011/03/19 | first author:Gangula PR
The differential effect of CB1 receptors on the discharge of afferent and efferent fibres supplying the rat jejunum.	/pubmed/21414102	Donovan J, Grundy D.	Neurogastroenterol Motil. 2011 Jun;23(6):567-e209. doi: 10.1111/j.1365-2982.2011.01693.x. Epub 2011 Mar 17.	Neurogastroenterol Motil. 2011	PubMed	citation	PMID:21414102	pubmed	21414102	create date:2011/03/19 | first author:Donovan J
Effect of GABA-ergic mechanisms on synaptosomal NO synthesis and the nitrergic component of NANC relaxation in rat ileum.	/pubmed/21414101	Kurjak M, Fichna J, Harbarth J, Sennefelder A, Allescher HD, Schusdziarra V, Storr M, Otto B.	Neurogastroenterol Motil. 2011 May;23(5):e181-90. doi: 10.1111/j.1365-2982.2011.01688.x. Epub 2011 Mar 17.	Neurogastroenterol Motil. 2011	PubMed	citation	PMID:21414101	pubmed	21414101	create date:2011/03/19 | first author:Kurjak M
Role of neuronal nitric oxide synthase in colonic distension-induced hyperalgesia in distal colon of neonatal maternal separated male rats.	/pubmed/21410601	Tjong YW, Ip SP, Lao L, Wu J, Fong HH, Sung JJ, Berman B, Che CT.	Neurogastroenterol Motil. 2011 Jul;23(7):666-e278. doi: 10.1111/j.1365-2982.2011.01697.x. Epub 2011 Mar 16.	Neurogastroenterol Motil. 2011	PubMed	citation	PMID:21410601	pubmed	21410601	create date:2011/03/18 | first author:Tjong YW
The relationship between glial distortion and neuronal changes following intestinal ischemia and reperfusion.	/pubmed/21410600	Thacker M, Rivera LR, Cho HJ, Furness JB.	Neurogastroenterol Motil. 2011 Nov;23(11):e500-9. doi: 10.1111/j.1365-2982.2011.01696.x. Epub 2011 Mar 16.	Neurogastroenterol Motil. 2011	PubMed	citation	PMID:21410600	pubmed	21410600	create date:2011/03/18 | first author:Thacker M
The influence of ileitis on the neurochemistry of the caudal mesenteric ganglion in the pig.	/pubmed/21410599	Pidsudko Z, Wasowicz K, Kaleczyc J, Klimczuk M, Bossowska A, Majewski M, Adriaensen D, Timmermans JP.	Neurogastroenterol Motil. 2011 Jun;23(6):e213-22. doi: 10.1111/j.1365-2982.2011.01694.x. Epub 2011 Mar 16.	Neurogastroenterol Motil. 2011	PubMed	citation	PMID:21410599	pubmed	21410599	create date:2011/03/18 | first author:Pidsudko Z
L1cam acts as a modifier gene for members of the endothelin signalling pathway during enteric nervous system development.	/pubmed/21395909	Wallace AS, Tan MX, Schachner M, Anderson RB.	Neurogastroenterol Motil. 2011 Nov;23(11):e510-22. doi: 10.1111/j.1365-2982.2011.01692.x. Epub 2011 Mar 14.	Neurogastroenterol Motil. 2011	PubMed	citation	PMID:21395909	pubmed	21395909	create date:2011/03/15 | first author:Wallace AS
The influence of sacral nerve stimulation on gastrointestinal motor function in patients with fecal incontinence.	/pubmed/21385289	Damgaard M, Thomsen FG, Sørensen M, Fuglsang S, Madsen JL.	Neurogastroenterol Motil. 2011 Jun;23(6):556-e207. doi: 10.1111/j.1365-2982.2011.01683.x. Epub 2011 Mar 8.	Neurogastroenterol Motil. 2011	PubMed	citation	PMID:21385289	pubmed	21385289	create date:2011/03/10 | first author:Damgaard M
The effect of antireflux treatment on patients with gastroesophageal reflux disease undergoing a mental arithmetic stressor.	/pubmed/21366805	Poh CH, Hershcovici T, Gasiorowska A, Navarro-Rodriguez T, Willis MR, Powers J, Ashpole N, Wendel CS, Noelck N, Fass R.	Neurogastroenterol Motil. 2011 Nov;23(11):e489-96. doi: 10.1111/j.1365-2982.2011.01691.x. Epub 2011 Mar 2.	Neurogastroenterol Motil. 2011	PubMed	citation	PMID:21366805	pubmed	21366805	create date:2011/03/04 | first author:Poh CH
Short pulse gastric electrical stimulation for cisplatin-induced emesis in dogs.	/pubmed/21362107	Song J, Zhong DX, Qian W, Hou XH, Chen JD.	Neurogastroenterol Motil. 2011 May;23(5):468-74, e178. doi: 10.1111/j.1365-2982.2011.01684.x. Epub 2011 Feb 25.	Neurogastroenterol Motil. 2011	PubMed	citation	PMID:21362107	pubmed	21362107	create date:2011/03/03 | first author:Song J
The influence of autonomic interventions on the sleep-wake-related changes in gastric myoelectrical activity in rats.	/pubmed/21342364	Huang YM, Yang CC, Lai CJ, Kuo TB.	Neurogastroenterol Motil. 2011 Jun;23(6):560-e208. doi: 10.1111/j.1365-2982.2011.01687.x. Epub 2011 Feb 22.	Neurogastroenterol Motil. 2011	PubMed	citation	PMID:21342364	pubmed	21342364	create date:2011/02/24 | first author:Huang YM
Distinct differences in tachykinin gene expression in ulcerative colitis, Crohn's disease and diverticular disease: a role for hemokinin-1?	/pubmed/21342363	Liu L, Markus I, Saghire HE, Perera DS, King DW, Burcher E.	Neurogastroenterol Motil. 2011 May;23(5):475-83, e179-80. doi: 10.1111/j.1365-2982.2011.01685.x. Epub 2011 Feb 22.	Neurogastroenterol Motil. 2011	PubMed	citation	PMID:21342363	pubmed	21342363	create date:2011/02/24 | first author:Liu L
Normative values and inter-observer agreement for liquid and solid bolus swallows in upright and supine positions as assessed by esophageal high-resolution manometry.	/pubmed/21342362	Sweis R, Anggiansah A, Wong T, Kaufman E, Obrecht S, Fox M.	Neurogastroenterol Motil. 2011 Jun;23(6):509-e198. doi: 10.1111/j.1365-2982.2011.01682.x. Epub 2011 Feb 22.	Neurogastroenterol Motil. 2011	PubMed	citation	PMID:21342362	pubmed	21342362	create date:2011/02/24 | first author:Sweis R
Variation of symptoms during the menstrual cycle in female patients with gastroparesis.	/pubmed/21332597	Verrengia M, Sachdeva P, Gaughan J, Fisher RS, Parkman HP.	Neurogastroenterol Motil. 2011 Jul;23(7):625-e254. doi: 10.1111/j.1365-2982.2011.01681.x. Epub 2011 Feb 17.	Neurogastroenterol Motil. 2011	PubMed	citation	PMID:21332597	pubmed	21332597	create date:2011/02/22 | first author:Verrengia M
The role of small intestinal bacterial overgrowth in postgastrectomy patients.	/pubmed/21324050	Paik CN, Choi MG, Lim CH, Park JM, Chung WC, Lee KM, Jun KH, Song KY, Jeon HM, Chin HM, Park CH, Chung IS.	Neurogastroenterol Motil. 2011 May;23(5):e191-6. doi: 10.1111/j.1365-2982.2011.01686.x. Epub 2011 Feb 16.	Neurogastroenterol Motil. 2011	PubMed	citation	PMID:21324050	pubmed	21324050	create date:2011/02/18 | first author:Paik CN
Autonomic nerve function in adult patients with cyclic vomiting syndrome.	/pubmed/21323793	Hejazi RA, Lavenbarg TH, Pasnoor M, Dimachkie M, Foran P, Herbelin L, McCallum RW.	Neurogastroenterol Motil. 2011 May;23(5):439-43. doi: 10.1111/j.1365-2982.2011.01679.x. Epub 2011 Feb 16.	Neurogastroenterol Motil. 2011	PubMed	citation	PMID:21323793	pubmed	21323793	create date:2011/02/18 | first author:Hejazi RA
Effects of octreotide on jejunal hypersensitivity triggered by Cryptosporidium parvum intestinal infection in an immunocompetent suckling rat model.	/pubmed/21320238	Bai J, Khaldi S, Gargala G, Baishanbo A, François A, Ballet JJ, Ducrotté P, Fioramonti J, Favennec L, Le Goff L.	Neurogastroenterol Motil. 2011 Nov;23(11):1043-50, e499. doi: 10.1111/j.1365-2982.2011.01680.x. Epub 2011 Feb 15.	Neurogastroenterol Motil. 2011	PubMed	citation	PMID:21320238	pubmed	21320238	create date:2011/02/16 | first author:Bai J
Aging and gastrointestinal neuromuscular function: insights from within and outside the gut.	/pubmed/21320236	Bitar K, Greenwood-Van Meerveld B, Saad R, Wiley JW.	Neurogastroenterol Motil. 2011 Jun;23(6):490-501. doi: 10.1111/j.1365-2982.2011.01678.x. Epub 2011 Feb 15. Review. No abstract available.	Neurogastroenterol Motil. 2011	PubMed	citation	PMID:21320236	pubmed	21320236	create date:2011/02/16 | first author:Bitar K
Cannabinoid-induced delayed gastric emptying is selectively increased upon intermittent administration in the rat: role of CB1 receptors.	/pubmed/21303434	Abalo R, Cabezos PA, Vera G, López-Miranda V, Herradón E, Martín-Fontelles MI.	Neurogastroenterol Motil. 2011 May;23(5):457-67, e177. doi: 10.1111/j.1365-2982.2011.01677.x. Epub 2011 Feb 8.	Neurogastroenterol Motil. 2011	PubMed	citation	PMID:21303434	pubmed	21303434	create date:2011/02/10 | first author:Abalo R
Title	URL	Description	Details	ShortDetails	Resource	Type	Identifiers	Db	EntrezUID	Properties
Novel model of peripheral tissue trauma-induced inflammation and gastrointestinal dysmotility.	/pubmed/21303433	Tsukamoto T, Antonic V, El Hajj II, Stojadinovic A, Binion DG, Izadjoo MJ, Yokota H, Pape HC, Bauer AJ.	Neurogastroenterol Motil. 2011 Apr;23(4):379-86, e164. doi: 10.1111/j.1365-2982.2011.01675.x. Epub 2011 Feb 9.	Neurogastroenterol Motil. 2011	PubMed	citation	PMID:21303433	pubmed	21303433	create date:2011/02/10 | first author:Tsukamoto T
Intestinal glucose-induced calcium-calmodulin kinase signaling in the gut-brain axis in awake rats.	/pubmed/21303432	Vincent KM, Sharp JW, Raybould HE.	Neurogastroenterol Motil. 2011 Jul;23(7):e282-93. doi: 10.1111/j.1365-2982.2011.01673.x. Epub 2011 Feb 9.	Neurogastroenterol Motil. 2011	PubMed	citation	PMID:21303432	pubmed	21303432	create date:2011/02/10 | first author:Vincent KM
High-resolution manometric characteristics help differentiate types of distal esophageal obstruction in patients with peristalsis.	/pubmed/21303431	Gyawali CP, Kushnir VM.	Neurogastroenterol Motil. 2011 Jun;23(6):502-e197. doi: 10.1111/j.1365-2982.2011.01672.x. Epub 2011 Feb 9.	Neurogastroenterol Motil. 2011	PubMed	citation	PMID:21303431	pubmed	21303431	create date:2011/02/10 | first author:Gyawali CP
Efficacy and safety of oral lubiprostone in constipated patients with or without irritable bowel syndrome: a randomized, placebo-controlled and dose-finding study.	/pubmed/21303430	Fukudo S, Hongo M, Kaneko H, Ueno R.	Neurogastroenterol Motil. 2011 Jun;23(6):544-e205. doi: 10.1111/j.1365-2982.2011.01668.x. Epub 2011 Feb 9.	Neurogastroenterol Motil. 2011	PubMed	citation	PMID:21303430	pubmed	21303430	create date:2011/02/10 | first author:Fukudo S
Effect of motilin on gastric distension sensitive neurons in arcuate nucleus and gastric motility in rat.	/pubmed/21303429	Xu L, Gao S, Guo F, Sun X.	Neurogastroenterol Motil. 2011 Mar;23(3):265-70, e120-1. doi: 10.1111/j.1365-2982.2010.01661.x.	Neurogastroenterol Motil. 2011	PubMed	citation	PMID:21303429	pubmed	21303429	create date:2011/02/10 | first author:Xu L
The microbiome-gut-brain axis: from bowel to behavior.	/pubmed/21303428	Cryan JF, O'Mahony SM.	Neurogastroenterol Motil. 2011 Mar;23(3):187-92. doi: 10.1111/j.1365-2982.2010.01664.x.	Neurogastroenterol Motil. 2011	PubMed	citation	PMID:21303428	pubmed	21303428	create date:2011/02/10 | first author:Cryan JF
Galanin receptor 3--a potential target for acute pancreatitis therapy.	/pubmed/21303427	Barreto SG, Bazargan M, Zotti M, Hussey DJ, Sukocheva OA, Peiris H, Leong M, Keating DJ, Schloithe AC, Carati CJ, Smith C, Toouli J, Saccone GT.	Neurogastroenterol Motil. 2011 Mar;23(3):e141-51. doi: 10.1111/j.1365-2982.2010.01662.x.	Neurogastroenterol Motil. 2011	PubMed	citation	PMID:21303427	pubmed	21303427	create date:2011/02/10 | first author:Barreto SG
Intragastric pressure during food intake: a physiological and minimally invasive method to assess gastric accommodation.	/pubmed/21299720	Janssen P, Verschueren S, Ly HG, Vos R, Van Oudenhove L, Tack J.	Neurogastroenterol Motil. 2011 Apr;23(4):316-22, e153-4. doi: 10.1111/j.1365-2982.2011.01676.x. Epub 2011 Feb 7.	Neurogastroenterol Motil. 2011	PubMed	citation	PMID:21299720	pubmed	21299720	create date:2011/02/09 | first author:Janssen P
Enteric neuropathy evoked by repeated cisplatin in the rat.	/pubmed/21299719	Vera G, Castillo M, Cabezos PA, Chiarlone A, Martín MI, Gori A, Pasquinelli G, Barbara G, Stanghellini V, Corinaldesi R, De Giorgio R, Abalo R.	Neurogastroenterol Motil. 2011 Apr;23(4):370-8, e162-3. doi: 10.1111/j.1365-2982.2011.01674.x. Epub 2011 Feb 7.	Neurogastroenterol Motil. 2011	PubMed	citation	PMID:21299719	pubmed	21299719	create date:2011/02/09 | first author:Vera G
Assessment of gastrointestinal motor functions by MRI: a comprehensive review.	/pubmed/21276139	Marciani L.	Neurogastroenterol Motil. 2011 May;23(5):399-407. doi: 10.1111/j.1365-2982.2011.01670.x. Epub 2011 Jan 30. Review.	Neurogastroenterol Motil. 2011	PubMed	citation	PMID:21276139	pubmed	21276139	create date:2011/02/01 | first author:Marciani L
Failure to respond to physiologic challenge characterizes esophageal motility in erosive gastro-esophageal reflux disease.	/pubmed/21272162	Daum C, Sweis R, Kaufman E, Fuellemann A, Anggiansah A, Fried M, Fox M.	Neurogastroenterol Motil. 2011 Jun;23(6):517-e200. doi: 10.1111/j.1365-2982.2011.01669.x. Epub 2011 Jan 28.	Neurogastroenterol Motil. 2011	PubMed	citation	PMID:21272162	pubmed	21272162	create date:2011/01/29 | first author:Daum C
Effect of mianserin on gastric sensorimotor function and gastric emptying: a randomized, placebo-controlled, double-blind, crossover study in healthy volunteers.	/pubmed/21255195	Janssen P, Van Oudenhove L, Vos R, Verbeke K, Tack J.	Neurogastroenterol Motil. 2011 May;23(5):433-8, e174. doi: 10.1111/j.1365-2982.2011.01671.x. Epub 2011 Jan 24.	Neurogastroenterol Motil. 2011	PubMed	citation	PMID:21255195	pubmed	21255195	create date:2011/01/25 | first author:Janssen P
Factors associated with co-morbid irritable bowel syndrome and chronic fatigue-like symptoms in functional dyspepsia.	/pubmed/21255194	Van Oudenhove L, Vandenberghe J, Vos R, Holvoet L, Tack J.	Neurogastroenterol Motil. 2011 Jun;23(6):524-e202. doi: 10.1111/j.1365-2982.2010.01667.x. Epub 2011 Jan 24.	Neurogastroenterol Motil. 2011	PubMed	citation	PMID:21255194	pubmed	21255194	create date:2011/01/25 | first author:Van Oudenhove L
Understanding gut-brain interactions in gastrointestinal pain by neuroimaging: lessons from somatic pain studies.	/pubmed/21255193	Van Oudenhove L.	Neurogastroenterol Motil. 2011 Apr;23(4):292-302. doi: 10.1111/j.1365-2982.2010.01666.x. Epub 2011 Jan 24. Review.	Neurogastroenterol Motil. 2011	PubMed	citation	PMID:21255193	pubmed	21255193	create date:2011/01/25 | first author:Van Oudenhove L
Prolonged, wireless pH-studies have a high diagnostic yield in patients with reflux symptoms and negative 24-h catheter-based pH-studies.	/pubmed/21235685	Sweis R, Fox M, Anggiansah A, Wong T.	Neurogastroenterol Motil. 2011 May;23(5):419-26. doi: 10.1111/j.1365-2982.2010.01663.x. Epub 2011 Jan 16.	Neurogastroenterol Motil. 2011	PubMed	citation	PMID:21235685	pubmed	21235685	create date:2011/01/18 | first author:Sweis R
Postnatal development of the serotonin signaling system in the mucosa of the guinea pig ileum.	/pubmed/21226885	Zhao H, Sovadinova I, Swope VM, Swain GM, Kadrofske MM, Bian X.	Neurogastroenterol Motil. 2011 Feb;23(2):161-8, e40. doi: 10.1111/j.1365-2982.2010.01645.x.	Neurogastroenterol Motil. 2011	PubMed	citation	PMID:21226885	pubmed	21226885	create date:2011/01/14 | first author:Zhao H
Oxidative stress: key player in gastrointestinal complications of diabetes.	/pubmed/21226884	Kashyap P, Farrugia G.	Neurogastroenterol Motil. 2011 Feb;23(2):111-4. doi: 10.1111/j.1365-2982.2010.01659.x.	Neurogastroenterol Motil. 2011	PubMed	citation	PMID:21226884	pubmed	21226884	create date:2011/01/14 | first author:Kashyap P
Leptin excites enteric neurons of guinea-pig submucous and myenteric plexus.	/pubmed/21223453	Reichardt F, Krueger D, Schemann M.	Neurogastroenterol Motil. 2011 Apr;23(4):e165-70. doi: 10.1111/j.1365-2982.2010.01665.x. Epub 2011 Jan 12. Erratum in: Neurogastroenterol Motil. 2011 Jul;23(7):691.	Neurogastroenterol Motil. 2011	PubMed	citation	PMID:21223453	pubmed	21223453	create date:2011/01/13 | first author:Reichardt F
Performance characteristics of the measurement of gastric volume using single photon emission computed tomography.	/pubmed/21210894	Breen M, Camilleri M, Burton D, Zinsmeister AR.	Neurogastroenterol Motil. 2011 Apr;23(4):308-15. doi: 10.1111/j.1365-2982.2010.01660.x. Epub 2011 Jan 6.	Neurogastroenterol Motil. 2011	PubMed	citation	PMID:21210894	pubmed	21210894	create date:2011/01/08 | first author:Breen M
Increase of weakly acidic gas esophagopharyngeal reflux (EPR) and swallowing-induced acidic/weakly acidic EPR in patients with chronic cough responding to proton pump inhibitors.	/pubmed/21210893	Kawamura O, Shimoyama Y, Hosaka H, Kuribayashi S, Maeda M, Nagoshi A, Zai H, Kusano M.	Neurogastroenterol Motil. 2011 May;23(5):411-8, e172. doi: 10.1111/j.1365-2982.2010.01658.x. Epub 2011 Jan 6.	Neurogastroenterol Motil. 2011	PubMed	citation	PMID:21210893	pubmed	21210893	create date:2011/01/08 | first author:Kawamura O
Anatomical registration and three-dimensional visualization of low and high-resolution pan-colonic manometry recordings.	/pubmed/21199536	Davidson JB, O'Grady G, Arkwright JW, Zarate N, Scott SM, Pullan AJ, Dinning PJ.	Neurogastroenterol Motil. 2011 Apr;23(4):387-90, e171.	Neurogastroenterol Motil. 2011	PubMed	citation	PMID:21199536	pubmed	21199536	create date:2011/01/05 | first author:Davidson JB
The analgesic effects of the GABAB receptor agonist, baclofen, in a rodent model of functional dyspepsia.	/pubmed/21199535	Liu LS, Shenoy M, Pasricha PJ.	Neurogastroenterol Motil. 2011 Apr;23(4):356-61, e160-1. doi: 10.1111/j.1365-2982.2010.01649.x. Epub 2011 Jan 4.	Neurogastroenterol Motil. 2011	PubMed	citation	PMID:21199535	pubmed	21199535	create date:2011/01/05 | first author:Liu LS
Postnatal intestinal engraftment of prospectively selected enteric neural crest stem cells in a rat model of Hirschsprung disease.	/pubmed/21199176	Tsai YH, Murakami N, Gariepy CE.	Neurogastroenterol Motil. 2011 Apr;23(4):362-9. doi: 10.1111/j.1365-2982.2010.01656.x. Epub 2010 Dec 29.	Neurogastroenterol Motil. 2011	PubMed	citation	PMID:21199176	pubmed	21199176	create date:2011/01/05 | first author:Tsai YH
Influence of the 5-HT3 receptor antagonist ondansetron on gastric sensorimotor function and nutrient tolerance in healthy volunteers.	/pubmed/21199175	Janssen P, Vos R, Van Oudenhove L, Tack J.	Neurogastroenterol Motil. 2011 May;23(5):444-9, e175. doi: 10.1111/j.1365-2982.2010.01655.x. Epub 2010 Dec 29.	Neurogastroenterol Motil. 2011	PubMed	citation	PMID:21199175	pubmed	21199175	create date:2011/01/05 | first author:Janssen P
High-resolution esophageal pressure topography is superior to conventional sleeve manometry for the detection of transient lower esophageal sphincter relaxations associated with a reflux event.	/pubmed/21199174	Rohof WO, Boeckxstaens GE, Hirsch DP.	Neurogastroenterol Motil. 2011 May;23(5):427-32, e173. doi: 10.1111/j.1365-2982.2010.01654.x. Epub 2010 Dec 27.	Neurogastroenterol Motil. 2011	PubMed	citation	PMID:21199174	pubmed	21199174	create date:2011/01/05 | first author:Rohof WO
Gastrointestinal dysmotility is associated with altered gut flora and septic mortality in patients with severe systemic inflammatory response syndrome: a preliminary study.	/pubmed/21199173	Shimizu K, Ogura H, Asahara T, Nomoto K, Morotomi M, Nakahori Y, Osuka A, Yamano S, Goto M, Matsushima A, Tasaki O, Kuwagata Y, Sugimoto H.	Neurogastroenterol Motil. 2011 Apr;23(4):330-5, e157. doi: 10.1111/j.1365-2982.2010.01653.x. Epub 2010 Dec 29.	Neurogastroenterol Motil. 2011	PubMed	citation	PMID:21199173	pubmed	21199173	create date:2011/01/05 | first author:Shimizu K
Fermentation of starch stimulates propagated contractions in the human colon.	/pubmed/21199172	Jouët P, Sabaté JM, Coffin B, Lémann M, Jian R, Flourié B.	Neurogastroenterol Motil. 2011 May;23(5):450-6, e176. doi: 10.1111/j.1365-2982.2010.01652.x. Epub 2010 Dec 28.	Neurogastroenterol Motil. 2011	PubMed	citation	PMID:21199172	pubmed	21199172	create date:2011/01/05 | first author:Jouët P
Basal internal anal sphincter tone, inhibitory neurotransmission, and other factors contributing to the maintenance of high pressures in the anal canal.	/pubmed/21188800	Rattan S, Singh J.	Neurogastroenterol Motil. 2011 Jan;23(1):3-7.	Neurogastroenterol Motil. 2011	PubMed	citation	PMID:21188800	pubmed	21188800	create date:2010/12/29 | first author:Rattan S
Quantitation of cellular components of the enteric nervous system in the normal human gastrointestinal tract--report on behalf of the Gastro 2009 International Working Group.	/pubmed/21175997	Knowles CH, Veress B, Kapur RP, Wedel T, Farrugia G, Vanderwinden JM, Geboes K, Smith VV, Martin JE, Lindberg G, Milla PJ, De Giorgio R.	Neurogastroenterol Motil. 2011 Feb;23(2):115-24. doi: 10.1111/j.1365-2982.2010.01657.x. Epub 2010 Dec 22. Review.	Neurogastroenterol Motil. 2011	PubMed	citation	PMID:21175997	pubmed	21175997	create date:2010/12/24 | first author:Knowles CH
The frequency of apneas in very preterm infants is increased after non-acid gastro-esophageal reflux.	/pubmed/21175996	Corvaglia L, Zama D, Spizzichino M, Aceti A, Mariani E, Capretti MG, Galletti S, Faldella G.	Neurogastroenterol Motil. 2011 Apr;23(4):303-7, e152. doi: 10.1111/j.1365-2982.2010.01650.x. Epub 2010 Dec 22.	Neurogastroenterol Motil. 2011	PubMed	citation	PMID:21175996	pubmed	21175996	create date:2010/12/24 | first author:Corvaglia L
Effect of rikkunshito on gastric sensorimotor function under distention.	/pubmed/21175995	Shiratori M, Shoji T, Kanazawa M, Hongo M, Fukudo S.	Neurogastroenterol Motil. 2011 Apr;23(4):323-9, e155-6. doi: 10.1111/j.1365-2982.2010.01648.x. Epub 2010 Dec 22.	Neurogastroenterol Motil. 2011	PubMed	citation	PMID:21175995	pubmed	21175995	create date:2010/12/24 | first author:Shiratori M
Involvement of the aero-digestive tract in swallowing-ventilation coordination: an animal study.	/pubmed/21166961	Ouahchi Y, Bon-Mardion N, Marie JP, Verin E.	Neurogastroenterol Motil. 2011 Mar;23(3):e136-40. doi: 10.1111/j.1365-2982.2010.01647.x. Epub 2010 Dec 19.	Neurogastroenterol Motil. 2011	PubMed	citation	PMID:21166961	pubmed	21166961	create date:2010/12/21 | first author:Ouahchi Y
Nitric oxide in enteric nervous system mediated the inhibitory effect of vasopressin on the contraction of circular muscle strips from colon in male rats.	/pubmed/21166960	Jing H, Qin J, Feng M, Wang T, Zhu J, Wang C, Wang F, Liu K, Li J, Liu C.	Neurogastroenterol Motil. 2011 Mar;23(3):e125-35. doi: 10.1111/j.1365-2982.2010.01646.x. Epub 2010 Dec 20.	Neurogastroenterol Motil. 2011	PubMed	citation	PMID:21166960	pubmed	21166960	create date:2010/12/21 | first author:Jing H
Protein kinase C modulates NMDA receptors in the myenteric plexus of the guinea pig ileum during in vitro ischemia and reperfusion.	/pubmed/21159064	Giaroni C, Zanetti E, Giuliani D, Oldrini R, Marchet S, Moro E, Borroni P, Trinchera M, Crema F, Lecchini S, Frigo G.	Neurogastroenterol Motil. 2011 Feb;23(2):e91-103. doi: 10.1111/j.1365-2982.2010.01644.x. Epub 2010 Dec 15.	Neurogastroenterol Motil. 2011	PubMed	citation	PMID:21159064	pubmed	21159064	create date:2010/12/17 | first author:Giaroni C
LX-1031, a tryptophan 5-hydroxylase inhibitor, and its potential in chronic diarrhea associated with increased serotonin.	/pubmed/21159063	Camilleri M.	Neurogastroenterol Motil. 2011 Mar;23(3):193-200. doi: 10.1111/j.1365-2982.2010.01643.x. Epub 2010 Dec 15. Review.	Neurogastroenterol Motil. 2011	PubMed	citation	PMID:21159063	pubmed	21159063	create date:2010/12/17 | first author:Camilleri M
Different regional brain activity during physiological gastric distension compared to balloon distension: a H2 15O-PET study.	/pubmed/21155950	Geeraerts B, Van Oudenhove L, Dupont P, Vanderghinste D, Bormans G, Van Laere K, Tack J.	Neurogastroenterol Motil. 2011 Jun;23(6):533-e203. doi: 10.1111/j.1365-2982.2010.01642.x. Epub 2010 Dec 14.	Neurogastroenterol Motil. 2011	PubMed	citation	PMID:21155950	pubmed	21155950	create date:2010/12/16 | first author:Geeraerts B
Induction of apoptosis by thrombin in the cultured neurons of dorsal motor nucleus of the vagus.	/pubmed/21143557	Wu X, Zhang W, Li JY, Chai BX, Peng J, Wang H, Mulholland MW.	Neurogastroenterol Motil. 2011 Mar;23(3):279-85, e123-4. doi: 10.1111/j.1365-2982.2010.01641.x. Epub 2010 Dec 10.	Neurogastroenterol Motil. 2011	PubMed	citation	PMID:21143557	pubmed	21143557	create date:2010/12/15 | first author:Wu X
Pharyngeal flow interval: a novel impedance-based parameter correlating with aspiration.	/pubmed/21143556	Noll L, Rommel N, Davidson GP, Omari TI.	Neurogastroenterol Motil. 2011 Jun;23(6):551-e206. doi: 10.1111/j.1365-2982.2010.01634.x. Epub 2010 Dec 10.	Neurogastroenterol Motil. 2011	PubMed	citation	PMID:21143556	pubmed	21143556	create date:2010/12/15 | first author:Noll L
Cyclic vomiting syndrome: a physiological response to a pathologic substrate?	/pubmed/21138501	Smith JH.	Neurogastroenterol Motil. 2011 Jan;23(1):109. doi: 10.1111/j.1365-2982.2010.01628.x. No abstract available.	Neurogastroenterol Motil. 2011	PubMed	citation	PMID:21138501	pubmed	21138501	create date:2010/12/09 | first author:Smith JH
Evaluation of gastrointestinal transit in clinical practice: position paper of the American and European Neurogastroenterology and Motility Societies.	/pubmed/21138500	Rao SS, Camilleri M, Hasler WL, Maurer AH, Parkman HP, Saad R, Scott MS, Simren M, Soffer E, Szarka L.	Neurogastroenterol Motil. 2011 Jan;23(1):8-23. doi: 10.1111/j.1365-2982.2010.01612.x. Review.	Neurogastroenterol Motil. 2011	PubMed	citation	PMID:21138500	pubmed	21138500	create date:2010/12/09 | first author:Rao SS
PhyloChip microarray analysis reveals altered gastrointestinal microbial communities in a rat model of colonic hypersensitivity.	/pubmed/21129126	Nelson TA, Holmes S, Alekseyenko AV, Shenoy M, Desantis T, Wu CH, Andersen GL, Winston J, Sonnenburg J, Pasricha PJ, Spormann A.	Neurogastroenterol Motil. 2011 Feb;23(2):169-77, e41-2. doi: 10.1111/j.1365-2982.2010.01637.x. Epub 2010 Dec 3.	Neurogastroenterol Motil. 2011	PubMed	citation	PMID:21129126	pubmed	21129126	create date:2010/12/07 | first author:Nelson TA
Comparative gastric motility study of Enterra ™ Therapy and neural gastric electrical stimulation in an acute canine model.	/pubmed/21129125	Arriagada A, Jurkov AS, Neshev E, Muench G, Mintchev MP, Andrews CN.	Neurogastroenterol Motil. 2011 Mar;23(3):271-8, e122. doi: 10.1111/j.1365-2982.2010.01636.x. Epub 2010 Dec 5.	Neurogastroenterol Motil. 2011	PubMed	citation	PMID:21129125	pubmed	21129125	create date:2010/12/07 | first author:Arriagada A
Differences between risk factors among irritable bowel syndrome subtypes in Japanese adults.	/pubmed/21122032	Kubo M, Fujiwara Y, Shiba M, Kohata Y, Yamagami H, Tanigawa T, Watanabe K, Watanabe T, Tominaga K, Arakawa T.	Neurogastroenterol Motil. 2011 Mar;23(3):249-54. doi: 10.1111/j.1365-2982.2010.01640.x. Epub 2010 Dec 1.	Neurogastroenterol Motil. 2011	PubMed	citation	PMID:21122032	pubmed	21122032	create date:2010/12/03 | first author:Kubo M
Familial intestinal degenerative neuropathy associated with chronic intestinal pseudo-obstruction.	/pubmed/21122031	Ahlfors F, Linander H, Lindström M, Veress B, Abrahamsson H.	Neurogastroenterol Motil. 2011 Apr;23(4):347-55, e159. doi: 10.1111/j.1365-2982.2010.01638.x. Epub 2010 Dec 1.	Neurogastroenterol Motil. 2011	PubMed	citation	PMID:21122031	pubmed	21122031	create date:2010/12/03 | first author:Ahlfors F
Pooled analysis of brain activity in irritable bowel syndrome and controls during rectal balloon distension.	/pubmed/21118328	Sheehan J, Gaman A, Vangel M, Kuo B.	Neurogastroenterol Motil. 2011 Apr;23(4):336-46, e158. doi: 10.1111/j.1365-2982.2010.01635.x. Epub 2010 Nov 30.	Neurogastroenterol Motil. 2011	PubMed	citation	PMID:21118328	pubmed	21118328	create date:2010/12/02 | first author:Sheehan J
Influence of ondansetron on gastric sensorimotor responses to short duodenal acid infusion in healthy volunteers.	/pubmed/21114584	Vanuytsel T, Karamanolis G, Van Oudenhove L, Vos R, Tack J.	Neurogastroenterol Motil. 2011 Mar;23(3):226-32, e115. doi: 10.1111/j.1365-2982.2010.01631.x. Epub 2010 Nov 28. Erratum in: Neurogastroenterol Motil. 2012 Jan;24(1):94. Oudenhove, L V [corrected to Van Oudenhove, L].	Neurogastroenterol Motil. 2011	PubMed	citation	PMID:21114584	pubmed	21114584	create date:2010/12/01 | first author:Vanuytsel T
Rectal hyposensitivity is uncommon and unlikely to be the central cause of obstructed defecation in patients with high-grade internal rectal prolapse.	/pubmed/21108696	Wijffels NA, Angelucci G, Ashrafi A, Jones OM, Cunningham C, Lindsey I.	Neurogastroenterol Motil. 2011 Feb;23(2):151-4, e30. doi: 10.1111/j.1365-2982.2010.01625.x. Epub 2010 Nov 26.	Neurogastroenterol Motil. 2011	PubMed	citation	PMID:21108696	pubmed	21108696	create date:2010/11/27 | first author:Wijffels NA
Can eating disorders cause functional gastrointestinal disorders?	/pubmed/21105315	Janssen P.	Neurogastroenterol Motil. 2010 Dec;22(12):1267-9.	Neurogastroenterol Motil. 2010	PubMed	citation	PMID:21105315	pubmed	21105315	create date:2010/11/26 | first author:Janssen P
Manometric features of eosinophilic esophagitis in esophageal pressure topography.	/pubmed/21091849	Roman S, Hirano I, Kwiatek MA, Gonsalves N, Chen J, Kahrilas PJ, Pandolfino JE.	Neurogastroenterol Motil. 2011 Mar;23(3):208-14, e111. doi: 10.1111/j.1365-2982.2010.01633.x. Epub 2010 Nov 23.	Neurogastroenterol Motil. 2011	PubMed	citation	PMID:21091849	pubmed	21091849	create date:2010/11/26 | first author:Roman S
Measurement of gastric emptying of a high-nutrient liquid by 3D ultrasonography in diabetic gastroparesis.	/pubmed/21087356	Stevens JE, Gilja OH, Gentilcore D, Hausken T, Horowitz M, Jones KL.	Neurogastroenterol Motil. 2011 Mar;23(3):220-5, e113-4. doi: 10.1111/j.1365-2982.2010.01630.x. Epub 2010 Nov 19.	Neurogastroenterol Motil. 2011	PubMed	citation	PMID:21087356	pubmed	21087356	create date:2010/11/23 | first author:Stevens JE
Title	URL	Description	Details	ShortDetails	Resource	Type	Identifiers	Db	EntrezUID	Properties
Concomitant irritable bowel syndrome is associated with failure of step-down on-demand proton pump inhibitor treatment in patients with gastro-esophageal reflux disease.	/pubmed/21087355	Wu JC, Lai LH, Chow DK, Wong GL, Sung JJ, Chan FK.	Neurogastroenterol Motil. 2011 Feb;23(2):155-60, e31. doi: 10.1111/j.1365-2982.2010.01627.x. Epub 2010 Nov 19.	Neurogastroenterol Motil. 2011	PubMed	citation	PMID:21087355	pubmed	21087355	create date:2010/11/23 | first author:Wu JC
Glial cell line-derived neurotrophic factor is a key neurotrophin in the postnatal enteric nervous system.	/pubmed/21087354	Rodrigues DM, Li AY, Nair DG, Blennerhassett MG.	Neurogastroenterol Motil. 2011 Feb;23(2):e44-56. doi: 10.1111/j.1365-2982.2010.01626.x. Epub 2010 Nov 19.	Neurogastroenterol Motil. 2011	PubMed	citation	PMID:21087354	pubmed	21087354	create date:2010/11/23 | first author:Rodrigues DM
Extracellular signal-regulated kinase (ERK) is involved in LPS-induced disturbances in intestinal motility.	/pubmed/21087357	Gonzalo S, Grasa L, Arruebo MP, Plaza MÁ, Murillo MD.	Neurogastroenterol Motil. 2011 Feb;23(2):e80-90. doi: 10.1111/j.1365-2982.2010.01632.x. Epub 2010 Nov 19.	Neurogastroenterol Motil. 2011	PubMed	citation	PMID:21087357	pubmed	21087357	create date:2010/11/20 | first author:Gonzalo S
Swallow induces a peristaltic wave of distension that marches in front of the peristaltic wave of contraction.	/pubmed/21083789	Abrahao L Jr, Bhargava V, Babaei A, Ho A, Mittal RK.	Neurogastroenterol Motil. 2011 Mar;23(3):201-7, e110. doi: 10.1111/j.1365-2982.2010.01624.x. Epub 2010 Nov 17.	Neurogastroenterol Motil. 2011	PubMed	citation	PMID:21083789	pubmed	21083789	create date:2010/11/19 | first author:Abrahao L Jr
Associations of tryptophan hydroxylase gene polymorphisms with irritable bowel syndrome.	/pubmed/21073637	Jun S, Kohen R, Cain KC, Jarrett ME, Heitkemper MM.	Neurogastroenterol Motil. 2011 Mar;23(3):233-9, e116. doi: 10.1111/j.1365-2982.2010.01623.x. Epub 2010 Nov 12.	Neurogastroenterol Motil. 2011	PubMed	citation	PMID:21073637	pubmed	21073637	create date:2010/11/16 | first author:Jun S
Hydrogen sulfide as a signaling molecule in the enteric nervous system.	/pubmed/21069935	Jimenez M.	Neurogastroenterol Motil. 2010 Nov;22(11):1149-53. Review.	Neurogastroenterol Motil. 2010	PubMed	citation	PMID:21069935	pubmed	21069935	create date:2010/11/12 | first author:Jimenez M
Impaired gastric response to modified sham feeding in patients with postprandial distress syndrome.	/pubmed/21059155	Manabe N, Nakamura K, Hara M, Imamura H, Kusunoki H, Tanaka S, Chayama K, Hata J, Haruma K.	Neurogastroenterol Motil. 2011 Mar;23(3):215-9, e112. doi: 10.1111/j.1365-2982.2010.01622.x. Epub 2010 Nov 9.	Neurogastroenterol Motil. 2011	PubMed	citation	PMID:21059155	pubmed	21059155	create date:2010/11/10 | first author:Manabe N
Reduced anxiety-like behavior and central neurochemical change in germ-free mice.	/pubmed/21054680	Neufeld KM, Kang N, Bienenstock J, Foster JA.	Neurogastroenterol Motil. 2011 Mar;23(3):255-64, e119. doi: 10.1111/j.1365-2982.2010.01620.x. Epub 2010 Nov 5.	Neurogastroenterol Motil. 2011	PubMed	citation	PMID:21054680	pubmed	21054680	create date:2010/11/09 | first author:Neufeld KM
Influence of tegaserod on proximal gastric tone and on the perception of gastric distention in functional dyspepsia.	/pubmed/20979591	Tack J, Janssen P, Bisschops R, Vos R, Phillips T, Tougas G.	Neurogastroenterol Motil. 2011 Feb;23(2):e32-9. doi: 10.1111/j.1365-2982.2010.01613.x. Epub 2010 Oct 27.	Neurogastroenterol Motil. 2011	PubMed	citation	PMID:20979591	pubmed	20979591	create date:2010/10/29 | first author:Tack J
A bi-directional assessment of the human brain-anorectal axis.	/pubmed/20964791	Remes-Troche JM, Tantiphlachiva K, Attaluri A, Valestin J, Yamada T, Hamdy S, Rao SS.	Neurogastroenterol Motil. 2011 Mar;23(3):240-8, e117-8. doi: 10.1111/j.1365-2982.2010.01619.x. Epub 2010 Oct 21.	Neurogastroenterol Motil. 2011	PubMed	citation	PMID:20964791	pubmed	20964791	create date:2010/10/23 | first author:Remes-Troche JM
CGRP1 receptor activation induces piecemeal release of protease-1 from mouse bone marrow-derived mucosal mast cells.	/pubmed/20964790	Rychter JW, Van Nassauw L, Timmermans JP, Akkermans LM, Westerink RH, Kroese AB.	Neurogastroenterol Motil. 2011 Feb;23(2):e57-68. doi: 10.1111/j.1365-2982.2010.01617.x. Epub 2010 Oct 21.	Neurogastroenterol Motil. 2011	PubMed	citation	PMID:20964790	pubmed	20964790	create date:2010/10/23 | first author:Rychter JW
Experimental spinal cord injury in rats diminishes vagally-mediated gastric responses to cholecystokinin-8s.	/pubmed/20950355	Tong M, Qualls-Creekmore E, Browning KN, Travagli RA, Holmes GM.	Neurogastroenterol Motil. 2011 Feb;23(2):e69-79. doi: 10.1111/j.1365-2982.2010.01616.x. Epub 2010 Oct 18.	Neurogastroenterol Motil. 2011	PubMed	citation	PMID:20950355	pubmed	20950355	create date:2010/10/19 | first author:Tong M
Postprandial proximal gastric acid pocket and gastric pressure in patients after gastric surgery.	/pubmed/20946544	Herbella FA, Vicentine FP, Del Grande JC, Patti MG.	Neurogastroenterol Motil. 2011 Jan;23(1):52-5, e4. doi: 10.1111/j.1365-2982.2010.01618.x. Epub 2010 Oct 15.	Neurogastroenterol Motil. 2011	PubMed	citation	PMID:20946544	pubmed	20946544	create date:2010/10/16 | first author:Herbella FA
Absence of the vagus nerve in the stomach of Tbx1-/- mutant mice.	/pubmed/20939858	Calmont A, Thapar N, Scambler PJ, Burns AJ.	Neurogastroenterol Motil. 2011 Feb;23(2):125-30. doi: 10.1111/j.1365-2982.2010.01615.x. Epub 2010 Oct 11.	Neurogastroenterol Motil. 2011	PubMed	citation	PMID:20939858	pubmed	20939858	create date:2010/10/14 | first author:Calmont A
Novel applications of external anal sphincter muscle sarcomere length to enhance the anal canal function.	/pubmed/20939857	Rajasekaran MR, Jiang Y, Bhargava V, Lieber RL, Mittal RK.	Neurogastroenterol Motil. 2011 Jan;23(1):70-5, e7. doi: 10.1111/j.1365-2982.2010.01608.x. Epub 2010 Oct 12.	Neurogastroenterol Motil. 2011	PubMed	citation	PMID:20939857	pubmed	20939857	create date:2010/10/14 | first author:Rajasekaran MR
Non-compliance does not impair qualitative evaluation of colonic transit time.	/pubmed/20939856	Bouchoucha M, Prado J, Chtourou L, Devroede G, Atanassiu C, Benamouzig R.	Neurogastroenterol Motil. 2011 Jan;23(1):103-8.	Neurogastroenterol Motil. 2011	PubMed	citation	PMID:20939856	pubmed	20939856	create date:2010/10/14 | first author:Bouchoucha M
Botulinum toxin injection in dysphagia syndromes with preserved esophageal peristalsis and incomplete lower esophageal sphincter relaxation.	/pubmed/20939855	Porter RF, Gyawali CP.	Neurogastroenterol Motil. 2011 Feb;23(2):139-44, e27-8. doi: 10.1111/j.1365-2982.2010.01604.x. Epub 2010 Oct 1.	Neurogastroenterol Motil. 2011	PubMed	citation	PMID:20939855	pubmed	20939855	create date:2010/10/14 | first author:Porter RF
Effect of low-proof alcoholic beverages on duodenogastro-esophageal reflux in health and GERD.	/pubmed/20939854	Seidl H, Gundling F, Schepp W, Schmidt T, Pehl C.	Neurogastroenterol Motil. 2011 Feb;23(2):145-50, e29. doi: 10.1111/j.1365-2982.2010.01614.x. Epub 2010 Oct 12.	Neurogastroenterol Motil. 2011	PubMed	citation	PMID:20939854	pubmed	20939854	create date:2010/10/14 | first author:Seidl H
Anti-inflammatory role of glycine in reducing rodent postoperative inflammatory ileus.	/pubmed/20939853	Stoffels B, Türler A, Schmidt J, Nazir A, Tsukamoto T, Moore BA, Schnurr C, Kalff JC, Bauer AJ.	Neurogastroenterol Motil. 2011 Jan;23(1):76-87, e8. doi: 10.1111/j.1365-2982.2010.01603.x. Epub 2010 Oct 1.	Neurogastroenterol Motil. 2011	PubMed	citation	PMID:20939853	pubmed	20939853	create date:2010/10/14 | first author:Stoffels B
Specific and complementary roles for nitric oxide and ATP in the inhibitory motor pathways to rat internal anal sphincter.	/pubmed/20939852	Opazo A, Lecea B, Gil V, Jiménez M, Clavé P, Gallego D.	Neurogastroenterol Motil. 2011 Jan;23(1):e11-25. doi: 10.1111/j.1365-2982.2010.01602.x. Epub 2010 Oct 3.	Neurogastroenterol Motil. 2011	PubMed	citation	PMID:20939852	pubmed	20939852	create date:2010/10/14 | first author:Opazo A
Gastrointestinal hormonal dysfunction in gastroparesis and functional dyspepsia.	/pubmed/20939851	Khoo J, Rayner CK, Feinle-Bisset C, Jones KL, Horowitz M.	Neurogastroenterol Motil. 2010 Dec;22(12):1270-8. doi: 10.1111/j.1365-2982.2010.01609.x. Epub 2010 Oct 5. Review.	Neurogastroenterol Motil. 2010	PubMed	citation	PMID:20939851	pubmed	20939851	create date:2010/10/14 | first author:Khoo J
Chronic regulation of colonic epithelial secretory function by activation of G protein-coupled receptors.	/pubmed/20939850	Toumi F, Frankson M, Ward JB, Kelly OB, Mroz MS, Bertelsen LS, Keely SJ.	Neurogastroenterol Motil. 2011 Feb;23(2):178-86, e43. doi: 10.1111/j.1365-2982.2010.01610.x. Epub 2010 Oct 5.	Neurogastroenterol Motil. 2011	PubMed	citation	PMID:20939850	pubmed	20939850	create date:2010/10/14 | first author:Toumi F
New selective endoscopic sacral nerve root stimulation--an advance in the treatment of fecal incontinence.	/pubmed/20939849	Goos M, Haberstroh J, Baumann T, Hopt U, Ruf G, Oberst M.	Neurogastroenterol Motil. 2011 Feb;23(2):e104-9. doi: 10.1111/j.1365-2982.2010.01607.x. Epub 2010 Oct 12.	Neurogastroenterol Motil. 2011	PubMed	citation	PMID:20939849	pubmed	20939849	create date:2010/10/14 | first author:Goos M
Cardiovascular compression of the esophagus and spread of gastro-esophageal reflux.	/pubmed/20939848	Babaei A, Mittal RK.	Neurogastroenterol Motil. 2011 Jan;23(1):45-51, e3. doi: 10.1111/j.1365-2982.2010.01606.x. Epub 2010 Oct 1.	Neurogastroenterol Motil. 2011	PubMed	citation	PMID:20939848	pubmed	20939848	create date:2010/10/14 | first author:Babaei A
Colonic motor dysfunction in human diabetes is associated with enteric neuronal loss and increased oxidative stress.	/pubmed/20939847	Chandrasekharan B, Anitha M, Blatt R, Shahnavaz N, Kooby D, Staley C, Mwangi S, Jones DP, Sitaraman SV, Srinivasan S.	Neurogastroenterol Motil. 2011 Feb;23(2):131-8, e26. doi: 10.1111/j.1365-2982.2010.01611.x. Epub 2010 Oct 12.	Neurogastroenterol Motil. 2011	PubMed	citation	PMID:20939847	pubmed	20939847	create date:2010/10/14 | first author:Chandrasekharan B
Serotonin-induced contraction in isolated intestine from a teleost fish (Carassius auratus): characterization and interactions with melatonin.	/pubmed/20939846	Velarde E, Delgado MJ, Alonso-Gómez AL.	Neurogastroenterol Motil. 2010 Dec;22(12):e364-73. doi: 10.1111/j.1365-2982.2010.01605.x. Epub 2010 Oct 1.	Neurogastroenterol Motil. 2010	PubMed	citation	PMID:20939846	pubmed	20939846	create date:2010/10/14 | first author:Velarde E
Expression and activation of β-adrenoceptors in the colorectal mucosa of rat and human.	/pubmed/20879995	Zhang XH, Ji T, Guo H, Liu SM, Li Y, Zheng LF, Zhang Y, Zhang XF, Duan DP.	Neurogastroenterol Motil. 2010 Nov;22(11):e325-34.	Neurogastroenterol Motil. 2010	PubMed	citation	PMID:20879995	pubmed	20879995	create date:2010/10/01 | first author:Zhang XH
Pancolonic spatiotemporal mapping reveals regional deficiencies in, and disorganization of colonic propagating pressure waves in severe constipation.	/pubmed/20879994	Dinning PG, Zarate N, Hunt LM, Fuentealba SE, Mohammed SD, Szczesniak MM, Lubowski DZ, Preston SL, Fairclough PD, Lunniss PJ, Scott SM, Cook IJ.	Neurogastroenterol Motil. 2010 Dec;22(12):e340-9.	Neurogastroenterol Motil. 2010	PubMed	citation	PMID:20879994	pubmed	20879994	create date:2010/10/01 | first author:Dinning PG
R-type Ca(2+) channels contribute to fast synaptic excitation and action potentials in subsets of myenteric neurons in the guinea pig intestine.	/pubmed/20879993	Naidoo V, Dai X, Galligan JJ.	Neurogastroenterol Motil. 2010 Dec;22(12):e353-63.	Neurogastroenterol Motil. 2010	PubMed	citation	PMID:20879993	pubmed	20879993	create date:2010/10/01 | first author:Naidoo V
Normal oxidative phosphorylation in intestinal smooth muscle of childhood chronic intestinal pseudo-obstruction.	/pubmed/20879992	Galmiche L, Jaubert F, Sauvat F, Sarnacki S, Goulet O, Assouline Z, Vedrenne V, Lebre AS, Boddaert N, Brousse N, Chrétien D, Munnich A, Rötig A.	Neurogastroenterol Motil. 2011 Jan;23(1):24-9, e1. doi: 10.1111/j.1365-2982.2010.01595.x. Epub 2010 Sep 14.	Neurogastroenterol Motil. 2011	PubMed	citation	PMID:20879992	pubmed	20879992	create date:2010/10/01 | first author:Galmiche L
Effect of otilonium bromide and ibodutant on the internalization of the NK2 receptor in human colon.	/pubmed/20879991	Cipriani G, Santicioli P, Evangelista S, Maggi CA, Riccadonna S, Ringressi MN, Bechi P, Faussone-Pellegrini MS, Vannucchi MG.	Neurogastroenterol Motil. 2011 Jan;23(1):96-102, e10.	Neurogastroenterol Motil. 2011	PubMed	citation	PMID:20879991	pubmed	20879991	create date:2010/10/01 | first author:Cipriani G
Validation of ACB in vitro and in vivo as a biomagnetic method for measuring stomach contraction.	/pubmed/20874731	Américo MF, Marques RG, Zandoná EA, Andreis U, Stelzer M, Corá LA, Oliveira RB, Miranda JR.	Neurogastroenterol Motil. 2010 Dec;22(12):1340-4, e374.	Neurogastroenterol Motil. 2010	PubMed	citation	PMID:20874731	pubmed	20874731	create date:2010/09/30 | first author:Américo MF
Oxytocin reduces satiety scores without affecting the volume of nutrient intake or gastric emptying rate in healthy subjects.	/pubmed/20868426	Borg J, Simrén M, Ohlsson B.	Neurogastroenterol Motil. 2011 Jan;23(1):56-61, e5. doi: 10.1111/j.1365-2982.2010.01599.x. Epub 2010 Sep 26.	Neurogastroenterol Motil. 2011	PubMed	citation	PMID:20868426	pubmed	20868426	create date:2010/09/28 | first author:Borg J
Role of microbial fermentation products in irritable bowel syndrome.	/pubmed/20840721	Fukudo S, Umesaki Y, Imaoka A, Tana C, Handa T, Kanazawa M.	Neurogastroenterol Motil. 2010 Oct;22(10):1148. No abstract available.	Neurogastroenterol Motil. 2010	PubMed	citation	PMID:20840721	pubmed	20840721	create date:2010/09/16 | first author:Fukudo S
Assessment of microbial fermentation products in fecal samples.	/pubmed/20840720	Valeur J, Norin E, Midtvedt T, Berstad A.	Neurogastroenterol Motil. 2010 Oct;22(10):1147. No abstract available.	Neurogastroenterol Motil. 2010	PubMed	citation	PMID:20840720	pubmed	20840720	create date:2010/09/16 | first author:Valeur J
Ghrelin receptor agonists: a new class of prokinetic agents.	/pubmed/20840719	[No authors listed]	Neurogastroenterol Motil. 2010 Oct;22(10):1043-4. No abstract available.	Neurogastroenterol Motil. 2010	PubMed	citation	PMID:20840719	pubmed	20840719	create date:2010/09/16
Abstracts of the 2010 Joint International Neurogastroenterology and Motility Meeting. August 26-29, 2010. Boston, Massachusetts, USA.	/pubmed/20809926	[No authors listed]	Neurogastroenterol Motil. 2010 Aug;22 Suppl 1:1-90. No abstract available.	Neurogastroenterol Motil. 2010	PubMed	citation	PMID:20809926	pubmed	20809926	create date:2010/09/10
Plasticity of vagal brainstem circuits in the control of gastric function.	/pubmed/20804520	Browning KN, Travagli RA.	Neurogastroenterol Motil. 2010 Nov;22(11):1154-63. doi: 10.1111/j.1365-2982.2010.01592.x. Epub 2010 Aug 29.	Neurogastroenterol Motil. 2010	PubMed	citation	PMID:20804520	pubmed	20804520	create date:2010/09/02 | first author:Browning KN
Function and morphology correlates of rectal nerve mechanoreceptors innervating the guinea pig internal anal sphincter.	/pubmed/20796213	Lynn PA, Brookes SJ.	Neurogastroenterol Motil. 2011 Jan;23(1):88-95, e9. doi: 10.1111/j.1365-2982.2010.01593.x. Epub 2010 Aug 27.	Neurogastroenterol Motil. 2011	PubMed	citation	PMID:20796213	pubmed	20796213	create date:2010/08/28 | first author:Lynn PA
Emerging excellence in neurogastroenterology and motility research in mainland China.	/pubmed/20734492	Rong W, Zhu J.	Neurogastroenterol Motil. 2010 Sep;22(9):949-2. No abstract available.	Neurogastroenterol Motil. 2010	PubMed	citation	PMID:20734492	pubmed	20734492	create date:2010/08/25 | first author:Rong W
Emerging excellence in neurogastroenterology and motility research in South America.	/pubmed/20734464	Troncon LE, De Oliveira RB.	Neurogastroenterol Motil. 2010 Sep;22(9):952-8. No abstract available.	Neurogastroenterol Motil. 2010	PubMed	citation	PMID:20734464	pubmed	20734464	create date:2010/08/25 | first author:Troncon LE
Erythromycin inhibited glycinergic inputs to gastric vagal motoneurons in brainstem slices of newborn rats.	/pubmed/20731779	Liu H, Qiu D, Zhou X, Niu W, Qin X, Cai Y, Wang J, Chen Y.	Neurogastroenterol Motil. 2010 Nov;22(11):1232-9. doi: 10.1111/j.1365-2982.2010.01586.x. Epub 2010 Aug 20.	Neurogastroenterol Motil. 2010	PubMed	citation	PMID:20731779	pubmed	20731779	create date:2010/08/25 | first author:Liu H
Sepiapterin reverses the changes in gastric nNOS dimerization and function in diabetic gastroparesis.	/pubmed/20731778	Gangula PR, Mukhopadhyay S, Pasricha PJ, Ravella K.	Neurogastroenterol Motil. 2010 Dec;22(12):1325-31, e351-2. doi: 10.1111/j.1365-2982.2010.01588.x. Epub 2010 Aug 22.	Neurogastroenterol Motil. 2010	PubMed	citation	PMID:20731778	pubmed	20731778	create date:2010/08/25 | first author:Gangula PR
Cannabinoid-induced reduction in antral pacemaker frequency: a telemetric study in the ferret.	/pubmed/20731777	Percie du Sert N, Ho WS, Rudd JA, Andrews PL.	Neurogastroenterol Motil. 2010 Nov;22(11):1257-66, e324. doi: 10.1111/j.1365-2982.2010.01581.x. Epub 2010 Aug 22.	Neurogastroenterol Motil. 2010	PubMed	citation	PMID:20731777	pubmed	20731777	create date:2010/08/25 | first author:Percie du Sert N
Changes in interstitial cells of cajal with age in the human stomach and colon.	/pubmed/20723073	Gomez-Pinilla PJ, Gibbons SJ, Sarr MG, Kendrick ML, Shen KR, Cima RR, Dozois EJ, Larson DW, Ordog T, Pozo MJ, Farrugia G.	Neurogastroenterol Motil. 2011 Jan;23(1):36-44. doi: 10.1111/j.1365-2982.2010.01590.x. Epub 2010 Aug 19.	Neurogastroenterol Motil. 2011	PubMed	citation	PMID:20723073	pubmed	20723073	create date:2010/08/21 | first author:Gomez-Pinilla PJ
Effects and mechanisms of electroacupuncture on glucagon-induced small intestinal hypomotility in dogs.	/pubmed/20723072	Sun Y, Song G, Yin J, Chen J, Chen JH, Song J, Chen JD.	Neurogastroenterol Motil. 2010 Nov;22(11):1217-23, e318. doi: 10.1111/j.1365-2982.2010.01565.x. Epub 2010 Aug 19.	Neurogastroenterol Motil. 2010	PubMed	citation	PMID:20723072	pubmed	20723072	create date:2010/08/21 | first author:Sun Y
Spectrum of gastric emptying patterns in adult patients with cyclic vomiting syndrome.	/pubmed/20723071	Hejazi RA, Lavenbarg TH, McCallum RW.	Neurogastroenterol Motil. 2010 Dec;22(12):1298-302, e338. doi: 10.1111/j.1365-2982.2010.01584.x. Epub 2010 Aug 19.	Neurogastroenterol Motil. 2010	PubMed	citation	PMID:20723071	pubmed	20723071	create date:2010/08/21 | first author:Hejazi RA
Luminal serotonin time-dependently modulates vagal afferent driven antinociception in response to colorectal distention in rats.	/pubmed/20723070	Zhang LY, Dong X, Liu ZL, Mo JZ, Fang JY, Xiao SD, Li Y, Chen SL.	Neurogastroenterol Motil. 2011 Jan;23(1):62-9, e6. doi: 10.1111/j.1365-2982.2010.01589.x. Epub 2010 Aug 19.	Neurogastroenterol Motil. 2011	PubMed	citation	PMID:20723070	pubmed	20723070	create date:2010/08/21 | first author:Zhang LY
Perception of dysphagia: lack of correlation with objective measurements of esophageal function.	/pubmed/20718946	Lazarescu A, Karamanolis G, Aprile L, De Oliveira RB, Dantas R, Sifrim D.	Neurogastroenterol Motil. 2010 Dec;22(12):1292-7, e336-7. doi: 10.1111/j.1365-2982.2010.01578.x. Epub 2010 Aug 16.	Neurogastroenterol Motil. 2010	PubMed	citation	PMID:20718946	pubmed	20718946	create date:2010/08/20 | first author:Lazarescu A
Appearance and disappearance of functional gastrointestinal disorders in patients with eating disorders.	/pubmed/20718945	Boyd C, Abraham S, Kellow J.	Neurogastroenterol Motil. 2010 Dec;22(12):1279-83. doi: 10.1111/j.1365-2982.2010.01576.x. Epub 2010 Aug 16.	Neurogastroenterol Motil. 2010	PubMed	citation	PMID:20718945	pubmed	20718945	create date:2010/08/20 | first author:Boyd C
Title	URL	Description	Details	ShortDetails	Resource	Type	Identifiers	Db	EntrezUID	Properties
The cannabinoid receptor agonist delta-9-tetrahydrocannabinol does not affect visceral sensitivity to rectal distension in healthy volunteers and IBS patients.	/pubmed/20718944	Klooker TK, Leliefeld KE, Van Den Wijngaard RM, Boeckxstaens GE.	Neurogastroenterol Motil. 2011 Jan;23(1):30-5, e2. doi: 10.1111/j.1365-2982.2010.01587.x. Epub 2010 Aug 16.	Neurogastroenterol Motil. 2011	PubMed	citation	PMID:20718944	pubmed	20718944	create date:2010/08/20 | first author:Klooker TK
The traditional antidiarrheal remedy, Garcinia buchananii stem bark extract, inhibits propulsive motility and fast synaptic potentials in the guinea pig distal colon.	/pubmed/20718943	Balemba OB, Bhattarai Y, Stenkamp-Strahm C, Lesakit MS, Mawe GM.	Neurogastroenterol Motil. 2010 Dec;22(12):1332-9. doi: 10.1111/j.1365-2982.2010.01583.x. Epub 2010 Aug 16.	Neurogastroenterol Motil. 2010	PubMed	citation	PMID:20718943	pubmed	20718943	create date:2010/08/20 | first author:Balemba OB
The effects of glucagon-like peptide 2 on enteric neurons in intestinal inflammation.	/pubmed/20718942	Sigalet DL, Wallace L, De Heuval E, Sharkey KA.	Neurogastroenterol Motil. 2010 Dec;22(12):1318-e350. doi: 10.1111/j.1365-2982.2010.01585.x. Epub 2010 Aug 16.	Neurogastroenterol Motil. 2010	PubMed	citation	PMID:20718942	pubmed	20718942	create date:2010/08/20 | first author:Sigalet DL
Detailed knowledge of cellular expression of G protein-coupled receptors in the human enteric nervous system is essential for understanding their diverse actions.	/pubmed/20701687	van Nassauw L, Timmermans JP.	Neurogastroenterol Motil. 2010 Sep;22(9):959-64. Review.	Neurogastroenterol Motil. 2010	PubMed	citation	PMID:20701687	pubmed	20701687	create date:2010/08/13 | first author:van Nassauw L
Emerging excellence in neurogastroenterology and motility research in the Arabian Peninsula.	/pubmed/20701686	Lammers WJ, Karam SM.	Neurogastroenterol Motil. 2010 Sep;22(9):946-9. No abstract available.	Neurogastroenterol Motil. 2010	PubMed	citation	PMID:20701686	pubmed	20701686	create date:2010/08/13 | first author:Lammers WJ
Autonomic nerve function in adults with cyclic vomiting syndrome: a prospective study.	/pubmed/20667005	Venkatesan T, Prieto T, Barboi A, Li B, Schroeder A, Hogan W, Ananthakrishnan A, Jaradeh S.	Neurogastroenterol Motil. 2010 Dec;22(12):1303-7, e339. doi: 10.1111/j.1365-2982.2010.01577.x.	Neurogastroenterol Motil. 2010	PubMed	citation	PMID:20667005	pubmed	20667005	create date:2010/07/30 | first author:Venkatesan T
Differential responding of autonomic function to histamine H₁ antagonism in irritable bowel syndrome.	/pubmed/20667004	Hattori T, Watanabe S, Kano M, Kanazawa M, Fukudo S.	Neurogastroenterol Motil. 2010 Dec;22(12):1284-91, e335. doi: 10.1111/j.1365-2982.2010.01568.x.	Neurogastroenterol Motil. 2010	PubMed	citation	PMID:20667004	pubmed	20667004	create date:2010/07/30 | first author:Hattori T
Treatment of gastro-esophageal reflux disease: the new kids to block.	/pubmed/20663054	Blondeau K.	Neurogastroenterol Motil. 2010 Aug;22(8):836-40. Review.	Neurogastroenterol Motil. 2010	PubMed	citation	PMID:20663054	pubmed	20663054	create date:2010/07/29 | first author:Blondeau K
Cannabinoid agonist WIN55,212 in vitro inhibits interleukin-6 (IL-6) and monocyte chemo-attractant protein-1 (MCP-1) release by rat pancreatic acini and in vivo induces dual effects on the course of acute pancreatitis.	/pubmed/20659297	Petrella C, Agostini S, Alema' GS, Casolini P, Carpino F, Giuli C, Improta G, Linari G, Petrozza V, Broccardo M.	Neurogastroenterol Motil. 2010 Nov;22(11):1248-56, e323. doi: 10.1111/j.1365-2982.2010.01569.x.	Neurogastroenterol Motil. 2010	PubMed	citation	PMID:20659297	pubmed	20659297	create date:2010/07/28 | first author:Petrella C
Signaling mechanisms involved in the intestinal pro-secretory actions of hydrogen sulfide.	/pubmed/20659296	Krueger D, Foerster M, Mueller K, Zeller F, Slotta-Huspenina J, Donovan J, Grundy D, Schemann M.	Neurogastroenterol Motil. 2010 Nov;22(11):1224-31, e319-20. doi: 10.1111/j.1365-2982.2010.01571.x.	Neurogastroenterol Motil. 2010	PubMed	citation	PMID:20659296	pubmed	20659296	create date:2010/07/28 | first author:Krueger D
A Bayesian hierarchical assessment of gastric emptying with the linear, power exponential and modified power exponential models.	/pubmed/20649756	Hou Q, Lin Z, Dusing RW, Gajewski BJ, McCallum RW.	Neurogastroenterol Motil. 2010 Dec;22(12):1308-17. doi: 10.1111/j.1365-2982.2010.01572.x.	Neurogastroenterol Motil. 2010	PubMed	citation	PMID:20649756	pubmed	20649756	create date:2010/07/24 | first author:Hou Q
Temporary self-expanding cardia stents for the treatment of achalasia: an experimental study in dogs.	/pubmed/20637056	Zhu YQ, Cheng YS, Li MH, Zhao JG, Li F, Chen NW.	Neurogastroenterol Motil. 2010 Nov;22(11):1240-7, e321-2. doi: 10.1111/j.1365-2982.2010.01573.x.	Neurogastroenterol Motil. 2010	PubMed	citation	PMID:20637056	pubmed	20637056	create date:2010/07/20 | first author:Zhu YQ
Role of enteric nerves in immune-mediated changes in protease-activated receptor 2 effects on gut function.	/pubmed/20626790	Shea-Donohue T, Notari L, Stiltz J, Sun R, Madden KB, Urban JF Jr, Zhao A.	Neurogastroenterol Motil. 2010 Oct;22(10):1138-e291. Epub 2010 Jul 11.	Neurogastroenterol Motil. 2010	PubMed	citation	PMID:20626790	pubmed	20626790	create date:2010/07/16 | first author:Shea-Donohue T
Activation of neuronal SST₁ and SST₂ receptors decreases neurogenic secretion in the guinea-pig jejunum.	/pubmed/20626789	Foong JP, Parry LJ, Bornstein JC.	Neurogastroenterol Motil. 2010 Nov;22(11):1209-16, e317. doi: 10.1111/j.1365-2982.2010.01566.x.	Neurogastroenterol Motil. 2010	PubMed	citation	PMID:20626789	pubmed	20626789	create date:2010/07/16 | first author:Foong JP
Identification of subunits of voltage-gated calcium channels and actions of pregabalin on intrinsic primary afferent neurons in the guinea-pig ileum.	/pubmed/20618837	Needham K, Bron R, Hunne B, Nguyen TV, Turner K, Nash M, Furness JB.	Neurogastroenterol Motil. 2010 Oct;22(10):e301-8. Epub 2010 Jul 8.	Neurogastroenterol Motil. 2010	PubMed	citation	PMID:20618837	pubmed	20618837	create date:2010/07/14 | first author:Needham K
Breathing and swallowing in normal man--effects of changes in body position, bolus types, and respiratory drive.	/pubmed/20618836	Hårdemark Cedborg AI, Bodén K, Witt Hedström H, Kuylenstierna R, Ekberg O, Eriksson LI, Sundman E.	Neurogastroenterol Motil. 2010 Nov;22(11):1201-8, e316. doi: 10.1111/j.1365-2982.2010.01551.x.	Neurogastroenterol Motil. 2010	PubMed	citation	PMID:20618836	pubmed	20618836	create date:2010/07/14 | first author:Hårdemark Cedborg AI
Sensation evoked by esophageal distension in functional chest pain patients depends on mechanical stress rather than on ischemia.	/pubmed/20618835	Hoff DA, Gregersen H, Ødegaard S, Hjertaker BT, Hatlebakk JG.	Neurogastroenterol Motil. 2010 Nov;22(11):1170-6, e309-11. doi: 10.1111/j.1365-2982.2010.01555.x.	Neurogastroenterol Motil. 2010	PubMed	citation	PMID:20618835	pubmed	20618835	create date:2010/07/14 | first author:Hoff DA
Hepatic electrical stimulation reduces blood glucose in diabetic rats.	/pubmed/20618834	Chen J, Pasricha PJ, Yin J, Lin L, Chen JD.	Neurogastroenterol Motil. 2010 Oct;22(10):1109-e286. Epub 2010 Jul 5.	Neurogastroenterol Motil. 2010	PubMed	citation	PMID:20618834	pubmed	20618834	create date:2010/07/14 | first author:Chen J
Ion channel remodeling in gastrointestinal inflammation.	/pubmed/20618833	Akbarali HI, G Hawkins E, Ross GR, Kang M.	Neurogastroenterol Motil. 2010 Oct;22(10):1045-55. Epub 2010 Jul 5. Review.	Neurogastroenterol Motil. 2010	PubMed	citation	PMID:20618833	pubmed	20618833	create date:2010/07/14 | first author:Akbarali HI
Effects of capsaicin-containing red pepper sauce suspension on esophageal secondary peristalsis in humans.	/pubmed/20618832	Chen CL, Liu TT, Yi CH, Orr WC.	Neurogastroenterol Motil. 2010 Nov;22(11):1177-82, e312-3. doi: 10.1111/j.1365-2982.2010.01561.x.	Neurogastroenterol Motil. 2010	PubMed	citation	PMID:20618832	pubmed	20618832	create date:2010/07/14 | first author:Chen CL
Joint hypermobility and rectal evacuatory dysfunction: an etiological link in abnormal connective tissue?	/pubmed/20618831	Mohammed SD, Lunniss PJ, Zarate N, Farmer AD, Grahame R, Aziz Q, Scott SM.	Neurogastroenterol Motil. 2010 Oct;22(10):1085-e283. Epub 2010 Jul 5.	Neurogastroenterol Motil. 2010	PubMed	citation	PMID:20618831	pubmed	20618831	create date:2010/07/14 | first author:Mohammed SD
Origin, propagation and regional characteristics of porcine gastric slow wave activity determined by high-resolution mapping.	/pubmed/20618830	Egbuji JU, o'grady G, du P, Cheng LK, Lammers WJ, Windsor JA, Pullan AJ.	Neurogastroenterol Motil. 2010 Oct;22(10):e292-300. Epub 2010 Jul 6.	Neurogastroenterol Motil. 2010	PubMed	citation	PMID:20618830	pubmed	20618830	create date:2010/07/14 | first author:Egbuji JU
Differential effects of thin and thick filament disruption on zebrafish smooth muscle regulatory proteins.	/pubmed/20591105	Davuluri G, Seiler C, Abrams J, Soriano AJ, Pack M.	Neurogastroenterol Motil. 2010 Oct;22(10):1100-e285. Epub 2010 Jun 28.	Neurogastroenterol Motil. 2010	PubMed	citation	PMID:20591105	pubmed	20591105	create date:2010/07/02 | first author:Davuluri G
A murine model for the study of edema induced intestinal contractile dysfunction.	/pubmed/20591104	Shah SK, Moore-Olufemi SD, Uray KS, Jimenez F, Walker PA, Xue H, Stewart RH, Laine GA, Cox CS Jr.	Neurogastroenterol Motil. 2010 Oct;22(10):1132-e290. Epub 2010 Jun 28.	Neurogastroenterol Motil. 2010	PubMed	citation	PMID:20591104	pubmed	20591104	create date:2010/07/02 | first author:Shah SK
Gastric emptying of hexose sugars: role of osmolality, molecular structure and the CCK₁ receptor.	/pubmed/20584263	Little TJ, Gopinath A, Patel E, McGlone A, Lassman DJ, D'Amato M, McLaughlin JT, Thompson DG.	Neurogastroenterol Motil. 2010 Nov;22(11):1183-90, e314. doi: 10.1111/j.1365-2982.2010.01552.x.	Neurogastroenterol Motil. 2010	PubMed	citation	PMID:20584263	pubmed	20584263	create date:2010/06/30 | first author:Little TJ
Accuracy in assessment of colonic transit time with particles: how many markers should be used?	/pubmed/20584262	Abrahamsson H, Antov S.	Neurogastroenterol Motil. 2010 Nov;22(11):1164-9. doi: 10.1111/j.1365-2982.2010.01543.x.	Neurogastroenterol Motil. 2010	PubMed	citation	PMID:20584262	pubmed	20584262	create date:2010/06/30 | first author:Abrahamsson H
Contrasting effects of ghrelin and des-acyl ghrelin on the lumbo-sacral defecation center and regulation of colorectal motility in rats.	/pubmed/20584261	Hirayama H, Shiina T, Shima T, Kuramoto H, Takewaki T, B Furness J, Shimizu Y.	Neurogastroenterol Motil. 2010 Oct;22(10):1124-31. Epub 2010 Jun 24.	Neurogastroenterol Motil. 2010	PubMed	citation	PMID:20584261	pubmed	20584261	create date:2010/06/30 | first author:Hirayama H
Differential incretin effects of GIP and GLP-1 on gastric emptying, appetite, and insulin-glucose homeostasis.	/pubmed/20584260	Edholm T, Degerblad M, Grybäck P, Hilsted L, Holst JJ, Jacobsson H, Efendic S, Schmidt PT, Hellström PM.	Neurogastroenterol Motil. 2010 Nov;22(11):1191-200, e315. doi: 10.1111/j.1365-2982.2010.01554.x.	Neurogastroenterol Motil. 2010	PubMed	citation	PMID:20584260	pubmed	20584260	create date:2010/06/30 | first author:Edholm T
Physiology of diffuse esophageal spasm (DES)--when normal swallows are not normal.	/pubmed/20565688	Krieger-Grübel C, Hiscock R, Nandurkar S, Heddle R, Hebbard G.	Neurogastroenterol Motil. 2010 Oct;22(10):1056-e279. Epub 2010 Jun 21.	Neurogastroenterol Motil. 2010	PubMed	citation	PMID:20565688	pubmed	20565688	create date:2010/06/23 | first author:Krieger-Grübel C
Dysfunctional urinary voiding in women with functional defecatory disorders.	/pubmed/20557469	Klingele CJ, Lightner DJ, Fletcher JG, Gebhart JB, Bharucha AE.	Neurogastroenterol Motil. 2010 Oct;22(10):1094-e284. Epub 2010 Jun 17.	Neurogastroenterol Motil. 2010	PubMed	citation	PMID:20557469	pubmed	20557469	create date:2010/06/19 | first author:Klingele CJ
Characteristics of gastro-esophageal reflux episodes in Barrett's esophagus, erosive esophagitis and healthy volunteers.	/pubmed/20557468	Savarino E, Zentilin P, Frazzoni M, Cuoco DL, Pohl D, Dulbecco P, Marabotto E, Sammito G, Gemignani L, Tutuian R, Savarino V.	Neurogastroenterol Motil. 2010 Oct;22(10):1061-e280. Epub 2010 Jun 17.	Neurogastroenterol Motil. 2010	PubMed	citation	PMID:20557468	pubmed	20557468	create date:2010/06/19 | first author:Savarino E
Acute tryptophan depletion increases experimental nausea but also induces hunger in healthy female subjects.	/pubmed/20553564	Rieber N, Mischler D, Schumacher V, Muth E, Bischoff S, Klosterhalfen S, Zipfel S, Enck P.	Neurogastroenterol Motil. 2010 Jul;22(7):752-7, e220.	Neurogastroenterol Motil. 2010	PubMed	citation	PMID:20553564	pubmed	20553564	create date:2010/06/18 | first author:Rieber N
Missing link identified: GpBAR1 is a neuronal bile acid receptor.	/pubmed/20553563	Keely SJ.	Neurogastroenterol Motil. 2010 Jul;22(7):711-7.	Neurogastroenterol Motil. 2010	PubMed	citation	PMID:20553563	pubmed	20553563	create date:2010/06/18 | first author:Keely SJ
Acotiamide (Z-338) as a possible candidate for the treatment of functional dyspepsia.	/pubmed/20553562	Suzuki H, Hibi T.	Neurogastroenterol Motil. 2010 Jun;22(6):595-9. Review.	Neurogastroenterol Motil. 2010	PubMed	citation	PMID:20553562	pubmed	20553562	create date:2010/06/18 | first author:Suzuki H
A new distensibility technique to measure sphincter of Oddi function.	/pubmed/20553561	Kunwald P, Drewes AM, Kjaer D, Gravesen FH, McMahon BP, Madácsy L, Funch-Jensen P, Gregersen H.	Neurogastroenterol Motil. 2010 Sep;22(9):978-83, e253. Epub 2010 Jun 14.	Neurogastroenterol Motil. 2010	PubMed	citation	PMID:20553561	pubmed	20553561	create date:2010/06/18 | first author:Kunwald P
A new gastric-emptying mouse model based on in vivo non-invasive bioluminescence imaging.	/pubmed/20546505	Roda A, Mezzanotte L, Aldini R, Michelini E, Cevenini L.	Neurogastroenterol Motil. 2010 Oct;22(10):1117-e288. Epub 2010 Jun 11.	Neurogastroenterol Motil. 2010	PubMed	citation	PMID:20546505	pubmed	20546505	create date:2010/06/16 | first author:Roda A
Tonic inhibition of human small intestinal motility by nitric oxide in children but not in adults.	/pubmed/20546504	Wittmeyer V, Merrot T, Mazet B.	Neurogastroenterol Motil. 2010 Oct;22(10):1078-e282. Epub 2010 Jun 11.	Neurogastroenterol Motil. 2010	PubMed	citation	PMID:20546504	pubmed	20546504	create date:2010/06/16 | first author:Wittmeyer V
Pathophysiology of oropharyngeal dysphagia in the frail elderly.	/pubmed/20529208	Rofes L, Arreola V, Romea M, Palomera E, Almirall J, Cabré M, Serra-Prat M, Clavé P.	Neurogastroenterol Motil. 2010 Aug;22(8):851-8, e230. Epub 2010 Jun 7.	Neurogastroenterol Motil. 2010	PubMed	citation	PMID:20529208	pubmed	20529208	create date:2010/06/10 | first author:Rofes L
Substance P and vasoactive intestinal peptide are reduced in right transverse colon in pediatric slow-transit constipation.	/pubmed/20529207	King SK, Sutcliffe JR, Ong SY, Lee M, Koh TL, Wong SQ, Farmer PJ, Peck CJ, Stanton MP, Keck J, Cook DJ, Chow CW, Hutson JM, Southwell BR.	Neurogastroenterol Motil. 2010 Aug;22(8):883-92, e234. Epub 2010 May 26.	Neurogastroenterol Motil. 2010	PubMed	citation	PMID:20529207	pubmed	20529207	create date:2010/06/10 | first author:King SK
Propagation of giant migrating contractions between the small intestine, cecum and colon during radiation.	/pubmed/20529206	Otterson MF, Leming SC, Fox CJ, Moulder JE.	Neurogastroenterol Motil. 2010 Aug;22(8):919-26. Epub 2010 Jun 7.	Neurogastroenterol Motil. 2010	PubMed	citation	PMID:20529206	pubmed	20529206	create date:2010/06/10 | first author:Otterson MF
A double-blind, placebo-controlled study of prucalopride in elderly patients with chronic constipation.	/pubmed/20529205	Müller-Lissner S, Rykx A, Kerstens R, Vandeplassche L.	Neurogastroenterol Motil. 2010 Sep;22(9):991-8, e255. Epub 2010 Jun 7.	Neurogastroenterol Motil. 2010	PubMed	citation	PMID:20529205	pubmed	20529205	create date:2010/06/10 | first author:Müller-Lissner S
Safety and efficacy of ghrelin agonist TZP-101 in relieving symptoms in patients with diabetic gastroparesis: a randomized, placebo-controlled study.	/pubmed/20524987	Ejskjaer N, Dimcevski G, Wo J, Hellström PM, Gormsen LC, Sarosiek I, Søfteland E, Nowak T, Pezzullo JC, Shaughnessy L, Kosutic G, McCallum R.	Neurogastroenterol Motil. 2010 Oct;22(10):1069-e281. Epub 2010 Jun 28.	Neurogastroenterol Motil. 2010	PubMed	citation	PMID:20524987	pubmed	20524987	create date:2010/06/08 | first author:Ejskjaer N
The chemical code of porcine enteric neurons and the number of enteric glial cells are altered by dietary probiotics.	/pubmed/20524986	di Giancamillo A, Vitari F, Bosi G, Savoini G, Domeneghini C.	Neurogastroenterol Motil. 2010 Sep;22(9):e271-8. Epub 2010 Jun 1.	Neurogastroenterol Motil. 2010	PubMed	citation	PMID:20524986	pubmed	20524986	create date:2010/06/08 | first author:di Giancamillo A
Effects of the Tibetan herbal formula Padma Lax on visceral nociception and contractility of longitudinal smooth muscle in a rat model.	/pubmed/20518857	Gschossmann JM, Krayer M, Flogerzi B, Balsiger BM.	Neurogastroenterol Motil. 2010 Sep;22(9):1036-41, e269-70. Epub 2010 Jun 1.	Neurogastroenterol Motil. 2010	PubMed	citation	PMID:20518857	pubmed	20518857	create date:2010/06/04 | first author:Gschossmann JM
The probiotic Bifidobacterium infantis 35624 displays visceral antinociceptive effects in the rat.	/pubmed/20518856	McKernan DP, Fitzgerald P, Dinan TG, Cryan JF.	Neurogastroenterol Motil. 2010 Sep;22(9):1029-35, e268. Epub 2010 Jun 1.	Neurogastroenterol Motil. 2010	PubMed	citation	PMID:20518856	pubmed	20518856	create date:2010/06/04 | first author:McKernan DP
Gastric tone, volume and emptying after implantation of an intragastric balloon for weight control.	/pubmed/20518855	Layec S, Val-Laillet D, Heresbach D, Malbert CH.	Neurogastroenterol Motil. 2010 Sep;22(9):1016-21, e265-6. Epub 2010 Jun 1.	Neurogastroenterol Motil. 2010	PubMed	citation	PMID:20518855	pubmed	20518855	create date:2010/06/04 | first author:Layec S
Evidence for neurotrophic factors associating with TRPV1 gene expression in the inflamed human esophagus.	/pubmed/20518854	Shieh KR, Yi CH, Liu TT, Tseng HL, Ho HC, Hsieh HT, Chen CL.	Neurogastroenterol Motil. 2010 Sep;22(9):971-7, e252. Epub 2010 Jun 1.	Neurogastroenterol Motil. 2010	PubMed	citation	PMID:20518854	pubmed	20518854	create date:2010/06/04 | first author:Shieh KR
Gastroesophageal reflux and altered motility in lung transplant rejection.	/pubmed/20507544	Castor JM, Wood RK, Muir AJ, Palmer SM, Shimpi RA.	Neurogastroenterol Motil. 2010 Aug;22(8):841-50. Epub 2010 May 26. Review.	Neurogastroenterol Motil. 2010	PubMed	citation	PMID:20507544	pubmed	20507544	create date:2010/05/29 | first author:Castor JM
Ameliorating effects of mirtazapine on visceral hypersensitivity in rats with neonatal colon sensitivity.	/pubmed/20507543	Yin J, Wang W, Winston JH, Zhang R, Chen JD.	Neurogastroenterol Motil. 2010 Sep;22(9):1022-8, e267. Epub 2010 May 26.	Neurogastroenterol Motil. 2010	PubMed	citation	PMID:20507543	pubmed	20507543	create date:2010/05/29 | first author:Yin J
Role of neurocrine somatostatin on sphincter of Oddi contractility and intestinal ischemia reperfusion-induced acute pancreatitis in macaques.	/pubmed/20497509	Chen P, Hu B, Tan Q, Liu L, Li D, Jiang C, Wu H, Li J, Tang C.	Neurogastroenterol Motil. 2010 Aug;22(8):935-41, e240. Epub 2010 May 24.	Neurogastroenterol Motil. 2010	PubMed	citation	PMID:20497509	pubmed	20497509	create date:2010/05/26 | first author:Chen P
Title	URL	Description	Details	ShortDetails	Resource	Type	Identifiers	Db	EntrezUID	Properties
Analyses of PRMT1 proteins in human colon tissues from Hirschsprung disease patients.	/pubmed/20497508	Wu TT, Tsai TW, Shen YT, Hsu JD, Yang LC, Li C.	Neurogastroenterol Motil. 2010 Sep;22(9):984-90, e254. Epub 2010 May 24.	Neurogastroenterol Motil. 2010	PubMed	citation	PMID:20497508	pubmed	20497508	create date:2010/05/26 | first author:Wu TT
Disease-specific health-related quality of life in patients with esophageal achalasia before and after therapy.	/pubmed/20482702	Garrigues V, Ortiz V, Casanova C, Bujanda L, Moreno-Osset E, Rodríguez-Téllez M, Montserrat A, Brotons A, Fort E, Ponce J.	Neurogastroenterol Motil. 2010 Jul;22(7):739-45. Epub 2010 May 19.	Neurogastroenterol Motil. 2010	PubMed	citation	PMID:20482702	pubmed	20482702	create date:2010/05/21 | first author:Garrigues V
Serum lipid levels are positively associated with non-erosive reflux disease, but not with functional heartburn.	/pubmed/20482701	Matsuzaki J, Suzuki H, Iwasaki E, Yokoyama H, Sugino Y, Hibi T.	Neurogastroenterol Motil. 2010 Sep;22(9):965-70, e251. Epub 2010 May 19.	Neurogastroenterol Motil. 2010	PubMed	citation	PMID:20482701	pubmed	20482701	create date:2010/05/21 | first author:Matsuzaki J
Inhibitory neuromuscular transmission to ileal longitudinal muscle predominates in neonatal guinea pigs.	/pubmed/20482699	Patel BA, Dai X, Burda JE, Zhao H, Swain GM, Galligan JJ, Bian X.	Neurogastroenterol Motil. 2010 Aug;22(8):909-18, e236-7. Epub 2010 May 13.	Neurogastroenterol Motil. 2010	PubMed	citation	PMID:20482699	pubmed	20482699	create date:2010/05/21 | first author:Patel BA
The ties that bind: perceived social support, stress, and IBS in severely affected patients.	/pubmed/20465594	Lackner JM, Brasel AM, Quigley BM, Keefer L, Krasner SS, Powell C, Katz LA, Sitrin MD.	Neurogastroenterol Motil. 2010 Aug;22(8):893-900. Epub 2010 May 12.	Neurogastroenterol Motil. 2010	PubMed	citation	PMID:20465594	pubmed	20465594	create date:2010/05/15 | first author:Lackner JM
Wireless pH-motility capsule for colonic transit: prospective comparison with radiopaque markers in chronic constipation.	/pubmed/20465593	Camilleri M, Thorne NK, Ringel Y, Hasler WL, Kuo B, Esfandyari T, Gupta A, Scott SM, McCallum RW, Parkman HP, Soffer E, Wilding GE, Semler JR, Rao SS.	Neurogastroenterol Motil. 2010 Aug;22(8):874-82, e233. Epub 2010 May 11.	Neurogastroenterol Motil. 2010	PubMed	citation	PMID:20465593	pubmed	20465593	create date:2010/05/15 | first author:Camilleri M
Achalasia: incidence, prevalence and survival. A population-based study.	/pubmed/20465592	Sadowski DC, Ackah F, Jiang B, Svenson LW.	Neurogastroenterol Motil. 2010 Sep;22(9):e256-61. Epub 2010 May 11.	Neurogastroenterol Motil. 2010	PubMed	citation	PMID:20465592	pubmed	20465592	create date:2010/05/15 | first author:Sadowski DC
Endothelin A receptors mediate relaxation of guinea pig internal anal sphincter through cGMP pathway.	/pubmed/20465591	Huang SC.	Neurogastroenterol Motil. 2010 Sep;22(9):1009-1, e264. Epub 2010 May 11.	Neurogastroenterol Motil. 2010	PubMed	citation	PMID:20465591	pubmed	20465591	create date:2010/05/15 | first author:Huang SC
Relationships between pelvic floor symptoms and function in irritable bowel syndrome.	/pubmed/20456760	Prott G, Shim L, Hansen R, Kellow J, Malcolm A.	Neurogastroenterol Motil. 2010 Jul;22(7):764-9. Epub 2010 May 6.	Neurogastroenterol Motil. 2010	PubMed	citation	PMID:20456760	pubmed	20456760	create date:2010/05/12 | first author:Prott G
Increased TRPV1 gene expression in esophageal mucosa of patients with non-erosive and erosive reflux disease.	/pubmed/20456759	Guarino MP, Cheng L, Ma J, Harnett K, Biancani P, Altomare A, Panzera F, Behar J, Cicala M.	Neurogastroenterol Motil. 2010 Jul;22(7):746-51, e219. Epub 2010 May 6.	Neurogastroenterol Motil. 2010	PubMed	citation	PMID:20456759	pubmed	20456759	create date:2010/05/12 | first author:Guarino MP
Functional changes induced by psychological stress are not enough to cause intestinal inflammation in Sprague-Dawley rats.	/pubmed/20426801	Jorge E, Fernández JA, Torres R, Vergara P, Martin MT.	Neurogastroenterol Motil. 2010 Aug;22(8):e241-50. Epub 2010 Apr 28.	Neurogastroenterol Motil. 2010	PubMed	citation	PMID:20426801	pubmed	20426801	create date:2010/04/30 | first author:Jorge E
Reduced myoelectric activity in the sphincter of Oddi in a new model of chronic cholangitis in rabbits: an in vivo and in vitro study.	/pubmed/20426800	Liu YK, Li ZH, Liu NZ, He Q, Lin H, Wang XJ, Li XW, Dong JH.	Neurogastroenterol Motil. 2010 Aug;22(8):927-34, e238-9. Epub 2010 Apr 23.	Neurogastroenterol Motil. 2010	PubMed	citation	PMID:20426800	pubmed	20426800	create date:2010/04/30 | first author:Liu YK
Molecular mechanisms of cross-inhibition between nicotinic acetylcholine receptors and P2X receptors in myenteric neurons and HEK-293 cells.	/pubmed/20426799	Decker DA, Galligan JJ.	Neurogastroenterol Motil. 2010 Aug;22(8):901-8, e235. Epub 2010 Apr 23.	Neurogastroenterol Motil. 2010	PubMed	citation	PMID:20426799	pubmed	20426799	create date:2010/04/30 | first author:Decker DA
Adaptation of intestinal secretomotor function and nutrient absorption in response to diet-induced obesity.	/pubmed/20426798	Hyland NP, Rybicka JM, Ho W, Pittman QJ, Macnaughton WK, Sharkey KA.	Neurogastroenterol Motil. 2010 Jun;22(6):602-e171. Epub 2010 Apr 20.	Neurogastroenterol Motil. 2010	PubMed	citation	PMID:20426798	pubmed	20426798	create date:2010/04/30 | first author:Hyland NP
Effect of ursodeoxycholic acid on inflammatory infiltrate in gallbladder muscle of cholesterol gallstone patients.	/pubmed/20426797	Carotti S, Guarino MP, Cicala M, Perrone G, Alloni R, Segreto F, Rabitti C, Morini S.	Neurogastroenterol Motil. 2010 Aug;22(8):866-73, e232. Epub 2010 Apr 20.	Neurogastroenterol Motil. 2010	PubMed	citation	PMID:20426797	pubmed	20426797	create date:2010/04/30 | first author:Carotti S
Altered intestinal microbiota in irritable bowel syndrome.	/pubmed/20414959	Lee KJ, Tack J.	Neurogastroenterol Motil. 2010 May;22(5):493-8.	Neurogastroenterol Motil. 2010	PubMed	citation	PMID:20414959	pubmed	20414959	create date:2010/04/24 | first author:Lee KJ
Measurement of intracellular chloride ion concentration in ICC in situ and in explant culture.	/pubmed/20403100	Zhu Y, Parsons SP, Huizinga JD.	Neurogastroenterol Motil. 2010 Jun;22(6):704-9. Epub 2010 Apr 19. Erratum in: Neurogastroenterol Motil. 2010 Sep;22(9):1042.	Neurogastroenterol Motil. 2010	PubMed	citation	PMID:20403100	pubmed	20403100	create date:2010/04/21 | first author:Zhu Y
Impact of functional bowel symptoms on quality of life and fatigue in quiescent Crohn disease and irritable bowel syndrome.	/pubmed/20403099	Piche T, Ducrotté P, Sabate JM, Coffin B, Zerbib F, Dapoigny M, Hua M, Marine-Barjoan E, Dainese R, Hébuterne X.	Neurogastroenterol Motil. 2010 Jun;22(6):626-e174. Epub 2010 Apr 19.	Neurogastroenterol Motil. 2010	PubMed	citation	PMID:20403099	pubmed	20403099	create date:2010/04/21 | first author:Piche T
Upregulation of the esophago-UES relaxation response: a possible pathophysiological mechanism in suspected reflux laryngitis.	/pubmed/20377793	Szczesniak MM, Williams RB, Brake HM, Maclean JC, Cole IE, Cook IJ.	Neurogastroenterol Motil. 2010 Apr;22(4):381-6, e89.	Neurogastroenterol Motil. 2010	PubMed	citation	PMID:20377793	pubmed	20377793	create date:2010/04/10 | first author:Szczesniak MM
Technical advances in monitoring human motility patterns.	/pubmed/20377792	Dinning PG, Arkwright JW, Gregersen H, o'grady G, Scott SM.	Neurogastroenterol Motil. 2010 Apr;22(4):366-80. Review.	Neurogastroenterol Motil. 2010	PubMed	citation	PMID:20377792	pubmed	20377792	create date:2010/04/10 | first author:Dinning PG
Protease-activated receptors: novel central role in modulation of gastric functions.	/pubmed/20377791	Browning KN.	Neurogastroenterol Motil. 2010 Apr;22(4):361-5.	Neurogastroenterol Motil. 2010	PubMed	citation	PMID:20377791	pubmed	20377791	create date:2010/04/10 | first author:Browning KN
The Wagner-Nelson method for gastric emptying breath tests.	/pubmed/20377788	Sanaka M.	Neurogastroenterol Motil. 2010 Mar;22(3):358; author reply 359. No abstract available.	Neurogastroenterol Motil. 2010	PubMed	citation	PMID:20377788	pubmed	20377788	create date:2010/04/10 | first author:Sanaka M
Membrane TLR signaling mechanisms in the gastrointestinal tract during sepsis.	/pubmed/20377787	Buchholz BM, Bauer AJ.	Neurogastroenterol Motil. 2010 Mar;22(3):232-45. Review.	Neurogastroenterol Motil. 2010	PubMed	citation	PMID:20377787	pubmed	20377787	create date:2010/04/10 | first author:Buchholz BM
Linaclotide - a secretagogue and antihyperalgesic agent - what next?	/pubmed/20377786	Bharucha AE, Linden DR.	Neurogastroenterol Motil. 2010 Mar;22(3):227-31. Review.	Neurogastroenterol Motil. 2010	PubMed	citation	PMID:20377786	pubmed	20377786	create date:2010/04/10 | first author:Bharucha AE
The intestinal barrier and its regulation by neuroimmune factors.	/pubmed/20377785	Keita AV, Söderholm JD.	Neurogastroenterol Motil. 2010 Jul;22(7):718-33. Epub 2010 Apr 9. Review.	Neurogastroenterol Motil. 2010	PubMed	citation	PMID:20377785	pubmed	20377785	create date:2010/04/10 | first author:Keita AV
High resolution esophageal manometry: devils and dinosaurs.	/pubmed/20377784	Castell DO.	Neurogastroenterol Motil. 2010 Jun;22(6):600-1. Epub 2010 Apr 8. No abstract available.	Neurogastroenterol Motil. 2010	PubMed	citation	PMID:20377784	pubmed	20377784	create date:2010/04/10 | first author:Castell DO
Gastrointestinal-specific anxiety: an important factor for severity of GI symptoms and quality of life in IBS.	/pubmed/20367800	Jerndal P, Ringström G, Agerforz P, Karpefors M, Akkermans LM, Bayati A, Simrén M.	Neurogastroenterol Motil. 2010 Jun;22(6):646-e179. Epub 2010 Mar 25.	Neurogastroenterol Motil. 2010	PubMed	citation	PMID:20367800	pubmed	20367800	create date:2010/04/07 | first author:Jerndal P
Effect of otilonium bromide on contractile patterns in the human sigmoid colon.	/pubmed/20367799	Gallego D, Aulí M, Aleu J, Martínez E, Rofes L, Martí-Ragué J, Jiménez M, Clavé P.	Neurogastroenterol Motil. 2010 Jun;22(6):e180-91. Epub 2010 Mar 31.	Neurogastroenterol Motil. 2010	PubMed	citation	PMID:20367799	pubmed	20367799	create date:2010/04/07 | first author:Gallego D
Association between idiopathic achalasia and IL23R gene.	/pubmed/20367798	de León AR, de la Serna JP, Santiago JL, Sevilla C, Fernández-Arquero M, de la Concha EG, Nuñez C, Urcelay E, Vigo AG.	Neurogastroenterol Motil. 2010 Jul;22(7):734-8, e218. Epub 2010 Mar 31.	Neurogastroenterol Motil. 2010	PubMed	citation	PMID:20367798	pubmed	20367798	create date:2010/04/07 | first author:de León AR
Day-to-day reproducibility of prolonged ambulatory colonic manometry in healthy subjects.	/pubmed/20345373	Rao SS, Singh S, Mudipalli R.	Neurogastroenterol Motil. 2010 Jun;22(6):640-e178. Epub 2010 Mar 25.	Neurogastroenterol Motil. 2010	PubMed	citation	PMID:20345373	pubmed	20345373	create date:2010/03/30 | first author:Rao SS
Effects of lidocaine on esophageal secondary peristalsis in humans.	/pubmed/20337946	Chen CL, Liu TT, Yi CH.	Neurogastroenterol Motil. 2010 Jun;22(6):606-10. Epub 2010 Mar 25.	Neurogastroenterol Motil. 2010	PubMed	citation	PMID:20337946	pubmed	20337946	create date:2010/03/27 | first author:Chen CL
G protein beta3 subunit, interleukin-10, and tumor necrosis factor-alpha gene polymorphisms in Koreans with irritable bowel syndrome.	/pubmed/20337945	Lee HJ, Lee SY, Choi JE, Kim JH, Sung IK, Park HS, Jin CJ.	Neurogastroenterol Motil. 2010 Jul;22(7):758-63. Epub 2010 Mar 25.	Neurogastroenterol Motil. 2010	PubMed	citation	PMID:20337945	pubmed	20337945	create date:2010/03/27 | first author:Lee HJ
Augmentation of the ascending component of the peristaltic reflex and substance P release by glial cell line-derived neurotrophic factor.	/pubmed/20331804	Grider JR, Heuckeroth RO, Kuemmerle JF, Murthy KS.	Neurogastroenterol Motil. 2010 Jul;22(7):779-86. Epub 2010 Mar 19.	Neurogastroenterol Motil. 2010	PubMed	citation	PMID:20331804	pubmed	20331804	create date:2010/03/25 | first author:Grider JR
Efficacy, tolerability and pharmacokinetics of a modified release formulation of ADX10059, a negative allosteric modulator of metabotropic glutamate receptor 5: an esophageal pH-impedance study in healthy subjects.	/pubmed/20236248	Zerbib F, Keywood C, Strabach G.	Neurogastroenterol Motil. 2010 Aug;22(8):859-65, e231. Epub 2010 Mar 16.	Neurogastroenterol Motil. 2010	PubMed	citation	PMID:20236248	pubmed	20236248	create date:2010/03/20 | first author:Zerbib F
Role of spinal cord glia in the central processing of peripheral pain perception.	/pubmed/20236247	Bradesi S.	Neurogastroenterol Motil. 2010 May;22(5):499-511. Epub 2010 Mar 16. Review.	Neurogastroenterol Motil. 2010	PubMed	citation	PMID:20236247	pubmed	20236247	create date:2010/03/20 | first author:Bradesi S
Mechanism of gastroesophageal reflux in patients with obstructive sleep apnea syndrome.	/pubmed/20236246	Kuribayashi S, Kusano M, Kawamura O, Shimoyama Y, Maeda M, Hisada T, Ishizuka T, Dobashi K, Mori M.	Neurogastroenterol Motil. 2010 Jun;22(6):611-e172. Epub 2010 Mar 15.	Neurogastroenterol Motil. 2010	PubMed	citation	PMID:20236246	pubmed	20236246	create date:2010/03/20 | first author:Kuribayashi S
Cisplatin-induced gastrointestinal dysmotility is aggravated after chronic administration in the rat. Comparison with pica.	/pubmed/20236245	Cabezos PA, Vera G, Martín-Fontelles MI, Fernández-Pujol R, Abalo R.	Neurogastroenterol Motil. 2010 Jul;22(7):797-805, e224-5. Epub 2010 Mar 12.	Neurogastroenterol Motil. 2010	PubMed	citation	PMID:20236245	pubmed	20236245	create date:2010/03/20 | first author:Cabezos PA
Expression and function of the bile acid receptor GpBAR1 (TGR5) in the murine enteric nervous system.	/pubmed/20236244	Poole DP, Godfrey C, Cattaruzza F, Cottrell GS, Kirkland JG, Pelayo JC, Bunnett NW, Corvera CU.	Neurogastroenterol Motil. 2010 Jul;22(7):814-25, e227-8. Epub 2010 Mar 12.	Neurogastroenterol Motil. 2010	PubMed	citation	PMID:20236244	pubmed	20236244	create date:2010/03/20 | first author:Poole DP
Enhancement of intestinal inflammation in mice lacking interleukin 10 by deletion of the serotonin reuptake transporter.	/pubmed/20219086	Haub S, Ritze Y, Bergheim I, Pabst O, Gershon MD, Bischoff SC.	Neurogastroenterol Motil. 2010 Jul;22(7):826-34, e229. Epub 2010 Mar 8.	Neurogastroenterol Motil. 2010	PubMed	citation	PMID:20219086	pubmed	20219086	create date:2010/03/12 | first author:Haub S
Combined administration of secretin and oxytocin inhibits chronic colitis and associated activation of forebrain neurons.	/pubmed/20210978	Welch MG, Anwar M, Chang CY, Gross KJ, Ruggiero DA, Tamir H, Gershon MD.	Neurogastroenterol Motil. 2010 Jun;22(6):654-e202. Epub 2010 Mar 4.	Neurogastroenterol Motil. 2010	PubMed	citation	PMID:20210978	pubmed	20210978	create date:2010/03/10 | first author:Welch MG
Differential effects of CB(1) neutral antagonists and inverse agonists on gastrointestinal motility in mice.	/pubmed/20180825	Storr MA, Bashashati M, Hirota C, Vemuri VK, Keenan CM, Duncan M, Lutz B, Mackie K, Makriyannis A, Macnaughton WK, Sharkey KA.	Neurogastroenterol Motil. 2010 Jul;22(7):787-96, e223. Epub 2010 Feb 24.	Neurogastroenterol Motil. 2010	PubMed	citation	PMID:20180825	pubmed	20180825	create date:2010/02/26 | first author:Storr MA
Bowel preparation affects the amplitude and spatiotemporal organization of colonic propagating sequences.	/pubmed/20180824	Dinning PG, Zarate N, Szczesniak MM, Mohammed SD, Preston SL, Fairclough PD, Lunniss PJ, Cook IJ, Scott SM.	Neurogastroenterol Motil. 2010 Jun;22(6):633-e176. Epub 2010 Feb 24.	Neurogastroenterol Motil. 2010	PubMed	citation	PMID:20180824	pubmed	20180824	create date:2010/02/26 | first author:Dinning PG
Cannabinoid 1 receptors modulate intestinal sensory and motor function in rat.	/pubmed/20158615	Yüce B, Kemmer M, Qian G, Müller M, Sibaev A, Li Y, Kreis ME, Storr M.	Neurogastroenterol Motil. 2010 Jun;22(6):672-e205. Epub 2010 Feb 18.	Neurogastroenterol Motil. 2010	PubMed	citation	PMID:20158615	pubmed	20158615	create date:2010/02/18 | first author:Yüce B
Peripheral motor action of glucagon-like peptide-1 through enteric neuronal receptors.	/pubmed/20158614	Amato A, Cinci L, Rotondo A, Serio R, Faussone-Pellegrini MS, Vannucchi MG, Mulè F.	Neurogastroenterol Motil. 2010 Jun;22(6):664-e203. Epub 2010 Feb 16.	Neurogastroenterol Motil. 2010	PubMed	citation	PMID:20158614	pubmed	20158614	create date:2010/02/18 | first author:Amato A
Anorectal function in patients with collagenous colitis in active and clinically quiescent phase, in comparison with healthy controls.	/pubmed/20156310	Walter SA, Münch A, Ost A, Ström M.	Neurogastroenterol Motil. 2010 May;22(5):534-8, e118. Epub 2010 Feb 12.	Neurogastroenterol Motil. 2010	PubMed	citation	PMID:20156310	pubmed	20156310	create date:2010/02/17 | first author:Walter SA
Stress-induced barrier disruption of rat follicle-associated epithelium involves corticotropin-releasing hormone, acetylcholine, substance P, and mast cells.	/pubmed/20149111	Keita AV, Söderholm JD, Ericson AC.	Neurogastroenterol Motil. 2010 Jul;22(7):770-8, e221-2. Epub 2010 Feb 10.	Neurogastroenterol Motil. 2010	PubMed	citation	PMID:20149111	pubmed	20149111	create date:2010/02/13 | first author:Keita AV
A 5-HT(4)-receptor activation-induced neural plasticity enhances in vivo reconstructs of enteric nerve circuit insult.	/pubmed/20146727	Matsuyoshi H, Kuniyasu H, Okumura M, Misawa H, Katsui R, Zhang GX, Obata K, Takaki M.	Neurogastroenterol Motil. 2010 Jul;22(7):806-13, e226. Epub 2010 Feb 8.	Neurogastroenterol Motil. 2010	PubMed	citation	PMID:20146727	pubmed	20146727	create date:2010/02/12 | first author:Matsuyoshi H
Localization of muscarinic receptors M1R, M2R and M3R in the human colon.	/pubmed/20146726	Harrington AM, Peck CJ, Liu L, Burcher E, Hutson JM, Southwell BR.	Neurogastroenterol Motil. 2010 Sep;22(9):999-1008, e262-3. Epub 2010 Feb 9.	Neurogastroenterol Motil. 2010	PubMed	citation	PMID:20146726	pubmed	20146726	create date:2010/02/12 | first author:Harrington AM
The cannabinoid antagonist SR144528 enhances the acute effect of WIN 55,212-2 on gastrointestinal motility in the rat.	/pubmed/20132133	Abalo R, Cabezos PA, Vera G, Fernández-Pujol R, Martín MI.	Neurogastroenterol Motil. 2010 Jun;22(6):694-e206. Epub 2010 Feb 3.	Neurogastroenterol Motil. 2010	PubMed	citation	PMID:20132133	pubmed	20132133	create date:2010/02/06 | first author:Abalo R
Increased colonic motility in a rat model of irritable bowel syndrome is associated with up-regulation of L-type calcium channels in colonic smooth muscle cells.	/pubmed/20122129	Zhang M, Leung FP, Huang Y, Bian ZX.	Neurogastroenterol Motil. 2010 May;22(5):e162-70. Epub 2010 Feb 1.	Neurogastroenterol Motil. 2010	PubMed	citation	PMID:20122129	pubmed	20122129	create date:2010/02/04 | first author:Zhang M
Title	URL	Description	Details	ShortDetails	Resource	Type	Identifiers	Db	EntrezUID	Properties
Motility of the antroduodenum in healthy and gastroparetics characterized by wireless motility capsule.	/pubmed/20122128	Kloetzer L, Chey WD, McCallum RW, Koch KL, Wo JM, Sitrin M, Katz LA, Lackner JM, Parkman HP, Wilding GE, Semler JR, Hasler WL, Kuo B.	Neurogastroenterol Motil. 2010 May;22(5):527-33, e117. Epub 2010 Jan 29.	Neurogastroenterol Motil. 2010	PubMed	citation	PMID:20122128	pubmed	20122128	create date:2010/02/04 | first author:Kloetzer L
Effect of proximal gastric volume on hiatal hernia.	/pubmed/20105278	Scheffer RC, Bredenoord AJ, Hebbard GS, Smout AJ, Samsom M.	Neurogastroenterol Motil. 2010 May;22(5):552-6, e120. Epub 2010 Jan 27.	Neurogastroenterol Motil. 2010	PubMed	citation	PMID:20105278	pubmed	20105278	create date:2010/01/29 | first author:Scheffer RC
Actions of prolonged ghrelin infusion on gastrointestinal transit and glucose homeostasis in humans.	/pubmed/20100281	Falkén Y, Hellström PM, Sanger GJ, Dewit O, Dukes G, Grybäck P, Holst JJ, Näslund E.	Neurogastroenterol Motil. 2010 Jun;22(6):e192-200. Epub 2010 Jan 21.	Neurogastroenterol Motil. 2010	PubMed	citation	PMID:20100281	pubmed	20100281	create date:2010/01/27 | first author:Falkén Y
Opioid-induced bowel disorders and narcotic bowel syndrome in patients with chronic non-cancer pain.	/pubmed/20100280	Tuteja AK, Biskupiak J, Stoddard GJ, Lipman AG.	Neurogastroenterol Motil. 2010 Apr;22(4):424-30, e96. Epub 2010 Jan 21.	Neurogastroenterol Motil. 2010	PubMed	citation	PMID:20100280	pubmed	20100280	create date:2010/01/27 | first author:Tuteja AK
Acid-induced CGRP release from the stomach does not depend on TRPV1 or ASIC3.	/pubmed/20100279	Auer J, Reeh PW, Fischer MJ.	Neurogastroenterol Motil. 2010 Jun;22(6):680-7. Epub 2010 Jan 21.	Neurogastroenterol Motil. 2010	PubMed	citation	PMID:20100279	pubmed	20100279	create date:2010/01/27 | first author:Auer J
The role of neural activity in the migration and differentiation of enteric neuron precursors.	/pubmed/20082666	Hao MM, Moore RE, Roberts RR, Nguyen T, Furness JB, Anderson RB, Young HM.	Neurogastroenterol Motil. 2010 May;22(5):e127-37. Epub 2010 Jan 18.	Neurogastroenterol Motil. 2010	PubMed	citation	PMID:20082666	pubmed	20082666	create date:2010/01/20 | first author:Hao MM
Assessment of symptoms during gastric emptying scintigraphy to correlate symptoms to delayed gastric emptying.	/pubmed/20082665	Khayyam U, Sachdeva P, Gomez J, Ramzan Z, Smith MS, Maurer AH, Fisher RS, Parkman HP.	Neurogastroenterol Motil. 2010 May;22(5):539-45. Epub 2010 Jan 18.	Neurogastroenterol Motil. 2010	PubMed	citation	PMID:20082665	pubmed	20082665	create date:2010/01/20 | first author:Khayyam U
Effects of autonomic nerve stimulation on colorectal motility in rats.	/pubmed/20067587	Tong WD, Ridolfi TJ, Kosinski L, Ludwig K, Takahashi T.	Neurogastroenterol Motil. 2010 Jun;22(6):688-93. Epub 2010 Jan 13.	Neurogastroenterol Motil. 2010	PubMed	citation	PMID:20067587	pubmed	20067587	create date:2010/01/14 | first author:Tong WD
Management of laryngopharyngeal reflux: an unmet medical need.	/pubmed/20067549	Zerbib F, Stoll D.	Neurogastroenterol Motil. 2010 Feb;22(2):109-12.	Neurogastroenterol Motil. 2010	PubMed	citation	PMID:20067549	pubmed	20067549	create date:2010/01/14 | first author:Zerbib F
Investigation of esophageal sensation and biomechanical properties in functional chest pain.	/pubmed/20067548	Nasr I, Attaluri A, Hashmi S, Gregersen H, Rao SS.	Neurogastroenterol Motil. 2010 May;22(5):520-6, e116. Epub 2010 Jan 12.	Neurogastroenterol Motil. 2010	PubMed	citation	PMID:20067548	pubmed	20067548	create date:2010/01/14 | first author:Nasr I
Non-peristaltic patterns of motor activity in the guinea-pig proximal colon.	/pubmed/20059762	Hennig GW, Gregory S, Brookes SJ, Costa M.	Neurogastroenterol Motil. 2010 Jun;22(6):e207-17. Epub 2010 Jan 7.	Neurogastroenterol Motil. 2010	PubMed	citation	PMID:20059762	pubmed	20059762	create date:2010/01/12 | first author:Hennig GW
Varying postprandial abdominovagal and cardiovagal activity in normal subjects.	/pubmed/20059761	Chang CS, Ko CW, Lien HC, Chou MC.	Neurogastroenterol Motil. 2010 May;22(5):546-51, e119. Epub 2010 Jan 8.	Neurogastroenterol Motil. 2010	PubMed	citation	PMID:20059761	pubmed	20059761	create date:2010/01/12 | first author:Chang CS
Riser's reflux--an eye-opening experience.	/pubmed/20059700	Poh CH, Allen L, Malagon I, Gasiorowska A, Navarro-Rodriguez T, Powers J, Moty B, Willis MR, Quan SF, Fass R.	Neurogastroenterol Motil. 2010 Apr;22(4):387-94. Epub 2010 Jan 5.	Neurogastroenterol Motil. 2010	PubMed	citation	PMID:20059700	pubmed	20059700	create date:2010/01/12 | first author:Poh CH
ICC-MY coordinate smooth muscle electrical and mechanical activity in the murine small intestine.	/pubmed/20059699	Hennig GW, Spencer NJ, Jokela-Willis S, Bayguinov PO, Lee HT, Ritchie LA, Ward SM, Smith TK, Sanders KM.	Neurogastroenterol Motil. 2010 May;22(5):e138-51. Epub 2010 Jan 5.	Neurogastroenterol Motil. 2010	PubMed	citation	PMID:20059699	pubmed	20059699	create date:2010/01/12 | first author:Hennig GW
Clinical trial: dose-dependent therapeutic efficacy of acotiamide hydrochloride (Z-338) in patients with functional dyspepsia - 100 mg t.i.d. is an optimal dosage.	/pubmed/20059698	Matsueda K, Hongo M, Tack J, Aoki H, Saito Y, Kato H.	Neurogastroenterol Motil. 2010 Jun;22(6):618-e173. Epub 2010 Jan 5.	Neurogastroenterol Motil. 2010	PubMed	citation	PMID:20059698	pubmed	20059698	create date:2010/01/12 | first author:Matsueda K
NK-1 receptor is involved in the decreased movement in a rat chronic acid reflux oesophagitis model.	/pubmed/20059697	Oshima T, Koseki J, Sakurai J, Watari J, Matsumoto T, Miwa H.	Neurogastroenterol Motil. 2010 May;22(5):579-84, e125. Epub 2010 Jan 5.	Neurogastroenterol Motil. 2010	PubMed	citation	PMID:20059697	pubmed	20059697	create date:2010/01/12 | first author:Oshima T
Upper gastrointestinal motility changes following spinal cord injury.	/pubmed/20047639	Gondim FA, de Oliveira GR, Thomas FP.	Neurogastroenterol Motil. 2010 Jan;22(1):2-6.	Neurogastroenterol Motil. 2010	PubMed	citation	PMID:20047639	pubmed	20047639	create date:2010/01/06 | first author:Gondim FA
The contractile deceleration point: an important physiologic landmark on oesophageal pressure topography.	/pubmed/20047637	Pandolfino JE, Leslie E, Luger D, Mitchell B, Kwiatek MA, Kahrilas PJ.	Neurogastroenterol Motil. 2010 Apr;22(4):395-400, e90. Epub 2009 Dec 27.	Neurogastroenterol Motil. 2010	PubMed	citation	PMID:20047637	pubmed	20047637	create date:2010/01/06 | first author:Pandolfino JE
Impaired intestinal gas propulsion in manometrically proven dysmotility and in irritable bowel syndrome.	/pubmed/20047636	Serra J, Villoria A, Azpiroz F, Lobo B, Santos J, Accarino A, Malagelada JR.	Neurogastroenterol Motil. 2010 Apr;22(4):401-6, e91-2. Epub 2009 Dec 28.	Neurogastroenterol Motil. 2010	PubMed	citation	PMID:20047636	pubmed	20047636	create date:2010/01/06 | first author:Serra J
Delayed gastric emptying and disruption of the interstitial cells of Cajal network after gastric ischaemia and reperfusion.	/pubmed/20040059	Suzuki S, Suzuki H, Horiguchi K, Tsugawa H, Matsuzaki J, Takagi T, Shimojima N, Hibi T.	Neurogastroenterol Motil. 2010 May;22(5):585-93, e126. Epub 2009 Dec 23.	Neurogastroenterol Motil. 2010	PubMed	citation	PMID:20040059	pubmed	20040059	create date:2009/12/31 | first author:Suzuki S
Diverticular disease is associated with an enteric neuropathy as revealed by morphometric analysis.	/pubmed/20040058	Wedel T, Büsing V, Heinrichs G, Nohroudi K, Bruch HP, Roblick UJ, Böttner M.	Neurogastroenterol Motil. 2010 Apr;22(4):407-14, e93-4. Epub 2009 Dec 23.	Neurogastroenterol Motil. 2010	PubMed	citation	PMID:20040058	pubmed	20040058	create date:2009/12/31 | first author:Wedel T
Serum correlates of the placebo effect in irritable bowel syndrome.	/pubmed/20028464	Kokkotou E, Conboy LA, Ziogas DC, Quilty MT, Kelley JM, Davis RB, Lembo AJ, Kaptchuk TJ.	Neurogastroenterol Motil. 2010 Mar;22(3):285-e81. Epub 2009 Dec 22.	Neurogastroenterol Motil. 2010	PubMed	citation	PMID:20028464	pubmed	20028464	create date:2009/12/24 | first author:Kokkotou E
Lower functional gastrointestinal disorders: evidence of abnormal colonic transit in a 287 patient cohort.	/pubmed/20025692	Manabe N, Wong BS, Camilleri M, Burton D, McKinzie S, Zinsmeister AR.	Neurogastroenterol Motil. 2010 Mar;22(3):293-e82. Epub 2009 Dec 21.	Neurogastroenterol Motil. 2010	PubMed	citation	PMID:20025692	pubmed	20025692	create date:2009/12/23 | first author:Manabe N
Influence of 5-HT4 receptor activation on acetylcholine release in human large intestine with endometriosis.	/pubmed/20025676	Lefebvre RA, Ferrero S, Van Colen I, Dhaese I, Camerini G, Fulcheri E, Remorgida V.	Neurogastroenterol Motil. 2010 May;22(5):557-63, e121-2. Epub 2009 Dec 17.	Neurogastroenterol Motil. 2010	PubMed	citation	PMID:20025676	pubmed	20025676	create date:2009/12/23 | first author:Lefebvre RA
Performance characteristics of scintigraphic colon transit measurement in health and irritable bowel syndrome and relationship to bowel functions.	/pubmed/20025675	Deiteren A, Camilleri M, Bharucha AE, Burton D, McKinzie S, Rao AS, Zinsmeister AR.	Neurogastroenterol Motil. 2010 Apr;22(4):415-23, e95. Epub 2009 Dec 18.	Neurogastroenterol Motil. 2010	PubMed	citation	PMID:20025675	pubmed	20025675	create date:2009/12/23 | first author:Deiteren A
5-HT(2B) receptors modulate visceral hypersensitivity in a stress-sensitive animal model of brain-gut axis dysfunction.	/pubmed/20003079	O'Mahony SM, Bulmer DC, Coelho AM, Fitzgerald P, Bongiovanni C, Lee K, Winchester W, Dinan TG, Cryan JF.	Neurogastroenterol Motil. 2010 May;22(5):573-8, e124. Epub 2009 Dec 9.	Neurogastroenterol Motil. 2010	PubMed	citation	PMID:20003079	pubmed	20003079	create date:2009/12/17 | first author:O'Mahony SM
Inhibition of p38 MAPK improves intestinal disturbances and oxidative stress induced in a rabbit endotoxemia model.	/pubmed/20003078	Gonzalo S, Grasa L, Arruebo MP, Plaza MA, Murillo MD.	Neurogastroenterol Motil. 2010 May;22(5):564-72, e123. Epub 2009 Dec 9.	Neurogastroenterol Motil. 2010	PubMed	citation	PMID:20003078	pubmed	20003078	create date:2009/12/17 | first author:Gonzalo S
Gastroparesis and functional dyspepsia: excerpts from the AGA/ANMS meeting.	/pubmed/20003077	Parkman HP, Camilleri M, Farrugia G, McCallum RW, Bharucha AE, Mayer EA, Tack JF, Spiller R, Horowitz M, Vinik AI, Galligan JJ, Pasricha PJ, Kuo B, Szarka LA, Marciani L, Jones K, Parrish CR, Sandroni P, Abell T, Ordog T, Hasler W, Koch KL, et al.	Neurogastroenterol Motil. 2010 Feb;22(2):113-33. Epub 2009 Dec 9. Review.	Neurogastroenterol Motil. 2010	PubMed	citation	PMID:20003077	pubmed	20003077	create date:2009/12/17 | first author:Parkman HP
Glucagon-like peptide-1 inhibits voltage-gated potassium currents in mouse nodose ganglion neurons.	/pubmed/20003076	Gaisano GG, Park SJ, Daly DM, Beyak MJ.	Neurogastroenterol Motil. 2010 Apr;22(4):470-9, e111. Epub 2009 Dec 11.	Neurogastroenterol Motil. 2010	PubMed	citation	PMID:20003076	pubmed	20003076	create date:2009/12/17 | first author:Gaisano GG
Heightened central affective response to visceral sensations of pain and discomfort in IBS.	/pubmed/20003075	Hall GB, Kamath MV, Collins S, Ganguli S, Spaziani R, Miranda KL, Bayati A, Bienenstock J.	Neurogastroenterol Motil. 2010 Mar;22(3):276-e80. Epub 2009 Dec 11.	Neurogastroenterol Motil. 2010	PubMed	citation	PMID:20003075	pubmed	20003075	create date:2009/12/17 | first author:Hall GB
Lack of serotonin 5-HT2B receptor alters proliferation and network volume of interstitial cells of Cajal in vivo.	/pubmed/19941613	Tharayil VS, Wouters MM, Stanich JE, Roeder JL, Lei S, Beyder A, Gomez-Pinilla PJ, Gershon MD, Maroteaux L, Gibbons SJ, Farrugia G.	Neurogastroenterol Motil. 2010 Apr;22(4):462-9, e109-10. Epub 2009 Nov 26.	Neurogastroenterol Motil. 2010	PubMed	citation	PMID:19941613	pubmed	19941613	create date:2009/11/28 | first author:Tharayil VS
Rumination or belching-regurgitation? Differential diagnosis using oesophageal impedance-manometry.	/pubmed/19930540	Rommel N, Tack J, Arts J, Caenepeel P, Bisschops R, Sifrim D.	Neurogastroenterol Motil. 2010 Apr;22(4):e97-104. Epub 2009 Nov 25.	Neurogastroenterol Motil. 2010	PubMed	citation	PMID:19930540	pubmed	19930540	create date:2009/11/26 | first author:Rommel N
Prokineticin-1 evokes secretory and contractile activity in rat small intestine.	/pubmed/19930539	Wade PR, Palmer JM, Mabus J, Saunders PR, Prouty S, Chevalier K, Gareau MG, McKenney S, Hornby PJ.	Neurogastroenterol Motil. 2010 May;22(5):e152-61. Epub 2009 Nov 25.	Neurogastroenterol Motil. 2010	PubMed	citation	PMID:19930539	pubmed	19930539	create date:2009/11/26 | first author:Wade PR
The microenvironment in chronic pancreatitis and pancreatic cancer induces neuronal plasticity.	/pubmed/19912545	Demir IE, Ceyhan GO, Rauch U, Altintas B, Klotz M, Müller MW, Büchler MW, Friess H, Schäfer KH.	Neurogastroenterol Motil. 2010 Apr;22(4):480-90, e112-3. Epub 2009 Nov 12.	Neurogastroenterol Motil. 2010	PubMed	citation	PMID:19912545	pubmed	19912545	create date:2009/11/17 | first author:Demir IE
Translating 5-HT receptor pharmacology.	/pubmed/19906028	Sanger GJ.	Neurogastroenterol Motil. 2009 Dec;21(12):1235-8. Review.	Neurogastroenterol Motil. 2009	PubMed	citation	PMID:19906028	pubmed	19906028	create date:2009/11/13 | first author:Sanger GJ
Altered profiles of intestinal microbiota and organic acids may be the origin of symptoms in irritable bowel syndrome.	/pubmed/19903265	Tana C, Umesaki Y, Imaoka A, Handa T, Kanazawa M, Fukudo S.	Neurogastroenterol Motil. 2010 May;22(5):512-9, e114-5. Epub 2009 Nov 10.	Neurogastroenterol Motil. 2010	PubMed	citation	PMID:19903265	pubmed	19903265	create date:2009/11/12 | first author:Tana C
Abstracts of the 3rd International Meeting of Neurogastroenterology and Motility. August 27-30, 2009. Chicago, Illinois, USA.	/pubmed/19660091	[No authors listed]	Neurogastroenterol Motil. 2009 Aug;21 Suppl 1:1-98. No abstract available.	Neurogastroenterol Motil. 2009	PubMed	citation	PMID:19660091	pubmed	19660091	create date:2009/11/10
Long pulse gastric electrical stimulation induces regeneration of myenteric plexus synaptic vesicles in diabetic rats.	/pubmed/19886913	Li C, Liu S, Guan Y, Qian W, du F, Hou X.	Neurogastroenterol Motil. 2010 Apr;22(4):453-61, e108. Epub 2009 Nov 2.	Neurogastroenterol Motil. 2010	PubMed	citation	PMID:19886913	pubmed	19886913	create date:2009/11/06 | first author:Li C
Laser microdissection as a new tool to investigate site-specific gene expression in enteric ganglia of the human intestine.	/pubmed/19863635	Böttner M, Bär F, Von Koschitzky H, Tafazzoli K, Roblick UJ, Bruch HP, Wedel T.	Neurogastroenterol Motil. 2010 Feb;22(2):168-72, e52. Epub 2009 Oct 23.	Neurogastroenterol Motil. 2010	PubMed	citation	PMID:19863635	pubmed	19863635	create date:2009/10/30 | first author:Böttner M
Decrease in nerve fibre density in human sigmoid colon circular muscle occurs with growth but not aging.	/pubmed/19840272	Southwell BR, Koh TL, Wong SQ, King SK, Ong SY, Lee M, Farmer PJ, Peck CJ, Sutcliffe JR, Stanton MP, Keck J, Cook DJ, Chow CW, Hutson JM.	Neurogastroenterol Motil. 2010 Apr;22(4):439-45, e106. Epub 2009 Oct 15.	Neurogastroenterol Motil. 2010	PubMed	citation	PMID:19840272	pubmed	19840272	create date:2009/10/21 | first author:Southwell BR
Unexplained gastrointestinal symptoms and joint hypermobility: is connective tissue the missing link?	/pubmed/19840271	Zarate N, Farmer AD, Grahame R, Mohammed SD, Knowles CH, Scott SM, Aziz Q.	Neurogastroenterol Motil. 2010 Mar;22(3):252-e78. Epub 2009 Oct 15.	Neurogastroenterol Motil. 2010	PubMed	citation	PMID:19840271	pubmed	19840271	create date:2009/10/21 | first author:Zarate N
Involvement of cannabinoid-1 and cannabinoid-2 receptors in septic ileus.	/pubmed/19840270	Li YY, Li YN, Ni JB, Chen CJ, Lv S, Chai SY, Wu RH, Yüce B, Storr M.	Neurogastroenterol Motil. 2010 Mar;22(3):350-e88. Epub 2009 Oct 15.	Neurogastroenterol Motil. 2010	PubMed	citation	PMID:19840270	pubmed	19840270	create date:2009/10/21 | first author:Li YY
Ghrelin stimulates gastric motility of the guinea pig through activation of a capsaicin-sensitive neural pathway: in vivo and in vitro functional studies.	/pubmed/19840269	Nakamura T, Onaga T, Kitazawa T.	Neurogastroenterol Motil. 2010 Apr;22(4):446-52, e107. Epub 2009 Oct 15.	Neurogastroenterol Motil. 2010	PubMed	citation	PMID:19840269	pubmed	19840269	create date:2009/10/21 | first author:Nakamura T
Site-specific differences in central processing of visceral stimuli from the rectum and the descending colon in men.	/pubmed/19825012	Kanazawa M, Hamaguchi T, Watanabe S, Terui T, Mine H, Kano M, Fukudo S.	Neurogastroenterol Motil. 2010 Feb;22(2):173-80, e53. Epub 2009 Oct 13.	Neurogastroenterol Motil. 2010	PubMed	citation	PMID:19825012	pubmed	19825012	create date:2009/10/15 | first author:Kanazawa M
Surgical management of constipation.	/pubmed/19824939	Knowles CH, Dinning PG, Pescatori M, Rintala R, Rosen H.	Neurogastroenterol Motil. 2009 Dec;21 Suppl 2:62-71. Review.	Neurogastroenterol Motil. 2009	PubMed	citation	PMID:19824939	pubmed	19824939	create date:2009/10/15 | first author:Knowles CH
Conservative and behavioural management of constipation.	/pubmed/19824938	Whitehead WE, di Lorenzo C, Leroi AM, Porrett T, Rao SS.	Neurogastroenterol Motil. 2009 Dec;21 Suppl 2:55-61. Review.	Neurogastroenterol Motil. 2009	PubMed	citation	PMID:19824938	pubmed	19824938	create date:2009/10/15 | first author:Whitehead WE
Pharmacological management of constipation.	/pubmed/19824937	Emmanuel AV, Tack J, Quigley EM, Talley NJ.	Neurogastroenterol Motil. 2009 Dec;21 Suppl 2:41-54. Review.	Neurogastroenterol Motil. 2009	PubMed	citation	PMID:19824937	pubmed	19824937	create date:2009/10/15 | first author:Emmanuel AV
Pathophysiology of evacuation disorders.	/pubmed/19824936	Lunniss PJ, Gladman MA, Benninga MA, Rao SS.	Neurogastroenterol Motil. 2009 Dec;21 Suppl 2:31-40. Review.	Neurogastroenterol Motil. 2009	PubMed	citation	PMID:19824936	pubmed	19824936	create date:2009/10/15 | first author:Lunniss PJ
Pathophysiology of colonic causes of chronic constipation.	/pubmed/19824935	Dinning PG, Smith TK, Scott SM.	Neurogastroenterol Motil. 2009 Dec;21 Suppl 2:20-30. Review.	Neurogastroenterol Motil. 2009	PubMed	citation	PMID:19824935	pubmed	19824935	create date:2009/10/15 | first author:Dinning PG
Neuroanatomy and physiology of colorectal function and defaecation: from basic science to human clinical studies.	/pubmed/19824934	Brookes SJ, Dinning PG, Gladman MA.	Neurogastroenterol Motil. 2009 Dec;21 Suppl 2:9-19. Review.	Neurogastroenterol Motil. 2009	PubMed	citation	PMID:19824934	pubmed	19824934	create date:2009/10/15 | first author:Brookes SJ
Title	URL	Description	Details	ShortDetails	Resource	Type	Identifiers	Db	EntrezUID	Properties
Chronic constipation: overview and challenges.	/pubmed/19824933	Cook IJ, Talley NJ, Benninga MA, Rao SS, Scott SM.	Neurogastroenterol Motil. 2009 Dec;21 Suppl 2:1-8. Review.	Neurogastroenterol Motil. 2009	PubMed	citation	PMID:19824933	pubmed	19824933	create date:2009/10/15 | first author:Cook IJ
Is there any association between disturbed gastrointestinal visceromotor and sensory function and impaired quality of life in functional dyspepsia?	/pubmed/19814775	Haag S, Senf W, Tagay S, Heuft G, Gerken G, Talley NJ, Holtmann G.	Neurogastroenterol Motil. 2010 Mar;22(3):262-e79. Epub 2009 Oct 8.	Neurogastroenterol Motil. 2010	PubMed	citation	PMID:19814775	pubmed	19814775	create date:2009/10/10 | first author:Haag S
Does body position modify the results of oesophageal high resolution manometry?	/pubmed/19814774	Roman S, Damon H, Pellissier PE, Mion F.	Neurogastroenterol Motil. 2010 Mar;22(3):271-5. Epub 2009 Oct 8.	Neurogastroenterol Motil. 2010	PubMed	citation	PMID:19814774	pubmed	19814774	create date:2009/10/10 | first author:Roman S
Enteric circular muscle dysfunction in the cystic fibrosis mouse small intestine.	/pubmed/19814773	de Lisle RC, Sewell R, Meldi L.	Neurogastroenterol Motil. 2010 Mar;22(3):341-e87. Epub 2009 Oct 8.	Neurogastroenterol Motil. 2010	PubMed	citation	PMID:19814773	pubmed	19814773	create date:2009/10/10 | first author:de Lisle RC
The ageing gut: diminished symptom response to a standardized nutrient stimulus.	/pubmed/19814772	Gururatsakul M, Holloway RH, Adam B, Liebregts T, Talley NJ, Holtmann GJ.	Neurogastroenterol Motil. 2010 Mar;22(3):246-e77. Epub 2009 Oct 8.	Neurogastroenterol Motil. 2010	PubMed	citation	PMID:19814772	pubmed	19814772	create date:2009/10/10 | first author:Gururatsakul M
Differential stress-induced alterations of colonic corticotropin-releasing factor receptors in the Wistar Kyoto rat.	/pubmed/19807869	o'malley D, Julio-Pieper M, Gibney SM, Gosselin RD, Dinan TG, Cryan JF.	Neurogastroenterol Motil. 2010 Mar;22(3):301-11. Epub 2009 Oct 6.	Neurogastroenterol Motil. 2010	PubMed	citation	PMID:19807869	pubmed	19807869	create date:2009/10/08 | first author:o'malley D
PAR4: a new role in the modulation of visceral nociception.	/pubmed/19804483	Bradesi S.	Neurogastroenterol Motil. 2009 Nov;21(11):1129-32.	Neurogastroenterol Motil. 2009	PubMed	citation	PMID:19804483	pubmed	19804483	create date:2009/10/07 | first author:Bradesi S
Prolonged IL-1beta exposure alters neurotransmitter and electrically induced Ca(2+) responses in the myenteric plexus.	/pubmed/19796332	Kindt S, Vanden Berghe P, Boesmans W, Roosen L, Tack J.	Neurogastroenterol Motil. 2010 Mar;22(3):321-e85. Epub 2009 Oct 1.	Neurogastroenterol Motil. 2010	PubMed	citation	PMID:19796332	pubmed	19796332	create date:2009/10/03 | first author:Kindt S
Lactobacillus reuteri ingestion and IK(Ca) channel blockade have similar effects on rat colon motility and myenteric neurones.	/pubmed/19788711	Wang B, Mao YK, Diorio C, Wang L, Huizinga JD, Bienenstock J, Kunze W.	Neurogastroenterol Motil. 2010 Jan;22(1):98-107, e33. Epub 2009 Sep 29.	Neurogastroenterol Motil. 2010	PubMed	citation	PMID:19788711	pubmed	19788711	create date:2009/10/01 | first author:Wang B
Effects of tissue age, presence of neurones and endothelin-3 on the ability of enteric neurone precursors to colonize recipient gut: implications for cell-based therapies.	/pubmed/19775251	Hotta R, Anderson RB, Kobayashi K, Newgreen DF, Young HM.	Neurogastroenterol Motil. 2010 Mar;22(3):331-e86. Epub 2009 Sep 23.	Neurogastroenterol Motil. 2010	PubMed	citation	PMID:19775251	pubmed	19775251	create date:2009/09/25 | first author:Hotta R
Psychometric performance and clinical meaningfulness of the Patient Assessment of Constipation-Quality of Life questionnaire in prucalopride (RESOLOR) trials for chronic constipation.	/pubmed/19761492	Dubois D, Gilet H, Viala-Danten M, Tack J.	Neurogastroenterol Motil. 2010 Feb;22(2):e54-63. Epub 2009 Sep 17.	Neurogastroenterol Motil. 2010	PubMed	citation	PMID:19761492	pubmed	19761492	create date:2009/09/19 | first author:Dubois D
Constipation: a potential cause of pelvic floor damage?	/pubmed/19761491	Amselem C, Puigdollers A, Azpiroz F, Sala C, Videla S, Fernández-Fraga X, Whorwell P, Malagelada JR.	Neurogastroenterol Motil. 2010 Feb;22(2):150-3, e48. Epub 2009 Sep 17.	Neurogastroenterol Motil. 2010	PubMed	citation	PMID:19761491	pubmed	19761491	create date:2009/09/19 | first author:Amselem C
Somatostatin receptor subtypes 2 and 5 mediate inhibition of egg yolk-induced gall bladder emptying in mice.	/pubmed/19754922	Kaczmarek P, Singh V, Cashen DE, Yang L, Berk S, Pasternak A, Xiong Y, Shen DM, Hutchins SM, Chapman K, Wiedenmann B, Schaeffer JM, Strowski MZ.	Neurogastroenterol Motil. 2010 Feb;22(2):204-9, e66. Epub 2009 Sep 15.	Neurogastroenterol Motil. 2010	PubMed	citation	PMID:19754922	pubmed	19754922	create date:2009/09/17 | first author:Kaczmarek P
Safety assessment of prucalopride in elderly patients with constipation: a double-blind, placebo-controlled study.	/pubmed/19751247	Camilleri M, Beyens G, Kerstens R, Robinson P, Vandeplassche L.	Neurogastroenterol Motil. 2009 Dec;21(12):1256-e117. Epub 2009 Sep 9.	Neurogastroenterol Motil. 2009	PubMed	citation	PMID:19751247	pubmed	19751247	create date:2009/09/16 | first author:Camilleri M
Proteinase-activated receptor-2 activation evokes oesophageal longitudinal smooth muscle contraction via a capsaicin-sensitive and neurokinin-2 receptor-dependent pathway.	/pubmed/19740117	Liu H, Miller DV, Lourenssen S, Wells RW, Blennerhassett MG, Paterson WG.	Neurogastroenterol Motil. 2010 Feb;22(2):210-6, e67. Epub 2009 Sep 9.	Neurogastroenterol Motil. 2010	PubMed	citation	PMID:19740117	pubmed	19740117	create date:2009/09/11 | first author:Liu H
The effect of esomeprazole 20 mg twice daily on acoustic and perception parameters of the voice in laryngopharyngeal reflux.	/pubmed/19740116	Fass R, Noelck N, Willis MR, Navarro-Rodriguez T, Wilson K, Powers J, Barkmeier-Kraemer JM.	Neurogastroenterol Motil. 2010 Feb;22(2):134-41, e44-5. Epub 2009 Sep 9.	Neurogastroenterol Motil. 2010	PubMed	citation	PMID:19740116	pubmed	19740116	create date:2009/09/11 | first author:Fass R
A selective, high affinity 5-HT 2B receptor antagonist inhibits visceral hypersensitivity in rats.	/pubmed/19740115	Ohashi-Doi K, Himaki D, Nagao K, Kawai M, Gale JD, Furness JB, Kurebayashi Y.	Neurogastroenterol Motil. 2010 Feb;22(2):e69-76. Epub 2009 Sep 9.	Neurogastroenterol Motil. 2010	PubMed	citation	PMID:19740115	pubmed	19740115	create date:2009/09/11 | first author:Ohashi-Doi K
Will the 13C-octanoic acid breath test ever replace scintigraphy as the gold standard to assess gastric emptying?	/pubmed/19737258	Verbeke K.	Neurogastroenterol Motil. 2009 Oct;21(10):1013-6.	Neurogastroenterol Motil. 2009	PubMed	citation	PMID:19737258	pubmed	19737258	create date:2009/09/10 | first author:Verbeke K
Persistent gut motor dysfunction in a murine model of T-cell-induced enteropathy.	/pubmed/19735478	Mizutani T, Akiho H, Khan WI, Murao H, Ogino H, Kanayama K, Nakamura K, Takayanagi R.	Neurogastroenterol Motil. 2010 Feb;22(2):196-203, e65. Epub 2009 Sep 7.	Neurogastroenterol Motil. 2010	PubMed	citation	PMID:19735478	pubmed	19735478	create date:2009/09/09 | first author:Mizutani T
Motility of the oesophagus and small bowel in adults treated for Hirschsprung's disease during early childhood.	/pubmed/19735477	Medhus AW, Bjørnland K, Emblem R, Husebye E.	Neurogastroenterol Motil. 2010 Feb;22(2):154-60, e49. Epub 2009 Sep 7.	Neurogastroenterol Motil. 2010	PubMed	citation	PMID:19735477	pubmed	19735477	create date:2009/09/09 | first author:Medhus AW
CaM kinase II in colonic smooth muscle contributes to dysmotility in murine DSS-colitis.	/pubmed/19735476	Qureshi S, Song J, Lee HT, Koh SD, Hennig GW, Perrino BA.	Neurogastroenterol Motil. 2010 Feb;22(2):186-95, e64. Epub 2009 Sep 7.	Neurogastroenterol Motil. 2010	PubMed	citation	PMID:19735476	pubmed	19735476	create date:2009/09/09 | first author:Qureshi S
Gastric emptying of enterally administered liquid meal in conscious rats and during sustained anaesthesia.	/pubmed/19735361	Qualls-Creekmore E, Tong M, Holmes GM.	Neurogastroenterol Motil. 2010 Feb;22(2):181-5. Epub 2009 Sep 4.	Neurogastroenterol Motil. 2010	PubMed	citation	PMID:19735361	pubmed	19735361	create date:2009/09/09 | first author:Qualls-Creekmore E
N-Methyl-D-aspartate receptor antagonism decreases motility and inflammatory activation in the early phase of acute experimental colitis in the rat.	/pubmed/19735360	Varga G, Erces D, Fazekas B, Fülöp M, Kovács T, Kaszaki J, Fülöp F, Vécsei L, Boros M.	Neurogastroenterol Motil. 2010 Feb;22(2):217-25, e68. Epub 2009 Sep 3.	Neurogastroenterol Motil. 2010	PubMed	citation	PMID:19735360	pubmed	19735360	create date:2009/09/09 | first author:Varga G
Mechanisms of symptomatic improvement after gastric electrical stimulation in gastroparetic patients.	/pubmed/19719511	McCallum RW, Dusing RW, Sarosiek I, Cocjin J, Forster J, Lin Z.	Neurogastroenterol Motil. 2010 Feb;22(2):161-7, e50-1. Epub 2009 Aug 28. Erratum in: Neurogastroenterol Motil. 2010 Apr;22(4):491.	Neurogastroenterol Motil. 2010	PubMed	citation	PMID:19719511	pubmed	19719511	create date:2009/09/02 | first author:McCallum RW
Functional protease-activated receptors in the dorsal motor nucleus of the vagus.	/pubmed/19719510	Wang H, Wu X, Li JY, Chai BX, Wang J, Mulholland MW, Zhang W.	Neurogastroenterol Motil. 2010 Apr;22(4):431-8, e105. Epub 2009 Aug 28.	Neurogastroenterol Motil. 2010	PubMed	citation	PMID:19719510	pubmed	19719510	create date:2009/09/02 | first author:Wang H
Rectal motility after sacral nerve stimulation for faecal incontinence.	/pubmed/19712111	Michelsen HB, Worsøe J, Krogh K, Lundby L, Christensen P, Buntzen S, Laurberg S.	Neurogastroenterol Motil. 2010 Jan;22(1):36-41, e6. Epub 2009 Aug 27.	Neurogastroenterol Motil. 2010	PubMed	citation	PMID:19712111	pubmed	19712111	create date:2009/08/29 | first author:Michelsen HB
Loss of enteric neurons accompanied by decreased expression of GDNF and PI3K/Akt pathway in diabetic rats.	/pubmed/19709371	Du F, Wang L, Qian W, Liu S.	Neurogastroenterol Motil. 2009 Nov;21(11):1229-e114. Epub 2009 Aug 26.	Neurogastroenterol Motil. 2009	PubMed	citation	PMID:19709371	pubmed	19709371	create date:2009/08/28 | first author:Du F
Guanylate cyclase C-mediated antinociceptive effects of linaclotide in rodent models of visceral pain.	/pubmed/19706070	Eutamene H, Bradesi S, Larauche M, Theodorou V, Beaufrand C, Ohning G, Fioramonti J, Cohen M, Bryant AP, Kurtz C, Currie MG, Mayer EA, Bueno L.	Neurogastroenterol Motil. 2010 Mar;22(3):312-e84. Epub 2009 Aug 25.	Neurogastroenterol Motil. 2010	PubMed	citation	PMID:19706070	pubmed	19706070	create date:2009/08/27 | first author:Eutamene H
Reproducibility of axial force and manometric recordings in the oesophagus during wet and dry swallows.	/pubmed/19706069	Gravesen FH, Gregersen H, Arendt-Nielsen L, Drewes AM.	Neurogastroenterol Motil. 2010 Feb;22(2):142-9, e46-7. Epub 2009 Aug 24.	Neurogastroenterol Motil. 2010	PubMed	citation	PMID:19706069	pubmed	19706069	create date:2009/08/27 | first author:Gravesen FH
Distention of the colon is associated with initiation of propagated contractions in children.	/pubmed/19706068	Liem O, van den Berg MM, Mousa HM, Youssef NN, Langseder AL, Benninga MA, Di Lorenzo C.	Neurogastroenterol Motil. 2010 Jan;22(1):19-23, e1. Epub 2009 Aug 24.	Neurogastroenterol Motil. 2010	PubMed	citation	PMID:19706068	pubmed	19706068	create date:2009/08/27 | first author:Liem O
Impact of nadir lower oesophageal sphincter pressure on bolus clearance assessed by combined manometry and multi-channel intra-luminal impedance measurement.	/pubmed/19702840	Nguyen NQ, Ching K, Tippett M, Smout AJ, Holloway RH.	Neurogastroenterol Motil. 2010 Jan;22(1):50-5, e9. Epub 2009 Aug 21.	Neurogastroenterol Motil. 2010	PubMed	citation	PMID:19702840	pubmed	19702840	create date:2009/08/26 | first author:Nguyen NQ
Proteinase-activated receptors 1 and 2 mediate contraction of human oesophageal muscularis mucosae.	/pubmed/19694963	Chang BS, Chang JC, Huang SC.	Neurogastroenterol Motil. 2010 Jan;22(1):93-7, e32. Epub 2009 Aug 20.	Neurogastroenterol Motil. 2010	PubMed	citation	PMID:19694963	pubmed	19694963	create date:2009/08/22 | first author:Chang BS
Effects of Velusetrag (TD-5108) on gastrointestinal transit and bowel function in health and pharmacokinetics in health and constipation.	/pubmed/19691492	Manini ML, Camilleri M, Goldberg M, Sweetser S, McKinzie S, Burton D, Wong S, Kitt MM, Li YP, Zinsmeister AR.	Neurogastroenterol Motil. 2010 Jan;22(1):42-9, e7-8. Epub 2009 Aug 18.	Neurogastroenterol Motil. 2010	PubMed	citation	PMID:19691492	pubmed	19691492	create date:2009/08/21 | first author:Manini ML
Cannabinoid signalling in the enteric nervous system.	/pubmed/19689654	Galligan JJ.	Neurogastroenterol Motil. 2009 Sep;21(9):899-902.	Neurogastroenterol Motil. 2009	PubMed	citation	PMID:19689654	pubmed	19689654	create date:2009/08/20 | first author:Galligan JJ
The participation of the sympathetic innervation of the gastrointestinal tract in disease states.	/pubmed/19686308	Lomax AE, Sharkey KA, Furness JB.	Neurogastroenterol Motil. 2010 Jan;22(1):7-18. Epub 2009 Aug 14. Review.	Neurogastroenterol Motil. 2010	PubMed	citation	PMID:19686308	pubmed	19686308	create date:2009/08/19 | first author:Lomax AE
Mucosal mast cells mediate motor response induced by chronic oral exposure to ovalbumin in the rat gastrointestinal tract.	/pubmed/19682267	Traver E, Torres R, de Mora F, Vergara P.	Neurogastroenterol Motil. 2010 Jan;22(1):e34-43. Epub 2009 Aug 13.	Neurogastroenterol Motil. 2010	PubMed	citation	PMID:19682267	pubmed	19682267	create date:2009/08/18 | first author:Traver E
Relationship between symptom pattern, assessed by the PAGI-SYM questionnaire, and gastric sensorimotor dysfunction in functional dyspepsia.	/pubmed/19663903	Kindt S, Dubois D, Van Oudenhove L, Caenepeel P, Arts J, Bisschops R, Tack J.	Neurogastroenterol Motil. 2009 Nov;21(11):1183-e105. Epub 2009 Aug 4.	Neurogastroenterol Motil. 2009	PubMed	citation	PMID:19663903	pubmed	19663903	create date:2009/08/12 | first author:Kindt S
Salvinorin A inhibits colonic transit and neurogenic ion transport in mice by activating kappa-opioid and cannabinoid receptors.	/pubmed/19650775	Fichna J, Schicho R, Andrews CN, Bashashati M, Klompus M, McKay DM, Sharkey KA, Zjawiony JK, Janecka A, Storr MA.	Neurogastroenterol Motil. 2009 Dec;21(12):1326-e128. Epub 2009 Jul 23.	Neurogastroenterol Motil. 2009	PubMed	citation	PMID:19650775	pubmed	19650775	create date:2009/08/05 | first author:Fichna J
Routine colonic biopsies as a new tool to study the enteric nervous system in living patients.	/pubmed/19650774	Lebouvier T, Coron E, Chaumette T, Paillusson S, Bruley des Varannes S, Neunlist M, Derkinderen P.	Neurogastroenterol Motil. 2010 Jan;22(1):e11-4. Epub 2009 Jul 21.	Neurogastroenterol Motil. 2010	PubMed	citation	PMID:19650774	pubmed	19650774	create date:2009/08/05 | first author:Lebouvier T
Speech therapy in patients with excessive supragastric belching--a pilot study.	/pubmed/19650772	Hemmink GJ, Ten Cate L, Bredenoord AJ, Timmer R, Weusten BL, Smout AJ.	Neurogastroenterol Motil. 2010 Jan;22(1):24-8, e2-3. Epub 2009 Jul 27.	Neurogastroenterol Motil. 2010	PubMed	citation	PMID:19650772	pubmed	19650772	create date:2009/08/05 | first author:Hemmink GJ
Understanding the role of tryptophan and serotonin metabolism in gastrointestinal function.	/pubmed/19650771	Keszthelyi D, Troost FJ, Masclee AA.	Neurogastroenterol Motil. 2009 Dec;21(12):1239-49. Epub 2009 Jul 28. Review.	Neurogastroenterol Motil. 2009	PubMed	citation	PMID:19650771	pubmed	19650771	create date:2009/08/05 | first author:Keszthelyi D
Differential expression of enteric neuroimmune-network in invasive and acute watery diarrhoea.	/pubmed/19650770	Sarker P, Bhuiyan TR, Qadri F, Alam NH, Wretlind B, Bishop AE, Mathan M, Agerberth B, Andersson J, Raqib R.	Neurogastroenterol Motil. 2010 Jan;22(1):70-8, e29. Epub 2009 Aug 2.	Neurogastroenterol Motil. 2010	PubMed	citation	PMID:19650770	pubmed	19650770	create date:2009/08/05 | first author:Sarker P
Brain imaging approaches to the study of functional GI disorders: a Rome working team report.	/pubmed/19646070	Mayer EA, Aziz Q, Coen S, Kern M, Labus JS, Lane R, Kuo B, Naliboff B, Tracey I.	Neurogastroenterol Motil. 2009 Jun;21(6):579-96. Review.	Neurogastroenterol Motil. 2009	PubMed	citation	PMID:19646070	pubmed	19646070	create date:2009/08/04 | first author:Mayer EA
Impact of genetic polymorphisms on the pathogenesis of achalasia: an age-dependent paradigm?	/pubmed/19646069	Sarnelli G.	Neurogastroenterol Motil. 2009 Jun;21(6):575-8.	Neurogastroenterol Motil. 2009	PubMed	citation	PMID:19646069	pubmed	19646069	create date:2009/08/04 | first author:Sarnelli G
Proximal oesophagus: the added value in understanding GORD symptoms.	/pubmed/19624384	Cicala M, Habib FI, Emerenziani S.	Neurogastroenterol Motil. 2009 Aug;21(8):790-5.	Neurogastroenterol Motil. 2009	PubMed	citation	PMID:19624384	pubmed	19624384	create date:2009/07/25 | first author:Cicala M
Modulation of inhibitory neurotransmission in brainstem vagal circuits by NPY and PYY is controlled by cAMP levels.	/pubmed/19622099	Browning KN, Travagli RA.	Neurogastroenterol Motil. 2009 Dec;21(12):1309-e126. Epub 2009 Jul 20.	Neurogastroenterol Motil. 2009	PubMed	citation	PMID:19622099	pubmed	19622099	create date:2009/07/23 | first author:Browning KN
Small bowel motility in functional chronic constipation.	/pubmed/19614887	Seidl H, Gundling F, Pehl C, Pfeiffer A, Schepp W, Schmidt T.	Neurogastroenterol Motil. 2009 Dec;21(12):1278-e122. Epub 2009 Jul 15.	Neurogastroenterol Motil. 2009	PubMed	citation	PMID:19614887	pubmed	19614887	create date:2009/07/21 | first author:Seidl H
Swallowing and respiratory pattern in young healthy individuals recorded with high temporal resolution.	/pubmed/19614871	Boden K, Cedborg AI, Eriksson LI, Hedström HW, Kuylenstierna R, Sundman E, Ekberg O.	Neurogastroenterol Motil. 2009 Nov;21(11):1163-e101. Epub 2009 Jul 13.	Neurogastroenterol Motil. 2009	PubMed	citation	PMID:19614871	pubmed	19614871	create date:2009/07/21 | first author:Boden K
Differential afferent sensitivity to mucosal lipopolysaccharide from Salmonella typhimurium and Escherichia coli in the rat jejunum.	/pubmed/19614870	Liu CY, Mueller MH, Rogler G, Grundy D, Kreis ME.	Neurogastroenterol Motil. 2009 Dec;21(12):1335-e129. Epub 2009 Jul 13.	Neurogastroenterol Motil. 2009	PubMed	citation	PMID:19614870	pubmed	19614870	create date:2009/07/21 | first author:Liu CY
An endoscopic method for thermal and chemical stimulation of the human oesophagus.	/pubmed/19614869	Olesen SS, Olesen AE, Gravesen F, Poulsen JL, Funch-Jensen P, Gregersen H, Drewes AM.	Neurogastroenterol Motil. 2009 Dec;21(12):1250-e116. Epub 2009 Jul 13.	Neurogastroenterol Motil. 2009	PubMed	citation	PMID:19614869	pubmed	19614869	create date:2009/07/21 | first author:Olesen SS
Title	URL	Description	Details	ShortDetails	Resource	Type	Identifiers	Db	EntrezUID	Properties
Association of the status of interstitial cells of Cajal and electrogastrogram parameters, gastric emptying and symptoms in patients with gastroparesis.	/pubmed/19614868	Lin Z, Sarosiek I, Forster J, Damjanov I, Hou Q, McCallum RW.	Neurogastroenterol Motil. 2010 Jan;22(1):56-61, e10. Epub 2009 Jul 13.	Neurogastroenterol Motil. 2010	PubMed	citation	PMID:19614868	pubmed	19614868	create date:2009/07/21 | first author:Lin Z
Neuropeptide S receptor 1 expression in the intestine and skin--putative role in peptide hormone secretion.	/pubmed/19614867	Sundman L, Saarialho-Kere U, Vendelin J, Lindfors K, Assadi G, Kaukinen K, Westerholm-Ormio M, Savilahti E, Mäki M, Alenius H, D'Amato M, Pulkkinen V, Kere J, Saavalainen P.	Neurogastroenterol Motil. 2010 Jan;22(1):79-87, e30. Epub 2009 Jul 13.	Neurogastroenterol Motil. 2010	PubMed	citation	PMID:19614867	pubmed	19614867	create date:2009/07/21 | first author:Sundman L
Understanding measurements of intestinal permeability in healthy humans with urine lactulose and mannitol excretion.	/pubmed/19614866	Camilleri M, Nadeau A, Lamsam J, Nord SL, Ryks M, Burton D, Sweetser S, Zinsmeister AR, Singh R.	Neurogastroenterol Motil. 2010 Jan;22(1):e15-26. Epub 2009 Jul 13.	Neurogastroenterol Motil. 2010	PubMed	citation	PMID:19614866	pubmed	19614866	create date:2009/07/21 | first author:Camilleri M
Intestinal motor activity, endoluminal motion and transit.	/pubmed/19614865	de Iorio F, Malagelada C, Azpiroz F, Maluenda M, Violanti C, Igual L, Vitrià J, Malagelada JR.	Neurogastroenterol Motil. 2009 Dec;21(12):1264-e119. Epub 2009 Jul 13.	Neurogastroenterol Motil. 2009	PubMed	citation	PMID:19614865	pubmed	19614865	create date:2009/07/21 | first author:de Iorio F
Selective stimulation of intrinsic excitatory and inhibitory motor pathways in porcine lower oesophageal sphincter.	/pubmed/19614864	Lecea B, Martínez E, Aulí M, Opazo A, Clavé P.	Neurogastroenterol Motil. 2009 Dec;21(12):1342-e130. Epub 2009 Jul 3.	Neurogastroenterol Motil. 2009	PubMed	citation	PMID:19614864	pubmed	19614864	create date:2009/07/21 | first author:Lecea B
Dehydroepiandrosterone sulphate improves cholestasis-associated fatigue in bile duct ligated rats.	/pubmed/19594690	Butterworth RF, Lalonde R, Power C, Baker GB, Gamrani H, Ahboucha S.	Neurogastroenterol Motil. 2009 Dec;21(12):1319-25. Epub 2009 Jul 8.	Neurogastroenterol Motil. 2009	PubMed	citation	PMID:19594690	pubmed	19594690	create date:2009/07/15 | first author:Butterworth RF
Electrical colonic stimulation reduces mean transit time in a porcine model.	/pubmed/19594689	Vaucher J, Cerantola Y, Gie O, Letovanec I, Virag N, Demartines N, Gardaz JP, Givel JC.	Neurogastroenterol Motil. 2010 Jan;22(1):88-92, e31. Epub 2009 Jul 9.	Neurogastroenterol Motil. 2010	PubMed	citation	PMID:19594689	pubmed	19594689	create date:2009/07/15 | first author:Vaucher J
Catecholamine and cortisol levels during sleep in women with irritable bowel syndrome.	/pubmed/19573081	Burr RL, Jarrett ME, Cain KC, Jun SE, Heitkemper MM.	Neurogastroenterol Motil. 2009 Nov;21(11):1148-e97. Epub 2009 Jul 1.	Neurogastroenterol Motil. 2009	PubMed	citation	PMID:19573081	pubmed	19573081	create date:2009/07/04 | first author:Burr RL
Time-course of recovery of gastric emptying and motility in rats with experimental spinal cord injury.	/pubmed/19566592	Qualls-Creekmore E, Tong M, Holmes GM.	Neurogastroenterol Motil. 2010 Jan;22(1):62-9, e27-8. Epub 2009 Jun 30.	Neurogastroenterol Motil. 2010	PubMed	citation	PMID:19566592	pubmed	19566592	create date:2009/07/02 | first author:Qualls-Creekmore E
Biofeedback therapy in fecal incontinence and constipation.	/pubmed/19566591	Enck P, Van der Voort IR, Klosterhalfen S.	Neurogastroenterol Motil. 2009 Nov;21(11):1133-41. Epub 2009 Jun 30. Review.	Neurogastroenterol Motil. 2009	PubMed	citation	PMID:19566591	pubmed	19566591	create date:2009/07/02 | first author:Enck P
Influence of intra-oesophageal capsaicin instillation on heartburn induction and oesophageal sensitivity in man.	/pubmed/19566590	Kindt S, Vos R, Blondeau K, Tack J.	Neurogastroenterol Motil. 2009 Oct;21(10):1032-e82. Epub 2009 Jun 30.	Neurogastroenterol Motil. 2009	PubMed	citation	PMID:19566590	pubmed	19566590	create date:2009/07/02 | first author:Kindt S
Loss of intramuscular and submuscular interstitial cells of Cajal and associated enteric nerves is related to decreased gastric emptying in streptozotocin-induced diabetes.	/pubmed/19566589	Wang XY, Huizinga JD, Diamond J, Liu LW.	Neurogastroenterol Motil. 2009 Oct;21(10):1095-e92. Epub 2009 Jun 30.	Neurogastroenterol Motil. 2009	PubMed	citation	PMID:19566589	pubmed	19566589	create date:2009/07/02 | first author:Wang XY
Gastric slow waves, gastrointestinal symptoms and peptides in systemic sclerosis patients.	/pubmed/19566588	McNearney TA, Sallam HS, Hunnicutt SE, Doshi D, Wollaston DE, Mayes MD, Chen JD.	Neurogastroenterol Motil. 2009 Dec;21(12):1269-e120. Epub 2009 Jun 30.	Neurogastroenterol Motil. 2009	PubMed	citation	PMID:19566588	pubmed	19566588	create date:2009/07/02 | first author:McNearney TA
Activation of protease-activated receptor-4 inhibits the intrinsic excitability of colonic dorsal root ganglia neurons.	/pubmed/19566587	Karanjia R, Spreadbury I, Bautista-Cruz F, Tsang ME, Vanner S.	Neurogastroenterol Motil. 2009 Nov;21(11):1218-21. Epub 2009 Jun 30.	Neurogastroenterol Motil. 2009	PubMed	citation	PMID:19566587	pubmed	19566587	create date:2009/07/02 | first author:Karanjia R
Japanese herbal medicine in functional gastrointestinal disorders.	/pubmed/19563404	Suzuki H, Inadomi JM, Hibi T.	Neurogastroenterol Motil. 2009 Jul;21(7):688-96. Epub 2009 Mar 25. Review.	Neurogastroenterol Motil. 2009	PubMed	citation	PMID:19563404	pubmed	19563404	create date:2009/07/01 | first author:Suzuki H
Death comes early: apoptosis observed in ENS precursors.	/pubmed/19563403	Enomoto H.	Neurogastroenterol Motil. 2009 Jul;21(7):684-7. Review.	Neurogastroenterol Motil. 2009	PubMed	citation	PMID:19563403	pubmed	19563403	create date:2009/07/01 | first author:Enomoto H
Electroacupuncture attenuates visceral hyperalgesia and inhibits the enhanced excitability of colon specific sensory neurons in a rat model of irritable bowel syndrome.	/pubmed/19558427	Xu GY, Winston JH, Chen JD.	Neurogastroenterol Motil. 2009 Dec;21(12):1302-e125. Epub 2009 Jun 24.	Neurogastroenterol Motil. 2009	PubMed	citation	PMID:19558427	pubmed	19558427	create date:2009/06/30 | first author:Xu GY
Increased mucosal nitric oxide production in ulcerative colitis is mediated in part by the enteroglial-derived S100B protein.	/pubmed/19558426	Cirillo C, Sarnelli G, Esposito G, Grosso M, Petruzzelli R, Izzo P, Calì G, D'Armiento FP, Rocco A, Nardone G, Iuvone T, Steardo L, Cuomo R.	Neurogastroenterol Motil. 2009 Nov;21(11):1209-e112. Epub 2009 Jun 24.	Neurogastroenterol Motil. 2009	PubMed	citation	PMID:19558426	pubmed	19558426	create date:2009/06/30 | first author:Cirillo C
5-HT 3 receptors mediate the time-dependent vagal afferent modulation of nociception during chronic food allergen-sensitized visceral hyperalgesia in rats.	/pubmed/19558425	Chen S, Li J, Zhang L, Dong X, Gao W, Mo J, Chen H, Xiao S, Li Y.	Neurogastroenterol Motil. 2009 Nov;21(11):1222-e113. Epub 2009 May 26.	Neurogastroenterol Motil. 2009	PubMed	citation	PMID:19558425	pubmed	19558425	create date:2009/06/30 | first author:Chen S
Transient lower oesophageal sphincter relaxation in achalasia: everything but LOS relaxation.	/pubmed/19552630	Kwiatek MA, Post J, Pandolfino JE, Kahrilas PJ.	Neurogastroenterol Motil. 2009 Dec;21(12):1294-e123. Epub 2009 Jun 23.	Neurogastroenterol Motil. 2009	PubMed	citation	PMID:19552630	pubmed	19552630	create date:2009/06/26 | first author:Kwiatek MA
Influence of clinical parameters on the results of 13C-octanoic acid breath tests: examination of different mathematical models in a large patient cohort.	/pubmed/19549136	Keller J, Andresen V, Wolter J, Layer P, Camilleri M.	Neurogastroenterol Motil. 2009 Oct;21(10):1039-e83. Epub 2009 Jun 22.	Neurogastroenterol Motil. 2009	PubMed	citation	PMID:19549136	pubmed	19549136	create date:2009/06/25 | first author:Keller J
Personality differences affect brainstem autonomic responses to visceral pain.	/pubmed/19538443	Paine P, Worthen SF, Gregory LJ, Thompson DG, Aziz Q.	Neurogastroenterol Motil. 2009 Nov;21(11):1155-e98. Epub 2009 Jun 15.	Neurogastroenterol Motil. 2009	PubMed	citation	PMID:19538443	pubmed	19538443	create date:2009/06/23 | first author:Paine P
Fall in density, but not number of myenteric neurons and circular muscle nerve fibres in guinea-pig colon with ageing.	/pubmed/19538442	Peck CJ, Samsuria SD, Harrington AM, King SK, Hutson JM, Southwell BR.	Neurogastroenterol Motil. 2009 Oct;21(10):1075-e90. Epub 2009 Jun 15.	Neurogastroenterol Motil. 2009	PubMed	citation	PMID:19538442	pubmed	19538442	create date:2009/06/23 | first author:Peck CJ
Essential role for TRPV1 in stress-induced (mast cell-dependent) colonic hypersensitivity in maternally separated rats.	/pubmed/19523146	van den Wijngaard RM, Klooker TK, Welting O, Stanisor OI, Wouters MM, van der Coelen D, Bulmer DC, Peeters PJ, Aerssens J, de Hoogt R, Lee K, de Jonge WJ, Boeckxstaens GE.	Neurogastroenterol Motil. 2009 Oct;21(10):1107-e94. Epub 2009 Jun 11.	Neurogastroenterol Motil. 2009	PubMed	citation	PMID:19523146	pubmed	19523146	create date:2009/06/16 | first author:van den Wijngaard RM
Should we preserve the inferior mesenteric artery during sigmoid colectomy?	/pubmed/19508489	Dobrowolski S, Hać S, Kobiela J, Sledziński Z.	Neurogastroenterol Motil. 2009 Dec;21(12):1288-e123. Epub 2009 Jun 5.	Neurogastroenterol Motil. 2009	PubMed	citation	PMID:19508489	pubmed	19508489	create date:2009/06/11 | first author:Dobrowolski S
Stimulatory action of mitemcinal (GM-611), an acid-resistant non-peptide motilin receptor agonist, on colonic motor activity and defecation: spontaneous and mitemcinal-induced giant migrating contractions during defecation in dogs.	/pubmed/19508333	Hirabayashi T, Morikawa Y, Matsufuji H, Hoshino K, Hagane K, Ozaki K.	Neurogastroenterol Motil. 2009 Oct;21(10):1085-e91. Epub 2009 Jun 7.	Neurogastroenterol Motil. 2009	PubMed	citation	PMID:19508333	pubmed	19508333	create date:2009/06/11 | first author:Hirabayashi T
Novel associations with dyspepsia: a community-based study of familial aggregation, sleep dysfunction and somatization.	/pubmed/19496951	Gathaiya N, Locke GR 3rd, Camilleri M, Schleck CD, Zinsmeister AR, Talley NJ.	Neurogastroenterol Motil. 2009 Sep;21(9):922-e69. Epub 2009 Jun 2. Erratum in: Neurogastroenterol Motil. 2010 Feb;22(2):226.	Neurogastroenterol Motil. 2009	PubMed	citation	PMID:19496951	pubmed	19496951	create date:2009/06/06 | first author:Gathaiya N
Effects of postgastric 13C-acetate processing on measurement of gastric emptying: a systematic investigation in health.	/pubmed/19496943	Goetze O, Fox M, Kwiatek MA, Treier R, Schwizer W, Thumshirn M, Fried M, Fruehauf H.	Neurogastroenterol Motil. 2009 Oct;21(10):1047-e85. Epub 2009 May 31.	Neurogastroenterol Motil. 2009	PubMed	citation	PMID:19496943	pubmed	19496943	create date:2009/06/06 | first author:Goetze O
Muscarinic M(3) facilitation of acetylcholine release from rat myenteric neurons depends on adenosine outflow leading to activation of excitatory A(2A) receptors.	/pubmed/19470085	Vieira C, Duarte-Araújo M, Adães S, Magalhães-Cardoso T, Correia-de-Sá P.	Neurogastroenterol Motil. 2009 Oct;21(10):1118-e95. Epub 2009 May 21.	Neurogastroenterol Motil. 2009	PubMed	citation	PMID:19470085	pubmed	19470085	create date:2009/05/28 | first author:Vieira C
Plasticity and ambiguity of the electrophysiological phenotypes of enteric neurons.	/pubmed/19460108	Nurgali K.	Neurogastroenterol Motil. 2009 Sep;21(9):903-13. Epub 2009 May 21. Review.	Neurogastroenterol Motil. 2009	PubMed	citation	PMID:19460108	pubmed	19460108	create date:2009/05/23 | first author:Nurgali K
Intestinal immune activation in presumed post-infectious functional dyspepsia.	/pubmed/19460107	Kindt S, Tertychnyy A, de Hertogh G, Geboes K, Tack J.	Neurogastroenterol Motil. 2009 Aug;21(8):832-e56. Epub 2009 May 19.	Neurogastroenterol Motil. 2009	PubMed	citation	PMID:19460107	pubmed	19460107	create date:2009/05/23 | first author:Kindt S
The effects of butyrate enemas on visceral perception in healthy volunteers.	/pubmed/19460106	Vanhoutvin SA, Troost FJ, Kilkens TO, Lindsey PJ, Hamer HM, Jonkers DM, Venema K, Brummer RJ.	Neurogastroenterol Motil. 2009 Sep;21(9):952-e76. Epub 2009 May 19.	Neurogastroenterol Motil. 2009	PubMed	citation	PMID:19460106	pubmed	19460106	create date:2009/05/23 | first author:Vanhoutvin SA
Risk factors for chronic diarrhoea in the community in the absence of irritable bowel syndrome.	/pubmed/19460105	Chang JY, Locke GR 3rd, Schleck CD, Zinsmeister AR, Talley NJ.	Neurogastroenterol Motil. 2009 Oct;21(10):1060-e87. Epub 2009 May 21.	Neurogastroenterol Motil. 2009	PubMed	citation	PMID:19460105	pubmed	19460105	create date:2009/05/23 | first author:Chang JY
Irritable bowel syndrome is more frequent in patients hospitalized for ischaemic colitis: results of a case-control study.	/pubmed/19460104	Hervé S, Beaugerie L, Bouhnik Y, Savoye G, Colombel JF, Dyard F, Hourmand-Ollivier I, Dao T, Vial M, Lerebours E.	Neurogastroenterol Motil. 2009 Nov;21(11):1170-e102. Epub 2009 May 21.	Neurogastroenterol Motil. 2009	PubMed	citation	PMID:19460104	pubmed	19460104	create date:2009/05/23 | first author:Hervé S
Expression of NKCC2 in the rat gastrointestinal tract.	/pubmed/19460103	Xue H, Liu S, Ji T, Ren W, Zhang XH, Zheng LF, Wood JD, Zhu JX.	Neurogastroenterol Motil. 2009 Oct;21(10):1068-e89. Epub 2009 May 21.	Neurogastroenterol Motil. 2009	PubMed	citation	PMID:19460103	pubmed	19460103	create date:2009/05/23 | first author:Xue H
The nitric oxide synthase inhibitor, Ng-nitro-L-arginine-methyl-ester, attenuates the delay in gastric emptying induced by hyperglycaemia in healthy humans.	/pubmed/19460102	Kuo P, Gentilcore D, Nair N, Stevens JE, Wishart JM, Lange K, Gilja OH, Hausken T, Horowitz M, Jones KL, Rayner CK.	Neurogastroenterol Motil. 2009 Nov;21(11):1175-e103. Epub 2009 May 21.	Neurogastroenterol Motil. 2009	PubMed	citation	PMID:19460102	pubmed	19460102	create date:2009/05/23 | first author:Kuo P
Receptor-mediated activation of gastric vagal afferents by glucagon-like peptide-1 in the rat.	/pubmed/19453518	Bucinskaite V, Tolessa T, Pedersen J, Rydqvist B, Zerihun L, Holst JJ, Hellström PM.	Neurogastroenterol Motil. 2009 Sep;21(9):978-e78. Epub 2009 May 13.	Neurogastroenterol Motil. 2009	PubMed	citation	PMID:19453518	pubmed	19453518	create date:2009/05/21 | first author:Bucinskaite V
Spatio-temporal analysis reveals aberrant linkage among sequential propagating pressure wave sequences in patients with symptomatically defined obstructed defecation.	/pubmed/19453517	Dinning PG, Szczesniak MM, Cook IJ.	Neurogastroenterol Motil. 2009 Sep;21(9):945-e75. Epub 2009 May 15.	Neurogastroenterol Motil. 2009	PubMed	citation	PMID:19453517	pubmed	19453517	create date:2009/05/21 | first author:Dinning PG
Does acute psychological stress increase perception of oesophageal acid?	/pubmed/19453516	Hemmink GJ, Bredenoord AJ, Weusten BL, Timmer R, Smout AJ.	Neurogastroenterol Motil. 2009 Oct;21(10):1055-e86. Epub 2009 May 15.	Neurogastroenterol Motil. 2009	PubMed	citation	PMID:19453516	pubmed	19453516	create date:2009/05/21 | first author:Hemmink GJ
Post inflammatory damage to the enteric nervous system in diverticular disease and its relationship to symptoms.	/pubmed/19453515	Simpson J, Sundler F, Humes DJ, Jenkins D, Scholefield JH, Spiller RC.	Neurogastroenterol Motil. 2009 Aug;21(8):847-e58. Epub 2009 May 14.	Neurogastroenterol Motil. 2009	PubMed	citation	PMID:19453515	pubmed	19453515	create date:2009/05/21 | first author:Simpson J
Probiotics effects on gastrointestinal function: beyond the gut?	/pubmed/19432946	Verdu EF.	Neurogastroenterol Motil. 2009 May;21(5):477-80.	Neurogastroenterol Motil. 2009	PubMed	citation	PMID:19432946	pubmed	19432946	create date:2009/05/13 | first author:Verdu EF
Evidence for oesophageal visceral hypersensitivity and aberrant symptom referral in patients with globus.	/pubmed/19422528	Chen CL, Szczesniak MM, Cook IJ.	Neurogastroenterol Motil. 2009 Nov;21(11):1142-e96. Epub 2009 Apr 30.	Neurogastroenterol Motil. 2009	PubMed	citation	PMID:19422528	pubmed	19422528	create date:2009/05/09 | first author:Chen CL
Selective lack of tolerance to delayed gastric emptying after daily administration of WIN 55,212-2 in the rat.	/pubmed/19413685	Abalo R, Cabezos PA, López-Miranda V, Vera G, González C, Castillo M, Fernández-Pujol R, Martín MI.	Neurogastroenterol Motil. 2009 Sep;21(9):1002-e80. Epub 2009 Apr 21.	Neurogastroenterol Motil. 2009	PubMed	citation	PMID:19413685	pubmed	19413685	create date:2009/05/06 | first author:Abalo R
High-resolution manometry in clinical practice: utilizing pressure topography to classify oesophageal motility abnormalities.	/pubmed/19413684	Pandolfino JE, Fox MR, Bredenoord AJ, Kahrilas PJ.	Neurogastroenterol Motil. 2009 Aug;21(8):796-806. Epub 2009 Apr 22. Review.	Neurogastroenterol Motil. 2009	PubMed	citation	PMID:19413684	pubmed	19413684	create date:2009/05/06 | first author:Pandolfino JE
Effects of clonidine and sumatriptan on postprandial gastric volume response, antral contraction waves and emptying: an MRI study.	/pubmed/19413683	Kwiatek MA, Fox MR, Steingoetter A, Menne D, Pal A, Fruehauf H, Kaufman E, Forras-Kaufman Z, Brasseur JG, Goetze O, Hebbard GS, Boesiger P, Thumshirn M, Fried M, Schwizer W.	Neurogastroenterol Motil. 2009 Sep;21(9):928-e71. Epub 2009 Apr 22.	Neurogastroenterol Motil. 2009	PubMed	citation	PMID:19413683	pubmed	19413683	create date:2009/05/06 | first author:Kwiatek MA
Neurochemical and morphological phenotypes of vagal afferent neurons innervating the adult mouse jejunum.	/pubmed/19413682	Tan LL, Bornstein JC, Anderson CR.	Neurogastroenterol Motil. 2009 Sep;21(9):994-1001. Epub 2009 Apr 29.	Neurogastroenterol Motil. 2009	PubMed	citation	PMID:19413682	pubmed	19413682	create date:2009/05/06 | first author:Tan LL
Protease-activated receptor-4 (PAR 4): a role as inhibitor of visceral pain and hypersensitivity.	/pubmed/19413681	Augé C, Balz-Hara D, Steinhoff M, Vergnolle N, Cenac N.	Neurogastroenterol Motil. 2009 Nov;21(11):1189-e107. Epub 2009 Apr 20.	Neurogastroenterol Motil. 2009	PubMed	citation	PMID:19413681	pubmed	19413681	create date:2009/05/06 | first author:Augé C
Modelling the elastin, collagen and smooth muscle contribution to the duodenal mechanical behaviour in patients with systemic sclerosis.	/pubmed/19413680	Gao F, Liao D, Drewes AM, Gregersen H.	Neurogastroenterol Motil. 2009 Sep;21(9):914-e68. Epub 2009 Apr 29.	Neurogastroenterol Motil. 2009	PubMed	citation	PMID:19413680	pubmed	19413680	create date:2009/05/06 | first author:Gao F
Substance P activates a non-selective cation channel in murine pacemaker ICC.	/pubmed/19413679	d'antonio C, Wang B, McKay C, Huizinga JD.	Neurogastroenterol Motil. 2009 Sep;21(9):985-e79. Epub 2009 Apr 29.	Neurogastroenterol Motil. 2009	PubMed	citation	PMID:19413679	pubmed	19413679	create date:2009/05/06 | first author:d'antonio C
Inhibition of cell death results in hyperganglionosis: implications for enteric nervous system development.	/pubmed/19400926	Wallace AS, Barlow AJ, Navaratne L, Delalande JM, Tauszig-Delamasure S, Corset V, Thapar N, Burns AJ.	Neurogastroenterol Motil. 2009 Jul;21(7):768-e49. Epub 2009 Apr 14.	Neurogastroenterol Motil. 2009	PubMed	citation	PMID:19400926	pubmed	19400926	create date:2009/04/30 | first author:Wallace AS
Title	URL	Description	Details	ShortDetails	Resource	Type	Identifiers	Db	EntrezUID	Properties
Colonic movements in healthy subjects as monitored by a Magnet Tracking System.	/pubmed/19400925	Hiroz P, Schlageter V, Givel JC, Kucera P.	Neurogastroenterol Motil. 2009 Aug;21(8):838-e57. Epub 2009 Apr 10.	Neurogastroenterol Motil. 2009	PubMed	citation	PMID:19400925	pubmed	19400925	create date:2009/04/30 | first author:Hiroz P
GSK962040: a small molecule, selective motilin receptor agonist, effective as a stimulant of human and rabbit gastrointestinal motility.	/pubmed/19374732	Sanger GJ, Westaway SM, Barnes AA, Macpherson DT, Muir AI, Jarvie EM, Bolton VN, Cellek S, Näslund E, Hellström PM, Borman RA, Unsworth WP, Matthews KL, Lee K.	Neurogastroenterol Motil. 2009 Jun;21(6):657-64, e30-1.	Neurogastroenterol Motil. 2009	PubMed	citation	PMID:19374732	pubmed	19374732	create date:2009/04/21 | first author:Sanger GJ
Postnatal downregulation of inhibitory neuromuscular transmission to the longitudinal muscle of the guinea pig ileum.	/pubmed/19374637	Bian X, Burda JE, Carrasquillo M, Galligan JJ.	Neurogastroenterol Motil. 2009 Sep;21(9):969-77. Epub 2009 Apr 17.	Neurogastroenterol Motil. 2009	PubMed	citation	PMID:19374637	pubmed	19374637	create date:2009/04/21 | first author:Bian X
Cannabinoid receptor 1 signalling dampens activity and mitochondrial transport in networks of enteric neurones.	/pubmed/19374636	Boesmans W, Ameloot K, van den Abbeel V, Tack J, Vanden Berghe P.	Neurogastroenterol Motil. 2009 Sep;21(9):958-e77. Epub 2009 Apr 17.	Neurogastroenterol Motil. 2009	PubMed	citation	PMID:19374636	pubmed	19374636	create date:2009/04/21 | first author:Boesmans W
Relationship between gastro-oesophageal reflux pattern and severity of mucosal damage.	/pubmed/19374635	Bredenoord AJ, Hemmink GJ, Smout AJ.	Neurogastroenterol Motil. 2009 Aug;21(8):807-12. Epub 2009 Apr 13.	Neurogastroenterol Motil. 2009	PubMed	citation	PMID:19374635	pubmed	19374635	create date:2009/04/21 | first author:Bredenoord AJ
Eosinophilic oesophagitis in adults.	/pubmed/19374634	Gonsalves N, Kahrilas PJ.	Neurogastroenterol Motil. 2009 Oct;21(10):1017-26. Epub 2009 Apr 13. Review.	Neurogastroenterol Motil. 2009	PubMed	citation	PMID:19374634	pubmed	19374634	create date:2009/04/21 | first author:Gonsalves N
Plasticity of enteric nerve functions in the inflamed and postinflamed gut.	/pubmed/19368664	Mawe GM, Strong DS, Sharkey KA.	Neurogastroenterol Motil. 2009 May;21(5):481-91. Epub 2009 Mar 11. Review.	Neurogastroenterol Motil. 2009	PubMed	citation	PMID:19368664	pubmed	19368664	create date:2009/04/17 | first author:Mawe GM
Deletion of P2X3 receptors blunts gastro-oesophageal sensation in mice.	/pubmed/19368663	McIlwrath SL, Davis BM, Bielefeldt K.	Neurogastroenterol Motil. 2009 Aug;21(8):890-e66. Epub 2009 Mar 11.	Neurogastroenterol Motil. 2009	PubMed	citation	PMID:19368663	pubmed	19368663	create date:2009/04/17 | first author:McIlwrath SL
Measurement of serum 7alpha-hydroxy-4-cholesten-3-one (or 7alphaC4), a surrogate test for bile acid malabsorption in health, ileal disease and irritable bowel syndrome using liquid chromatography-tandem mass spectrometry.	/pubmed/19368662	Camilleri M, Nadeau A, Tremaine WJ, Lamsam J, Burton D, Odunsi S, Sweetser S, Singh R.	Neurogastroenterol Motil. 2009 Jul;21(7):734-e43. Epub 2009 Mar 13.	Neurogastroenterol Motil. 2009	PubMed	citation	PMID:19368662	pubmed	19368662	create date:2009/04/17 | first author:Camilleri M
A missing sphincteric component of the gastro-oesophageal junction in patients with GORD.	/pubmed/19368661	Miller L, Dai Q, Vegesna A, Korimilli A, Ulerich R, Schiffner B, Brassuer J.	Neurogastroenterol Motil. 2009 Aug;21(8):813-e52. Epub 2009 Mar 13.	Neurogastroenterol Motil. 2009	PubMed	citation	PMID:19368661	pubmed	19368661	create date:2009/04/17 | first author:Miller L
Absence of the interstitial cell of Cajal network in mitochondrial neurogastrointestinal encephalomyopathy.	/pubmed/19368660	Zimmer V, Feiden W, Becker G, Zimmer A, Reith W, Raedle J, Lammert F, Zeuzem S, Hirano M, Menges M.	Neurogastroenterol Motil. 2009 Jun;21(6):627-31. Epub 2009 Mar 12.	Neurogastroenterol Motil. 2009	PubMed	citation	PMID:19368660	pubmed	19368660	create date:2009/04/17 | first author:Zimmer V
Characterization of gastric volume responses and liquid emptying in functional dyspepsia and health by MRI or barostat and simultaneous C-acetate breath test.	/pubmed/19368659	Fruehauf H, Steingoetter A, Fox MR, Kwiatek MA, Boesiger P, Schwizer W, Fried M, Thumshirn M, Goetze O.	Neurogastroenterol Motil. 2009 Jul;21(7):697-e37. Epub 2009 Mar 13.	Neurogastroenterol Motil. 2009	PubMed	citation	PMID:19368659	pubmed	19368659	create date:2009/04/17 | first author:Fruehauf H
Characterization of intraluminal impedance patterns associated with gas reflux in healthy volunteers.	/pubmed/19368658	van Wijk MP, Sifrim D, Rommel N, Benninga MA, Davidson GP, Omari TI.	Neurogastroenterol Motil. 2009 Aug;21(8):825-e55. Epub 2009 Mar 12.	Neurogastroenterol Motil. 2009	PubMed	citation	PMID:19368658	pubmed	19368658	create date:2009/04/17 | first author:van Wijk MP
Combined oesophageal impedance-pH monitoring in preterm newborn: comparison of two options for layout analysis.	/pubmed/19368657	Corvaglia L, Mariani E, Aceti A, Capretti MG, Ancora G, Faldella G.	Neurogastroenterol Motil. 2009 Oct;21(10):1027-e81. Epub 2009 Mar 30.	Neurogastroenterol Motil. 2009	PubMed	citation	PMID:19368657	pubmed	19368657	create date:2009/04/17 | first author:Corvaglia L
ATP-dependent paracrine communication between enteric neurons and glia in a primary cell culture derived from embryonic mice.	/pubmed/19368656	Gomes P, Chevalier J, Boesmans W, Roosen L, van den Abbeel V, Neunlist M, Tack J, Vanden Berghe P.	Neurogastroenterol Motil. 2009 Aug;21(8):870-e62. Epub 2009 Mar 26.	Neurogastroenterol Motil. 2009	PubMed	citation	PMID:19368656	pubmed	19368656	create date:2009/04/17 | first author:Gomes P
Irritable bowel syndrome in childhood: visceral hypersensitivity and psychosocial aspects.	/pubmed/19368655	Iovino P, Tremolaterra F, Boccia G, Miele E, Ruju FM, Staiano A.	Neurogastroenterol Motil. 2009 Sep;21(9):940-e74. Epub 2009 Mar 30.	Neurogastroenterol Motil. 2009	PubMed	citation	PMID:19368655	pubmed	19368655	create date:2009/04/17 | first author:Iovino P
Effects of psychological stress on the cerebral processing of visceral stimuli in healthy women.	/pubmed/19368654	Rosenberger C, Elsenbruch S, Scholle A, de Greiff A, Schedlowski M, Forsting M, Gizewski ER.	Neurogastroenterol Motil. 2009 Jul;21(7):740-e45. Epub 2009 Apr 8.	Neurogastroenterol Motil. 2009	PubMed	citation	PMID:19368654	pubmed	19368654	create date:2009/04/17 | first author:Rosenberger C
Are pediatric and adult-onset cyclic vomiting syndrome (CVS) biologically different conditions? Relationship of adult-onset CVS with the migraine and pediatric CVS-associated common mtDNA polymorphisms 16519T and 3010A.	/pubmed/19368653	Boles RG, Zaki EA, Lavenbarg T, Hejazi R, Foran P, Freeborn J, Trilokekar S, McCallum R.	Neurogastroenterol Motil. 2009 Sep;21(9):936-e72. Epub 2009 Apr 8.	Neurogastroenterol Motil. 2009	PubMed	citation	PMID:19368653	pubmed	19368653	create date:2009/04/17 | first author:Boles RG
The effect of gastric secretion on gastric physiology and emptying in the fasted and fed state assessed by magnetic resonance imaging.	/pubmed/19344341	Goetze O, Treier R, Fox M, Steingoetter A, Fried M, Boesiger P, Schwizer W.	Neurogastroenterol Motil. 2009 Jul;21(7):725-e42. Epub 2009 Apr 1.	Neurogastroenterol Motil. 2009	PubMed	citation	PMID:19344341	pubmed	19344341	create date:2009/04/07 | first author:Goetze O
Coupling and propagation of normal and dysrhythmic gastric slow waves during acute hyperglycaemia in healthy humans.	/pubmed/19309443	Coleski R, Hasler WL.	Neurogastroenterol Motil. 2009 May;21(5):492-9, e1-2. Epub 2009 Feb 25.	Neurogastroenterol Motil. 2009	PubMed	citation	PMID:19309443	pubmed	19309443	create date:2009/03/25 | first author:Coleski R
5-hydroxyindalpine, an agonist at the putative 5-HT receptor, has no activity on human recombinant monoamine receptors but accelerates distension-induced peristalsis in mouse isolated colon.	/pubmed/19309442	Mitchell NA, Pepperell E, Ociepka S, Brown JD, Witherington J, Tuladhar B, Sanger GJ, Lee K, Cellek S.	Neurogastroenterol Motil. 2009 Jul;21(7):760-e48. Epub 2009 Mar 2.	Neurogastroenterol Motil. 2009	PubMed	citation	PMID:19309442	pubmed	19309442	create date:2009/03/25 | first author:Mitchell NA
Lactobacillus farciminis treatment attenuates stress-induced overexpression of Fos protein in spinal and supraspinal sites after colorectal distension in rats.	/pubmed/19309441	Ait-Belgnaoui A, Eutamene H, Houdeau E, Bueno L, Fioramonti J, Theodorou V.	Neurogastroenterol Motil. 2009 May;21(5):567-73, e18-9. Epub 2009 Feb 27.	Neurogastroenterol Motil. 2009	PubMed	citation	PMID:19309441	pubmed	19309441	create date:2009/03/25 | first author:Ait-Belgnaoui A
Optimizing analysis of stable isotope breath tests to estimate gastric emptying of solids.	/pubmed/19309440	Odunsi ST, Camilleri M, Szarka LA, Zinsmeister AR.	Neurogastroenterol Motil. 2009 Jul;21(7):706-e38. Epub 2009 Feb 27.	Neurogastroenterol Motil. 2009	PubMed	citation	PMID:19309440	pubmed	19309440	create date:2009/03/25 | first author:Odunsi ST
Age-dependent association of idiopathic achalasia with vasoactive intestinal peptide receptor 1 gene.	/pubmed/19309439	Paladini F, Cocco E, Cascino I, Belfiore F, Badiali D, Piretta L, Alghisi F, Anzini F, Fiorillo MT, Corazziari E, Sorrentino R.	Neurogastroenterol Motil. 2009 Jun;21(6):597-602. Epub 2009 Feb 27.	Neurogastroenterol Motil. 2009	PubMed	citation	PMID:19309439	pubmed	19309439	create date:2009/03/25 | first author:Paladini F
Oxytocin receptor expressed on the smooth muscle mediates the excitatory effect of oxytocin on gastric motility in rats.	/pubmed/19309416	Qin J, Feng M, Wang C, Ye Y, Wang PS, Liu C.	Neurogastroenterol Motil. 2009 Apr;21(4):430-8.	Neurogastroenterol Motil. 2009	PubMed	citation	PMID:19309416	pubmed	19309416	create date:2009/03/25 | first author:Qin J
Pharmacogenetics of low dose clonidine in irritable bowel syndrome.	/pubmed/19309415	Camilleri M, Busciglio I, Carlson P, McKinzie S, Burton D, Baxter K, Ryks M, Zinsmeister AR.	Neurogastroenterol Motil. 2009 Apr;21(4):399-410.	Neurogastroenterol Motil. 2009	PubMed	citation	PMID:19309415	pubmed	19309415	create date:2009/03/25 | first author:Camilleri M
The challenge of cross-cultural, multi-national research: potential benefits in the functional gastrointestinal disorders.	/pubmed/19309414	Sperber AD.	Neurogastroenterol Motil. 2009 Apr;21(4):351-60. Review.	Neurogastroenterol Motil. 2009	PubMed	citation	PMID:19309414	pubmed	19309414	create date:2009/03/25 | first author:Sperber AD
The story of O--is oxytocin the mediator of the placebo response?	/pubmed/19309413	Enck P, Klosterhalfen S.	Neurogastroenterol Motil. 2009 Apr;21(4):347-50. Review.	Neurogastroenterol Motil. 2009	PubMed	citation	PMID:19309413	pubmed	19309413	create date:2009/03/25 | first author:Enck P
Inhibitory effect of oxytocin on accelerated colonic motility induced by water-avoidance stress in rats.	/pubmed/19298230	Matsunaga M, Konagaya T, Nogimori T, Yoneda M, Kasugai K, Ohira H, Kaneko H.	Neurogastroenterol Motil. 2009 Aug;21(8):856-e59. Epub 2009 Mar 9.	Neurogastroenterol Motil. 2009	PubMed	citation	PMID:19298230	pubmed	19298230	create date:2009/03/21 | first author:Matsunaga M
Possible role for TRPV1 in neomycin-induced inhibition of visceral hypersensitivity in rat.	/pubmed/19298229	van den Wijngaard RM, Welting O, Bulmer DC, Wouters MM, Lee K, de Jonge WJ, Boeckxstaens GE.	Neurogastroenterol Motil. 2009 Aug;21(8):863-e60. Epub 2009 Mar 9.	Neurogastroenterol Motil. 2009	PubMed	citation	PMID:19298229	pubmed	19298229	create date:2009/03/21 | first author:van den Wijngaard RM
Investigation of the role of adrenergic and non-nitrergic, non-adrenergic neurotransmission in the sheep isolated internal anal sphincter.	/pubmed/19254355	Acheson A, Rayment S, Eames T, Mundey M, Nisar P, Scholefield J, Wilson VG.	Neurogastroenterol Motil. 2009 Mar;21(3):335-45.	Neurogastroenterol Motil. 2009	PubMed	citation	PMID:19254355	pubmed	19254355	create date:2009/03/04 | first author:Acheson A
A dose-ranging, placebo-controlled, pilot trial of Acotiamide in patients with functional dyspepsia.	/pubmed/19254354	Tack J, Masclee A, Heading R, Berstad A, Piessevaux H, Popiela T, Vandenberghe A, Kato H.	Neurogastroenterol Motil. 2009 Mar;21(3):272-80.	Neurogastroenterol Motil. 2009	PubMed	citation	PMID:19254354	pubmed	19254354	create date:2009/03/04 | first author:Tack J
Methods of gastric electrical stimulation and pacing: a review of their benefits and mechanisms of action in gastroparesis and obesity.	/pubmed/19254353	Hasler WL.	Neurogastroenterol Motil. 2009 Mar;21(3):229-43. Review.	Neurogastroenterol Motil. 2009	PubMed	citation	PMID:19254353	pubmed	19254353	create date:2009/03/04 | first author:Hasler WL
A new high-content model system for studies of gastrointestinal transit: the zebrafish.	/pubmed/19254352	Rich A.	Neurogastroenterol Motil. 2009 Mar;21(3):225-8.	Neurogastroenterol Motil. 2009	PubMed	citation	PMID:19254352	pubmed	19254352	create date:2009/03/04 | first author:Rich A
Impairment of rectal afferent mechanosensitivity in experimental diabetes in the rat.	/pubmed/19239626	Beyak MJ, Bulmer DC, Sellers D, Grundy D.	Neurogastroenterol Motil. 2009 Jun;21(6):678-81. Epub 2009 Feb 23.	Neurogastroenterol Motil. 2009	PubMed	citation	PMID:19239626	pubmed	19239626	create date:2009/02/26 | first author:Beyak MJ
Secretin-induced gastric relaxation is mediated by vasoactive intestinal polypeptide and prostaglandin pathways.	/pubmed/19239625	Lu Y, Owyang C.	Neurogastroenterol Motil. 2009 Jul;21(7):754-e47. Epub 2009 Feb 23.	Neurogastroenterol Motil. 2009	PubMed	citation	PMID:19239625	pubmed	19239625	create date:2009/02/26 | first author:Lu Y
Trinitrobenzenesulphonic acid colitis alters Na 1.8 channel expression in mouse dorsal root ganglia neurons.	/pubmed/19239624	King DE, Macleod RJ, Vanner SJ.	Neurogastroenterol Motil. 2009 Aug;21(8):880-e64. Epub 2009 Feb 23.	Neurogastroenterol Motil. 2009	PubMed	citation	PMID:19239624	pubmed	19239624	create date:2009/02/26 | first author:King DE
Patients with physiological acid exposure and positive symptom association scores: a distinct group within the GORD spectrum.	/pubmed/19239623	de Vries DR, van Herwaarden MA, Smout AJ, Samsom M.	Neurogastroenterol Motil. 2009 Aug;21(8):820-e53. Epub 2009 Feb 23.	Neurogastroenterol Motil. 2009	PubMed	citation	PMID:19239623	pubmed	19239623	create date:2009/02/26 | first author:de Vries DR
Prolonged duodenal acid perfusion and dyspeptic symptom occurrence in healthy volunteers.	/pubmed/19236580	di Stefano M, Vos R, Vanuytsel T, Janssens J, Tack J.	Neurogastroenterol Motil. 2009 Jul;21(7):712-e40. Epub 2009 Feb 19.	Neurogastroenterol Motil. 2009	PubMed	citation	PMID:19236580	pubmed	19236580	create date:2009/02/25 | first author:di Stefano M
Influence of naloxone on rectal sensorimotor function in health.	/pubmed/19222764	Geeraerts B, Van Oudenhove L, Vos R, Karamanolis G, Tack J.	Neurogastroenterol Motil. 2009 Jun;21(6):639-43, e26. Epub 2009 Feb 14. Erratum in: Neurogastroenterol Motil. 2010 Mar;22(3):360. Oudenhove, LV [corrected to Van Oudenhove, L].	Neurogastroenterol Motil. 2009	PubMed	citation	PMID:19222764	pubmed	19222764	create date:2009/02/19 | first author:Geeraerts B
B-cell activation in patients with irritable bowel syndrome (IBS).	/pubmed/19222763	Ohman L, Lindmark AC, Isaksson S, Posserud I, Strid H, Sjövall H, Simrén M.	Neurogastroenterol Motil. 2009 Jun;21(6):644-50, e27. Epub 2009 Feb 14.	Neurogastroenterol Motil. 2009	PubMed	citation	PMID:19222763	pubmed	19222763	create date:2009/02/19 | first author:Ohman L
Multiple rapid swallowing: a complementary test during standard oesophageal manometry.	/pubmed/19222762	Fornari F, Bravi I, Penagini R, Tack J, Sifrim D.	Neurogastroenterol Motil. 2009 Jul;21(7):718-e41. Epub 2009 Feb 16.	Neurogastroenterol Motil. 2009	PubMed	citation	PMID:19222762	pubmed	19222762	create date:2009/02/19 | first author:Fornari F
Dyspeptic symptoms in the general population: a factor and cluster analysis of symptom groupings.	/pubmed/19222761	Piessevaux H, De Winter B, Louis E, Muls V, De Looze D, Pelckmans P, Deltenre M, Urbain D, Tack J.	Neurogastroenterol Motil. 2009 Apr;21(4):378-88. Epub 2009 Feb 12.	Neurogastroenterol Motil. 2009	PubMed	citation	PMID:19222761	pubmed	19222761	create date:2009/02/19 | first author:Piessevaux H
Biomagnetic signatures of uncoupled gastric musculature.	/pubmed/19222760	Bradshaw LA, Irimia A, Sims JA, Richards WO.	Neurogastroenterol Motil. 2009 Jul;21(7):778-e50. Epub 2009 Feb 15.	Neurogastroenterol Motil. 2009	PubMed	citation	PMID:19222760	pubmed	19222760	create date:2009/02/19 | first author:Bradshaw LA
Structural and functional abnormalities in lungs in patients with achalasia.	/pubmed/19222759	Makharia GK, Seith A, Sharma SK, Sinha A, Goswami P, Aggarwal A, Puri K, Sreenivas V.	Neurogastroenterol Motil. 2009 Jun;21(6):603-8, e20. Epub 2009 Feb 12.	Neurogastroenterol Motil. 2009	PubMed	citation	PMID:19222759	pubmed	19222759	create date:2009/02/19 | first author:Makharia GK
Novel promoter and alternate transcription start site of the human serotonin reuptake transporter in intestinal mucosa.	/pubmed/19222758	Linden DR, White SL, Brooks EM, Mawe GM.	Neurogastroenterol Motil. 2009 May;21(5):534-41, e10-1. Epub 2009 Feb 13.	Neurogastroenterol Motil. 2009	PubMed	citation	PMID:19222758	pubmed	19222758	create date:2009/02/19 | first author:Linden DR
Cell-free supernatants of Escherichia coli Nissle 1917 modulate human colonic motility: evidence from an in vitro organ bath study.	/pubmed/19220758	Bär F, Von Koschitzky H, Roblick U, Bruch HP, Schulze L, Sonnenborn U, Böttner M, Wedel T.	Neurogastroenterol Motil. 2009 May;21(5):559-66, e16-7. Epub 2009 Feb 11.	Neurogastroenterol Motil. 2009	PubMed	citation	PMID:19220758	pubmed	19220758	create date:2009/02/18 | first author:Bär F
Purinergic contribution to small intestinal afferent hypersensitivity in a murine model of postinfectious bowel disease.	/pubmed/19220757	Rong W, Keating C, Sun B, Dong L, Grundy D.	Neurogastroenterol Motil. 2009 Jun;21(6):665-71, e32. Epub 2009 Feb 11.	Neurogastroenterol Motil. 2009	PubMed	citation	PMID:19220757	pubmed	19220757	create date:2009/02/18 | first author:Rong W
A placebo-controlled trial of the 5-HT1A agonist R-137696 on symptoms, visceral hypersensitivity and on impaired accommodation in functional dyspepsia.	/pubmed/19220756	Tack J, Van Den Elzen B, Tytgat G, Wajs E, Van Nueten L, De Ridder F, Boeckxstaens G.	Neurogastroenterol Motil. 2009 Jun;21(6):619-26, e23-4. Epub 2009 Feb 11.	Neurogastroenterol Motil. 2009	PubMed	citation	PMID:19220756	pubmed	19220756	create date:2009/02/18 | first author:Tack J
Effect of age on the enteric nervous system of the human colon.	/pubmed/19220755	Bernard CE, Gibbons SJ, Gomez-Pinilla PJ, Lurken MS, Schmalz PF, Roeder JL, Linden D, Cima RR, Dozois EJ, Larson DW, Camilleri M, Zinsmeister AR, Pozo MJ, Hicks GA, Farrugia G.	Neurogastroenterol Motil. 2009 Jul;21(7):746-e46. Epub 2009 Feb 8.	Neurogastroenterol Motil. 2009	PubMed	citation	PMID:19220755	pubmed	19220755	create date:2009/02/18 | first author:Bernard CE
Title	URL	Description	Details	ShortDetails	Resource	Type	Identifiers	Db	EntrezUID	Properties
GLP-1 regulates gastroduodenal motility involving cholinergic pathways.	/pubmed/19220754	Schirra J, Nicolaus M, Woerle HJ, Struckmeier C, Katschinski M, Göke B.	Neurogastroenterol Motil. 2009 Jun;21(6):609-18, e21-2. Epub 2009 Feb 6.	Neurogastroenterol Motil. 2009	PubMed	citation	PMID:19220754	pubmed	19220754	create date:2009/02/18 | first author:Schirra J
Clinical effects of STW 5 (Iberogast) are not based on acceleration of gastric emptying in patients with functional dyspepsia and gastroparesis.	/pubmed/19220753	Braden B, Caspary W, Börner N, Vinson B, Schneider AR.	Neurogastroenterol Motil. 2009 Jun;21(6):632-8, e25. Epub 2009 Feb 6.	Neurogastroenterol Motil. 2009	PubMed	citation	PMID:19220753	pubmed	19220753	create date:2009/02/18 | first author:Braden B
Genetic model system studies of the development of the enteric nervous system, gut motility and Hirschsprung's disease.	/pubmed/19215589	Burzynski G, Shepherd IT, Enomoto H.	Neurogastroenterol Motil. 2009 Feb;21(2):113-27. Review.	Neurogastroenterol Motil. 2009	PubMed	citation	PMID:19215589	pubmed	19215589	create date:2009/02/14 | first author:Burzynski G
Neural stem cell transplantation in the enteric nervous system: roadmaps and roadblocks.	/pubmed/19215588	Schäfer KH, Micci MA, Pasricha PJ.	Neurogastroenterol Motil. 2009 Feb;21(2):103-12. Review.	Neurogastroenterol Motil. 2009	PubMed	citation	PMID:19215588	pubmed	19215588	create date:2009/02/14 | first author:Schäfer KH
Development of the enteric nervous system: bringing together cells, signals and genes.	/pubmed/19215587	Burns AJ, Pachnis V.	Neurogastroenterol Motil. 2009 Feb;21(2):100-2. Review.	Neurogastroenterol Motil. 2009	PubMed	citation	PMID:19215587	pubmed	19215587	create date:2009/02/14 | first author:Burns AJ
Sleep disorders and gastrointestinal symptoms: chicken, egg or vicious cycle?	/pubmed/19215586	Maneerattanaporn M, Chey WD.	Neurogastroenterol Motil. 2009 Feb;21(2):97-9. No abstract available.	Neurogastroenterol Motil. 2009	PubMed	citation	PMID:19215586	pubmed	19215586	create date:2009/02/14 | first author:Maneerattanaporn M
Increased colonic transit in rats produced by a combination of a cholinesterase inhibitor with a 5-HT4 receptor agonist.	/pubmed/19210632	Campbell-Dittmeyer K, Hicks GA, Earnest DL, Greenwood-Van Meerveld B.	Neurogastroenterol Motil. 2009 Nov;21(11):1197-e108. Epub 2009 Jan 30.	Neurogastroenterol Motil. 2009	PubMed	citation	PMID:19210632	pubmed	19210632	create date:2009/02/13 | first author:Campbell-Dittmeyer K
Influence of ghrelin on the gastric accommodation reflex and on meal-induced satiety in man.	/pubmed/19210631	Ang D, Nicolai H, Vos R, Mimidis K, Akyuz F, Kindt S, Vanden Berghe P, Sifrim D, Depoortere I, Peeters T, Tack J.	Neurogastroenterol Motil. 2009 May;21(5):528-33, e8-9. Epub 2008 Jan 30.	Neurogastroenterol Motil. 2009	PubMed	citation	PMID:19210631	pubmed	19210631	create date:2009/02/13 | first author:Ang D
Symptom pattern and pathophysiological correlates of weight loss in tertiary-referred functional dyspepsia.	/pubmed/19210630	Tack J, Jones MP, Karamanolis G, Coulie B, Dubois D.	Neurogastroenterol Motil. 2010 Jan;22(1):29-35, e4-5. Epub 2009 Feb 3.	Neurogastroenterol Motil. 2010	PubMed	citation	PMID:19210630	pubmed	19210630	create date:2009/02/13 | first author:Tack J
The placebo response in functional dyspepsia--reanalysis of trial data.	/pubmed/19210629	Enck P, Vinson B, Malfertheiner P, Zipfel S, Klosterhalfen S.	Neurogastroenterol Motil. 2009 Apr;21(4):370-7. Epub 2009 Jan 30.	Neurogastroenterol Motil. 2009	PubMed	citation	PMID:19210629	pubmed	19210629	create date:2009/02/13 | first author:Enck P
The multi-herbal drug STW 5 (Iberogast) has prosecretory action in the human intestine.	/pubmed/19210628	Krueger D, Gruber L, Buhner S, Zeller F, Langer R, Seidl S, Michel K, Schemann M.	Neurogastroenterol Motil. 2009 Nov;21(11):1203-e110. Epub 2009 Jan 30.	Neurogastroenterol Motil. 2009	PubMed	citation	PMID:19210628	pubmed	19210628	create date:2009/02/13 | first author:Krueger D
The feasibility and reliability of using circular electrode for sphincter of Oddi electromyography in anaesthetised rabbits.	/pubmed/19210627	Chen F, Chen J, Dong JH, Chen M, Li HC, Li XW, Li ZH.	Neurogastroenterol Motil. 2009 Jun;21(6):651-6, e28-9. Epub 2009 Jan 30.	Neurogastroenterol Motil. 2009	PubMed	citation	PMID:19210627	pubmed	19210627	create date:2009/02/13 | first author:Chen F
Interstitial cells of Cajal contain signalling molecules for transduction of nitrergic stimulation in guinea pig caecum.	/pubmed/19175750	Iino S, Horiguchi K, Nojyo Y, Ward SM, Sanders KM.	Neurogastroenterol Motil. 2009 May;21(5):542-50, e12-3. Epub 2009 Jan 17.	Neurogastroenterol Motil. 2009	PubMed	citation	PMID:19175750	pubmed	19175750	create date:2009/01/30 | first author:Iino S
Effect of spinal cord stimulation in a rodent model of post-operative ileus.	/pubmed/19175749	Maher J, Johnson AC, Newman R, Mendez S, Hoffmann TJ, Foreman R, Greenwood-Van Meerveld B.	Neurogastroenterol Motil. 2009 Jun;21(6):672-7, e33-4. Epub 2009 Jan 17.	Neurogastroenterol Motil. 2009	PubMed	citation	PMID:19175749	pubmed	19175749	create date:2009/01/30 | first author:Maher J
A novel herbal preparation desensitizes mesenteric afferents to bradykinin in the rat small intestine.	/pubmed/19140959	Mueller MH, Gong Q, Kelber O, Kasparek MS, Sibaev A, Mansmann U, Yuce B, Li YY, Storr M, Kreis ME.	Neurogastroenterol Motil. 2009 Apr;21(4):467-76. Epub 2008 Dec 31.	Neurogastroenterol Motil. 2009	PubMed	citation	PMID:19140959	pubmed	19140959	create date:2009/01/15 | first author:Mueller MH
Analysis of gastrointestinal physiology using a novel intestinal transit assay in zebrafish.	/pubmed/19140958	Field HA, Kelley KA, Martell L, Goldstein AM, Serluca FC.	Neurogastroenterol Motil. 2009 Mar;21(3):304-12. Epub 2008 Dec 31.	Neurogastroenterol Motil. 2009	PubMed	citation	PMID:19140958	pubmed	19140958	create date:2009/01/15 | first author:Field HA
The identification of peroxisome proliferator-activated receptor alpha-independent effects of oleoylethanolamide on intestinal transit in mice.	/pubmed/19140957	Cluny NL, Keenan CM, Lutz B, Piomelli D, Sharkey KA.	Neurogastroenterol Motil. 2009 Apr;21(4):420-9. Epub 2008 Dec 31.	Neurogastroenterol Motil. 2009	PubMed	citation	PMID:19140957	pubmed	19140957	create date:2009/01/15 | first author:Cluny NL
Cyclic vomiting syndrome in adults: disregarding a possible epileptic component?	/pubmed/19140956	Terzaghi M, Sartori I, Rustioni V, Manni R.	Neurogastroenterol Motil. 2009 Jan;21(1):95-6. No abstract available.	Neurogastroenterol Motil. 2009	PubMed	citation	PMID:19140956	pubmed	19140956	create date:2009/01/15 | first author:Terzaghi M
Candidate genes and functional dyspepsia.	/pubmed/19140955	Camilleri M, Zinsmeister AR.	Neurogastroenterol Motil. 2009 Jan;21(1):94. No abstract available.	Neurogastroenterol Motil. 2009	PubMed	citation	PMID:19140955	pubmed	19140955	create date:2009/01/15 | first author:Camilleri M
The vagus nerve as a modulator of intestinal inflammation.	/pubmed/19140954	Van Der Zanden EP, Boeckxstaens GE, de Jonge WJ.	Neurogastroenterol Motil. 2009 Jan;21(1):6-17. Review.	Neurogastroenterol Motil. 2009	PubMed	citation	PMID:19140954	pubmed	19140954	create date:2009/01/15 | first author:Van Der Zanden EP
Faces of ghrelin--research for the 21st century.	/pubmed/19140953	Hellström PM.	Neurogastroenterol Motil. 2009 Jan;21(1):2-5. Review.	Neurogastroenterol Motil. 2009	PubMed	citation	PMID:19140953	pubmed	19140953	create date:2009/01/15 | first author:Hellström PM
Neurogastroenterology and Motility. Message from the editors.	/pubmed/19140952	Sharkey K, Szurszewski J, Tack J.	Neurogastroenterol Motil. 2009 Jan;21(1):1. No abstract available.	Neurogastroenterol Motil. 2009	PubMed	citation	PMID:19140952	pubmed	19140952	create date:2009/01/15 | first author:Sharkey K
The incretin hormones GIP and GLP-1 in diabetic rats: effects on insulin secretion and small bowel motility.	/pubmed/19126188	Edholm T, Cejvan K, Abdel-Halim SM, Efendic S, Schmidt PT, Hellström PM.	Neurogastroenterol Motil. 2009 Mar;21(3):313-21. Epub 2008 Dec 18.	Neurogastroenterol Motil. 2009	PubMed	citation	PMID:19126188	pubmed	19126188	create date:2009/01/08 | first author:Edholm T
Does magnetic stimulation of sacral nerve roots modify colonic motility? Results of a randomized double-blind sham-controlled study.	/pubmed/19126187	Gallas S, Gourcerol G, Ducrotté P, Mosni G, Menard JF, Michot F, Leroi AM.	Neurogastroenterol Motil. 2009 Apr;21(4):411-9. Epub 2008 Dec 18.	Neurogastroenterol Motil. 2009	PubMed	citation	PMID:19126187	pubmed	19126187	create date:2009/01/08 | first author:Gallas S
Effect of repeated, long term capsaicin ingestion on intestinal chemo- and mechanosensation in healthy volunteers.	/pubmed/19126186	Führer M, Hammer J.	Neurogastroenterol Motil. 2009 May;21(5):521-7, e7. Epub 2008 Dec 18.	Neurogastroenterol Motil. 2009	PubMed	citation	PMID:19126186	pubmed	19126186	create date:2009/01/08 | first author:Führer M
Gastric dysreflexia after acute experimental spinal cord injury in rats.	/pubmed/19126185	Tong M, Holmes GM.	Neurogastroenterol Motil. 2009 Feb;21(2):197-206. Epub 2008 Dec 19.	Neurogastroenterol Motil. 2009	PubMed	citation	PMID:19126185	pubmed	19126185	create date:2009/01/08 | first author:Tong M
Immune dysfunction in patients with functional gastrointestinal disorders.	/pubmed/19126184	Kindt S, Van Oudenhove L, Broekaert D, Kasran A, Ceuppens JL, Bossuyt X, Fischler B, Tack J.	Neurogastroenterol Motil. 2009 Apr;21(4):389-98. Epub 2008 Dec 5.	Neurogastroenterol Motil. 2009	PubMed	citation	PMID:19126184	pubmed	19126184	create date:2009/01/08 | first author:Kindt S
Distribution of serotonin receptors and interacting proteins in the human sigmoid colon.	/pubmed/19126183	Chetty N, Coupar IM, Tan YY, Desmond PV, Irving HR.	Neurogastroenterol Motil. 2009 May;21(5):551-8, e14-5. Epub 2008 Dec 5.	Neurogastroenterol Motil. 2009	PubMed	citation	PMID:19126183	pubmed	19126183	create date:2009/01/08 | first author:Chetty N
Experimental oesophagitis in the rat is associated with decreased voluntary movement.	/pubmed/19126182	Miwa H, Oshima T, Sakurai J, Tomita T, Matsumoto T, Iizuka S, Koseki J.	Neurogastroenterol Motil. 2009 Mar;21(3):296-303. Epub 2008 Dec 5.	Neurogastroenterol Motil. 2009	PubMed	citation	PMID:19126182	pubmed	19126182	create date:2009/01/08 | first author:Miwa H
Inhibition of endothelial cell adhesion molecule expression improves colonic hyperalgaesia.	/pubmed/19126181	Winchester WJ, Johnson A, Hicks GA, Gebhart GF, Greenwood-van Meerveld B, McLean PG.	Neurogastroenterol Motil. 2009 Feb;21(2):189-96. Epub 2008 Dec 5.	Neurogastroenterol Motil. 2009	PubMed	citation	PMID:19126181	pubmed	19126181	create date:2009/01/08 | first author:Winchester WJ
Rectal hyposensitivity: pathophysiological mechanisms.	/pubmed/19077147	Gladman MA, Aziz Q, Scott SM, Williams NS, Lunniss PJ.	Neurogastroenterol Motil. 2009 May;21(5):508-16, e4-5. Epub 2008 Dec 5.	Neurogastroenterol Motil. 2009	PubMed	citation	PMID:19077147	pubmed	19077147	create date:2008/12/17 | first author:Gladman MA
Galanin modulates vagally induced contractions in the mouse oesophagus.	/pubmed/19077146	Boudaka A, Wörl J, Shiina T, Shimizu Y, Takewaki T, Neuhuber WL.	Neurogastroenterol Motil. 2009 Feb;21(2):180-8. Epub 2008 Dec 5.	Neurogastroenterol Motil. 2009	PubMed	citation	PMID:19077146	pubmed	19077146	create date:2008/12/17 | first author:Boudaka A
Neurochemical plasticity in the enteric nervous system of a primate animal model of experimental Parkinsonism.	/pubmed/19077145	Chaumette T, Lebouvier T, Aubert P, Lardeux B, Qin C, Li Q, Accary D, Bézard E, Bruley des Varannes S, Derkinderen P, Neunlist M.	Neurogastroenterol Motil. 2009 Feb;21(2):215-22. Epub 2008 Dec 5.	Neurogastroenterol Motil. 2009	PubMed	citation	PMID:19077145	pubmed	19077145	create date:2008/12/17 | first author:Chaumette T
Afferent nerve sensitivity is decreased by an iNOS-dependent mechanism during indomethacin-induced inflammation in the murine jejunum in vitro.	/pubmed/19077108	Xue B, Hausmann M, Müller MH, Pesch T, Karpitschka M, Kasparek MS, Hu WC, Sibaev A, Rogler G, Kreis ME.	Neurogastroenterol Motil. 2009 Mar;21(3):322-34. Epub 2008 Dec 5.	Neurogastroenterol Motil. 2009	PubMed	citation	PMID:19077108	pubmed	19077108	create date:2008/12/17 | first author:Xue B
Localization and gestation-dependent pattern of corticotrophin-releasing factor receptor subtypes in ovine fetal distal colon.	/pubmed/19019035	Lakshmanan J, Magee TR, Richard JD, Liu GL, Salido E, Sugano SK, Ferrini M, Ross MG.	Neurogastroenterol Motil. 2008 Dec;20(12):1328-39.	Neurogastroenterol Motil. 2008	PubMed	citation	PMID:19019035	pubmed	19019035	create date:2008/11/21 | first author:Lakshmanan J
Ink dispersion by sequential contractions in isolated segments of guinea pig ileum and duodenum.	/pubmed/19019034	Schulze KS, Clark E.	Neurogastroenterol Motil. 2008 Dec;20(12):1317-27.	Neurogastroenterol Motil. 2008	PubMed	citation	PMID:19019034	pubmed	19019034	create date:2008/11/21 | first author:Schulze KS
The gaseous mediator, hydrogen sulphide, inhibits in vitro motor patterns in the human, rat and mouse colon and jejunum.	/pubmed/19019033	Gallego D, Clavé P, Donovan J, Rahmati R, Grundy D, Jiménez M, Beyak MJ.	Neurogastroenterol Motil. 2008 Dec;20(12):1306-16.	Neurogastroenterol Motil. 2008	PubMed	citation	PMID:19019033	pubmed	19019033	create date:2008/11/21 | first author:Gallego D
American Neurogastroenterology and Motility Society consensus statement on intraluminal measurement of gastrointestinal and colonic motility in clinical practice.	/pubmed/19019032	Camilleri M, Bharucha AE, di Lorenzo C, Hasler WL, Prather CM, Rao SS, Wald A.	Neurogastroenterol Motil. 2008 Dec;20(12):1269-82. Review.	Neurogastroenterol Motil. 2008	PubMed	citation	PMID:19019032	pubmed	19019032	create date:2008/11/21 | first author:Camilleri M
Introductory message from the President of the American Motility Society: intraluminal pressure measurement in the GI tract--when to use it and what to expect.	/pubmed/19019031	Parkman HP.	Neurogastroenterol Motil. 2008 Dec;20(12):1268. Review. No abstract available.	Neurogastroenterol Motil. 2008	PubMed	citation	PMID:19019031	pubmed	19019031	create date:2008/11/21 | first author:Parkman HP
The link between affective and functional gastrointestinal disorders: are we solving the psychobiological puzzle?	/pubmed/19019030	van Oudenhove L.	Neurogastroenterol Motil. 2008 Dec;20(12):1265-7. Review. No abstract available.	Neurogastroenterol Motil. 2008	PubMed	citation	PMID:19019030	pubmed	19019030	create date:2008/11/21 | first author:van Oudenhove L
Modulation of heme oxygenase/carbon monoxide system affects the inhibitory neurotransmission involved in gastrointestinal motility of streptozotocin-treated diabetic rats.	/pubmed/19019021	Piepoli AL, de Salvatore G, Lemoli M, de Benedictis L, Mitolo-Chieppa D, de Salvia MA.	Neurogastroenterol Motil. 2008 Nov;20(11):1251-62.	Neurogastroenterol Motil. 2008	PubMed	citation	PMID:19019021	pubmed	19019021	create date:2008/11/21 | first author:Piepoli AL
Recent advances and future research directions in neurogastroenterology and endocrinology recommendations of the National Commission on Digestive Diseases.	/pubmed/19019020	Owyang C.	Neurogastroenterol Motil. 2008 Nov;20(11):1189-203.	Neurogastroenterol Motil. 2008	PubMed	citation	PMID:19019020	pubmed	19019020	create date:2008/11/21 | first author:Owyang C
Electrochemical detection of neurotransmitters in the gut wall.	/pubmed/19019019	Vanden Berghe P.	Neurogastroenterol Motil. 2008 Nov;20(11):1185-8. Review.	Neurogastroenterol Motil. 2008	PubMed	citation	PMID:19019019	pubmed	19019019	create date:2008/11/21 | first author:Vanden Berghe P
Application of magnetic resonance imaging to measure fasting and postprandial volumes in humans.	/pubmed/19019018	Fidler J, Bharucha AE, Camilleri M, Camp J, Burton D, Grimm R, Riederer SJ, Robb RA, Zinsmeister AR.	Neurogastroenterol Motil. 2009 Jan;21(1):42-51. Epub 2008 Oct 6.	Neurogastroenterol Motil. 2009	PubMed	citation	PMID:19019018	pubmed	19019018	create date:2008/11/21 | first author:Fidler J
Increased swallowing frequency in GORD is likely to be caused by perception of reflux episodes.	/pubmed/19019017	Hemmink GJ, Weusten BL, Bredenoord AJ, Timmer R, Smout AJ.	Neurogastroenterol Motil. 2009 Feb;21(2):143-8. Epub 2008 Oct 6.	Neurogastroenterol Motil. 2009	PubMed	citation	PMID:19019017	pubmed	19019017	create date:2008/11/21 | first author:Hemmink GJ
Regional oesophageal sensitivity to acid and weakly acidic reflux in patients with non-erosive reflux disease.	/pubmed/19019016	Emerenziani S, Ribolsi M, Sifrim D, Blondeau K, Cicala M.	Neurogastroenterol Motil. 2009 Mar;21(3):253-8. Epub 2008 Oct 7.	Neurogastroenterol Motil. 2009	PubMed	citation	PMID:19019016	pubmed	19019016	create date:2008/11/21 | first author:Emerenziani S
Toilet reading habits in Israeli adults.	/pubmed/19019015	Goldstein O, Shaham Y, Naftali T, Konikoff F, Lavy A, Shaoul R.	Neurogastroenterol Motil. 2009 Mar;21(3):291-5. Epub 2008 Oct 7.	Neurogastroenterol Motil. 2009	PubMed	citation	PMID:19019015	pubmed	19019015	create date:2008/11/21 | first author:Goldstein O
Evolution of tracheal aspiration in severe traumatic brain injury-related oropharyngeal dysphagia: 1-year longitudinal follow-up study.	/pubmed/19019014	Terré R, Mearin F.	Neurogastroenterol Motil. 2009 Apr;21(4):361-9. Epub 2008 Oct 25.	Neurogastroenterol Motil. 2009	PubMed	citation	PMID:19019014	pubmed	19019014	create date:2008/11/21 | first author:Terré R
IL1beta- and LPS-induced serotonin secretion is increased in EC cells derived from Crohn's disease.	/pubmed/19019013	Kidd M, Gustafsson BI, Drozdov I, Modlin IM.	Neurogastroenterol Motil. 2009 Apr;21(4):439-50. Epub 2008 Oct 25.	Neurogastroenterol Motil. 2009	PubMed	citation	PMID:19019013	pubmed	19019013	create date:2008/11/21 | first author:Kidd M
A1 and A2a receptors mediate inhibitory effects of adenosine on the motor activity of human colon.	/pubmed/19019012	Fornai M, Antonioli L, Colucci R, Ghisu N, Buccianti P, Marioni A, Chiarugi M, Tuccori M, Blandizzi C, Del Tacca M.	Neurogastroenterol Motil. 2009 Apr;21(4):451-66. Epub 2008 Oct 25.	Neurogastroenterol Motil. 2009	PubMed	citation	PMID:19019012	pubmed	19019012	create date:2008/11/21 | first author:Fornai M
Title	URL	Description	Details	ShortDetails	Resource	Type	Identifiers	Db	EntrezUID	Properties
Cortical deactivations during gastric fundus distension in health: visceral pain-specific response or attenuation of 'default mode' brain function? A H2 15O-PET study.	/pubmed/19019011	van Oudenhove L, Vandenberghe J, Dupont P, Geeraerts B, Vos R, Bormans G, van Laere K, Fischler B, Demyttenaere K, Janssens J, Tack J.	Neurogastroenterol Motil. 2009 Mar;21(3):259-71. Epub 2008 Oct 6.	Neurogastroenterol Motil. 2009	PubMed	citation	PMID:19019011	pubmed	19019011	create date:2008/11/21 | first author:van Oudenhove L
Abstracts of the Second Joint International Meeting for Neurogastroenterology and Motility, 6-9 November 2008, Lucerne, Switzerland.	/pubmed/18837748	[No authors listed]	Neurogastroenterol Motil. 2008 Nov;20 Suppl 2:1-144. No abstract available.	Neurogastroenterol Motil. 2008	PubMed	citation	PMID:18837748	pubmed	18837748	create date:2008/10/18
Design of treatment trials in irritable bowel syndrome: opioid agonists and atypical benzodiazepine antagonists.	/pubmed/18826559	Mangel AW, Fehnel SE.	Neurogastroenterol Motil. 2008 Oct;20(10):1086-93. Review.	Neurogastroenterol Motil. 2008	PubMed	citation	PMID:18826559	pubmed	18826559	create date:2008/10/02 | first author:Mangel AW
Anti-flagellin antibodies in irritable bowel syndrome: another attack on our commensals?	/pubmed/18826558	Ivison SM, Steiner TS.	Neurogastroenterol Motil. 2008 Oct;20(10):1081-5. Review. No abstract available.	Neurogastroenterol Motil. 2008	PubMed	citation	PMID:18826558	pubmed	18826558	create date:2008/10/02 | first author:Ivison SM
Endogenous and exogenous ghrelin enhance the colonic and gastric manifestations of dextran sodium sulphate-induced colitis in mice.	/pubmed/18823291	De Smet B, Thijs T, Moechars D, Colsoul B, Polders L, Ver Donck L, Coulie B, Peeters TL, Depoortere I.	Neurogastroenterol Motil. 2009 Jan;21(1):59-70. Epub 2008 Sep 19.	Neurogastroenterol Motil. 2009	PubMed	citation	PMID:18823291	pubmed	18823291	create date:2008/10/01 | first author:De Smet B
Effect of a kappa-opioid agonist, i.v. JNJ-38488502, on sensation of colonic distensions in healthy male volunteers.	/pubmed/18823290	Floyd BN, Camilleri M, Busciglio I, Sweetser S, Burton D, Wong GY, Kell S, Khanna S, Hwang S, Zinsmeister AR.	Neurogastroenterol Motil. 2009 Mar;21(3):281-90. Epub 2008 Sep 23.	Neurogastroenterol Motil. 2009	PubMed	citation	PMID:18823290	pubmed	18823290	create date:2008/10/01 | first author:Floyd BN
Sleep disturbances are linked to both upper and lower gastrointestinal symptoms in the general population.	/pubmed/18823289	Cremonini F, Camilleri M, Zinsmeister AR, Herrick LM, Beebe T, Talley NJ.	Neurogastroenterol Motil. 2009 Feb;21(2):128-35. Epub 2008 Sep 18.	Neurogastroenterol Motil. 2009	PubMed	citation	PMID:18823289	pubmed	18823289	create date:2008/10/01 | first author:Cremonini F
Tryptophan catabolism in females with irritable bowel syndrome: relationship to interferon-gamma, severity of symptoms and psychiatric co-morbidity.	/pubmed/18823288	Fitzgerald P, Cassidy Eugene M, Clarke G, Scully P, Barry S, Quigley Eamonn MM, Shanahan F, Cryan J, Dinan Timothy G.	Neurogastroenterol Motil. 2008 Dec;20(12):1291-7. Epub 2008 Sep 24.	Neurogastroenterol Motil. 2008	PubMed	citation	PMID:18823288	pubmed	18823288	create date:2008/10/01 | first author:Fitzgerald P
Apoptotic cell death of human interstitial cells of Cajal.	/pubmed/18798796	Gibbons SJ, De Giorgio R, Pellegrini MS, Garrity-Park MM, Miller SM, Schmalz PF, Young-Fadok TM, Larson DW, Dozois EJ, Camilleri M, Stanghellini V, Szurszewski JH, Farrugia G.	Neurogastroenterol Motil. 2009 Jan;21(1):85-93. Epub 2008 Sep 16.	Neurogastroenterol Motil. 2009	PubMed	citation	PMID:18798796	pubmed	18798796	create date:2008/09/19 | first author:Gibbons SJ
Constipation does not develop following elective hysterectomy: a prospective, controlled study.	/pubmed/18798795	Sperber AD, Morris CB, Greemberg L, Bangdiwala SI, Goldstein D, Sheiner E, Rusabrov Y, Hu Y, Katz M, Freud T, Neville A, Drossman DA.	Neurogastroenterol Motil. 2009 Jan;21(1):18-22.	Neurogastroenterol Motil. 2009	PubMed	citation	PMID:18798795	pubmed	18798795	create date:2008/09/19 | first author:Sperber AD
Activation of MAP kinase (ERK1/2) in human neonatal colonic enteric nervous system.	/pubmed/18798794	Rouleau C, Matécki S, Kalfa N, Costes V, de Santa Barbara P.	Neurogastroenterol Motil. 2009 Feb;21(2):207-14. Epub 2008 Sep 16.	Neurogastroenterol Motil. 2009	PubMed	citation	PMID:18798794	pubmed	18798794	create date:2008/09/19 | first author:Rouleau C
Corticotropin-releasing hormone receptor 1 antagonist blocks colonic hypersensitivity induced by a combination of inflammation and repetitive colorectal distension.	/pubmed/18761632	Saito-Nakaya K, Hasegawa R, Nagura Y, Ito H, Fukudo S.	Neurogastroenterol Motil. 2008 Oct;20(10):1147-56. Epub 2008 Aug 28.	Neurogastroenterol Motil. 2008	PubMed	citation	PMID:18761632	pubmed	18761632	create date:2008/09/03 | first author:Saito-Nakaya K
Influence of experimentally induced anxiety on rectal sensorimotor function in healthy humans.	/pubmed/18761631	Geeraerts B, van Oudenhove L, Vos R, Tack J.	Neurogastroenterol Motil. 2008 Nov;20(11):1227-33. Epub 2008 Aug 28.	Neurogastroenterol Motil. 2008	PubMed	citation	PMID:18761631	pubmed	18761631	create date:2008/09/03 | first author:Geeraerts B
Ghrelin regulates gastric phase III-like contractions in freely moving conscious mice.	/pubmed/18761630	Zheng J, Ariga H, Taniguchi H, Ludwig K, Takahashi T.	Neurogastroenterol Motil. 2009 Jan;21(1):78-84. Epub 2008 Aug 28.	Neurogastroenterol Motil. 2009	PubMed	citation	PMID:18761630	pubmed	18761630	create date:2008/09/03 | first author:Zheng J
Intraluminal impedance detects failure of pharyngeal bolus clearance during swallowing: a validation study in adults with dysphagia.	/pubmed/18761629	Szczesniak MM, Rommel N, Dinning PG, Fuentealba SE, Cook IJ, Omari TI.	Neurogastroenterol Motil. 2009 Mar;21(3):244-52. Epub 2008 Aug 28.	Neurogastroenterol Motil. 2009	PubMed	citation	PMID:18761629	pubmed	18761629	create date:2008/09/03 | first author:Szczesniak MM
Circadian variation of rectal sensitivity and gastrointestinal peptides in healthy volunteers.	/pubmed/18761628	Enck P, Kaiser C, Felber M, Riepl RL, Klauser A, Klosterhalfen S, Otto B.	Neurogastroenterol Motil. 2009 Jan;21(1):52-8. Epub 2008 Aug 28.	Neurogastroenterol Motil. 2009	PubMed	citation	PMID:18761628	pubmed	18761628	create date:2008/09/03 | first author:Enck P
Novel pharmacology: asimadoline, a kappa-opioid agonist, and visceral sensation.	/pubmed/18715494	Camilleri M.	Neurogastroenterol Motil. 2008 Sep;20(9):971-9. Review.	Neurogastroenterol Motil. 2008	PubMed	citation	PMID:18715494	pubmed	18715494	create date:2008/08/22 | first author:Camilleri M
Anti-inflammatory effects of beta3-adrenoceptors: the burgeoning field of neurogastroimmunology.	/pubmed/18715493	Lomax AE.	Neurogastroenterol Motil. 2008 Sep;20(9):967-70. No abstract available.	Neurogastroenterol Motil. 2008	PubMed	citation	PMID:18715493	pubmed	18715493	create date:2008/08/22 | first author:Lomax AE
Gastric hypersensitivity induced by oesophageal acid infusion in healthy volunteers.	/pubmed/18713312	van den Elzen BD, Tytgat GN, Boeckxstaens GE.	Neurogastroenterol Motil. 2009 Feb;21(2):160-9. Epub 2008 Aug 18.	Neurogastroenterol Motil. 2009	PubMed	citation	PMID:18713312	pubmed	18713312	create date:2008/08/21 | first author:van den Elzen BD
The role of the endocannabinoid system in the pathophysiology and treatment of irritable bowel syndrome.	/pubmed/18710476	Storr MA, Yüce B, Andrews CN, Sharkey KA.	Neurogastroenterol Motil. 2008 Aug;20(8):857-68. Review.	Neurogastroenterol Motil. 2008	PubMed	citation	PMID:18710476	pubmed	18710476	create date:2008/08/20 | first author:Storr MA
Altered protease signalling in the gut: a novel pathophysiological factor in irritable bowel syndrome.	/pubmed/18710475	Róka R, Wittmann T, Bueno L.	Neurogastroenterol Motil. 2008 Aug;20(8):853-6. Review. No abstract available.	Neurogastroenterol Motil. 2008	PubMed	citation	PMID:18710475	pubmed	18710475	create date:2008/08/20 | first author:Róka R
Transcutaneous electroacupuncture improves dyspeptic symptoms and increases high frequency heart rate variability in patients with functional dyspepsia.	/pubmed/18694444	Liu S, Peng S, Hou X, Ke M, Chen JD.	Neurogastroenterol Motil. 2008 Nov;20(11):1204-11. Epub 2008 Aug 6.	Neurogastroenterol Motil. 2008	PubMed	citation	PMID:18694444	pubmed	18694444	create date:2008/08/13 | first author:Liu S
Antibodies to flagellin indicate reactivity to bacterial antigens in IBS patients.	/pubmed/18694443	Schoepfer AM, Schaffer T, Seibold-Schmid B, Müller S, Seibold F.	Neurogastroenterol Motil. 2008 Oct;20(10):1110-8. Epub 2008 Aug 6.	Neurogastroenterol Motil. 2008	PubMed	citation	PMID:18694443	pubmed	18694443	create date:2008/08/13 | first author:Schoepfer AM
Oral administration of a centrally acting ghrelin receptor agonist to conscious rats triggers defecation.	/pubmed/18694442	Shafton AD, Sanger GJ, Witherington J, Brown JD, Muir A, Butler S, Abberley L, Shimizu Y, Furness JB.	Neurogastroenterol Motil. 2009 Jan;21(1):71-7. Epub 2008 Aug 6.	Neurogastroenterol Motil. 2009	PubMed	citation	PMID:18694442	pubmed	18694442	create date:2008/08/13 | first author:Shafton AD
Electrochemical monitoring of nitric oxide released by myenteric neurons of the guinea pig ileum.	/pubmed/18694441	Patel BA, Galligan JJ, Swain GM, Bian X.	Neurogastroenterol Motil. 2008 Nov;20(11):1243-50. Epub 2008 Aug 6.	Neurogastroenterol Motil. 2008	PubMed	citation	PMID:18694441	pubmed	18694441	create date:2008/08/13 | first author:Patel BA
Influence of abuse history on gastric sensorimotor function in functional dyspepsia.	/pubmed/18694440	Geeraerts B, Van Oudenhove L, Fischler B, Vandenberghe J, Caenepeel P, Janssens J, Tack J.	Neurogastroenterol Motil. 2009 Jan;21(1):33-41. Epub 2008 Aug 6.	Neurogastroenterol Motil. 2009	PubMed	citation	PMID:18694440	pubmed	18694440	create date:2008/08/13 | first author:Geeraerts B
Dysregulation of the hypothalamic-pituitary-adrenal (HPA) axis in irritable bowel syndrome.	/pubmed/18684212	Chang L, Sundaresh S, Elliott J, Anton PA, Baldi P, Licudine A, Mayer M, Vuong T, Hirano M, Naliboff BD, Ameen VZ, Mayer EA.	Neurogastroenterol Motil. 2009 Feb;21(2):149-59. Epub 2008 Aug 5.	Neurogastroenterol Motil. 2009	PubMed	citation	PMID:18684212	pubmed	18684212	create date:2008/08/08 | first author:Chang L
Intestinal chronic obstruction affects motor responsiveness of rat hypertrophic longitudinal and circular muscles.	/pubmed/18684211	Bertoni S, Ballabeni V, Flammini L, Gobbetti T, Impicciatore M, Barocelli E.	Neurogastroenterol Motil. 2008 Nov;20(11):1234-42. Epub 2008 Aug 5.	Neurogastroenterol Motil. 2008	PubMed	citation	PMID:18684211	pubmed	18684211	create date:2008/08/08 | first author:Bertoni S
Interobserver variability in antroduodenal manometry.	/pubmed/18665977	Connor FL, Hyman PE, Faure C, Tomomasa T, Pehlivanov N, Janosky J, Rudolph C, Liem O, Di Lorenzo C.	Neurogastroenterol Motil. 2009 May;21(5):500-7, e3. Epub 2008 Jul 25.	Neurogastroenterol Motil. 2009	PubMed	citation	PMID:18665977	pubmed	18665977	create date:2008/07/31 | first author:Connor FL
Regional variation in the neurochemical coding of the myenteric plexus of the human colon and changes in patients with slow transit constipation.	/pubmed/18662329	Wattchow D, Brookes S, Murphy E, Carbone S, de Fontgalland D, Costa M.	Neurogastroenterol Motil. 2008 Dec;20(12):1298-305. Epub 2008 Jul 25.	Neurogastroenterol Motil. 2008	PubMed	citation	PMID:18662329	pubmed	18662329	create date:2008/07/30 | first author:Wattchow D
Oesophageal peristaltic transition zone defects: real but few and far between.	/pubmed/18662328	Ghosh SK, Pandolfino JE, Kwiatek MA, Kahrilas PJ.	Neurogastroenterol Motil. 2008 Dec;20(12):1283-90. Epub 2008 Jul 25.	Neurogastroenterol Motil. 2008	PubMed	citation	PMID:18662328	pubmed	18662328	create date:2008/07/30 | first author:Ghosh SK
Cysteinyl leucotriene receptor type 1 mediates contraction in human and guinea-pig oesophagus.	/pubmed/18651869	Chang BS, Chang JC, Wang YS, Huang SC.	Neurogastroenterol Motil. 2008 Oct;20(10):1140-6. Epub 2008 Jul 22.	Neurogastroenterol Motil. 2008	PubMed	citation	PMID:18651869	pubmed	18651869	create date:2008/07/25 | first author:Chang BS
Heartburn during sleep: a clinical marker of gastro-oesophageal reflux disease in morbidly obese patients.	/pubmed/18651868	Fornari F, Madalosso CA, Callegari-Jacques SM, Gurski RR.	Neurogastroenterol Motil. 2009 Feb;21(2):136-42. Epub 2008 Jul 22.	Neurogastroenterol Motil. 2009	PubMed	citation	PMID:18651868	pubmed	18651868	create date:2008/07/25 | first author:Fornari F
Effects of chili on postprandial gastrointestinal symptoms in diarrhoea predominant irritable bowel syndrome: evidence for capsaicin-sensitive visceral nociception hypersensitivity.	/pubmed/18647268	Gonlachanvit S, Mahayosnond A, Kullavanijaya P.	Neurogastroenterol Motil. 2009 Jan;21(1):23-32. Epub 2008 Jul 17.	Neurogastroenterol Motil. 2009	PubMed	citation	PMID:18647268	pubmed	18647268	create date:2008/07/24 | first author:Gonlachanvit S
Rapid rate magnetic stimulation of human sacral nerve roots alters excitability within the cortico-anal pathway.	/pubmed/18643896	Harris ML, Singh S, Rothwell J, Thompson DG, Hamdy S.	Neurogastroenterol Motil. 2008 Oct;20(10):1132-9. Epub 2008 Jul 14.	Neurogastroenterol Motil. 2008	PubMed	citation	PMID:18643896	pubmed	18643896	create date:2008/07/23 | first author:Harris ML
Sacral nerve stimulation and rectal function: results of a prospective study in faecal incontinence.	/pubmed/18643895	Roman S, Tatagiba T, Damon H, Barth X, Mion F.	Neurogastroenterol Motil. 2008 Oct;20(10):1127-31. Epub 2008 Jul 14.	Neurogastroenterol Motil. 2008	PubMed	citation	PMID:18643895	pubmed	18643895	create date:2008/07/23 | first author:Roman S
Immunohistochemical characterization of the innervation of human colonic mesenteric and submucosal blood vessels.	/pubmed/18643894	De Fontgalland D, Wattchow DA, Costa M, Brookes SJ.	Neurogastroenterol Motil. 2008 Nov;20(11):1212-26. Epub 2008 Jul 14.	Neurogastroenterol Motil. 2008	PubMed	citation	PMID:18643894	pubmed	18643894	create date:2008/07/23 | first author:De Fontgalland D
Synaptic transmission from the submucosal plexus to the myenteric plexus in Guinea-pig ileum.	/pubmed/18643893	Monro RL, Bornstein JC, Bertrand PP.	Neurogastroenterol Motil. 2008 Oct;20(10):1165-73. Epub 2008 Jul 14.	Neurogastroenterol Motil. 2008	PubMed	citation	PMID:18643893	pubmed	18643893	create date:2008/07/23 | first author:Monro RL
Postnatal and diet-dependent increases in enteric glial cells and VIP-containing neurones in preterm pigs.	/pubmed/18643892	van Haver ER, de Vooght L, Oste M, Sangild PT, Thymann T, Weyns AL, van Ginneken CJ.	Neurogastroenterol Motil. 2008 Sep;20(9):1070-9. Epub 2008 Jul 9.	Neurogastroenterol Motil. 2008	PubMed	citation	PMID:18643892	pubmed	18643892	create date:2008/07/23 | first author:van Haver ER
Involvement of kappa-opioid receptors in visceral nociception in mice.	/pubmed/18643891	Larsson MH, Bayati A, Lindström E, Larsson H.	Neurogastroenterol Motil. 2008 Oct;20(10):1157-64. Epub 2008 Jul 14.	Neurogastroenterol Motil. 2008	PubMed	citation	PMID:18643891	pubmed	18643891	create date:2008/07/23 | first author:Larsson MH
Correlation between colonic motility and defecatory disorders after anterior resection of the rectum in canine models.	/pubmed/18631160	Tabe Y, Mochiki E, Ando H, Ohno T, Kamiyama Y, Aihara R, Fukasawa T, Tsuboi K, Yamaguchi S, Tsutsumi S, Asao T, Kuwano H.	Neurogastroenterol Motil. 2008 Oct;20(10):1174-84. Epub 2008 Jul 9.	Neurogastroenterol Motil. 2008	PubMed	citation	PMID:18631160	pubmed	18631160	create date:2008/07/18 | first author:Tabe Y
A mixture of Escherichia coli (DSM 17252) and Enterococcus faecalis (DSM 16440) for treatment of the irritable bowel syndrome--a randomized controlled trial with primary care physicians.	/pubmed/18565142	Enck P, Zimmermann K, Menke G, Müller-Lissner S, Martens U, Klosterhalfen S.	Neurogastroenterol Motil. 2008 Oct;20(10):1103-9. Epub 2008 Jun 28.	Neurogastroenterol Motil. 2008	PubMed	citation	PMID:18565142	pubmed	18565142	create date:2008/06/21 | first author:Enck P
Regulation of SRF/CArG-dependent gene transcription during chronic partial obstruction of murine small intestine.	/pubmed/18557893	Chen J, Chen H, Sanders KM, Perrino BA.	Neurogastroenterol Motil. 2008 Jul;20(7):829-42.	Neurogastroenterol Motil. 2008	PubMed	citation	PMID:18557893	pubmed	18557893	create date:2008/06/19 | first author:Chen J
Parkinson's disease and the gut: a well known clinical association in need of an effective cure and explanation.	/pubmed/18557892	Natale G, Pasquali L, Ruggieri S, Paparelli A, Fornai F.	Neurogastroenterol Motil. 2008 Jul;20(7):741-9. Review.	Neurogastroenterol Motil. 2008	PubMed	citation	PMID:18557892	pubmed	18557892	create date:2008/06/19 | first author:Natale G
Smooth muscle phenotypic plasticity in mechanical obstruction of the small intestine.	/pubmed/18557891	MacDonald JA.	Neurogastroenterol Motil. 2008 Jul;20(7):737-40. Review.	Neurogastroenterol Motil. 2008	PubMed	citation	PMID:18557891	pubmed	18557891	create date:2008/06/19 | first author:MacDonald JA
Determinants of postprandial flow across the human ileocaecal junction: a combined manometric and scintigraphic study.	/pubmed/18513218	Dinning PG, Szczesniak MM, Cook IJ.	Neurogastroenterol Motil. 2008 Oct;20(10):1119-26. Epub 2008 May 29.	Neurogastroenterol Motil. 2008	PubMed	citation	PMID:18513218	pubmed	18513218	create date:2008/06/03 | first author:Dinning PG
Twenty-four hour spatiotemporal mapping of colonic propagating sequences provides pathophysiological insight into constipation.	/pubmed/18513217	Dinning PG, Szczesniak MM, Cook IJ.	Neurogastroenterol Motil. 2008 Sep;20(9):1017-21. Epub 2008 May 28.	Neurogastroenterol Motil. 2008	PubMed	citation	PMID:18513217	pubmed	18513217	create date:2008/06/03 | first author:Dinning PG
The beta3-adrenoceptor agonist SR58611A ameliorates experimental colitis in rats.	/pubmed/18492028	Vasina V, Abu-Gharbieh E, Barbara G, de Giorgio R, Colucci R, Blandizzi C, Bernardini N, Croci T, Del Tacca M, de Ponti F.	Neurogastroenterol Motil. 2008 Sep;20(9):1030-41. Epub 2008 May 15.	Neurogastroenterol Motil. 2008	PubMed	citation	PMID:18492028	pubmed	18492028	create date:2008/05/22 | first author:Vasina V
A population-based study of irritable bowel syndrome in a non-Western population.	/pubmed/18492027	Husain N, Chaudhry IB, Jafri F, Niaz SK, Tomenson B, Creed F.	Neurogastroenterol Motil. 2008 Sep;20(9):1022-9. Epub 2008 May 15.	Neurogastroenterol Motil. 2008	PubMed	citation	PMID:18492027	pubmed	18492027	create date:2008/05/22 | first author:Husain N
Enteric nervous system abnormalities in inflammatory bowel diseases.	/pubmed/18492026	Villanacci V, Bassotti G, Nascimbeni R, Antonelli E, Cadei M, Fisogni S, Salerni B, Geboes K.	Neurogastroenterol Motil. 2008 Sep;20(9):1009-16. Epub 2008 May 15.	Neurogastroenterol Motil. 2008	PubMed	citation	PMID:18492026	pubmed	18492026	create date:2008/05/22 | first author:Villanacci V
Title	URL	Description	Details	ShortDetails	Resource	Type	Identifiers	Db	EntrezUID	Properties
Identification of impaired oesophageal bolus transit and clearance by secondary peristalsis in patients with non-obstructive dysphagia.	/pubmed/18492025	Chen CL, Szczesniak MM, Cook IJ.	Neurogastroenterol Motil. 2008 Sep;20(9):980-8. Epub 2008 May 15. Erratum in: Neurogastroenterol Motil. 2008 Nov;20(11):1263.	Neurogastroenterol Motil. 2008	PubMed	citation	PMID:18492025	pubmed	18492025	create date:2008/05/22 | first author:Chen CL
Multimodal sensory testing of the rectum and rectosigmoid: development and reproducibility of a new method.	/pubmed/18482255	Brock C, Nissen TD, Gravesen FH, Frøkjaer JB, Omar H, Gale J, Gregersen H, Svendsen O, Drewes AM.	Neurogastroenterol Motil. 2008 Aug;20(8):908-18. Epub 2008 May 9.	Neurogastroenterol Motil. 2008	PubMed	citation	PMID:18482255	pubmed	18482255	create date:2008/05/17 | first author:Brock C
Acotiamide hydrochloride (Z-338), a novel prokinetic agent, restores delayed gastric emptying and feeding inhibition induced by restraint stress in rats.	/pubmed/18482254	Seto K, Sasaki T, Katsunuma K, Kobayashi N, Tanaka K, Tack J.	Neurogastroenterol Motil. 2008 Sep;20(9):1051-9. Epub 2008 May 9.	Neurogastroenterol Motil. 2008	PubMed	citation	PMID:18482254	pubmed	18482254	create date:2008/05/17 | first author:Seto K
A novel preparation to study rat pancreatic spinal and vagal mechanosensitive afferents in vitro.	/pubmed/18482253	Schloithe AC, Sutherland K, Woods CM, Blackshaw LA, Davison JS, Toouli J, Saccone GT.	Neurogastroenterol Motil. 2008 Sep;20(9):1060-9. Epub 2008 May 12.	Neurogastroenterol Motil. 2008	PubMed	citation	PMID:18482253	pubmed	18482253	create date:2008/05/17 | first author:Schloithe AC
Indomethacin improves locomotor deficit and reduces brain concentrations of neuroinhibitory steroids in rats following portacaval anastomosis.	/pubmed/18482252	Ahboucha S, Jiang W, Chatauret N, Mamer O, Baker GB, Butterworth RF.	Neurogastroenterol Motil. 2008 Aug;20(8):949-57. Epub 2008 May 8.	Neurogastroenterol Motil. 2008	PubMed	citation	PMID:18482252	pubmed	18482252	create date:2008/05/17 | first author:Ahboucha S
5-Hydroxytryptamine selectively activates the vagal nodose C-fibre subtype in the guinea-pig oesophagus.	/pubmed/18482251	Yu S, Ru F, Ouyang A, Kollarik M.	Neurogastroenterol Motil. 2008 Sep;20(9):1042-50. Epub 2008 May 9.	Neurogastroenterol Motil. 2008	PubMed	citation	PMID:18482251	pubmed	18482251	create date:2008/05/17 | first author:Yu S
Small intestinal bacterial overgrowth in irritable bowel syndrome: association with colon motility, bowel symptoms, and psychological distress.	/pubmed/18482250	Grover M, Kanazawa M, Palsson OS, Chitkara DK, Gangarosa LM, Drossman DA, Whitehead WE.	Neurogastroenterol Motil. 2008 Sep;20(9):998-1008. Epub 2008 May 9.	Neurogastroenterol Motil. 2008	PubMed	citation	PMID:18482250	pubmed	18482250	create date:2008/05/17 | first author:Grover M
Role of endogenous opioids in the control of gastric sensorimotor function.	/pubmed/18482249	Geeraerts B, Mimidis K, van Oudenhove L, Vos R, Karamanolis G, Tack J.	Neurogastroenterol Motil. 2008 Oct;20(10):1094-102. Epub 2008 May 15.	Neurogastroenterol Motil. 2008	PubMed	citation	PMID:18482249	pubmed	18482249	create date:2008/05/17 | first author:Geeraerts B
Protease-activated receptor 2 and gut permeability: a review.	/pubmed/18482083	Bueno L, Fioramonti J.	Neurogastroenterol Motil. 2008 Jun;20(6):580-7. Review.	Neurogastroenterol Motil. 2008	PubMed	citation	PMID:18482083	pubmed	18482083	create date:2008/05/17 | first author:Bueno L
Natural history and predictors of outcome for non-cardiac chest pain: a prospective 4-year cohort study.	/pubmed/18466221	Eslick GD, Talley NJ.	Neurogastroenterol Motil. 2008 Sep;20(9):989-97. Epub 2008 May 6.	Neurogastroenterol Motil. 2008	PubMed	citation	PMID:18466221	pubmed	18466221	create date:2008/05/10 | first author:Eslick GD
Morphometric evaluation of oesophageal wall in patients with nutcracker oesophagus and ineffective oesophageal motility.	/pubmed/18452508	Kim HS, Park H, Lim JH, Choi SH, Park C, Lee SI, Conklin JL.	Neurogastroenterol Motil. 2008 Aug;20(8):869-76. Epub 2008 Apr 28.	Neurogastroenterol Motil. 2008	PubMed	citation	PMID:18452508	pubmed	18452508	create date:2008/05/03 | first author:Kim HS
Tissue ghrelin level and gastric emptying rate in adult patients with celiac disease.	/pubmed/18452507	Rocco A, Sarnelli G, Compare D, de Colibus P, Micheli P, Somma P, Marotti B, Cuomo R, Nardone G.	Neurogastroenterol Motil. 2008 Aug;20(8):884-90. Epub 2008 Apr 30.	Neurogastroenterol Motil. 2008	PubMed	citation	PMID:18452507	pubmed	18452507	create date:2008/05/03 | first author:Rocco A
Relationship of cytochrome P450 pharmacogenetics to the effects of yohimbine on gastrointestinal transit and catecholamines in healthy subjects.	/pubmed/18433425	Bharucha AE, Skaar T, Andrews CN, Camilleri M, Philips S, Seide B, Burton D, Baxter K, Zinsmeister AR.	Neurogastroenterol Motil. 2008 Aug;20(8):891-9. Epub 2008 Apr 16.	Neurogastroenterol Motil. 2008	PubMed	citation	PMID:18433425	pubmed	18433425	create date:2008/04/25 | first author:Bharucha AE
Physiology of the oesophageal transition zone in the presence of chronic bolus retention: studies using concurrent high resolution manometry and digital fluoroscopy.	/pubmed/18422907	Ghosh SK, Janiak P, Fox M, Schwizer W, Hebbard GS, Brasseur JG.	Neurogastroenterol Motil. 2008 Jul;20(7):750-9. Epub 2008 Apr 15.	Neurogastroenterol Motil. 2008	PubMed	citation	PMID:18422907	pubmed	18422907	create date:2008/04/22 | first author:Ghosh SK
Impedance-pH monitoring: new standard for measuring gastro-oesophageal reflux.	/pubmed/18416700	Bredenoord AJ.	Neurogastroenterol Motil. 2008 May;20(5):434-9. Review.	Neurogastroenterol Motil. 2008	PubMed	citation	PMID:18416700	pubmed	18416700	create date:2008/04/18 | first author:Bredenoord AJ
On the outside looking in: longitudinal muscle development in the gut.	/pubmed/18416699	Young HM.	Neurogastroenterol Motil. 2008 May;20(5):431-3. Review. No abstract available.	Neurogastroenterol Motil. 2008	PubMed	citation	PMID:18416699	pubmed	18416699	create date:2008/04/18 | first author:Young HM
The trials and tribulations of drug development for functional gastrointestinal disorders.	/pubmed/18402650	Chang L.	Neurogastroenterol Motil. 2008 May;20 Suppl 1:130-8. Review.	Neurogastroenterol Motil. 2008	PubMed	citation	PMID:18402650	pubmed	18402650	create date:2008/04/18 | first author:Chang L
Functional gastrointestinal disorders as a public health problem.	/pubmed/18402649	Talley NJ.	Neurogastroenterol Motil. 2008 May;20 Suppl 1:121-9. Review.	Neurogastroenterol Motil. 2008	PubMed	citation	PMID:18402649	pubmed	18402649	create date:2008/04/18 | first author:Talley NJ
Psychosocial factors in functional gastrointestinal disorders: an evolving phenomenon.	/pubmed/18402648	Olden KW.	Neurogastroenterol Motil. 2008 May;20 Suppl 1:114-20. Review.	Neurogastroenterol Motil. 2008	PubMed	citation	PMID:18402648	pubmed	18402648	create date:2008/04/18 | first author:Olden KW
Lower gastrointestinal functions.	/pubmed/18402647	Bharucha AE.	Neurogastroenterol Motil. 2008 May;20 Suppl 1:103-13. Review.	Neurogastroenterol Motil. 2008	PubMed	citation	PMID:18402647	pubmed	18402647	create date:2008/04/18 | first author:Bharucha AE
Pathogenesis of gastro-oesophageal reflux disease and novel options for its therapy.	/pubmed/18402646	Dent J.	Neurogastroenterol Motil. 2008 May;20 Suppl 1:91-102. Review.	Neurogastroenterol Motil. 2008	PubMed	citation	PMID:18402646	pubmed	18402646	create date:2008/04/18 | first author:Dent J
Mentation on the immunological modulation of gastrointestinal motility.	/pubmed/18402645	Bauer AJ.	Neurogastroenterol Motil. 2008 May;20 Suppl 1:81-90. Review.	Neurogastroenterol Motil. 2008	PubMed	citation	PMID:18402645	pubmed	18402645	create date:2008/04/18 | first author:Bauer AJ
Postinflammatory visceral sensitivity and pain mechanisms.	/pubmed/18402644	Vergnolle N.	Neurogastroenterol Motil. 2008 May;20 Suppl 1:73-80. Review.	Neurogastroenterol Motil. 2008	PubMed	citation	PMID:18402644	pubmed	18402644	create date:2008/04/18 | first author:Vergnolle N
Vagal and hormonal gut-brain communication: from satiation to satisfaction.	/pubmed/18402643	Berthoud HR.	Neurogastroenterol Motil. 2008 May;20 Suppl 1:64-72. Review.	Neurogastroenterol Motil. 2008	PubMed	citation	PMID:18402643	pubmed	18402643	create date:2008/04/18 | first author:Berthoud HR
Interstitial cells of Cajal in health and disease.	/pubmed/18402642	Farrugia G.	Neurogastroenterol Motil. 2008 May;20 Suppl 1:54-63. Review.	Neurogastroenterol Motil. 2008	PubMed	citation	PMID:18402642	pubmed	18402642	create date:2008/04/18 | first author:Farrugia G
Regulation of smooth muscle excitation and contraction.	/pubmed/18402641	Sanders KM.	Neurogastroenterol Motil. 2008 May;20 Suppl 1:39-53. Review.	Neurogastroenterol Motil. 2008	PubMed	citation	PMID:18402641	pubmed	18402641	create date:2008/04/18 | first author:Sanders KM
The enteric nervous system: normal functions and enteric neuropathies.	/pubmed/18402640	Furness JB.	Neurogastroenterol Motil. 2008 May;20 Suppl 1:32-8. Review.	Neurogastroenterol Motil. 2008	PubMed	citation	PMID:18402640	pubmed	18402640	create date:2008/04/18 | first author:Furness JB
Functional development of the enteric nervous system--from migration to motility.	/pubmed/18402639	Young HM.	Neurogastroenterol Motil. 2008 May;20 Suppl 1:20-31. Review.	Neurogastroenterol Motil. 2008	PubMed	citation	PMID:18402639	pubmed	18402639	create date:2008/04/18 | first author:Young HM
The journey to establish purinergic signalling in the gut.	/pubmed/18402638	Burnstock G.	Neurogastroenterol Motil. 2008 May;20 Suppl 1:8-19. Review.	Neurogastroenterol Motil. 2008	PubMed	citation	PMID:18402638	pubmed	18402638	create date:2008/04/18 | first author:Burnstock G
A 20-year perspective--from Journal of Gastrointestinal Motility to Neurogastroenterology and Motility.	/pubmed/18402637	Wingate DL.	Neurogastroenterol Motil. 2008 May;20 Suppl 1:1-7.	Neurogastroenterol Motil. 2008	PubMed	citation	PMID:18402637	pubmed	18402637	create date:2008/04/18 | first author:Wingate DL
New perspectives in neurogastroenterology and motility. Foreword.	/pubmed/18402636	Tack J, Sharkey K, Szurszewski J.	Neurogastroenterol Motil. 2008 May;20 Suppl 1:iv. No abstract available.	Neurogastroenterol Motil. 2008	PubMed	citation	PMID:18402636	pubmed	18402636	create date:2008/04/18 | first author:Tack J
Central and peripheral role of the nociceptin/orphaninFQ system on normal and disturbed colonic motor function and faecal pellet output in the rat.	/pubmed/18410266	Broccardo M, Agostini S, Petrella C, Guerrini R, Improta G.	Neurogastroenterol Motil. 2008 Aug;20(8):939-48. Epub 2008 Apr 9.	Neurogastroenterol Motil. 2008	PubMed	citation	PMID:18410266	pubmed	18410266	create date:2008/04/16 | first author:Broccardo M
Oesophageal afferent pathway sensitivity in non-erosive reflux disease.	/pubmed/18410265	Hobson AR, Furlong PL, Aziz Q.	Neurogastroenterol Motil. 2008 Aug;20(8):877-83. Epub 2008 Apr 9.	Neurogastroenterol Motil. 2008	PubMed	citation	PMID:18410265	pubmed	18410265	create date:2008/04/16 | first author:Hobson AR
More than a gut feeling: the human visceral brain re-visited.	/pubmed/18410264	Hamdy S.	Neurogastroenterol Motil. 2008 Jun;20(6):577-9. Epub 2008 Apr 13. Review. No abstract available.	Neurogastroenterol Motil. 2008	PubMed	citation	PMID:18410264	pubmed	18410264	create date:2008/04/16 | first author:Hamdy S
Effect of cannabidiol on sepsis-induced motility disturbances in mice: involvement of CB receptors and fatty acid amide hydrolase.	/pubmed/18373655	de Filippis D, Iuvone T, d'amico A, Esposito G, Steardo L, Herman AG, Pelckmans PA, de Winter BY, de Man JG.	Neurogastroenterol Motil. 2008 Aug;20(8):919-27. Epub 2008 Mar 27.	Neurogastroenterol Motil. 2008	PubMed	citation	PMID:18373655	pubmed	18373655	create date:2008/04/01 | first author:de Filippis D
Effect of baclofen on oesophageal motility and transient lower oesophageal sphincter relaxations in GORD patients: a 48-h manometric study.	/pubmed/18373654	Grossi L, Spezzaferro M, Sacco LF, Marzio L.	Neurogastroenterol Motil. 2008 Jul;20(7):760-6. Epub 2008 Mar 27.	Neurogastroenterol Motil. 2008	PubMed	citation	PMID:18373654	pubmed	18373654	create date:2008/04/01 | first author:Grossi L
Sweetened carbonated drinks do not alter upper digestive tract physiology in healthy subjects.	/pubmed/18373521	Cuomo R, Savarese MF, Sarnelli G, Vollono G, Rocco A, Coccoli P, Cirillo C, Asciore L, Nardone G, Buyckx M.	Neurogastroenterol Motil. 2008 Jul;20(7):780-9. Epub 2008 Mar 26.	Neurogastroenterol Motil. 2008	PubMed	citation	PMID:18373521	pubmed	18373521	create date:2008/04/01 | first author:Cuomo R
Electrophysiological and morphological properties of submucosal neurons in the mouse distal colon.	/pubmed/18373520	Wong V, Blennerhassett M, Vanner S.	Neurogastroenterol Motil. 2008 Jun;20(6):725-34. Epub 2008 Mar 26.	Neurogastroenterol Motil. 2008	PubMed	citation	PMID:18373520	pubmed	18373520	create date:2008/04/01 | first author:Wong V
Differential changes in brain-derived neurotrophic factor and extracellular signal-regulated kinase in rat primary afferent pathways with colitis.	/pubmed/18373519	Qiao LY, Gulick MA, Bowers J, Kuemmerle JF, Grider JR.	Neurogastroenterol Motil. 2008 Aug;20(8):928-38. Epub 2008 Mar 26.	Neurogastroenterol Motil. 2008	PubMed	citation	PMID:18373519	pubmed	18373519	create date:2008/04/01 | first author:Qiao LY
Enteric neurodegeneration in ageing.	/pubmed/18371012	Camilleri M, Cowen T, Koch TR.	Neurogastroenterol Motil. 2008 Apr;20(4):418-29. Review. Erratum in: Neurogastroenterol Motil. 2008 Apr;20(4):417.	Neurogastroenterol Motil. 2008	PubMed	citation	PMID:18371012	pubmed	18371012	create date:2008/03/29 | first author:Camilleri M
Reproducibility and symptomatic predictors of a slow nutrient drinking test in health and in functional dyspepsia.	/pubmed/18371010	Kindt S, Coulie B, Wajs E, Janssens J, Tack J.	Neurogastroenterol Motil. 2008 Apr;20(4):320-9.	Neurogastroenterol Motil. 2008	PubMed	citation	PMID:18371010	pubmed	18371010	create date:2008/03/29 | first author:Kindt S
Cyclic vomiting syndrome in adults.	/pubmed/18371009	Abell TL, Adams KA, Boles RG, Bousvaros A, Chong SK, Fleisher DR, Hasler WL, Hyman PE, Issenman RM, Li BU, Linder SL, Mayer EA, McCallum RW, Olden K, Parkman HP, Rudolph CD, Taché Y, Tarbell S, Vakil N.	Neurogastroenterol Motil. 2008 Apr;20(4):269-84. Review.	Neurogastroenterol Motil. 2008	PubMed	citation	PMID:18371009	pubmed	18371009	create date:2008/03/29 | first author:Abell TL
Observations on a vestigial organ: a potential surrogate for enteric neuromesenchymal disease.	/pubmed/18371008	Knowles CH, De Giorgio R.	Neurogastroenterol Motil. 2008 Apr;20(4):263-8. Review.	Neurogastroenterol Motil. 2008	PubMed	citation	PMID:18371008	pubmed	18371008	create date:2008/03/29 | first author:Knowles CH
Trypsinogen IV, serotonin transporter transcript levels and serotonin content are increased in small intestine of irritable bowel syndrome patients.	/pubmed/18363639	Kerckhoffs AP, Ter Linde JJ, Akkermans LM, Samsom M.	Neurogastroenterol Motil. 2008 Aug;20(8):900-7. Epub 2008 Mar 7.	Neurogastroenterol Motil. 2008	PubMed	citation	PMID:18363639	pubmed	18363639	create date:2008/03/28 | first author:Kerckhoffs AP
External anal sphincter fatigue is not improved by N-acetylcysteine in an animal model.	/pubmed/18363638	Healy CF, McMorrow C, O'Herlihy C, O'Connell PR, Jones JF.	Neurogastroenterol Motil. 2008 Jun;20(6):719-24. Epub 2008 Mar 19.	Neurogastroenterol Motil. 2008	PubMed	citation	PMID:18363638	pubmed	18363638	create date:2008/03/28 | first author:Healy CF
Counteracting effect of papaverine on morphine inhibition of gastrointestinal transit in mice.	/pubmed/18363637	Tucci P, Palmery M, Piccolotti P, Pimpinella G, Valeri P, Romanelli L.	Neurogastroenterol Motil. 2008 Aug;20(8):958-65. Epub 2008 Mar 21.	Neurogastroenterol Motil. 2008	PubMed	citation	PMID:18363637	pubmed	18363637	create date:2008/03/28 | first author:Tucci P
Safety and diagnostic yield of laparoscopically assisted full-thickness bowel biospy.	/pubmed/18331432	Knowles CH, Veress B, Tornblom H, Wallace S, Paraskeva P, Darzi A, Martin JE, Nyberg B, Lindberg G.	Neurogastroenterol Motil. 2008 Jul;20(7):774-9. Epub 2008 Mar 4.	Neurogastroenterol Motil. 2008	PubMed	citation	PMID:18331432	pubmed	18331432	create date:2008/03/12 | first author:Knowles CH
Candidate genotypes associated with functional dyspepsia.	/pubmed/18331431	van Lelyveld N, Linde JT, Schipper M, Samsom M.	Neurogastroenterol Motil. 2008 Jul;20(7):767-73. Epub 2008 Mar 4.	Neurogastroenterol Motil. 2008	PubMed	citation	PMID:18331431	pubmed	18331431	create date:2008/03/12 | first author:van Lelyveld N
The D-alanine content of lipoteichoic acid is crucial for Lactobacillus plantarum-mediated protection from visceral pain perception in a rat colorectal distension model.	/pubmed/18312544	Duncker SC, Wang L, Hols P, Bienenstock J.	Neurogastroenterol Motil. 2008 Jul;20(7):843-50. Epub 2008 Feb 25.	Neurogastroenterol Motil. 2008	PubMed	citation	PMID:18312544	pubmed	18312544	create date:2008/03/04 | first author:Duncker SC
Effect of tolterodine on gastrointestinal transit and bowel habits in healthy subjects.	/pubmed/18312543	Bharucha AE, Seide B, Guan Z, Andrews CN, Zinsmeister AR.	Neurogastroenterol Motil. 2008 Jun;20(6):643-8. Epub 2008 Feb 25.	Neurogastroenterol Motil. 2008	PubMed	citation	PMID:18312543	pubmed	18312543	create date:2008/03/04 | first author:Bharucha AE
Title	URL	Description	Details	ShortDetails	Resource	Type	Identifiers	Db	EntrezUID	Properties
Characterization of myenteric neuropathy in the jejunum of spontaneously diabetic BB-rats.	/pubmed/18312542	Zandecki M, Vanden Berghe P, Depoortere I, Geboes K, Peeters T, Janssens J, Tack J.	Neurogastroenterol Motil. 2008 Jul;20(7):818-28. Epub 2008 Feb 25.	Neurogastroenterol Motil. 2008	PubMed	citation	PMID:18312542	pubmed	18312542	create date:2008/03/04 | first author:Zandecki M
GLP-1 suppresses gastrointestinal motility and inhibits the migrating motor complex in healthy subjects and patients with irritable bowel syndrome.	/pubmed/18298441	Hellström PM, Näslund E, Edholm T, Schmidt PT, Kristensen J, Theodorsson E, Holst JJ, Efendic S.	Neurogastroenterol Motil. 2008 Jun;20(6):649-59. Epub 2008 Feb 19.	Neurogastroenterol Motil. 2008	PubMed	citation	PMID:18298441	pubmed	18298441	create date:2008/02/27 | first author:Hellström PM
Analysis of innervation of human mesenteric vessels in non-inflamed and inflamed bowel--a confocal and functional study.	/pubmed/18298440	Birch D, Knight GE, Boulos PB, Burnstock G.	Neurogastroenterol Motil. 2008 Jun;20(6):660-70. Epub 2008 Feb 19.	Neurogastroenterol Motil. 2008	PubMed	citation	PMID:18298440	pubmed	18298440	create date:2008/02/27 | first author:Birch D
Clinical correlates of dysphagia to oesophageal dysmotility: studies using combined manometry and impedance.	/pubmed/18298439	Chen CL, Yi CH.	Neurogastroenterol Motil. 2008 Jun;20(6):611-7. Epub 2008 Feb 19.	Neurogastroenterol Motil. 2008	PubMed	citation	PMID:18298439	pubmed	18298439	create date:2008/02/27 | first author:Chen CL
Multichannel electrogastrography under a magnifying glass--an in-depth study on reproducibility of fed state electrogastrograms.	/pubmed/18298438	Krusiec-Swidergoł B, Jonderko K.	Neurogastroenterol Motil. 2008 Jun;20(6):625-34. Epub 2008 Feb 19.	Neurogastroenterol Motil. 2008	PubMed	citation	PMID:18298438	pubmed	18298438	create date:2008/02/27 | first author:Krusiec-Swidergoł B
Distribution and expression levels of somatostatin and somatostatin receptors in the ileum of normal and acutely Schistosoma mansoni-infected SSTR2 knockout/lacZ knockin mice.	/pubmed/18298437	Van Op den Bosch J, Lantermann K, Torfs P, Van Marck E, Van Nassauw L, Timmermans JP.	Neurogastroenterol Motil. 2008 Jul;20(7):798-807. Epub 2008 Feb 19.	Neurogastroenterol Motil. 2008	PubMed	citation	PMID:18298437	pubmed	18298437	create date:2008/02/27 | first author:Van Op den Bosch J
Cortical processing of residual ano-rectal sensation in patients with spinal cord injury: an fMRI study.	/pubmed/18298436	Wietek BM, Baron CH, Erb M, Hinninghofen H, Badtke A, Kaps HP, Grodd W, Enck P.	Neurogastroenterol Motil. 2008 May;20(5):488-97. Epub 2008 Feb 24.	Neurogastroenterol Motil. 2008	PubMed	citation	PMID:18298436	pubmed	18298436	create date:2008/02/27 | first author:Wietek BM
Effects of extrinsic denervation on innervation with VIP and substance P in circular muscle of rat jejunum.	/pubmed/18282172	Kasparek MS, Fatima J, Iqbal CW, Sarr MG.	Neurogastroenterol Motil. 2008 Jul;20(7):808-17. Epub 2008 Feb 11.	Neurogastroenterol Motil. 2008	PubMed	citation	PMID:18282172	pubmed	18282172	create date:2008/02/20 | first author:Kasparek MS
Neuroactive steroids and fatigue severity in patients with primary biliary cirrhosis and hepatitis C.	/pubmed/18282171	Ahboucha S, Butterworth RF, Pomier-Layrargues G, Vincent C, Hassoun Z, Baker GB.	Neurogastroenterol Motil. 2008 Jun;20(6):671-9. Epub 2008 Feb 13.	Neurogastroenterol Motil. 2008	PubMed	citation	PMID:18282171	pubmed	18282171	create date:2008/02/20 | first author:Ahboucha S
Visceral hypersensitivity and impaired accommodation in refractory diabetic gastroparesis.	/pubmed/18282170	Kumar A, Attaluri A, Hashmi S, Schulze KS, Rao SS.	Neurogastroenterol Motil. 2008 Jun;20(6):635-42. Epub 2008 Feb 13.	Neurogastroenterol Motil. 2008	PubMed	citation	PMID:18282170	pubmed	18282170	create date:2008/02/20 | first author:Kumar A
Chemical coding and central projections of gastric vagal afferent neurons.	/pubmed/18266614	Young RL, Cooper NJ, Blackshaw LA.	Neurogastroenterol Motil. 2008 Jun;20(6):708-18. Epub 2008 Feb 4.	Neurogastroenterol Motil. 2008	PubMed	citation	PMID:18266614	pubmed	18266614	create date:2008/02/13 | first author:Young RL
Alvimopan and COX-2 inhibition reverse opioid and inflammatory components of postoperative ileus.	/pubmed/18266613	Schmidt J, Stoffels B, Nazir A, Dehaven-Hudkins DL, Bauer AJ.	Neurogastroenterol Motil. 2008 Jun;20(6):689-99. Epub 2008 Feb 4.	Neurogastroenterol Motil. 2008	PubMed	citation	PMID:18266613	pubmed	18266613	create date:2008/02/13 | first author:Schmidt J
Enteric neurodegeneration in ageing.	/pubmed/18257768	Camilleri M, Cowen T, Koch TR.	Neurogastroenterol Motil. 2008 Mar;20(3):185-96. Review. Erratum in: Neurogastroenterol Motil. 2008 Apr;20(4):417. Corrected and republished in: Neurogastroenterol Motil. 2008 Apr;20(4):418-29.	Neurogastroenterol Motil. 2008	PubMed	citation	PMID:18257768	pubmed	18257768	create date:2008/02/09 | first author:Camilleri M
Development of drugs for gastrointestinal motor disorders: translating science to clinical need.	/pubmed/18257767	Sanger GJ, Alpers DH.	Neurogastroenterol Motil. 2008 Mar;20(3):177-84. Review.	Neurogastroenterol Motil. 2008	PubMed	citation	PMID:18257767	pubmed	18257767	create date:2008/02/09 | first author:Sanger GJ
Characterization of autonomic dysfunction in patients with irritable bowel syndrome using fingertip blood flow.	/pubmed/18248583	Tanaka T, Manabe N, Hata J, Kusunoki H, Ishii M, Sato M, Kamada T, Shiotani A, Haruma K.	Neurogastroenterol Motil. 2008 May;20(5):498-504. Epub 2008 Jan 31.	Neurogastroenterol Motil. 2008	PubMed	citation	PMID:18248583	pubmed	18248583	create date:2008/02/06 | first author:Tanaka T
A novel method for the evaluation of intestinal transit and contractility in mice using fluorescence imaging and spatiotemporal motility mapping.	/pubmed/18248582	de Backer O, Blanckaert B, Leybaert L, Lefebvre RA.	Neurogastroenterol Motil. 2008 Jun;20(6):700-7. Epub 2008 Jan 31.	Neurogastroenterol Motil. 2008	PubMed	citation	PMID:18248582	pubmed	18248582	create date:2008/02/06 | first author:de Backer O
Vagal activation by sham feeding improves gastric motility in functional dyspepsia.	/pubmed/18248581	Lunding JA, Nordström LM, Haukelid AO, Gilja OH, Berstad A, Hausken T.	Neurogastroenterol Motil. 2008 Jun;20(6):618-24. Epub 2008 Jan 31.	Neurogastroenterol Motil. 2008	PubMed	citation	PMID:18248581	pubmed	18248581	create date:2008/02/06 | first author:Lunding JA
Effects of serotonin 5-HT3 receptor antagonists on stress-induced colonic hyperalgesia and diarrhoea in rats: a comparative study with opioid receptor agonists, a muscarinic receptor antagonist and a synthetic polymer.	/pubmed/18221252	Hirata T, Keto Y, Nakata M, Takeuchi A, Funatsu T, Akuzawa S, Sasamata M, Miyata K.	Neurogastroenterol Motil. 2008 May;20(5):557-65. Epub 2008 Jan 21.	Neurogastroenterol Motil. 2008	PubMed	citation	PMID:18221252	pubmed	18221252	create date:2008/01/29 | first author:Hirata T
Comparison of breath testing with fructose and high fructose corn syrups in health and IBS.	/pubmed/18221251	Skoog SM, Bharucha AE, Zinsmeister AR.	Neurogastroenterol Motil. 2008 May;20(5):505-11. Epub 2008 Jan 22.	Neurogastroenterol Motil. 2008	PubMed	citation	PMID:18221251	pubmed	18221251	create date:2008/01/29 | first author:Skoog SM
Irritable bowel syndrome aggregates strongly in families: a family-based case-control study.	/pubmed/18221250	Saito YA, Zimmerman JM, Harmsen WS, De Andrade M, Locke GR 3rd, Petersen GM, Talley NJ.	Neurogastroenterol Motil. 2008 Jul;20(7):790-7.	Neurogastroenterol Motil. 2008	PubMed	citation	PMID:18221250	pubmed	18221250	create date:2008/01/29 | first author:Saito YA
Enteric co-innervation of striated muscle fibres in human oesophagus.	/pubmed/18221249	Kallmünzer B, Sörensen B, Neuhuber WL, Wörl J.	Neurogastroenterol Motil. 2008 Jun;20(6):597-610. Epub 2008 Jan 21.	Neurogastroenterol Motil. 2008	PubMed	citation	PMID:18221249	pubmed	18221249	create date:2008/01/29 | first author:Kallmünzer B
Brain mapping of digestive sensations elicited by cortical electrical stimulations.	/pubmed/18208482	Mulak A, Kahane P, Hoffmann D, Minotti L, Bonaz B.	Neurogastroenterol Motil. 2008 Jun;20(6):588-96. Epub 2008 Jan 15.	Neurogastroenterol Motil. 2008	PubMed	citation	PMID:18208482	pubmed	18208482	create date:2008/01/23 | first author:Mulak A
Postprandial gastric antral contractions in patients with gastro-oesophageal reflux disease: a scintigraphic study.	/pubmed/18208481	Barbieri CL, Troncon LE, Herculano JR Jr, Aprile LR, Moraes ER, Secaf M, Dantas RO.	Neurogastroenterol Motil. 2008 May;20(5):471-8. Epub 2008 Jan 15.	Neurogastroenterol Motil. 2008	PubMed	citation	PMID:18208481	pubmed	18208481	create date:2008/01/23 | first author:Barbieri CL
Serotonergic signalling in the stomach and duodenum of patients with gastroparesis.	/pubmed/18208480	van Lelyveld N, Ter Linde J, Schipper M, Samsom M.	Neurogastroenterol Motil. 2008 May;20(5):448-55. Epub 2008 Jan 15.	Neurogastroenterol Motil. 2008	PubMed	citation	PMID:18208480	pubmed	18208480	create date:2008/01/23 | first author:van Lelyveld N
Prolonged elevation of galanin and tachykinin expression in mucosal and myenteric enteric nerves in trinitrobenzene sulphonic acid colitis.	/pubmed/18208479	Simpson J, Sundler F, Humes DJ, Jenkins D, Wakelin D, Scholefield JH, Spiller RC.	Neurogastroenterol Motil. 2008 Apr;20(4):392-406. Epub 2008 Jan 16.	Neurogastroenterol Motil. 2008	PubMed	citation	PMID:18208479	pubmed	18208479	create date:2008/01/23 | first author:Simpson J
5-HT4 receptor agonists: similar but not the same.	/pubmed/18199093	De Maeyer JH, Lefebvre RA, Schuurkes JA.	Neurogastroenterol Motil. 2008 Feb;20(2):99-112. Review.	Neurogastroenterol Motil. 2008	PubMed	citation	PMID:18199093	pubmed	18199093	create date:2008/01/18 | first author:De Maeyer JH
Limitations of current paradigms for visceral sensitivity testing.	/pubmed/18199092	Van Oudenhove L, Geeraerts B, Tack J.	Neurogastroenterol Motil. 2008 Feb;20(2):95-8. Review. No abstract available.	Neurogastroenterol Motil. 2008	PubMed	citation	PMID:18199092	pubmed	18199092	create date:2008/01/18 | first author:Van Oudenhove L
Proximal colonic propagating pressure waves sequences and their relationship with movements of content in the proximal human colon.	/pubmed/18194155	Dinning PG, Szczesniak MM, Cook IJ.	Neurogastroenterol Motil. 2008 May;20(5):512-20. Epub 2008 Jan 13.	Neurogastroenterol Motil. 2008	PubMed	citation	PMID:18194155	pubmed	18194155	create date:2008/01/16 | first author:Dinning PG
Gastric emptying of a non-digestible solid: assessment with simultaneous SmartPill pH and pressure capsule, antroduodenal manometry, gastric emptying scintigraphy.	/pubmed/18194154	Cassilly D, Kantor S, Knight LC, Maurer AH, Fisher RS, Semler J, Parkman HP.	Neurogastroenterol Motil. 2008 Apr;20(4):311-9. Epub 2008 Jan 13.	Neurogastroenterol Motil. 2008	PubMed	citation	PMID:18194154	pubmed	18194154	create date:2008/01/16 | first author:Cassilly D
Functional study on TRPV1-mediated signalling in the mouse small intestine: involvement of tachykinin receptors.	/pubmed/18194153	de Man JG, Boeckx S, Anguille S, de Winter BY, de Schepper HU, Herman AG, Pelckmans PA.	Neurogastroenterol Motil. 2008 May;20(5):546-56. Epub 2008 Jan 13.	Neurogastroenterol Motil. 2008	PubMed	citation	PMID:18194153	pubmed	18194153	create date:2008/01/16 | first author:de Man JG
Evidence of an enhanced central 5HT response in irritable bowel syndrome and in the rat maternal separation model.	/pubmed/18194152	O'Mahony S, Chua AS, Quigley EM, Clarke G, Shanahan F, Keeling PW, Dinan TG.	Neurogastroenterol Motil. 2008 Jun;20(6):680-8. Epub 2008 Jan 13.	Neurogastroenterol Motil. 2008	PubMed	citation	PMID:18194152	pubmed	18194152	create date:2008/01/16 | first author:O'Mahony S
Platelet-derived growth factor signals play critical roles in differentiation of longitudinal smooth muscle cells in mouse embryonic gut.	/pubmed/18194151	Kurahashi M, Niwa Y, Cheng J, Ohsaki Y, Fujita A, Goto H, Fujimoto T, Torihashi S.	Neurogastroenterol Motil. 2008 May;20(5):521-31. Epub 2008 Jan 10.	Neurogastroenterol Motil. 2008	PubMed	citation	PMID:18194151	pubmed	18194151	create date:2008/01/16 | first author:Kurahashi M
Synergy between 5-HT4 receptor activation and acetylcholinesterase inhibition in human colon and rat forestomach.	/pubmed/18194150	Cellek S, Thangiah R, Jarvie EM, Vivekanandan S, Lalude O, Sanger GJ.	Neurogastroenterol Motil. 2008 May;20(5):539-45. Epub 2008 Jan 10.	Neurogastroenterol Motil. 2008	PubMed	citation	PMID:18194150	pubmed	18194150	create date:2008/01/16 | first author:Cellek S
The use of gastric electrical signals for algorithm for automatic eating detection in dogs.	/pubmed/18179613	Aviv R, Sanmiguel CP, Kliger A, Policker S, Haddad W, Hagiike M, Soffer EE.	Neurogastroenterol Motil. 2008 Apr;20(4):369-76. Epub 2008 Jan 7.	Neurogastroenterol Motil. 2008	PubMed	citation	PMID:18179613	pubmed	18179613	create date:2008/01/09 | first author:Aviv R
Lack of evidence in vivo for a remote effect of Escherichia coli heat stable enterotoxin on jejunal fluid absorption.	/pubmed/18179612	Lucas ML, Duncan NW, o'reilly NF, McIlvenny TJ, Nelson YB.	Neurogastroenterol Motil. 2008 May;20(5):532-8. Epub 2008 Jan 7.	Neurogastroenterol Motil. 2008	PubMed	citation	PMID:18179612	pubmed	18179612	create date:2008/01/09 | first author:Lucas ML
Optimal criteria for detecting bolus passage across the pharyngo-oesophageal segment during the normal swallow using intraluminal impedance recording.	/pubmed/18179611	Szczesniak MM, Rommel N, Dinning PG, Fuentealba SE, Cook IJ, Omari TI.	Neurogastroenterol Motil. 2008 May;20(5):440-7. Epub 2008 Jan 7.	Neurogastroenterol Motil. 2008	PubMed	citation	PMID:18179611	pubmed	18179611	create date:2008/01/09 | first author:Szczesniak MM
Normal values for the satiety drinking test in healthy children between 5 and 15 years.	/pubmed/18179610	Hoffman I, Vos R, Tack J.	Neurogastroenterol Motil. 2009 May;21(5):517-20, e6. Epub 2007 Dec 31.	Neurogastroenterol Motil. 2009	PubMed	citation	PMID:18179610	pubmed	18179610	create date:2008/01/09 | first author:Hoffman I
Effect of itopride on gastric emptying in longstanding diabetes mellitus.	/pubmed/18179609	Stevens JE, Russo A, Maddox AF, Rayner CK, Phillips L, Talley NJ, Giguère M, Horowitz M, Jones KL.	Neurogastroenterol Motil. 2008 May;20(5):456-63. Epub 2008 Jan 7.	Neurogastroenterol Motil. 2008	PubMed	citation	PMID:18179609	pubmed	18179609	create date:2008/01/09 | first author:Stevens JE
Proteinase-activated receptor-1 (PAR(1)) and PAR(2) but not PAR(4) mediate contraction in human and guinea-pig gallbladders.	/pubmed/18179608	Lee MC, Huang SC.	Neurogastroenterol Motil. 2008 Apr;20(4):385-91. Epub 2007 Dec 19.	Neurogastroenterol Motil. 2008	PubMed	citation	PMID:18179608	pubmed	18179608	create date:2008/01/09 | first author:Lee MC
Vagal dysfunction in irritable bowel syndrome assessed by rectal distension and baroreceptor sensitivity.	/pubmed/18179607	Spaziani R, Bayati A, Redmond K, Bajaj H, Mazzadi S, Bienenstock J, Collins SM, Kamath MV.	Neurogastroenterol Motil. 2008 Apr;20(4):336-42. Epub 2007 Dec 19. Erratum in: Neurogastroenterol Motil. 2008 May;20(5):576. Mazzadi, S [added].	Neurogastroenterol Motil. 2008	PubMed	citation	PMID:18179607	pubmed	18179607	create date:2008/01/09 | first author:Spaziani R
Interstitial cells of Cajal in diabetic gastroenteropathy.	/pubmed/18173559	Ordög T.	Neurogastroenterol Motil. 2008 Jan;20(1):8-18. Review.	Neurogastroenterol Motil. 2008	PubMed	citation	PMID:18173559	pubmed	18173559	create date:2008/01/05 | first author:Ordög T
Gastrointestinal mechanosensors: analysis of multiple stimuli may require complex sensors.	/pubmed/18173558	Timmermans JP, Adriaensen D.	Neurogastroenterol Motil. 2008 Jan;20(1):4-7. No abstract available.	Neurogastroenterol Motil. 2008	PubMed	citation	PMID:18173558	pubmed	18173558	create date:2008/01/05 | first author:Timmermans JP
Strain measurement during antral contractions by ultrasound strain rate imaging: influence of erythromycin.	/pubmed/18086208	Ahmed AB, Gilja OH, Hausken T, Gregersen H, Matre K.	Neurogastroenterol Motil. 2009 Feb;21(2):170-9. Epub 2007 Dec 11.	Neurogastroenterol Motil. 2009	PubMed	citation	PMID:18086208	pubmed	18086208	create date:2007/12/19 | first author:Ahmed AB
The role of somatosensory cortical regions in the processing of painful gastric fundic distension: an update of brain imaging findings.	/pubmed/18086207	Van Oudenhove L, Dupont P, Vandenberghe J, Geeraerts B, van Laere K, Bormans G, Demyttenaere K, Tack J.	Neurogastroenterol Motil. 2008 May;20(5):479-87. Epub 2007 Dec 11.	Neurogastroenterol Motil. 2008	PubMed	citation	PMID:18086207	pubmed	18086207	create date:2007/12/19 | first author:Van Oudenhove L
Targets of myenteric interneurons in the guinea-pig small intestine.	/pubmed/18086206	Neal KB, Bornstein JC.	Neurogastroenterol Motil. 2008 May;20(5):566-75. Epub 2007 Dec 11.	Neurogastroenterol Motil. 2008	PubMed	citation	PMID:18086206	pubmed	18086206	create date:2007/12/19 | first author:Neal KB
Association between changes in symptoms and gastric emptying in gastroparetic patients treated with gastric electrical stimulation.	/pubmed/18086205	Lin Z, Hou Q, Sarosiek I, Forster J, McCallum RW.	Neurogastroenterol Motil. 2008 May;20(5):464-70. Epub 2007 Dec 11.	Neurogastroenterol Motil. 2008	PubMed	citation	PMID:18086205	pubmed	18086205	create date:2007/12/19 | first author:Lin Z
Gastric emptying and the organization of antro-duodenal pressures in the critically ill.	/pubmed/18069967	Chapman MJ, Fraser RJ, Bryant LK, Vozzo R, Nguyen NQ, Tam W, Zacharakis B, Davidson G, Butler R, Horowitz M.	Neurogastroenterol Motil. 2008 Jan;20(1):27-35. Epub 2007 Dec 7.	Neurogastroenterol Motil. 2008	PubMed	citation	PMID:18069967	pubmed	18069967	create date:2007/12/12 | first author:Chapman MJ
Distribution of interstitial cells of Cajal and nitrergic neurons in normal and diabetic human appendix.	/pubmed/18069951	Miller SM, Narasimhan RA, Schmalz PF, Soffer EE, Walsh RM, Krishnamurthi V, Pasricha PJ, Szurszewski JH, Farrugia G.	Neurogastroenterol Motil. 2008 Apr;20(4):349-57. Epub 2007 Dec 7.	Neurogastroenterol Motil. 2008	PubMed	citation	PMID:18069951	pubmed	18069951	create date:2007/12/12 | first author:Miller SM
Abstracts of the the 21st International Symposium on Neurogastroentrology and Motility, Jeju, Korea, 2-5 September, 2007.	/pubmed/17888062	[No authors listed]	Neurogastroenterol Motil. 2007 Oct;19 Suppl 3:1-77. No abstract available.	Neurogastroenterol Motil. 2007	PubMed	citation	PMID:17888062	pubmed	17888062	create date:2007/12/06
Swallowing dysfunction in Wilson's disease: a scintigraphic study.	/pubmed/18036136	da Silva-Júnior FP, Carrasco AE, da Silva Mendes AM, Lopes AJ, Nobre E Souza MA, de Bruin VM.	Neurogastroenterol Motil. 2008 Apr;20(4):285-90. Epub 2007 Nov 23.	Neurogastroenterol Motil. 2008	PubMed	citation	PMID:18036136	pubmed	18036136	create date:2007/11/27 | first author:da Silva-Júnior FP
Title	URL	Description	Details	ShortDetails	Resource	Type	Identifiers	Db	EntrezUID	Properties
Colonosphincteric electromyographic responses to sacral root stimulation: evidence for a somatosympathetic reflex.	/pubmed/18034793	Vitton V, Abysique A, Gaigé S, Leroi AM, Bouvier M.	Neurogastroenterol Motil. 2008 Apr;20(4):407-16. Epub 2007 Nov 21.	Neurogastroenterol Motil. 2008	PubMed	citation	PMID:18034793	pubmed	18034793	create date:2007/11/24 | first author:Vitton V
Effects and mechanisms of vaginal electrical stimulation on gastric tone in dogs.	/pubmed/18031474	Song GQ, Hou X, Zhu H, Chen JD.	Neurogastroenterol Motil. 2008 Apr;20(4):377-84. Epub 2007 Nov 21.	Neurogastroenterol Motil. 2008	PubMed	citation	PMID:18031474	pubmed	18031474	create date:2007/11/23 | first author:Song GQ
Segmental characteristics of oesophageal peristalsis in paediatric patients.	/pubmed/18031473	Staiano A, Boccia G, Miele E, Clouse RE.	Neurogastroenterol Motil. 2008 Jan;20(1):19-26. Epub 2007 Nov 21.	Neurogastroenterol Motil. 2008	PubMed	citation	PMID:18031473	pubmed	18031473	create date:2007/11/23 | first author:Staiano A
Manipulation of food intake and weight dynamics using retrograde neural gastric electrical stimulation in a chronic canine model.	/pubmed/18031472	Aelen P, Neshev E, Cholette M, Crisanti K, Mitchell P, Debru E, Church N, Mintchev MP.	Neurogastroenterol Motil. 2008 Apr;20(4):358-68. Epub 2007 Nov 20.	Neurogastroenterol Motil. 2008	PubMed	citation	PMID:18031472	pubmed	18031472	create date:2007/11/23 | first author:Aelen P
The effect of short-term, low-dose tricyclic and tetracyclic antidepressant treatment on satiation, postnutrient load gastrointestinal symptoms and gastric emptying: a double-blind, randomized, placebo-controlled trial.	/pubmed/18031471	Choung RS, Cremonini F, Thapa P, Zinsmeister AR, Talley NJ.	Neurogastroenterol Motil. 2008 Mar;20(3):220-7. Epub 2007 Nov 20.	Neurogastroenterol Motil. 2008	PubMed	citation	PMID:18031471	pubmed	18031471	create date:2007/11/23 | first author:Choung RS
Drinking tests in functional dyspepsia: what do they really measure?	/pubmed/18031470	Mimidis K.	Neurogastroenterol Motil. 2007 Dec;19(12):947-50. Epub 2007 Nov 20. No abstract available.	Neurogastroenterol Motil. 2007	PubMed	citation	PMID:18031470	pubmed	18031470	create date:2007/11/23 | first author:Mimidis K
Sensory signalling effects of tegaserod in patients with irritable bowel syndrome with constipation.	/pubmed/18004988	Sabaté JM, Bouhassira D, Poupardin C, Wagner A, Loria Y, Coffin B.	Neurogastroenterol Motil. 2008 Feb;20(2):134-41. Epub 2007 Nov 14.	Neurogastroenterol Motil. 2008	PubMed	citation	PMID:18004988	pubmed	18004988	create date:2007/11/17 | first author:Sabaté JM
Oesophageal heat transfer properties indication of segmental blood flow changes during distension.	/pubmed/18004987	Liao D, Frøkjaer JB, Brock C, Andersen SD, Drewes AM, Gregersen H.	Neurogastroenterol Motil. 2008 Apr;20(4):298-303. Epub 2007 Nov 14.	Neurogastroenterol Motil. 2008	PubMed	citation	PMID:18004987	pubmed	18004987	create date:2007/11/17 | first author:Liao D
Cardiovascular effects of gastric intubation and distension in healthy humans.	/pubmed/18004986	Cantù P, Savojardo D, Barelli MV, Buonamici V, Bertinieri G, Penagini R.	Neurogastroenterol Motil. 2008 Apr;20(4):304-10. Epub 2007 Nov 14.	Neurogastroenterol Motil. 2008	PubMed	citation	PMID:18004986	pubmed	18004986	create date:2007/11/17 | first author:Cantù P
Chronic intestinal pseudo-obstruction caused by an intestinal inflammatory myopathy: case report and review of the literature.	/pubmed/18004985	Dewit S, de Hertogh G, Geboes K, Tack J.	Neurogastroenterol Motil. 2008 Apr;20(4):343-8. Epub 2007 Nov 14.	Neurogastroenterol Motil. 2008	PubMed	citation	PMID:18004985	pubmed	18004985	create date:2007/11/17 | first author:Dewit S
Acidification of the oesophagus acutely increases the cough sensitivity in patients with gastro-oesophageal reflux and chronic cough.	/pubmed/17999650	Javorkova N, Varechova S, Pecova R, Tatar M, Balaz D, Demeter M, Hyrdel R, Kollarik M.	Neurogastroenterol Motil. 2008 Feb;20(2):119-24. Epub 2007 Nov 12.	Neurogastroenterol Motil. 2008	PubMed	citation	PMID:17999650	pubmed	17999650	create date:2007/11/15 | first author:Javorkova N
Gastrointestinal transit abnormalities are frequently detected in patients with unexplained GI symptoms at a tertiary centre.	/pubmed/17999649	Sadik R, Stotzer PO, Simrén M, Abrahamsson H.	Neurogastroenterol Motil. 2008 Mar;20(3):197-205. Epub 2007 Nov 5.	Neurogastroenterol Motil. 2008	PubMed	citation	PMID:17999649	pubmed	17999649	create date:2007/11/15 | first author:Sadik R
Oesophageal tone and sensation in the transition zone between proximal striated and distal smooth muscle oesophagus.	/pubmed/17999648	Karamanolis G, Stevens W, Vos R, Tack J, Clave P, Sifrim D.	Neurogastroenterol Motil. 2008 Apr;20(4):291-7. Epub 2007 Nov 12.	Neurogastroenterol Motil. 2008	PubMed	citation	PMID:17999648	pubmed	17999648	create date:2007/11/15 | first author:Karamanolis G
Risk factors for chronic constipation and a possible role of analgesics.	/pubmed/17988275	Chang JY, Locke GR, Schleck CD, Zinsmeister AR, Talley NJ.	Neurogastroenterol Motil. 2007 Nov;19(11):905-11.	Neurogastroenterol Motil. 2007	PubMed	citation	PMID:17988275	pubmed	17988275	create date:2007/11/09 | first author:Chang JY
Recent advances in enteric neurobiology: mechanosensitive interneurons.	/pubmed/17988274	Smith TK, Spencer NJ, Hennig GW, Dickson EJ.	Neurogastroenterol Motil. 2007 Nov;19(11):869-78. Review.	Neurogastroenterol Motil. 2007	PubMed	citation	PMID:17988274	pubmed	17988274	create date:2007/11/09 | first author:Smith TK
A novel calcium-sensitive potassium conductance is coupled to P2X3 subunit containing receptors in myenteric neurons of guinea pig ileum.	/pubmed/17973642	Ren J, Galligan JJ.	Neurogastroenterol Motil. 2007 Nov;19(11):912-22. Epub 2007 Jul 18.	Neurogastroenterol Motil. 2007	PubMed	citation	PMID:17973642	pubmed	17973642	create date:2007/11/02 | first author:Ren J
Impaired drinking capacity in patients with functional dyspepsia: intragastric distribution and distal stomach volume.	/pubmed/17973641	van den Elzen BD, Bennink RJ, Holman R, Tytgat GN, Boeckxstaens GE.	Neurogastroenterol Motil. 2007 Dec;19(12):968-76. Epub 2007 Jul 18.	Neurogastroenterol Motil. 2007	PubMed	citation	PMID:17973641	pubmed	17973641	create date:2007/11/02 | first author:van den Elzen BD
No difference in symptoms of irritable bowel syndrome between healthy subjects and patients with recurrent depression in remission.	/pubmed/17973640	Karling P, Danielsson A, Adolfsson R, Norrback KF.	Neurogastroenterol Motil. 2007 Nov;19(11):896-904. Epub 2007 Jul 18.	Neurogastroenterol Motil. 2007	PubMed	citation	PMID:17973640	pubmed	17973640	create date:2007/11/02 | first author:Karling P
High-viscosity liquid meal accelerates gastric emptying.	/pubmed/17973639	Shimoyama Y, Kusano M, Kawamura O, Zai H, Kuribayashi S, Higuchi T, Nagoshi A, Maeda M, Mori M.	Neurogastroenterol Motil. 2007 Nov;19(11):879-86.	Neurogastroenterol Motil. 2007	PubMed	citation	PMID:17973639	pubmed	17973639	create date:2007/11/02 | first author:Shimoyama Y
Peripheral corticotropin releasing factor (CRF) and a novel CRF1 receptor agonist, stressin1-A activate CRF1 receptor expressing cholinergic and nitrergic myenteric neurons selectively in the colon of conscious rats.	/pubmed/17973638	Yuan PQ, Million M, Wu SV, Rivier J, Taché Y.	Neurogastroenterol Motil. 2007 Nov;19(11):923-36. Epub 2007 Aug 10.	Neurogastroenterol Motil. 2007	PubMed	citation	PMID:17973638	pubmed	17973638	create date:2007/11/02 | first author:Yuan PQ
Increased visceral sensitivity in Giardia-induced postinfectious irritable bowel syndrome and functional dyspepsia. Effect of the 5HT3-antagonist ondansetron.	/pubmed/17973637	Dizdar V, Gilja OH, Hausken T.	Neurogastroenterol Motil. 2007 Dec;19(12):977-82. Epub 2007 Aug 17.	Neurogastroenterol Motil. 2007	PubMed	citation	PMID:17973637	pubmed	17973637	create date:2007/11/02 | first author:Dizdar V
Changes in colonic motility and the electrophysiological properties of myenteric neurons persist following recovery from trinitrobenzene sulfonic acid colitis in the guinea pig.	/pubmed/17973636	Krauter EM, Strong DS, Brooks EM, Linden DR, Sharkey KA, Mawe GM.	Neurogastroenterol Motil. 2007 Dec;19(12):990-1000. Epub 2007 Aug 17.	Neurogastroenterol Motil. 2007	PubMed	citation	PMID:17973636	pubmed	17973636	create date:2007/11/02 | first author:Krauter EM
Visceral hypersensitivity and intolerance symptoms in lactose malabsorption.	/pubmed/17973635	Di Stefano M, Miceli E, Mazzocchi S, Tana P, Moroni F, Corazza GR.	Neurogastroenterol Motil. 2007 Nov;19(11):887-95. Epub 2007 Aug 17.	Neurogastroenterol Motil. 2007	PubMed	citation	PMID:17973635	pubmed	17973635	create date:2007/11/02 | first author:Di Stefano M
Neurogastroenterology of tegaserod (HTF 919) in the submucosal division of the guinea-pig and human enteric nervous system.	/pubmed/17973634	Fang X, Liu S, Wang XY, Gao N, Hu HZ, Wang GD, Cook CH, Needleman BJ, Mikami DJ, Xia Y, Fei GJ, Hicks GA, Wood JD.	Neurogastroenterol Motil. 2008 Jan;20(1):80-93. Epub 2007 Aug 28.	Neurogastroenterol Motil. 2008	PubMed	citation	PMID:17973634	pubmed	17973634	create date:2007/11/02 | first author:Fang X
Effects of neurotrophin 3 on gastric and colonic motility in awake rats.	/pubmed/17973633	Küper MA, Meile T, Zittel TT, Konigsrainer A, Glatzle J.	Neurogastroenterol Motil. 2007 Dec;19(12):983-9. Epub 2007 Aug 28. Erratum in: Neurogastroenterol Motil. 2008 Jul;20(7):851. Kueper, MA [corrected to Küper, MA].	Neurogastroenterol Motil. 2007	PubMed	citation	PMID:17973633	pubmed	17973633	create date:2007/11/02 | first author:Küper MA
Kynurenic acid inhibits intestinal hypermotility and xanthine oxidase activity during experimental colon obstruction in dogs.	/pubmed/17973632	Kaszaki J, Palásthy Z, Erczes D, Rácz A, Torday C, Varga G, Vécsei L, Boros M.	Neurogastroenterol Motil. 2008 Jan;20(1):53-62. Epub 2007 Aug 28.	Neurogastroenterol Motil. 2008	PubMed	citation	PMID:17973632	pubmed	17973632	create date:2007/11/02 | first author:Kaszaki J
Species dependent differences in the actions of sympathetic nerves and noradrenaline in the internal anal sphincter.	/pubmed/17973631	Cobine CA, Fong M, Hamilton R, Keef KD.	Neurogastroenterol Motil. 2007 Nov;19(11):937-45. Epub 2007 Aug 28.	Neurogastroenterol Motil. 2007	PubMed	citation	PMID:17973631	pubmed	17973631	create date:2007/11/02 | first author:Cobine CA
Neuroepithelial stem cells differentiate into neuronal phenotypes and improve intestinal motility recovery after transplantation in the aganglionic colon of the rat.	/pubmed/17973630	Liu W, Wu RD, Dong YL, Gao YM.	Neurogastroenterol Motil. 2007 Dec;19(12):1001-9. Epub 2007 Aug 28.	Neurogastroenterol Motil. 2007	PubMed	citation	PMID:17973630	pubmed	17973630	create date:2007/11/02 | first author:Liu W
Comparison of mathematical methods for calculating colonic compliance in humans: power exponential, computer-based and manual linear interpolation models.	/pubmed/17971031	Floyd BN, Camilleri M, Andresen V, Esfandyari T, Busciglio I, Zinsmeister AR.	Neurogastroenterol Motil. 2008 Apr;20(4):330-5. Epub 2007 Oct 25.	Neurogastroenterol Motil. 2008	PubMed	citation	PMID:17971031	pubmed	17971031	create date:2007/11/01 | first author:Floyd BN
A new role for P2 receptors: talking with calcium-activated potassium channels.	/pubmed/17971030	Bertrand PP.	Neurogastroenterol Motil. 2007 Nov;19(11):865-8. Epub 2007 Oct 22.	Neurogastroenterol Motil. 2007	PubMed	citation	PMID:17971030	pubmed	17971030	create date:2007/11/01 | first author:Bertrand PP
Effect of chronic, extrinsic denervation on functional NANC innervation with vasoactive intestinal polypeptide and substance P in longitudinal muscle of rat jejunum.	/pubmed/17971029	Kasparek MS, Fatima J, Iqbal CW, Duenes JA, Sarr MG.	Neurogastroenterol Motil. 2008 Mar;20(3):243-52. Epub 2007 Oct 17.	Neurogastroenterol Motil. 2008	PubMed	citation	PMID:17971029	pubmed	17971029	create date:2007/11/01 | first author:Kasparek MS
An exploratory study of the association of adrenergic and serotonergic genotype and gastrointestinal motor functions.	/pubmed/17971028	Grudell AB, Camilleri M, Carlson P, Gorman H, Ryks M, Burton D, Baxter K, Zinsmeister AR.	Neurogastroenterol Motil. 2008 Mar;20(3):213-9. Epub 2007 Oct 17.	Neurogastroenterol Motil. 2008	PubMed	citation	PMID:17971028	pubmed	17971028	create date:2007/11/01 | first author:Grudell AB
Diabetes and the enteric nervous system.	/pubmed/17971027	Chandrasekharan B, Srinivasan S.	Neurogastroenterol Motil. 2007 Dec;19(12):951-60. Epub 2007 Oct 17. Review.	Neurogastroenterol Motil. 2007	PubMed	citation	PMID:17971027	pubmed	17971027	create date:2007/11/01 | first author:Chandrasekharan B
Inhibitors of advanced glycation end-products prevent loss of enteric neuronal nitric oxide synthase in diabetic rats.	/pubmed/17971026	Jeyabal PV, Kumar R, Gangula PR, Micci MA, Pasricha PJ.	Neurogastroenterol Motil. 2008 Mar;20(3):253-61. Epub 2007 Oct 17.	Neurogastroenterol Motil. 2008	PubMed	citation	PMID:17971026	pubmed	17971026	create date:2007/11/01 | first author:Jeyabal PV
P2Y1 receptors mediate inhibitory neuromuscular transmission and enteric neuronal activation in small intestine.	/pubmed/17971025	Gallego D, Vanden Berghe P, Farré R, Tack J, Jiménez M.	Neurogastroenterol Motil. 2008 Feb;20(2):159-68. Epub 2007 Oct 17.	Neurogastroenterol Motil. 2008	PubMed	citation	PMID:17971025	pubmed	17971025	create date:2007/11/01 | first author:Gallego D
The effect of mosapride citrate on proximal and distal colonic motor function in the guinea-pig in vitro.	/pubmed/17931343	Kim HS, Choi EJ, Park H.	Neurogastroenterol Motil. 2008 Feb;20(2):169-76. Epub 2007 Sep 7.	Neurogastroenterol Motil. 2008	PubMed	citation	PMID:17931343	pubmed	17931343	create date:2007/10/13 | first author:Kim HS
Hypersensitivity for capsaicin in patients with functional dyspepsia.	/pubmed/17931342	Hammer J, Führer M, Pipal L, Matiasek J.	Neurogastroenterol Motil. 2008 Feb;20(2):125-33. Epub 2007 Sep 7.	Neurogastroenterol Motil. 2008	PubMed	citation	PMID:17931342	pubmed	17931342	create date:2007/10/13 | first author:Hammer J
Intestinal electrical stimulation improves delayed gastric emptying and vomiting induced by duodenal distension in dogs.	/pubmed/17931341	Xu J, Chen JD.	Neurogastroenterol Motil. 2008 Mar;20(3):236-42. Epub 2007 Sep 10.	Neurogastroenterol Motil. 2008	PubMed	citation	PMID:17931341	pubmed	17931341	create date:2007/10/13 | first author:Xu J
Influence of the pattern of jejunal distension on mesenteric afferent sensitivity in the anaesthetized rat.	/pubmed/17931340	Booth CE, Shaw J, Hicks GA, Kirkup AJ, Winchester W, Grundy D.	Neurogastroenterol Motil. 2008 Feb;20(2):149-58. Epub 2007 Sep 10.	Neurogastroenterol Motil. 2008	PubMed	citation	PMID:17931340	pubmed	17931340	create date:2007/10/13 | first author:Booth CE
An audit of technical pitfalls of gastric barostat testing in dyspepsia.	/pubmed/17931339	Tutuian R, Vos R, Karamanolis G, Tack J.	Neurogastroenterol Motil. 2008 Feb;20(2):113-8. Epub 2007 Sep 10.	Neurogastroenterol Motil. 2008	PubMed	citation	PMID:17931339	pubmed	17931339	create date:2007/10/13 | first author:Tutuian R
Ultrastructural evidence for communication between intramuscular vagal mechanoreceptors and interstitial cells of Cajal in the rat fundus.	/pubmed/17931338	Powley TL, Wang XY, Fox EA, Phillips RJ, Liu LW, Huizinga JD.	Neurogastroenterol Motil. 2008 Jan;20(1):69-79. Epub 2007 Sep 4.	Neurogastroenterol Motil. 2008	PubMed	citation	PMID:17931338	pubmed	17931338	create date:2007/10/13 | first author:Powley TL
Circadian patterns of gastric electrical and mechanical activity in dogs.	/pubmed/17931337	Aviv R, Policker S, Brody F, Bitton O, Haddad W, Kliger A, Sanmiguel CP, Soffer EE.	Neurogastroenterol Motil. 2008 Jan;20(1):63-8. Epub 2007 Sep 4.	Neurogastroenterol Motil. 2008	PubMed	citation	PMID:17931337	pubmed	17931337	create date:2007/10/13 | first author:Aviv R
A comparison of autonomic function in patients with inflammatory bowel disease and in healthy controls.	/pubmed/17931336	Ganguli SC, Kamath MV, Redmond K, Chen Y, Irvine EJ, Collins SM, Tougas G.	Neurogastroenterol Motil. 2007 Dec;19(12):961-7. Epub 2007 Sep 4.	Neurogastroenterol Motil. 2007	PubMed	citation	PMID:17931336	pubmed	17931336	create date:2007/10/13 | first author:Ganguli SC
The hallucinogenic herb Salvia divinorum and its active ingredient salvinorin A reduce inflammation-induced hypermotility in mice.	/pubmed/17931335	Capasso R, Borrelli F, Zjawiony J, Kutrzeba L, Aviello G, Sarnelli G, Capasso F, Izzo AA.	Neurogastroenterol Motil. 2008 Feb;20(2):142-8. Epub 2007 Sep 4.	Neurogastroenterol Motil. 2008	PubMed	citation	PMID:17931335	pubmed	17931335	create date:2007/10/13 | first author:Capasso R
Sympathetic (electrodermal) activity during repeated maximal rectal distensions in patients with irritable bowel syndrome and constipation.	/pubmed/17919314	Walter S, Bodemar G, Hallböök O, Thorell LH.	Neurogastroenterol Motil. 2008 Jan;20(1):43-52. Epub 2007 Sep 27.	Neurogastroenterol Motil. 2008	PubMed	citation	PMID:17919314	pubmed	17919314	create date:2007/10/09 | first author:Walter S
Assessment of potential risk factors associated with ischaemic colitis.	/pubmed/17919313	Chang L, Kahler KH, Sarawate C, Quimbo R, Kralstein J.	Neurogastroenterol Motil. 2008 Jan;20(1):36-42. Epub 2007 Sep 27.	Neurogastroenterol Motil. 2008	PubMed	citation	PMID:17919313	pubmed	17919313	create date:2007/10/09 | first author:Chang L
Downregulated hypothalamic 5-HT3 receptor expression and enhanced 5-HT3 receptor antagonist-mediated improvement in fatigue-like behaviour in cholestatic rats.	/pubmed/17919312	Nguyen H, Wang H, le T, Ho W, Sharkey KA, Swain MG.	Neurogastroenterol Motil. 2008 Mar;20(3):228-35. Epub 2007 Sep 27.	Neurogastroenterol Motil. 2008	PubMed	citation	PMID:17919312	pubmed	17919312	create date:2007/10/09 | first author:Nguyen H
Expression of the Rai (Shc C) adaptor protein in the human enteric nervous system.	/pubmed/17919311	Villanacci V, Bassotti G, Ortensi B, Fisogni S, Cathomas G, Maurer CA, Galletti A, Salerni B, Pelicci G.	Neurogastroenterol Motil. 2008 Mar;20(3):206-12. Epub 2007 Sep 27.	Neurogastroenterol Motil. 2008	PubMed	citation	PMID:17919311	pubmed	17919311	create date:2007/10/09 | first author:Villanacci V
Experimental pancreatitis disturbs gastrointestinal and colonic motility in mice: effect of the prokinetic agent tegaserod.	/pubmed/17883437	Seerden TC, De Man JG, Holzer P, Van den Bossche RM, Herman AG, Pelckmans PA, De Winter BY.	Neurogastroenterol Motil. 2007 Oct;19(10):856-64.	Neurogastroenterol Motil. 2007	PubMed	citation	PMID:17883437	pubmed	17883437	create date:2007/09/22 | first author:Seerden TC
Alpha2-adrenoceptors couple to inhibition of R-type calcium currents in myenteric neurons.	/pubmed/17883436	Bian X, Galligan JJ.	Neurogastroenterol Motil. 2007 Oct;19(10):845-55.	Neurogastroenterol Motil. 2007	PubMed	citation	PMID:17883436	pubmed	17883436	create date:2007/09/22 | first author:Bian X
Title	URL	Description	Details	ShortDetails	Resource	Type	Identifiers	Db	EntrezUID	Properties
Systemic oxytocin and vasopressin excite gastrointestinal motility through oxytocin receptor in rabbits.	/pubmed/17883435	Li L, Kong X, Liu H, Liu C.	Neurogastroenterol Motil. 2007 Oct;19(10):839-44.	Neurogastroenterol Motil. 2007	PubMed	citation	PMID:17883435	pubmed	17883435	create date:2007/09/22 | first author:Li L
Role of histaminergic neurons in hypnotic modulation of brain processing of visceral perception.	/pubmed/17883434	Watanabe S, Hattori T, Kanazawa M, Kano M, Fukudo S.	Neurogastroenterol Motil. 2007 Oct;19(10):831-8.	Neurogastroenterol Motil. 2007	PubMed	citation	PMID:17883434	pubmed	17883434	create date:2007/09/22 | first author:Watanabe S
Elevated motility-related transmucosal potential difference in the upper small intestine in the irritable bowel syndrome.	/pubmed/17883433	Larsson MH, Simrén M, Thomas EA, Bornstein JC, Lindström E, Sjövall H.	Neurogastroenterol Motil. 2007 Oct;19(10):812-20.	Neurogastroenterol Motil. 2007	PubMed	citation	PMID:17883433	pubmed	17883433	create date:2007/09/22 | first author:Larsson MH
Scintigraphic validation of AC Biosusceptometry to study the gastric motor activity and the intragastric distribution of food in humans.	/pubmed/17883432	Américo MF, Oliveira RB, Romeiro FG, Baffa O, Corá LA, Miranda JR.	Neurogastroenterol Motil. 2007 Oct;19(10):804-11.	Neurogastroenterol Motil. 2007	PubMed	citation	PMID:17883432	pubmed	17883432	create date:2007/09/22 | first author:Américo MF
Sildenafil relieves symptoms and normalizes motility in patients with oesophageal spasm: a report of two cases.	/pubmed/17883431	Fox M, Sweis R, Wong T, Anggiansah A.	Neurogastroenterol Motil. 2007 Oct;19(10):798-803.	Neurogastroenterol Motil. 2007	PubMed	citation	PMID:17883431	pubmed	17883431	create date:2007/09/22 | first author:Fox M
The 'con' case. The Rome process and functional gastrointestinal disorders: the barbarians are at the gate!	/pubmed/17883430	Quigley EM.	Neurogastroenterol Motil. 2007 Oct;19(10):793-7. Review. No abstract available.	Neurogastroenterol Motil. 2007	PubMed	citation	PMID:17883430	pubmed	17883430	create date:2007/09/22 | first author:Quigley EM
The 'pro' case. The Rome III criteria.	/pubmed/17883429	Kellow JE.	Neurogastroenterol Motil. 2007 Oct;19(10):787-92. Review. No abstract available.	Neurogastroenterol Motil. 2007	PubMed	citation	PMID:17883429	pubmed	17883429	create date:2007/09/22 | first author:Kellow JE
Introduction. The Rome Foundation and Rome III.	/pubmed/17883428	Drossman DA.	Neurogastroenterol Motil. 2007 Oct;19(10):783-6. No abstract available.	Neurogastroenterol Motil. 2007	PubMed	citation	PMID:17883428	pubmed	17883428	create date:2007/09/22 | first author:Drossman DA
Multiple rapid swallowing in idiopathic achalasia: from conventional to high resolution manometry.	/pubmed/17727398	Fox M.	Neurogastroenterol Motil. 2007 Sep;19(9):780-1; author reply 782. No abstract available.	Neurogastroenterol Motil. 2007	PubMed	citation	PMID:17727398	pubmed	17727398	create date:2007/08/31 | first author:Fox M
Impaired gastric accommodation in children.	/pubmed/17727396	Gilja OH, Tefera S, Berstad A, Olafsdottir E.	Neurogastroenterol Motil. 2007 Sep;19(9):778; author reply 779. No abstract available.	Neurogastroenterol Motil. 2007	PubMed	citation	PMID:17727396	pubmed	17727396	create date:2007/08/31 | first author:Gilja OH
Long-term colonic hypersensitivity in adult rats induced by neonatal unpredictable vs predictable shock.	/pubmed/17727395	Tyler K, Moriceau S, Sullivan RM, Greenwood-van Meerveld B.	Neurogastroenterol Motil. 2007 Sep;19(9):761-8.	Neurogastroenterol Motil. 2007	PubMed	citation	PMID:17727395	pubmed	17727395	create date:2007/08/31 | first author:Tyler K
Cannabinoid type 1 receptor modulates intestinal propulsion by an attenuation of intestinal motor responses within the myenteric part of the peristaltic reflex.	/pubmed/17727394	Yuece B, Sibaev A, Broedl UC, Marsicano G, Göke B, Lutz B, Allescher HD, Storr M.	Neurogastroenterol Motil. 2007 Sep;19(9):744-53.	Neurogastroenterol Motil. 2007	PubMed	citation	PMID:17727394	pubmed	17727394	create date:2007/08/31 | first author:Yuece B
Effect of the NK(3) receptor antagonist, talnetant, on rectal sensory function and compliance in healthy humans.	/pubmed/17727393	Houghton LA, Cremonini F, Camilleri M, Busciglio I, Fell C, Cox V, Alpers DH, Dewit OE, Dukes GE, Gray E, Lea R, Zinsmeister AR, Whorwell PJ.	Neurogastroenterol Motil. 2007 Sep;19(9):732-43.	Neurogastroenterol Motil. 2007	PubMed	citation	PMID:17727393	pubmed	17727393	create date:2007/08/31 | first author:Houghton LA
Effects of glucagon-like peptide-1 and sympathetic stimulation on gastric accommodation in humans.	/pubmed/17727392	Andrews CN, Bharucha AE, Camilleri M, Low PA, Seide BM, Burton DD, Nickander KK, Baxter KL, Zinsmeister AR.	Neurogastroenterol Motil. 2007 Sep;19(9):716-23.	Neurogastroenterol Motil. 2007	PubMed	citation	PMID:17727392	pubmed	17727392	create date:2007/08/31 | first author:Andrews CN
Assessment of 24-h oesophageal pH monitoring should be divided to awake and asleep rather than upright and supine time periods.	/pubmed/17727391	Dickman R, Shapiro M, Malagon IB, Powers J, Fass R.	Neurogastroenterol Motil. 2007 Sep;19(9):709-15.	Neurogastroenterol Motil. 2007	PubMed	citation	PMID:17727391	pubmed	17727391	create date:2007/08/31 | first author:Dickman R
The cannabinoid CB(2) receptor: a good friend in the gut.	/pubmed/17727390	Izzo AA.	Neurogastroenterol Motil. 2007 Sep;19(9):704-8. Review.	Neurogastroenterol Motil. 2007	PubMed	citation	PMID:17727390	pubmed	17727390	create date:2007/08/31 | first author:Izzo AA
Can the analysis of GORD-related sleep disturbances help the clinician to better manage the disease?	/pubmed/17727389	Cuomo R.	Neurogastroenterol Motil. 2007 Sep;19(9):701-3. Review. No abstract available.	Neurogastroenterol Motil. 2007	PubMed	citation	PMID:17727389	pubmed	17727389	create date:2007/08/31 | first author:Cuomo R
Pharmacogenomics and serotonergic agents: research observations and potential clinical practice implications.	/pubmed/17620087	Camilleri M.	Neurogastroenterol Motil. 2007 Aug;19 Suppl 2:40-5. Review.	Neurogastroenterol Motil. 2007	PubMed	citation	PMID:17620087	pubmed	17620087	create date:2007/08/31 | first author:Camilleri M
Mechanisms of serotonergic agents for treatment of gastrointestinal motility and functional bowel disorders.	/pubmed/17620086	Kindt S, Tack J.	Neurogastroenterol Motil. 2007 Aug;19 Suppl 2:32-9. Review.	Neurogastroenterol Motil. 2007	PubMed	citation	PMID:17620086	pubmed	17620086	create date:2007/08/31 | first author:Kindt S
Recent advances in understanding the role of serotonin in gastrointestinal motility in functional bowel disorders: alterations in 5-HT signalling and metabolism in human disease.	/pubmed/17620085	Spiller R.	Neurogastroenterol Motil. 2007 Aug;19 Suppl 2:25-31. Review.	Neurogastroenterol Motil. 2007	PubMed	citation	PMID:17620085	pubmed	17620085	create date:2007/08/31 | first author:Spiller R
Serotonin and neuroprotection in functional bowel disorders.	/pubmed/17620084	Gershon MD, Liu MT.	Neurogastroenterol Motil. 2007 Aug;19 Suppl 2:19-24. Review.	Neurogastroenterol Motil. 2007	PubMed	citation	PMID:17620084	pubmed	17620084	create date:2007/08/31 | first author:Gershon MD
Importance of 5-hydroxytryptamine receptors on intestinal afferents in the regulation of visceral sensitivity.	/pubmed/17620083	Greenwood-van Meerveld B.	Neurogastroenterol Motil. 2007 Aug;19 Suppl 2:13-8. Review.	Neurogastroenterol Motil. 2007	PubMed	citation	PMID:17620083	pubmed	17620083	create date:2007/08/31 | first author:Greenwood-van Meerveld B
5-HT receptors on interstitial cells of Cajal, smooth muscle and enteric nerves.	/pubmed/17620082	Wouters MM, Farrugia G, Schemann M.	Neurogastroenterol Motil. 2007 Aug;19 Suppl 2:5-12. Review.	Neurogastroenterol Motil. 2007	PubMed	citation	PMID:17620082	pubmed	17620082	create date:2007/08/31 | first author:Wouters MM
Recent advances in understanding the role of serotonin in gastrointestinal motility and functional bowel disorders.	/pubmed/17620081	Galligan JJ, Parkman H.	Neurogastroenterol Motil. 2007 Aug;19 Suppl 2:1-4. No abstract available. Erratum in: Neurogastroenterol Motil. 2009 May;21(5):574.	Neurogastroenterol Motil. 2007	PubMed	citation	PMID:17620081	pubmed	17620081	create date:2007/08/31 | first author:Galligan JJ
Neonatal gastric suctioning results in chronic visceral and somatic hyperalgesia: role of corticotropin releasing factor.	/pubmed/17640185	Smith C, Nordstrom E, Sengupta JN, Miranda A.	Neurogastroenterol Motil. 2007 Aug;19(8):692-9.	Neurogastroenterol Motil. 2007	PubMed	citation	PMID:17640185	pubmed	17640185	create date:2007/07/21 | first author:Smith C
Effect of reflux-induced inflammation on transient receptor potential vanilloid one (TRPV1) expression in primary sensory neurons innervating the oesophagus of rats.	/pubmed/17640184	Banerjee B, Medda BK, Lazarova Z, Bansal N, Shaker R, Sengupta JN.	Neurogastroenterol Motil. 2007 Aug;19(8):681-91.	Neurogastroenterol Motil. 2007	PubMed	citation	PMID:17640184	pubmed	17640184	create date:2007/07/21 | first author:Banerjee B
Endogenous acyl ghrelin is involved in mediating spontaneous phase III-like contractions of the rat stomach.	/pubmed/17640183	Ariga H, Tsukamoto K, Chen C, Mantyh C, Pappas TN, Takahashi T.	Neurogastroenterol Motil. 2007 Aug;19(8):675-80.	Neurogastroenterol Motil. 2007	PubMed	citation	PMID:17640183	pubmed	17640183	create date:2007/07/21 | first author:Ariga H
A potential role for the vanilloid receptor TRPV1 in the therapeutic effect of curcumin in dinitrobenzene sulphonic acid-induced colitis in mice.	/pubmed/17640182	Martelli L, Ragazzi E, di Mario F, Martelli M, Castagliuolo I, Dal Maschio M, Palù G, Maschietto M, Scorzeto M, Vassanelli S, Brun P.	Neurogastroenterol Motil. 2007 Aug;19(8):668-74.	Neurogastroenterol Motil. 2007	PubMed	citation	PMID:17640182	pubmed	17640182	create date:2007/07/21 | first author:Martelli L
Rectal hyposensitivity: evaluation of anal sensation in female patients with refractory constipation with and without faecal incontinence.	/pubmed/17640181	Vasudevan SP, Scott SM, Gladman MA, Lunniss PJ.	Neurogastroenterol Motil. 2007 Aug;19(8):660-7.	Neurogastroenterol Motil. 2007	PubMed	citation	PMID:17640181	pubmed	17640181	create date:2007/07/21 | first author:Vasudevan SP
Recto-colonic reflex is impaired in patients with irritable bowel syndrome.	/pubmed/17640180	van der Veek PP, Steenvoorden M, Steens J, van der Schaar PJ, Brussee J, Masclee AA.	Neurogastroenterol Motil. 2007 Aug;19(8):653-9.	Neurogastroenterol Motil. 2007	PubMed	citation	PMID:17640180	pubmed	17640180	create date:2007/07/21 | first author:van der Veek PP
Absence of cardiovascular autonomic dysfunction and vagal pancreatic impairment in idiopathic achalasia of the oesophagus.	/pubmed/17640179	Herreros B, Ascaso JF, Mora F, Costa AJ, Sanchiz V, Minguez M, Benages A.	Neurogastroenterol Motil. 2007 Aug;19(8):646-52.	Neurogastroenterol Motil. 2007	PubMed	citation	PMID:17640179	pubmed	17640179	create date:2007/07/21 | first author:Herreros B
Functional association between proximal and distal gastric motility during fasting and duodenal nutrient stimulation in humans.	/pubmed/17640178	Nguyen NQ, Fraser RJ, Bryant LK, Holloway RH.	Neurogastroenterol Motil. 2007 Aug;19(8):638-45.	Neurogastroenterol Motil. 2007	PubMed	citation	PMID:17640178	pubmed	17640178	create date:2007/07/21 | first author:Nguyen NQ
A meta-analysis of the placebo response in complementary and alternative medicine trials of irritable bowel syndrome.	/pubmed/17640177	Dorn SD, Kaptchuk TJ, Park JB, Nguyen LT, Canenguez K, Nam BH, Woods KB, Conboy LA, Stason WB, Lembo AJ.	Neurogastroenterol Motil. 2007 Aug;19(8):630-7.	Neurogastroenterol Motil. 2007	PubMed	citation	PMID:17640177	pubmed	17640177	create date:2007/07/21 | first author:Dorn SD
Impact of 5-HT3 receptor blockade on colonic haemodynamic responses to ischaemia and reperfusion in the rat.	/pubmed/17593142	Grundy D, McLean P, Stead R.	Neurogastroenterol Motil. 2007 Jul;19(7):607-16.	Neurogastroenterol Motil. 2007	PubMed	citation	PMID:17593142	pubmed	17593142	create date:2007/06/27 | first author:Grundy D
Effect of intestinal inflammation on the cell-specific expression of somatostatin receptor subtypes in the murine ileum.	/pubmed/17593141	Van Op den Bosch J, van Nassauw L, Lantermann K, van Marck E, Timmermans JP.	Neurogastroenterol Motil. 2007 Jul;19(7):596-606.	Neurogastroenterol Motil. 2007	PubMed	citation	PMID:17593141	pubmed	17593141	create date:2007/06/27 | first author:Van Op den Bosch J
Regulation of interstitial cells of Cajal in the mouse gastric body by neuronal nitric oxide.	/pubmed/17593140	Choi KM, Gibbons SJ, Roeder JL, Lurken MS, Zhu J, Wouters MM, Miller SM, Szurszewski JH, Farrugia G.	Neurogastroenterol Motil. 2007 Jul;19(7):585-95.	Neurogastroenterol Motil. 2007	PubMed	citation	PMID:17593140	pubmed	17593140	create date:2007/06/27 | first author:Choi KM
Chromosomal study of enteric glial cells and neurons by fluorescence in situ hybridization in slow transit constipation.	/pubmed/17593139	Rossi E, Villanacci V, Fisogni S, Morelli A, Salerni B, Grigolato P, Bassotti G.	Neurogastroenterol Motil. 2007 Jul;19(7):578-84.	Neurogastroenterol Motil. 2007	PubMed	citation	PMID:17593139	pubmed	17593139	create date:2007/06/27 | first author:Rossi E
Attentional modulation of visceral and somatic pain.	/pubmed/17593138	Dunckley P, Aziz Q, Wise RG, Brooks J, Tracey I, Chang L.	Neurogastroenterol Motil. 2007 Jul;19(7):569-77.	Neurogastroenterol Motil. 2007	PubMed	citation	PMID:17593138	pubmed	17593138	create date:2007/06/27 | first author:Dunckley P
Correlation between gastric pH and gastro-oesophageal reflux contents: ambulatory pH-impedance monitoring results.	/pubmed/17593137	Roman S, Serraj I, Damon H, Mion F.	Neurogastroenterol Motil. 2007 Jul;19(7):562-8.	Neurogastroenterol Motil. 2007	PubMed	citation	PMID:17593137	pubmed	17593137	create date:2007/06/27 | first author:Roman S
Intersubject and intrasubject variability of gastric volumes in response to isocaloric liquid meals in functional dyspepsia and health.	/pubmed/17593136	Fruehauf H, Goetze O, Steingoetter A, Kwiatek M, Boesiger P, Thumshirn M, Schwizer W, Fried M.	Neurogastroenterol Motil. 2007 Jul;19(7):553-61.	Neurogastroenterol Motil. 2007	PubMed	citation	PMID:17593136	pubmed	17593136	create date:2007/06/27 | first author:Fruehauf H
Intestinal permeability and irritable bowel syndrome.	/pubmed/17593135	Camilleri M, Gorman H.	Neurogastroenterol Motil. 2007 Jul;19(7):545-52. Review.	Neurogastroenterol Motil. 2007	PubMed	citation	PMID:17593135	pubmed	17593135	create date:2007/06/27 | first author:Camilleri M
The many faces of nitric oxide: cytotoxic, cytoprotective or both.	/pubmed/17593134	Wiley JW.	Neurogastroenterol Motil. 2007 Jul;19(7):541-4. Review.	Neurogastroenterol Motil. 2007	PubMed	citation	PMID:17593134	pubmed	17593134	create date:2007/06/27 | first author:Wiley JW
Nitric oxide mediates the inhibitory effect of ethanol on the motility of isolated longitudinal muscle of proximal colon in rats.	/pubmed/17564633	Wang SL, Xie DP, Liu KJ, Qin JF, Feng M, Kunze W, Liu CY.	Neurogastroenterol Motil. 2007 Jun;19(6):515-21.	Neurogastroenterol Motil. 2007	PubMed	citation	PMID:17564633	pubmed	17564633	create date:2007/06/15 | first author:Wang SL
Involvement of CPI-17 downregulation in the dysmotility of the colon from dextran sodium sulphate-induced experimental colitis in a mouse model.	/pubmed/17564632	Sato K, Ohkura S, Kitahara Y, Ohama T, Hori M, Sato M, Kobayashi S, Sasaki Y, Hayashi T, Nasu T, Ozaki H.	Neurogastroenterol Motil. 2007 Jun;19(6):504-14.	Neurogastroenterol Motil. 2007	PubMed	citation	PMID:17564632	pubmed	17564632	create date:2007/06/15 | first author:Sato K
Selective iNOS inhibition enhances spontaneous gallbladder motility in the Australian possum.	/pubmed/17564631	Woods CM, Sandstrom P, Bond M, Michael M, Svanvik J, Toouli J, Saccone GT.	Neurogastroenterol Motil. 2007 Jun;19(6):497-503.	Neurogastroenterol Motil. 2007	PubMed	citation	PMID:17564631	pubmed	17564631	create date:2007/06/15 | first author:Woods CM
Interstitial cells of Cajal and neuromuscular transmission in the rat lower oesophageal sphincter.	/pubmed/17564630	Farré R, Wang XY, Vidal E, Domènech A, Pumarola M, Clave P, Huizinga JD, Jiménez M.	Neurogastroenterol Motil. 2007 Jun;19(6):484-96.	Neurogastroenterol Motil. 2007	PubMed	citation	PMID:17564630	pubmed	17564630	create date:2007/06/15 | first author:Farré R
Effect of alpha-helical CRH on quantitative electroencephalogram in patients with irritable bowel syndrome.	/pubmed/17564629	Tayama J, Sagami Y, Shimada Y, Hongo M, Fukudo S.	Neurogastroenterol Motil. 2007 Jun;19(6):471-83.	Neurogastroenterol Motil. 2007	PubMed	citation	PMID:17564629	pubmed	17564629	create date:2007/06/15 | first author:Tayama J
A genetic association study of 5-HTT LPR and GNbeta3 C825T polymorphisms with irritable bowel syndrome.	/pubmed/17564628	Saito YA, Locke GR 3rd, Zimmerman JM, Holtmann G, Slusser JP, de Andrade M, Petersen GM, Talley NJ.	Neurogastroenterol Motil. 2007 Jun;19(6):465-70.	Neurogastroenterol Motil. 2007	PubMed	citation	PMID:17564628	pubmed	17564628	create date:2007/06/15 | first author:Saito YA
Effect of oesophagitis on proximal extent of gastro-oesophageal reflux.	/pubmed/17564627	Emerenziani S, Cicala M, Zhang X, Ribolsi M, Caviglia R, Guarino MP, Sifrim D.	Neurogastroenterol Motil. 2007 Jun;19(6):459-64.	Neurogastroenterol Motil. 2007	PubMed	citation	PMID:17564627	pubmed	17564627	create date:2007/06/15 | first author:Emerenziani S
Mylohyoid motor-evoked potentials relate to swallowing function after chronic stroke dysphagia.	/pubmed/17564626	Gallas S, Moirot P, Debono G, Navarre I, Denis P, Marie JP, Verin E.	Neurogastroenterol Motil. 2007 Jun;19(6):453-8.	Neurogastroenterol Motil. 2007	PubMed	citation	PMID:17564626	pubmed	17564626	create date:2007/06/15 | first author:Gallas S
Title	URL	Description	Details	ShortDetails	Resource	Type	Identifiers	Db	EntrezUID	Properties
Chronic intestinal pseudo-obstruction: manifestations, natural history and management.	/pubmed/17564625	Stanghellini V, Cogliandro RF, de Giorgio R, Barbara G, Salvioli B, Corinaldesi R.	Neurogastroenterol Motil. 2007 Jun;19(6):440-52. Review.	Neurogastroenterol Motil. 2007	PubMed	citation	PMID:17564625	pubmed	17564625	create date:2007/06/15 | first author:Stanghellini V
Effects of NMDA receptor antagonists on visceromotor reflexes and on intestinal motility, in vivo.	/pubmed/17539896	Shafton AD, Bogeski G, Kitchener PD, Sanger GJ, Furness JB, Shimizu Y.	Neurogastroenterol Motil. 2007 Jul;19(7):617-24. Epub 2007 May 21.	Neurogastroenterol Motil. 2007	PubMed	citation	PMID:17539896	pubmed	17539896	create date:2007/06/02 | first author:Shafton AD
Sigmoid-colonic motility in health and irritable bowel syndrome: a role for 5-hydroxytryptamine.	/pubmed/17539895	Houghton LA, Atkinson W, Lockhart C, Whorwell PJ, Keevil B.	Neurogastroenterol Motil. 2007 Sep;19(9):724-31.	Neurogastroenterol Motil. 2007	PubMed	citation	PMID:17539895	pubmed	17539895	create date:2007/06/02 | first author:Houghton LA
Does co-administration of a non-selective opiate antagonist enhance acceleration of transit by a 5-HT4 agonist in constipation-predominant irritable bowel syndrome? A randomized controlled trial.	/pubmed/17539894	Foxx-Orenstein AE, Camilleri M, Szarka LA, McKinzie S, Burton D, Thomforde G, Baxter K, Zinsmeister AR.	Neurogastroenterol Motil. 2007 Oct;19(10):821-30. Epub 2007 May 21.	Neurogastroenterol Motil. 2007	PubMed	citation	PMID:17539894	pubmed	17539894	create date:2007/06/02 | first author:Foxx-Orenstein AE
TRPV1 in colitis: is it a good or a bad receptor?--a viewpoint.	/pubmed/17539893	Storr M.	Neurogastroenterol Motil. 2007 Aug;19(8):625-9. Review.	Neurogastroenterol Motil. 2007	PubMed	citation	PMID:17539893	pubmed	17539893	create date:2007/06/02 | first author:Storr M
Activation of the cannabinoid 2 (CB2) receptor inhibits murine mesenteric afferent nerve activity.	/pubmed/17539892	Hillsley K, McCaul C, Aerssens J, Peeters PJ, Gijsen H, Moechars D, Coulie B, Grundy D, Stead RH.	Neurogastroenterol Motil. 2007 Sep;19(9):769-77.	Neurogastroenterol Motil. 2007	PubMed	citation	PMID:17539892	pubmed	17539892	create date:2007/06/02 | first author:Hillsley K
Corticotropin-releasing factor receptor 1-deficient mice show decreased anxiety and colonic sensitivity.	/pubmed/17539891	Trimble N, Johnson AC, Foster A, Greenwood-van Meerveld B.	Neurogastroenterol Motil. 2007 Sep;19(9):754-60.	Neurogastroenterol Motil. 2007	PubMed	citation	PMID:17539891	pubmed	17539891	create date:2007/06/02 | first author:Trimble N
Dual pulse intestinal electrical stimulation normalizes intestinal dysrhythmia and improves symptoms induced by vasopressin in fed state in dogs.	/pubmed/17509023	Qi H, Liu S, Chen JD.	Neurogastroenterol Motil. 2007 May;19(5):411-8.	Neurogastroenterol Motil. 2007	PubMed	citation	PMID:17509023	pubmed	17509023	create date:2007/05/19 | first author:Qi H
Sphincter of Oddi function in the Australian brush-tailed possum is inhibited by intragastric ethanol.	/pubmed/17509022	Sonoda Y, Kawamoto M, Woods CN, Schloithe AC, Carati CJ, Toouli J, Saccone GT.	Neurogastroenterol Motil. 2007 May;19(5):401-10.	Neurogastroenterol Motil. 2007	PubMed	citation	PMID:17509022	pubmed	17509022	create date:2007/05/19 | first author:Sonoda Y
Stimulation of neuronal receptors, neuropeptides and cytokines during experimental oil of mustard colitis.	/pubmed/17509021	Kimball ES, Prouty SP, Pavlick KP, Wallace NH, Schneider CR, Hornby PJ.	Neurogastroenterol Motil. 2007 May;19(5):390-400.	Neurogastroenterol Motil. 2007	PubMed	citation	PMID:17509021	pubmed	17509021	create date:2007/05/19 | first author:Kimball ES
Effects of modulators of Ca(2+)-activated, intermediate-conductance potassium channels on motility of the rat small intestine, in vivo.	/pubmed/17509020	Ferens D, Baell J, Lessene G, Smith JE, Furness JB.	Neurogastroenterol Motil. 2007 May;19(5):383-9.	Neurogastroenterol Motil. 2007	PubMed	citation	PMID:17509020	pubmed	17509020	create date:2007/05/19 | first author:Ferens D
Autonomic nervous system response to a solid meal and water loading in healthy children: its relation to gastric myoelectrical activity.	/pubmed/17509019	Friesen CA, Lin Z, Schurman JV, Andre L, Mc Callum RW.	Neurogastroenterol Motil. 2007 May;19(5):376-82.	Neurogastroenterol Motil. 2007	PubMed	citation	PMID:17509019	pubmed	17509019	create date:2007/05/19 | first author:Friesen CA
Distension-induced gastric accommodation in functional dyspepsia: effect of autonomic manipulation.	/pubmed/17509018	Lunding JA, Gilja OH, Hausken T, Bayati A, Mattsson H, Berstad A.	Neurogastroenterol Motil. 2007 May;19(5):365-75.	Neurogastroenterol Motil. 2007	PubMed	citation	PMID:17509018	pubmed	17509018	create date:2007/05/19 | first author:Lunding JA
Ultrastructural injury to interstitial cells of Cajal and communication with mast cells in Crohn's disease.	/pubmed/17509017	Wang XY, Zarate N, Soderholm JD, Bourgeois JM, Liu LW, Huizinga JD.	Neurogastroenterol Motil. 2007 May;19(5):349-64.	Neurogastroenterol Motil. 2007	PubMed	citation	PMID:17509017	pubmed	17509017	create date:2007/05/19 | first author:Wang XY
Regional differences in expression of TPH-1, SERT, 5-HT(3) and 5-HT(4) receptors in the human stomach and duodenum.	/pubmed/17509016	van Lelyveld N, Ter Linde J, Schipper ME, Samsom M.	Neurogastroenterol Motil. 2007 May;19(5):342-8.	Neurogastroenterol Motil. 2007	PubMed	citation	PMID:17509016	pubmed	17509016	create date:2007/05/19 | first author:van Lelyveld N
Appetite and obesity: a gastroenterologist's perspective.	/pubmed/17509015	Camilleri M, Grudell AB.	Neurogastroenterol Motil. 2007 May;19(5):333-41. Review.	Neurogastroenterol Motil. 2007	PubMed	citation	PMID:17509015	pubmed	17509015	create date:2007/05/19 | first author:Camilleri M
From molecules to motion: altering neuronal ion channel function can lead to changes in intestinal motility.	/pubmed/17509014	Strong DS, Krauter EM, Mawe GM.	Neurogastroenterol Motil. 2007 May;19(5):329-32. No abstract available.	Neurogastroenterol Motil. 2007	PubMed	citation	PMID:17509014	pubmed	17509014	create date:2007/05/19 | first author:Strong DS
Mitemcinal (GM-611), an orally active motilin agonist, facilitates defecation in rabbits and dogs without causing loose stools.	/pubmed/17391248	Sudo H, Ozaki K, Muramatsu H, Kamei K, Yogo K, Cynshi O, Koga H, Itoh Z, Omura S, Takanashi H.	Neurogastroenterol Motil. 2007 Apr;19(4):318-26.	Neurogastroenterol Motil. 2007	PubMed	citation	PMID:17391248	pubmed	17391248	create date:2007/03/30 | first author:Sudo H
Mechanically evoked 5-hydroxytryptamine release is mediated by caveolin-associated cholesterol rich membrane domains.	/pubmed/17391247	Kim M, Christofi FL, Xue J, Robinson JM, Cooke HJ.	Neurogastroenterol Motil. 2007 Apr;19(4):309-17.	Neurogastroenterol Motil. 2007	PubMed	citation	PMID:17391247	pubmed	17391247	create date:2007/03/30 | first author:Kim M
Neurotrophin-3, but not nerve growth factor, promotes survival of human intestinal mast cells.	/pubmed/17391246	Lorentz A, Hoppe J, Worthmann H, Gebhardt T, Hesse U, Bienenstock J, Bischoff SC.	Neurogastroenterol Motil. 2007 Apr;19(4):301-8.	Neurogastroenterol Motil. 2007	PubMed	citation	PMID:17391246	pubmed	17391246	create date:2007/03/30 | first author:Lorentz A
In vitro development of gut-like tissue demonstrating rhythmic contractions from embryonic mouse intestinal cells.	/pubmed/17391245	Ito-Dufros Y, Funakoshi Y, Uehara A, Oishi K.	Neurogastroenterol Motil. 2007 Apr;19(4):288-300.	Neurogastroenterol Motil. 2007	PubMed	citation	PMID:17391245	pubmed	17391245	create date:2007/03/30 | first author:Ito-Dufros Y
Characterization of sensations induced by capsaicin in the upper gastrointestinal tract.	/pubmed/17391244	Hammer J, Vogelsang H.	Neurogastroenterol Motil. 2007 Apr;19(4):279-87.	Neurogastroenterol Motil. 2007	PubMed	citation	PMID:17391244	pubmed	17391244	create date:2007/03/30 | first author:Hammer J
Exploring the neurophysiological basis of chest wall allodynia induced by experimental oesophageal acidification - evidence of central sensitization.	/pubmed/17391243	Willert RP, Delaney C, Kelly K, Sharma A, Aziz Q, Hobson AR.	Neurogastroenterol Motil. 2007 Apr;19(4):270-8.	Neurogastroenterol Motil. 2007	PubMed	citation	PMID:17391243	pubmed	17391243	create date:2007/03/30 | first author:Willert RP
Multiple rapid swallowing in idiopathic achalasia: evidence for patients' heterogeneity.	/pubmed/17391242	Savojardo D, Mangano M, Cantù P, Penagini R.	Neurogastroenterol Motil. 2007 Apr;19(4):263-9.	Neurogastroenterol Motil. 2007	PubMed	citation	PMID:17391242	pubmed	17391242	create date:2007/03/30 | first author:Savojardo D
Geometric and mechanosensory properties of the sigmoid colon evaluated with magnetic resonance imaging.	/pubmed/17391241	Frøkjaer JB, Liao D, Steffensen E, Dimcevski G, Bergmann A, Drewes AM, Gregersen H.	Neurogastroenterol Motil. 2007 Apr;19(4):253-62.	Neurogastroenterol Motil. 2007	PubMed	citation	PMID:17391241	pubmed	17391241	create date:2007/03/30 | first author:Frøkjaer JB
Mechanosensitive ion channels in interstitial cells of Cajal and smooth muscle of the gastrointestinal tract.	/pubmed/17391240	Kraichely RE, Farrugia G.	Neurogastroenterol Motil. 2007 Apr;19(4):245-52. Review.	Neurogastroenterol Motil. 2007	PubMed	citation	PMID:17391240	pubmed	17391240	create date:2007/03/30 | first author:Kraichely RE
Chemosensitivity of the human gastrointestinal tract in health and in disease.	/pubmed/17391239	Tack J.	Neurogastroenterol Motil. 2007 Apr;19(4):241-4. Review.	Neurogastroenterol Motil. 2007	PubMed	citation	PMID:17391239	pubmed	17391239	create date:2007/03/30 | first author:Tack J
The peptide hormone xenin induces gallbladder contractions in conscious dogs.	/pubmed/17300294	Kamiyama Y, Aihara R, Nakabayashi T, Mochiki E, Asao T, Kuwano H.	Neurogastroenterol Motil. 2007 Mar;19(3):233-40.	Neurogastroenterol Motil. 2007	PubMed	citation	PMID:17300294	pubmed	17300294	create date:2007/02/16 | first author:Kamiyama Y
Cyclooxygenase-2 inhibition increases gastric tone and delays gastric emptying in rats.	/pubmed/17300293	Santos CL, Medeiros BA, Palheta-Junior RC, Macedo GM, Nobre-e-Souza MA, Troncon LE, Santos AA, Souza MH.	Neurogastroenterol Motil. 2007 Mar;19(3):225-32.	Neurogastroenterol Motil. 2007	PubMed	citation	PMID:17300293	pubmed	17300293	create date:2007/02/16 | first author:Santos CL
Inhibitory effects of sildenafil on gastric motility and gastric slow waves in dogs.	/pubmed/17300292	Zhu H, Xu X, Chen JD.	Neurogastroenterol Motil. 2007 Mar;19(3):218-24.	Neurogastroenterol Motil. 2007	PubMed	citation	PMID:17300292	pubmed	17300292	create date:2007/02/16 | first author:Zhu H
Effect of peripheral obestatin on gastric emptying and intestinal contractility in rodents.	/pubmed/17300291	De Smet B, Thijs T, Peeters TL, Depoortere I.	Neurogastroenterol Motil. 2007 Mar;19(3):211-7.	Neurogastroenterol Motil. 2007	PubMed	citation	PMID:17300291	pubmed	17300291	create date:2007/02/16 | first author:De Smet B
Upper sphincter function during transient lower oesophageal sphincter relaxation (tLOSR); it is mainly about microburps.	/pubmed/17300290	Pandolfino JE, Ghosh SK, Zhang Q, Han A, Kahrilas PJ.	Neurogastroenterol Motil. 2007 Mar;19(3):203-10.	Neurogastroenterol Motil. 2007	PubMed	citation	PMID:17300290	pubmed	17300290	create date:2007/02/16 | first author:Pandolfino JE
Clinical, psychiatric and manometric profile of cyclic vomiting syndrome in adults and response to tricyclic therapy.	/pubmed/17300289	Namin F, Patel J, Lin Z, Sarosiek I, Foran P, Esmaeili P, McCallum R.	Neurogastroenterol Motil. 2007 Mar;19(3):196-202.	Neurogastroenterol Motil. 2007	PubMed	citation	PMID:17300289	pubmed	17300289	create date:2007/02/16 | first author:Namin F
High-resolution solid-state manometry of the antropyloroduodenal region.	/pubmed/17300288	Desipio J, Friedenberg FK, Korimilli A, Richter JE, Parkman HP, Fisher RS.	Neurogastroenterol Motil. 2007 Mar;19(3):188-95.	Neurogastroenterol Motil. 2007	PubMed	citation	PMID:17300288	pubmed	17300288	create date:2007/02/16 | first author:Desipio J
A double-blind, randomized, placebo-controlled trial of itopride (100 and 200 mg three times daily) on gastric motor and sensory function in healthy volunteers.	/pubmed/17300287	Choung RS, Talley NJ, Peterson J, Camilleri M, Burton D, Harmsen WS, Zinsmeister AR.	Neurogastroenterol Motil. 2007 Mar;19(3):180-7.	Neurogastroenterol Motil. 2007	PubMed	citation	PMID:17300287	pubmed	17300287	create date:2007/02/16 | first author:Choung RS
Assessment of gastric sensorimotor function in paediatric patients with unexplained dyspeptic symptoms and poor weight gain.	/pubmed/17300286	Hoffman I, Vos R, Tack J.	Neurogastroenterol Motil. 2007 Mar;19(3):173-9.	Neurogastroenterol Motil. 2007	PubMed	citation	PMID:17300286	pubmed	17300286	create date:2007/02/16 | first author:Hoffman I
Probiotics and irritable bowel syndrome: a rationale for their use and an assessment of the evidence to date.	/pubmed/17300285	Quigley EM, Flourie B.	Neurogastroenterol Motil. 2007 Mar;19(3):166-72. Review.	Neurogastroenterol Motil. 2007	PubMed	citation	PMID:17300285	pubmed	17300285	create date:2007/02/16 | first author:Quigley EM
Obestatin--a ghrelin-associated peptide that does not hold its promise to suppress food intake and motility.	/pubmed/17300284	Gourcerol G, Taché Y.	Neurogastroenterol Motil. 2007 Mar;19(3):161-5. Review. Erratum in: Neurogastroenterol Motil. 2007 Apr;19(4):327.	Neurogastroenterol Motil. 2007	PubMed	citation	PMID:17300284	pubmed	17300284	create date:2007/02/16 | first author:Gourcerol G
Serotonergic and non-serotonergic targets in the pharmacotherapy of visceral hypersensitivity.	/pubmed/17280587	Bueno L, de Ponti F, Fried M, Kullak-Ublick GA, Kwiatek MA, Pohl D, Quigley EM, Tack J, Talley NJ.	Neurogastroenterol Motil. 2007 Jan;19(1 Suppl):89-119. Review.	Neurogastroenterol Motil. 2007	PubMed	citation	PMID:17280587	pubmed	17280587	create date:2007/02/07 | first author:Bueno L
Mechanisms of hypersensitivity in IBS and functional disorders.	/pubmed/17280586	Azpiroz F, Bouin M, Camilleri M, Mayer EA, Poitras P, Serra J, Spiller RC.	Neurogastroenterol Motil. 2007 Jan;19(1 Suppl):62-88. Review.	Neurogastroenterol Motil. 2007	PubMed	citation	PMID:17280586	pubmed	17280586	create date:2007/02/07 | first author:Azpiroz F
Contribution of sensitivity, volume and tone to visceral perception in the upper gastrointestinal tract in man: emphasis on testing.	/pubmed/17280585	Gregersen H, Kwiatek MA, Schwizer W, Tutuian R.	Neurogastroenterol Motil. 2007 Jan;19(1 Suppl):47-61. Review.	Neurogastroenterol Motil. 2007	PubMed	citation	PMID:17280585	pubmed	17280585	create date:2007/02/07 | first author:Gregersen H
Peripheral and central mechanisms of visceral sensitization in man.	/pubmed/17280584	Anand P, Aziz Q, Willert R, van Oudenhove L.	Neurogastroenterol Motil. 2007 Jan;19(1 Suppl):29-46. Review.	Neurogastroenterol Motil. 2007	PubMed	citation	PMID:17280584	pubmed	17280584	create date:2007/02/07 | first author:Anand P
In vivo and transgenic animal models used to study visceral hypersensitivity.	/pubmed/17280583	Fioramonti J, Gebhart GF.	Neurogastroenterol Motil. 2007 Jan;19(1 Suppl):20-8. Review.	Neurogastroenterol Motil. 2007	PubMed	citation	PMID:17280583	pubmed	17280583	create date:2007/02/07 | first author:Fioramonti J
Sensory transmission in the gastrointestinal tract.	/pubmed/17280582	Blackshaw LA, Brookes SJ, Grundy D, Schemann M.	Neurogastroenterol Motil. 2007 Jan;19(1 Suppl):1-19. Review.	Neurogastroenterol Motil. 2007	PubMed	citation	PMID:17280582	pubmed	17280582	create date:2007/02/07 | first author:Blackshaw LA
Immunocytochemical identification of interstitial cells of Cajal in the murine fundus using a live-labelling technique.	/pubmed/17244170	Stratton CJ, Ward SM, Horiguchi K, Sanders KM.	Neurogastroenterol Motil. 2007 Feb;19(2):152-9.	Neurogastroenterol Motil. 2007	PubMed	citation	PMID:17244170	pubmed	17244170	create date:2007/01/25 | first author:Stratton CJ
Effects of cyclooxygenase-2 inhibitor on glucagon-induced delayed gastric emptying and gastric dysrhythmia in dogs.	/pubmed/17244169	Xu J, Chen JD.	Neurogastroenterol Motil. 2007 Feb;19(2):144-51.	Neurogastroenterol Motil. 2007	PubMed	citation	PMID:17244169	pubmed	17244169	create date:2007/01/25 | first author:Xu J
Species dependent expression of intestinal smooth muscle mechanosensitive sodium channels.	/pubmed/17244168	Strege PR, Mazzone A, Kraichely RE, Sha L, Holm AN, Ou Y, Lim I, Gibbons SJ, Sarr MG, Farrugia G.	Neurogastroenterol Motil. 2007 Feb;19(2):135-43.	Neurogastroenterol Motil. 2007	PubMed	citation	PMID:17244168	pubmed	17244168	create date:2007/01/25 | first author:Strege PR
Quantification of subclasses of human colonic myenteric neurons by immunoreactivity to Hu, choline acetyltransferase and nitric oxide synthase.	/pubmed/17244167	Murphy EM, Defontgalland D, Costa M, Brookes SJ, Wattchow DA.	Neurogastroenterol Motil. 2007 Feb;19(2):126-34.	Neurogastroenterol Motil. 2007	PubMed	citation	PMID:17244167	pubmed	17244167	create date:2007/01/25 | first author:Murphy EM
CD4+CD25+ regulatory T cells in irritable bowel syndrome patients.	/pubmed/17244166	Holmén N, Isaksson S, Simrén M, Sjövall H, Ohman L.	Neurogastroenterol Motil. 2007 Feb;19(2):119-25.	Neurogastroenterol Motil. 2007	PubMed	citation	PMID:17244166	pubmed	17244166	create date:2007/01/25 | first author:Holmén N
Heart rate variability is related to pain severity and predominant bowel pattern in women with irritable bowel syndrome.	/pubmed/17244165	Cain KC, Jarrett ME, Burr RL, Hertig VL, Heitkemper MM.	Neurogastroenterol Motil. 2007 Feb;19(2):110-8.	Neurogastroenterol Motil. 2007	PubMed	citation	PMID:17244165	pubmed	17244165	create date:2007/01/25 | first author:Cain KC
Title	URL	Description	Details	ShortDetails	Resource	Type	Identifiers	Db	EntrezUID	Properties
Percutaneous implantation of gastric electrodes - a novel technique applied in animals and in patients.	/pubmed/17244164	Elfvin A, Andersson S, Abrahamsson H, Edebo A, Simrén M, Lönroth H.	Neurogastroenterol Motil. 2007 Feb;19(2):103-9.	Neurogastroenterol Motil. 2007	PubMed	citation	PMID:17244164	pubmed	17244164	create date:2007/01/25 | first author:Elfvin A
Impedance monitoring shows that posture and a meal influence gastro-oesophageal reflux composition and frequency.	/pubmed/17244163	Shay SS, Lopez R.	Neurogastroenterol Motil. 2007 Feb;19(2):94-102.	Neurogastroenterol Motil. 2007	PubMed	citation	PMID:17244163	pubmed	17244163	create date:2007/01/25 | first author:Shay SS
Dysaccommodation of the stomach: therapeutic nirvana?	/pubmed/17244162	Bisschops R, Tack J.	Neurogastroenterol Motil. 2007 Feb;19(2):85-93. Review.	Neurogastroenterol Motil. 2007	PubMed	citation	PMID:17244162	pubmed	17244162	create date:2007/01/25 | first author:Bisschops R
Is there an experimental basis for the development of ischaemic colitis as a result of 5-HT3 antagonist treatment?	/pubmed/17244161	Camilleri M.	Neurogastroenterol Motil. 2007 Feb;19(2):77-84. Review.	Neurogastroenterol Motil. 2007	PubMed	citation	PMID:17244161	pubmed	17244161	create date:2007/01/25 | first author:Camilleri M
Chronic abdominal wall pain (CAWP).	/pubmed/17187591	Greenbaum DS.	Neurogastroenterol Motil. 2007 Jan;19(1):75. No abstract available.	Neurogastroenterol Motil. 2007	PubMed	citation	PMID:17187591	pubmed	17187591	create date:2006/12/26 | first author:Greenbaum DS
The relationship between the effects of short-chain fatty acids on intestinal motility in vitro and GPR43 receptor activation.	/pubmed/17187590	Dass NB, John AK, Bassil AK, Crumbley CW, Shehee WR, Maurio FP, Moore GB, Taylor CM, Sanger GJ.	Neurogastroenterol Motil. 2007 Jan;19(1):66-74.	Neurogastroenterol Motil. 2007	PubMed	citation	PMID:17187590	pubmed	17187590	create date:2006/12/26 | first author:Dass NB
Colonic luminal proteases activate colonocyte proteinase-activated receptor-2 and regulate paracellular permeability in mice.	/pubmed/17187589	Róka R, Demaude J, Cenac N, Ferrier L, Salvador-Cartier C, Garcia-Villar R, Fioramonti J, Bueno L.	Neurogastroenterol Motil. 2007 Jan;19(1):57-65.	Neurogastroenterol Motil. 2007	PubMed	citation	PMID:17187589	pubmed	17187589	create date:2006/12/26 | first author:Róka R
Muscarinic acetylcholine receptor activation increases transcellular transport of macromolecules across mouse and human intestinal epithelium in vitro.	/pubmed/17187588	Cameron HL, Perdue MH.	Neurogastroenterol Motil. 2007 Jan;19(1):47-56.	Neurogastroenterol Motil. 2007	PubMed	citation	PMID:17187588	pubmed	17187588	create date:2006/12/26 | first author:Cameron HL
Sumatriptan is an agonist at 5-HT receptors on myenteric neurones in the guinea-pig gastric antrum.	/pubmed/17187587	Tack J, Vanden Berghe P, Coulie B, Janssens J.	Neurogastroenterol Motil. 2007 Jan;19(1):39-46.	Neurogastroenterol Motil. 2007	PubMed	citation	PMID:17187587	pubmed	17187587	create date:2006/12/26 | first author:Tack J
Pharmacodynamic effects of a novel prokinetic 5-HT receptor agonist, ATI-7505, in humans.	/pubmed/17187586	Camilleri M, Vazquez-Roque MI, Burton D, Ford T, McKinzie S, Zinsmeister AR, Druzgala P.	Neurogastroenterol Motil. 2007 Jan;19(1):30-8.	Neurogastroenterol Motil. 2007	PubMed	citation	PMID:17187586	pubmed	17187586	create date:2006/12/26 | first author:Camilleri M
Nutrient-dependent enhancement of rectal sensitivity in irritable bowel syndrome (IBS).	/pubmed/17187585	Simrén M, Agerforz P, Björnsson ES, Abrahamsson H.	Neurogastroenterol Motil. 2007 Jan;19(1):20-9.	Neurogastroenterol Motil. 2007	PubMed	citation	PMID:17187585	pubmed	17187585	create date:2006/12/26 | first author:Simrén M
A new method for evaluation of intestinal muscle contraction properties: studies in normal subjects and in patients with systemic sclerosis.	/pubmed/17187584	Gregersen H, Liao D, Pedersen J, Drewes AM.	Neurogastroenterol Motil. 2007 Jan;19(1):11-9.	Neurogastroenterol Motil. 2007	PubMed	citation	PMID:17187584	pubmed	17187584	create date:2006/12/26 | first author:Gregersen H
Chronic constipation: advances in management.	/pubmed/17187583	Wald A.	Neurogastroenterol Motil. 2007 Jan;19(1):4-10. Review.	Neurogastroenterol Motil. 2007	PubMed	citation	PMID:17187583	pubmed	17187583	create date:2006/12/26 | first author:Wald A
Actions of sumatriptan on myenteric neurones: relief from an old headache in the enteric nervous system?	/pubmed/17187582	Galligan JJ.	Neurogastroenterol Motil. 2007 Jan;19(1):1-3. No abstract available.	Neurogastroenterol Motil. 2007	PubMed	citation	PMID:17187582	pubmed	17187582	create date:2006/12/26 | first author:Galligan JJ
Evidence for the innervation of the puborectalis muscle by the levator ani nerve.	/pubmed/17109696	Wallner C, Maas CP, Dabhoiwala NF, Lamers WH, DeRuiter MC.	Neurogastroenterol Motil. 2006 Dec;18(12):1121-2. No abstract available.	Neurogastroenterol Motil. 2006	PubMed	citation	PMID:17109696	pubmed	17109696	create date:2006/11/18 | first author:Wallner C
Ghrelin augments afferent response to distension in rat isolated jejunum.	/pubmed/17109695	Murray CD, Booth CE, Bulmer DC, Kamm MA, Emmanuel AV, Winchester WJ.	Neurogastroenterol Motil. 2006 Dec;18(12):1112-20.	Neurogastroenterol Motil. 2006	PubMed	citation	PMID:17109695	pubmed	17109695	create date:2006/11/18 | first author:Murray CD
Neural mechanisms of early postinflammatory dysmotility in rat small intestine.	/pubmed/17109694	Demedts I, Geboes K, Kindt S, Vanden Berghe P, Andrioli A, Janssens J, Tack J.	Neurogastroenterol Motil. 2006 Dec;18(12):1102-11.	Neurogastroenterol Motil. 2006	PubMed	citation	PMID:17109694	pubmed	17109694	create date:2006/11/18 | first author:Demedts I
Fibre-free diet leads to impairment of neuronally mediated muscle contractile response in rat distal colon.	/pubmed/17109693	Mitsui R, Karaki SI, Kubo Y, Sugiura Y, Kuwahara A.	Neurogastroenterol Motil. 2006 Dec;18(12):1093-101.	Neurogastroenterol Motil. 2006	PubMed	citation	PMID:17109693	pubmed	17109693	create date:2006/11/18 | first author:Mitsui R
Effect of the stable thromboxane derivative, carbocyclic thromboxane A2, on membrane potential of rat myenteric neurones in culture.	/pubmed/17109692	Rehn M, Diener M.	Neurogastroenterol Motil. 2006 Dec;18(12):1084-92.	Neurogastroenterol Motil. 2006	PubMed	citation	PMID:17109692	pubmed	17109692	create date:2006/11/18 | first author:Rehn M
A novel biomagnetic approach to study caecocolonic motility in humans.	/pubmed/17109691	Romeiro FG, Corá LA, de Andreis U, Américo MF, Oliveira RB, Baffa O, Miranda JR.	Neurogastroenterol Motil. 2006 Dec;18(12):1078-83.	Neurogastroenterol Motil. 2006	PubMed	citation	PMID:17109691	pubmed	17109691	create date:2006/11/18 | first author:Romeiro FG
Pre-experimental stress in patients with irritable bowel syndrome: high cortisol values already before symptom provocation with rectal distensions.	/pubmed/17109690	Walter SA, Aardal-Eriksson E, Thorell LH, Bodemar G, Hallböök O.	Neurogastroenterol Motil. 2006 Dec;18(12):1069-77.	Neurogastroenterol Motil. 2006	PubMed	citation	PMID:17109690	pubmed	17109690	create date:2006/11/18 | first author:Walter SA
Measurements of gastric emptying of low- and high-nutrient liquids using 3D ultrasonography and scintigraphy in healthy subjects.	/pubmed/17109689	Gentilcore D, Hausken T, Horowitz M, Jones KL.	Neurogastroenterol Motil. 2006 Dec;18(12):1062-8.	Neurogastroenterol Motil. 2006	PubMed	citation	PMID:17109689	pubmed	17109689	create date:2006/11/18 | first author:Gentilcore D
The gastro-oesophageal common cavity revisited.	/pubmed/17109688	Aanen MC, Bredenoord AJ, Samsom M, Smout AJ.	Neurogastroenterol Motil. 2006 Dec;18(12):1056-61.	Neurogastroenterol Motil. 2006	PubMed	citation	PMID:17109688	pubmed	17109688	create date:2006/11/18 | first author:Aanen MC
Role of motility in chronic diarrhoea.	/pubmed/17109687	Spiller R.	Neurogastroenterol Motil. 2006 Dec;18(12):1045-55. Review.	Neurogastroenterol Motil. 2006	PubMed	citation	PMID:17109687	pubmed	17109687	create date:2006/11/18 | first author:Spiller R
MRI of the stomach in neurogastroenterology.	/pubmed/17040415	Haans JJ, Masclee AA.	Neurogastroenterol Motil. 2006 Nov;18(11):1041; author reply 1042. No abstract available.	Neurogastroenterol Motil. 2006	PubMed	citation	PMID:17040415	pubmed	17040415	create date:2006/10/17 | first author:Haans JJ
Supraspinal control of external anal sphincter motility: effects of vesical distension in humans and cats.	/pubmed/17040414	Vitton V, Grimaud JC, Bouvier M, Abysique A.	Neurogastroenterol Motil. 2006 Nov;18(11):1031-40.	Neurogastroenterol Motil. 2006	PubMed	citation	PMID:17040414	pubmed	17040414	create date:2006/10/17 | first author:Vitton V
Different susceptibilities of spontaneous rhythmicity and myogenic contractility to intestinal muscularis inflammation in the hapten-induced colitis.	/pubmed/17040413	Kiyosue M, Fujisawa M, Kinoshita K, Hori M, Ozaki H.	Neurogastroenterol Motil. 2006 Nov;18(11):1019-30.	Neurogastroenterol Motil. 2006	PubMed	citation	PMID:17040413	pubmed	17040413	create date:2006/10/17 | first author:Kiyosue M
Vasoactive intestinal peptide receptor subtypes and signalling pathways involved in relaxation of human stomach.	/pubmed/17040412	Severi C, Tattoli I, Corleto VD, Maselli MA, Trisolini P, Delle Fave G.	Neurogastroenterol Motil. 2006 Nov;18(11):1009-18.	Neurogastroenterol Motil. 2006	PubMed	citation	PMID:17040412	pubmed	17040412	create date:2006/10/17 | first author:Severi C
Influence of alcohol consumption on IBS and dyspepsia.	/pubmed/17040411	Halder SL, Locke GR 3rd, Schleck CD, Zinsmeister AR, Talley NJ.	Neurogastroenterol Motil. 2006 Nov;18(11):1001-8.	Neurogastroenterol Motil. 2006	PubMed	citation	PMID:17040411	pubmed	17040411	create date:2006/10/17 | first author:Halder SL
Serotonin transporter gene polymorphism and irritable bowel syndrome.	/pubmed/17040410	Park JM, Choi MG, Park JA, Oh JH, Cho YK, Lee IS, Kim SW, Choi KY, Chung IS.	Neurogastroenterol Motil. 2006 Nov;18(11):995-1000.	Neurogastroenterol Motil. 2006	PubMed	citation	PMID:17040410	pubmed	17040410	create date:2006/10/17 | first author:Park JM
Relationship between upper gastrointestinal symptoms and changes in body weight in a population-based cohort.	/pubmed/17040409	Cremonini F, Locke GR 3rd, Schleck CD, Zinsmeister AR, Talley NJ.	Neurogastroenterol Motil. 2006 Nov;18(11):987-94.	Neurogastroenterol Motil. 2006	PubMed	citation	PMID:17040409	pubmed	17040409	create date:2006/10/17 | first author:Cremonini F
Ambulatory 24-h oesophageal impedance-pH recordings: reliability of automatic analysis for gastro-oesophageal reflux assessment.	/pubmed/17040408	Roman S, Bruley des Varannes S, Pouderoux P, Chaput U, Mion F, Galmiche JP, Zerbib F; Consortium de Recherche Indépendant sur le Traitement et l'Exploration du Reflux gastro-oesophagien et de l'Endobrachyoesophage (CRITERE).	Neurogastroenterol Motil. 2006 Nov;18(11):978-86.	Neurogastroenterol Motil. 2006	PubMed	citation	PMID:17040408	pubmed	17040408	create date:2006/10/17 | first author:Roman S
Assessment of oesophageal emptying in achalasia patients by intraluminal impedance monitoring.	/pubmed/17040407	Conchillo JM, Selimah M, Bredenoord AJ, Samsom M, Smout AJ.	Neurogastroenterol Motil. 2006 Nov;18(11):971-7.	Neurogastroenterol Motil. 2006	PubMed	citation	PMID:17040407	pubmed	17040407	create date:2006/10/17 | first author:Conchillo JM
Electrical stimulation - an evolving concept in the treatment of colonic motor dysfunctions.	/pubmed/17040406	Sevcencu C.	Neurogastroenterol Motil. 2006 Nov;18(11):960-70. Review.	Neurogastroenterol Motil. 2006	PubMed	citation	PMID:17040406	pubmed	17040406	create date:2006/10/17 | first author:Sevcencu C
Serotonin transporter gene polymorphisms in irritable bowel syndrome.	/pubmed/17040405	Geeraerts B, van Oudenhove L, Tack J.	Neurogastroenterol Motil. 2006 Nov;18(11):957-9. Review. No abstract available.	Neurogastroenterol Motil. 2006	PubMed	citation	PMID:17040405	pubmed	17040405	create date:2006/10/17 | first author:Geeraerts B
Involvement of cannabinoid receptors in inflammatory hypersensitivity to colonic distension in rats.	/pubmed/16961698	Sanson M, Bueno L, Fioramonti J.	Neurogastroenterol Motil. 2006 Oct;18(10):949-56.	Neurogastroenterol Motil. 2006	PubMed	citation	PMID:16961698	pubmed	16961698	create date:2006/09/12 | first author:Sanson M
Hyperexcitability of convergent colon and bladder dorsal root ganglion neurons after colonic inflammation: mechanism for pelvic organ cross-talk.	/pubmed/16961697	Malykhina AP, Qin C, Greenwood-van Meerveld B, Foreman RD, Lupu F, Akbarali HI.	Neurogastroenterol Motil. 2006 Oct;18(10):936-48.	Neurogastroenterol Motil. 2006	PubMed	citation	PMID:16961697	pubmed	16961697	create date:2006/09/12 | first author:Malykhina AP
The nocturnal jejunal migrating motor complex: defining normal ranges by study of 51 healthy adult volunteers and meta-analysis.	/pubmed/16961696	Scott SM, Knowles CH, Wang D, Yazaki E, Picon L, Wingate DL, Lindberg G.	Neurogastroenterol Motil. 2006 Oct;18(10):927-35.	Neurogastroenterol Motil. 2006	PubMed	citation	PMID:16961696	pubmed	16961696	create date:2006/09/12 | first author:Scott SM
The influence of the novel 5-HT1A agonist R137696 on the proximal stomach function in healthy volunteers.	/pubmed/16961695	Boeckxstaens GE, Tytgat GN, Wajs E, van Nueten L, de Ridder F, Meulemans A, Tack J.	Neurogastroenterol Motil. 2006 Oct;18(10):919-26.	Neurogastroenterol Motil. 2006	PubMed	citation	PMID:16961695	pubmed	16961695	create date:2006/09/12 | first author:Boeckxstaens GE
Effect of female sex hormone supplementation and withdrawal on gastrointestinal and colonic transit in postmenopausal women.	/pubmed/16961694	Gonenne J, Esfandyari T, Camilleri M, Burton DD, Stephens DA, Baxter KL, Zinsmeister AR, Bharucha AE.	Neurogastroenterol Motil. 2006 Oct;18(10):911-8.	Neurogastroenterol Motil. 2006	PubMed	citation	PMID:16961694	pubmed	16961694	create date:2006/09/12 | first author:Gonenne J
Intestinal tone and gas motion.	/pubmed/16961693	Tremolaterra F, Villoria A, Serra J, Azpiroz F, Malagelada JR.	Neurogastroenterol Motil. 2006 Oct;18(10):905-10.	Neurogastroenterol Motil. 2006	PubMed	citation	PMID:16961693	pubmed	16961693	create date:2006/09/12 | first author:Tremolaterra F
Regional gastric emptying abnormalities in functional dyspepsia and gastro-oesophageal reflux disease.	/pubmed/16961692	Gonlachanvit S, Maurer AH, Fisher RS, Parkman HP.	Neurogastroenterol Motil. 2006 Oct;18(10):894-904.	Neurogastroenterol Motil. 2006	PubMed	citation	PMID:16961692	pubmed	16961692	create date:2006/09/12 | first author:Gonlachanvit S
Gastro-oesophageal reflux of liquids and gas during transient lower oesophageal sphincter relaxations.	/pubmed/16961691	Bredenoord AJ, Weusten BL, Timmer R, Smout AJ.	Neurogastroenterol Motil. 2006 Oct;18(10):888-93.	Neurogastroenterol Motil. 2006	PubMed	citation	PMID:16961691	pubmed	16961691	create date:2006/09/12 | first author:Bredenoord AJ
Advances in ontogeny of the enteric nervous system.	/pubmed/16961690	Burns AJ, Thapar N.	Neurogastroenterol Motil. 2006 Oct;18(10):876-87. Review.	Neurogastroenterol Motil. 2006	PubMed	citation	PMID:16961690	pubmed	16961690	create date:2006/09/12 | first author:Burns AJ
A mechanical perspective on intestinal tone and gas motion.	/pubmed/16961689	Gregersen H.	Neurogastroenterol Motil. 2006 Oct;18(10):873-5. Review. No abstract available.	Neurogastroenterol Motil. 2006	PubMed	citation	PMID:16961689	pubmed	16961689	create date:2006/09/12 | first author:Gregersen H
Plasticity of rat small intestine after removal of a chronic mechanical obstruction.	/pubmed/16918766	Bertoni S, Gabella G, Ballabeni V, Ghirardi A, Impicciatore M, Barocelli E.	Neurogastroenterol Motil. 2006 Sep;18(9):862-72.	Neurogastroenterol Motil. 2006	PubMed	citation	PMID:16918766	pubmed	16918766	create date:2006/08/22 | first author:Bertoni S
5-HT4 receptor agonists enhance both cholinergic and nitrergic activities in human isolated colon circular muscle.	/pubmed/16918765	Cellek S, John AK, Thangiah R, Dass NB, Bassil AK, Jarvie EM, Lalude O, Vivekanandan S, Sanger GJ.	Neurogastroenterol Motil. 2006 Sep;18(9):853-61.	Neurogastroenterol Motil. 2006	PubMed	citation	PMID:16918765	pubmed	16918765	create date:2006/08/22 | first author:Cellek S
Altered tachykinergic influence on gastric mechanical activity in mdx mice.	/pubmed/16918764	Mulè F, Amato A, Vannucchi MG, Faussone-Pellegrini MS, Serio R.	Neurogastroenterol Motil. 2006 Sep;18(9):844-52.	Neurogastroenterol Motil. 2006	PubMed	citation	PMID:16918764	pubmed	16918764	create date:2006/08/22 | first author:Mulè F
Postinfectious irritable bowel syndrome may occur after non-gastrointestinal and intestinal infection.	/pubmed/16918763	McKeown ES, Parry SD, Stansfield R, Barton JR, Welfare MR.	Neurogastroenterol Motil. 2006 Sep;18(9):839-43.	Neurogastroenterol Motil. 2006	PubMed	citation	PMID:16918763	pubmed	16918763	create date:2006/08/22 | first author:McKeown ES
Effect of a cannabinoid agonist on gastrointestinal transit and postprandial satiation in healthy human subjects: a randomized, placebo-controlled study.	/pubmed/16918762	Esfandyari T, Camilleri M, Ferber I, Burton D, Baxter K, Zinsmeister AR.	Neurogastroenterol Motil. 2006 Sep;18(9):831-8.	Neurogastroenterol Motil. 2006	PubMed	citation	PMID:16918762	pubmed	16918762	create date:2006/08/22 | first author:Esfandyari T
Title	URL	Description	Details	ShortDetails	Resource	Type	Identifiers	Db	EntrezUID	Properties
Gastric electrical stimulation for intractable vomiting in patients with chronic intestinal pseudoobstruction.	/pubmed/16918761	Andersson S, Lönroth H, Simrén M, Ringström G, Elfvin A, Abrahamsson H.	Neurogastroenterol Motil. 2006 Sep;18(9):823-30.	Neurogastroenterol Motil. 2006	PubMed	citation	PMID:16918761	pubmed	16918761	create date:2006/08/22 | first author:Andersson S
Oesophageal motility disorders in type 1 diabetes mellitus and their relation to cardiovascular autonomic neuropathy.	/pubmed/16918760	Ascaso JF, Herreros B, Sanchiz V, Lluch I, Real JT, Minguez M, Mora F, Benages A.	Neurogastroenterol Motil. 2006 Sep;18(9):813-22.	Neurogastroenterol Motil. 2006	PubMed	citation	PMID:16918760	pubmed	16918760	create date:2006/08/22 | first author:Ascaso JF
New imaging in neurogastroenterology: an overview.	/pubmed/16918759	Camilleri M.	Neurogastroenterol Motil. 2006 Sep;18(9):805-12. Review.	Neurogastroenterol Motil. 2006	PubMed	citation	PMID:16918759	pubmed	16918759	create date:2006/08/22 | first author:Camilleri M
Achalasia: botox, dilatation or laparoscopic surgery in 2006.	/pubmed/16918758	Pehlivanov N, Pasricha PJ.	Neurogastroenterol Motil. 2006 Sep;18(9):799-804. Review. No abstract available.	Neurogastroenterol Motil. 2006	PubMed	citation	PMID:16918758	pubmed	16918758	create date:2006/08/22 | first author:Pehlivanov N
Constitutive expression of cyclooxygenase-2 in the neuromuscular compartment of normal human colon.	/pubmed/16918730	Bernardini N, Colucci R, Mattii L, Segnani C, Fornai M, de Giorgio R, Barbara G, Castagna M, Nardini V, Dolfi A, Del Tacca M, Blandizzi C.	Neurogastroenterol Motil. 2006 Aug;18(8):654-62.	Neurogastroenterol Motil. 2006	PubMed	citation	PMID:16918730	pubmed	16918730	create date:2006/08/22 | first author:Bernardini N
Neural gastrointestinal electrical stimulation enhances colonic motility in a chronic canine model of delayed colonic transit.	/pubmed/16918729	Sanmiguel CP, Casillas S, Senagore A, Mintchev MP, Soffer EE.	Neurogastroenterol Motil. 2006 Aug;18(8):647-53.	Neurogastroenterol Motil. 2006	PubMed	citation	PMID:16918729	pubmed	16918729	create date:2006/08/22 | first author:Sanmiguel CP
Intragastric acidification inhibits motilin-induced phase III activity in humans.	/pubmed/16918728	Haans JJ, Masclee AA.	Neurogastroenterol Motil. 2006 Aug;18(8):637-46.	Neurogastroenterol Motil. 2006	PubMed	citation	PMID:16918728	pubmed	16918728	create date:2006/08/22 | first author:Haans JJ
Effect of an acute intraluminal administration of capsaicin on oesophageal motor pattern in GORD patients with ineffective oesophageal motility.	/pubmed/16918727	Grossi L, Cappello G, Marzio L.	Neurogastroenterol Motil. 2006 Aug;18(8):632-6.	Neurogastroenterol Motil. 2006	PubMed	citation	PMID:16918727	pubmed	16918727	create date:2006/08/22 | first author:Grossi L
Biomagnetic characterization of spatiotemporal parameters of the gastric slow wave.	/pubmed/16918726	Bradshaw LA, Irimia A, Sims JA, Gallucci MR, Palmer RL, Richards WO.	Neurogastroenterol Motil. 2006 Aug;18(8):619-31.	Neurogastroenterol Motil. 2006	PubMed	citation	PMID:16918726	pubmed	16918726	create date:2006/08/22 | first author:Bradshaw LA
Dietary factors in functional dyspepsia.	/pubmed/16918725	Feinle-Bisset C, Horowitz M.	Neurogastroenterol Motil. 2006 Aug;18(8):608-18. Review.	Neurogastroenterol Motil. 2006	PubMed	citation	PMID:16918725	pubmed	16918725	create date:2006/08/22 | first author:Feinle-Bisset C
Is there a role of food allergy in irritable bowel syndrome and functional dyspepsia? A systematic review.	/pubmed/16918724	Park MI, Camilleri M.	Neurogastroenterol Motil. 2006 Aug;18(8):595-607. Review.	Neurogastroenterol Motil. 2006	PubMed	citation	PMID:16918724	pubmed	16918724	create date:2006/08/22 | first author:Park MI
TRP channels as therapeutic targets: hot property, or time to cool down?	/pubmed/16918723	Hicks GA.	Neurogastroenterol Motil. 2006 Aug;18(8):590-4. Review.	Neurogastroenterol Motil. 2006	PubMed	citation	PMID:16918723	pubmed	16918723	create date:2006/08/22 | first author:Hicks GA
Role of TNF-alpha in muscularis inflammation and motility disorder in a TNBS-induced colitis model: clues from TNF-alpha-deficient mice.	/pubmed/16771773	Kinoshita K, Hori M, Fujisawa M, Sato K, Ohama T, Momotani E, Ozaki H.	Neurogastroenterol Motil. 2006 Jul;18(7):578-88.	Neurogastroenterol Motil. 2006	PubMed	citation	PMID:16771773	pubmed	16771773	create date:2006/06/15 | first author:Kinoshita K
Electrical activity in the rectum of anaesthetized dogs.	/pubmed/16771772	Lammers WJ, Abazer FA, Ver Donck L, Smets D, Schuurkes JA, Coulie B.	Neurogastroenterol Motil. 2006 Jul;18(7):569-77.	Neurogastroenterol Motil. 2006	PubMed	citation	PMID:16771772	pubmed	16771772	create date:2006/06/15 | first author:Lammers WJ
Intramuscular interstitial cells of Cajal associated with mast cells survive nitrergic nerves in achalasia.	/pubmed/16771771	Zarate N, Wang XY, Tougas G, Anvari M, Birch D, Mearin F, Malagelada JR, Huizinga JD.	Neurogastroenterol Motil. 2006 Jul;18(7):556-68.	Neurogastroenterol Motil. 2006	PubMed	citation	PMID:16771771	pubmed	16771771	create date:2006/06/15 | first author:Zarate N
Validation of a semi-automated scintigraphic technique for detecting episodic, real-time colonic flow.	/pubmed/16771770	Dinning PG, McKay E, Cook IJ.	Neurogastroenterol Motil. 2006 Jul;18(7):547-55.	Neurogastroenterol Motil. 2006	PubMed	citation	PMID:16771770	pubmed	16771770	create date:2006/06/15 | first author:Dinning PG
Enteroendocrine cell counts correlate with visceral hypersensitivity in patients with diarrhoea-predominant irritable bowel syndrome.	/pubmed/16771769	Park JH, Rhee PL, Kim G, Lee JH, Kim YH, Kim JJ, Rhee JC, Song SY.	Neurogastroenterol Motil. 2006 Jul;18(7):539-46.	Neurogastroenterol Motil. 2006	PubMed	citation	PMID:16771769	pubmed	16771769	create date:2006/06/15 | first author:Park JH
Novel smooth muscle markers reveal abnormalities of the intestinal musculature in severe colorectal motility disorders.	/pubmed/16771768	Wedel T, Van Eys GJ, Waltregny D, Glénisson W, Castronovo V, Vanderwinden JM.	Neurogastroenterol Motil. 2006 Jul;18(7):526-38.	Neurogastroenterol Motil. 2006	PubMed	citation	PMID:16771768	pubmed	16771768	create date:2006/06/15 | first author:Wedel T
HLA and enteric antineuronal antibodies in patients with achalasia.	/pubmed/16771767	Latiano A, De Giorgio R, Volta U, Palmieri O, Zagaria C, Stanghellini V, Barbara G, Mangia A, Andriulli A, Corinaldesi R, Annese V.	Neurogastroenterol Motil. 2006 Jul;18(7):520-5.	Neurogastroenterol Motil. 2006	PubMed	citation	PMID:16771767	pubmed	16771767	create date:2006/06/15 | first author:Latiano A
Pelvic floor: anatomy and function.	/pubmed/16771766	Bharucha AE.	Neurogastroenterol Motil. 2006 Jul;18(7):507-19. Review.	Neurogastroenterol Motil. 2006	PubMed	citation	PMID:16771766	pubmed	16771766	create date:2006/06/15 | first author:Bharucha AE
Management of patients with chronic abdominal pain in clinical practice.	/pubmed/16771765	Camilleri M.	Neurogastroenterol Motil. 2006 Jul;18(7):499-506. Review.	Neurogastroenterol Motil. 2006	PubMed	citation	PMID:16771765	pubmed	16771765	create date:2006/06/15 | first author:Camilleri M
Neuroimmune signalling in the gut - mediators linked to disorders?	/pubmed/16771764	Vergnolle N.	Neurogastroenterol Motil. 2006 Jul;18(7):497-8. Review. No abstract available.	Neurogastroenterol Motil. 2006	PubMed	citation	PMID:16771764	pubmed	16771764	create date:2006/06/15 | first author:Vergnolle N
Magnet Tracking: a new tool for in vivo studies of the rat gastrointestinal motility.	/pubmed/16700727	Guignet R, Bergonzelli G, Schlageter V, Turini M, Kucera P.	Neurogastroenterol Motil. 2006 Jun;18(6):472-8.	Neurogastroenterol Motil. 2006	PubMed	citation	PMID:16700727	pubmed	16700727	create date:2006/05/17 | first author:Guignet R
[truncated: 548 more rows]
