# Supplementary material for: Rising Publication Delays Inflate Journal Impact Factors
Source: PLoS One. 2012 Dec 31;7(12):e53374. doi: 10.1371/journal.pone.0053374 (PMC3534064; doi:10.1371/journal.pone.0053374)
Supplement: Data S1 — Datasets used for the analysis. (ZIP) [file pone.0053374.s005.zip › Neuroimage.csv]

Title	URL	Description	Details	ShortDetails	Resource	Type	Identifiers	Db	EntrezUID	Properties
Dissociable roles of human inferior frontal gyrus during action execution and observation.	/pubmed/22321646	Press C, Weiskopf N, Kilner JM.	Neuroimage. 2012 Feb 1. [Epub ahead of print]	Neuroimage. 2012	PubMed	citation	PMID:22321646	pubmed	22321646	create date:2012/02/11 | first author:Press C
A geographical history of social cognitive neuroscience.	/pubmed/22309803	Lieberman MD.	Neuroimage. 2012 Jan 28. [Epub ahead of print]	Neuroimage. 2012	PubMed	citation	PMID:22309803	pubmed	22309803	create date:2012/02/09 | first author:Lieberman MD
Finding the BOLD effect in brain images.	/pubmed/22309802	Ogawa S.	Neuroimage. 2012 Jan 28. [Epub ahead of print]	Neuroimage. 2012	PubMed	citation	PMID:22309802	pubmed	22309802	create date:2012/02/09 | first author:Ogawa S
Imaging of lamination patterns of the adult human olfactory bulb and tract: In vitro comparison of standard- and high-resolution 3T MRI, and MR microscopy at 9.4T.	/pubmed/22306806	Burmeister HP, Bitter T, Heiler PM, Irintchev A, Fröber R, Dietzel M, Baltzer PA, Schad LR, Reichenbach JR, Gudziol H, Guntinas-Lichius O, Kaiser WA.	Neuroimage. 2012 Jan 27. [Epub ahead of print]	Neuroimage. 2012	PubMed	citation	PMID:22306806	pubmed	22306806	create date:2012/02/07 | first author:Burmeister HP
Brain 'talks over' boring quotes: Top-down activation of voice-selective areas while listening to monotonous direct speech quotations.	/pubmed/22306805	Yao B, Belin P, Scheepers C.	Neuroimage. 2012 Jan 28. [Epub ahead of print]	Neuroimage. 2012	PubMed	citation	PMID:22306805	pubmed	22306805	create date:2012/02/07 | first author:Yao B
Can target-to-pons ratio be used as a reliable method for the analysis of [(11)C]PIB brain scans?	/pubmed/22306804	Edison P, Hinz R, Ramlackhansingh A, Thomas J, Gelosa G, Archer HA, Turkheimer FE, Brooks DJ.	Neuroimage. 2012 Jan 27. [Epub ahead of print]	Neuroimage. 2012	PubMed	citation	PMID:22306804	pubmed	22306804	create date:2012/02/07 | first author:Edison P
Interaction of COMT val(158)met and externalizing behavior: Relation to prefrontal brain activity and behavioral performance.	/pubmed/22306803	Shehzad Z, Deyoung CG, Kang Y, Grigorenko EL, Gray JR.	Neuroimage. 2012 Jan 28. [Epub ahead of print]	Neuroimage. 2012	PubMed	citation	PMID:22306803	pubmed	22306803	create date:2012/02/07 | first author:Shehzad Z
The coupling controversy.	/pubmed/22306802	Fox PT.	Neuroimage. 2012 Jan 28. [Epub ahead of print]	Neuroimage. 2012	PubMed	citation	PMID:22306802	pubmed	22306802	create date:2012/02/07 | first author:Fox PT
Measuring longitudinal change in the hippocampal formation from in vivo high-resolution T2-weighted MRI.	/pubmed/22306801	Das SR, Avants BB, Pluta J, Wang H, Suh JW, Weiner MW, Mueller SG, Yushkevich PA.	Neuroimage. 2012 Jan 28. [Epub ahead of print]	Neuroimage. 2012	PubMed	citation	PMID:22306801	pubmed	22306801	create date:2012/02/07 | first author:Das SR
Normative database of judgment of complexity task with functional near infrared spectroscopy-Application for TBI.	/pubmed/22306800	Amyot F, Zimmermann T, Riley J, Kainerstorfer JM, Chernomordik V, Mooshagian E, Najafizadeh L, Krueger F, Gandjbakhche AH, Wassermann EM.	Neuroimage. 2012 Jan 28. [Epub ahead of print]	Neuroimage. 2012	PubMed	citation	PMID:22306800	pubmed	22306800	create date:2012/02/07 | first author:Amyot F
Embodied empathy for tactile events: Interindividual differences and vicarious somatosensory responses during touch observation.	/pubmed/22306799	Schaefer M, Heinze HJ, Rotte M.	Neuroimage. 2012 Jan 28. [Epub ahead of print]	Neuroimage. 2012	PubMed	citation	PMID:22306799	pubmed	22306799	create date:2012/02/07 | first author:Schaefer M
Temporal scaling characteristics of diffusion as a new MRI contrast: Findings in rat hippocampus.	/pubmed/22306798	Ozarslan E, Shepherd TM, Koay CG, Blackband SJ, Basser PJ.	Neuroimage. 2012 Jan 26. [Epub ahead of print]	Neuroimage. 2012	PubMed	citation	PMID:22306798	pubmed	22306798	create date:2012/02/07 | first author:Ozarslan E
Detection of epileptic activity in fMRI without recording the EEG.	/pubmed/22306797	Lopes R, Lina JM, Fahoum F, Gotman J.	Neuroimage. 2012 Jan 28. [Epub ahead of print]	Neuroimage. 2012	PubMed	citation	PMID:22306797	pubmed	22306797	create date:2012/02/07 | first author:Lopes R
Gradient Echo Plural Contrast Imaging - Signal model and derived contrasts: T2*, T1, Phase, SWI, T1f, FST2*and T2*-SWI.	/pubmed/22305993	Luo J, Jagadeesan BD, Cross AH, Yablonskiy DA.	Neuroimage. 2012 Jan 28. [Epub ahead of print]	Neuroimage. 2012	PubMed	citation	PMID:22305993	pubmed	22305993	create date:2012/02/07 | first author:Luo J
Steady-state responses in MEG demonstrate information integration within but not across the auditory and visual senses.	/pubmed/22305992	Giani AS, Ortiz EB, Belardinelli P, Kleiner M, Preissl H, Noppeney U.	Neuroimage. 2012 Jan 28. [Epub ahead of print]	Neuroimage. 2012	PubMed	citation	PMID:22305992	pubmed	22305992	create date:2012/02/07 | first author:Giani AS
Reactivation of visual cortex during memory retrieval: Content specificity and emotional modulation.	/pubmed/22305991	Hofstetter C, Achaibou A, Vuilleumier P.	Neuroimage. 2012 Jan 28. [Epub ahead of print]	Neuroimage. 2012	PubMed	citation	PMID:22305991	pubmed	22305991	create date:2012/02/07 | first author:Hofstetter C
The spatial distribution of age-related white matter changes as a function of vascular risk factors-Results from the LADIS study.	/pubmed/22305990	Rostrup E, Gouw AA, Vrenken H, van Straaten EC, Ropele S, Pantoni L, Inzitari D, Barkhof F, Waldemar G; on behalf of the LADIS study group.	Neuroimage. 2012 Jan 28. [Epub ahead of print]	Neuroimage. 2012	PubMed	citation	PMID:22305990	pubmed	22305990	create date:2012/02/07 | first author:Rostrup E
The intravascular susceptibility effect and the underlying physiology of fMRI.	/pubmed/22305989	Villringer A.	Neuroimage. 2012 Jan 28. [Epub ahead of print]	Neuroimage. 2012	PubMed	citation	PMID:22305989	pubmed	22305989	create date:2012/02/07 | first author:Villringer A
Circular representation of human cortical networks for subject and population-level connectomic visualization.	/pubmed/22305988	Irimia A, Chambers MC, Torgerson CM, Van Horn JD.	Neuroimage. 2012 Jan 28. [Epub ahead of print]	Neuroimage. 2012	PubMed	citation	PMID:22305988	pubmed	22305988	create date:2012/02/07 | first author:Irimia A
The past, present and future of social neuroscience: A European perspective.	/pubmed/22305955	Singer T.	Neuroimage. 2012 Jan 28. [Epub ahead of print]	Neuroimage. 2012	PubMed	citation	PMID:22305955	pubmed	22305955	create date:2012/02/07 | first author:Singer T
Analysis of automated methods for spatial normalization of lesioned brains.	/pubmed/22305954	Ripollés P, Marco-Pallarés J, de Diego-Balaguer R, Miró J, Falip M, Juncadella M, Rubio F, Rodriguez-Fornells A.	Neuroimage. 2012 Jan 28. [Epub ahead of print]	Neuroimage. 2012	PubMed	citation	PMID:22305954	pubmed	22305954	create date:2012/02/07 | first author:Ripollés P
Construction of a neuroanatomical shape complex atlas from 3D MRI brain structures.	/pubmed/22305953	Chen T, Rangarajan A, Eisenschenk SJ, Vemuria BC.	Neuroimage. 2012 Jan 28. [Epub ahead of print]	Neuroimage. 2012	PubMed	citation	PMID:22305953	pubmed	22305953	create date:2012/02/07 | first author:Chen T
Nonlinear denoising and analysis of neuroimages with kernel principal component analysis and pre-image estimation.	/pubmed/22305952	Rasmussen PM, Abrahamsen TJ, Madsen KH, Hansen LK.	Neuroimage. 2012 Jan 28. [Epub ahead of print]	Neuroimage. 2012	PubMed	citation	PMID:22305952	pubmed	22305952	create date:2012/02/07 | first author:Rasmussen PM
Preparation of fixed mouse brains for MRI.	/pubmed/22305951	Cahill LS, Laliberté CL, Ellegood J, Spring S, Gleave JA, van Eede MC, Lerch JP, Henkelman RM.	Neuroimage. 2012 Jan 28. [Epub ahead of print]	Neuroimage. 2012	PubMed	citation	PMID:22305951	pubmed	22305951	create date:2012/02/07 | first author:Cahill LS
MRI atrophy of the caudate nucleus and slower walking speed in the elderly.	/pubmed/22305950	Dumurgier J, Crivello F, Mazoyer B, Ahmed I, Tavernier B, Grabli D, François C, Tzourio-Mazoyer N, Tzourio C, Elbaz A.	Neuroimage. 2012 Jan 28. [Epub ahead of print]	Neuroimage. 2012	PubMed	citation	PMID:22305950	pubmed	22305950	create date:2012/02/07 | first author:Dumurgier J
Evidence of a direct influence between the thalamus and hMT+ independent of V1 in the human brain as measured by fMRI.	/pubmed/22300813	Gaglianese A, Costagli M, Bernardi G, Ricciardi E, Pietrini P.	Neuroimage. 2012 Jan 26. [Epub ahead of print]	Neuroimage. 2012	PubMed	citation	PMID:22300813	pubmed	22300813	create date:2012/02/04 | first author:Gaglianese A
Functional activity of the right temporo-parietal junction and of the medial prefrontal cortex associated with true and false belief reasoning.	/pubmed/22300812	Döhnel K, Schuwerk T, Meinhardt J, Sodian B, Hajak G, Sommer M.	Neuroimage. 2012 Jan 21. [Epub ahead of print]	Neuroimage. 2012	PubMed	citation	PMID:22300812	pubmed	22300812	create date:2012/02/04 | first author:Döhnel K
Distinct neural networks underlie encoding of categorical versus coordinate spatial relations during active navigation.	/pubmed/22300811	Baumann O, Chan E, Mattingley JB.	Neuroimage. 2012 Jan 24. [Epub ahead of print]	Neuroimage. 2012	PubMed	citation	PMID:22300811	pubmed	22300811	create date:2012/02/04 | first author:Baumann O
BOLD fMRI investigation of the rat auditory pathway and tonotopic organization.	/pubmed/22297205	Cheung MM, Lau C, Zhou IY, Chan KC, Cheng JS, Zhang JW, Ho LC, Wu EX.	Neuroimage. 2012 Jan 25. [Epub ahead of print]	Neuroimage. 2012	PubMed	citation	PMID:22297205	pubmed	22297205	create date:2012/02/03 | first author:Cheung MM
Combining atlas-based parcellation of regional brain data acquired across scanners at 1.5T and 3.0T field strengths.	/pubmed/22297204	Pfefferbaum A, Rohlfing T, Rosenbloom MJ, Sullivan EV.	Neuroimage. 2012 Jan 26. [Epub ahead of print]	Neuroimage. 2012	PubMed	citation	PMID:22297204	pubmed	22297204	create date:2012/02/03 | first author:Pfefferbaum A
Oscillating central motor networks in pathological tremors and voluntary movements. What makes the difference?	/pubmed/22293134	Muthuraman M, Heute U, Arning K, Anwar AR, Elble R, Deuschl G, Raethjen J.	Neuroimage. 2012 Jan 26. [Epub ahead of print]	Neuroimage. 2012	PubMed	citation	PMID:22293134	pubmed	22293134	create date:2012/02/02 | first author:Muthuraman M
DTI segmentation via the combined analysis of connectivity maps and tensor distances.	/pubmed/22293133	Barbieri S, Bauer MH, Klein J, Moltz J, Nimsky C, Hahn HK.	Neuroimage. 2012 Jan 25. [Epub ahead of print]	Neuroimage. 2012	PubMed	citation	PMID:22293133	pubmed	22293133	create date:2012/02/02 | first author:Barbieri S
Social status modulates neural activity in the mentalizing network.	/pubmed/22289808	Muscatell KA, Morelli SA, Falk EB, Way BM, Pfeifer JH, Galinsky AD, Lieberman MD, Dapretto M, Eisenberger NI.	Neuroimage. 2012 Jan 25. [Epub ahead of print]	Neuroimage. 2012	PubMed	citation	PMID:22289808	pubmed	22289808	create date:2012/02/01 | first author:Muscatell KA
Linear systems analysis of the fMRI signal.	/pubmed/22289807	Boynton GM, Engel SA, Heeger DJ.	Neuroimage. 2012 Jan 25. [Epub ahead of print]	Neuroimage. 2012	PubMed	citation	PMID:22289807	pubmed	22289807	create date:2012/02/01 | first author:Boynton GM
Exploring resting-state functional connectivity with total interdependence.	/pubmed/22289806	Wen X, Mo J, Ding M.	Neuroimage. 2012 Jan 25. [Epub ahead of print]	Neuroimage. 2012	PubMed	citation	PMID:22289806	pubmed	22289806	create date:2012/02/01 | first author:Wen X
Cortical processing of degraded speech sounds: Effects of distortion type and continuity.	/pubmed/22289805	Miettinen I, Alku P, Yrttiaho S, May PJ, Tiitinen H.	Neuroimage. 2012 Jan 25. [Epub ahead of print]	Neuroimage. 2012	PubMed	citation	PMID:22289805	pubmed	22289805	create date:2012/02/01 | first author:Miettinen I
Predicting the development of mild cognitive impairment: A new use of pattern recognition.	/pubmed/22289804	Cui Y, Sachdev PS, Lipnicki DM, Jin JS, Luo S, Zhu W, Kochan NA, Reppermund S, Liu T, Trollor JN, Brodaty H, Wen W.	Neuroimage. 2012 Jan 25. [Epub ahead of print]	Neuroimage. 2012	PubMed	citation	PMID:22289804	pubmed	22289804	create date:2012/02/01 | first author:Cui Y
BrainVoyager - Past, present, future.	/pubmed/22289803	Goebel R.	Neuroimage. 2012 Jan 25. [Epub ahead of print]	Neuroimage. 2012	PubMed	citation	PMID:22289803	pubmed	22289803	create date:2012/02/01 | first author:Goebel R
Stretched, jumped, and fell: An fMRI investigation of reflexive verbs and other intransitives.	/pubmed/22289802	Shetreet E, Friedmann N.	Neuroimage. 2012 Jan 25. [Epub ahead of print]	Neuroimage. 2012	PubMed	citation	PMID:22289802	pubmed	22289802	create date:2012/02/01 | first author:Shetreet E
MRI hippocampal and entorhinal cortex mapping in predicting conversion to Alzheimer's disease.	/pubmed/22289801	Devanand DP, Bansal R, Liu J, Hao X, Pradhaban G, Peterson BS.	Neuroimage. 2012 Jan 25. [Epub ahead of print]	Neuroimage. 2012	PubMed	citation	PMID:22289801	pubmed	22289801	create date:2012/02/01 | first author:Devanand DP
A general Bayesian treatment for MEG source reconstruction incorporating lead field uncertainty.	/pubmed/22289800	López JD, Penny WD, Espinosa JJ, Barnes GR.	Neuroimage. 2012 Jan 25. [Epub ahead of print]	Neuroimage. 2012	PubMed	citation	PMID:22289800	pubmed	22289800	create date:2012/02/01 | first author:López JD
Portraying emotions at their unfolding: A multilayered approach for probing dynamics of neural networks.	/pubmed/22285693	Raz G, Winetraub Y, Jacob Y, Kinreich S, Maron-Katz A, Shaham G, Podlipsky I, Gilam G, Soreq E, Hendler T.	Neuroimage. 2012 Jan 8. [Epub ahead of print]	Neuroimage. 2012	PubMed	citation	PMID:22285693	pubmed	22285693	create date:2012/01/31 | first author:Raz G
Ultrafast inverse imaging techniques for fMRI.	/pubmed/22285221	Lin FH, Tsai KW, Chu YH, Witzel T, Nummenmaa A, Raij T, Ahveninen J, Kuo WJ, Belliveau JW.	Neuroimage. 2012 Jan 21. [Epub ahead of print]	Neuroimage. 2012	PubMed	citation	PMID:22285221	pubmed	22285221	create date:2012/01/31 | first author:Lin FH
Abnormal cortical processing of pattern motion in amblyopia: Evidence from fMRI.	/pubmed/22285220	Thompson B, Villeneuve MY, Casanova C, Hess RF.	Neuroimage. 2012 Jan 24. [Epub ahead of print]	Neuroimage. 2012	PubMed	citation	PMID:22285220	pubmed	22285220	create date:2012/01/31 | first author:Thompson B
Multiple sensitivity profiles to diversity and transition structure in non-stationary input.	/pubmed/22285219	Tobia MJ, Iacovella V, Hasson U.	Neuroimage. 2012 Jan 12. [Epub ahead of print]	Neuroimage. 2012	PubMed	citation	PMID:22285219	pubmed	22285219	create date:2012/01/31 | first author:Tobia MJ
The history and role of long duration stimulation in fMRI.	/pubmed/22281678	Krueger G, Granziera C.	Neuroimage. 2012 Jan 14. [Epub ahead of print]	Neuroimage. 2012	PubMed	citation	PMID:22281678	pubmed	22281678	create date:2012/01/28 | first author:Krueger G
The rapid development of high speed, resolution and precision in fMRI.	/pubmed/22281677	Feinberg DA, Yacoub E.	Neuroimage. 2012 Jan 14. [Epub ahead of print]	Neuroimage. 2012	PubMed	citation	PMID:22281677	pubmed	22281677	create date:2012/01/28 | first author:Feinberg DA
An event-based model for disease progression and its application in familial Alzheimer's disease and Huntington's disease.	/pubmed/22281676	Fonteijn HM, Modat M, Clarkson MJ, Barnes J, Lehmann M, Hobbs NZ, Scahill RI, Tabrizi SJ, Ourselin S, Fox NC, Alexander DC.	Neuroimage. 2012 Jan 16. [Epub ahead of print]	Neuroimage. 2012	PubMed	citation	PMID:22281676	pubmed	22281676	create date:2012/01/28 | first author:Fonteijn HM
Dynamic retrospective filtering of physiological noise in BOLD fMRI: DRIFTER.	/pubmed/22281675	Särkkä S, Solin A, Nummenmaa A, Vehtari A, Auranen T, Vanni S, Lin FH.	Neuroimage. 2012 Jan 18. [Epub ahead of print]	Neuroimage. 2012	PubMed	citation	PMID:22281675	pubmed	22281675	create date:2012/01/28 | first author:Särkkä S
fMRI pattern recognition in obsessive-compulsive disorder.	/pubmed/22281674	Weygandt M, Blecker C, Schäfer A, Hackmack K, Haynes JD, Vaitl D, Stark R, Schienle A.	Neuroimage. 2012 Jan 17. [Epub ahead of print]	Neuroimage. 2012	PubMed	citation	PMID:22281674	pubmed	22281674	create date:2012/01/28 | first author:Weygandt M
Title	URL	Description	Details	ShortDetails	Resource	Type	Identifiers	Db	EntrezUID	Properties
Altered small-world topology of structural brain networks in infants with intrauterine growth restriction and its association with later neurodevelopmental outcome.	/pubmed/22281673	Batalle D, Eixarch E, Figueras F, Muñoz-Moreno E, Bargallo N, Illa M, Acosta-Rojas R, Amat-Roldan I, Gratacos E.	Neuroimage. 2012 Jan 18. [Epub ahead of print]	Neuroimage. 2012	PubMed	citation	PMID:22281673	pubmed	22281673	create date:2012/01/28 | first author:Batalle D
Magnetic resonance microscopy of human and porcine neurons and cellular processes.	/pubmed/22281672	Flint JJ, Hansen B, Portnoy S, Lee CH, King MA, Fey M, Vincent F, Stanisz GJ, Vestergaard-Poulsen P, Blackband SJ.	Neuroimage. 2012 Jan 14. [Epub ahead of print]	Neuroimage. 2012	PubMed	citation	PMID:22281672	pubmed	22281672	create date:2012/01/28 | first author:Flint JJ
The time-course of single-word reading: Evidence from fast behavioral and brain responses.	/pubmed/22281671	Hauk O, Coutout C, Holden A, Chen Y.	Neuroimage. 2012 Jan 16. [Epub ahead of print]	Neuroimage. 2012	PubMed	citation	PMID:22281671	pubmed	22281671	create date:2012/01/28 | first author:Hauk O
An exponential random graph modeling approach to creating group-based representative whole-brain connectivity networks.	/pubmed/22281670	Simpson SL, Moussa MN, Laurienti PJ.	Neuroimage. 2012 Jan 17. [Epub ahead of print]	Neuroimage. 2012	PubMed	citation	PMID:22281670	pubmed	22281670	create date:2012/01/28 | first author:Simpson SL
IRON fMRI measurements of CBV and implications for BOLD signal.	/pubmed/22281669	Mandeville JB.	Neuroimage. 2012 Jan 16. [Epub ahead of print]	Neuroimage. 2012	PubMed	citation	PMID:22281669	pubmed	22281669	create date:2012/01/28 | first author:Mandeville JB
Selectivity requirements for diagnostic imaging of neurofibrillary lesions in Alzheimer's disease: A simulation study.	/pubmed/22273569	Schafer KN, Kim S, Matzavinos A, Kuret J.	Neuroimage. 2012 Jan 16. [Epub ahead of print]	Neuroimage. 2012	PubMed	citation	PMID:22273569	pubmed	22273569	create date:2012/01/26 | first author:Schafer KN
Functional activity mapping of rat auditory pathway after intratympanic manganese administration.	/pubmed/22273568	Lee HJ, Yoo SJ, Lee S, Song HJ, Huh MI, Jin SU, Lee KY, Lee J, Cho JH, Chang Y.	Neuroimage. 2012 Jan 17. [Epub ahead of print]	Neuroimage. 2012	PubMed	citation	PMID:22273568	pubmed	22273568	create date:2012/01/26 | first author:Lee HJ
Connectivity differences in brain networks.	/pubmed/22273567	Zalesky A, Cocchi L, Fornito A, Murray MM, Bullmore E.	Neuroimage. 2012 Jan 16. [Epub ahead of print]	Neuroimage. 2012	PubMed	citation	PMID:22273567	pubmed	22273567	create date:2012/01/26 | first author:Zalesky A
The why" and "how" of JointICA: Results from a visual detection task."	/pubmed/22270355	Mijović B, Vanderperren K, Novitskiy N, Vanrumste B, Stiers P, Van den Bergh B, Lagae L, Sunaert S, Wagemans J, Van Huffel S, De Vos M.	Neuroimage. 2012 Jan 16. [Epub ahead of print]	Neuroimage. 2012	PubMed	citation	PMID:22270355	pubmed	22270355	create date:2012/01/25 | first author:Mijović B
T(2)* mapping and B(0) orientation-dependence at 7T reveal cyto- and myeloarchitecture organization of the human cortex.	/pubmed/22270354	Cohen-Adad J, Polimeni JR, Helmer KG, Benner T, McNab JA, Wald LL, Rosen BR, Mainero C.	Neuroimage. 2012 Jan 15. [Epub ahead of print]	Neuroimage. 2012	PubMed	citation	PMID:22270354	pubmed	22270354	create date:2012/01/25 | first author:Cohen-Adad J
Impaired executive function signals in motor brain regions in Parkinson's disease.	/pubmed/22270353	Cameron IG, Pari G, Alahyane N, Brien DC, Coe BC, Stroman PW, Munoz DP.	Neuroimage. 2012 Jan 15. [Epub ahead of print]	Neuroimage. 2012	PubMed	citation	PMID:22270353	pubmed	22270353	create date:2012/01/25 | first author:Cameron IG
Ensemble sparse classification of Alzheimer's disease.	/pubmed/22270352	Liu M, Zhang D, Shen D; The Alzheimer's Disease Neuroimaging Initiative.	Neuroimage. 2012 Jan 14. [Epub ahead of print]	Neuroimage. 2012	PubMed	citation	PMID:22270352	pubmed	22270352	create date:2012/01/25 | first author:Liu M
Ball and rackets: Inferring fiber fanning from diffusion-weighted MRI.	/pubmed/22270351	Sotiropoulos SN, Behrens TE, Jbabdi S.	Neuroimage. 2012 Jan 14. [Epub ahead of print]	Neuroimage. 2012	PubMed	citation	PMID:22270351	pubmed	22270351	create date:2012/01/25 | first author:Sotiropoulos SN
Reduced caudate volume and enhanced striatal-DMN integration in chess experts.	/pubmed/22270350	Duan X, He S, Liao W, Liang D, Qiu L, Wei L, Li Y, Liu C, Gong Q, Chen H.	Neuroimage. 2012 Jan 14. [Epub ahead of print]	Neuroimage. 2012	PubMed	citation	PMID:22270350	pubmed	22270350	create date:2012/01/25 | first author:Duan X
The dynamics of EEG gamma responses to unpleasant visual stimuli: From local activity to functional connectivity.	/pubmed/22270349	Martini N, Menicucci D, Sebastiani L, Bedini R, Pingitore A, Vanello N, Milanesi M, Landini L, Gemignani A.	Neuroimage. 2012 Jan 16. [Epub ahead of print]	Neuroimage. 2012	PubMed	citation	PMID:22270349	pubmed	22270349	create date:2012/01/25 | first author:Martini N
Voodoo and circularity errors.	/pubmed/22270348	Vul E, Pashler H.	Neuroimage. 2012 Jan 9. [Epub ahead of print]	Neuroimage. 2012	PubMed	citation	PMID:22270348	pubmed	22270348	create date:2012/01/25 | first author:Vul E
Dissociable effects of methylphenidate, atomoxetine and placebo on regional cerebral blood flow in healthy volunteers at rest: A multi-class pattern recognition approach.	/pubmed/22266414	Marquand AF, O'Daly OG, De Simoni S, Alsop DC, Maguire RP, Williams SC, Zelaya FO, Mehta MA.	Neuroimage. 2012 Jan 14. [Epub ahead of print]	Neuroimage. 2012	PubMed	citation	PMID:22266414	pubmed	22266414	create date:2012/01/24 | first author:Marquand AF
Anatomical correlates of dynamic auditory processing: Relationship to literacy during early adolescence.	/pubmed/22266413	Sutherland ME, Zatorre RJ, Watkins KE, Hervé PY, Leonard G, Pike BG, Witton C, Paus T.	Neuroimage. 2012 Jan 14. [Epub ahead of print]	Neuroimage. 2012	PubMed	citation	PMID:22266413	pubmed	22266413	create date:2012/01/24 | first author:Sutherland ME
Cortical thickness in primary sensorimotor cortex influences the effectiveness of paired associative stimulation.	/pubmed/22266412	Conde V, Vollmann H, Sehm B, Taubert M, Villringer A, Ragert P.	Neuroimage. 2012 Jan 14. [Epub ahead of print]	Neuroimage. 2012	PubMed	citation	PMID:22266412	pubmed	22266412	create date:2012/01/24 | first author:Conde V
Cooperative interactions between hippocampal and striatal systems support flexible navigation.	/pubmed/22266411	Brown TI, Ross RS, Tobyne SM, Stern CE.	Neuroimage. 2012 Jan 14. [Epub ahead of print]	Neuroimage. 2012	PubMed	citation	PMID:22266411	pubmed	22266411	create date:2012/01/24 | first author:Brown TI
Can magnetoencephalography track the afferent information flow along white matter thalamo-cortical fibers?	/pubmed/22266410	Papadelis C, Leonardelli E, Staudt M, Braun C.	Neuroimage. 2012 Jan 15. [Epub ahead of print]	Neuroimage. 2012	PubMed	citation	PMID:22266410	pubmed	22266410	create date:2012/01/24 | first author:Papadelis C
Imaging seizure-induced inflammation using an antibody targeted iron oxide contrast agent.	/pubmed/22266177	Duffy BA, Choy M, Riegler J, Wells JA, Anthony DC, Scott RC, Lythgoe MF.	Neuroimage. 2012 Jan 14. [Epub ahead of print]	Neuroimage. 2012	PubMed	citation	PMID:22266177	pubmed	22266177	create date:2012/01/24 | first author:Duffy BA
A personalized history of EEG-fMRI integration.	/pubmed/22266176	Laufs H.	Neuroimage. 2012 Jan 12. [Epub ahead of print]	Neuroimage. 2012	PubMed	citation	PMID:22266176	pubmed	22266176	create date:2012/01/24 | first author:Laufs H
Estradiol treatment altered anticholinergic-related brain activation during working memory in postmenopausal women.	/pubmed/22266175	Dumas JA, Kutz AM, Naylor MR, Johnson JV, Newhouse PA.	Neuroimage. 2012 Jan 12. [Epub ahead of print]	Neuroimage. 2012	PubMed	citation	PMID:22266175	pubmed	22266175	create date:2012/01/24 | first author:Dumas JA
Reduced functional connectivity between cortical sources in five meditation traditions detected with lagged coherence using EEG tomography.	/pubmed/22266174	Lehmann D, Faber PL, Tei S, Pascual-Marqui RD, Milz P, Kochi K.	Neuroimage. 2012 Jan 12. [Epub ahead of print]	Neuroimage. 2012	PubMed	citation	PMID:22266174	pubmed	22266174	create date:2012/01/24 | first author:Lehmann D
Echo planar imaging before and after fMRI: A personal history.	/pubmed/22266173	Cohen MS, Schmitt F.	Neuroimage. 2012 Jan 12. [Epub ahead of print]	Neuroimage. 2012	PubMed	citation	PMID:22266173	pubmed	22266173	create date:2012/01/24 | first author:Cohen MS
A brief history of the resting state: The Washington University perspective.	/pubmed/22266172	Snyder AZ, Raichle ME.	Neuroimage. 2012 Jan 12. [Epub ahead of print]	Neuroimage. 2012	PubMed	citation	PMID:22266172	pubmed	22266172	create date:2012/01/24 | first author:Snyder AZ
Mental chronometry.	/pubmed/22261377	Menon RS.	Neuroimage. 2012 Jan 8. [Epub ahead of print]	Neuroimage. 2012	PubMed	citation	PMID:22261377	pubmed	22261377	create date:2012/01/21 | first author:Menon RS
Combining sparseness and smoothness improves classification accuracy and interpretability.	/pubmed/22261376	de Brecht M, Yamagishi N.	Neuroimage. 2012 Jan 10. [Epub ahead of print]	Neuroimage. 2012	PubMed	citation	PMID:22261376	pubmed	22261376	create date:2012/01/21 | first author:de Brecht M
Adjusting for global effects in voxel-based morphometry: Gray matter decline in normal aging.	/pubmed/22261375	Peelle JE, Cusack R, Henson RN.	Neuroimage. 2012 Jan 8. [Epub ahead of print]	Neuroimage. 2012	PubMed	citation	PMID:22261375	pubmed	22261375	create date:2012/01/21 | first author:Peelle JE
The future of functional MRI in clinical medicine.	/pubmed/22261374	Bullmore E.	Neuroimage. 2012 Jan 12. [Epub ahead of print]	Neuroimage. 2012	PubMed	citation	PMID:22261374	pubmed	22261374	create date:2012/01/21 | first author:Bullmore E
Test-retest reliability in fMRI: Or how I learned to stop worrying and love the variability.	/pubmed/22261373	McGonigle DJ.	Neuroimage. 2012 Jan 9. [Epub ahead of print]	Neuroimage. 2012	PubMed	citation	PMID:22261373	pubmed	22261373	create date:2012/01/21 | first author:McGonigle DJ
Neuronal inhibition and excitation, and the dichotomic control of brain hemodynamic and oxygen responses.	/pubmed/22261372	Lauritzen M, Mathiesen C, Schaefer K, Thomsen KJ.	Neuroimage. 2012 Jan 12. [Epub ahead of print]	Neuroimage. 2012	PubMed	citation	PMID:22261372	pubmed	22261372	create date:2012/01/21 | first author:Lauritzen M
Brain signal variability relates to stability of behavior after recovery from diffuse brain injury.	/pubmed/22261371	Beharelle AR, Kovačević N, McIntosh AR, Levine B.	Neuroimage. 2012 Jan 11. [Epub ahead of print]	Neuroimage. 2012	PubMed	citation	PMID:22261371	pubmed	22261371	create date:2012/01/21 | first author:Beharelle AR
Identifying improved TSPO PET imaging probes through biomathematics: The impact of multiple TSPO binding sites in vivo.	/pubmed/22251896	Guo Q, Owen DR, Rabiner EA, Turkheimer FE, Gunn RN.	Neuroimage. 2012 Jan 10. [Epub ahead of print]	Neuroimage. 2012	PubMed	citation	PMID:22251896	pubmed	22251896	create date:2012/01/19 | first author:Guo Q
The time-course and spatial distribution of brain activity associated with sentence processing.	/pubmed/22248581	Brennan J, Pylkkänen L.	Neuroimage. 2012 Jan 9. [Epub ahead of print]	Neuroimage. 2012	PubMed	citation	PMID:22248581	pubmed	22248581	create date:2012/01/18 | first author:Brennan J
Brain templates and atlases.	/pubmed/22248580	Evans AC, Janke AL, Collins DL, Baillet S.	Neuroimage. 2012 Jan 10. [Epub ahead of print]	Neuroimage. 2012	PubMed	citation	PMID:22248580	pubmed	22248580	create date:2012/01/18 | first author:Evans AC
The future of FMRI connectivity.	/pubmed/22248579	Smith SM.	Neuroimage. 2012 Jan 10. [Epub ahead of print]	Neuroimage. 2012	PubMed	citation	PMID:22248579	pubmed	22248579	create date:2012/01/18 | first author:Smith SM
Which neural activity" do you mean? fMRI	MEG	oscillations and neurotransmitters."	/pubmed/22248578	Singh KD.	Neuroimage. 2012 Jan 9. [Epub ahead of print]	Neuroimage. 2012	PubMed	citation	PMID:22248578	pubmed	22248578	create date:2012/01/18 | first author:Singh KD
Task by stimulus interactions in brain responses during Chinese character processing.	/pubmed/22248577	Yang J, Wang X, Shu H, Zevin JD.	Neuroimage. 2012 Jan 10. [Epub ahead of print]	Neuroimage. 2012	PubMed	citation	PMID:22248577	pubmed	22248577	create date:2012/01/18 | first author:Yang J
A short history of causal modeling of fMRI data.	/pubmed/22248576	Stephan KE, Roebroeck A.	Neuroimage. 2012 Jan 10. [Epub ahead of print]	Neuroimage. 2012	PubMed	citation	PMID:22248576	pubmed	22248576	create date:2012/01/18 | first author:Stephan KE
Intracortical recordings and fMRI: An attempt to study operational modules and networks simultaneously.	/pubmed/22248575	Logothetis NK.	Neuroimage. 2012 Jan 9. [Epub ahead of print]	Neuroimage. 2012	PubMed	citation	PMID:22248575	pubmed	22248575	create date:2012/01/18 | first author:Logothetis NK
Human auditory cortex is sensitive to the perceived clarity of speech.	/pubmed/22248574	Wild CJ, Davis MH, Johnsrude IS.	Neuroimage. 2012 Jan 10. [Epub ahead of print]	Neuroimage. 2012	PubMed	citation	PMID:22248574	pubmed	22248574	create date:2012/01/18 | first author:Wild CJ
FreeSurfer.	/pubmed/22248573	Fischl B.	Neuroimage. 2012 Jan 10. [Epub ahead of print]	Neuroimage. 2012	PubMed	citation	PMID:22248573	pubmed	22248573	create date:2012/01/18 | first author:Fischl B
The BOLD post-stimulus undershoot, one of the most debated issues in fMRI.	/pubmed/22248572	van Zijl PC, Hua J, Lu H.	Neuroimage. 2012 Jan 9. [Epub ahead of print]	Neuroimage. 2012	PubMed	citation	PMID:22248572	pubmed	22248572	create date:2012/01/18 | first author:van Zijl PC
Development of orthogonal task designs in fMRI studies of higher cognition: The NIMH experience.	/pubmed/22245651	Courtney SM.	Neuroimage. 2012 Jan 8. [Epub ahead of print]	Neuroimage. 2012	PubMed	citation	PMID:22245651	pubmed	22245651	create date:2012/01/17 | first author:Courtney SM
A review of the development of Vascular-Space-Occupancy (VASO) fMRI.	/pubmed/22245650	Lu H, van Zijl PC.	Neuroimage. 2012 Jan 8. [Epub ahead of print]	Neuroimage. 2012	PubMed	citation	PMID:22245650	pubmed	22245650	create date:2012/01/17 | first author:Lu H
The role of susceptibility weighted imaging in functional MRI.	/pubmed/22245649	Haacke EM, Ye Y.	Neuroimage. 2012 Jan 8. [Epub ahead of print]	Neuroimage. 2012	PubMed	citation	PMID:22245649	pubmed	22245649	create date:2012/01/17 | first author:Haacke EM
The emergence of doing nothing" as a viable paradigm design."	/pubmed/22245648	Lowe MJ.	Neuroimage. 2012 Jan 8. [Epub ahead of print]	Neuroimage. 2012	PubMed	citation	PMID:22245648	pubmed	22245648	create date:2012/01/17 | first author:Lowe MJ
Maturation of task-induced brain activation and long range functional connectivity in adolescence revealed by multivariate pattern classification.	/pubmed/22245647	Keulers EH, Goulas A, Jolles J, Stiers P.	Neuroimage. 2012 Jan 8. [Epub ahead of print]	Neuroimage. 2012	PubMed	citation	PMID:22245647	pubmed	22245647	create date:2012/01/17 | first author:Keulers EH
Title	URL	Description	Details	ShortDetails	Resource	Type	Identifiers	Db	EntrezUID	Properties
Neural basis of phonological processing in second language reading: An fMRI study of Chinese regularity effect.	/pubmed/22245646	Zhao J, Li QL, Wang JJ, Yang Y, Deng Y, Bi HY.	Neuroimage. 2012 Jan 8;60(1):419-425. [Epub ahead of print]	Neuroimage. 2012	PubMed	citation	PMID:22245646	pubmed	22245646	create date:2012/01/17 | first author:Zhao J
Amygdala response to smoking-cessation messages mediates the effects of serotonin transporter gene variation on quitting.	/pubmed/22245645	Jasinska AJ, Chua HF, Ho SS, Polk TA, Rozek LS, Strecher VJ.	Neuroimage. 2012 Jan 2;60(1):766-773. [Epub ahead of print]	Neuroimage. 2012	PubMed	citation	PMID:22245645	pubmed	22245645	create date:2012/01/17 | first author:Jasinska AJ
The future of susceptibility contrast for assessment of anatomy and function.	/pubmed/22245644	Reichenbach JR.	Neuroimage. 2012 Jan 8. [Epub ahead of print]	Neuroimage. 2012	PubMed	citation	PMID:22245644	pubmed	22245644	create date:2012/01/17 | first author:Reichenbach JR
Studying the freely-behaving brain with fMRI.	/pubmed/22245643	Maguire EA.	Neuroimage. 2012 Jan 8. [Epub ahead of print]	Neuroimage. 2012	PubMed	citation	PMID:22245643	pubmed	22245643	create date:2012/01/17 | first author:Maguire EA
Perfusion MR imaging: Evolution from initial development to functional studies.	/pubmed/22245642	Kim SG.	Neuroimage. 2012 Jan 8. [Epub ahead of print]	Neuroimage. 2012	PubMed	citation	PMID:22245642	pubmed	22245642	create date:2012/01/17 | first author:Kim SG
Changes in regional cerebral blood flow and functional connectivity in the cholinergic pathway associated with cognitive performance in subjects with mild Alzheimer's disease after 12-week donepezil treatment.	/pubmed/22245641	Li W, Antuono PG, Xie C, Chen G, Jones JL, Ward BD, Franczak MB, Goveas JS, Li SJ.	Neuroimage. 2012 Jan 8. [Epub ahead of print]	Neuroimage. 2012	PubMed	citation	PMID:22245641	pubmed	22245641	create date:2012/01/17 | first author:Li W
Using manganese-enhanced MRI to understand BOLD.	/pubmed/22245640	Silva AC.	Neuroimage. 2012 Jan 8. [Epub ahead of print]	Neuroimage. 2012	PubMed	citation	PMID:22245640	pubmed	22245640	create date:2012/01/17 | first author:Silva AC
Spatial segregation of somato-sensory and pain activations in the human operculo-insular cortex.	/pubmed/22245639	Mazzola L, Faillenot I, Barral FG, Mauguière F, Peyron R.	Neuroimage. 2012 Jan 5;60(1):409-418. [Epub ahead of print]	Neuroimage. 2012	PubMed	citation	PMID:22245639	pubmed	22245639	create date:2012/01/17 | first author:Mazzola L
Distributed processing; distributed functions?	/pubmed/22245638	Fox PT, Friston KJ.	Neuroimage. 2012 Jan 5. [Epub ahead of print]	Neuroimage. 2012	PubMed	citation	PMID:22245638	pubmed	22245638	create date:2012/01/17 | first author:Fox PT
FMRI group analysis combining effect estimates and their variances.	/pubmed/22245637	Chen G, Saad ZS, Nath AR, Beauchamp MS, Cox RW.	Neuroimage. 2011 Dec 30;60(1):747-765. [Epub ahead of print]	Neuroimage. 2011	PubMed	citation	PMID:22245637	pubmed	22245637	create date:2012/01/17 | first author:Chen G
Brain state regulation during normal development: Intrinsic activity fluctuations in simultaneous EEG-fMRI.	/pubmed/22245357	Lüchinger R, Michels L, Martin E, Brandeis D.	Neuroimage. 2012 Jan 10. [Epub ahead of print]	Neuroimage. 2012	PubMed	citation	PMID:22245357	pubmed	22245357	create date:2012/01/17 | first author:Lüchinger R
Integration of shape and motion cues in biological motion processing in the monkey STS.	/pubmed/22245356	Jastorff J, Popivanov ID, Vogels R, Vanduffel W, Orban GA.	Neuroimage. 2012 Jan 10. [Epub ahead of print]	Neuroimage. 2012	PubMed	citation	PMID:22245356	pubmed	22245356	create date:2012/01/17 | first author:Jastorff J
The future of the human connectome.	/pubmed/22245355	Van Essen DC, Ugurbil K.	Neuroimage. 2012 Jan 10. [Epub ahead of print]	Neuroimage. 2012	PubMed	citation	PMID:22245355	pubmed	22245355	create date:2012/01/17 | first author:Van Essen DC
Taste laterality studied by means of umami and salt stimuli: An fMRI study.	/pubmed/22245354	Iannilli E, Singh PB, Schuster B, Gerber J, Hummel T.	Neuroimage. 2012 Jan 8;60(1):426-435. [Epub ahead of print]	Neuroimage. 2012	PubMed	citation	PMID:22245354	pubmed	22245354	create date:2012/01/17 | first author:Iannilli E
The characterization of dynamic susceptibility effects.	/pubmed/22245353	Weisskoff RM.	Neuroimage. 2012 Jan 8. [Epub ahead of print]	Neuroimage. 2012	PubMed	citation	PMID:22245353	pubmed	22245353	create date:2012/01/17 | first author:Weisskoff RM
A history of randomized task designs in fMRI.	/pubmed/22245352	Clark VP.	Neuroimage. 2012 Jan 8. [Epub ahead of print]	Neuroimage. 2012	PubMed	citation	PMID:22245352	pubmed	22245352	create date:2012/01/17 | first author:Clark VP
Spin-echo fMRI: The poor relation?	/pubmed/22245351	Norris DG.	Neuroimage. 2012 Jan 8. [Epub ahead of print]	Neuroimage. 2012	PubMed	citation	PMID:22245351	pubmed	22245351	create date:2012/01/17 | first author:Norris DG
The PRESTO technique for fMRI.	/pubmed/22245350	van Gelderen P, Duyn JH, Ramsey NF, Liu G, Moonen CT.	Neuroimage. 2012 Jan 8. [Epub ahead of print]	Neuroimage. 2012	PubMed	citation	PMID:22245350	pubmed	22245350	create date:2012/01/17 | first author:van Gelderen P
How challenges in auditory fMRI led to general advancements for the field.	/pubmed/22245349	Talavage TM, Hall DA.	Neuroimage. 2012 Jan 8. [Epub ahead of print]	Neuroimage. 2012	PubMed	citation	PMID:22245349	pubmed	22245349	create date:2012/01/17 | first author:Talavage TM
Diffusion modulation of the fMRI signal: Early investigations on the origin of the BOLD signal.	/pubmed/22245348	Song AW.	Neuroimage. 2012 Jan 8. [Epub ahead of print]	Neuroimage. 2012	PubMed	citation	PMID:22245348	pubmed	22245348	create date:2012/01/17 | first author:Song AW
Phase synchrony in the early preterm EEG: Development of methods for estimating synchrony in both oscillations and events.	/pubmed/22245347	Tokariev A, Palmu K, Lano A, Metsäranta M, Vanhatalo S.	Neuroimage. 2012 Jan 8. [Epub ahead of print]	Neuroimage. 2012	PubMed	citation	PMID:22245347	pubmed	22245347	create date:2012/01/17 | first author:Tokariev A
Subspace-based Identification Algorithm for characterizing causal networks in resting brain.	/pubmed/22245346	Bakhtiari SK, Hossein-Zadeh GA.	Neuroimage. 2012 Jan 8. [Epub ahead of print]	Neuroimage. 2012	PubMed	citation	PMID:22245346	pubmed	22245346	create date:2012/01/17 | first author:Bakhtiari SK
Coupling between gamma oscillation and fMRI signal in the rat somatosensory cortex: Its dependence on systemic physiological parameters.	/pubmed/22245345	Sumiyoshi A, Suzuki H, Ogawa T, Riera JJ, Shimokawa H, Kawashima R.	Neuroimage. 2012 Jan 8;60(1):738-746. [Epub ahead of print]	Neuroimage. 2012	PubMed	citation	PMID:22245345	pubmed	22245345	create date:2012/01/17 | first author:Sumiyoshi A
Ultra high resolution fMRI at ultra-high field.	/pubmed/22245344	Harel N.	Neuroimage. 2012 Jan 9. [Epub ahead of print]	Neuroimage. 2012	PubMed	citation	PMID:22245344	pubmed	22245344	create date:2012/01/17 | first author:Harel N
A large scale multivariate parallel ICA method reveals novel imaging-genetic relationships for Alzheimer's disease in the ADNI cohort.	/pubmed/22245343	Meda SA, Narayanan B, Liu J, Perrone-Bizzozero NI, Stevens MC, Calhoun VD, Glahn DC, Shen L, Risacher SL, Saykin AJ, Pearlson GD.	Neuroimage. 2012 Jan 8. [Epub ahead of print]	Neuroimage. 2012	PubMed	citation	PMID:22245343	pubmed	22245343	create date:2012/01/17 | first author:Meda SA
Local head gradient coils: Window(s) of opportunity.	/pubmed/22245342	Wong EC.	Neuroimage. 2012 Jan 9. [Epub ahead of print]	Neuroimage. 2012	PubMed	citation	PMID:22245342	pubmed	22245342	create date:2012/01/17 | first author:Wong EC
The role of physiological noise in resting-state functional connectivity.	/pubmed/22245341	Birn RM.	Neuroimage. 2012 Jan 8. [Epub ahead of print]	Neuroimage. 2012	PubMed	citation	PMID:22245341	pubmed	22245341	create date:2012/01/17 | first author:Birn RM
Targeting the functional properties of cortical neurons using fMR-adaptation.	/pubmed/22245340	Malach R.	Neuroimage. 2012 Jan 8. [Epub ahead of print]	Neuroimage. 2012	PubMed	citation	PMID:22245340	pubmed	22245340	create date:2012/01/17 | first author:Malach R
Dynamic models of BOLD contrast.	/pubmed/22245339	Buxton RB.	Neuroimage. 2012 Jan 8. [Epub ahead of print]	Neuroimage. 2012	PubMed	citation	PMID:22245339	pubmed	22245339	create date:2012/01/17 | first author:Buxton RB
Early development of arterial spin labeling to measure regional brain blood flow by MRI.	/pubmed/22245338	Koretsky AP.	Neuroimage. 2012 Jan 8. [Epub ahead of print]	Neuroimage. 2012	PubMed	citation	PMID:22245338	pubmed	22245338	create date:2012/01/17 | first author:Koretsky AP
k-space and q-space: Combining ultra-high spatial and angular resolution in diffusion imaging using ZOOPPA at 7T.	/pubmed/22245337	Heidemann RM, Anwander A, Feiweier T, Knösche TR, Turner R.	Neuroimage. 2012 Jan 9. [Epub ahead of print]	Neuroimage. 2012	PubMed	citation	PMID:22245337	pubmed	22245337	create date:2012/01/17 | first author:Heidemann RM
A reliable protocol for the manual segmentation of the human amygdala and its subregions using ultra-high resolution MRI.	/pubmed/22245260	Entis JJ, Doerga P, Barrett LF, Dickerson BC.	Neuroimage. 2012 Jan 5. [Epub ahead of print]	Neuroimage. 2012	PubMed	citation	PMID:22245260	pubmed	22245260	create date:2012/01/17 | first author:Entis JJ
Multivariate pattern classification of gray matter pathology in multiple sclerosis.	/pubmed/22245259	Bendfeldt K, Klöppel S, Nichols TE, Smieskova R, Kuster P, Traud S, Mueller-Lenke N, Naegelin Y, Kappos L, Radue EW, Borgwardt SJ.	Neuroimage. 2012 Jan 5;60(1):400-408. [Epub ahead of print]	Neuroimage. 2012	PubMed	citation	PMID:22245259	pubmed	22245259	create date:2012/01/17 | first author:Bendfeldt K
Multi-region analysis of longitudinal FDG-PET for the classification of Alzheimer's disease.	/pubmed/22236449	Gray KR, Wolz R, Heckemann RA, Aljabar P, Hammers A, Rueckert D; for the Alzheimer's Disease Neuroimaging Initiative.	Neuroimage. 2012 Jan 6;60(1):221-229. [Epub ahead of print]	Neuroimage. 2012	PubMed	citation	PMID:22236449	pubmed	22236449	create date:2012/01/13 | first author:Gray KR
Impact of in-scanner head motion on multiple measures of functional connectivity: Relevance for studies of neurodevelopment in youth.	/pubmed/22233733	Satterthwaite TD, Wolf DH, Loughead J, Ruparel K, Elliott MA, Hakonarson H, Gur RC, Gur RE.	Neuroimage. 2012 Jan 2;60(1):623-632. [Epub ahead of print]	Neuroimage. 2012	PubMed	citation	PMID:22233733	pubmed	22233733	create date:2012/01/12 | first author:Satterthwaite TD
Positron emission tomography assessment of 8-OH-DPAT-mediated changes in an index of cerebral glucose metabolism in female marmosets.	/pubmed/22233732	Converse AK, Aubert Y, Farhoud M, Weichert JP, Rowland IJ, Ingrisano NM, Allers KA, Sommer B, Abbott DH.	Neuroimage. 2012 Jan 2;60(1):447-455. [Epub ahead of print]	Neuroimage. 2012	PubMed	citation	PMID:22233732	pubmed	22233732	create date:2012/01/12 | first author:Converse AK
At the rhythm of language: Brain bases of language-related frequency perception in children.	/pubmed/22230949	Kovelman I, Mascho K, Millott L, Mastic A, Moiseff B, H Shalinsky M.	Neuroimage. 2012 Jan 2;60(1):673-682. [Epub ahead of print]	Neuroimage. 2012	PubMed	citation	PMID:22230949	pubmed	22230949	create date:2012/01/11 | first author:Kovelman I
Species-specific response to human infant faces in the premotor cortex.	/pubmed/22230948	Caria A, de Falco S, Venuti P, Lee S, Esposito G, Rigo P, Birbaumer N, Bornstein MH.	Neuroimage. 2012 Jan 2. [Epub ahead of print]	Neuroimage. 2012	PubMed	citation	PMID:22230948	pubmed	22230948	create date:2012/01/11 | first author:Caria A
Neural systems for guilt from actions affecting self versus others.	/pubmed/22230947	Morey RA, McCarthy G, Selgrade ES, Seth S, Nasser JD, Labar KS.	Neuroimage. 2012 Jan 2;60(1):683-692. [Epub ahead of print]	Neuroimage. 2012	PubMed	citation	PMID:22230947	pubmed	22230947	create date:2012/01/11 | first author:Morey RA
Fighting food temptations: The modulating effects of short-term cognitive reappraisal, suppression and up-regulation on mesocorticolimbic activity related to appetitive motivation.	/pubmed/22230946	Siep N, Roefs A, Roebroeck A, Havermans R, Bonte M, Jansen A.	Neuroimage. 2011 Dec 31;60(1):213-220. [Epub ahead of print]	Neuroimage. 2011	PubMed	citation	PMID:22230946	pubmed	22230946	create date:2012/01/11 | first author:Siep N
Coma and consciousness: Paradigms (re)framed by neuroimaging.	/pubmed/22227888	Laureys S, Schiff ND.	Neuroimage. 2011 Dec 27. [Epub ahead of print]	Neuroimage. 2011	PubMed	citation	PMID:22227888	pubmed	22227888	create date:2012/01/10 | first author:Laureys S
Multivariate pattern analysis reveals common neural patterns across individuals during touch observation.	/pubmed/22227887	Kaplan JT, Meyer K.	Neuroimage. 2011 Dec 30;60(1):204-212. [Epub ahead of print]	Neuroimage. 2011	PubMed	citation	PMID:22227887	pubmed	22227887	create date:2012/01/10 | first author:Kaplan JT
Support vector machine classification and characterization of age-related reorganization of functional brain networks.	/pubmed/22227886	Meier TB, Desphande AS, Vergun S, Nair VA, Song J, Biswal BB, Meyerand ME, Birn RM, Prabhakaran V.	Neuroimage. 2011 Dec 28;60(1):601-613. [Epub ahead of print]	Neuroimage. 2011	PubMed	citation	PMID:22227886	pubmed	22227886	create date:2012/01/10 | first author:Meier TB
Quantitative measurement of changes in calcium channel activity in vivo utilizing dynamic manganese-enhanced MRI (dMEMRI).	/pubmed/22227885	Leuze C, Kimura Y, Kershaw J, Shibata S, Saga T, Chuang KH, Shimoyama I, Aoki I.	Neuroimage. 2011 Dec 29;60(1):392-399. [Epub ahead of print]	Neuroimage. 2011	PubMed	citation	PMID:22227885	pubmed	22227885	create date:2012/01/10 | first author:Leuze C
Optimizing the order of operations for movement scrubbing: Comment on Power et al.	/pubmed/22227884	Carp J.	Neuroimage. 2011 Dec 30. [Epub ahead of print]	Neuroimage. 2011	PubMed	citation	PMID:22227884	pubmed	22227884	create date:2012/01/10 | first author:Carp J
A comprehensive reliability assessment of quantitative diffusion tensor tractography.	/pubmed/22227883	Wang JY, Abdi H, Bakhadirov K, Diaz-Arrastia R, Devous MD Sr.	Neuroimage. 2011 Dec 29. [Epub ahead of print]	Neuroimage. 2011	PubMed	citation	PMID:22227883	pubmed	22227883	create date:2012/01/10 | first author:Wang JY
Neural mechanisms underlying the conditioned diminution of the unconditioned fear response.	/pubmed/22227141	Wood KH, Ver Hoef LW, Knight DC.	Neuroimage. 2011 Dec 27;60(1):787-799. [Epub ahead of print]	Neuroimage. 2011	PubMed	citation	PMID:22227141	pubmed	22227141	create date:2012/01/10 | first author:Wood KH
Acupuncture - Deep pain with an autonomic dimension?	/pubmed/22227140	Beissner F, Deichmann R, Henke C, Bär KJ.	Neuroimage. 2011 Dec 28;60(1):653-660. [Epub ahead of print]	Neuroimage. 2011	PubMed	citation	PMID:22227140	pubmed	22227140	create date:2012/01/10 | first author:Beissner F
Limbic responses to reward cues correlate with antisocial trait density in heavy drinkers.	/pubmed/22227139	Oberlin BG, Dzemidzic M, Bragulat V, Lehigh CA, Talavage T, O'Connor SJ, Kareken DA.	Neuroimage. 2011 Dec 28;60(1):644-652. [Epub ahead of print]	Neuroimage. 2011	PubMed	citation	PMID:22227139	pubmed	22227139	create date:2012/01/10 | first author:Oberlin BG
Quantification of serotonin transporter availability with [(11)C]MADAM - A comparison between the ECAT HRRT and HR systems.	/pubmed/22227138	Schain M, Tóth M, Cselényi Z, Stenkrona P, Halldin C, Farde L, Varrone A.	Neuroimage. 2011 Dec 28;60(1):800-807. [Epub ahead of print]	Neuroimage. 2011	PubMed	citation	PMID:22227138	pubmed	22227138	create date:2012/01/10 | first author:Schain M
Title	URL	Description	Details	ShortDetails	Resource	Type	Identifiers	Db	EntrezUID	Properties
The neurochemical profile quantified by in vivo(1)H NMR spectroscopy.	/pubmed/22227137	Duarte JM, Lei H, Mlynárik V, Gruetter R.	Neuroimage. 2011 Dec 28. [Epub ahead of print]	Neuroimage. 2011	PubMed	citation	PMID:22227137	pubmed	22227137	create date:2012/01/10 | first author:Duarte JM
Towards the utilization of EEG as a brain imaging tool.	/pubmed/22227136	Michel CM, Murray MM.	Neuroimage. 2011 Dec 28. [Epub ahead of print]	Neuroimage. 2011	PubMed	citation	PMID:22227136	pubmed	22227136	create date:2012/01/10 | first author:Michel CM
The motor system and its disorders.	/pubmed/22227135	Rowe JB, Siebner HR.	Neuroimage. 2011 Dec 27. [Epub ahead of print]	Neuroimage. 2011	PubMed	citation	PMID:22227135	pubmed	22227135	create date:2012/01/10 | first author:Rowe JB
Neural correlates of performance variability during motor sequence acquisition.	/pubmed/22227134	Albouy G, Sterpenich V, Vandewalle G, Darsaud A, Gais S, Rauchs G, Desseilles M, Boly M, Dang-Vu T, Balteau E, Degueldre C, Phillips C, Luxen A, Maquet P.	Neuroimage. 2011 Dec 28;60(1):324-331. [Epub ahead of print]	Neuroimage. 2011	PubMed	citation	PMID:22227134	pubmed	22227134	create date:2012/01/10 | first author:Albouy G
Imaging first impressions: Distinct neural processing of verbal and nonverbal social information.	/pubmed/22227133	Kuzmanovic B, Bente G, von Cramon DY, Schilbach L, Tittgemeyer M, Vogeley K.	Neuroimage. 2011 Dec 27;60(1):179-188. [Epub ahead of print]	Neuroimage. 2011	PubMed	citation	PMID:22227133	pubmed	22227133	create date:2012/01/10 | first author:Kuzmanovic B
Imaging attention networks.	/pubmed/22227132	Posner MI.	Neuroimage. 2011 Dec 28. [Epub ahead of print]	Neuroimage. 2011	PubMed	citation	PMID:22227132	pubmed	22227132	create date:2012/01/10 | first author:Posner MI
Cortico-subthalamic white matter tract strength predicts interindividual efficacy in stopping a motor response.	/pubmed/22227131	Forstmann BU, Keuken MC, Jahfari S, Bazin PL, Neumann J, Schäfer A, Anwander A, Turner R.	Neuroimage. 2011 Dec 28;60(1):370-375. [Epub ahead of print]	Neuroimage. 2011	PubMed	citation	PMID:22227131	pubmed	22227131	create date:2012/01/10 | first author:Forstmann BU
Oxygen metabolism, oxygen extraction and positron emission tomography: Historical perspective and impact on basic and clinical neuroscience.	/pubmed/22227130	Baron JC, Jones T.	Neuroimage. 2011 Dec 28. [Epub ahead of print]	Neuroimage. 2011	PubMed	citation	PMID:22227130	pubmed	22227130	create date:2012/01/10 | first author:Baron JC
Monitoring blood flow alterations in the Tg2576 mouse model of Alzheimer's disease by in vivo magnetic resonance angiography at 17.6T.	/pubmed/22227054	Kara F, van Dongen ES, Schliebs R, van Buchem MA, de Groot HJ, Alia A.	Neuroimage. 2011 Dec 29. [Epub ahead of print]	Neuroimage. 2011	PubMed	citation	PMID:22227054	pubmed	22227054	create date:2012/01/10 | first author:Kara F
The effect of handedness on the shape of the central sulcus.	/pubmed/22227053	Sun ZY, Klöppel S, Rivière D, Perrot M, Frackowiak R, Siebner H, Mangin JF.	Neuroimage. 2011 Dec 29;60(1):332-339. [Epub ahead of print]	Neuroimage. 2011	PubMed	citation	PMID:22227053	pubmed	22227053	create date:2012/01/10 | first author:Sun ZY
Left hemisphere plasticity and aphasia recovery.	/pubmed/22227052	Fridriksson J, Richardson JD, Fillmore P, Cai B.	Neuroimage. 2011 Dec 29. [Epub ahead of print]	Neuroimage. 2011	PubMed	citation	PMID:22227052	pubmed	22227052	create date:2012/01/10 | first author:Fridriksson J
The NOS1 variant rs6490121 is associated with variation in prefrontal function and grey matter density in healthy individuals.	/pubmed/22227051	Rose EJ, Greene C, Kelly S, Morris DW, Robertson IH, Fahey C, Jacobson S, O'Doherty J, Newell FN, McGrath J, Bokde A, Garavan H, Frodl T, Gill M, Corvin AP, Donohoe G.	Neuroimage. 2011 Dec 29;60(1):614-622. [Epub ahead of print]	Neuroimage. 2011	PubMed	citation	PMID:22227051	pubmed	22227051	create date:2012/01/10 | first author:Rose EJ
Task-driven ICA feature generation for accurate and interpretable prediction using fMRI.	/pubmed/22227050	Duff EP, Trachtenberg AJ, Mackay CE, Howard MA, Wilson F, Smith SM, Woolrich MW.	Neuroimage. 2011 Dec 29;60(1):189-203. [Epub ahead of print]	Neuroimage. 2011	PubMed	citation	PMID:22227050	pubmed	22227050	create date:2012/01/10 | first author:Duff EP
Differential effects of surface area, gyrification and cortical thickness on voxel based morphometric deficits in schizophrenia.	/pubmed/22227049	Palaniyappan L, Liddle PF.	Neuroimage. 2011 Dec 28;60(1):693-699. [Epub ahead of print]	Neuroimage. 2011	PubMed	citation	PMID:22227049	pubmed	22227049	create date:2012/01/10 | first author:Palaniyappan L
Resting oscillations and cross-frequency coupling in the human posteromedial cortex.	/pubmed/22227048	Foster BL, Parvizi J.	Neuroimage. 2011 Dec 29;60(1):384-391. [Epub ahead of print]	Neuroimage. 2011	PubMed	citation	PMID:22227048	pubmed	22227048	create date:2012/01/10 | first author:Foster BL
Magnetic resonance imaging of resting OEF and CMRO(2) using a generalized calibration model for hypercapnia and hyperoxia.	/pubmed/22227047	Gauthier CJ, Hoge RD.	Neuroimage. 2011 Dec 29. [Epub ahead of print]	Neuroimage. 2011	PubMed	citation	PMID:22227047	pubmed	22227047	create date:2012/01/10 | first author:Gauthier CJ
PET radiotracers for molecular imaging in the brain: Past, present and future.	/pubmed/22222719	Zimmer L, Luxen A.	Neuroimage. 2011 Dec 28. [Epub ahead of print]	Neuroimage. 2011	PubMed	citation	PMID:22222719	pubmed	22222719	create date:2012/01/10 | first author:Zimmer L
Cortical plasticity for visuospatial processing and object recognition in deaf and hearing signers.	/pubmed/22210355	Weisberg J, Koo DS, Crain KL, Eden GF.	Neuroimage. 2011 Dec 22;60(1):661-672. [Epub ahead of print]	Neuroimage. 2011	PubMed	citation	PMID:22210355	pubmed	22210355	create date:2012/01/03 | first author:Weisberg J
The role of the subthalamic nucleus in response inhibition: Evidence from local field potential recordings in the human subthalamic nucleus.	/pubmed/22209815	Ray NJ, Brittain JS, Holland P, Joundi RA, Stein JF, Aziz TZ, Jenkinson N.	Neuroimage. 2011 Dec 22;60(1):271-278. [Epub ahead of print]	Neuroimage. 2011	PubMed	citation	PMID:22209815	pubmed	22209815	create date:2012/01/03 | first author:Ray NJ
The evolving landscape of human cortical connectivity: Facts and inferences.	/pubmed/22209814	Mesulam M.	Neuroimage. 2011 Dec 22. [Epub ahead of print]	Neuroimage. 2011	PubMed	citation	PMID:22209814	pubmed	22209814	create date:2012/01/03 | first author:Mesulam M
Sparse reduced-rank regression detects genetic associations with voxel-wise longitudinal phenotypes in Alzheimer's disease.	/pubmed/22209813	Vounou M, Janousova E, Wolz R, Stein JL, Thompson PM, Rueckert D, Montana G; the Alzheimer's Disease Neuroimaging Initiative.	Neuroimage. 2011 Dec 22;60(1):700-716. [Epub ahead of print]	Neuroimage. 2011	PubMed	citation	PMID:22209813	pubmed	22209813	create date:2012/01/03 | first author:Vounou M
Reliable optical detection of coherent neuronal activity in fast oscillating networks in vitro.	/pubmed/22209812	Reichinnek S, von Kameke A, Hagenston AM, Freitag E, Roth FC, Bading H, Hasan MT, Draguhn A, Both M.	Neuroimage. 2011 Dec 22;60(1):139-152. [Epub ahead of print]	Neuroimage. 2011	PubMed	citation	PMID:22209812	pubmed	22209812	create date:2012/01/03 | first author:Reichinnek S
Quantitative measurement of cerebral physiology using respiratory-calibrated MRI.	/pubmed/22209811	Bulte DP, Kelly M, Germuska M, Xie J, Chappell MA, Okell TW, Bright MG, Jezzard P.	Neuroimage. 2011 Dec 22;60(1):582-591. [Epub ahead of print]	Neuroimage. 2011	PubMed	citation	PMID:22209811	pubmed	22209811	create date:2012/01/03 | first author:Bulte DP
It's only in your head: Expectancy of aversive auditory stimulation modulates stimulus-induced auditory cortical alpha desynchronization.	/pubmed/22209810	Hartmann T, Schlee W, Weisz N.	Neuroimage. 2011 Dec 23;60(1):170-178. [Epub ahead of print]	Neuroimage. 2011	PubMed	citation	PMID:22209810	pubmed	22209810	create date:2012/01/03 | first author:Hartmann T
Differentiating BOLD and non-BOLD signals in fMRI time series using multi-echo EPI.	/pubmed/22209809	Kundu P, Inati SJ, Evans JW, Luh WM, Bandettini PA.	Neuroimage. 2011 Dec 23. [Epub ahead of print]	Neuroimage. 2011	PubMed	citation	PMID:22209809	pubmed	22209809	create date:2012/01/03 | first author:Kundu P
Performance evaluation of the Champagne source reconstruction algorithm on simulated and real M/EEG data.	/pubmed/22209808	Owen JP, Wipf DP, Attias HT, Sekihara K, Nagarajan SS.	Neuroimage. 2011 Dec 23;60(1):305-323. [Epub ahead of print]	Neuroimage. 2011	PubMed	citation	PMID:22209808	pubmed	22209808	create date:2012/01/03 | first author:Owen JP
Pharmacological modulation of functional connectivity: α(2)-adrenergic receptor agonist alters synchrony but not neural activation.	/pubmed/22209807	Nasrallah FA, Tan J, Chuang KH.	Neuroimage. 2011 Dec 22;60(1):436-446. [Epub ahead of print]	Neuroimage. 2011	PubMed	citation	PMID:22209807	pubmed	22209807	create date:2012/01/03 | first author:Nasrallah FA
Meta-analytical definition and functional connectivity of the human vestibular cortex.	/pubmed/22209784	Zu Eulenburg P, Caspers S, Roski C, Eickhoff SB.	Neuroimage. 2011 Dec 23;60(1):162-169. [Epub ahead of print]	Neuroimage. 2011	PubMed	citation	PMID:22209784	pubmed	22209784	create date:2012/01/03 | first author:Zu Eulenburg P
Using brain imaging to track problem solving in a complex state space.	/pubmed/22209783	Anderson JR, Fincham JM, Schneider DW, Yang J.	Neuroimage. 2011 Dec 22;60(1):633-643. [Epub ahead of print]	Neuroimage. 2011	PubMed	citation	PMID:22209783	pubmed	22209783	create date:2012/01/03 | first author:Anderson JR
Functional brain networks and abnormal connectivity in the movement disorders.	/pubmed/22206967	Poston KL, Eidelberg D.	Neuroimage. 2011 Dec 21. [Epub ahead of print]	Neuroimage. 2011	PubMed	citation	PMID:22206967	pubmed	22206967	create date:2011/12/31 | first author:Poston KL
Memory coding in plastic neuronal subpopulations within the amygdala.	/pubmed/22206966	Nomura H, Nonaka A, Imamura N, Hashikawa K, Matsuki N.	Neuroimage. 2011 Dec 21;60(1):153-161. [Epub ahead of print]	Neuroimage. 2011	PubMed	citation	PMID:22206966	pubmed	22206966	create date:2011/12/31 | first author:Nomura H
Neural substrates of smoking cue reactivity: A meta-analysis of fMRI studies.	/pubmed/22206965	Engelmann JM, Versace F, Robinson JD, Minnix JA, Lam CY, Cui Y, Brown VL, Cinciripini PM.	Neuroimage. 2011 Dec 21;60(1):252-262. [Epub ahead of print]	Neuroimage. 2011	PubMed	citation	PMID:22206965	pubmed	22206965	create date:2011/12/31 | first author:Engelmann JM
Inflection in action: Semantic motor system activation to noun- and verb-containing phrases is modulated by the presence of overt grammatical markers.	/pubmed/22206964	Pulvermüller F, Cook C, Hauk O.	Neuroimage. 2011 Dec 21. [Epub ahead of print]	Neuroimage. 2011	PubMed	citation	PMID:22206964	pubmed	22206964	create date:2011/12/31 | first author:Pulvermüller F
Postprandial plasma PYY concentrations are associated with increased regional gray matter volume and rCBF declines in caudate nuclei - A combined MRI and H(2)(15)O PET study.	/pubmed/22206963	Weise CM, Thiyyagura P, Reiman EM, Chen K, Krakoff J.	Neuroimage. 2011 Dec 21;60(1):592-600. [Epub ahead of print]	Neuroimage. 2011	PubMed	citation	PMID:22206963	pubmed	22206963	create date:2011/12/31 | first author:Weise CM
Neural correlates of numbers and mathematical terms.	/pubmed/22202882	Zhang H, Chen C, Zhou X.	Neuroimage. 2011 Dec 20;60(1):230-240. [Epub ahead of print]	Neuroimage. 2011	PubMed	citation	PMID:22202882	pubmed	22202882	create date:2011/12/29 | first author:Zhang H
Putting Humpty together and pulling him apart: Accessing and unbinding the hippocampal item-context engram.	/pubmed/22200724	Sadeh T, Maril A, Bitan T, Goshen-Gottstein Y.	Neuroimage. 2011 Dec 20;60(1):808-817. [Epub ahead of print]	Neuroimage. 2011	PubMed	citation	PMID:22200724	pubmed	22200724	create date:2011/12/28 | first author:Sadeh T
Capture of lexical but not visual resources by task-irrelevant emotional words: A combined ERP and steady-state visual evoked potential study.	/pubmed/22200723	Trauer SM, Andersen SK, Kotz SA, Müller MM.	Neuroimage. 2011 Dec 20;60(1):130-138. [Epub ahead of print]	Neuroimage. 2011	PubMed	citation	PMID:22200723	pubmed	22200723	create date:2011/12/28 | first author:Trauer SM
Orbitofrontal reward sensitivity and impulsivity in adult attention deficit hyperactivity disorder.	/pubmed/22197790	Wilbertz G, Tebartz van Elst L, Delgado MR, Maier S, Feige B, Philipsen A, Blechert J.	Neuroimage. 2011 Dec 16;60(1):353-361. [Epub ahead of print]	Neuroimage. 2011	PubMed	citation	PMID:22197790	pubmed	22197790	create date:2011/12/27 | first author:Wilbertz G
Biochemical label-free tissue imaging with subcellular-resolution synchrotron FTIR with focal plane array detector.	/pubmed/22197789	Kastyak-Ibrahim MZ, Nasse MJ, Rak M, Hirschmugl C, Del Bigio MR, Albensi BC, Gough KM.	Neuroimage. 2011 Dec 16;60(1):376-383. [Epub ahead of print]	Neuroimage. 2011	PubMed	citation	PMID:22197789	pubmed	22197789	create date:2011/12/27 | first author:Kastyak-Ibrahim MZ
Steady-state evoked potentials to tag specific components of nociceptive cortical processing.	/pubmed/22197788	Colon E, Nozaradan S, Legrain V, Mouraux A.	Neuroimage. 2011 Dec 16;60(1):571-581. [Epub ahead of print]	Neuroimage. 2011	PubMed	citation	PMID:22197788	pubmed	22197788	create date:2011/12/27 | first author:Colon E
Comparative evaluation of Logan and relative-equilibrium graphical methods for parametric imaging of dynamic [(18)F]FDDNP PET determinations.	/pubmed/22197787	Wong KP, Kepe V, Dahlbom M, Satyamurthy N, Small GW, Barrio JR, Huang SC.	Neuroimage. 2011 Dec 16;60(1):241-251. [Epub ahead of print]	Neuroimage. 2011	PubMed	citation	PMID:22197787	pubmed	22197787	create date:2011/12/27 | first author:Wong KP
Neuronal correlates of reduced memory performance in overweight subjects.	/pubmed/22197786	Stingl KT, Kullmann S, Ketterer C, Heni M, Häring HU, Fritsche A, Preissl H.	Neuroimage. 2011 Dec 16;60(1):362-369. [Epub ahead of print]	Neuroimage. 2011	PubMed	citation	PMID:22197786	pubmed	22197786	create date:2011/12/27 | first author:Stingl KT
Strengthened functional connectivity in the brain during muscle fatigue.	/pubmed/22197785	Jiang Z, Wang XF, Kisiel-Sajewicz K, Yan JH, Yue GH.	Neuroimage. 2011 Dec 17;60(1):728-737. [Epub ahead of print]	Neuroimage. 2011	PubMed	citation	PMID:22197785	pubmed	22197785	create date:2011/12/27 | first author:Jiang Z
The functional connectivity of the human caudate: An application of meta-analytic connectivity modeling with behavioral filtering.	/pubmed/22197743	Robinson JL, Laird AR, Glahn DC, Blangero J, Sanghera MK, Pessoa L, Fox PM, Uecker A, Friehs G, Young KA, Griffin JL, Lovallo WR, Fox PT.	Neuroimage. 2011 Dec 14;60(1):117-129. [Epub ahead of print]	Neuroimage. 2011	PubMed	citation	PMID:22197743	pubmed	22197743	create date:2011/12/27 | first author:Robinson JL
Sleep duration during weekdays affects hippocampal gray matter volume in healthy children.	/pubmed/22197742	Taki Y, Hashizume H, Thyreau B, Sassa Y, Takeuchi H, Wu K, Kotozaki Y, Nouchi R, Asano M, Asano K, Fukuda H, Kawashima R.	Neuroimage. 2011 Dec 14;60(1):471-475. [Epub ahead of print]	Neuroimage. 2011	PubMed	citation	PMID:22197742	pubmed	22197742	create date:2011/12/27 | first author:Taki Y
The effect of local perturbation fields on human DTI: Characterisation, measurement and correction.	/pubmed/22197741	Mohammadi S, Nagy Z, Möller HE, Symms MR, Carmichael DW, Josephs O, Weiskopf N.	Neuroimage. 2011 Dec 14;60(1):562-570. [Epub ahead of print]	Neuroimage. 2011	PubMed	citation	PMID:22197741	pubmed	22197741	create date:2011/12/27 | first author:Mohammadi S
Neuroimaging of the periaqueductal gray: State of the field.	/pubmed/22197740	Linnman C, Moulton EA, Barmettler G, Becerra L, Borsook D.	Neuroimage. 2011 Dec 14;60(1):505-522. [Epub ahead of print]	Neuroimage. 2011	PubMed	citation	PMID:22197740	pubmed	22197740	create date:2011/12/27 | first author:Linnman C
Brains in concert": Frontal oscillatory alpha rhythms and empathy in professional musicians."	/pubmed/22186679	Babiloni C, Buffo P, Vecchio F, Marzano N, Del Percio C, Spada D, Rossi S, Bruni I, Rossini PM, Perani D.	Neuroimage. 2011 Dec 13;60(1):105-116. [Epub ahead of print]	Neuroimage. 2011	PubMed	citation	PMID:22186679	pubmed	22186679	create date:2011/12/22 | first author:Babiloni C
Integration of what" and "where" in frontal cortex during visual imagery of scenes."	/pubmed/22186678	de Borst AW, Sack AT, Jansma BM, Esposito F, de Martino F, Valente G, Roebroeck A, di Salle F, Goebel R, Formisano E.	Neuroimage. 2011 Dec 13;60(1):47-58. [Epub ahead of print]	Neuroimage. 2011	PubMed	citation	PMID:22186678	pubmed	22186678	create date:2011/12/22 | first author:de Borst AW
Crossmodal interactions in audiovisual emotion processing.	/pubmed/22182770	Müller VI, Cieslik EC, Turetsky BI, Eickhoff SB.	Neuroimage. 2011 Dec 13;60(1):553-561. [Epub ahead of print]	Neuroimage. 2011	PubMed	citation	PMID:22182770	pubmed	22182770	create date:2011/12/21 | first author:Müller VI
Title	URL	Description	Details	ShortDetails	Resource	Type	Identifiers	Db	EntrezUID	Properties
Cortical atrophy in experimental autoimmune encephalomyelitis: In vivo imaging.	/pubmed/22182769	Mackenzie-Graham A, Rinek GA, Avedisian A, Gold SM, Frew AJ, Aguilar C, Lin DR, Umeda E, Voskuhl RR, Alger JR.	Neuroimage. 2011 Dec 13;60(1):95-104. [Epub ahead of print]	Neuroimage. 2011	PubMed	citation	PMID:22182769	pubmed	22182769	create date:2011/12/21 | first author:Mackenzie-Graham A
Development of ACC-amygdala activations in processing unattended fear.	/pubmed/22182768	Hung Y, Smith ML, Taylor MJ.	Neuroimage. 2011 Dec 13;60(1):545-552. [Epub ahead of print]	Neuroimage. 2011	PubMed	citation	PMID:22182768	pubmed	22182768	create date:2011/12/21 | first author:Hung Y
A novel method for the determination of the EEG individual alpha frequency.	/pubmed/22182767	Goljahani A, D'Avanzo C, Schiff S, Amodio P, Bisiacchi P, Sparacino G.	Neuroimage. 2011 Dec 10;60(1):774-786. [Epub ahead of print]	Neuroimage. 2011	PubMed	citation	PMID:22182767	pubmed	22182767	create date:2011/12/21 | first author:Goljahani A
Imaging brain development: The adolescent brain.	/pubmed/22178817	Blakemore SJ.	Neuroimage. 2011 Dec 8. [Epub ahead of print]	Neuroimage. 2011	PubMed	citation	PMID:22178817	pubmed	22178817	create date:2011/12/20 | first author:Blakemore SJ
Resting-state fMRI study of treatment-naïve temporal lobe epilepsy patients with depressive symptoms.	/pubmed/22178816	Chen S, Wu X, Lui S, Wu Q, Yao Z, Li Q, Liang D, An D, Zhang X, Fang J, Huang X, Zhou D, Gong QY.	Neuroimage. 2011 Dec 10;60(1):299-304. [Epub ahead of print]	Neuroimage. 2011	PubMed	citation	PMID:22178816	pubmed	22178816	create date:2011/12/20 | first author:Chen S
Imaging acute ischemic tissue acidosis with pH-sensitive endogenous amide proton transfer (APT) MRI-Correction of tissue relaxation and concomitant RF irradiation effects toward mapping quantitative cerebral tissue pH.	/pubmed/22178815	Sun PZ, Wang E, Cheung JS.	Neuroimage. 2011 Dec 10;60(1):1-6. [Epub ahead of print]	Neuroimage. 2011	PubMed	citation	PMID:22178815	pubmed	22178815	create date:2011/12/20 | first author:Sun PZ
Regional homogeneity of resting state fMRI signals predicts Stop signal task performance.	/pubmed/22178814	Tian L, Ren J, Zang Y.	Neuroimage. 2011 Dec 10;60(1):539-544. [Epub ahead of print]	Neuroimage. 2011	PubMed	citation	PMID:22178814	pubmed	22178814	create date:2011/12/20 | first author:Tian L
Brain source connectivity reveals the visceral pain network.	/pubmed/22178813	Lelic D, Olesen SS, Valeriani M, Drewes AM.	Neuroimage. 2011 Dec 10;60(1):37-46. [Epub ahead of print]	Neuroimage. 2011	PubMed	citation	PMID:22178813	pubmed	22178813	create date:2011/12/20 | first author:Lelic D
Assessment of physiological noise modelling methods for functional imaging of the spinal cord.	/pubmed/22178812	Kong Y, Jenkinson M, Andersson J, Tracey I, Brooks JC.	Neuroimage. 2011 Dec 8. [Epub ahead of print]	Neuroimage. 2011	PubMed	citation	PMID:22178812	pubmed	22178812	create date:2011/12/20 | first author:Kong Y
Pre-clinical characterization of [(11)C]R05013853 as a novel radiotracer for imaging of the glycine transporter type 1 by positron emission tomography.	/pubmed/22178811	Borroni E, Zhou Y, Ostrowitzki S, Alberati D, Kumar A, Hainzl D, Hartung T, Hilton J, Dannals RF, Wong DF.	Neuroimage. 2011 Dec 10. [Epub ahead of print]	Neuroimage. 2011	PubMed	citation	PMID:22178811	pubmed	22178811	create date:2011/12/20 | first author:Borroni E
Inter-individual performance differences in younger and older adults differentially relate to amplitude modulations and phase stability of oscillations controlling working memory contents.	/pubmed/22178810	Werkle-Bergner M, Freunberger R, Sander MC, Lindenberger U, Klimesch W.	Neuroimage. 2011 Dec 8;60(1):71-82. [Epub ahead of print]	Neuroimage. 2011	PubMed	citation	PMID:22178810	pubmed	22178810	create date:2011/12/20 | first author:Werkle-Bergner M
Diffusion tensor imaging of white matter tract evolution over the lifespan.	/pubmed/22178809	Lebel C, Gee M, Camicioli R, Wieler M, Martin W, Beaulieu C.	Neuroimage. 2011 Dec 8;60(1):340-352. [Epub ahead of print]	Neuroimage. 2011	PubMed	citation	PMID:22178809	pubmed	22178809	create date:2011/12/20 | first author:Lebel C
Modelling neural correlates of working memory: A coordinate-based meta-analysis.	/pubmed/22178808	Rottschy C, Langner R, Dogan I, Reetz K, Laird AR, Schulz JB, Fox PT, Eickhoff SB.	Neuroimage. 2011 Dec 1;60(1):830-846. [Epub ahead of print]	Neuroimage. 2011	PubMed	citation	PMID:22178808	pubmed	22178808	create date:2011/12/20 | first author:Rottschy C
Slow EEG rhythms and inter-hemispheric synchronization across sleep and wakefulness in the human hippocampus.	/pubmed/22178807	Moroni F, Nobili L, De Carli F, Massimini M, Francione S, Marzano C, Proserpio P, Cipolli C, De Gennaro L, Ferrara M.	Neuroimage. 2011 Dec 8;60(1):497-504. [Epub ahead of print]	Neuroimage. 2011	PubMed	citation	PMID:22178807	pubmed	22178807	create date:2011/12/20 | first author:Moroni F
Neural restoration of degraded audiovisual speech.	/pubmed/22178454	Shahin AJ, Kerlin JR, Bhat J, Miller LM.	Neuroimage. 2011 Dec 10;60(1):530-538. [Epub ahead of print]	Neuroimage. 2011	PubMed	citation	PMID:22178454	pubmed	22178454	create date:2011/12/20 | first author:Shahin AJ
The adaptive threat bias in anxiety: Amygdala-dorsomedial prefrontal cortex coupling and aversive amplification.	/pubmed/22178453	Robinson OJ, Charney DR, Overstreet C, Vytal K, Grillon C.	Neuroimage. 2011 Dec 10;60(1):523-529. [Epub ahead of print]	Neuroimage. 2011	PubMed	citation	PMID:22178453	pubmed	22178453	create date:2011/12/20 | first author:Robinson OJ
SimTB, a simulation toolbox for fMRI data under a model of spatiotemporal separability.	/pubmed/22178299	Erhardt EB, Allen EA, Wei Y, Eichele T, Calhoun VD.	Neuroimage. 2011 Dec 8. [Epub ahead of print]	Neuroimage. 2011	PubMed	citation	PMID:22178299	pubmed	22178299	create date:2011/12/20 | first author:Erhardt EB
Estimating true brain connectivity from EEG/MEG data invariant to linear and static transformations in sensor space.	/pubmed/22178298	Ewald A, Marzetti L, Zappasodi F, Meinecke FC, Nolte G.	Neuroimage. 2011 Dec 7;60(1):476-488. [Epub ahead of print]	Neuroimage. 2011	PubMed	citation	PMID:22178298	pubmed	22178298	create date:2011/12/20 | first author:Ewald A
Functional dissociation of pre-SMA and SMA-proper in temporal processing.	/pubmed/22178297	Schwartze M, Rothermich K, Kotz SA.	Neuroimage. 2011 Dec 8;60(1):290-298. [Epub ahead of print]	Neuroimage. 2011	PubMed	citation	PMID:22178297	pubmed	22178297	create date:2011/12/20 | first author:Schwartze M
Top down influence on visuo-tactile interaction modulates neural oscillatory responses.	/pubmed/22173297	Kanayama N, Tamè L, Ohira H, Pavani F.	Neuroimage. 2011 Dec 7. [Epub ahead of print]	Neuroimage. 2011	PubMed	citation	PMID:22173297	pubmed	22173297	create date:2011/12/17 | first author:Kanayama N
MEG evoked responses and rhythmic activity provide spatiotemporally complementary measures of neural activity in language production.	/pubmed/22173296	Laaksonen H, Kujala J, Hultén A, Liljeström M, Salmelin R.	Neuroimage. 2011 Dec 7;60(1):29-36. [Epub ahead of print]	Neuroimage. 2011	PubMed	citation	PMID:22173296	pubmed	22173296	create date:2011/12/17 | first author:Laaksonen H
Brain imaging in the study of Alzheimer's disease.	/pubmed/22173295	Reiman EM, Jagust WJ.	Neuroimage. 2011 Dec 7. [Epub ahead of print]	Neuroimage. 2011	PubMed	citation	PMID:22173295	pubmed	22173295	create date:2011/12/17 | first author:Reiman EM
Confirmation of functional zones within the human subthalamic nucleus: Patterns of connectivity and sub-parcellation using diffusion weighted imaging.	/pubmed/22173294	Lambert C, Zrinzo L, Nagy Z, Lutti A, Hariz M, Foltynie T, Draganski B, Ashburner J, Frackowiak R.	Neuroimage. 2011 Dec 8;60(1):83-94. [Epub ahead of print]	Neuroimage. 2011	PubMed	citation	PMID:22173294	pubmed	22173294	create date:2011/12/17 | first author:Lambert C
Does feature selection improve classification accuracy? Impact of sample size and feature selection on classification using anatomical magnetic resonance images.	/pubmed/22166797	Chu C, Hsu AL, Chou KH, Bandettini P, Lin C; for the Alzheimer's Disease Neuroimaging Initiative.	Neuroimage. 2011 Dec 1;60(1):59-70. [Epub ahead of print]	Neuroimage. 2011	PubMed	citation	PMID:22166797	pubmed	22166797	create date:2011/12/15 | first author:Chu C
EEG markers are associated to gray matter changes in thalamus and basal ganglia in subjects with mild cognitive impairment.	/pubmed/22166796	Moretti DV, Paternicò D, Binetti G, Zanetti O, Frisoni GB.	Neuroimage. 2011 Dec 6;60(1):489-496. [Epub ahead of print]	Neuroimage. 2011	PubMed	citation	PMID:22166796	pubmed	22166796	create date:2011/12/15 | first author:Moretti DV
Diversity of neural-hemodynamic relationships associated with differences in cortical processing during bilateral somatosensory activation in rats.	/pubmed/22166795	Nemoto M, Hoshi Y, Sato C, Iguchi Y, Hashimoto I, Kohno E, Hirano T, Terakawa S.	Neuroimage. 2011 Dec 1. [Epub ahead of print]	Neuroimage. 2011	PubMed	citation	PMID:22166795	pubmed	22166795	create date:2011/12/15 | first author:Nemoto M
Magnetoencephalography: From SQUIDs to neuroscience Neuroimage 20th Anniversary Special Edition.	/pubmed/22166794	Hari R, Salmelin R.	Neuroimage. 2011 Dec 6. [Epub ahead of print]	Neuroimage. 2011	PubMed	citation	PMID:22166794	pubmed	22166794	create date:2011/12/15 | first author:Hari R
Aberrant reward processing in Parkinson's disease is associated with dopamine cell loss.	/pubmed/22166793	Aarts E, Helmich RC, Janssen MJ, Oyen WJ, Bloem BR, Cools R.	Neuroimage. 2011 Dec 6. [Epub ahead of print]	Neuroimage. 2011	PubMed	citation	PMID:22166793	pubmed	22166793	create date:2011/12/15 | first author:Aarts E
Time course of ERP generators to syllables in infants: A source localization study using age-appropriate brain templates.	/pubmed/22155379	Ortiz-Mantilla S, Hämäläinen JA, Benasich AA.	Neuroimage. 2011 Dec 1. [Epub ahead of print]	Neuroimage. 2011	PubMed	citation	PMID:22155379	pubmed	22155379	create date:2011/12/14 | first author:Ortiz-Mantilla S
Patterns of hemodynamic low-frequency oscillations in the brain are modulated by the nature of free thought during rest.	/pubmed/22155378	Doucet G, Naveau M, Petit L, Zago L, Crivello F, Jobard G, Delcroix N, Mellet E, Tzourio-Mazoyer N, Mazoyer B, Joliot M.	Neuroimage. 2011 Dec 1. [Epub ahead of print]	Neuroimage. 2011	PubMed	citation	PMID:22155378	pubmed	22155378	create date:2011/12/14 | first author:Doucet G
Automatic hippocampal segmentation in temporal lobe epilepsy: Impact of developmental abnormalities.	/pubmed/22155377	Kim H, Chupin M, Colliot O, Bernhardt BC, Bernasconi N, Bernasconi A.	Neuroimage. 2011 Nov 25. [Epub ahead of print]	Neuroimage. 2011	PubMed	citation	PMID:22155377	pubmed	22155377	create date:2011/12/14 | first author:Kim H
fMRI-DTI modeling via landmark distance atlases for prediction and detection of fiber tracts.	/pubmed/22155376	O'Donnell LJ, Rigolo L, Norton I, Wells WM 3rd, Westin CF, Golby AJ.	Neuroimage. 2011 Dec 2;60(1):456-470. [Epub ahead of print]	Neuroimage. 2011	PubMed	citation	PMID:22155376	pubmed	22155376	create date:2011/12/14 | first author:O'Donnell LJ
Age-related adaptations of brain function during a memory task are also present at rest.	/pubmed/22155375	Filippini N, Nickerson LD, Beckmann CF, Ebmeier KP, Frisoni GB, Matthews PM, Smith SM, Mackay CE.	Neuroimage. 2011 Dec 1. [Epub ahead of print]	Neuroimage. 2011	PubMed	citation	PMID:22155375	pubmed	22155375	create date:2011/12/14 | first author:Filippini N
Effects of normal aging on event-related potentials and oscillatory brain activity during a haptic repetition priming task.	/pubmed/22155374	Sebastián M, Ballesteros S.	Neuroimage. 2011 Dec 1;60(1):7-20. [Epub ahead of print]	Neuroimage. 2011	PubMed	citation	PMID:22155374	pubmed	22155374	create date:2011/12/14 | first author:Sebastián M
The neural correlates of gist-based true and false recognition.	/pubmed/22155331	Gutchess AH, Schacter DL.	Neuroimage. 2011 Dec 8. [Epub ahead of print]	Neuroimage. 2011	PubMed	citation	PMID:22155331	pubmed	22155331	create date:2011/12/14 | first author:Gutchess AH
Correction of gradient echo images for first and second order macroscopic signal dephasing using phase derivative mapping.	/pubmed/22155330	de Leeuw H, Bakker CJ.	Neuroimage. 2011 Dec 4;60(1):818-829. [Epub ahead of print]	Neuroimage. 2011	PubMed	citation	PMID:22155330	pubmed	22155330	create date:2011/12/14 | first author:de Leeuw H
A general analysis of calibrated BOLD methodology for measuring CMRO(2) responses: Comparison of a new approach with existing methods.	/pubmed/22155329	Blockley NP, Griffeth VE, Buxton RB.	Neuroimage. 2011 Dec 6;60(1):279-289. [Epub ahead of print]	Neuroimage. 2011	PubMed	citation	PMID:22155329	pubmed	22155329	create date:2011/12/14 | first author:Blockley NP
From novel to familiar: Tuning the brain for metaphors.	/pubmed/22155328	Cardillo ER, Watson CE, Schmidt GL, Kranjec A, Chatterjee A.	Neuroimage. 2011 Dec 4. [Epub ahead of print]	Neuroimage. 2011	PubMed	citation	PMID:22155328	pubmed	22155328	create date:2011/12/14 | first author:Cardillo ER
Negative BOLD signal changes in ipsilateral primary somatosensory cortex are associated with perfusion decreases and behavioral evidence for functional inhibition.	/pubmed/22155327	Schaefer K, Blankenburg F, Kupers R, Grüner JM, Law I, Lauritzen M, Larsson HB.	Neuroimage. 2011 Dec 4. [Epub ahead of print]	Neuroimage. 2011	PubMed	citation	PMID:22155327	pubmed	22155327	create date:2011/12/14 | first author:Schaefer K
Chronometry of word and picture identification: Common and modality-specific effects.	/pubmed/22155326	Van Doren L, Schrooten M, Adamczuk K, Dupont P, Vandenberghe R.	Neuroimage. 2011 Dec 4. [Epub ahead of print]	Neuroimage. 2011	PubMed	citation	PMID:22155326	pubmed	22155326	create date:2011/12/14 | first author:Van Doren L
Myelin water imaging reflects clinical variability in multiple sclerosis.	/pubmed/22155325	Kolind S, Matthews L, Johansen-Berg H, Leite MI, Williams SC, Deoni S, Palace J.	Neuroimage. 2011 Dec 6;60(1):263-270. [Epub ahead of print]	Neuroimage. 2011	PubMed	citation	PMID:22155325	pubmed	22155325	create date:2011/12/14 | first author:Kolind S
Steady-state evoked potentials as an index of multisensory temporal binding.	/pubmed/22155324	Nozaradan S, Peretz I, Mouraux A.	Neuroimage. 2011 Dec 1;60(1):21-28. [Epub ahead of print]	Neuroimage. 2011	PubMed	citation	PMID:22155324	pubmed	22155324	create date:2011/12/14 | first author:Nozaradan S
Automated delineation of white matter fiber tracts with a multiple region-of-interest approach.	/pubmed/22155046	Suarez RO, Commowick O, Prabhu SP, Warfield SK.	Neuroimage. 2011 Nov 27. [Epub ahead of print]	Neuroimage. 2011	PubMed	citation	PMID:22155046	pubmed	22155046	create date:2011/12/14 | first author:Suarez RO
Individualized localization and cortical surface-based registration of intracranial electrodes.	/pubmed/22155045	Dykstra AR, Chan AM, Quinn BT, Zepeda R, Keller CJ, Cormier J, Madsen JR, Eskandar EN, Cash SS.	Neuroimage. 2011 Nov 28. [Epub ahead of print]	Neuroimage. 2011	PubMed	citation	PMID:22155045	pubmed	22155045	create date:2011/12/14 | first author:Dykstra AR
Pattern analysis of EEG responses to speech and voice: Influence of feature grouping.	/pubmed/22155044	Hausfeld L, De Martino F, Bonte M, Formisano E.	Neuroimage. 2011 Nov 30. [Epub ahead of print]	Neuroimage. 2011	PubMed	citation	PMID:22155044	pubmed	22155044	create date:2011/12/14 | first author:Hausfeld L
A spatiotemporal dynamic distributed solution to the MEG inverse problem.	/pubmed/22155043	Lamus C, Hämäläinen MS, Temereanca S, Brown EN, Purdon PL.	Neuroimage. 2011 Nov 30. [Epub ahead of print]	Neuroimage. 2011	PubMed	citation	PMID:22155043	pubmed	22155043	create date:2011/12/14 | first author:Lamus C
Serotonin-1A receptors in major depression quantified using PET: Controversies, confounds, and recommendations.	/pubmed/22155042	Shrestha S, Hirvonen J, Hines CS, Henter I, Svenningsson P, Pike VW, Innis RB.	Neuroimage. 2011 Nov 25. [Epub ahead of print]	Neuroimage. 2011	PubMed	citation	PMID:22155042	pubmed	22155042	create date:2011/12/14 | first author:Shrestha S
Functional organization of the left inferior precentral sulcus: Dissociating the inferior frontal eye field and the inferior frontal junction.	/pubmed/22155041	Derrfuss J, Vogt VL, Fiebach CJ, von Cramon DY, Tittgemeyer M.	Neuroimage. 2011 Dec 1. [Epub ahead of print]	Neuroimage. 2011	PubMed	citation	PMID:22155041	pubmed	22155041	create date:2011/12/14 | first author:Derrfuss J
Single trial discrimination of individual finger movements on one hand: A combined MEG and EEG study.	/pubmed/22155040	Quandt F, Reichert C, Hinrichs H, Heinze HJ, Knight RT, Rieger JW.	Neuroimage. 2011 Nov 30. [Epub ahead of print]	Neuroimage. 2011	PubMed	citation	PMID:22155040	pubmed	22155040	create date:2011/12/14 | first author:Quandt F
Estimation of functional connectivity in fMRI data using stability selection-based sparse partial correlation with elastic net penalty.	/pubmed/22155039	Ryali S, Chen T, Supekar K, Menon V.	Neuroimage. 2011 Dec 1. [Epub ahead of print]	Neuroimage. 2011	PubMed	citation	PMID:22155039	pubmed	22155039	create date:2011/12/14 | first author:Ryali S
Title	URL	Description	Details	ShortDetails	Resource	Type	Identifiers	Db	EntrezUID	Properties
Unconscious translation during incidental foreign language processing.	/pubmed/22155033	Wu YJ, Thierry G.	Neuroimage. 2011 Dec 1. [Epub ahead of print]	Neuroimage. 2011	PubMed	citation	PMID:22155033	pubmed	22155033	create date:2011/12/14 | first author:Wu YJ
Characterization of [(11)C]RO5013853, a novel PET tracer for the glycine transporter type 1 (GlyT1) in humans.	/pubmed/22155032	Wong DF, Ostrowitzki S, Zhou Y, Raymont V, Hofmann C, Borroni E, Kumar A, Parkar N, Brašić JR, Hilton J, Dannals RF, Martin-Facklam M.	Neuroimage. 2011 Dec 1. [Epub ahead of print]	Neuroimage. 2011	PubMed	citation	PMID:22155032	pubmed	22155032	create date:2011/12/14 | first author:Wong DF
Somatosensory activation of two fingers can be discriminated with ultrahigh-density diffuse optical tomography.	/pubmed/22155031	Habermehl C, Holtze S, Steinbrink J, Koch SP, Obrig H, Mehnert J, Schmitz CH.	Neuroimage. 2011 Dec 1. [Epub ahead of print]	Neuroimage. 2011	PubMed	citation	PMID:22155031	pubmed	22155031	create date:2011/12/14 | first author:Habermehl C
Anxiolytic-like effect of pregabalin on unconditioned fear in the rat: An autoradiographic brain perfusion mapping and functional connectivity study.	/pubmed/22155030	Wang Z, Pang RD, Hernandez M, Ocampo MA, Holschneider DP.	Neuroimage. 2011 Dec 1. [Epub ahead of print]	Neuroimage. 2011	PubMed	citation	PMID:22155030	pubmed	22155030	create date:2011/12/14 | first author:Wang Z
Model selection and gobbledygook: Response to Lohmann et al.	/pubmed/22155029	Friston K, Daunizeau J, Stephan KE.	Neuroimage. 2011 Dec 1. [Epub ahead of print]	Neuroimage. 2011	PubMed	citation	PMID:22155029	pubmed	22155029	create date:2011/12/14 | first author:Friston K
Genetic influences on thinning of the cerebral cortex during development.	/pubmed/22155028	van Soelen IL, Brouwer RM, van Baal GC, Schnack HG, Peper JS, Collins DL, Evans AC, Kahn RS, Boomsma DI, Pol HE.	Neuroimage. 2011 Dec 1. [Epub ahead of print]	Neuroimage. 2011	PubMed	citation	PMID:22155028	pubmed	22155028	create date:2011/12/14 | first author:van Soelen IL
Test-retest variability underlying fMRI measurements.	/pubmed/22155027	Raemaekers M, du Plessis S, Ramsey NF, Weusten JM, Vink M.	Neuroimage. 2011 Dec 1;60(1):717-727. [Epub ahead of print]	Neuroimage. 2011	PubMed	citation	PMID:22155027	pubmed	22155027	create date:2011/12/14 | first author:Raemaekers M
Disrupted modular brain dynamics reflect cognitive dysfunction in Alzheimer's disease.	/pubmed/22154957	de Haan W, van der Flier WM, Koene T, Smits LL, Scheltens P, Stam CJ.	Neuroimage. 2011 Nov 30. [Epub ahead of print]	Neuroimage. 2011	PubMed	citation	PMID:22154957	pubmed	22154957	create date:2011/12/14 | first author:de Haan W
Corpus callosum alterations in very preterm infants: Perinatal correlates and 2year neurodevelopmental outcomes.	/pubmed/22154956	Thompson DK, Inder TE, Faggian N, Warfield SK, Anderson PJ, Doyle LW, Egan GF.	Neuroimage. 2011 Dec 1. [Epub ahead of print]	Neuroimage. 2011	PubMed	citation	PMID:22154956	pubmed	22154956	create date:2011/12/14 | first author:Thompson DK
Task-specific modulation of effective connectivity during two simple unimanual motor tasks: A 122-channel EEG study.	/pubmed/22146753	Herz DM, Christensen MS, Reck C, Florin E, Barbe MT, Stahlhut C, Pauls KA, Tittgemeyer M, Siebner HR, Timmermann L.	Neuroimage. 2011 Nov 21. [Epub ahead of print]	Neuroimage. 2011	PubMed	citation	PMID:22146753	pubmed	22146753	create date:2011/12/08 | first author:Herz DM
Striatal activations signal prediction errors on confidence in the absence of external feedback.	/pubmed/22146752	Daniel R, Pollmann S.	Neuroimage. 2011 Nov 30. [Epub ahead of print]	Neuroimage. 2011	PubMed	citation	PMID:22146752	pubmed	22146752	create date:2011/12/08 | first author:Daniel R
Measuring venous blood volume changes during activation using hyperoxia.	/pubmed/22146751	Blockley NP, Driver ID, Fisher JA, Francis ST, Gowland PA.	Neuroimage. 2011 Nov 22. [Epub ahead of print]	Neuroimage. 2011	PubMed	citation	PMID:22146751	pubmed	22146751	create date:2011/12/08 | first author:Blockley NP
Rearranging the world: Neural network supporting the processing of temporal connectives.	/pubmed/22146750	Ye Z, Kutas M, St George M, Sereno MI, Ling F, Münte TF.	Neuroimage. 2011 Nov 22. [Epub ahead of print]	Neuroimage. 2011	PubMed	citation	PMID:22146750	pubmed	22146750	create date:2011/12/08 | first author:Ye Z
Recording of fast activity at the onset of partial seizures: Depth EEG vs. scalp EEG.	/pubmed/22146749	Cosandier-Rimélé D, Bartolomei F, Merlet I, Chauvel P, Wendling F.	Neuroimage. 2011 Nov 28. [Epub ahead of print]	Neuroimage. 2011	PubMed	citation	PMID:22146749	pubmed	22146749	create date:2011/12/08 | first author:Cosandier-Rimélé D
Mechanisms underlying muscle fatigue differ between multiple sclerosis patients and controls: A combined electrophysiological and neuroimaging study.	/pubmed/22138253	Steens A, Heersema DJ, Maurits NM, Renken RJ, Zijdewind I.	Neuroimage. 2011 Nov 21. [Epub ahead of print]	Neuroimage. 2011	PubMed	citation	PMID:22138253	pubmed	22138253	create date:2011/12/06 | first author:Steens A
The time course of symbolic number adaptation: Oscillatory EEG activity and event-related potential analysis.	/pubmed/22138125	Hsu YF, Szücs D.	Neuroimage. 2011 Nov 23. [Epub ahead of print]	Neuroimage. 2011	PubMed	citation	PMID:22138125	pubmed	22138125	create date:2011/12/06 | first author:Hsu YF
You can count on the motor cortex: Finger counting habits modulate motor cortex activation evoked by numbers.	/pubmed/22133748	Tschentscher N, Hauk O, Fischer MH, Pulvermüller F.	Neuroimage. 2011 Nov 20. [Epub ahead of print]	Neuroimage. 2011	PubMed	citation	PMID:22133748	pubmed	22133748	create date:2011/12/03 | first author:Tschentscher N
Frequency-dependent functional connectivity within resting-state networks: An atlas-based MEG beamformer solution.	/pubmed/22122866	Hillebrand A, Barnes GR, Bosboom JL, Berendse HW, Stam CJ.	Neuroimage. 2011 Nov 9;59(4):3909-3921. [Epub ahead of print]	Neuroimage. 2011	PubMed	citation	PMID:22122866	pubmed	22122866	create date:2011/11/30 | first author:Hillebrand A
Diffusion MRI at 25: Exploring brain tissue structure and function.	/pubmed/22120012	Le Bihan D, Johansen-Berg H.	Neuroimage. 2011 Nov 20. [Epub ahead of print]	Neuroimage. 2011	PubMed	citation	PMID:22120012	pubmed	22120012	create date:2011/11/29 | first author:Le Bihan D
Role of hippocampal CA1 atrophy in memory encoding deficits in amnestic Mild Cognitive Impairment.	/pubmed/22119654	Fouquet M, Desgranges B, La Joie R, Rivière D, Mangin JF, Landeau B, Mézenge F, Pélerin A, de la Sayette V, Viader F, Baron JC, Eustache F, Chételat G.	Neuroimage. 2011 Nov 18. [Epub ahead of print]	Neuroimage. 2011	PubMed	citation	PMID:22119654	pubmed	22119654	create date:2011/11/29 | first author:Fouquet M
The utility of near-infrared spectroscopy in the regression of low-frequency physiological noise from functional magnetic resonance imaging data.	/pubmed/22119653	Cooper RJ, Gagnon L, Goldenholz D, Boas DA, Greve DN.	Neuroimage. 2011 Nov 17. [Epub ahead of print]	Neuroimage. 2011	PubMed	citation	PMID:22119653	pubmed	22119653	create date:2011/11/29 | first author:Cooper RJ
The discovery of population differences in network community structure: New methods and applications to brain functional networks in schizophrenia.	/pubmed/22119652	Alexander-Bloch A, Lambiotte R, Roberts B, Giedd J, Gogtay N, Bullmore E.	Neuroimage. 2011 Nov 18. [Epub ahead of print]	Neuroimage. 2011	PubMed	citation	PMID:22119652	pubmed	22119652	create date:2011/11/29 | first author:Alexander-Bloch A
Age-related changes in causal interactions between cortical motor regions during hand grip.	/pubmed/22119651	Boudrias MH, Gonçalves CS, Penny WD, Park CH, Rossiter HE, Talelli P, Ward NS.	Neuroimage. 2011 Nov 18. [Epub ahead of print]	Neuroimage. 2011	PubMed	citation	PMID:22119651	pubmed	22119651	create date:2011/11/29 | first author:Boudrias MH
TE-dependent spatial and spectral specificity of functional connectivity.	/pubmed/22119650	Wu CW, Gu H, Zou Q, Lu H, Stein EA, Yang Y.	Neuroimage. 2011 Nov 18. [Epub ahead of print]	Neuroimage. 2011	PubMed	citation	PMID:22119650	pubmed	22119650	create date:2011/11/29 | first author:Wu CW
The application of Fourier transform infrared microspectroscopy for the study of diseased central nervous system tissue.	/pubmed/22119649	Caine S, Heraud P, Tobin MJ, McNaughton D, Bernard CC.	Neuroimage. 2011 Nov 18. [Epub ahead of print]	Neuroimage. 2011	PubMed	citation	PMID:22119649	pubmed	22119649	create date:2011/11/29 | first author:Caine S
An automated tool for detection of FLAIR-hyperintense white-matter lesions in Multiple Sclerosis.	/pubmed/22119648	Schmidt P, Gaser C, Arsic M, Buck D, Förschler A, Berthele A, Hoshi M, Ilg R, Schmid VJ, Zimmer C, Hemmer B, Mühlau M.	Neuroimage. 2011 Nov 18. [Epub ahead of print]	Neuroimage. 2011	PubMed	citation	PMID:22119648	pubmed	22119648	create date:2011/11/29 | first author:Schmidt P
Modulation of CNS pain circuitry by intravenous and sublingual doses of buprenorphine.	/pubmed/22119647	Upadhyay J, Anderson J, Baumgartner R, Coimbra A, Schwarz AJ, Pendse G, Wallin D, Nutile L, Bishop J, George E, Elman I, Sunkaraneni S, Maier G, Iyengar S, Evelhoch JL, Bleakman D, Hargreaves R, Becerra L, Borsook D.	Neuroimage. 2011 Nov 18. [Epub ahead of print]	Neuroimage. 2011	PubMed	citation	PMID:22119647	pubmed	22119647	create date:2011/11/29 | first author:Upadhyay J
Tracing of noradrenergic projections using manganese-enhanced MRI.	/pubmed/22119646	Eschenko O, Evrard HC, Neves RM, Beyerlein M, Murayama Y, Logothetis NK.	Neuroimage. 2011 Nov 18. [Epub ahead of print]	Neuroimage. 2011	PubMed	citation	PMID:22119646	pubmed	22119646	create date:2011/11/29 | first author:Eschenko O
Brain tissue volumes in the general population of the elderly The AGES-Reykjavik Study.	/pubmed/22119006	Sigurdsson S, Aspelund T, Forsberg L, Fredriksson J, Kjartansson O, Oskarsdottir B, Jonsson PV, Eiriksdottir G, Harris TB, Zijdenbos A, van Buchem MA, Launer LJ, Gudnason V.	Neuroimage. 2011 Nov 13. [Epub ahead of print]	Neuroimage. 2011	PubMed	citation	PMID:22119006	pubmed	22119006	create date:2011/11/29 | first author:Sigurdsson S
Consistent reconstruction of cortical surfaces from longitudinal brain MR images.	/pubmed/22119005	Li G, Nie J, Wu G, Wang Y, Shen D; The Alzheimer's Disease Neuroimaging Initiative.	Neuroimage. 2011 Nov 15. [Epub ahead of print]	Neuroimage. 2011	PubMed	citation	PMID:22119005	pubmed	22119005	create date:2011/11/29 | first author:Li G
Cloak and DAG: A response to the comments on our comment.	/pubmed/22119004	Lindquist MA, Sobel ME.	Neuroimage. 2011 Nov 17. [Epub ahead of print]	Neuroimage. 2011	PubMed	citation	PMID:22119004	pubmed	22119004	create date:2011/11/29 | first author:Lindquist MA
Establishing propositional truth-value in counterfactual and real-world contexts during sentence comprehension: Differential sensitivity of the left and right inferior frontal gyri.	/pubmed/22116039	Nieuwland MS.	Neuroimage. 2011 Nov 13. [Epub ahead of print]	Neuroimage. 2011	PubMed	citation	PMID:22116039	pubmed	22116039	create date:2011/11/26 | first author:Nieuwland MS
Large-scale brain networks emerge from dynamic processing of musical timbre, key and rhythm.	/pubmed/22116038	Alluri V, Toiviainen P, Jääskeläinen IP, Glerean E, Sams M, Brattico E.	Neuroimage. 2011 Nov 12. [Epub ahead of print]	Neuroimage. 2011	PubMed	citation	PMID:22116038	pubmed	22116038	create date:2011/11/26 | first author:Alluri V
Functional connectivity mapping of the human precuneus by resting state fMRI.	/pubmed/22116037	Zhang S, Li CS.	Neuroimage. 2011 Nov 12. [Epub ahead of print]	Neuroimage. 2011	PubMed	citation	PMID:22116037	pubmed	22116037	create date:2011/11/26 | first author:Zhang S
Automated measurement of local white matter lesion volume.	/pubmed/22116036	van der Lijn F, Verhaaren BF, Ikram MA, Klein S, de Bruijne M, Vrooman HA, Vernooij MW, Hammers A, Rueckert D, van der Lugt A, Breteler MM, Niessen WJ.	Neuroimage. 2011 Nov 11. [Epub ahead of print]	Neuroimage. 2011	PubMed	citation	PMID:22116036	pubmed	22116036	create date:2011/11/26 | first author:van der Lijn F
Cortical thickness changes following spatial navigation training in adulthood and aging.	/pubmed/22108645	Wenger E, Schaefer S, Noack H, Kühn S, Mårtensson J, Heinze HJ, Düzel E, Bäckman L, Lindenberger U, Lövdén M.	Neuroimage. 2011 Nov 12. [Epub ahead of print]	Neuroimage. 2011	PubMed	citation	PMID:22108645	pubmed	22108645	create date:2011/11/24 | first author:Wenger E
Hierarchical topological network analysis of anatomical human brain connectivity and differences related to sex and kinship.	/pubmed/22108644	Duarte-Carvajalino JM, Jahanshad N, Lenglet C, McMahon KL, de Zubicaray GI, Martin NG, Wright MJ, Thompson PM, Sapiro G.	Neuroimage. 2011 Nov 12. [Epub ahead of print]	Neuroimage. 2011	PubMed	citation	PMID:22108644	pubmed	22108644	create date:2011/11/24 | first author:Duarte-Carvajalino JM
Dynamic gray matter changes within cortex and striatum after short motor skill training are associated with their increased functional interaction.	/pubmed/22108643	Hamzei F, Glauche V, Schwarzwald R, May A.	Neuroimage. 2011 Nov 12. [Epub ahead of print]	Neuroimage. 2011	PubMed	citation	PMID:22108643	pubmed	22108643	create date:2011/11/24 | first author:Hamzei F
Diffusion tensor imaging characterization of occult brain damage in relapsing neuromyelitis optica using 3.0T magnetic resonance imaging techniques.	/pubmed/22108642	Zhao DD, Zhou HY, Wu QZ, Liu J, Chen XY, He D, He XF, Han WJ, Gong QY.	Neuroimage. 2011 Nov 13. [Epub ahead of print]	Neuroimage. 2011	PubMed	citation	PMID:22108642	pubmed	22108642	create date:2011/11/24 | first author:Zhao DD
3D Statistical Parametric Mapping of quiet sleep EEG in the first year of life.	/pubmed/22100773	Bosch-Bayard J, Valdés-Sosa PA, Fernandez T, Otero G, Pliego Rivero B, Ricardo-Garcell J, González-Frankenberger B, Galán-García L, Fernandez-Bouzas A, Aubert-Vazquez E, Lage-Castellanos A, Rodríguez-Valdés R, Harmony T.	Neuroimage. 2011 Nov 10. [Epub ahead of print]	Neuroimage. 2011	PubMed	citation	PMID:22100773	pubmed	22100773	create date:2011/11/22 | first author:Bosch-Bayard J
When do you grasp the idea? MEG evidence for instantaneous idiom understanding.	/pubmed/22100772	Boulenger V, Shtyrov Y, Pulvermüller F.	Neuroimage. 2011 Nov 10. [Epub ahead of print]	Neuroimage. 2011	PubMed	citation	PMID:22100772	pubmed	22100772	create date:2011/11/22 | first author:Boulenger V
The variation of function across the human insula mirrors its patterns of structural connectivity: Evidence from in vivo probabilistic tractography.	/pubmed/22100771	Cloutman LL, Binney RJ, Drakesmith M, Parker GJ, Lambon Ralph MA.	Neuroimage. 2011 Nov 13. [Epub ahead of print]	Neuroimage. 2011	PubMed	citation	PMID:22100771	pubmed	22100771	create date:2011/11/22 | first author:Cloutman LL
A tale of two itches Common features and notable differences in brain activation evoked by cowhage and histamine induced itch.	/pubmed/22100770	Papoiu AD, Coghill RC, Kraft RA, Wang H, Yosipovitch G.	Neuroimage. 2011 Nov 12. [Epub ahead of print]	Neuroimage. 2011	PubMed	citation	PMID:22100770	pubmed	22100770	create date:2011/11/22 | first author:Papoiu AD
Evoked traveling alpha waves predict visual-semantic categorization-speed.	/pubmed/22100769	Fellinger R, Gruber W, Zauner A, Freunberger R, Klimesch W.	Neuroimage. 2011 Nov 10. [Epub ahead of print]	Neuroimage. 2011	PubMed	citation	PMID:22100769	pubmed	22100769	create date:2011/11/22 | first author:Fellinger R
Pleasant human touch is represented in pregenual anterior cingulate cortex.	/pubmed/22100768	Lindgren L, Westling G, Brulin C, Lehtipalo S, Andersson M, Nyberg L.	Neuroimage. 2011 Nov 10. [Epub ahead of print]	Neuroimage. 2011	PubMed	citation	PMID:22100768	pubmed	22100768	create date:2011/11/22 | first author:Lindgren L
Semantic combinatorial processing of non-anomalous expressions.	/pubmed/22100767	Molinaro N, Carreiras M, Duñabeitia JA.	Neuroimage. 2011 Nov 10. [Epub ahead of print]	Neuroimage. 2011	PubMed	citation	PMID:22100767	pubmed	22100767	create date:2011/11/22 | first author:Molinaro N
The ADNI Publication Policy: Commensurate recognition of critical contributors who are not authors.	/pubmed/22100665	Hurko O, Black SE, Doody R, Doraiswamy PM, Gamst A, Kaye J, Obisesan TO, Rusinek H, Scharre D, Sperling R, Weiner MW, Green RC; for the ADNI Data and Publication Committee.	Neuroimage. 2011 Nov 4. [Epub ahead of print]	Neuroimage. 2011	PubMed	citation	PMID:22100665	pubmed	22100665	create date:2011/11/22 | first author:Hurko O
Linking white matter tracts to associated cortical grey matter: A tract extension methodology.	/pubmed/22100664	Tozer DJ, Chard DT, Bodini B, Ciccarelli O, Miller DH, Thompson AJ, Wheeler-Kingshott CA.	Neuroimage. 2011 Nov 4. [Epub ahead of print]	Neuroimage. 2011	PubMed	citation	PMID:22100664	pubmed	22100664	create date:2011/11/22 | first author:Tozer DJ
Adaptive Kalman filtering for real-time mapping of the visual field.	/pubmed/22100663	Ward BD, Janik J, Mazaheri Y, Ma Y, Deyoe EA.	Neuroimage. 2011 Nov 9. [Epub ahead of print]	Neuroimage. 2011	PubMed	citation	PMID:22100663	pubmed	22100663	create date:2011/11/22 | first author:Ward BD
Brain connectivity in psychiatric imaging genetics.	/pubmed/22100419	Tost H, Bilek E, Meyer-Lindenberg A.	Neuroimage. 2011 Nov 9. [Epub ahead of print]	Neuroimage. 2011	PubMed	citation	PMID:22100419	pubmed	22100419	create date:2011/11/22 | first author:Tost H
Title	URL	Description	Details	ShortDetails	Resource	Type	Identifiers	Db	EntrezUID	Properties
Striatal topography of probability and magnitude information for decisions under uncertainty.	/pubmed/22100418	Berns GS, Bell E.	Neuroimage. 2011 Nov 12. [Epub ahead of print]	Neuroimage. 2011	PubMed	citation	PMID:22100418	pubmed	22100418	create date:2011/11/22 | first author:Berns GS
Simultaneous segmentation and grading of anatomical structures for patient's classification: Application to Alzheimer's disease.	/pubmed/22094645	Coupé P, Eskildsen SF, Manjón JV, Fonov V, Collins DL; the Alzheimer's disease Neuroimaging Initiative.	Neuroimage. 2011 Nov 9. [Epub ahead of print]	Neuroimage. 2011	PubMed	citation	PMID:22094645	pubmed	22094645	create date:2011/11/19 | first author:Coupé P
Along-tract statistics allow for enhanced tractography analysis.	/pubmed/22094644	Colby JB, Soderberg L, Lebel C, Dinov ID, Thompson PM, Sowell ER.	Neuroimage. 2011 Nov 9. [Epub ahead of print]	Neuroimage. 2011	PubMed	citation	PMID:22094644	pubmed	22094644	create date:2011/11/19 | first author:Colby JB
Effects of network resolution on topological properties of human neocortex.	/pubmed/22094643	Romero-Garcia R, Atienza M, Clemmensen LH, Cantero JL.	Neuroimage. 2011 Nov 7. [Epub ahead of print]	Neuroimage. 2011	PubMed	citation	PMID:22094643	pubmed	22094643	create date:2011/11/19 | first author:Romero-Garcia R
Diagnostic neuroimaging across diseases.	/pubmed/22094642	Klöppel S, Abdulkadir A, Jack CR Jr, Koutsouleris N, Mourão-Miranda J, Vemuri P.	Neuroimage. 2011 Nov 7. [Epub ahead of print]	Neuroimage. 2011	PubMed	citation	PMID:22094642	pubmed	22094642	create date:2011/11/19 | first author:Klöppel S
Identification of cortical lamination in awake monkeys by high resolution magnetic resonance imaging.	/pubmed/22080152	Chen G, Wang F, Gore JC, Roe AW.	Neuroimage. 2011 Nov 3. [Epub ahead of print]	Neuroimage. 2011	PubMed	citation	PMID:22080152	pubmed	22080152	create date:2011/11/15 | first author:Chen G
Inflammation selectively enhances amygdala activity to socially threatening images.	/pubmed/22079507	Inagaki TK, Muscatell KA, Irwin MR, Cole SW, Eisenberger NI.	Neuroimage. 2011 Nov 4. [Epub ahead of print]	Neuroimage. 2011	PubMed	citation	PMID:22079507	pubmed	22079507	create date:2011/11/15 | first author:Inagaki TK
Single-trial magnetoencephalography signals encoded as an unfolding decision process.	/pubmed/22079506	Smyrnis N, Mylonas DS, Rezaie R, Siettos CI, Ventouras E, Ktonas PY, Evdokimidis I, Papanicolaou AC.	Neuroimage. 2011 Nov 4. [Epub ahead of print]	Neuroimage. 2011	PubMed	citation	PMID:22079506	pubmed	22079506	create date:2011/11/15 | first author:Smyrnis N
Time course of word production in fast and slow speakers: A high density ERP topographic study.	/pubmed/22079505	Laganaro M, Valente A, Perret C.	Neuroimage. 2011 Nov 4. [Epub ahead of print]	Neuroimage. 2011	PubMed	citation	PMID:22079505	pubmed	22079505	create date:2011/11/15 | first author:Laganaro M
Single pulse TMS induced disruption to right and left parietal cortex on addition and multiplication.	/pubmed/22079504	Salillas E, Semenza C, Basso D, Vecchi T, Siegal M.	Neuroimage. 2011 Nov 4. [Epub ahead of print]	Neuroimage. 2011	PubMed	citation	PMID:22079504	pubmed	22079504	create date:2011/11/15 | first author:Salillas E
Quadratic component analysis.	/pubmed/22079456	de Cheveigné A.	Neuroimage. 2011 Nov 4. [Epub ahead of print]	Neuroimage. 2011	PubMed	citation	PMID:22079456	pubmed	22079456	create date:2011/11/15 | first author:de Cheveigné A
The link between visual exploration and neuronal activity: A multi-modal study combining eye tracking, functional magnetic resonance imaging and transcranial magnetic stimulation.	/pubmed/22079455	Chaves S, Vannini P, Jann K, Wurtz P, Federspiel A, Nyffeler T, Luethi M, Hubl D, Wiest R, Dierks T, Müri R.	Neuroimage. 2011 Nov 4. [Epub ahead of print]	Neuroimage. 2011	PubMed	citation	PMID:22079455	pubmed	22079455	create date:2011/11/15 | first author:Chaves S
Genome-wide supported risk variant for bipolar disorder alters anatomical connectivity in the human brain.	/pubmed/22079454	Linke J, Witt SH, King AV, Nieratschker V, Poupon C, Gass A, Hennerici MG, Rietschel M, Wessa M.	Neuroimage. 2011 Nov 4. [Epub ahead of print]	Neuroimage. 2011	PubMed	citation	PMID:22079454	pubmed	22079454	create date:2011/11/15 | first author:Linke J
Gray matter nulled and vascular space occupancy dependent fMRI response to visual stimulation during hypoxic hypoxia.	/pubmed/22079453	Shen Y, Ho YC, Vidyasagar R, Balanos G, Golay X, Pu IM, Kauppinen RA.	Neuroimage. 2011 Nov 4. [Epub ahead of print]	Neuroimage. 2011	PubMed	citation	PMID:22079453	pubmed	22079453	create date:2011/11/15 | first author:Shen Y
A short-scan method for k(3) estimation with moderately reversible PET ligands: Application of irreversible model to early-phase PET data.	/pubmed/22079452	Sato K, Fukushi K, Shinotoh H, Shimada H, Tanaka N, Hirano S, Irie T.	Neuroimage. 2011 Nov 4. [Epub ahead of print]	Neuroimage. 2011	PubMed	citation	PMID:22079452	pubmed	22079452	create date:2011/11/15 | first author:Sato K
Self-face evaluation and self-esteem in young females: An fMRI study using contrast effect.	/pubmed/22079451	Oikawa H, Sugiura M, Sekiguchi A, Tsukiura T, Miyauchi CM, Hashimoto T, Takano-Yamamoto T, Kawashima R.	Neuroimage. 2011 Nov 4. [Epub ahead of print]	Neuroimage. 2011	PubMed	citation	PMID:22079451	pubmed	22079451	create date:2011/11/15 | first author:Oikawa H
Phase stability in fMRI time series: Effect of noise regression, off-resonance correction and spatial filtering techniques.	/pubmed/22079450	Hagberg GE, Bianciardi M, Brainovich V, Cassara AM, Maraviglia B.	Neuroimage. 2011 Nov 4. [Epub ahead of print]	Neuroimage. 2011	PubMed	citation	PMID:22079450	pubmed	22079450	create date:2011/11/15 | first author:Hagberg GE
Common inhibitory prefrontal activation during inhibition of hand and foot responses.	/pubmed/22079449	Tabu H, Mima T, Aso T, Takahashi R, Fukuyama H.	Neuroimage. 2011 Nov 4. [Epub ahead of print]	Neuroimage. 2011	PubMed	citation	PMID:22079449	pubmed	22079449	create date:2011/11/15 | first author:Tabu H
Neural insensitivity to upticks in value is associated with the disposition effect.	/pubmed/22079448	Brooks AM, Capra CM, Berns GS.	Neuroimage. 2011 Nov 4. [Epub ahead of print]	Neuroimage. 2011	PubMed	citation	PMID:22079448	pubmed	22079448	create date:2011/11/15 | first author:Brooks AM
Dissociable roles for lateral orbitofrontal cortex and lateral prefrontal cortex during preference driven reversal learning.	/pubmed/22075266	Hampshire A, Chaudhry AM, Owen AM, Roberts AC.	Neuroimage. 2011 Oct 30. [Epub ahead of print]	Neuroimage. 2011	PubMed	citation	PMID:22075266	pubmed	22075266	create date:2011/11/15 | first author:Hampshire A
The future of ultra-high field MRI and fMRI for study of the human brain.	/pubmed/22063093	Duyn JH.	Neuroimage. 2011 Oct 28. [Epub ahead of print]	Neuroimage. 2011	PubMed	citation	PMID:22063093	pubmed	22063093	create date:2011/11/09 | first author:Duyn JH
Bayesian inference in FMRI.	/pubmed/22063092	Woolrich MW.	Neuroimage. 2011 Oct 20. [Epub ahead of print]	Neuroimage. 2011	PubMed	citation	PMID:22063092	pubmed	22063092	create date:2011/11/09 | first author:Woolrich MW
Multiple white matter tract abnormalities underlie cognitive impairment in RRMS.	/pubmed/22062194	Yu HJ, Christodoulou C, Bhise V, Greenblatt D, Patel Y, Serafin D, Maletic-Savatic M, Krupp LB, Wagshul M.	Neuroimage. 2011 Oct 29. [Epub ahead of print]	Neuroimage. 2011	PubMed	citation	PMID:22062194	pubmed	22062194	create date:2011/11/09 | first author:Yu HJ
Race modulates neural activity during imitation.	/pubmed/22062193	Losin EA, Iacoboni M, Martin A, Cross K, Dapretto M.	Neuroimage. 2011 Oct 28. [Epub ahead of print]	Neuroimage. 2011	PubMed	citation	PMID:22062193	pubmed	22062193	create date:2011/11/09 | first author:Losin EA
Cortical cartography and Caret software.	/pubmed/22062192	Van Essen DC.	Neuroimage. 2011 Oct 28. [Epub ahead of print]	Neuroimage. 2011	PubMed	citation	PMID:22062192	pubmed	22062192	create date:2011/11/09 | first author:Van Essen DC
Autism spectrum traits predict the neural response to eye gaze in typical individuals.	/pubmed/22062191	Nummenmaa L, Engell AD, von dem Hagen E, Henson RN, Calder AJ.	Neuroimage. 2011 Oct 28. [Epub ahead of print]	Neuroimage. 2011	PubMed	citation	PMID:22062191	pubmed	22062191	create date:2011/11/09 | first author:Nummenmaa L
Task-dependent activations of human auditory cortex during spatial discrimination and spatial memory tasks.	/pubmed/22062190	Rinne T, Koistinen S, Talja S, Wikman P, Salonen O.	Neuroimage. 2011 Oct 29. [Epub ahead of print]	Neuroimage. 2011	PubMed	citation	PMID:22062190	pubmed	22062190	create date:2011/11/09 | first author:Rinne T
The future of functionally-related structural change assessment.	/pubmed/22056531	Johansen-Berg H.	Neuroimage. 2011 Oct 28. [Epub ahead of print]	Neuroimage. 2011	PubMed	citation	PMID:22056531	pubmed	22056531	create date:2011/11/08 | first author:Johansen-Berg H
Quantitative PET analyses of regional [(11)C]PE2I binding to the dopamine transporter - Application to juvenile myoclonic epilepsy.	/pubmed/22056530	Odano I, Varrone A, Savic I, Ciumas C, Karlsson P, Jucaite A, Halldin C, Farde L.	Neuroimage. 2011 Oct 28. [Epub ahead of print]	Neuroimage. 2011	PubMed	citation	PMID:22056530	pubmed	22056530	create date:2011/11/08 | first author:Odano I
The influence of spontaneous activity on stimulus processing in primary visual cortex.	/pubmed/22056529	Schölvinck ML, Friston KJ, Rees G.	Neuroimage. 2012 Feb 1;59(3):2700-8. Epub 2011 Oct 26.	Neuroimage. 2012	PubMed	citation	PMID:22056529	pubmed	22056529	create date:2011/11/08 | first author:Schölvinck ML
A microPET study of the regional distribution of [(11)C]-PK11195 binding following temporary focal cerebral ischemia in the rat. Correlation with post mortem mapping of microglia activation.	/pubmed/22056528	Hughes JL, Jones PS, Beech JS, Wang D, Menon DK, Aigbirhio FI, Fryer TD, Baron JC.	Neuroimage. 2012 Feb 1;59(3):2007-16. Epub 2011 Oct 25.	Neuroimage. 2012	PubMed	citation	PMID:22056528	pubmed	22056528	create date:2011/11/08 | first author:Hughes JL
Similar behaviour, different brain patterns: Age-related changes in neural signatures of ignoring.	/pubmed/22056463	Allen HA, Payne H.	Neuroimage. 2011 Oct 26. [Epub ahead of print]	Neuroimage. 2011	PubMed	citation	PMID:22056463	pubmed	22056463	create date:2011/11/08 | first author:Allen HA
Quantitative functional MRI: Concepts, issues and future challenges.	/pubmed/22056462	Pike GB.	Neuroimage. 2011 Oct 20. [Epub ahead of print]	Neuroimage. 2011	PubMed	citation	PMID:22056462	pubmed	22056462	create date:2011/11/08 | first author:Pike GB
The contribution of myelin to magnetic susceptibility-weighted contrasts in high-field MRI of the brain.	/pubmed/22056461	Lee J, Shmueli K, Kang BT, Yao B, Fukunaga M, van Gelderen P, Palumbo S, Bosetti F, Silva AC, Duyn JH.	Neuroimage. 2011 Oct 29. [Epub ahead of print]	Neuroimage. 2011	PubMed	citation	PMID:22056461	pubmed	22056461	create date:2011/11/08 | first author:Lee J
Structure Tensor Informed Fiber Tractography (STIFT) by combining gradient echo MRI and diffusion weighted imaging.	/pubmed/22056460	Kleinnijenhuis M, Barth M, Alexander DC, van Cappellen van Walsum AM, Norris DG.	Neuroimage. 2011 Oct 28. [Epub ahead of print]	Neuroimage. 2011	PubMed	citation	PMID:22056460	pubmed	22056460	create date:2011/11/08 | first author:Kleinnijenhuis M
Dynamical stability of intrinsic connectivity networks.	/pubmed/22056459	Ferguson MA, Anderson JS.	Neuroimage. 2011 Oct 26. [Epub ahead of print]	Neuroimage. 2011	PubMed	citation	PMID:22056459	pubmed	22056459	create date:2011/11/08 | first author:Ferguson MA
Multi-echo acquisition.	/pubmed/22056458	Posse S.	Neuroimage. 2011 Oct 25. [Epub ahead of print]	Neuroimage. 2011	PubMed	citation	PMID:22056458	pubmed	22056458	create date:2011/11/08 | first author:Posse S
Consistent multi-time-point brain atrophy estimation from the boundary shift integral.	/pubmed/22056457	Leung KK, Ridgway GR, Ourselin S, Fox NC; The Alzheimer's Disease Neuroimaging Initiative.	Neuroimage. 2011 Oct 28. [Epub ahead of print]	Neuroimage. 2011	PubMed	citation	PMID:22056457	pubmed	22056457	create date:2011/11/08 | first author:Leung KK
The future of fMRI and genetics research.	/pubmed/22051224	Meyer-Lindenberg A.	Neuroimage. 2011 Oct 28. [Epub ahead of print]	Neuroimage. 2011	PubMed	citation	PMID:22051224	pubmed	22051224	create date:2011/11/05 | first author:Meyer-Lindenberg A
Cross-correlation: An fMRI signal-processing strategy.	/pubmed/22051223	Hyde JS, Jesmanowicz A.	Neuroimage. 2011 Oct 28. [Epub ahead of print]	Neuroimage. 2011	PubMed	citation	PMID:22051223	pubmed	22051223	create date:2011/11/05 | first author:Hyde JS
Induced oscillatory responses during the Sternberg's visual memory task in patients with Alzheimer's disease and mild cognitive impairment.	/pubmed/22047628	Kurimoto R, Ishii R, Canuet L, Ikezawa K, Iwase M, Azechi M, Aoki Y, Ikeda S, Yoshida T, Takahashi H, Nakahachi T, Kazui H, Takeda M.	Neuroimage. 2011 Oct 25. [Epub ahead of print]	Neuroimage. 2011	PubMed	citation	PMID:22047628	pubmed	22047628	create date:2011/11/04 | first author:Kurimoto R
Sewer pipe, wire, epoxy, and finger tapping: The start of fMRI at the Medical College of Wisconsin.	/pubmed/22044784	Bandettini PA.	Neuroimage. 2011 Oct 20. [Epub ahead of print]	Neuroimage. 2011	PubMed	citation	PMID:22044784	pubmed	22044784	create date:2011/11/03 | first author:Bandettini PA
Ongoing physiological processes in the cerebral cortex.	/pubmed/22040739	Leopold DA, Maier A.	Neuroimage. 2011 Oct 25. [Epub ahead of print]	Neuroimage. 2011	PubMed	citation	PMID:22040739	pubmed	22040739	create date:2011/11/02 | first author:Leopold DA
Disentangling visual imagery and perception of real-world objects.	/pubmed/22040738	Lee SH, Kravitz DJ, Baker CI.	Neuroimage. 2011 Oct 24. [Epub ahead of print]	Neuroimage. 2011	PubMed	citation	PMID:22040738	pubmed	22040738	create date:2011/11/02 | first author:Lee SH
Response selection versus feedback analysis in conditional visuo-motor learning.	/pubmed/22040737	Amiez C, Hadj-Bouziane F, Petrides M.	Neuroimage. 2011 Oct 25. [Epub ahead of print]	Neuroimage. 2011	PubMed	citation	PMID:22040737	pubmed	22040737	create date:2011/11/02 | first author:Amiez C
Diffuse and spatially variable white matter disruptions are associated with blast-related mild traumatic brain injury.	/pubmed/22040736	Davenport ND, Lim KO, Armstrong MT, Sponheim SR.	Neuroimage. 2012 Feb 1;59(3):2017-24. Epub 2011 Oct 20.	Neuroimage. 2012	PubMed	citation	PMID:22040736	pubmed	22040736	create date:2011/11/02 | first author:Davenport ND
Retinotopic maps and hemodynamic delays in the human visual cortex measured using arterial spin labeling.	/pubmed/22040735	Cavusoglu M, Bartels A, Yesilyurt B, Uludağ K.	Neuroimage. 2011 Oct 24. [Epub ahead of print]	Neuroimage. 2011	PubMed	citation	PMID:22040735	pubmed	22040735	create date:2011/11/02 | first author:Cavusoglu M
The serendipitous discovery of the brain's default network.	/pubmed/22037421	Buckner RL.	Neuroimage. 2011 Oct 20. [Epub ahead of print]	Neuroimage. 2011	PubMed	citation	PMID:22037421	pubmed	22037421	create date:2011/11/01 | first author:Buckner RL
The problem of low variance voxels in statistical parametric mapping; a new hat avoids a 'haircut'.	/pubmed/22037420	Ridgway GR, Litvak V, Flandin G, Friston KJ, Penny WD.	Neuroimage. 2012 Feb 1;59(3):2131-41. Epub 2011 Oct 18.	Neuroimage. 2012	PubMed	citation	PMID:22037420	pubmed	22037420	create date:2011/11/01 | first author:Ridgway GR
Detecting global and local hippocampal shape changes in Alzheimer's disease using statistical shape models.	/pubmed/22037419	Shen KK, Fripp J, Mériaudeau F, Chételat G, Salvado O, Bourgeat P; The Alzheimer's Disease Neuroimaging Initiative.	Neuroimage. 2012 Feb 1;59(3):2155-2166. Epub 2011 Oct 14.	Neuroimage. 2012	PubMed	citation	PMID:22037419	pubmed	22037419	create date:2011/11/01 | first author:Shen KK
Title	URL	Description	Details	ShortDetails	Resource	Type	Identifiers	Db	EntrezUID	Properties
Sleep spindle-related reactivation of category-specific cortical regions after learning face-scene associations.	/pubmed/22037418	Bergmann TO, Mölle M, Diedrichs J, Born J, Siebner HR.	Neuroimage. 2012 Feb 1;59(3):2733-42. Epub 2011 Oct 20.	Neuroimage. 2012	PubMed	citation	PMID:22037418	pubmed	22037418	create date:2011/11/01 | first author:Bergmann TO
The development of event-related fMRI designs.	/pubmed/22037002	Liu TT.	Neuroimage. 2011 Oct 21. [Epub ahead of print]	Neuroimage. 2011	PubMed	citation	PMID:22037002	pubmed	22037002	create date:2011/11/01 | first author:Liu TT
Early electrophysiological indices of illusory contour processing within the lateral occipital complex are virtually impervious to manipulations of illusion strength.	/pubmed/22037001	Altschuler TS, Molholm S, Russo NN, Snyder AC, Brandwein AB, Blanco D, Foxe JJ.	Neuroimage. 2011 Oct 21. [Epub ahead of print]	Neuroimage. 2011	PubMed	citation	PMID:22037001	pubmed	22037001	create date:2011/11/01 | first author:Altschuler TS
Processing of unattended facial emotions: A visual mismatch negativity study.	/pubmed/22037000	Stefanics G, Csukly G, Komlósi S, Czobor P, Czigler I.	Neuroimage. 2012 Feb 1;59(3):3042-9. Epub 2011 Oct 20.	Neuroimage. 2012	PubMed	citation	PMID:22037000	pubmed	22037000	create date:2011/11/01 | first author:Stefanics G
Quantification of the cortical contribution to the NIRS signal over the motor cortex using concurrent NIRS-fMRI measurements.	/pubmed/22036999	Gagnon L, Yücel MA, Dehaes M, Cooper RJ, Perdue KL, Selb J, Huppert TJ, Hoge RD, Boas DA.	Neuroimage. 2011 Oct 21. [Epub ahead of print]	Neuroimage. 2011	PubMed	citation	PMID:22036999	pubmed	22036999	create date:2011/11/01 | first author:Gagnon L
Towards source volume estimation of interictal spikes in focal epilepsy using magnetoencephalography.	/pubmed/22036998	Bouet R, Jung J, Delpuech C, Ryvlin P, Isnard J, Guenot M, Bertrand O, Mauguière F.	Neuroimage. 2011 Oct 21. [Epub ahead of print]	Neuroimage. 2011	PubMed	citation	PMID:22036998	pubmed	22036998	create date:2011/11/01 | first author:Bouet R
High resolution MR anatomy of the subthalamic nucleus: Imaging at 9.4T with histological validation.	/pubmed/22036997	Massey LA, Miranda MA, Zrinzo L, Al-Helli O, Parkes HG, Thornton JS, So PW, White MJ, Mancini L, Strand C, Holton JL, Hariz MI, Lees AJ, Revesz T, Yousry TA.	Neuroimage. 2012 Feb 1;59(3):2035-44. Epub 2011 Oct 21.	Neuroimage. 2012	PubMed	citation	PMID:22036997	pubmed	22036997	create date:2011/11/01 | first author:Massey LA
FMRI using balanced steady-state free precession (SSFP).	/pubmed/22036996	Miller KL.	Neuroimage. 2011 Oct 20. [Epub ahead of print]	Neuroimage. 2011	PubMed	citation	PMID:22036996	pubmed	22036996	create date:2011/11/01 | first author:Miller KL
Spiral imaging in fMRI.	/pubmed/22036995	Glover GH.	Neuroimage. 2011 Oct 20. [Epub ahead of print]	Neuroimage. 2011	PubMed	citation	PMID:22036995	pubmed	22036995	create date:2011/11/01 | first author:Glover GH
Cortical current source estimation from electroencephalography in combination with near-infrared spectroscopy as a hierarchical prior.	/pubmed/22036684	Aihara T, Takeda Y, Takeda K, Yasuda W, Sato T, Otaka Y, Hanakawa T, Honda M, Liu M, Kawato M, Sato MA, Osu R.	Neuroimage. 2011 Oct 14. [Epub ahead of print]	Neuroimage. 2011	PubMed	citation	PMID:22036684	pubmed	22036684	create date:2011/11/01 | first author:Aihara T
Validation of connectivity-based thalamic segmentation with direct electrophysiologic recordings from human sensory thalamus.	/pubmed/22036683	Elias WJ, Zheng ZA, Domer P, Quigg M, Pouratian N.	Neuroimage. 2012 Feb 1;59(3):2025-34. Epub 2011 Oct 20.	Neuroimage. 2012	PubMed	citation	PMID:22036683	pubmed	22036683	create date:2011/11/01 | first author:Elias WJ
Apparent Fibre Density: A novel measure for the analysis of diffusion-weighted magnetic resonance images.	/pubmed/22036682	Raffelt D, Tournier JD, Rose S, Ridgway GR, Henderson R, Crozier S, Salvado O, Connelly A.	Neuroimage. 2011 Oct 20. [Epub ahead of print]	Neuroimage. 2011	PubMed	citation	PMID:22036682	pubmed	22036682	create date:2011/11/01 | first author:Raffelt D
Magnetic susceptibility anisotropy of human brain in vivo and its molecular underpinnings.	/pubmed/22036681	Li W, Wu B, Avram AV, Liu C.	Neuroimage. 2012 Feb 1;59(3):2088-97. Epub 2011 Oct 20.	Neuroimage. 2012	PubMed	citation	PMID:22036681	pubmed	22036681	create date:2011/11/01 | first author:Li W
Paired pulse depression in the somatosensory cortex: Associations between MEG and BOLD fMRI.	/pubmed/22036680	Stevenson CM, Wang F, Brookes MJ, Zumer JM, Francis ST, Morris PG.	Neuroimage. 2012 Feb 1;59(3):2722-32. Epub 2011 Oct 20.	Neuroimage. 2012	PubMed	citation	PMID:22036680	pubmed	22036680	create date:2011/11/01 | first author:Stevenson CM
An alternative approach towards assessing and accounting for individual motion in fMRI timeseries.	/pubmed/22036679	Wilke M.	Neuroimage. 2012 Feb 1;59(3):2062-72. Epub 2011 Oct 20.	Neuroimage. 2012	PubMed	citation	PMID:22036679	pubmed	22036679	create date:2011/11/01 | first author:Wilke M
Spatial homogeneity and task-synchrony of the trial-related hemodynamic signal.	/pubmed/22036678	Sirotin YB, Cardoso M, Lima B, Das A.	Neuroimage. 2012 Feb 1;59(3):2783-97. Epub 2011 Oct 19.	Neuroimage. 2012	PubMed	citation	PMID:22036678	pubmed	22036678	create date:2011/11/01 | first author:Sirotin YB
Multivariate pattern classification reveals differential brain activation during emotional processing in individuals with psychosis proneness.	/pubmed/22036677	Modinos G, Pettersson-Yeo W, Allen P, McGuire PK, Aleman A, Mechelli A.	Neuroimage. 2012 Feb 1;59(3):3033-41. Epub 2011 Oct 20.	Neuroimage. 2012	PubMed	citation	PMID:22036677	pubmed	22036677	create date:2011/11/01 | first author:Modinos G
MRI patterns of atrophy and hypoperfusion associations across brain regions in frontotemporal dementia.	/pubmed/22036676	Tosun D, Rosen H, Miller BL, Weiner MW, Schuff N.	Neuroimage. 2012 Feb 1;59(3):2098-109. Epub 2011 Oct 20.	Neuroimage. 2012	PubMed	citation	PMID:22036676	pubmed	22036676	create date:2011/11/01 | first author:Tosun D
Statistical feature extraction for artifact removal from concurrent fMRI-EEG recordings.	/pubmed/22036675	Liu Z, de Zwart JA, van Gelderen P, Kuo LW, Duyn JH.	Neuroimage. 2012 Feb 1;59(3):2073-87. Epub 2011 Oct 20.	Neuroimage. 2012	PubMed	citation	PMID:22036675	pubmed	22036675	create date:2011/11/01 | first author:Liu Z
The impact of serotonin transporter (5-HTTLPR) genotype on the development of resting-state functional connectivity in children and adolescents: A preliminary report.	/pubmed/22032950	Wiggins JL, Bedoyan JK, Peltier SJ, Ashinoff S, Carrasco M, Weng SJ, Welsh RC, Martin DM, Monk CS.	Neuroimage. 2012 Feb 1;59(3):2760-70. Epub 2011 Oct 18.	Neuroimage. 2012	PubMed	citation	PMID:22032950	pubmed	22032950	create date:2011/10/29 | first author:Wiggins JL
Quantification of metabotropic glutamate subtype 5 receptors in the brain by an equilibrium method using (18)F-SP203.	/pubmed/22032949	Kimura Y, Siméon FG, Zoghbi SS, Zhang Y, Hatazawa J, Pike VW, Innis RB, Fujita M.	Neuroimage. 2012 Feb 1;59(3):2124-30. Epub 2011 Oct 19.	Neuroimage. 2012	PubMed	citation	PMID:22032949	pubmed	22032949	create date:2011/10/29 | first author:Kimura Y
The visual word form area is organized according to orthography.	/pubmed/22032948	Braet W, Wagemans J, Op de Beeck HP.	Neuroimage. 2012 Feb 1;59(3):2751-9. Epub 2011 Oct 19.	Neuroimage. 2012	PubMed	citation	PMID:22032948	pubmed	22032948	create date:2011/10/29 | first author:Braet W
Caffeine increases the temporal variability of resting-state BOLD connectivity in the motor cortex.	/pubmed/22032947	Rack-Gomer AL, Liu TT.	Neuroimage. 2012 Feb 1;59(3):2994-3002. Epub 2011 Oct 18.	Neuroimage. 2012	PubMed	citation	PMID:22032947	pubmed	22032947	create date:2011/10/29 | first author:Rack-Gomer AL
Feedforward and quick recurrent processes in early visual cortex revealed by TMS?	/pubmed/22032946	de Graaf TA, Goebel R, Sack AT.	Neuroimage. 2011 Oct 17. [Epub ahead of print]	Neuroimage. 2011	PubMed	citation	PMID:22032946	pubmed	22032946	create date:2011/10/29 | first author:de Graaf TA
Regional electric field induced by electroconvulsive therapy in a realistic finite element head model: Influence of white matter anisotropic conductivity.	/pubmed/22032945	Lee WH, Deng ZD, Kim TS, Laine AF, Lisanby SH, Peterchev AV.	Neuroimage. 2012 Feb 1;59(3):2110-23. Epub 2011 Oct 18.	Neuroimage. 2012	PubMed	citation	PMID:22032945	pubmed	22032945	create date:2011/10/29 | first author:Lee WH
Event segmentation in a visual language: Neural bases of processing American Sign Language predicates.	/pubmed/22032944	Malaia E, Ranaweera R, Wilbur RB, Talavage TM.	Neuroimage. 2011 Oct 18. [Epub ahead of print]	Neuroimage. 2011	PubMed	citation	PMID:22032944	pubmed	22032944	create date:2011/10/29 | first author:Malaia E
The Yale experience in first advancing fMRI.	/pubmed/22032943	Blamire AM.	Neuroimage. 2011 Oct 18. [Epub ahead of print]	Neuroimage. 2011	PubMed	citation	PMID:22032943	pubmed	22032943	create date:2011/10/29 | first author:Blamire AM
Cortical hypoperfusion in Parkinson's disease assessed using arterial spin labeled perfusion MRI.	/pubmed/22032942	Fernández-Seara MA, Mengual E, Vidorreta M, Aznárez-Sanado M, Loayza FR, Villagra F, Irigoyen J, Pastor MA.	Neuroimage. 2012 Feb 1;59(3):2743-50. Epub 2011 Oct 18.	Neuroimage. 2012	PubMed	citation	PMID:22032942	pubmed	22032942	create date:2011/10/29 | first author:Fernández-Seara MA
Cardiovascular fitness modulates brain activation associated with spatial learning.	/pubmed/22027496	Holzschneider K, Wolbers T, Röder B, Hötting K.	Neuroimage. 2012 Feb 1;59(3):3003-14. Epub 2011 Oct 17.	Neuroimage. 2012	PubMed	citation	PMID:22027496	pubmed	22027496	create date:2011/10/27 | first author:Holzschneider K
Maternal history of reading difficulty is associated with reduced language-related gray matter in beginning readers.	/pubmed/22023744	Black JM, Tanaka H, Stanley L, Nagamine M, Zakerani N, Thurston A, Kesler S, Hulme C, Lyytinen H, Glover GH, Serrone C, Raman MM, Reiss AL, Hoeft F.	Neuroimage. 2012 Feb 1;59(3):3021-32. Epub 2011 Oct 17.	Neuroimage. 2012	PubMed	citation	PMID:22023744	pubmed	22023744	create date:2011/10/26 | first author:Black JM
The history of the future of the Bayesian brain.	/pubmed/22023743	Friston K.	Neuroimage. 2011 Oct 17. [Epub ahead of print]	Neuroimage. 2011	PubMed	citation	PMID:22023743	pubmed	22023743	create date:2011/10/26 | first author:Friston K
Activation likelihood estimation meta-analysis of motor-related neural activity after stroke.	/pubmed/22023742	Rehme AK, Eickhoff SB, Rottschy C, Fink GR, Grefkes C.	Neuroimage. 2012 Feb 1;59(3):2771-82. Epub 2011 Oct 17.	Neuroimage. 2012	PubMed	citation	PMID:22023742	pubmed	22023742	create date:2011/10/26 | first author:Rehme AK
SPM: A history.	/pubmed/22023741	Ashburner J.	Neuroimage. 2011 Oct 17. [Epub ahead of print]	Neuroimage. 2011	PubMed	citation	PMID:22023741	pubmed	22023741	create date:2011/10/26 | first author:Ashburner J
Cross-adaptation combined with TMS reveals a functional overlap between vision and imagery in the early visual cortex.	/pubmed/22023740	Cattaneo Z, Bona S, Silvanto J.	Neuroimage. 2012 Feb 1;59(3):3015-20. Epub 2011 Oct 17.	Neuroimage. 2012	PubMed	citation	PMID:22023740	pubmed	22023740	create date:2011/10/26 | first author:Cattaneo Z
Identification of MCI individuals using structural and functional connectivity networks.	/pubmed/22019883	Wee CY, Yap PT, Zhang D, Denny K, Browndyke JN, Potter GG, Welsh-Bohmer KA, Wang L, Shen D.	Neuroimage. 2012 Feb 1;59(3):2045-56. Epub 2011 Oct 14.	Neuroimage. 2012	PubMed	citation	PMID:22019883	pubmed	22019883	create date:2011/10/25 | first author:Wee CY
Inflow effects on functional MRI.	/pubmed/22019882	Gao JH, Liu HL.	Neuroimage. 2011 Oct 14. [Epub ahead of print]	Neuroimage. 2011	PubMed	citation	PMID:22019882	pubmed	22019882	create date:2011/10/25 | first author:Gao JH
Spurious but systematic correlations in functional connectivity MRI networks arise from subject motion.	/pubmed/22019881	Power JD, Barnes KA, Snyder AZ, Schlaggar BL, Petersen SE.	Neuroimage. 2012 Feb 1;59(3):2142-54. Epub 2011 Oct 14.	Neuroimage. 2012	PubMed	citation	PMID:22019881	pubmed	22019881	create date:2011/10/25 | first author:Power JD
Real-time fMRI and its application to neurofeedback.	/pubmed/22019880	Weiskopf N.	Neuroimage. 2011 Oct 14. [Epub ahead of print]	Neuroimage. 2011	PubMed	citation	PMID:22019880	pubmed	22019880	create date:2011/10/25 | first author:Weiskopf N
Capturing inter-subject variability with group independent component analysis of fMRI data: A simulation study.	/pubmed/22019879	Allen EA, Erhardt EB, Wei Y, Eichele T, Calhoun VD.	Neuroimage. 2011 Oct 14. [Epub ahead of print]	Neuroimage. 2011	PubMed	citation	PMID:22019879	pubmed	22019879	create date:2011/10/25 | first author:Allen EA
Reducing image artefacts in concurrent TMS/fMRI by passive shimming.	/pubmed/22019878	Bungert A, Chambers CD, Phillips M, Evans CJ.	Neuroimage. 2012 Feb 1;59(3):2167-74. Epub 2011 Oct 14.	Neuroimage. 2012	PubMed	citation	PMID:22019878	pubmed	22019878	create date:2011/10/25 | first author:Bungert A
Resolution of crossing fibers with constrained compressed sensing using diffusion tensor MRI.	/pubmed/22019877	Landman BA, Bogovic JA, Wan H, Elshahaby Fel Z, Bazin PL, Prince JL.	Neuroimage. 2012 Feb 1;59(3):2175-86. Epub 2011 Oct 14.	Neuroimage. 2012	PubMed	citation	PMID:22019877	pubmed	22019877	create date:2011/10/25 | first author:Landman BA
The impact of a Dysbindin schizophrenia susceptibility variant on fiber tract integrity in healthy individuals: A TBSS-based diffusion tensor imaging study.	/pubmed/22019876	Nickl-Jockschat T, Stöcker T, Markov V, Krug A, Huang R, Schneider F, Habel U, Zerres K, Nöthen MM, Treutlein J, Rietschel M, Shah NJ, Kircher T.	Neuroimage. 2011 Oct 14. [Epub ahead of print]	Neuroimage. 2011	PubMed	citation	PMID:22019876	pubmed	22019876	create date:2011/10/25 | first author:Nickl-Jockschat T
WITHDRAWN: fMRI correlates of visual working memory: What vs. where.	/pubmed/22019875	Passaro AD, Elmore LC, Ellmore TM, Leising KJ, Papanicolaou AC, Wright AA.	Neuroimage. 2011 Oct 14. [Epub ahead of print]	Neuroimage. 2011	PubMed	citation	PMID:22019875	pubmed	22019875	create date:2011/10/25 | first author:Passaro AD
Biological motion processing: The left cerebellum communicates with the right superior temporal sulcus.	/pubmed/22019860	Sokolov AA, Erb M, Gharabaghi A, Grodd W, Tatagiba MS, Pavlova MA.	Neuroimage. 2012 Feb 1;59(3):2824-30. Epub 2011 Oct 13.	Neuroimage. 2012	PubMed	citation	PMID:22019860	pubmed	22019860	create date:2011/10/25 | first author:Sokolov AA
Imaging semantics and syntax.	/pubmed/22019859	Cappa SF.	Neuroimage. 2011 Oct 13. [Epub ahead of print]	Neuroimage. 2011	PubMed	citation	PMID:22019859	pubmed	22019859	create date:2011/10/25 | first author:Cappa SF
Neuregulin-1 genotype is associated with structural differences in the normal human brain.	/pubmed/22019858	Barnes A, Isohanni M, Barnett JH, Pietiläinen O, Veijola J, Miettunen J, Paunio T, Tanskanen P, Ridler K, Suckling J, Bullmore ET, Jones PB, Murray GK.	Neuroimage. 2012 Feb 1;59(3):2057-61. Epub 2011 Oct 13.	Neuroimage. 2012	PubMed	citation	PMID:22019858	pubmed	22019858	create date:2011/10/25 | first author:Barnes A
An integrative model of the neural systems supporting the comprehension of observed emotional behavior.	/pubmed/22019857	Spunt RP, Lieberman MD.	Neuroimage. 2012 Feb 1;59(3):3050-9. Epub 2011 Oct 13.	Neuroimage. 2012	PubMed	citation	PMID:22019857	pubmed	22019857	create date:2011/10/25 | first author:Spunt RP
FMRI-adaptation to highly-rendered color photographs of animals and manipulable artifacts during a classification task.	/pubmed/22015854	Chouinard PA, Goodale MA.	Neuroimage. 2012 Feb 1;59(3):2941-51. Epub 2011 Oct 8.	Neuroimage. 2012	PubMed	citation	PMID:22015854	pubmed	22015854	create date:2011/10/22 | first author:Chouinard PA
Don't look back in anger: Neural correlates of reappraisal, analytical rumination, and angry rumination during recall of an anger-inducing autobiographical memory.	/pubmed/22015853	Fabiansson EC, Denson TF, Moulds ML, Grisham JR, Schira MM.	Neuroimage. 2012 Feb 1;59(3):2974-81. Epub 2011 Oct 12.	Neuroimage. 2012	PubMed	citation	PMID:22015853	pubmed	22015853	create date:2011/10/22 | first author:Fabiansson EC
Least squares for diffusion tensor estimation revisited: Propagation of uncertainty with Rician and non-Rician signals.	/pubmed/22015852	Tristán-Vega A, Aja-Fernández S, Westin CF.	Neuroimage. 2011 Oct 8. [Epub ahead of print]	Neuroimage. 2011	PubMed	citation	PMID:22015852	pubmed	22015852	create date:2011/10/22 | first author:Tristán-Vega A
Title	URL	Description	Details	ShortDetails	Resource	Type	Identifiers	Db	EntrezUID	Properties
Altered resting state complexity in schizophrenia.	/pubmed/22008374	Bassett DS, Nelson BG, Mueller BA, Camchong J, Lim KO.	Neuroimage. 2012 Feb 1;59(3):2196-207. Epub 2011 Oct 8.	Neuroimage. 2012	PubMed	citation	PMID:22008374	pubmed	22008374	create date:2011/10/20 | first author:Bassett DS
The mixed block/event-related design.	/pubmed/22008373	Petersen SE, Dubis JW.	Neuroimage. 2011 Oct 8. [Epub ahead of print]	Neuroimage. 2011	PubMed	citation	PMID:22008373	pubmed	22008373	create date:2011/10/20 | first author:Petersen SE
Diffusion tractography of post-mortem human brains: Optimization and comparison of spin echo and steady-state free precession techniques.	/pubmed/22008372	Miller KL, McNab JA, Jbabdi S, Douaud G.	Neuroimage. 2012 Feb 1;59(3):2284-97. Epub 2011 Oct 6.	Neuroimage. 2012	PubMed	citation	PMID:22008372	pubmed	22008372	create date:2011/10/20 | first author:Miller KL
Individual subject classification for Alzheimer's disease based on incremental learning using a spatial frequency representation of cortical thickness data.	/pubmed/22008371	Cho Y, Seong JK, Jeong Y, Shin SY; for the Alzheimer's Disease Neuroimaging Initiative.	Neuroimage. 2012 Feb 1;59(3):2217-2230. Epub 2011 Oct 8.	Neuroimage. 2012	PubMed	citation	PMID:22008371	pubmed	22008371	create date:2011/10/20 | first author:Cho Y
Discriminative analysis of early Alzheimer's disease using multi-modal imaging and multi-level characterization with multi-classifier (M3).	/pubmed/22008370	Dai Z, Yan C, Wang Z, Wang J, Xia M, Li K, He Y.	Neuroimage. 2012 Feb 1;59(3):2187-95. Epub 2011 Oct 8.	Neuroimage. 2012	PubMed	citation	PMID:22008370	pubmed	22008370	create date:2011/10/20 | first author:Dai Z
White matter integrity deficits in prefrontal-amygdala pathways in Williams syndrome.	/pubmed/22008369	Avery SN, Thornton-Wells TA, Anderson AW, Blackford JU.	Neuroimage. 2012 Jan 16;59(2):887-94. Epub 2011 Oct 8.	Neuroimage. 2012	PubMed	citation	PMID:22008369	pubmed	22008369	create date:2011/10/20 | first author:Avery SN
Why shared data should not be acknowledged on the author byline.	/pubmed/22008368	Rohlfing T, Poline JB.	Neuroimage. 2011 Oct 7. [Epub ahead of print]	Neuroimage. 2011	PubMed	citation	PMID:22008368	pubmed	22008368	create date:2011/10/20 | first author:Rohlfing T
Neural representations involved in observed, imagined, and imitated actions are dissociable and hierarchically organized.	/pubmed/22005592	Macuga KL, Frey SH.	Neuroimage. 2012 Feb 1;59(3):2798-807. Epub 2011 Oct 8.	Neuroimage. 2012	PubMed	citation	PMID:22005592	pubmed	22005592	create date:2011/10/19 | first author:Macuga KL
The influence of complex white matter architecture on the mean diffusivity in diffusion tensor MRI of the human brain.	/pubmed/22005591	Vos SB, Jones DK, Jeurissen B, Viergever MA, Leemans A.	Neuroimage. 2012 Feb 1;59(3):2208-16. Epub 2011 Oct 8.	Neuroimage. 2012	PubMed	citation	PMID:22005591	pubmed	22005591	create date:2011/10/19 | first author:Vos SB
Compartment models of the diffusion MR signal in brain white matter: A taxonomy and comparison.	/pubmed/22001791	Panagiotaki E, Schneider T, Siow B, Hall MG, Lythgoe MF, Alexander DC.	Neuroimage. 2012 Feb 1;59(3):2241-54. Epub 2011 Oct 7.	Neuroimage. 2012	PubMed	citation	PMID:22001791	pubmed	22001791	create date:2011/10/18 | first author:Panagiotaki E
Reduced phase locking to slow amplitude modulation in adults with dyslexia: An MEG study.	/pubmed/22001790	Hämäläinen JA, Rupp A, Soltész F, Szücs D, Goswami U.	Neuroimage. 2012 Feb 1;59(3):2952-61. Epub 2011 Oct 7.	Neuroimage. 2012	PubMed	citation	PMID:22001790	pubmed	22001790	create date:2011/10/18 | first author:Hämäläinen JA
Exposure to subliminal arousing stimuli induces robust activation in the amygdala, hippocampus, anterior cingulate, insular cortex and primary visual cortex: A systematic meta-analysis of fMRI studies.	/pubmed/22001789	Brooks SJ, Savov V, Allzén E, Benedict C, Fredriksson R, Schiöth HB.	Neuroimage. 2012 Feb 1;59(3):2962-73. Epub 2011 Oct 7.	Neuroimage. 2012	PubMed	citation	PMID:22001789	pubmed	22001789	create date:2011/10/18 | first author:Brooks SJ
Physiologic noise regression, motion regression, and TOAST dynamic field correction in complex-valued fMRI time series.	/pubmed/22001788	Hahn AD, Rowe DB.	Neuroimage. 2012 Feb 1;59(3):2231-40. Epub 2011 Oct 7.	Neuroimage. 2012	PubMed	citation	PMID:22001788	pubmed	22001788	create date:2011/10/18 | first author:Hahn AD
Fornix damage limits verbal memory functional compensation in multiple sclerosis.	/pubmed/22001266	Kern KC, Ekstrom AD, Suthana NA, Giesser BS, Montag M, Arshanapalli A, Bookheimer SY, Sicotte NL.	Neuroimage. 2012 Feb 1;59(3):2932-40. Epub 2011 Oct 6.	Neuroimage. 2012	PubMed	citation	PMID:22001266	pubmed	22001266	create date:2011/10/18 | first author:Kern KC
My starting point: The discovery of an NMR method for measuring blood oxygenation using the transverse relaxation time of blood water.	/pubmed/22001265	Thulborn KR.	Neuroimage. 2011 Oct 6. [Epub ahead of print]	Neuroimage. 2011	PubMed	citation	PMID:22001265	pubmed	22001265	create date:2011/10/18 | first author:Thulborn KR
Routes to the past: Neural substrates of direct and generative autobiographical memory retrieval.	/pubmed/22001264	Addis DR, Knapp K, Roberts RP, Schacter DL.	Neuroimage. 2012 Feb 1;59(3):2908-22. Epub 2011 Oct 6.	Neuroimage. 2012	PubMed	citation	PMID:22001264	pubmed	22001264	create date:2011/10/18 | first author:Addis DR
Functional spectroscopy to no-gradient fMRI.	/pubmed/22001263	Hennig J.	Neuroimage. 2011 Oct 1. [Epub ahead of print]	Neuroimage. 2011	PubMed	citation	PMID:22001263	pubmed	22001263	create date:2011/10/18 | first author:Hennig J
The neural mechanisms of reliability weighted integration of shape information from vision and touch.	/pubmed/22001262	Helbig HB, Ernst MO, Ricciardi E, Pietrini P, Thielscher A, Mayer KM, Schultz J, Noppeney U.	Neuroimage. 2011 Oct 6. [Epub ahead of print]	Neuroimage. 2011	PubMed	citation	PMID:22001262	pubmed	22001262	create date:2011/10/18 | first author:Helbig HB
True and phantom recollection: An fMRI investigation of similar and distinct neural correlates and connectivity.	/pubmed/22001165	Dennis NA, Bowman CR, Vandekar SN.	Neuroimage. 2012 Feb 1;59(3):2982-93. Epub 2011 Oct 7.	Neuroimage. 2012	PubMed	citation	PMID:22001165	pubmed	22001165	create date:2011/10/18 | first author:Dennis NA
Investigating brain connectivity using mixed effects vector autoregressive models.	/pubmed/22001164	Gorrostieta C, Ombao H, Bèdard P, Sanes JN.	Neuroimage. 2011 Oct 6. [Epub ahead of print]	Neuroimage. 2011	PubMed	citation	PMID:22001164	pubmed	22001164	create date:2011/10/18 | first author:Gorrostieta C
Anatomic localization of O6-methylguanine DNA methyltransferase (MGMT) promoter methylated and unmethylated tumors: a radiographic study in 358 de novo human glioblastomas.	/pubmed/22001163	Ellingson BM, Cloughesy TF, Pope WB, Zaw TM, Phillips H, Lalezari S, Nghiemphu PL, Ibrahim H, Naeini KM, Harris RJ, Lai A.	Neuroimage. 2012 Jan 16;59(2):908-16. Epub 2011 Oct 7.	Neuroimage. 2012	PubMed	citation	PMID:22001163	pubmed	22001163	create date:2011/10/18 | first author:Ellingson BM
Critical comments on dynamic causal modelling.	/pubmed/22001162	Lohmann G, Erfurth K, Müller K, Turner R.	Neuroimage. 2012 Feb 1;59(3):2322-9. Epub 2011 Sep 22.	Neuroimage. 2012	PubMed	citation	PMID:22001162	pubmed	22001162	create date:2011/10/18 | first author:Lohmann G
Assessment of serotonin release capacity in the human brain using dexfenfluramine challenge and [(18)F]altanserin positron emission tomography.	/pubmed/21996132	Quednow BB, Treyer V, Hasler F, Dörig N, Wyss MT, Burger C, Rentsch KM, Westera G, Schubiger PA, Buck A, Vollenweider FX.	Neuroimage. 2011 Oct 5. [Epub ahead of print]	Neuroimage. 2011	PubMed	citation	PMID:21996132	pubmed	21996132	create date:2011/10/15 | first author:Quednow BB
Multi-modal multi-task learning for joint prediction of multiple regression and classification variables in Alzheimer's disease.	/pubmed/21992749	Zhang D, Shen D; Alzheimer's Disease Neuroimaging Initiative.	Neuroimage. 2012 Jan 16;59(2):895-907. Epub 2011 Oct 4.	Neuroimage. 2012	PubMed	citation	PMID:21992749	pubmed	21992749	create date:2011/10/14 | first author:Zhang D
A prior feature SVM-MRF based method for mouse brain segmentation.	/pubmed/21988893	Wu T, Bae MH, Zhang M, Pan R, Badea A.	Neuroimage. 2012 Feb 1;59(3):2298-306. Epub 2011 Oct 1.	Neuroimage. 2012	PubMed	citation	PMID:21988893	pubmed	21988893	create date:2011/10/13 | first author:Wu T
Regional gray and white matter volume associated with Stroop interference: Evidence from voxel-based morphometry.	/pubmed/21988892	Takeuchi H, Taki Y, Sassa Y, Hashizume H, Sekiguchi A, Nagase T, Nouchi R, Fukushima A, Kawashima R.	Neuroimage. 2012 Feb 1;59(3):2899-907. Epub 2011 Oct 1.	Neuroimage. 2012	PubMed	citation	PMID:21988892	pubmed	21988892	create date:2011/10/13 | first author:Takeuchi H
A shared cortical bottleneck underlying Attentional Blink and Psychological Refractory Period.	/pubmed/21988891	Marti S, Sigman M, Dehaene S.	Neuroimage. 2012 Feb 1;59(3):2883-98. Epub 2011 Oct 1.	Neuroimage. 2012	PubMed	citation	PMID:21988891	pubmed	21988891	create date:2011/10/13 | first author:Marti S
Tracing the route to path analysis in neuroimaging.	/pubmed/21988890	McIntosh AR.	Neuroimage. 2011 Oct 2. [Epub ahead of print]	Neuroimage. 2011	PubMed	citation	PMID:21988890	pubmed	21988890	create date:2011/10/13 | first author:McIntosh AR
BOLD responses in reward regions to hypothetical and imaginary monetary rewards.	/pubmed/21985912	Miyapuram KP, Tobler PN, Gregorios-Pippas L, Schultz W.	Neuroimage. 2012 Jan 16;59(2):1692-9. Epub 2011 Oct 1.	Neuroimage. 2012	PubMed	citation	PMID:21985912	pubmed	21985912	create date:2011/10/12 | first author:Miyapuram KP
In vivo assessment of myelination by phase imaging at high magnetic field.	/pubmed/21985911	Lodygensky GA, Marques JP, Maddage R, Perroud E, Sizonenko SV, Hüppi PS, Gruetter R.	Neuroimage. 2012 Feb 1;59(3):1979-87. Epub 2011 Oct 1.	Neuroimage. 2012	PubMed	citation	PMID:21985911	pubmed	21985911	create date:2011/10/12 | first author:Lodygensky GA
Construction of a consistent high-definition spatio-temporal atlas of the developing brain using adaptive kernel regression.	/pubmed/21985910	Serag A, Aljabar P, Ball G, Counsell SJ, Boardman JP, Rutherford MA, Edwards AD, Hajnal JV, Rueckert D.	Neuroimage. 2012 Feb 1;59(3):2255-65. Epub 2011 Oct 1.	Neuroimage. 2012	PubMed	citation	PMID:21985910	pubmed	21985910	create date:2011/10/12 | first author:Serag A
The development and use of phase-encoded functional MRI designs.	/pubmed/21985909	Engel SA.	Neuroimage. 2011 Oct 1. [Epub ahead of print]	Neuroimage. 2011	PubMed	citation	PMID:21985909	pubmed	21985909	create date:2011/10/12 | first author:Engel SA
Influence of estradiol on functional brain organization for working memory.	/pubmed/21985908	Joseph JE, Swearingen JE, Corbly CR, Curry TE Jr, Kelly TH.	Neuroimage. 2012 Feb 1;59(3):2923-31. Epub 2011 Oct 1.	Neuroimage. 2012	PubMed	citation	PMID:21985908	pubmed	21985908	create date:2011/10/12 | first author:Joseph JE
Reduced fractional anisotropy in the visual limbic pathway of young adults witnessing domestic violence in childhood.	/pubmed/21985907	Choi J, Jeong B, Polcari A, Rohan ML, Teicher MH.	Neuroimage. 2012 Jan 16;59(2):1071-9. Epub 2011 Oct 1.	Neuroimage. 2012	PubMed	citation	PMID:21985907	pubmed	21985907	create date:2011/10/12 | first author:Choi J
In vivo quantification of global connectivity in the human corpus callosum.	/pubmed/21985906	Jarbo K, Verstynen T, Schneider W.	Neuroimage. 2012 Feb 1;59(3):1988-96. Epub 2011 Oct 2.	Neuroimage. 2012	PubMed	citation	PMID:21985906	pubmed	21985906	create date:2011/10/12 | first author:Jarbo K
Diffusion, confusion and functional MRI.	/pubmed/21985905	Le Bihan D.	Neuroimage. 2011 Oct 2. [Epub ahead of print]	Neuroimage. 2011	PubMed	citation	PMID:21985905	pubmed	21985905	create date:2011/10/12 | first author:Le Bihan D
In vivo evaluation of retinal and callosal projections in early postnatal development and plasticity using manganese-enhanced MRI and diffusion tensor imaging.	/pubmed/21985904	Chan KC, Cheng JS, Fan S, Zhou IY, Yang J, Wu EX.	Neuroimage. 2012 Feb 1;59(3):2274-83. Epub 2011 Oct 1.	Neuroimage. 2012	PubMed	citation	PMID:21985904	pubmed	21985904	create date:2011/10/12 | first author:Chan KC
Efficient detection of cerebral microbleeds on 7.0T MR images using the radial symmetry transform.	/pubmed/21985903	Kuijf HJ, de Bresser J, Geerlings MI, Conijn MM, Viergever MA, Biessels GJ, Vincken KL.	Neuroimage. 2012 Feb 1;59(3):2266-73. Epub 2011 Oct 2.	Neuroimage. 2012	PubMed	citation	PMID:21985903	pubmed	21985903	create date:2011/10/12 | first author:Kuijf HJ
Genetic influences on hippocampal volume differ as a function of testosterone level in middle-aged men.	/pubmed/21983185	Panizzon MS, Hauger RL, Eaves LJ, Chen CH, Dale AM, Eyler LT, Fischl B, Fennema-Notestine C, Franz CE, Grant MD, Jacobson KC, Jak AJ, Lyons MJ, Mendoza SP, Neale MC, Prom-Wormley E, Seidman LJ, Tsuang MT, Xian H, Kremen WS.	Neuroimage. 2012 Jan 16;59(2):1123-31. Epub 2011 Oct 1.	Neuroimage. 2012	PubMed	citation	PMID:21983185	pubmed	21983185	create date:2011/10/11 | first author:Panizzon MS
Quantitative magnetization transfer provides information complementary to grey matter atrophy in Alzheimer's disease brains.	/pubmed/21983184	Giulietti G, Bozzali M, Figura V, Spanò B, Perri R, Marra C, Lacidogna G, Giubilei F, Caltagirone C, Cercignani M.	Neuroimage. 2012 Jan 16;59(2):1114-22. Epub 2011 Oct 1.	Neuroimage. 2012	PubMed	citation	PMID:21983184	pubmed	21983184	create date:2011/10/11 | first author:Giulietti G
N-acetylaspartate concentration in corpus callosum is positively correlated with intelligence in adolescents.	/pubmed/21983183	Aydin K, Uysal S, Yakut A, Emiroglu B, Yılmaz F.	Neuroimage. 2012 Jan 16;59(2):1058-64. Epub 2011 Oct 1.	Neuroimage. 2012	PubMed	citation	PMID:21983183	pubmed	21983183	create date:2011/10/11 | first author:Aydin K
Imitation and observational learning of hand actions: prefrontal involvement and connectivity.	/pubmed/21983182	Higuchi S, Holle H, Roberts N, Eickhoff SB, Vogt S.	Neuroimage. 2012 Jan 16;59(2):1668-83. Epub 2011 Sep 22.	Neuroimage. 2012	PubMed	citation	PMID:21983182	pubmed	21983182	create date:2011/10/11 | first author:Higuchi S
Spatial attention boosts short-latency neural responses in human visual cortex.	/pubmed/21983181	Mishra J, Martínez A, Schroeder CE, Hillyard SA.	Neuroimage. 2012 Jan 16;59(2):1968-78. Epub 2011 Oct 1.	Neuroimage. 2012	PubMed	citation	PMID:21983181	pubmed	21983181	create date:2011/10/11 | first author:Mishra J
Phasic deactivation of the medial temporal lobe enables working memory processing under stress.	/pubmed/21983180	Cousijn H, Rijpkema M, Qin S, van Wingen GA, Fernández G.	Neuroimage. 2012 Jan 16;59(2):1161-7. Epub 2011 Oct 1.	Neuroimage. 2012	PubMed	citation	PMID:21983180	pubmed	21983180	create date:2011/10/11 | first author:Cousijn H
Culture modulates brain activity during empathy with anger.	/pubmed/21983057	de Greck M, Shi Z, Wang G, Zuo X, Yang X, Wang X, Northoff G, Han S.	Neuroimage. 2012 Feb 1;59(3):2871-82. Epub 2011 Sep 29.	Neuroimage. 2012	PubMed	citation	PMID:21983057	pubmed	21983057	create date:2011/10/11 | first author:de Greck M
A bilateral frontoparietal network underlies visuospatial analogical reasoning.	/pubmed/21982934	Watson CE, Chatterjee A.	Neuroimage. 2012 Feb 1;59(3):2831-8. Epub 2011 Sep 29.	Neuroimage. 2012	PubMed	citation	PMID:21982934	pubmed	21982934	create date:2011/10/11 | first author:Watson CE
Quantifying additive evoked contributions to the event-related potential.	/pubmed/21982933	Turi G, Gotthardt S, Singer W, Vuong TA, Munk M, Wibral M.	Neuroimage. 2012 Feb 1;59(3):2607-24. Epub 2011 Sep 16.	Neuroimage. 2012	PubMed	citation	PMID:21982933	pubmed	21982933	create date:2011/10/11 | first author:Turi G
Grey matter alterations associated with cannabis use: Results of a VBM study in heavy cannabis users and healthy controls.	/pubmed/21982932	Cousijn J, Wiers RW, Ridderinkhof KR, van den Brink W, Veltman DJ, Goudriaan AE.	Neuroimage. 2011 Sep 29. [Epub ahead of print]	Neuroimage. 2011	PubMed	citation	PMID:21982932	pubmed	21982932	create date:2011/10/11 | first author:Cousijn J
Repetition of letter strings leads to activation of and connectivity with word-related regions.	/pubmed/21982931	Fisher JE, Cortes CR, Griego JA, Tagamets MA.	Neuroimage. 2012 Feb 1;59(3):2839-49. Epub 2011 Sep 29.	Neuroimage. 2012	PubMed	citation	PMID:21982931	pubmed	21982931	create date:2011/10/11 | first author:Fisher JE
Nothing to lose: Processing blindness to potential losses drives thrill and adventure seekers.	/pubmed/21982930	Kruschwitz JD, Simmons AN, Flagan T, Paulus MP.	Neuroimage. 2012 Feb 1;59(3):2850-9. Epub 2011 Sep 29.	Neuroimage. 2012	PubMed	citation	PMID:21982930	pubmed	21982930	create date:2011/10/11 | first author:Kruschwitz JD
Title	URL	Description	Details	ShortDetails	Resource	Type	Identifiers	Db	EntrezUID	Properties
A geometric view of global signal confounds in resting-state functional MRI.	/pubmed/21982929	He H, Liu TT.	Neuroimage. 2012 Feb 1;59(3):2339-48. Epub 2011 Sep 22.	Neuroimage. 2012	PubMed	citation	PMID:21982929	pubmed	21982929	create date:2011/10/11 | first author:He H
Neurovascular coupling is brain region-dependent.	/pubmed/21982928	Devonshire IM, Papadakis NG, Port M, Berwick J, Kennerley AJ, Mayhew JE, Overton PG.	Neuroimage. 2012 Feb 1;59(3):1997-2006. Epub 2011 Sep 29.	Neuroimage. 2012	PubMed	citation	PMID:21982928	pubmed	21982928	create date:2011/10/11 | first author:Devonshire IM
Towards a resolution of conflicting models of illusory contour processing in humans.	/pubmed/21979384	Knebel JF, Murray MM.	Neuroimage. 2012 Feb 1;59(3):2808-17. Epub 2011 Sep 22.	Neuroimage. 2012	PubMed	citation	PMID:21979384	pubmed	21979384	create date:2011/10/08 | first author:Knebel JF
Roles for the pre-supplementary motor area and the right inferior frontal gyrus in stopping action: Electrophysiological responses and functional and structural connectivity.	/pubmed/21979383	Swann NC, Cai W, Conner CR, Pieters TA, Claffey MP, George JS, Aron AR, Tandon N.	Neuroimage. 2012 Feb 1;59(3):2860-70. Epub 2011 Sep 29.	Neuroimage. 2012	PubMed	citation	PMID:21979383	pubmed	21979383	create date:2011/10/08 | first author:Swann NC
FSL.	/pubmed/21979382	Jenkinson M, Beckmann CF, Behrens TE, Woolrich MW, Smith SM.	Neuroimage. 2011 Sep 16. [Epub ahead of print]	Neuroimage. 2011	PubMed	citation	PMID:21979382	pubmed	21979382	create date:2011/10/08 | first author:Jenkinson M
Single, slice-specific z-shim gradient pulses improve T2*-weighted imaging of the spinal cord.	/pubmed/21979381	Finsterbusch J, Eippert F, Büchel C.	Neuroimage. 2012 Feb 1;59(3):2307-15. Epub 2011 Sep 22.	Neuroimage. 2012	PubMed	citation	PMID:21979381	pubmed	21979381	create date:2011/10/08 | first author:Finsterbusch J
Task-induced deactivation and the resting" state."	/pubmed/21979380	Binder JR.	Neuroimage. 2011 Sep 25. [Epub ahead of print]	Neuroimage. 2011	PubMed	citation	PMID:21979380	pubmed	21979380	create date:2011/10/08 | first author:Binder JR
Nonconscious attention bias to threat is correlated with anterior cingulate cortex gray matter volume: a voxel-based morphometry result and replication.	/pubmed/21970990	Carlson JM, Beacher F, Reinke KS, Habib R, Harmon-Jones E, Mujica-Parodi LR, Hajcak G.	Neuroimage. 2012 Jan 16;59(2):1713-8. Epub 2011 Sep 24.	Neuroimage. 2012	PubMed	citation	PMID:21970990	pubmed	21970990	create date:2011/10/06 | first author:Carlson JM
Grey matter abnormalities within cortico-limbic-striatal circuits in acute and weight-restored anorexia nervosa patients.	/pubmed/21967727	Friederich HC, Walther S, Bendszus M, Biller A, Thomann P, Zeigermann S, Katus T, Brunner R, Zastrow A, Herzog W.	Neuroimage. 2012 Jan 16;59(2):1106-13. Epub 2011 Sep 24.	Neuroimage. 2012	PubMed	citation	PMID:21967727	pubmed	21967727	create date:2011/10/05 | first author:Friederich HC
Microstructural white matter abnormalities in type 2 diabetes mellitus: a diffusion tensor imaging study.	/pubmed/21967726	Hsu JL, Chen YL, Leu JG, Jaw FS, Lee CH, Tsai YF, Hsu CY, Bai CH, Leemans A.	Neuroimage. 2012 Jan 16;59(2):1098-105. Epub 2011 Sep 24.	Neuroimage. 2012	PubMed	citation	PMID:21967726	pubmed	21967726	create date:2011/10/05 | first author:Hsu JL
Is there a correlation between hippocampus and amygdala volume and olfactory function in healthy subjects?	/pubmed/21967725	Smitka M, Puschmann S, Buschhueter D, Gerber JC, Witt M, Honeycutt N, Abolmaali N, Hummel T.	Neuroimage. 2012 Jan 16;59(2):1052-7. Epub 2011 Sep 24.	Neuroimage. 2012	PubMed	citation	PMID:21967725	pubmed	21967725	create date:2011/10/05 | first author:Smitka M
Comment on time-varying eddy currents effects on diffusion-weighting echo-planar imaging.	/pubmed/21967724	Calamante F, Connelly A.	Neuroimage. 2012 Jan 16;59(2):881-2. Epub 2011 Sep 24.	Neuroimage. 2012	PubMed	citation	PMID:21967724	pubmed	21967724	create date:2011/10/05 | first author:Calamante F
Interhemispheric hypoconnectivity in schizophrenia: fiber integrity and volume differences of the corpus callosum in patients and unaffected relatives.	/pubmed/21964509	Knöchel C, Oertel-Knöchel V, Schönmeyer R, Rotarska-Jagiela A, van de Ven V, Prvulovic D, Haenschel C, Uhlhaas P, Pantel J, Hampel H, Linden DE.	Neuroimage. 2012 Jan 16;59(2):926-34. Epub 2011 Sep 26.	Neuroimage. 2012	PubMed	citation	PMID:21964509	pubmed	21964509	create date:2011/10/04 | first author:Knöchel C
From simple graphs to the connectome: Networks in neuroimaging.	/pubmed/21964480	Sporns O.	Neuroimage. 2011 Sep 10. [Epub ahead of print]	Neuroimage. 2011	PubMed	citation	PMID:21964480	pubmed	21964480	create date:2011/10/04 | first author:Sporns O
Glucose metabolism of the midline nuclei raphe in the brainstem observed by PET-MRI fusion imaging.	/pubmed/21963920	Son YD, Cho ZH, Kim HK, Choi EJ, Lee SY, Chi JG, Park CW, Kim YB.	Neuroimage. 2012 Jan 16;59(2):1094-7. Epub 2011 Sep 22.	Neuroimage. 2012	PubMed	citation	PMID:21963920	pubmed	21963920	create date:2011/10/04 | first author:Son YD
Event-related fMRI in cognition.	/pubmed/21963919	Huettel SA.	Neuroimage. 2011 Sep 22. [Epub ahead of print]	Neuroimage. 2011	PubMed	citation	PMID:21963919	pubmed	21963919	create date:2011/10/04 | first author:Huettel SA
Anatomical insights into disrupted small-world networks in schizophrenia.	/pubmed/21963918	Wang Q, Su TP, Zhou Y, Chou KH, Chen IY, Jiang T, Lin CP.	Neuroimage. 2012 Jan 16;59(2):1085-93. Epub 2011 Sep 22.	Neuroimage. 2012	PubMed	citation	PMID:21963918	pubmed	21963918	create date:2011/10/04 | first author:Wang Q
[¹⁸F]FDOPA uptake in the raphe nuclei complex reflects serotonin transporter availability. A combined [¹⁸F]FDOPA and [¹¹C]DASB PET study in Parkinson's disease.	/pubmed/21963917	Pavese N, Simpson BS, Metta V, Ramlackhansingh A, Chaudhuri KR, Brooks DJ.	Neuroimage. 2012 Jan 16;59(2):1080-4. Epub 2011 Sep 22.	Neuroimage. 2012	PubMed	citation	PMID:21963917	pubmed	21963917	create date:2011/10/04 | first author:Pavese N
Dynamic Bayesian network modeling for longitudinal brain morphometry.	/pubmed/21963916	Chen R, Resnick SM, Davatzikos C, Herskovits EH.	Neuroimage. 2012 Feb 1;59(3):2330-8. Epub 2011 Sep 22.	Neuroimage. 2012	PubMed	citation	PMID:21963916	pubmed	21963916	create date:2011/10/04 | first author:Chen R
Specific cerebellar regions are related to force amplitude and rate of force development.	/pubmed/21963915	Spraker MB, Corcos DM, Kurani AS, Prodoehl J, Swinnen SP, Vaillancourt DE.	Neuroimage. 2012 Jan 16;59(2):1647-56. Epub 2011 Sep 22.	Neuroimage. 2012	PubMed	citation	PMID:21963915	pubmed	21963915	create date:2011/10/04 | first author:Spraker MB
Birth weight and gestation influence striatal morphology and motor response in normal six-year-old boys.	/pubmed/21963914	Qiu A, Rifkin-Graboi A, Zhong J, Phua DY, Lai YK, Meaney MJ.	Neuroimage. 2012 Jan 16;59(2):1065-70. Epub 2011 Sep 22.	Neuroimage. 2012	PubMed	citation	PMID:21963914	pubmed	21963914	create date:2011/10/04 | first author:Qiu A
Activation likelihood estimation meta-analysis revisited.	/pubmed/21963913	Eickhoff SB, Bzdok D, Laird AR, Kurth F, Fox PT.	Neuroimage. 2012 Feb 1;59(3):2349-61. Epub 2011 Sep 22.	Neuroimage. 2012	PubMed	citation	PMID:21963913	pubmed	21963913	create date:2011/10/04 | first author:Eickhoff SB
The saccadic spike artifact in MEG.	/pubmed/21963912	Carl C, Açık A, König P, Engel AK, Hipp JF.	Neuroimage. 2012 Jan 16;59(2):1657-67. Epub 2011 Sep 22.	Neuroimage. 2012	PubMed	citation	PMID:21963912	pubmed	21963912	create date:2011/10/04 | first author:Carl C
Neuronal network coherent with hand kinematics during fast repetitive hand movements.	/pubmed/21963911	Bourguignon M, Jousmäki V, Op de Beeck M, Van Bogaert P, Goldman S, De Tiège X.	Neuroimage. 2012 Jan 16;59(2):1684-91. Epub 2011 Sep 22.	Neuroimage. 2012	PubMed	citation	PMID:21963911	pubmed	21963911	create date:2011/10/04 | first author:Bourguignon M
Performance-based connectivity analysis: A path to convergence with clinical studies.	/pubmed/21963910	Sidtis JJ.	Neuroimage. 2012 Feb 1;59(3):2316-21. Epub 2011 Sep 22.	Neuroimage. 2012	PubMed	citation	PMID:21963910	pubmed	21963910	create date:2011/10/04 | first author:Sidtis JJ
Source cancellation profiles of electroencephalography and magnetoencephalography.	/pubmed/21959078	Irimia A, Van Horn JD, Halgren E.	Neuroimage. 2012 Feb 1;59(3):2464-74. Epub 2011 Sep 18.	Neuroimage. 2012	PubMed	citation	PMID:21959078	pubmed	21959078	create date:2011/10/01 | first author:Irimia A
Correction of geometric distortion in fMRI data.	/pubmed/21945795	Jezzard P.	Neuroimage. 2011 Sep 16. [Epub ahead of print]	Neuroimage. 2011	PubMed	citation	PMID:21945795	pubmed	21945795	create date:2011/09/29 | first author:Jezzard P
Turning on the alarm: the neural mechanisms of the transition from innocuous to painful sensation.	/pubmed/21945794	Johnstone T, Salomons TV, Backonja MM, Davidson RJ.	Neuroimage. 2012 Jan 16;59(2):1594-601. Epub 2011 Sep 8.	Neuroimage. 2012	PubMed	citation	PMID:21945794	pubmed	21945794	create date:2011/09/29 | first author:Johnstone T
Short separation channel location impacts the performance of short channel regression in NIRS.	/pubmed/21945793	Gagnon L, Cooper RJ, Yücel MA, Perdue KL, Greve DN, Boas DA.	Neuroimage. 2012 Feb 1;59(3):2518-28. Epub 2011 Sep 8.	Neuroimage. 2012	PubMed	citation	PMID:21945793	pubmed	21945793	create date:2011/09/29 | first author:Gagnon L
Vascular component analysis of hyperoxic and hypercapnic BOLD contrast.	/pubmed/21945792	Schwarzbauer C, Deichmann R.	Neuroimage. 2012 Feb 1;59(3):2401-12. Epub 2011 Sep 18.	Neuroimage. 2012	PubMed	citation	PMID:21945792	pubmed	21945792	create date:2011/09/29 | first author:Schwarzbauer C
Expectancy and surprise predict neural and behavioral measures of attention to threatening stimuli.	/pubmed/21945791	Browning M, Harmer CJ.	Neuroimage. 2012 Jan 16;59(2):1942-8. Epub 2011 Sep 16.	Neuroimage. 2012	PubMed	citation	PMID:21945791	pubmed	21945791	create date:2011/09/29 | first author:Browning M
Complex relationships between cerebral blood flow and brain atrophy in early Huntington's disease.	/pubmed/21945790	Chen JJ, Salat DH, Rosas HD.	Neuroimage. 2012 Jan 16;59(2):1043-51. Epub 2011 Sep 16.	Neuroimage. 2012	PubMed	citation	PMID:21945790	pubmed	21945790	create date:2011/09/29 | first author:Chen JJ
Cortical responses to changes in acoustic regularity are differentially modulated by attentional load.	/pubmed/21945789	Chait M, Ruff CC, Griffiths TD, McAlpine D.	Neuroimage. 2012 Jan 16;59(2):1932-41. Epub 2011 Sep 16.	Neuroimage. 2012	PubMed	citation	PMID:21945789	pubmed	21945789	create date:2011/09/29 | first author:Chait M
To wake or not to wake? The two-sided nature of the human K-complex.	/pubmed/21945697	Jahnke K, von Wegner F, Morzelewski A, Borisov S, Maischein M, Steinmetz H, Laufs H.	Neuroimage. 2012 Jan 16;59(2):1631-8. Epub 2011 Sep 16.	Neuroimage. 2012	PubMed	citation	PMID:21945697	pubmed	21945697	create date:2011/09/29 | first author:Jahnke K
Independent predictors of neuronal adaptation in human primary visual cortex measured with high-gamma activity.	/pubmed/21945696	Matsuzaki N, Nagasawa T, Juhász C, Sood S, Asano E.	Neuroimage. 2012 Jan 16;59(2):1639-46. Epub 2011 Sep 16.	Neuroimage. 2012	PubMed	citation	PMID:21945696	pubmed	21945696	create date:2011/09/29 | first author:Matsuzaki N
Stability of resting fMRI interregional correlations analyzed in subject-native space: A one-year longitudinal study in healthy adults and premanifest Huntington's disease.	/pubmed/21945695	Seibert TM, Majid DS, Aron AR, Corey-Bloom J, Brewer JB.	Neuroimage. 2012 Feb 1;59(3):2452-63. Epub 2011 Sep 10.	Neuroimage. 2012	PubMed	citation	PMID:21945695	pubmed	21945695	create date:2011/09/29 | first author:Seibert TM
BEaST: Brain extraction based on nonlocal segmentation technique.	/pubmed/21945694	Eskildsen SF, Coupé P, Fonov V, Manjón JV, Leung KK, Guizard N, Wassef SN, Ostergaard LR, Collins DL; The Alzheimer's Disease Neuroimaging Initiative.	Neuroimage. 2012 Feb 1;59(3):2362-2373. Epub 2011 Sep 16.	Neuroimage. 2012	PubMed	citation	PMID:21945694	pubmed	21945694	create date:2011/09/29 | first author:Eskildsen SF
Brain regions associated with moment-to-moment adjustments in control and stable task-set maintenance.	/pubmed/21945693	Wilk HA, Ezekiel F, Morton JB.	Neuroimage. 2012 Jan 16;59(2):1960-7. Epub 2011 Sep 16.	Neuroimage. 2012	PubMed	citation	PMID:21945693	pubmed	21945693	create date:2011/09/29 | first author:Wilk HA
SUMA.	/pubmed/21945692	Saad ZS, Reynolds RC.	Neuroimage. 2011 Sep 17. [Epub ahead of print]	Neuroimage. 2011	PubMed	citation	PMID:21945692	pubmed	21945692	create date:2011/09/29 | first author:Saad ZS
Reconstruction of flexor and extensor muscle activities from electroencephalography cortical currents.	/pubmed/21945691	Yoshimura N, Dasalla CS, Hanakawa T, Sato MA, Koike Y.	Neuroimage. 2012 Jan 16;59(2):1324-37. Epub 2011 Sep 16.	Neuroimage. 2012	PubMed	citation	PMID:21945691	pubmed	21945691	create date:2011/09/29 | first author:Yoshimura N
Characterising the dynamics of EEG waveforms as the path through parameter space of a neural mass model: Application to epilepsy seizure evolution.	/pubmed/21945471	Nevado-Holgado AJ, Marten F, Richardson MP, Terry JR.	Neuroimage. 2012 Feb 1;59(3):2374-92. Epub 2011 Sep 14.	Neuroimage. 2012	PubMed	citation	PMID:21945471	pubmed	21945471	create date:2011/09/29 | first author:Nevado-Holgado AJ
Establishing the reproducibility of two approaches to quantify white matter tract integrity in stroke.	/pubmed/21945470	Borich MR, Wadden KP, Boyd LA.	Neuroimage. 2012 Feb 1;59(3):2393-400. Epub 2011 Sep 14.	Neuroimage. 2012	PubMed	citation	PMID:21945470	pubmed	21945470	create date:2011/09/29 | first author:Borich MR
In vivo quantification of dopamine transporters in mice with unilateral 6-OHDA lesions using [(11)C]methylphenidate and PET.	/pubmed/21945469	Fischer K, Sossi V, von Ameln-Mayerhofer A, Reischl G, Pichler BJ.	Neuroimage. 2012 Feb 1;59(3):2413-22. Epub 2011 Sep 14.	Neuroimage. 2012	PubMed	citation	PMID:21945469	pubmed	21945469	create date:2011/09/29 | first author:Fischer K
Analysis of a simulation algorithm for direct brain drug delivery.	/pubmed/21945468	Rosenbluth KH, Eschermann JF, Mittermeyer G, Thomson R, Mittermeyer S, Bankiewicz KS.	Neuroimage. 2012 Feb 1;59(3):2423-9. Epub 2011 Sep 14.	Neuroimage. 2012	PubMed	citation	PMID:21945468	pubmed	21945468	create date:2011/09/29 | first author:Rosenbluth KH
Contralateral white noise attenuates 40-Hz auditory steady-state fields but not N100m in auditory evoked fields.	/pubmed/21945467	Kawase T, Maki A, Kanno A, Nakasato N, Sato M, Kobayashi T.	Neuroimage. 2012 Jan 16;59(2):1037-42. Epub 2011 Sep 14.	Neuroimage. 2012	PubMed	citation	PMID:21945467	pubmed	21945467	create date:2011/09/29 | first author:Kawase T
MRI signature in a novel mouse model of genetically induced adult oligodendrocyte cell death.	/pubmed/21945466	Mueggler T, Pohl H, Baltes C, Riethmacher D, Suter U, Rudin M.	Neuroimage. 2012 Jan 16;59(2):1028-36. Epub 2011 Sep 10.	Neuroimage. 2012	PubMed	citation	PMID:21945466	pubmed	21945466	create date:2011/09/29 | first author:Mueggler T
Self-organised transients in a neural mass model of epileptogenic tissue dynamics.	/pubmed/21945465	Goodfellow M, Schindler K, Baier G.	Neuroimage. 2012 Feb 1;59(3):2644-60. Epub 2011 Sep 5.	Neuroimage. 2012	PubMed	citation	PMID:21945465	pubmed	21945465	create date:2011/09/29 | first author:Goodfellow M
The great brain versus vein debate.	/pubmed/21939776	Menon RS.	Neuroimage. 2011 Sep 13. [Epub ahead of print]	Neuroimage. 2011	PubMed	citation	PMID:21939776	pubmed	21939776	create date:2011/09/24 | first author:Menon RS
Microstructure of a three-way anatomical network predicts individual differences in response inhibition: a tractography study.	/pubmed/21939775	King AV, Linke J, Gass A, Hennerici MG, Tost H, Poupon C, Wessa M.	Neuroimage. 2012 Jan 16;59(2):1949-59. Epub 2011 Sep 13.	Neuroimage. 2012	PubMed	citation	PMID:21939775	pubmed	21939775	create date:2011/09/24 | first author:King AV
In vivo magnetic resonance imaging of ferritin-based reporter visualizes native neuroblast migration.	/pubmed/21939774	Iordanova B, Ahrens ET.	Neuroimage. 2012 Jan 16;59(2):1004-12. Epub 2011 Sep 13.	Neuroimage. 2012	PubMed	citation	PMID:21939774	pubmed	21939774	create date:2011/09/24 | first author:Iordanova B
Title	URL	Description	Details	ShortDetails	Resource	Type	Identifiers	Db	EntrezUID	Properties
Impact of state anxiety on the interaction between threat monitoring and cognition.	/pubmed/21939773	Choi JM, Padmala S, Pessoa L.	Neuroimage. 2012 Jan 16;59(2):1912-23. Epub 2011 Sep 13.	Neuroimage. 2012	PubMed	citation	PMID:21939773	pubmed	21939773	create date:2011/09/24 | first author:Choi JM
Probabilistic inference of regularisation in non-rigid registration.	/pubmed/21939772	Simpson IJ, Schnabel JA, Groves AR, Andersson JL, Woolrich MW.	Neuroimage. 2012 Feb 1;59(3):2438-51. Epub 2011 Sep 10.	Neuroimage. 2012	PubMed	citation	PMID:21939772	pubmed	21939772	create date:2011/09/24 | first author:Simpson IJ
The neural encoding of guesses in the human brain.	/pubmed/21933719	Bode S, Bogler C, Soon CS, Haynes JD.	Neuroimage. 2012 Jan 16;59(2):1924-31. Epub 2011 Sep 10.	Neuroimage. 2012	PubMed	citation	PMID:21933719	pubmed	21933719	create date:2011/09/22 | first author:Bode S
Imitation components in the human brain: an fMRI study.	/pubmed/21933718	Mengotti P, Corradi-Dell'acqua C, Rumiati RI.	Neuroimage. 2012 Jan 16;59(2):1622-30. Epub 2011 Sep 10.	Neuroimage. 2012	PubMed	citation	PMID:21933718	pubmed	21933718	create date:2011/09/22 | first author:Mengotti P
NIRS-based hyperscanning reveals increased interpersonal coherence in superior frontal cortex during cooperation.	/pubmed/21933717	Cui X, Bryant DM, Reiss AL.	Neuroimage. 2012 Feb 1;59(3):2430-7. Epub 2011 Sep 10.	Neuroimage. 2012	PubMed	citation	PMID:21933717	pubmed	21933717	create date:2011/09/22 | first author:Cui X
Joint ICA of ERP and fMRI during error-monitoring.	/pubmed/21930218	Edwards BG, Calhoun VD, Kiehl KA.	Neuroimage. 2012 Jan 16;59(2):1896-903. Epub 2011 Sep 2.	Neuroimage. 2012	PubMed	citation	PMID:21930218	pubmed	21930218	create date:2011/09/21 | first author:Edwards BG
Microbleeds, lacunar infarcts, white matter lesions and cerebrovascular reactivity -- a 7 T study.	/pubmed/21930217	Conijn MM, Hoogduin JM, van der Graaf Y, Hendrikse J, Luijten PR, Geerlings MI.	Neuroimage. 2012 Jan 16;59(2):950-6. Epub 2011 Sep 10.	Neuroimage. 2012	PubMed	citation	PMID:21930217	pubmed	21930217	create date:2011/09/21 | first author:Conijn MM
Removal of interference from fetal MEG by frequency dependent subtraction.	/pubmed/21930216	Vrba J, McCubbin J, Govindan RB, Vairavan S, Murphy P, Preissl H, Lowery CL, Eswaran H.	Neuroimage. 2012 Feb 1;59(3):2475-84. Epub 2011 Sep 10.	Neuroimage. 2012	PubMed	citation	PMID:21930216	pubmed	21930216	create date:2011/09/21 | first author:Vrba J
Correlation among body height, intelligence, and brain gray matter volume in healthy children.	/pubmed/21930215	Taki Y, Hashizume H, Sassa Y, Takeuchi H, Asano M, Asano K, Kotozaki Y, Nouchi R, Wu K, Fukuda H, Kawashima R.	Neuroimage. 2012 Jan 16;59(2):1023-7. Epub 2011 Sep 10.	Neuroimage. 2012	PubMed	citation	PMID:21930215	pubmed	21930215	create date:2011/09/21 | first author:Taki Y
Quantification of the glycine transporter 1 in rhesus monkey brain using [(18)F]MK-6577 and a model-based input function.	/pubmed/21930214	Sanabria-Bohórquez SM, Joshi AD, Holahan M, Daneker L, Riffel K, Williams M, Li W, Cook JJ, Hamill TG.	Neuroimage. 2012 Feb 1;59(3):2589-99. Epub 2011 Sep 10.	Neuroimage. 2012	PubMed	citation	PMID:21930214	pubmed	21930214	create date:2011/09/21 | first author:Sanabria-Bohórquez SM
Event-related brain potentials index cue-based retrieval interference during sentence comprehension.	/pubmed/21925613	Martin AE, Nieuwland MS, Carreiras M.	Neuroimage. 2012 Jan 16;59(2):1859-69. Epub 2011 Sep 5.	Neuroimage. 2012	PubMed	citation	PMID:21925613	pubmed	21925613	create date:2011/09/20 | first author:Martin AE
Automated landmark identification for human cortical surface-based registration.	/pubmed/21925612	Anticevic A, Repovs G, Dierker DL, Harwell JW, Coalson TS, Barch DM, Van Essen DC.	Neuroimage. 2012 Feb 1;59(3):2539-47. Epub 2011 Sep 8.	Neuroimage. 2012	PubMed	citation	PMID:21925612	pubmed	21925612	create date:2011/09/20 | first author:Anticevic A
Improving measurement of functional connectivity through decreasing partial volume effects at 7T.	/pubmed/21925611	Newton AT, Rogers BP, Gore JC, Morgan VL.	Neuroimage. 2012 Feb 1;59(3):2511-7. Epub 2011 Sep 8.	Neuroimage. 2012	PubMed	citation	PMID:21925611	pubmed	21925611	create date:2011/09/20 | first author:Newton AT
Visual feature binding: the critical time windows of V1/V2 and parietal activity.	/pubmed/21925610	Koivisto M, Silvanto J.	Neuroimage. 2012 Jan 16;59(2):1608-14. Epub 2011 Sep 2.	Neuroimage. 2012	PubMed	citation	PMID:21925610	pubmed	21925610	create date:2011/09/20 | first author:Koivisto M
Bedside optical imaging of occipital resting-state functional connectivity in neonates.	/pubmed/21925609	White BR, Liao SM, Ferradal SL, Inder TE, Culver JP.	Neuroimage. 2012 Feb 1;59(3):2529-38. Epub 2011 Sep 8.	Neuroimage. 2012	PubMed	citation	PMID:21925609	pubmed	21925609	create date:2011/09/20 | first author:White BR
Examining cortical dynamics and connectivity with simultaneous single-pulse transcranial magnetic stimulation and fast optical imaging.	/pubmed/21925608	Parks NA, Maclin EL, Low KA, Beck DM, Fabiani M, Gratton G.	Neuroimage. 2012 Feb 1;59(3):2504-10. Epub 2011 Sep 8.	Neuroimage. 2012	PubMed	citation	PMID:21925608	pubmed	21925608	create date:2011/09/20 | first author:Parks NA
Gamma band pitch responses in human auditory cortex measured with magnetoencephalography.	/pubmed/21925281	Sedley W, Teki S, Kumar S, Overath T, Barnes GR, Griffiths TD.	Neuroimage. 2012 Jan 16;59(2):1904-11. Epub 2011 Sep 8.	Neuroimage. 2012	PubMed	citation	PMID:21925281	pubmed	21925281	create date:2011/09/20 | first author:Sedley W
A generalised framework for super-resolution track-weighted imaging.	/pubmed/21925280	Calamante F, Tournier JD, Smith RE, Connelly A.	Neuroimage. 2012 Feb 1;59(3):2494-503. Epub 2011 Sep 8.	Neuroimage. 2012	PubMed	citation	PMID:21925280	pubmed	21925280	create date:2011/09/20 | first author:Calamante F
The effects of glutamate receptor agonists and antagonists on mouse hypothalamic and hippocampal neuronal activity shown through manganese enhanced MRI.	/pubmed/21925279	Hankir MK, Parkinson JR, Bloom SR, Bell JD.	Neuroimage. 2012 Jan 16;59(2):968-78. Epub 2011 Aug 31.	Neuroimage. 2012	PubMed	citation	PMID:21925279	pubmed	21925279	create date:2011/09/20 | first author:Hankir MK
The fMRI BOLD signal tracks electrophysiological spectral perturbations, not event-related potentials.	/pubmed/21925278	Engell AD, Huettel S, McCarthy G.	Neuroimage. 2012 Feb 1;59(3):2600-6. Epub 2011 Sep 8.	Neuroimage. 2012	PubMed	citation	PMID:21925278	pubmed	21925278	create date:2011/09/20 | first author:Engell AD
Manual dexterity correlating with right lobule VI volume in right-handed 14-year-olds.	/pubmed/21925277	Kühn S, Romanowski A, Schilling C, Banaschewski T, Barbot A, Barker GJ, Brühl R, Büchel C, Conrod PJ, Czech K, Dalley JW, Flor H, Garavan H, Häke I, Ittermann B, Ivanov N, Mann K, Lathrop M, Loth E, Lüdemann K, Mallik C, Martinot JL, et al.	Neuroimage. 2012 Jan 16;59(2):1615-21. Epub 2011 Sep 8.	Neuroimage. 2012	PubMed	citation	PMID:21925277	pubmed	21925277	create date:2011/09/20 | first author:Kühn S
Morphology enabled dipole inversion for quantitative susceptibility mapping using structural consistency between the magnitude image and the susceptibility map.	/pubmed/21925276	Liu J, Liu T, de Rochefort L, Ledoux J, Khalidov I, Chen W, Tsiouris AJ, Wisnieff C, Spincemaille P, Prince MR, Wang Y.	Neuroimage. 2012 Feb 1;59(3):2560-8. Epub 2011 Sep 8.	Neuroimage. 2012	PubMed	citation	PMID:21925276	pubmed	21925276	create date:2011/09/20 | first author:Liu J
A processing work-flow for measuring erythrocytes velocity in extended vascular networks from wide field high-resolution optical imaging data.	/pubmed/21925275	Deneux T, Takerkart S, Grinvald A, Masson GS, Vanzetta I.	Neuroimage. 2012 Feb 1;59(3):2569-88. Epub 2011 Sep 8.	Neuroimage. 2012	PubMed	citation	PMID:21925275	pubmed	21925275	create date:2011/09/20 | first author:Deneux T
MRI estimates of brain iron concentration in normal aging using quantitative susceptibility mapping.	/pubmed/21925274	Bilgic B, Pfefferbaum A, Rohlfing T, Sullivan EV, Adalsteinsson E.	Neuroimage. 2012 Feb 1;59(3):2625-35. Epub 2011 Sep 8.	Neuroimage. 2012	PubMed	citation	PMID:21925274	pubmed	21925274	create date:2011/09/20 | first author:Bilgic B
Modulation of the face- and body-selective visual regions by the motion and emotion of point-light face and body stimuli.	/pubmed/21924368	Atkinson AP, Vuong QC, Smithson HE.	Neuroimage. 2012 Jan 16;59(2):1700-12. Epub 2011 Sep 2.	Neuroimage. 2012	PubMed	citation	PMID:21924368	pubmed	21924368	create date:2011/09/20 | first author:Atkinson AP
Reliability analysis of the resting state can sensitively and specifically identify the presence of Parkinson disease.	/pubmed/21924367	Skidmore FM, Yang M, Baxter L, von Deneen KM, Collingwood J, He G, White K, Korenkevych D, Savenkov A, Heilman KM, Gold M, Liu Y.	Neuroimage. 2011 Sep 6. [Epub ahead of print]	Neuroimage. 2011	PubMed	citation	PMID:21924367	pubmed	21924367	create date:2011/09/20 | first author:Skidmore FM
Multi-Scale hierarchical generation of PET parametric maps: Application and testing on a [(11)C]DPN study.	/pubmed/21924366	Rizzo G, Turkheimer FE, Keihaninejad S, Bose SK, Hammers A, Bertoldo A.	Neuroimage. 2012 Feb 1;59(3):2485-93. Epub 2011 Sep 8.	Neuroimage. 2012	PubMed	citation	PMID:21924366	pubmed	21924366	create date:2011/09/20 | first author:Rizzo G
How and how not to correct for CSF-contamination in diffusion MRI.	/pubmed/21924365	Metzler-Baddeley C, O'Sullivan MJ, Bells S, Pasternak O, Jones DK.	Neuroimage. 2012 Jan 16;59(2):1394-403. Epub 2011 Sep 5.	Neuroimage. 2012	PubMed	citation	PMID:21924365	pubmed	21924365	create date:2011/09/20 | first author:Metzler-Baddeley C
Longitudinal loss of gray matter volume in patients with first-episode schizophrenia: DARTEL automated analysis and ROI validation.	/pubmed/21924364	Asami T, Bouix S, Whitford TJ, Shenton ME, Salisbury DF, McCarley RW.	Neuroimage. 2012 Jan 16;59(2):986-96. Epub 2011 Sep 5.	Neuroimage. 2012	PubMed	citation	PMID:21924364	pubmed	21924364	create date:2011/09/20 | first author:Asami T
Dynamic causal modeling with neural fields.	/pubmed/21924363	Pinotsis DA, Moran RJ, Friston KJ.	Neuroimage. 2012 Jan 16;59(2):1261-74. Epub 2011 Sep 5.	Neuroimage. 2012	PubMed	citation	PMID:21924363	pubmed	21924363	create date:2011/09/20 | first author:Pinotsis DA
Association between hippocampal volume and P300 event related potential in psychosis: support for the Kraepelinian divide.	/pubmed/21924362	Dutt A, Ganguly T, Shaikh M, Walshe M, Schulze K, Marshall N, Constante M, McDonald C, Murray RM, Allin MP, Bramon E.	Neuroimage. 2012 Jan 16;59(2):997-1003. Epub 2011 Sep 5.	Neuroimage. 2012	PubMed	citation	PMID:21924362	pubmed	21924362	create date:2011/09/20 | first author:Dutt A
Reliable non-invasive measurement of human neurochemistry using proton spectroscopy with an anatomically defined amygdala-specific voxel.	/pubmed/21924361	Nacewicz BM, Angelos L, Dalton KM, Fischer R, Anderle MJ, Alexander AL, Davidson RJ.	Neuroimage. 2012 Feb 1;59(3):2548-59. Epub 2011 Sep 5.	Neuroimage. 2012	PubMed	citation	PMID:21924361	pubmed	21924361	create date:2011/09/20 | first author:Nacewicz BM
In vivo characterization of the vestibulo-cochlear nerve motion by MRI.	/pubmed/21924360	Labrousse M, Hossu G, Calmon G, Chays A, Felblinger J, Braun M.	Neuroimage. 2012 Jan 16;59(2):943-9. Epub 2011 Sep 5.	Neuroimage. 2012	PubMed	citation	PMID:21924360	pubmed	21924360	create date:2011/09/20 | first author:Labrousse M
Deconvolving BOLD activation in event-related designs for multivoxel pattern classification analyses.	/pubmed/21924359	Mumford JA, Turner BO, Ashby FG, Poldrack RA.	Neuroimage. 2012 Feb 1;59(3):2636-43. Epub 2011 Sep 5.	Neuroimage. 2012	PubMed	citation	PMID:21924359	pubmed	21924359	create date:2011/09/20 | first author:Mumford JA
Deficient MWF mapping in multiple sclerosis using 3D whole-brain multi-component relaxation MRI.	/pubmed/21920444	Kitzler HH, Su J, Zeineh M, Harper-Little C, Leung A, Kremenchutzky M, Deoni SC, Rutt BK.	Neuroimage. 2012 Feb 1;59(3):2670-7. Epub 2011 Sep 2.	Neuroimage. 2012	PubMed	citation	PMID:21920444	pubmed	21920444	create date:2011/09/17 | first author:Kitzler HH
No evidence for a negative prediction error signal in peripheral indicators of sympathetic arousal.	/pubmed/21920443	Bach DR, Friston KJ.	Neuroimage. 2012 Jan 16;59(2):883-4. Epub 2011 Sep 2.	Neuroimage. 2012	PubMed	citation	PMID:21920443	pubmed	21920443	create date:2011/09/17 | first author:Bach DR
Selective effects of social anxiety, anxiety sensitivity, and negative affectivity on the neural bases of emotional face processing.	/pubmed/21920442	Ball TM, Sullivan S, Flagan T, Hitchcock CA, Simmons A, Paulus MP, Stein MB.	Neuroimage. 2012 Jan 16;59(2):1879-87. Epub 2011 Sep 2.	Neuroimage. 2012	PubMed	citation	PMID:21920442	pubmed	21920442	create date:2011/09/17 | first author:Ball TM
Stride-time variability and sensorimotor cortical activation during walking.	/pubmed/21920441	Kurz MJ, Wilson TW, Arpin DJ.	Neuroimage. 2012 Jan 16;59(2):1602-7. Epub 2011 Sep 5.	Neuroimage. 2012	PubMed	citation	PMID:21920441	pubmed	21920441	create date:2011/09/17 | first author:Kurz MJ
Assessment of lesion pathology in a new animal model of MS by multiparametric MRI and DTI.	/pubmed/21914485	Boretius S, Escher A, Dallenga T, Wrzos C, Tammer R, Brück W, Nessler S, Frahm J, Stadelmann C.	Neuroimage. 2012 Feb 1;59(3):2678-88. Epub 2011 Sep 2.	Neuroimage. 2012	PubMed	citation	PMID:21914485	pubmed	21914485	create date:2011/09/15 | first author:Boretius S
Revealing human ocular dominance columns using high-resolution functional magnetic resonance imaging.	/pubmed/21914484	Cheng K.	Neuroimage. 2011 Sep 2. [Epub ahead of print]	Neuroimage. 2011	PubMed	citation	PMID:21914484	pubmed	21914484	create date:2011/09/15 | first author:Cheng K
Sex differences in the medial temporal lobe during encoding and recognition of pseudowords and abstract designs.	/pubmed/21914483	Banks SJ, Jones-Gotman M, Ladowski D, Sziklas V.	Neuroimage. 2012 Jan 16;59(2):1888-95. Epub 2011 Sep 2.	Neuroimage. 2012	PubMed	citation	PMID:21914483	pubmed	21914483	create date:2011/09/15 | first author:Banks SJ
Functional topography of the cerebellum for motor and cognitive tasks: an fMRI study.	/pubmed/21907811	Stoodley CJ, Valera EM, Schmahmann JD.	Neuroimage. 2012 Jan 16;59(2):1560-70. Epub 2011 Aug 31.	Neuroimage. 2012	PubMed	citation	PMID:21907811	pubmed	21907811	create date:2011/09/13 | first author:Stoodley CJ
Decoding episodic memory in ageing: a Bayesian analysis of activity patterns predicting memory.	/pubmed/21907810	Morcom AM, Friston KJ.	Neuroimage. 2012 Jan 16;59(2):1772-82. Epub 2011 Sep 1.	Neuroimage. 2012	PubMed	citation	PMID:21907810	pubmed	21907810	create date:2011/09/13 | first author:Morcom AM
Cognitive reappraisal in trauma-exposed women with borderline personality disorder.	/pubmed/21907809	Lang S, Kotchoubey B, Frick C, Spitzer C, Grabe HJ, Barnow S.	Neuroimage. 2012 Jan 16;59(2):1727-34. Epub 2011 Aug 31.	Neuroimage. 2012	PubMed	citation	PMID:21907809	pubmed	21907809	create date:2011/09/13 | first author:Lang S
Cortical post-movement and sensory processing disentangled by temporary deafferentation.	/pubmed/21907294	Thiemann U, Bluschke A, Resch F, Teufert B, Klein C, Weisbrod M, Bender S.	Neuroimage. 2012 Jan 16;59(2):1582-93. Epub 2011 Aug 31.	Neuroimage. 2012	PubMed	citation	PMID:21907294	pubmed	21907294	create date:2011/09/13 | first author:Thiemann U
Neural correlates of relational and item-specific encoding during working and long-term memory in schizophrenia.	/pubmed/21907293	Ragland JD, Blumenfeld RS, Ramsay IS, Yonelinas A, Yoon J, Solomon M, Carter CS, Ranganath C.	Neuroimage. 2012 Jan 16;59(2):1719-26. Epub 2011 Aug 31.	Neuroimage. 2012	PubMed	citation	PMID:21907293	pubmed	21907293	create date:2011/09/13 | first author:Ragland JD
Altered spontaneous activity in Alzheimer's disease and mild cognitive impairment revealed by Regional Homogeneity.	/pubmed/21907292	Zhang Z, Liu Y, Jiang T, Zhou B, An N, Dai H, Wang P, Niu Y, Wang L, Zhang X.	Neuroimage. 2012 Jan 16;59(2):1429-40. Epub 2011 Aug 30.	Neuroimage. 2012	PubMed	citation	PMID:21907292	pubmed	21907292	create date:2011/09/13 | first author:Zhang Z
Neural correlates of blink suppression and the buildup of a natural bodily urge.	/pubmed/21906689	Berman BD, Horovitz SG, Morel B, Hallett M.	Neuroimage. 2012 Jan 16;59(2):1441-50. Epub 2011 Aug 30.	Neuroimage. 2012	PubMed	citation	PMID:21906689	pubmed	21906689	create date:2011/09/13 | first author:Berman BD
The hierarchical organization of semantic memory: executive function in the processing of superordinate concepts.	/pubmed/21906688	Raposo A, Mendes M, Marques JF.	Neuroimage. 2012 Jan 16;59(2):1870-8. Epub 2011 Aug 27.	Neuroimage. 2012	PubMed	citation	PMID:21906688	pubmed	21906688	create date:2011/09/13 | first author:Raposo A
In vivo quantification of T₂ anisotropy in white matter fibers in marmoset monkeys.	/pubmed/21906687	Sati P, Silva AC, van Gelderen P, Gaitan MI, Wohler JE, Jacobson S, Duyn JH, Reich DS.	Neuroimage. 2012 Jan 16;59(2):979-85. Epub 2011 Aug 27.	Neuroimage. 2012	PubMed	citation	PMID:21906687	pubmed	21906687	create date:2011/09/13 | first author:Sati P
Title	URL	Description	Details	ShortDetails	Resource	Type	Identifiers	Db	EntrezUID	Properties
The primary somatosensory cortex largely contributes to the early part of the cortical response elicited by nociceptive stimuli.	/pubmed/21906686	Valentini E, Hu L, Chakrabarti B, Hu Y, Aglioti SM, Iannetti GD.	Neuroimage. 2012 Jan 16;59(2):1571-81. Epub 2011 Aug 28.	Neuroimage. 2012	PubMed	citation	PMID:21906686	pubmed	21906686	create date:2011/09/13 | first author:Valentini E
Microstructural changes observed with DKI in a transgenic Huntington rat model: evidence for abnormal neurodevelopment.	/pubmed/21906685	Blockx I, De Groof G, Verhoye M, Van Audekerke J, Raber K, Poot D, Sijbers J, Osmand AP, Von Hörsten S, Van der Linden A.	Neuroimage. 2012 Jan 16;59(2):957-67. Epub 2011 Aug 30.	Neuroimage. 2012	PubMed	citation	PMID:21906685	pubmed	21906685	create date:2011/09/13 | first author:Blockx I
Female children with autism spectrum disorder: an insight from mass-univariate and pattern classification analyses.	/pubmed/21896334	Calderoni S, Retico A, Biagi L, Tancredi R, Muratori F, Tosetti M.	Neuroimage. 2012 Jan 16;59(2):1013-22. Epub 2011 Aug 27.	Neuroimage. 2012	PubMed	citation	PMID:21896334	pubmed	21896334	create date:2011/09/08 | first author:Calderoni S
Susceptibility induced gray-white matter MRI contrast in the human brain.	/pubmed/21893208	Langkammer C, Krebs N, Goessler W, Scheurer E, Yen K, Fazekas F, Ropele S.	Neuroimage. 2012 Jan 16;59(2):1413-9. Epub 2011 Aug 26.	Neuroimage. 2012	PubMed	citation	PMID:21893208	pubmed	21893208	create date:2011/09/07 | first author:Langkammer C
Direct evidence of intra- and interhemispheric corticomotor network degeneration in amyotrophic lateral sclerosis: An automated MRI structural connectivity study.	/pubmed/21893207	Rose S, Pannek K, Bell C, Baumann F, Hutchinson N, Coulthard A, McCombe P, Henderson R.	Neuroimage. 2012 Feb 1;59(3):2661-9. Epub 2011 Aug 26.	Neuroimage. 2012	PubMed	citation	PMID:21893207	pubmed	21893207	create date:2011/09/07 | first author:Rose S
Grouping of MEG gamma oscillations by EEG sleep spindles.	/pubmed/21893206	Ayoub A, Mölle M, Preissl H, Born J.	Neuroimage. 2012 Jan 16;59(2):1491-500. Epub 2011 Aug 27.	Neuroimage. 2012	PubMed	citation	PMID:21893206	pubmed	21893206	create date:2011/09/07 | first author:Ayoub A
White matter atlas generation using HARDI based automated parcellation.	/pubmed/21893205	Bloy L, Ingalhalikar M, Eavani H, Schultz RT, Roberts TP, Verma R.	Neuroimage. 2011 Aug 26. [Epub ahead of print]	Neuroimage. 2011	PubMed	citation	PMID:21893205	pubmed	21893205	create date:2011/09/07 | first author:Bloy L
AFNI: What a long strange trip it's been.	/pubmed/21889996	Cox RW.	Neuroimage. 2011 Aug 27. [Epub ahead of print]	Neuroimage. 2011	PubMed	citation	PMID:21889996	pubmed	21889996	create date:2011/09/06 | first author:Cox RW
Asymmetric bias in user guided segmentations of brain structures.	/pubmed/21889995	Maltbie E, Bhatt K, Paniagua B, Smith RG, Graves MM, Mosconi MW, Peterson S, White S, Blocher J, El-Sayed M, Hazlett HC, Styner MA.	Neuroimage. 2012 Jan 16;59(2):1315-23. Epub 2011 Aug 26.	Neuroimage. 2012	PubMed	citation	PMID:21889995	pubmed	21889995	create date:2011/09/06 | first author:Maltbie E
Anticorrelations in resting state networks without global signal regression.	/pubmed/21889994	Chai XJ, Castañón AN, Ongür D, Whitfield-Gabrieli S.	Neuroimage. 2012 Jan 16;59(2):1420-8. Epub 2011 Aug 26.	Neuroimage. 2012	PubMed	citation	PMID:21889994	pubmed	21889994	create date:2011/09/06 | first author:Chai XJ
PET imaging predicts future body weight and cocaine preference.	/pubmed/21889993	Michaelides M, Thanos PK, Kim R, Cho J, Ananth M, Wang GJ, Volkow ND.	Neuroimage. 2012 Jan 16;59(2):1508-13. Epub 2011 Aug 26.	Neuroimage. 2012	PubMed	citation	PMID:21889993	pubmed	21889993	create date:2011/09/06 | first author:Michaelides M
The neural markers of an imminent failure of response inhibition.	/pubmed/21889992	Bengson JJ, Mangun GR, Mazaheri A.	Neuroimage. 2012 Jan 16;59(2):1534-9. Epub 2011 Aug 27.	Neuroimage. 2012	PubMed	citation	PMID:21889992	pubmed	21889992	create date:2011/09/06 | first author:Bengson JJ
Does training or deprivation modulate amygdala activation?	/pubmed/21889991	Klinge C, Röder B, Büchel C.	Neuroimage. 2012 Jan 16;59(2):1765-71. Epub 2011 Aug 26.	Neuroimage. 2012	PubMed	citation	PMID:21889991	pubmed	21889991	create date:2011/09/06 | first author:Klinge C
Randomness of resting-state brain oscillations encodes Gray's personality trait.	/pubmed/21889990	Hahn T, Dresler T, Ehlis AC, Pyka M, Dieler AC, Saathoff C, Jakob PM, Lesch KP, Fallgatter AJ.	Neuroimage. 2012 Jan 16;59(2):1842-5. Epub 2011 Aug 26.	Neuroimage. 2012	PubMed	citation	PMID:21889990	pubmed	21889990	create date:2011/09/06 | first author:Hahn T
Conflict caused by visual feedback modulates activation in somatosensory areas during movement execution.	/pubmed/21889595	Wasaka T, Kakigi R.	Neuroimage. 2012 Jan 16;59(2):1501-7. Epub 2011 Aug 26.	Neuroimage. 2012	PubMed	citation	PMID:21889595	pubmed	21889595	create date:2011/09/06 | first author:Wasaka T
Association between language and spatial laterality and cognitive ability: an fMRI study.	/pubmed/21889594	Powell JL, Kemp GJ, García-Finaña M.	Neuroimage. 2012 Jan 16;59(2):1818-29. Epub 2011 Aug 24.	Neuroimage. 2012	PubMed	citation	PMID:21889594	pubmed	21889594	create date:2011/09/06 | first author:Powell JL
Test-retest reliability of resting-state connectivity network characteristics using fMRI and graph theoretical measures.	/pubmed/21888983	Braun U, Plichta MM, Esslinger C, Sauer C, Haddad L, Grimm O, Mier D, Mohnke S, Heinz A, Erk S, Walter H, Seiferth N, Kirsch P, Meyer-Lindenberg A.	Neuroimage. 2012 Jan 16;59(2):1404-12. Epub 2011 Aug 23.	Neuroimage. 2012	PubMed	citation	PMID:21888983	pubmed	21888983	create date:2011/09/06 | first author:Braun U
Do distinct atypical cortical networks process biological motion information in adults with Autism Spectrum Disorders?	/pubmed/21888982	McKay LS, Simmons DR, McAleer P, Marjoram D, Piggot J, Pollick FE.	Neuroimage. 2012 Jan 16;59(2):1524-33. Epub 2011 Aug 23.	Neuroimage. 2012	PubMed	citation	PMID:21888982	pubmed	21888982	create date:2011/09/06 | first author:McKay LS
Large scale brain activations predict reasoning profiles.	/pubmed/21888981	Reverberi C, Bonatti LL, Frackowiak RS, Paulesu E, Cherubini P, Macaluso E.	Neuroimage. 2012 Jan 16;59(2):1752-64. Epub 2011 Aug 24.	Neuroimage. 2012	PubMed	citation	PMID:21888981	pubmed	21888981	create date:2011/09/06 | first author:Reverberi C
Componential Granger causality, and its application to identifying the source and mechanisms of the top-down biased activation that controls attention to affective vs sensory processing.	/pubmed/21888980	Ge T, Feng J, Grabenhorst F, Rolls ET.	Neuroimage. 2012 Jan 16;59(2):1846-58. Epub 2011 Aug 23.	Neuroimage. 2012	PubMed	citation	PMID:21888980	pubmed	21888980	create date:2011/09/06 | first author:Ge T
Distinct pathways of neural coupling for different basic emotions.	/pubmed/21888979	Tettamanti M, Rognoni E, Cafiero R, Costa T, Galati D, Perani D.	Neuroimage. 2012 Jan 16;59(2):1804-17. Epub 2011 Aug 22.	Neuroimage. 2012	PubMed	citation	PMID:21888979	pubmed	21888979	create date:2011/09/06 | first author:Tettamanti M
Convergence and divergence of thickness correlations with diffusion connections across the human cerebral cortex.	/pubmed/21884805	Gong G, He Y, Chen ZJ, Evans AC.	Neuroimage. 2012 Jan 16;59(2):1239-48. Epub 2011 Aug 22.	Neuroimage. 2012	PubMed	citation	PMID:21884805	pubmed	21884805	create date:2011/09/03 | first author:Gong G
Control processes during selective long-term memory retrieval.	/pubmed/21884804	Kızılırmak JM, Rösler F, Khader PH.	Neuroimage. 2012 Jan 16;59(2):1830-41. Epub 2011 Aug 22.	Neuroimage. 2012	PubMed	citation	PMID:21884804	pubmed	21884804	create date:2011/09/03 | first author:Kızılırmak JM
Search for patterns of functional specificity in the brain: a nonparametric hierarchical Bayesian model for group fMRI data.	/pubmed/21884803	Lashkari D, Sridharan R, Vul E, Hsieh PJ, Kanwisher N, Golland P.	Neuroimage. 2012 Jan 16;59(2):1348-68. Epub 2011 Aug 22.	Neuroimage. 2012	PubMed	citation	PMID:21884803	pubmed	21884803	create date:2011/09/03 | first author:Lashkari D
Not quite PIB-positive, not quite PIB-negative: slight PIB elevations in elderly normal control subjects are biologically relevant.	/pubmed/21884802	Mormino EC, Brandel MG, Madison CM, Rabinovici GD, Marks S, Baker SL, Jagust WJ.	Neuroimage. 2012 Jan 16;59(2):1152-60. Epub 2011 Aug 22.	Neuroimage. 2012	PubMed	citation	PMID:21884802	pubmed	21884802	create date:2011/09/03 | first author:Mormino EC
A novel framework for longitudinal atlas construction with groupwise registration of subject image sequences.	/pubmed/21884801	Liao S, Jia H, Wu G, Shen D; Alzheimer's Disease Neuroimaging Initiative.	Neuroimage. 2012 Jan 16;59(2):1275-89. Epub 2011 Aug 22.	Neuroimage. 2012	PubMed	citation	PMID:21884801	pubmed	21884801	create date:2011/09/03 | first author:Liao S
Squeezing lemons in the bathroom: contextual information modulates action recognition.	/pubmed/21878395	Wurm MF, Schubotz RI.	Neuroimage. 2012 Jan 16;59(2):1551-9. Epub 2011 Aug 19.	Neuroimage. 2012	PubMed	citation	PMID:21878395	pubmed	21878395	create date:2011/09/01 | first author:Wurm MF
Variation of the gene coding for DARPP-32 (PPP1R1B) and brain connectivity during associative emotional learning.	/pubmed/21878394	Curčić-Blake B, Swart M, Ter Horst GJ, Langers DR, Kema IP, Aleman A.	Neuroimage. 2012 Jan 16;59(2):1540-50. Epub 2011 Aug 19.	Neuroimage. 2012	PubMed	citation	PMID:21878394	pubmed	21878394	create date:2011/09/01 | first author:Curčić-Blake B
Cardiorespiratory fitness is positively correlated with cerebral white matter integrity in healthy seniors.	/pubmed/21875674	Johnson NF, Kim C, Clasey JL, Bailey A, Gold BT.	Neuroimage. 2012 Jan 16;59(2):1514-23. Epub 2011 Aug 19.	Neuroimage. 2012	PubMed	citation	PMID:21875674	pubmed	21875674	create date:2011/08/31 | first author:Johnson NF
Automatic identification of gray and white matter components in polarized light imaging.	/pubmed/21875673	Dammers J, Breuer L, Axer M, Kleiner M, Eiben B, Grässel D, Dickscheid T, Zilles K, Amunts K, Shah NJ, Pietrzyk U.	Neuroimage. 2012 Jan 16;59(2):1338-47. Epub 2011 Aug 18.	Neuroimage. 2012	PubMed	citation	PMID:21875673	pubmed	21875673	create date:2011/08/31 | first author:Dammers J
Optimization of functional brain ROIs via maximization of consistency of structural connectivity profiles.	/pubmed/21875672	Zhu D, Li K, Faraco CC, Deng F, Zhang D, Guo L, Miller LS, Liu T.	Neuroimage. 2012 Jan 16;59(2):1382-93. Epub 2011 Aug 19.	Neuroimage. 2012	PubMed	citation	PMID:21875672	pubmed	21875672	create date:2011/08/31 | first author:Zhu D
Measuring structural-functional correspondence: spatial variability of specialised brain regions after macro-anatomical alignment.	/pubmed/21875671	Frost MA, Goebel R.	Neuroimage. 2012 Jan 16;59(2):1369-81. Epub 2011 Aug 19.	Neuroimage. 2012	PubMed	citation	PMID:21875671	pubmed	21875671	create date:2011/08/31 | first author:Frost MA
Abnormal cerebral cortical thinning pattern in adolescent girls with idiopathic scoliosis.	/pubmed/21872666	Wang D, Shi L, Chu WC, Burwell RG, Cheng JC, Ahuja AT.	Neuroimage. 2012 Jan 16;59(2):935-42. Epub 2011 Aug 18.	Neuroimage. 2012	PubMed	citation	PMID:21872666	pubmed	21872666	create date:2011/08/30 | first author:Wang D
Tactile, gustatory, and visual biofeedback stimuli modulate neural substrates of deglutition.	/pubmed/21872665	Humbert IA, Joel S.	Neuroimage. 2012 Jan 16;59(2):1485-90. Epub 2011 Aug 18.	Neuroimage. 2012	PubMed	citation	PMID:21872665	pubmed	21872665	create date:2011/08/30 | first author:Humbert IA
Sleep deprivation reduces default mode network connectivity and anti-correlation during rest and task performance.	/pubmed/21872664	De Havas JA, Parimal S, Soon CS, Chee MW.	Neuroimage. 2012 Jan 16;59(2):1745-51. Epub 2011 Aug 18.	Neuroimage. 2012	PubMed	citation	PMID:21872664	pubmed	21872664	create date:2011/08/30 | first author:De Havas JA
PHYCAA: data-driven measurement and removal of physiological noise in BOLD fMRI.	/pubmed/21871573	Churchill NW, Yourganov G, Spring R, Rasmussen PM, Lee W, Ween JE, Strother SC.	Neuroimage. 2012 Jan 16;59(2):1299-314. Epub 2011 Aug 16.	Neuroimage. 2012	PubMed	citation	PMID:21871573	pubmed	21871573	create date:2011/08/30 | first author:Churchill NW
Electrophysiological signatures of intentional social coordination in the 10-12 Hz range.	/pubmed/21871572	Naeem M, Prasad G, Watson DR, Kelso JA.	Neuroimage. 2012 Jan 16;59(2):1795-803. Epub 2011 Aug 16.	Neuroimage. 2012	PubMed	citation	PMID:21871572	pubmed	21871572	create date:2011/08/30 | first author:Naeem M
Learning to play a melody: an fMRI study examining the formation of auditory-motor associations.	/pubmed/21871571	Chen JL, Rae C, Watkins KE.	Neuroimage. 2012 Jan 16;59(2):1200-8. Epub 2011 Aug 16.	Neuroimage. 2012	PubMed	citation	PMID:21871571	pubmed	21871571	create date:2011/08/30 | first author:Chen JL
Magnetic resonance imaging of the Amine-Proton EXchange (APEX) dependent contrast.	/pubmed/21871570	Jin T, Wang P, Zong X, Kim SG.	Neuroimage. 2012 Jan 16;59(2):1218-27. Epub 2011 Aug 16.	Neuroimage. 2012	PubMed	citation	PMID:21871570	pubmed	21871570	create date:2011/08/30 | first author:Jin T
Brain functional connectivity in stimulant drug dependence and obsessive-compulsive disorder.	/pubmed/21871569	Meunier D, Ersche KD, Craig KJ, Fornito A, Merlo-Pich E, Fineberg NA, Shabbir SS, Robbins TW, Bullmore ET.	Neuroimage. 2012 Jan 16;59(2):1461-8. Epub 2011 Aug 16.	Neuroimage. 2012	PubMed	citation	PMID:21871569	pubmed	21871569	create date:2011/08/30 | first author:Meunier D
Cerebral responses to infant-directed speech and the effect of talker familiarity.	/pubmed/21867764	Naoi N, Minagawa-Kawai Y, Kobayashi A, Takeuchi K, Nakamura K, Yamamoto J, Kojima S.	Neuroimage. 2012 Jan 16;59(2):1735-44. Epub 2011 Aug 16.	Neuroimage. 2012	PubMed	citation	PMID:21867764	pubmed	21867764	create date:2011/08/27 | first author:Naoi N
Cross-subject workload classification with a hierarchical Bayes model.	/pubmed/21867763	Wang Z, Hope RM, Wang Z, Ji Q, Gray WD.	Neuroimage. 2012 Jan 2;59(1):64-9. Epub 2011 Aug 16.	Neuroimage. 2012	PubMed	citation	PMID:21867763	pubmed	21867763	create date:2011/08/27 | first author:Wang Z
Identification and characterisation of midbrain nuclei using optimised functional magnetic resonance imaging.	/pubmed/21867762	Limbrick-Oldfield EH, Brooks JC, Wise RJ, Padormo F, Hajnal JV, Beckmann CF, Ungless MA.	Neuroimage. 2012 Jan 16;59(2):1230-8. Epub 2011 Aug 16.	Neuroimage. 2012	PubMed	citation	PMID:21867762	pubmed	21867762	create date:2011/08/27 | first author:Limbrick-Oldfield EH
High field magnetic resonance microscopy of the human hippocampus in Alzheimer's disease: quantitative imaging and correlation with iron.	/pubmed/21867761	Antharam V, Collingwood JF, Bullivant JP, Davidson MR, Chandra S, Mikhaylova A, Finnegan ME, Batich C, Forder JR, Dobson J.	Neuroimage. 2012 Jan 16;59(2):1249-60. Epub 2011 Aug 16.	Neuroimage. 2012	PubMed	citation	PMID:21867761	pubmed	21867761	create date:2011/08/27 | first author:Antharam V
The danger of systematic bias in group-level FMRI-lag-based causality estimation.	/pubmed/21867760	Smith SM, Bandettini PA, Miller KL, Behrens TE, Friston KJ, David O, Liu T, Woolrich MW, Nichols TE.	Neuroimage. 2012 Jan 16;59(2):1228-9. Epub 2011 Aug 16.	Neuroimage. 2012	PubMed	citation	PMID:21867760	pubmed	21867760	create date:2011/08/27 | first author:Smith SM
3D fiber tractography with susceptibility tensor imaging.	/pubmed/21867759	Liu C, Li W, Wu B, Jiang Y, Johnson GA.	Neuroimage. 2012 Jan 16;59(2):1290-8. Epub 2011 Aug 16.	Neuroimage. 2012	PubMed	citation	PMID:21867759	pubmed	21867759	create date:2011/08/27 | first author:Liu C
Changing the structure of complex visuo-motor sequences selectively activates the fronto-parietal network.	/pubmed/21867758	Pammi VS, Miyapuram KP, Ahmed, Samejima K, Bapi RS, Doya K.	Neuroimage. 2012 Jan 16;59(2):1180-9. Epub 2011 Aug 16.	Neuroimage. 2012	PubMed	citation	PMID:21867758	pubmed	21867758	create date:2011/08/27 | first author:Pammi VS
Comparing dynamic causal models using AIC, BIC and free energy.	/pubmed/21864690	Penny WD.	Neuroimage. 2012 Jan 2;59(1):319-30. Epub 2011 Jul 27.	Neuroimage. 2012	PubMed	citation	PMID:21864690	pubmed	21864690	create date:2011/08/26 | first author:Penny WD
Anticorrelated resting-state functional connectivity in awake rat brain.	/pubmed/21864689	Liang Z, King J, Zhang N.	Neuroimage. 2012 Jan 16;59(2):1190-9. Epub 2011 Aug 12.	Neuroimage. 2012	PubMed	citation	PMID:21864689	pubmed	21864689	create date:2011/08/26 | first author:Liang Z
Automated detection of amnestic mild cognitive impairment in community-dwelling elderly adults: a combined spatial atrophy and white matter alteration approach.	/pubmed/21864688	Cui Y, Wen W, Lipnicki DM, Beg MF, Jin JS, Luo S, Zhu W, Kochan NA, Reppermund S, Zhuang L, Raamana PR, Liu T, Trollor JN, Wang L, Brodaty H, Sachdev PS.	Neuroimage. 2012 Jan 16;59(2):1209-17. Epub 2011 Aug 16.	Neuroimage. 2012	PubMed	citation	PMID:21864688	pubmed	21864688	create date:2011/08/26 | first author:Cui Y
Title	URL	Description	Details	ShortDetails	Resource	Type	Identifiers	Db	EntrezUID	Properties
The future of fMRI in cognitive neuroscience.	/pubmed/21856431	Poldrack RA.	Neuroimage. 2011 Aug 11. [Epub ahead of print]	Neuroimage. 2011	PubMed	citation	PMID:21856431	pubmed	21856431	create date:2011/08/23 | first author:Poldrack RA
fMRI of pain processing in the brain: a within-animal comparative study of BOLD vs. CBV and noxious electrical vs. noxious mechanical stimulation in rat.	/pubmed/21856430	Zhao F, Welsh D, Williams M, Coimbra A, Urban MO, Hargreaves R, Evelhoch J, Williams DS.	Neuroimage. 2012 Jan 16;59(2):1168-79. Epub 2011 Aug 11.	Neuroimage. 2012	PubMed	citation	PMID:21856430	pubmed	21856430	create date:2011/08/23 | first author:Zhao F
Moderators of the association between brain activation and farsighted choice.	/pubmed/21856429	Luo S, Ainslie G, Pollini D, Giragosian L, Monterosso JR.	Neuroimage. 2012 Jan 16;59(2):1469-77. Epub 2011 Aug 11.	Neuroimage. 2012	PubMed	citation	PMID:21856429	pubmed	21856429	create date:2011/08/23 | first author:Luo S
The NIH experience in first advancing fMRI.	/pubmed/21855641	Turner R.	Neuroimage. 2011 Aug 9. [Epub ahead of print]	Neuroimage. 2011	PubMed	citation	PMID:21855641	pubmed	21855641	create date:2011/08/23 | first author:Turner R
Normal amygdala activation but deficient ventrolateral prefrontal activation in adults with bipolar disorder during euthymia.	/pubmed/21854858	Foland-Ross LC, Bookheimer SY, Lieberman MD, Sugar CA, Townsend JD, Fischer J, Torrisi S, Penfold C, Madsen SK, Thompson PM, Altshuler LL.	Neuroimage. 2012 Jan 2;59(1):738-44. Epub 2011 Aug 10.	Neuroimage. 2012	PubMed	citation	PMID:21854858	pubmed	21854858	create date:2011/08/23 | first author:Foland-Ross LC
Cortical thickness is associated with gait disturbances in cerebral small vessel disease.	/pubmed/21854857	de Laat KF, Reid AT, Grim DC, Evans AC, Kötter R, van Norden AG, de Leeuw FE.	Neuroimage. 2012 Jan 16;59(2):1478-84. Epub 2011 Aug 11.	Neuroimage. 2012	PubMed	citation	PMID:21854857	pubmed	21854857	create date:2011/08/23 | first author:de Laat KF
Neuroergonomics: the brain in action and at work.	/pubmed/21854856	Parasuraman R, Christensen J, Grafton S.	Neuroimage. 2012 Jan 2;59(1):1-3. Epub 2011 Aug 11. No abstract available.	Neuroimage. 2012	PubMed	citation	PMID:21854856	pubmed	21854856	create date:2011/08/23 | first author:Parasuraman R
Evaluative and generative modes of thought during the creative process.	/pubmed/21854855	Ellamil M, Dobson C, Beeman M, Christoff K.	Neuroimage. 2012 Jan 16;59(2):1783-94. Epub 2011 Aug 11.	Neuroimage. 2012	PubMed	citation	PMID:21854855	pubmed	21854855	create date:2011/08/23 | first author:Ellamil M
Direct imaging of macrovascular and microvascular contributions to BOLD fMRI in layers IV-V of the rat whisker-barrel cortex.	/pubmed/21851857	Yu X, Glen D, Wang S, Dodd S, Hirano Y, Saad Z, Reynolds R, Silva AC, Koretsky AP.	Neuroimage. 2012 Jan 16;59(2):1451-60. Epub 2011 Aug 7.	Neuroimage. 2012	PubMed	citation	PMID:21851857	pubmed	21851857	create date:2011/08/20 | first author:Yu X
The effects of APOE on the functional architecture of the resting brain.	/pubmed/21851856	Trachtenberg AJ, Filippini N, Ebmeier KP, Smith SM, Karpe F, Mackay CE.	Neuroimage. 2012 Jan 2;59(1):565-72. Epub 2011 Aug 7.	Neuroimage. 2012	PubMed	citation	PMID:21851856	pubmed	21851856	create date:2011/08/20 | first author:Trachtenberg AJ
Alteration of brain default network in subacute phase of injury in concussed individuals: resting-state fMRI study.	/pubmed/21846504	Johnson B, Zhang K, Gay M, Horovitz S, Hallett M, Sebastianelli W, Slobounov S.	Neuroimage. 2012 Jan 2;59(1):511-8. Epub 2011 Aug 7.	Neuroimage. 2012	PubMed	citation	PMID:21846504	pubmed	21846504	create date:2011/08/19 | first author:Johnson B
Calibrated fMRI during a cognitive Stroop task reveals reduced metabolic response with increasing age.	/pubmed/21843646	Mohtasib RS, Lumley G, Goodwin JA, Emsley HC, Sluming V, Parkes LM.	Neuroimage. 2012 Jan 16;59(2):1143-51. Epub 2011 Aug 5.	Neuroimage. 2012	PubMed	citation	PMID:21843646	pubmed	21843646	create date:2011/08/17 | first author:Mohtasib RS
Multi-task functional MRI in multiple sclerosis patients without clinical disability.	/pubmed/21840409	Colorado RA, Shukla K, Zhou Y, Wolinsky JS, Narayana PA.	Neuroimage. 2012 Jan 2;59(1):573-81. Epub 2011 Aug 5.	Neuroimage. 2012	PubMed	citation	PMID:21840409	pubmed	21840409	create date:2011/08/16 | first author:Colorado RA
Modulating the brain at work using noninvasive transcranial stimulation.	/pubmed/21840408	McKinley RA, Bridges N, Walters CM, Nelson J.	Neuroimage. 2012 Jan 2;59(1):129-37. Epub 2011 Aug 5.	Neuroimage. 2012	PubMed	citation	PMID:21840408	pubmed	21840408	create date:2011/08/16 | first author:McKinley RA
Cortico-striatal disconnection within the cingulo-opercular network in schizophrenia revealed by intrinsic functional connectivity analysis: a resting fMRI study.	/pubmed/21840407	Tu PC, Hsieh JC, Li CT, Bai YM, Su TP.	Neuroimage. 2012 Jan 2;59(1):238-47. Epub 2011 Aug 3.	Neuroimage. 2012	PubMed	citation	PMID:21840407	pubmed	21840407	create date:2011/08/16 | first author:Tu PC
Visual awareness suppression by pre-stimulus brain stimulation; a neural effect.	/pubmed/21840406	Jacobs C, Goebel R, Sack AT.	Neuroimage. 2012 Jan 2;59(1):616-24. Epub 2011 Aug 5.	Neuroimage. 2012	PubMed	citation	PMID:21840406	pubmed	21840406	create date:2011/08/16 | first author:Jacobs C
Remembering forward: neural correlates of memory and prediction in human motor adaptation.	/pubmed/21840405	Scheidt RA, Zimbelman JL, Salowitz NM, Suminski AJ, Mosier KM, Houk J, Simo L.	Neuroimage. 2012 Jan 2;59(1):582-600. Epub 2011 Aug 4.	Neuroimage. 2012	PubMed	citation	PMID:21840405	pubmed	21840405	create date:2011/08/16 | first author:Scheidt RA
Activation patterns during action observation are modulated by context in mirror system areas.	/pubmed/21840404	Molenberghs P, Hayward L, Mattingley JB, Cunnington R.	Neuroimage. 2012 Jan 2;59(1):608-15. Epub 2011 Aug 5.	Neuroimage. 2012	PubMed	citation	PMID:21840404	pubmed	21840404	create date:2011/08/16 | first author:Molenberghs P
The effects of day-to-day variability of physiological data on operator functional state classification.	/pubmed/21840403	Christensen JC, Estepp JR, Wilson GF, Russell CA.	Neuroimage. 2012 Jan 2;59(1):57-63. Epub 2011 Aug 5.	Neuroimage. 2012	PubMed	citation	PMID:21840403	pubmed	21840403	create date:2011/08/16 | first author:Christensen JC
Lasting effects of chronic fluoxetine treatment on the late developing rat brain: age-dependent changes in the serotonergic neurotransmitter system assessed by pharmacological MRI.	/pubmed/21840402	Klomp A, Tremoleda JL, Wylezinska M, Nederveen AJ, Feenstra M, Gsell W, Reneman L.	Neuroimage. 2012 Jan 2;59(1):218-26. Epub 2011 Aug 4.	Neuroimage. 2012	PubMed	citation	PMID:21840402	pubmed	21840402	create date:2011/08/16 | first author:Klomp A
White matter integrity and five-factor personality measures in healthy adults.	/pubmed/21840401	Xu J, Potenza MN.	Neuroimage. 2012 Jan 2;59(1):800-7. Epub 2011 Aug 2.	Neuroimage. 2012	PubMed	citation	PMID:21840401	pubmed	21840401	create date:2011/08/16 | first author:Xu J
Susceptibility-resistant variable-flip-angle turbo spin echo imaging for reliable estimation of cortical thickness: a feasibility study.	/pubmed/21840400	Lee H, Kim EY, Yang KS, Park J.	Neuroimage. 2012 Jan 2;59(1):377-88. Epub 2011 Aug 5.	Neuroimage. 2012	PubMed	citation	PMID:21840400	pubmed	21840400	create date:2011/08/16 | first author:Lee H
Enhanced performance by a hybrid NIRS-EEG brain computer interface.	/pubmed/21840399	Fazli S, Mehnert J, Steinbrink J, Curio G, Villringer A, Müller KR, Blankertz B.	Neuroimage. 2012 Jan 2;59(1):519-29. Epub 2011 Aug 4.	Neuroimage. 2012	PubMed	citation	PMID:21840399	pubmed	21840399	create date:2011/08/16 | first author:Fazli S
Reading the mind's eye: online detection of visuo-spatial working memory and visual imagery in the inferior temporal lobe.	/pubmed/21839843	Hamamé CM, Vidal JR, Ossandón T, Jerbi K, Dalal SS, Minotti L, Bertrand O, Kahane P, Lachaux JP.	Neuroimage. 2012 Jan 2;59(1):872-9. Epub 2011 Aug 3.	Neuroimage. 2012	PubMed	citation	PMID:21839843	pubmed	21839843	create date:2011/08/16 | first author:Hamamé CM
Signal quality and Bayesian signal processing in neurofeedback based on real-time fMRI.	/pubmed/21839842	Koush Y, Zvyagintsev M, Dyck M, Mathiak KA, Mathiak K.	Neuroimage. 2012 Jan 2;59(1):478-89. Epub 2011 Aug 4.	Neuroimage. 2012	PubMed	citation	PMID:21839842	pubmed	21839842	create date:2011/08/16 | first author:Koush Y
Record of a single fMRI experiment in May of 1991.	/pubmed/21839841	Kwong KK.	Neuroimage. 2011 Aug 3. [Epub ahead of print]	Neuroimage. 2011	PubMed	citation	PMID:21839841	pubmed	21839841	create date:2011/08/16 | first author:Kwong KK
Foibles, follies, and fusion: web-based collaboration for medical image labeling.	/pubmed/21839181	Landman BA, Asman AJ, Scoggins AG, Bogovic JA, Stein JA, Prince JL.	Neuroimage. 2012 Jan 2;59(1):530-9. Epub 2011 Aug 2.	Neuroimage. 2012	PubMed	citation	PMID:21839181	pubmed	21839181	create date:2011/08/16 | first author:Landman BA
Causal evidence for subliminal percept-to-memory interference in early visual cortex.	/pubmed/21839180	Silvanto J, Soto D.	Neuroimage. 2012 Jan 2;59(1):840-5. Epub 2011 Aug 2.	Neuroimage. 2012	PubMed	citation	PMID:21839180	pubmed	21839180	create date:2011/08/16 | first author:Silvanto J
Attention strongly increases oxygen metabolic response to stimulus in primary visual cortex.	/pubmed/21839179	Moradi F, Buračas GT, Buxton RB.	Neuroimage. 2012 Jan 2;59(1):601-7. Epub 2011 Jul 31.	Neuroimage. 2012	PubMed	citation	PMID:21839179	pubmed	21839179	create date:2011/08/16 | first author:Moradi F
Role of the parietal cortex in predicting incoming actions.	/pubmed/21839178	Fontana AP, Kilner JM, Rodrigues EC, Joffily M, Nighoghossian N, Vargas CD, Sirigu A.	Neuroimage. 2012 Jan 2;59(1):556-64. Epub 2011 Jul 23.	Neuroimage. 2012	PubMed	citation	PMID:21839178	pubmed	21839178	create date:2011/08/16 | first author:Fontana AP
A generalized regression model for region of interest analysis of fMRI data.	/pubmed/21839177	Wang XF, Jiang Z, Daly JJ, Yue GH.	Neuroimage. 2012 Jan 2;59(1):502-10. Epub 2011 Jul 31.	Neuroimage. 2012	PubMed	citation	PMID:21839177	pubmed	21839177	create date:2011/08/16 | first author:Wang XF
Atypical language lateralisation associated with right fronto-temporal grey matter increases--a combined fMRI and VBM study in left-sided mesial temporal lobe epilepsy patients.	/pubmed/21839176	Labudda K, Mertens M, Janszky J, Bien CG, Woermann FG.	Neuroimage. 2012 Jan 2;59(1):728-37. Epub 2011 Aug 2.	Neuroimage. 2012	PubMed	citation	PMID:21839176	pubmed	21839176	create date:2011/08/16 | first author:Labudda K
Form and motion make independent contributions to the response to biological motion in occipitotemporal cortex.	/pubmed/21839175	Thompson JC, Baccus W.	Neuroimage. 2012 Jan 2;59(1):625-34. Epub 2011 Aug 2.	Neuroimage. 2012	PubMed	citation	PMID:21839175	pubmed	21839175	create date:2011/08/16 | first author:Thompson JC
Altered resting-state effective connectivity of fronto-parietal motor control systems on the primary motor network following stroke.	/pubmed/21839174	Inman CS, James GA, Hamann S, Rajendra JK, Pagnoni G, Butler AJ.	Neuroimage. 2012 Jan 2;59(1):227-37. Epub 2011 Aug 2.	Neuroimage. 2012	PubMed	citation	PMID:21839174	pubmed	21839174	create date:2011/08/16 | first author:Inman CS
A comprehensive testing protocol for MRI neuroanatomical segmentation techniques: Evaluation of a novel lateral ventricle segmentation method.	/pubmed/21835253	Kempton MJ, Underwood TS, Brunton S, Stylios F, Schmechtig A, Ettinger U, Smith MS, Lovestone S, Crum WR, Frangou S, Williams SC, Simmons A.	Neuroimage. 2011 Oct 15;58(4):1051-9. Epub 2011 Jul 30.	Neuroimage. 2011	PubMed	citation	PMID:21835253	pubmed	21835253	create date:2011/08/13 | first author:Kempton MJ
Magnetic resonance imaging of the mouse visual pathway for in vivo studies of degeneration and regeneration in the CNS.	/pubmed/21835252	Haenold R, Herrmann KH, Schmidt S, Reichenbach JR, Schmidt KF, Löwel S, Witte OW, Weih F, Kretz A.	Neuroimage. 2012 Jan 2;59(1):363-76. Epub 2011 Jul 30.	Neuroimage. 2012	PubMed	citation	PMID:21835252	pubmed	21835252	create date:2011/08/13 | first author:Haenold R
A dynamic causal model for evoked and induced responses.	/pubmed/21835251	Chen CC, Kiebel SJ, Kilner JM, Ward NS, Stephan KE, Wang WJ, Friston KJ.	Neuroimage. 2012 Jan 2;59(1):340-8. Epub 2011 Jul 30.	Neuroimage. 2012	PubMed	citation	PMID:21835251	pubmed	21835251	create date:2011/08/13 | first author:Chen CC
Diffusion kurtosis as an in vivo imaging marker for reactive astrogliosis in traumatic brain injury.	/pubmed/21835250	Zhuo J, Xu S, Proctor JL, Mullins RJ, Simon JZ, Fiskum G, Gullapalli RP.	Neuroimage. 2012 Jan 2;59(1):467-77. Epub 2011 Jul 30.	Neuroimage. 2012	PubMed	citation	PMID:21835250	pubmed	21835250	create date:2011/08/13 | first author:Zhuo J
Removing the effect of response time on brain activity reveals developmental differences in conflict processing in the posterior medial prefrontal cortex.	/pubmed/21835249	Carp J, Fitzgerald KD, Taylor SF, Weissman DH.	Neuroimage. 2012 Jan 2;59(1):853-60. Epub 2011 Jul 30.	Neuroimage. 2012	PubMed	citation	PMID:21835249	pubmed	21835249	create date:2011/08/13 | first author:Carp J
Smoking experience modulates the cortical integration of vision and haptics.	/pubmed/21835248	Yalachkov Y, Kaiser J, Görres A, Seehaus A, Naumer MJ.	Neuroimage. 2012 Jan 2;59(1):547-55. Epub 2011 Jul 30.	Neuroimage. 2012	PubMed	citation	PMID:21835248	pubmed	21835248	create date:2011/08/13 | first author:Yalachkov Y
Counterfactuals, graphical causal models and potential outcomes: Response to Lindquist and Sobel.	/pubmed/21835247	Glymour C.	Neuroimage. 2011 Jul 30. [Epub ahead of print]	Neuroimage. 2011	PubMed	citation	PMID:21835247	pubmed	21835247	create date:2011/08/13 | first author:Glymour C
Oscillatory MEG gamma band activity dissociates perceptual and conceptual aspects of visual object processing: a combined repetition/conceptual priming study.	/pubmed/21835246	Friese U, Supp GG, Hipp JF, Engel AK, Gruber T.	Neuroimage. 2012 Jan 2;59(1):861-71. Epub 2011 Jul 30.	Neuroimage. 2012	PubMed	citation	PMID:21835246	pubmed	21835246	create date:2011/08/13 | first author:Friese U
Automated MR image classification in temporal lobe epilepsy.	/pubmed/21835245	Focke NK, Yogarajah M, Symms MR, Gruber O, Paulus W, Duncan JS.	Neuroimage. 2012 Jan 2;59(1):356-62. Epub 2011 Jul 30.	Neuroimage. 2012	PubMed	citation	PMID:21835245	pubmed	21835245	create date:2011/08/13 | first author:Focke NK
Genetic variation in CYP2D6 impacts neural activation during cognitive tasks in humans.	/pubmed/21835244	Stingl JC, Esslinger C, Tost H, Bilek E, Kirsch P, Ohmle B, Viviani R, Walter H, Rietschel M, Meyer-Lindenberg A.	Neuroimage. 2012 Feb 1;59(3):2818-23. Epub 2011 Jul 30.	Neuroimage. 2012	PubMed	citation	PMID:21835244	pubmed	21835244	create date:2011/08/13 | first author:Stingl JC
Adaptive training using an artificial neural network and EEG metrics for within- and cross-task workload classification.	/pubmed/21835243	Baldwin CL, Penaranda BN.	Neuroimage. 2012 Jan 2;59(1):48-56. Epub 2011 Jul 30.	Neuroimage. 2012	PubMed	citation	PMID:21835243	pubmed	21835243	create date:2011/08/13 | first author:Baldwin CL
Estimating and testing variance components in a multi-level GLM.	/pubmed/21835242	Lindquist MA, Spicer J, Asllani I, Wager TD.	Neuroimage. 2012 Jan 2;59(1):490-501. Epub 2011 Jul 31.	Neuroimage. 2012	PubMed	citation	PMID:21835242	pubmed	21835242	create date:2011/08/13 | first author:Lindquist MA
Cortical thickness correlates with impulsiveness in healthy adults.	/pubmed/21827861	Schilling C, Kühn S, Romanowski A, Schubert F, Kathmann N, Gallinat J.	Neuroimage. 2012 Jan 2;59(1):824-30. Epub 2011 Jul 30.	Neuroimage. 2012	PubMed	citation	PMID:21827861	pubmed	21827861	create date:2011/08/11 | first author:Schilling C
Relationship between aberrant brain connectivity and clinical features in Angelman Syndrome: a new method using tract based spatial statistics of DTI color-coded orientation maps.	/pubmed/21827860	Tiwari VN, Jeong JW, Wilson BJ, Behen ME, Chugani HT, Sundaram SK.	Neuroimage. 2012 Jan 2;59(1):349-55. Epub 2011 Jul 30.	Neuroimage. 2012	PubMed	citation	PMID:21827860	pubmed	21827860	create date:2011/08/11 | first author:Tiwari VN
Fear-relevant outcomes modulate the neural correlates of probabilistic classification learning.	/pubmed/21827859	Prince SE, Thomas LA, Kragel PA, LaBar KS.	Neuroimage. 2012 Jan 2;59(1):695-707. Epub 2011 Jul 23.	Neuroimage. 2012	PubMed	citation	PMID:21827859	pubmed	21827859	create date:2011/08/11 | first author:Prince SE
Plasma clusterin concentration is associated with longitudinal brain atrophy in mild cognitive impairment.	/pubmed/21824521	Thambisetty M, An Y, Kinsey A, Koka D, Saleem M, Güntert A, Kraut M, Ferrucci L, Davatzikos C, Lovestone S, Resnick SM.	Neuroimage. 2012 Jan 2;59(1):212-7. Epub 2011 Jul 28.	Neuroimage. 2012	PubMed	citation	PMID:21824521	pubmed	21824521	create date:2011/08/10 | first author:Thambisetty M
Title	URL	Description	Details	ShortDetails	Resource	Type	Identifiers	Db	EntrezUID	Properties
When the brain is prepared to learn: enhancing human learning using real-time fMRI.	/pubmed/21821136	Yoo JJ, Hinds O, Ofen N, Thompson TW, Whitfield-Gabrieli S, Triantafyllou C, Gabrieli JD.	Neuroimage. 2012 Jan 2;59(1):846-52. Epub 2011 Jul 29.	Neuroimage. 2012	PubMed	citation	PMID:21821136	pubmed	21821136	create date:2011/08/09 | first author:Yoo JJ
Genetic variation in nicotinic receptors affects brain networks involved in reorienting attention.	/pubmed/21821135	Giessing C, Neber T, Thiel CM.	Neuroimage. 2012 Jan 2;59(1):831-9. Epub 2011 Jul 29.	Neuroimage. 2012	PubMed	citation	PMID:21821135	pubmed	21821135	create date:2011/08/09 | first author:Giessing C
Network modulation during complex syntactic processing.	/pubmed/21820518	den Ouden DB, Saur D, Mader W, Schelter B, Lukic S, Wali E, Timmer J, Thompson CK.	Neuroimage. 2012 Jan 2;59(1):815-23. Epub 2011 Jul 27.	Neuroimage. 2012	PubMed	citation	PMID:21820518	pubmed	21820518	create date:2011/08/09 | first author:den Ouden DB
Registration of longitudinal brain image sequences with implicit template and spatial-temporal heuristics.	/pubmed/21820065	Wu G, Wang Q, Shen D; Alzheimer's Disease NeuroImaging Initiative.	Neuroimage. 2012 Jan 2;59(1):404-21. Epub 2011 Jul 23.	Neuroimage. 2012	PubMed	citation	PMID:21820065	pubmed	21820065	create date:2011/08/09 | first author:Wu G
Effects of subjective preference of colors on attention-related occipital theta oscillations.	/pubmed/21820064	Kawasaki M, Yamaguchi Y.	Neuroimage. 2012 Jan 2;59(1):808-14. Epub 2011 Jul 22.	Neuroimage. 2012	PubMed	citation	PMID:21820064	pubmed	21820064	create date:2011/08/09 | first author:Kawasaki M
Abnormal subcortical deep-gray matter susceptibility-weighted imaging filtered phase measurements in patients with multiple sclerosis: a case-control study.	/pubmed/21820063	Zivadinov R, Heininen-Brown M, Schirda CV, Poloni GU, Bergsland N, Magnano CR, Durfee J, Kennedy C, Carl E, Hagemeier J, Benedict RH, Weinstock-Guttman B, Dwyer MG.	Neuroimage. 2012 Jan 2;59(1):331-9. Epub 2011 Jul 27.	Neuroimage. 2012	PubMed	citation	PMID:21820063	pubmed	21820063	create date:2011/08/09 | first author:Zivadinov R
DCM for complex-valued data: cross-spectra, coherence and phase-delays.	/pubmed/21820062	Friston KJ, Bastos A, Litvak V, Stephan KE, Fries P, Moran RJ.	Neuroimage. 2012 Jan 2;59(1):439-55. Epub 2011 Jul 28.	Neuroimage. 2012	PubMed	citation	PMID:21820062	pubmed	21820062	create date:2011/08/09 | first author:Friston KJ
Fast high-resolution brain imaging with balanced SSFP: Interpretation of quantitative magnetization transfer towards simple MTR.	/pubmed/21820061	Garcia M, Gloor M, Radue EW, Stippich Ch, Wetzel SG, Scheffler K, Bieri O.	Neuroimage. 2012 Jan 2;59(1):202-11. Epub 2011 Jul 23.	Neuroimage. 2012	PubMed	citation	PMID:21820061	pubmed	21820061	create date:2011/08/09 | first author:Garcia M
Inter-individual variation in blood pressure is associated with regional white matter integrity in generally healthy older adults.	/pubmed/21820060	Salat DH, Williams VJ, Leritz EC, Schnyer DM, Rudolph JL, Lipsitz LA, McGlinchey RE, Milberg WP.	Neuroimage. 2012 Jan 2;59(1):181-92. Epub 2011 Jul 23.	Neuroimage. 2012	PubMed	citation	PMID:21820060	pubmed	21820060	create date:2011/08/09 | first author:Salat DH
Expanding horizons in ergonomics research.	/pubmed/21816226	Posner MI.	Neuroimage. 2012 Jan 2;59(1):149-53. Epub 2011 Jul 24. No abstract available.	Neuroimage. 2012	PubMed	citation	PMID:21816226	pubmed	21816226	create date:2011/08/06 | first author:Posner MI
Occipital gamma-oscillations modulated during eye movement tasks: simultaneous eye tracking and electrocorticography recording in epileptic patients.	/pubmed/21816225	Nagasawa T, Matsuzaki N, Juhász C, Hanazawa A, Shah A, Mittal S, Sood S, Asano E.	Neuroimage. 2011 Oct 15;58(4):1101-9. Epub 2011 Jul 22.	Neuroimage. 2011	PubMed	citation	PMID:21816225	pubmed	21816225	create date:2011/08/06 | first author:Nagasawa T
The influence of head motion on intrinsic functional connectivity MRI.	/pubmed/21810475	Van Dijk KR, Sabuncu MR, Buckner RL.	Neuroimage. 2012 Jan 2;59(1):431-8. Epub 2011 Jul 23.	Neuroimage. 2012	PubMed	citation	PMID:21810475	pubmed	21810475	create date:2011/08/04 | first author:Van Dijk KR
Hyperpolarized 13C MR spectroscopic imaging can be used to monitor Everolimus treatment in vivo in an orthotopic rodent model of glioblastoma.	/pubmed/21807103	Chaumeil MM, Ozawa T, Park I, Scott K, James CD, Nelson SJ, Ronen SM.	Neuroimage. 2012 Jan 2;59(1):193-201. Epub 2011 Jul 23.	Neuroimage. 2012	PubMed	citation	PMID:21807103	pubmed	21807103	create date:2011/08/03 | first author:Chaumeil MM
Iterative multi-atlas-based multi-image segmentation with tree-based registration.	/pubmed/21807102	Jia H, Yap PT, Shen D.	Neuroimage. 2012 Jan 2;59(1):422-30. Epub 2011 Jul 23.	Neuroimage. 2012	PubMed	citation	PMID:21807102	pubmed	21807102	create date:2011/08/03 | first author:Jia H
Are brain networks stable during a 24-hour period?	/pubmed/21807101	Park B, Kim JI, Lee D, Jeong SO, Lee JD, Park HJ.	Neuroimage. 2012 Jan 2;59(1):456-66. Epub 2011 Jul 23.	Neuroimage. 2012	PubMed	citation	PMID:21807101	pubmed	21807101	create date:2011/08/03 | first author:Park B
Different types of target probability have different prefrontal consequences.	/pubmed/21803165	Hon N, Ong J, Tan R, Yang TH.	Neuroimage. 2012 Jan 2;59(1):655-62. Epub 2011 Jul 23.	Neuroimage. 2012	PubMed	citation	PMID:21803165	pubmed	21803165	create date:2011/08/02 | first author:Hon N
Impact of apolipoprotein E ε4 and HIV on cognition and brain atrophy: antagonistic pleiotropy and premature brain aging.	/pubmed/21803164	Chang L, Andres M, Sadino J, Jiang CS, Nakama H, Miller E, Ernst T.	Neuroimage. 2011 Oct 15;58(4):1017-27. Epub 2011 Jul 21.	Neuroimage. 2011	PubMed	citation	PMID:21803164	pubmed	21803164	create date:2011/08/02 | first author:Chang L
Self-modulation of primary motor cortex activity with motor and motor imagery tasks using real-time fMRI-based neurofeedback.	/pubmed/21803163	Berman BD, Horovitz SG, Venkataraman G, Hallett M.	Neuroimage. 2012 Jan 16;59(2):917-25. Epub 2011 Jul 23.	Neuroimage. 2012	PubMed	citation	PMID:21803163	pubmed	21803163	create date:2011/08/02 | first author:Berman BD
A diffusion tensor brain template for rhesus macaques.	/pubmed/21803162	Adluru N, Zhang H, Fox AS, Shelton SE, Ennis CM, Bartosic AM, Oler JA, Tromp do PM, Zakszewski E, Gee JC, Kalin NH, Alexander AL.	Neuroimage. 2012 Jan 2;59(1):306-18. Epub 2011 Jul 26.	Neuroimage. 2012	PubMed	citation	PMID:21803162	pubmed	21803162	create date:2011/08/02 | first author:Adluru N
Print-specific multimodal brain activation in kindergarten improves prediction of reading skills in second grade.	/pubmed/21802519	Bach S, Richardson U, Brandeis D, Martin E, Brem S.	Neuroimage. 2011 Jul 23. [Epub ahead of print]	Neuroimage. 2011	PubMed	citation	PMID:21802519	pubmed	21802519	create date:2011/08/02 | first author:Bach S
Imaging genetics for utility of risks over gains and losses.	/pubmed/21801841	Zhong S, Chark R, Ebstein RP, Chew SH.	Neuroimage. 2012 Jan 2;59(1):540-6. Epub 2011 Jul 23.	Neuroimage. 2012	PubMed	citation	PMID:21801841	pubmed	21801841	create date:2011/08/02 | first author:Zhong S
Psychosocial stress is associated with in vivo dopamine release in human ventromedial prefrontal cortex: a positron emission tomography study using [¹⁸F]fallypride.	/pubmed/21801840	Lataster J, Collip D, Ceccarini J, Haas D, Booij L, van Os J, Pruessner J, Van Laere K, Myin-Germeys I.	Neuroimage. 2011 Oct 15;58(4):1081-9. Epub 2011 Jul 23.	Neuroimage. 2011	PubMed	citation	PMID:21801840	pubmed	21801840	create date:2011/08/02 | first author:Lataster J
Decoding the neural representation of affective states.	/pubmed/21801839	Baucom LB, Wedell DH, Wang J, Blitzer DN, Shinkareva SV.	Neuroimage. 2012 Jan 2;59(1):718-27. Epub 2011 Jul 23.	Neuroimage. 2012	PubMed	citation	PMID:21801839	pubmed	21801839	create date:2011/08/02 | first author:Baucom LB
Coordinate-based meta-analysis of experimentally induced and chronic persistent neuropathic pain.	/pubmed/21798355	Friebel U, Eickhoff SB, Lotze M.	Neuroimage. 2011 Oct 15;58(4):1070-80. Epub 2011 Jul 20. Review.	Neuroimage. 2011	PubMed	citation	PMID:21798355	pubmed	21798355	create date:2011/07/30 | first author:Friebel U
Functional principal component model for high-dimensional brain imaging.	/pubmed/21798354	Zipunnikov V, Caffo B, Yousem DM, Davatzikos C, Schwartz BS, Crainiceanu C.	Neuroimage. 2011 Oct 1;58(3):772-84. Epub 2011 Jun 21.	Neuroimage. 2011	PubMed	citation	PMID:21798354	pubmed	21798354	create date:2011/07/30 | first author:Zipunnikov V
Social exclusion and punishment of excluders: neural correlates and developmental trajectories.	/pubmed/21791248	Moor BG, Güroğlu B, Op de Macks ZA, Rombouts SA, Van der Molen MW, Crone EA.	Neuroimage. 2012 Jan 2;59(1):708-17. Epub 2011 Jul 21.	Neuroimage. 2012	PubMed	citation	PMID:21791248	pubmed	21791248	create date:2011/07/28 | first author:Moor BG
Brain microstructural correlates of visuospatial choice reaction time in children.	/pubmed/21791247	Madsen KS, Baaré WF, Skimminge A, Vestergaard M, Siebner HR, Jernigan TL.	Neuroimage. 2011 Oct 15;58(4):1090-100. Epub 2011 Jul 21.	Neuroimage. 2011	PubMed	citation	PMID:21791247	pubmed	21791247	create date:2011/07/28 | first author:Madsen KS
The sound of size: crossmodal binding in pitch-size synesthesia: a combined TMS, EEG and psychophysics study.	/pubmed/21787871	Bien N, ten Oever S, Goebel R, Sack AT.	Neuroimage. 2012 Jan 2;59(1):663-72. Epub 2011 Jul 20.	Neuroimage. 2012	PubMed	citation	PMID:21787871	pubmed	21787871	create date:2011/07/27 | first author:Bien N
Phonological manipulation between speech perception and production activates a parieto-frontal circuit.	/pubmed/21787870	Peschke C, Ziegler W, Eisenberger J, Baumgaertner A.	Neuroimage. 2012 Jan 2;59(1):788-99. Epub 2011 Jul 21.	Neuroimage. 2012	PubMed	citation	PMID:21787870	pubmed	21787870	create date:2011/07/27 | first author:Peschke C
A neural basis for interindividual differences in the McGurk effect, a multisensory speech illusion.	/pubmed/21787869	Nath AR, Beauchamp MS.	Neuroimage. 2012 Jan 2;59(1):781-7. Epub 2011 Jul 20.	Neuroimage. 2012	PubMed	citation	PMID:21787869	pubmed	21787869	create date:2011/07/27 | first author:Nath AR
Study factors influencing ventricular enlargement in schizophrenia: a 20 year follow-up meta-analysis.	/pubmed/21787868	Sayo A, Jennings RG, Van Horn JD.	Neuroimage. 2012 Jan 2;59(1):154-67. Epub 2011 Jul 20.	Neuroimage. 2012	PubMed	citation	PMID:21787868	pubmed	21787868	create date:2011/07/27 | first author:Sayo A
Distribution of M-channel subunits KCNQ2 and KCNQ3 in rat hippocampus.	/pubmed/21787867	Klinger F, Gould G, Boehm S, Shapiro MS.	Neuroimage. 2011 Oct 1;58(3):761-9. Epub 2011 Jul 20.	Neuroimage. 2011	PubMed	citation	PMID:21787867	pubmed	21787867	create date:2011/07/27 | first author:Klinger F
Sustained gamma band synchronization in early visual areas reflects the level of selective attention.	/pubmed/21784164	Kahlbrock N, Butz M, May ES, Schnitzler A.	Neuroimage. 2012 Jan 2;59(1):673-81. Epub 2011 Jul 19.	Neuroimage. 2012	PubMed	citation	PMID:21784164	pubmed	21784164	create date:2011/07/26 | first author:Kahlbrock N
Longitudinal regression analysis of spatial-temporal growth patterns of geometrical diffusion measures in early postnatal brain development with diffusion tensor imaging.	/pubmed/21784163	Chen Y, An H, Zhu H, Jewells V, Armao D, Shen D, Gilmore JH, Lin W.	Neuroimage. 2011 Oct 15;58(4):993-1005. Epub 2011 Jul 20.	Neuroimage. 2011	PubMed	citation	PMID:21784163	pubmed	21784163	create date:2011/07/26 | first author:Chen Y
Fast and tissue-optimized mapping of magnetic susceptibility and T2* with multi-echo and multi-shot spirals.	/pubmed/21784162	Wu B, Li W, Avram AV, Gho SM, Liu C.	Neuroimage. 2012 Jan 2;59(1):297-305. Epub 2011 Jul 19.	Neuroimage. 2012	PubMed	citation	PMID:21784162	pubmed	21784162	create date:2011/07/26 | first author:Wu B
A semi-automatic method to determine electrode positions and labels from gel artifacts in EEG/fMRI-studies.	/pubmed/21784161	de Munck JC, van Houdt PJ, Verdaasdonk RM, Ossenblok PP.	Neuroimage. 2012 Jan 2;59(1):399-403. Epub 2011 Jul 19.	Neuroimage. 2012	PubMed	citation	PMID:21784161	pubmed	21784161	create date:2011/07/26 | first author:de Munck JC
Goal-independent mechanisms for free response generation: creative and pseudo-random performance share neural substrates.	/pubmed/21782960	de Manzano Ö, Ullén F.	Neuroimage. 2012 Jan 2;59(1):772-80. Epub 2011 Jul 19.	Neuroimage. 2012	PubMed	citation	PMID:21782960	pubmed	21782960	create date:2011/07/26 | first author:de Manzano Ö
Neural decoding of collective wisdom with multi-brain computing.	/pubmed/21782959	Eckstein MP, Das K, Pham BT, Peterson MF, Abbey CK, Sy JL, Giesbrecht B.	Neuroimage. 2012 Jan 2;59(1):94-108. Epub 2011 Jul 14.	Neuroimage. 2012	PubMed	citation	PMID:21782959	pubmed	21782959	create date:2011/07/26 | first author:Eckstein MP
Gender differences in partial-volume corrected brain perfusion using brain MRI in healthy children.	/pubmed/21782958	Taki Y, Hashizume H, Sassa Y, Takeuchi H, Wu K, Asano M, Asano K, Fukuda H, Kawashima R.	Neuroimage. 2011 Oct 1;58(3):709-15. Epub 2011 Jul 19.	Neuroimage. 2011	PubMed	citation	PMID:21782958	pubmed	21782958	create date:2011/07/26 | first author:Taki Y
Temporal dynamics of face selection mechanism in the context of similar and dissimilar faces: ERP evidence for biased competition within the ventral occipito-temporal cortex using ICA.	/pubmed/21782957	Gentile F, Jansma BM.	Neuroimage. 2012 Jan 2;59(1):682-94. Epub 2011 Jul 19.	Neuroimage. 2012	PubMed	citation	PMID:21782957	pubmed	21782957	create date:2011/07/26 | first author:Gentile F
Mind wandering and attention during focused meditation: a fine-grained temporal analysis of fluctuating cognitive states.	/pubmed/21782031	Hasenkamp W, Wilson-Mendenhall CD, Duncan E, Barsalou LW.	Neuroimage. 2012 Jan 2;59(1):750-60. Epub 2011 Jul 14.	Neuroimage. 2012	PubMed	citation	PMID:21782031	pubmed	21782031	create date:2011/07/26 | first author:Hasenkamp W
Apathy, depression, and motor symptoms have distinct and separable resting activity patterns in idiopathic Parkinson disease.	/pubmed/21782030	Skidmore FM, Yang M, Baxter L, von Deneen K, Collingwood J, He G, Tandon R, Korenkevych D, Savenkov A, Heilman KM, Gold M, Liu Y.	Neuroimage. 2011 Jul 14. [Epub ahead of print]	Neuroimage. 2011	PubMed	citation	PMID:21782030	pubmed	21782030	create date:2011/07/26 | first author:Skidmore FM
Extended characterisation of the serotonin 2A (5-HT2A) receptor-selective PET radiotracer 11C-MDL100907 in humans: quantitative analysis, test-retest reproducibility, and vulnerability to endogenous 5-HT tone.	/pubmed/21782029	Talbot PS, Slifstein M, Hwang DR, Huang Y, Scher E, Abi-Dargham A, Laruelle M.	Neuroimage. 2012 Jan 2;59(1):271-85. Epub 2011 Jul 18.	Neuroimage. 2012	PubMed	citation	PMID:21782029	pubmed	21782029	create date:2011/07/26 | first author:Talbot PS
Super-resolution track-density imaging studies of mouse brain: comparison to histology.	/pubmed/21777683	Calamante F, Tournier JD, Kurniawan ND, Yang Z, Gyengesi E, Galloway GJ, Reutens DC, Connelly A.	Neuroimage. 2012 Jan 2;59(1):286-96. Epub 2011 Jul 14.	Neuroimage. 2012	PubMed	citation	PMID:21777683	pubmed	21777683	create date:2011/07/23 | first author:Calamante F
Fractal analysis of spontaneous fluctuations of the BOLD signal in rat brain.	/pubmed/21777682	Herman P, Sanganahalli BG, Hyder F, Eke A.	Neuroimage. 2011 Oct 15;58(4):1060-9. Epub 2011 Jul 12.	Neuroimage. 2011	PubMed	citation	PMID:21777682	pubmed	21777682	create date:2011/07/23 | first author:Herman P
High b-value and diffusion tensor imaging in a canine model of dysmyelination and brain maturation.	/pubmed/21777681	Wu YC, Field AS, Duncan ID, Samsonov AA, Kondo Y, Tudorascu D, Alexander AL.	Neuroimage. 2011 Oct 1;58(3):829-37. Epub 2011 Jul 12.	Neuroimage. 2011	PubMed	citation	PMID:21777681	pubmed	21777681	create date:2011/07/23 | first author:Wu YC
MRI atlas of the human hypothalamus.	/pubmed/21777680	Baroncini M, Jissendi P, Balland E, Besson P, Pruvo JP, Francke JP, Dewailly D, Blond S, Prevot V.	Neuroimage. 2012 Jan 2;59(1):168-80. Epub 2011 Jul 14.	Neuroimage. 2012	PubMed	citation	PMID:21777680	pubmed	21777680	create date:2011/07/23 | first author:Baroncini M
Orientation entropy analysis of diffusion tensor in healthy and myelopathic spinal cord.	/pubmed/21777679	Cui JL, Wen CY, Hu Y, Mak KC, Mak KH, Luk KD.	Neuroimage. 2011 Oct 15;58(4):1028-33. Epub 2011 Jul 18.	Neuroimage. 2011	PubMed	citation	PMID:21777679	pubmed	21777679	create date:2011/07/23 | first author:Cui JL
Neural correlates of skill acquisition: decreased cortical activity during a serial interception sequence learning task.	/pubmed/21771663	Gobel EW, Parrish TB, Reber PJ.	Neuroimage. 2011 Oct 15;58(4):1150-7. Epub 2011 Jul 12.	Neuroimage. 2011	PubMed	citation	PMID:21771663	pubmed	21771663	create date:2011/07/21 | first author:Gobel EW
Reconstructing micrometer-scale fiber pathways in the brain: multi-contrast optical coherence tomography based tractography.	/pubmed/21771662	Wang H, Black AJ, Zhu J, Stigen TW, Al-Qaisi MK, Netoff TI, Abosch A, Akkin T.	Neuroimage. 2011 Oct 15;58(4):984-92. Epub 2011 Jul 12.	Neuroimage. 2011	PubMed	citation	PMID:21771662	pubmed	21771662	create date:2011/07/21 | first author:Wang H
Title	URL	Description	Details	ShortDetails	Resource	Type	Identifiers	Db	EntrezUID	Properties
Dispositional fear, negative affectivity, and neuroimaging response to visually suppressed emotional faces.	/pubmed/21771661	Vizueta N, Patrick CJ, Jiang Y, Thomas KM, He S.	Neuroimage. 2012 Jan 2;59(1):761-71. Epub 2011 Jul 14.	Neuroimage. 2012	PubMed	citation	PMID:21771661	pubmed	21771661	create date:2011/07/21 | first author:Vizueta N
A linear model for estimation of neurotransmitter response profiles from dynamic PET data.	/pubmed/21767654	Normandin MD, Schiffer WK, Morris ED.	Neuroimage. 2012 Feb 1;59(3):2689-99. Epub 2011 Jul 13.	Neuroimage. 2012	PubMed	citation	PMID:21767654	pubmed	21767654	create date:2011/07/20 | first author:Normandin MD
Genotype specific age related changes in a transgenic rat model of Huntington's disease.	/pubmed/21767653	Blockx I, Van Camp N, Verhoye M, Boisgard R, Dubois A, Jego B, Jonckers E, Raber K, Siquier K, Kuhnast B, Dollé F, Nguyen HP, Von Hörsten S, Tavitian B, Van der Linden A.	Neuroimage. 2011 Oct 15;58(4):1006-16. Epub 2011 Jul 13.	Neuroimage. 2011	PubMed	citation	PMID:21767653	pubmed	21767653	create date:2011/07/20 | first author:Blockx I
Motion-related artefacts in EEG predict neuronally plausible patterns of activation in fMRI data.	/pubmed/21763774	Jansen M, White TP, Mullinger KJ, Liddle EB, Gowland PA, Francis ST, Bowtell R, Liddle PF.	Neuroimage. 2012 Jan 2;59(1):261-70. Epub 2011 Jul 8.	Neuroimage. 2012	PubMed	citation	PMID:21763774	pubmed	21763774	create date:2011/07/19 | first author:Jansen M
Prospective and retrospective motion correction in diffusion magnetic resonance imaging of the human brain.	/pubmed/21763773	Kober T, Gruetter R, Krueger G.	Neuroimage. 2012 Jan 2;59(1):389-98. Epub 2011 Jul 13.	Neuroimage. 2012	PubMed	citation	PMID:21763773	pubmed	21763773	create date:2011/07/19 | first author:Kober T
Deconstructing risk: separable encoding of variance and skewness in the brain.	/pubmed/21763444	Symmonds M, Wright ND, Bach DR, Dolan RJ.	Neuroimage. 2011 Oct 15;58(4):1139-49. Epub 2011 Jul 7.	Neuroimage. 2011	PubMed	citation	PMID:21763444	pubmed	21763444	create date:2011/07/19 | first author:Symmonds M
Automatic segmentation of neonatal images using convex optimization and coupled level sets.	/pubmed/21763443	Wang L, Shi F, Lin W, Gilmore JH, Shen D.	Neuroimage. 2011 Oct 1;58(3):805-17. Epub 2011 Jul 5.	Neuroimage. 2011	PubMed	citation	PMID:21763443	pubmed	21763443	create date:2011/07/19 | first author:Wang L
AddNeuroMed and ADNI: similar patterns of Alzheimer's atrophy and automated MRI classification accuracy in Europe and North America.	/pubmed/21763442	Westman E, Simmons A, Muehlboeck JS, Mecocci P, Vellas B, Tsolaki M, Kłoszewska I, Soininen H, Weiner MW, Lovestone S, Spenger C, Wahlund LO; AddNeuroMed consortium; Alzheimer's Disease Neuroimaging Initiative.	Neuroimage. 2011 Oct 1;58(3):818-28. Epub 2011 Jul 1.	Neuroimage. 2011	PubMed	citation	PMID:21763442	pubmed	21763442	create date:2011/07/19 | first author:Westman E
Awareness-related activity in prefrontal and parietal cortices in blindsight reflects more than superior visual performance.	/pubmed/21763441	Persaud N, Davidson M, Maniscalco B, Mobbs D, Passingham RE, Cowey A, Lau H.	Neuroimage. 2011 Sep 15;58(2):605-11. Epub 2011 Jul 2.	Neuroimage. 2011	PubMed	citation	PMID:21763441	pubmed	21763441	create date:2011/07/19 | first author:Persaud N
Optical probing of sodium dynamics in neurons and astrocytes.	/pubmed/21763440	Lamy CM, Chatton JY.	Neuroimage. 2011 Sep 15;58(2):572-8. Epub 2011 Jul 5.	Neuroimage. 2011	PubMed	citation	PMID:21763440	pubmed	21763440	create date:2011/07/19 | first author:Lamy CM
Amplitude modulations and inter-trial phase stability of alpha-oscillations differentially reflect working memory constraints across the lifespan.	/pubmed/21763439	Sander MC, Werkle-Bergner M, Lindenberger U.	Neuroimage. 2012 Jan 2;59(1):646-54. Epub 2011 Jul 7.	Neuroimage. 2012	PubMed	citation	PMID:21763439	pubmed	21763439	create date:2011/07/19 | first author:Sander MC
Bilateral hippocampal dysfunction in schizophrenia.	/pubmed/21763438	Hanlon FM, Houck JM, Pyeatt CJ, Lundy SL, Euler MJ, Weisend MP, Thoma RJ, Bustillo JR, Miller GA, Tesche CD.	Neuroimage. 2011 Oct 15;58(4):1158-68. Epub 2011 Jul 7.	Neuroimage. 2011	PubMed	citation	PMID:21763438	pubmed	21763438	create date:2011/07/19 | first author:Hanlon FM
A whole-brain voxel based measure of intrinsic connectivity contrast reveals local changes in tissue connectivity with anesthetic without a priori assumptions on thresholds or regions of interest.	/pubmed/21763437	Martuzzi R, Ramani R, Qiu M, Shen X, Papademetris X, Constable RT.	Neuroimage. 2011 Oct 15;58(4):1044-50. Epub 2011 Jul 2.	Neuroimage. 2011	PubMed	citation	PMID:21763437	pubmed	21763437	create date:2011/07/19 | first author:Martuzzi R
Selecting appropriate voxel-based methods for neuroimaging studies.	/pubmed/21763436	Abbott DF, Pell GS, Pardoe HR, Jackson GD.	Neuroimage. 2012 Jan 16;59(2):885-6. Epub 2011 Jul 6.	Neuroimage. 2012	PubMed	citation	PMID:21763436	pubmed	21763436	create date:2011/07/19 | first author:Abbott DF
Social anhedonia is associated with neural abnormalities during face emotion processing.	/pubmed/21763435	Germine LT, Garrido L, Bruce L, Hooker C.	Neuroimage. 2011 Oct 1;58(3):935-45. Epub 2011 Jun 30.	Neuroimage. 2011	PubMed	citation	PMID:21763435	pubmed	21763435	create date:2011/07/19 | first author:Germine LT
Decoding natural grasp types from human ECoG.	/pubmed/21763434	Pistohl T, Schulze-Bonhage A, Aertsen A, Mehring C, Ball T.	Neuroimage. 2012 Jan 2;59(1):248-60. Epub 2011 Jul 8.	Neuroimage. 2012	PubMed	citation	PMID:21763434	pubmed	21763434	create date:2011/07/19 | first author:Pistohl T
Correlation and heritability in neuroimaging datasets: a spatial decomposition approach with application to an fMRI study of twins.	/pubmed/21763433	Park J, Shedden K, Polk TA.	Neuroimage. 2012 Jan 16;59(2):1132-42. Epub 2011 Jul 7.	Neuroimage. 2012	PubMed	citation	PMID:21763433	pubmed	21763433	create date:2011/07/19 | first author:Park J
Meditation training increases brain efficiency in an attention task.	/pubmed/21763432	Kozasa EH, Sato JR, Lacerda SS, Barreiros MA, Radvany J, Russell TA, Sanches LG, Mello LE, Amaro E Jr.	Neuroimage. 2012 Jan 2;59(1):745-9. Epub 2011 Jul 7.	Neuroimage. 2012	PubMed	citation	PMID:21763432	pubmed	21763432	create date:2011/07/19 | first author:Kozasa EH
Heterogeneity of functional activation during memory encoding across hippocampal subfields in temporal lobe epilepsy.	/pubmed/21763431	Das SR, Mechanic-Hamilton D, Pluta J, Korczykowski M, Detre JA, Yushkevich PA.	Neuroimage. 2011 Oct 15;58(4):1121-30. Epub 2011 Jul 7.	Neuroimage. 2011	PubMed	citation	PMID:21763431	pubmed	21763431	create date:2011/07/19 | first author:Das SR
Modulation of encoding and retrieval by recollection and familiarity: mapping the medial temporal lobe networks.	/pubmed/21763430	de Vanssay-Maigne A, Noulhiane M, Devauchelle AD, Rodrigo S, Baudoin-Chial S, Meder JF, Oppenheim C, Chiron C, Chassoux F.	Neuroimage. 2011 Oct 15;58(4):1131-8. Epub 2011 Jul 7.	Neuroimage. 2011	PubMed	citation	PMID:21763430	pubmed	21763430	create date:2011/07/19 | first author:de Vanssay-Maigne A
Differential response to specific 5-Ht(7) versus whole-serotonergic drugs in rat forebrains: a phMRI study.	/pubmed/21763429	Canese R, Marco EM, De Pasquale F, Podo F, Laviola G, Adriani W.	Neuroimage. 2011 Oct 1;58(3):885-94. Epub 2011 Jul 8.	Neuroimage. 2011	PubMed	citation	PMID:21763429	pubmed	21763429	create date:2011/07/19 | first author:Canese R
The effect of hypercapnia on resting and stimulus induced MEG signals.	/pubmed/21762783	Hall EL, Driver ID, Croal PL, Francis ST, Gowland PA, Morris PG, Brookes MJ.	Neuroimage. 2011 Oct 15;58(4):1034-43. Epub 2011 Jul 7.	Neuroimage. 2011	PubMed	citation	PMID:21762783	pubmed	21762783	create date:2011/07/19 | first author:Hall EL
Slice-timing effects and their correction in functional MRI.	/pubmed/21757015	Sladky R, Friston KJ, Tröstl J, Cunnington R, Moser E, Windischberger C.	Neuroimage. 2011 Sep 15;58(2):588-94. Epub 2011 Jul 2.	Neuroimage. 2011	PubMed	citation	PMID:21757015	pubmed	21757015	create date:2011/07/16 | first author:Sladky R
Separate encoding of model-based and model-free valuations in the human brain.	/pubmed/21757014	Beierholm UR, Anen C, Quartz S, Bossaerts P.	Neuroimage. 2011 Oct 1;58(3):955-62. Epub 2011 Jul 2.	Neuroimage. 2011	PubMed	citation	PMID:21757014	pubmed	21757014	create date:2011/07/16 | first author:Beierholm UR
Neural correlates of training-related working-memory gains in old age.	/pubmed/21757013	Brehmer Y, Rieckmann A, Bellander M, Westerberg H, Fischer H, Bäckman L.	Neuroimage. 2011 Oct 15;58(4):1110-20. Epub 2011 Jul 2.	Neuroimage. 2011	PubMed	citation	PMID:21757013	pubmed	21757013	create date:2011/07/16 | first author:Brehmer Y
How the brain tissue shapes the electric field induced by transcranial magnetic stimulation.	/pubmed/21749927	Opitz A, Windhoff M, Heidemann RM, Turner R, Thielscher A.	Neuroimage. 2011 Oct 1;58(3):849-59. Epub 2011 Jul 1.	Neuroimage. 2011	PubMed	citation	PMID:21749927	pubmed	21749927	create date:2011/07/14 | first author:Opitz A
Imaging derived cortical thickness reduction in high-functioning autism: key regions and temporal slope.	/pubmed/21749926	Scheel C, Rotarska-Jagiela A, Schilbach L, Lehnhardt FG, Krug B, Vogeley K, Tepest R.	Neuroimage. 2011 Sep 15;58(2):391-400. Epub 2011 Jul 1.	Neuroimage. 2011	PubMed	citation	PMID:21749926	pubmed	21749926	create date:2011/07/14 | first author:Scheel C
Population-averaged diffusion tensor imaging atlas of the Sprague Dawley rat brain.	/pubmed/21749925	Veraart J, Leergaard TB, Antonsen BT, Van Hecke W, Blockx I, Jeurissen B, Jiang Y, Van der Linden A, Johnson GA, Verhoye M, Sijbers J.	Neuroimage. 2011 Oct 15;58(4):975-83. Epub 2011 Jul 1.	Neuroimage. 2011	PubMed	citation	PMID:21749925	pubmed	21749925	create date:2011/07/14 | first author:Veraart J
Amygdala and heart rate variability responses from listening to emotionally intense parts of a story.	/pubmed/21749924	Wallentin M, Nielsen AH, Vuust P, Dohn A, Roepstorff A, Lund TE.	Neuroimage. 2011 Oct 1;58(3):963-73. Epub 2011 Jul 2.	Neuroimage. 2011	PubMed	citation	PMID:21749924	pubmed	21749924	create date:2011/07/14 | first author:Wallentin M
Evaluating the roles of the inferior frontal gyrus and superior parietal lobule in deductive reasoning: an rTMS study.	/pubmed/21749923	Tsujii T, Sakatani K, Masuda S, Akiyama T, Watanabe S.	Neuroimage. 2011 Sep 15;58(2):640-6. Epub 2011 Jul 2.	Neuroimage. 2011	PubMed	citation	PMID:21749923	pubmed	21749923	create date:2011/07/14 | first author:Tsujii T
Same-session functional assessment of rat retina and brain with manganese-enhanced MRI.	/pubmed/21749922	Bissig D, Berkowitz BA.	Neuroimage. 2011 Oct 1;58(3):749-60. Epub 2011 Jul 1.	Neuroimage. 2011	PubMed	citation	PMID:21749922	pubmed	21749922	create date:2011/07/14 | first author:Bissig D
Impaired cerebral vasoreactivity to CO2 in Alzheimer's disease using BOLD fMRI.	/pubmed/21745581	Cantin S, Villien M, Moreaud O, Tropres I, Keignart S, Chipon E, Le Bas JF, Warnking J, Krainik A.	Neuroimage. 2011 Sep 15;58(2):579-87. Epub 2011 Jul 1.	Neuroimage. 2011	PubMed	citation	PMID:21745581	pubmed	21745581	create date:2011/07/13 | first author:Cantin S
Multi-subject search correctly identifies causal connections and most causal directions in the DCM models of the Smith et al. simulation study.	/pubmed/21745580	Ramsey JD, Hanson SJ, Glymour C.	Neuroimage. 2011 Oct 1;58(3):838-48. Epub 2011 Jul 1.	Neuroimage. 2011	PubMed	citation	PMID:21745580	pubmed	21745580	create date:2011/07/13 | first author:Ramsey JD
Effects of sleep deprivation on cortical activation during directed attention in the absence and presence of visual stimuli.	/pubmed/21745579	Chee MW, Goh CS, Namburi P, Parimal S, Seidl KN, Kastner S.	Neuroimage. 2011 Sep 15;58(2):595-604. Epub 2011 Jun 30.	Neuroimage. 2011	PubMed	citation	PMID:21745579	pubmed	21745579	create date:2011/07/13 | first author:Chee MW
Simultaneous acquisition of corrugator electromyography and functional magnetic resonance imaging: a new method for objectively measuring affect and neural activity concurrently.	/pubmed/21742043	Heller AS, Greischar LL, Honor A, Anderle MJ, Davidson RJ.	Neuroimage. 2011 Oct 1;58(3):930-4. Epub 2011 Jun 30.	Neuroimage. 2011	PubMed	citation	PMID:21742043	pubmed	21742043	create date:2011/07/12 | first author:Heller AS
Motor and attentional mechanisms involved in social interaction--evidence from mu and alpha EEG suppression.	/pubmed/21742042	Perry A, Stein L, Bentin S.	Neuroimage. 2011 Oct 1;58(3):895-904. Epub 2011 Jun 30.	Neuroimage. 2011	PubMed	citation	PMID:21742042	pubmed	21742042	create date:2011/07/12 | first author:Perry A
The face is more than its parts--brain dynamics of enhanced spatial attention to schematic threat.	/pubmed/21742041	Weymar M, Löw A, Ohman A, Hamm AO.	Neuroimage. 2011 Oct 1;58(3):946-54. Epub 2011 Jun 30.	Neuroimage. 2011	PubMed	citation	PMID:21742041	pubmed	21742041	create date:2011/07/12 | first author:Weymar M
Dissociative neural correlates of semantic processing of nouns and verbs in Chinese--a language with minimal inflectional morphology.	/pubmed/21741486	Yu X, Law SP, Han Z, Zhu C, Bi Y.	Neuroimage. 2011 Oct 1;58(3):912-22. Epub 2011 Jun 29.	Neuroimage. 2011	PubMed	citation	PMID:21741486	pubmed	21741486	create date:2011/07/12 | first author:Yu X
Appearance-based modeling for segmentation of hippocampus and amygdala using multi-contrast MR imaging.	/pubmed/21741485	Hu S, Coupé P, Pruessner JC, Collins DL.	Neuroimage. 2011 Sep 15;58(2):549-59. Epub 2011 Jun 25.	Neuroimage. 2011	PubMed	citation	PMID:21741485	pubmed	21741485	create date:2011/07/12 | first author:Hu S
The neural correlates of strategic reading comprehension: cognitive control and discourse comprehension.	/pubmed/21741484	Moss J, Schunn CD, Schneider W, McNamara DS, Vanlehn K.	Neuroimage. 2011 Sep 15;58(2):675-86. Epub 2011 Jun 29.	Neuroimage. 2011	PubMed	citation	PMID:21741484	pubmed	21741484	create date:2011/07/12 | first author:Moss J
BOLD responses in the superior colliculus and lateral geniculate nucleus of the rat viewing an apparent motion stimulus.	/pubmed/21741483	Lau C, Zhang JW, Xing KK, Zhou IY, Cheung MM, Chan KC, Wu EX.	Neuroimage. 2011 Oct 1;58(3):878-84. Epub 2011 Jun 29.	Neuroimage. 2011	PubMed	citation	PMID:21741483	pubmed	21741483	create date:2011/07/12 | first author:Lau C
Reliability of ERP and single-trial analyses.	/pubmed/21741482	Gaspar CM, Rousselet GA, Pernet CR.	Neuroimage. 2011 Sep 15;58(2):620-9. Epub 2011 Jun 25.	Neuroimage. 2011	PubMed	citation	PMID:21741482	pubmed	21741482	create date:2011/07/12 | first author:Gaspar CM
Age-related changes in the surface morphology of the central sulcus.	/pubmed/21741481	Li S, Xia M, Pu F, Li D, Fan Y, Niu H, Pei B, He Y.	Neuroimage. 2011 Sep 15;58(2):381-90. Epub 2011 Jun 29.	Neuroimage. 2011	PubMed	citation	PMID:21741481	pubmed	21741481	create date:2011/07/12 | first author:Li S
TWave: high-order analysis of functional MRI.	/pubmed/21729758	Barnathan M, Megalooikonomou V, Faloutsos C, Faro S, Mohamed FB.	Neuroimage. 2011 Sep 15;58(2):537-48. Epub 2011 Jun 24.	Neuroimage. 2011	PubMed	citation	PMID:21729758	pubmed	21729758	create date:2011/07/07 | first author:Barnathan M
Fronto-parietal hypo-activation during working memory independent of structural abnormalities: conjoint fMRI and sMRI analyses in adolescent offspring of schizophrenia patients.	/pubmed/21729757	Diwadkar VA, Pruitt P, Goradia D, Murphy E, Bakshi N, Keshavan MS, Rajan U, Reid A, Zajac-Benitez C.	Neuroimage. 2011 Sep 1;58(1):234-41. Epub 2011 Jun 29.	Neuroimage. 2011	PubMed	citation	PMID:21729757	pubmed	21729757	create date:2011/07/07 | first author:Diwadkar VA
Utilizing temporal information in fMRI decoding: classifier using kernel regression methods.	/pubmed/21729756	Chu C, Mourão-Miranda J, Chiu YC, Kriegeskorte N, Tan G, Ashburner J.	Neuroimage. 2011 Sep 15;58(2):560-71. Epub 2011 Jun 25.	Neuroimage. 2011	PubMed	citation	PMID:21729756	pubmed	21729756	create date:2011/07/07 | first author:Chu C
Model-based dynamical analysis of functional disconnection in schizophrenia.	/pubmed/21726653	Bányai M, Diwadkar VA, Erdi P.	Neuroimage. 2011 Oct 1;58(3):870-7. Epub 2011 Jun 25.	Neuroimage. 2011	PubMed	citation	PMID:21726653	pubmed	21726653	create date:2011/07/06 | first author:Bányai M
Parcellation of human amygdala in vivo using ultra high field structural MRI.	/pubmed/21726652	Solano-Castiella E, Schäfer A, Reimer E, Türke E, Pröger T, Lohmann G, Trampel R, Turner R.	Neuroimage. 2011 Oct 1;58(3):741-8. Epub 2011 Jun 25.	Neuroimage. 2011	PubMed	citation	PMID:21726652	pubmed	21726652	create date:2011/07/06 | first author:Solano-Castiella E
Maturation of obligatory auditory responses and their neural sources: evidence from EEG and MEG.	/pubmed/21726651	Ruhnau P, Herrmann B, Maess B, Schröger E.	Neuroimage. 2011 Sep 15;58(2):630-9. Epub 2011 Jun 25.	Neuroimage. 2011	PubMed	citation	PMID:21726651	pubmed	21726651	create date:2011/07/06 | first author:Ruhnau P
Mirtazapine antagonises the subjective, hormonal and neuronal effects of m-chlorophenylpiperazine (mCPP) infusion: a pharmacological-challenge fMRI (phMRI) study.	/pubmed/21726650	McKie S, Richardson P, Elliott R, Völlm BA, Dolan MC, Williams SR, Anderson IM, Deakin JF.	Neuroimage. 2011 Sep 15;58(2):497-507. Epub 2011 Jun 25.	Neuroimage. 2011	PubMed	citation	PMID:21726650	pubmed	21726650	create date:2011/07/06 | first author:McKie S
Title	URL	Description	Details	ShortDetails	Resource	Type	Identifiers	Db	EntrezUID	Properties
Assessing language and visuospatial functions with one task: a dual use" approach to performing fMRI in children."	/pubmed/21726649	Ebner K, Lidzba K, Hauser TK, Wilke M.	Neuroimage. 2011 Oct 1;58(3):923-9. Epub 2011 Jun 25.	Neuroimage. 2011	PubMed	citation	PMID:21726649	pubmed	21726649	create date:2011/07/06 | first author:Ebner K
An MEG signature corresponding to an axiomatic model of reward prediction error.	/pubmed/21726648	Talmi D, Fuentemilla L, Litvak V, Duzel E, Dolan RJ.	Neuroimage. 2012 Jan 2;59(1):635-45. Epub 2011 Jul 2.	Neuroimage. 2012	PubMed	citation	PMID:21726648	pubmed	21726648	create date:2011/07/06 | first author:Talmi D
Patient classification as an outlier detection problem: an application of the One-Class Support Vector Machine.	/pubmed/21723950	Mourão-Miranda J, Hardoon DR, Hahn T, Marquand AF, Williams SC, Shawe-Taylor J, Brammer M.	Neuroimage. 2011 Oct 1;58(3):793-804. Epub 2011 Jun 24.	Neuroimage. 2011	PubMed	citation	PMID:21723950	pubmed	21723950	create date:2011/07/05 | first author:Mourão-Miranda J
Ketamine effects on brain function--simultaneous fMRI/EEG during a visual oddball task.	/pubmed/21723949	Musso F, Brinkmeyer J, Ecker D, London MK, Thieme G, Warbrick T, Wittsack HJ, Saleh A, Greb W, de Boer P, Winterer G.	Neuroimage. 2011 Sep 15;58(2):508-25. Epub 2011 Jun 29.	Neuroimage. 2011	PubMed	citation	PMID:21723949	pubmed	21723949	create date:2011/07/05 | first author:Musso F
Characterization of groups using composite kernels and multi-source fMRI analysis data: application to schizophrenia.	/pubmed/21723948	Castro E, Martínez-Ramón M, Pearlson G, Sui J, Calhoun VD.	Neuroimage. 2011 Sep 15;58(2):526-36. Epub 2011 Jun 24.	Neuroimage. 2011	PubMed	citation	PMID:21723948	pubmed	21723948	create date:2011/07/05 | first author:Castro E
A robust cerebral asymmetry in the infant brain: the rightward superior temporal sulcus.	/pubmed/21723397	Glasel H, Leroy F, Dubois J, Hertz-Pannier L, Mangin JF, Dehaene-Lambertz G.	Neuroimage. 2011 Oct 1;58(3):716-23. Epub 2011 Jun 23.	Neuroimage. 2011	PubMed	citation	PMID:21723397	pubmed	21723397	create date:2011/07/05 | first author:Glasel H
Novelty increases the mesolimbic functional connectivity of the substantia nigra/ventral tegmental area (SN/VTA) during reward anticipation: Evidence from high-resolution fMRI.	/pubmed/21723396	Krebs RM, Heipertz D, Schuetze H, Duzel E.	Neuroimage. 2011 Sep 15;58(2):647-55. Epub 2011 Jun 24.	Neuroimage. 2011	PubMed	citation	PMID:21723396	pubmed	21723396	create date:2011/07/05 | first author:Krebs RM
Imaging genetics in multiple sclerosis: a volumetric and diffusion tensor MRI study of APOE ε4.	/pubmed/21723395	Ghaffar O, Lobaugh NJ, Szilagyi GM, Reis M, O'Connor P, Feinstein A.	Neuroimage. 2011 Oct 1;58(3):724-31. Epub 2011 Jun 23.	Neuroimage. 2011	PubMed	citation	PMID:21723395	pubmed	21723395	create date:2011/07/05 | first author:Ghaffar O
Is left fronto-temporal connectivity essential for syntax? Effective connectivity, tractography and performance in left-hemisphere damaged patients.	/pubmed/21722742	Papoutsi M, Stamatakis EA, Griffiths J, Marslen-Wilson WD, Tyler LK.	Neuroimage. 2011 Sep 15;58(2):656-64. Epub 2011 Jun 22.	Neuroimage. 2011	PubMed	citation	PMID:21722742	pubmed	21722742	create date:2011/07/05 | first author:Papoutsi M
Cognition-induced modulation of serotonin in the orbitofrontal cortex: a controlled cross-over PET study of a delayed match-to-sample task using the 5-HT2a receptor antagonist [18F]altanserin.	/pubmed/21722741	Hautzel H, Müller HW, Herzog H, Grandt R.	Neuroimage. 2011 Oct 1;58(3):905-11. Epub 2011 Jun 17.	Neuroimage. 2011	PubMed	citation	PMID:21722741	pubmed	21722741	create date:2011/07/05 | first author:Hautzel H
Basal functional connectivity within the anterior temporal network is associated with performance on declarative memory tasks.	/pubmed/21722740	Gour N, Ranjeva JP, Ceccaldi M, Confort-Gouny S, Barbeau E, Soulier E, Guye M, Didic M, Felician O.	Neuroimage. 2011 Sep 15;58(2):687-97. Epub 2011 Jun 21.	Neuroimage. 2011	PubMed	citation	PMID:21722740	pubmed	21722740	create date:2011/07/05 | first author:Gour N
The generation and validation of white matter connectivity importance maps.	/pubmed/21722739	Kuceyeski A, Maruta J, Niogi SN, Ghajar J, Raj A.	Neuroimage. 2011 Sep 1;58(1):109-21. Epub 2011 Jun 29.	Neuroimage. 2011	PubMed	citation	PMID:21722739	pubmed	21722739	create date:2011/07/05 | first author:Kuceyeski A
Optical brain monitoring for operator training and mental workload assessment.	/pubmed/21722738	Ayaz H, Shewokis PA, Bunce S, Izzetoglu K, Willems B, Onaral B.	Neuroimage. 2012 Jan 2;59(1):36-47. Epub 2011 Jun 17.	Neuroimage. 2012	PubMed	citation	PMID:21722738	pubmed	21722738	create date:2011/07/05 | first author:Ayaz H
The temporal dynamics of processing emotions from vocal, facial, and bodily expressions.	/pubmed/21718792	Jessen S, Kotz SA.	Neuroimage. 2011 Sep 15;58(2):665-74. Epub 2011 Jun 22.	Neuroimage. 2011	PubMed	citation	PMID:21718792	pubmed	21718792	create date:2011/07/02 | first author:Jessen S
A selective review of simulated driving studies: Combining naturalistic and hybrid paradigms, analysis approaches, and future directions.	/pubmed/21718791	Calhoun VD, Pearlson GD.	Neuroimage. 2012 Jan 2;59(1):25-35. Epub 2011 Jun 21.	Neuroimage. 2012	PubMed	citation	PMID:21718791	pubmed	21718791	create date:2011/07/02 | first author:Calhoun VD
Direct segmentation of the major white matter tracts in diffusion tensor images.	/pubmed/21718790	Bazin PL, Ye C, Bogovic JA, Shiee N, Reich DS, Prince JL, Pham DL.	Neuroimage. 2011 Sep 15;58(2):458-68. Epub 2011 Jun 21.	Neuroimage. 2011	PubMed	citation	PMID:21718790	pubmed	21718790	create date:2011/07/02 | first author:Bazin PL
Dissociated wake-like and sleep-like electro-cortical activity during sleep.	/pubmed/21718789	Nobili L, Ferrara M, Moroni F, De Gennaro L, Russo GL, Campus C, Cardinale F, De Carli F.	Neuroimage. 2011 Sep 15;58(2):612-9. Epub 2011 Jun 21.	Neuroimage. 2011	PubMed	citation	PMID:21718789	pubmed	21718789	create date:2011/07/02 | first author:Nobili L
Local MRI analysis approach in the diagnosis of early and prodromal Alzheimer's disease.	/pubmed/21718788	Chincarini A, Bosco P, Calvini P, Gemme G, Esposito M, Olivieri C, Rei L, Squarcia S, Rodriguez G, Bellotti R, Cerello P, De Mitri I, Retico A, Nobili F; Alzheimer's Disease Neuroimaging Initiative.	Neuroimage. 2011 Sep 15;58(2):469-80. Epub 2011 Jun 16.	Neuroimage. 2011	PubMed	citation	PMID:21718788	pubmed	21718788	create date:2011/07/02 | first author:Chincarini A
Probabilistic fibre tract analysis of cytoarchitectonically defined human inferior parietal lobule areas reveals similarities to macaques.	/pubmed/21718787	Caspers S, Eickhoff SB, Rick T, von Kapri A, Kuhlen T, Huang R, Shah NJ, Zilles K.	Neuroimage. 2011 Sep 15;58(2):362-80. Epub 2011 Jun 21.	Neuroimage. 2011	PubMed	citation	PMID:21718787	pubmed	21718787	create date:2011/07/02 | first author:Caspers S
Effect of oxybutynin and imidafenacin on central muscarinic receptor occupancy and cognitive function: a monkey PET study with [(11)C](+)3-MPB.	/pubmed/21712096	Yamamoto S, Maruyama S, Ito Y, Kawamata M, Nishiyama S, Ohba H, Yamada S, Tsukada H.	Neuroimage. 2011 Sep 1;58(1):1-9. Epub 2011 Jun 25.	Neuroimage. 2011	PubMed	citation	PMID:21712096	pubmed	21712096	create date:2011/06/30 | first author:Yamamoto S
Magnetic resonance imaging quantification of regional cerebral blood flow and cerebrovascular reactivity to carbon dioxide in normotensive and hypertensive rats.	/pubmed/21708273	Leoni RF, Paiva FF, Henning EC, Nascimento GC, Tannús A, de Araujo DB, Silva AC.	Neuroimage. 2011 Sep 1;58(1):75-81. Epub 2011 Jun 25.	Neuroimage. 2011	PubMed	citation	PMID:21708273	pubmed	21708273	create date:2011/06/29 | first author:Leoni RF
Effects of hardware heterogeneity on the performance of SVM Alzheimer's disease classifier.	/pubmed/21708272	Abdulkadir A, Mortamet B, Vemuri P, Jack CR Jr, Krueger G, Klöppel S; Alzheimer's Disease Neuroimaging Initiative.	Neuroimage. 2011 Oct 1;58(3):785-92. Epub 2011 Jun 25.	Neuroimage. 2011	PubMed	citation	PMID:21708272	pubmed	21708272	create date:2011/06/29 | first author:Abdulkadir A
Dynamic interactions in the fronto-parietal network during a manual stimulus-response compatibility task.	/pubmed/21708271	Cieslik EC, Zilles K, Grefkes C, Eickhoff SB.	Neuroimage. 2011 Oct 1;58(3):860-9. Epub 2011 Jun 25.	Neuroimage. 2011	PubMed	citation	PMID:21708271	pubmed	21708271	create date:2011/06/29 | first author:Cieslik EC
Resting state cortical electroencephalographic rhythms in subjects with normal and abnormal body weight.	/pubmed/21704716	Babiloni C, Marzano N, Lizio R, Valenzano A, Triggiani AI, Petito A, Bellomo A, Lecce B, Mundi C, Soricelli A, Limatola C, Cibelli G, Del Percio C.	Neuroimage. 2011 Sep 15;58(2):698-707. Epub 2011 Jun 17.	Neuroimage. 2011	PubMed	citation	PMID:21704716	pubmed	21704716	create date:2011/06/28 | first author:Babiloni C
Functional micro-ultrasound imaging of rodent cerebral hemodynamics.	/pubmed/21704715	van Raaij ME, Lindvere L, Dorr A, He J, Sahota B, Foster FS, Stefanovic B.	Neuroimage. 2011 Sep 1;58(1):100-8. Epub 2011 Jun 24.	Neuroimage. 2011	PubMed	citation	PMID:21704715	pubmed	21704715	create date:2011/06/28 | first author:van Raaij ME
Testing the ICA mixing matrix based on inter-subject or inter-session consistency.	/pubmed/21704714	Hyvärinen A.	Neuroimage. 2011 Sep 1;58(1):122-36. Epub 2011 Jun 17.	Neuroimage. 2011	PubMed	citation	PMID:21704714	pubmed	21704714	create date:2011/06/28 | first author:Hyvärinen A
Sensitivity and specificity of high-resolution balanced steady-state free precession fMRI at high field of 9.4T.	/pubmed/21704713	Park SH, Kim T, Wang P, Kim SG.	Neuroimage. 2011 Sep 1;58(1):168-76. Epub 2011 Jun 17.	Neuroimage. 2011	PubMed	citation	PMID:21704713	pubmed	21704713	create date:2011/06/28 | first author:Park SH
BOLD responses to different temporal frequency stimuli in the lateral geniculate nucleus and visual cortex: insights into the neural basis of fMRI.	/pubmed/21704712	Yen CC, Fukuda M, Kim SG.	Neuroimage. 2011 Sep 1;58(1):82-90. Epub 2011 Jun 17.	Neuroimage. 2011	PubMed	citation	PMID:21704712	pubmed	21704712	create date:2011/06/28 | first author:Yen CC
Developmental cortical thinning in fetal alcohol spectrum disorders.	/pubmed/21704711	Zhou D, Lebel C, Lepage C, Rasmussen C, Evans A, Wyper K, Pei J, Andrew G, Massey A, Massey D, Beaulieu C.	Neuroimage. 2011 Sep 1;58(1):16-25. Epub 2011 Jun 17.	Neuroimage. 2011	PubMed	citation	PMID:21704711	pubmed	21704711	create date:2011/06/28 | first author:Zhou D
Segmentation of the mouse hippocampal formation in magnetic resonance images.	/pubmed/21704710	Richards K, Watson C, Buckley RF, Kurniawan ND, Yang Z, Keller MD, Beare R, Bartlett PF, Egan GF, Galloway GJ, Paxinos G, Petrou S, Reutens DC.	Neuroimage. 2011 Oct 1;58(3):732-40. Epub 2011 Jun 17.	Neuroimage. 2011	PubMed	citation	PMID:21704710	pubmed	21704710	create date:2011/06/28 | first author:Richards K
Optimal detection of functional connectivity from high-dimensional EEG synchrony data.	/pubmed/21704709	Singh AK, Asoh H, Phillips S.	Neuroimage. 2011 Sep 1;58(1):148-56. Epub 2011 Jun 16.	Neuroimage. 2011	PubMed	citation	PMID:21704709	pubmed	21704709	create date:2011/06/28 | first author:Singh AK
Direct visualization of non-human primate subcortical nuclei with contrast-enhanced high field MRI.	/pubmed/21704174	Tani N, Joly O, Iwamuro H, Uhrig L, Wiggins CJ, Poupon C, Kolster H, Vanduffel W, Le Bihan D, Palfi S, Jarraya B.	Neuroimage. 2011 Sep 1;58(1):60-8. Epub 2011 Jun 16.	Neuroimage. 2011	PubMed	citation	PMID:21704174	pubmed	21704174	create date:2011/06/28 | first author:Tani N
Emotion regulation and brain plasticity: expressive suppression use predicts anterior insula volume.	/pubmed/21704173	Giuliani NR, Drabant EM, Bhatnagar R, Gross JJ.	Neuroimage. 2011 Sep 1;58(1):10-5. Epub 2011 Jun 16.	Neuroimage. 2011	PubMed	citation	PMID:21704173	pubmed	21704173	create date:2011/06/28 | first author:Giuliani NR
Application of multi-source minimum variance beamformers for reconstruction of correlated neural activity.	/pubmed/21704172	Moiseev A, Gaspar JM, Schneider JA, Herdman AT.	Neuroimage. 2011 Sep 15;58(2):481-96. Epub 2011 Jun 16.	Neuroimage. 2011	PubMed	citation	PMID:21704172	pubmed	21704172	create date:2011/06/28 | first author:Moiseev A
NTU-90: a high angular resolution brain atlas constructed by q-space diffeomorphic reconstruction.	/pubmed/21704171	Yeh FC, Tseng WY.	Neuroimage. 2011 Sep 1;58(1):91-9. Epub 2011 Jun 16.	Neuroimage. 2011	PubMed	citation	PMID:21704171	pubmed	21704171	create date:2011/06/28 | first author:Yeh FC
Coupling between spontaneous (resting state) fMRI fluctuations and human oculo-motor activity.	/pubmed/21703354	Ramot M, Wilf M, Goldberg H, Weiss T, Deouell LY, Malach R.	Neuroimage. 2011 Sep 1;58(1):213-25. Epub 2011 Jun 15.	Neuroimage. 2011	PubMed	citation	PMID:21703354	pubmed	21703354	create date:2011/06/28 | first author:Ramot M
Imaging of sialidase activity in rat brain sections by a highly sensitive fluorescent histochemical method.	/pubmed/21703353	Minami A, Shimizu H, Meguro Y, Shibata N, Kanazawa H, Ikeda K, Suzuki T.	Neuroimage. 2011 Sep 1;58(1):34-40. Epub 2011 Jun 16.	Neuroimage. 2011	PubMed	citation	PMID:21703353	pubmed	21703353	create date:2011/06/28 | first author:Minami A
Neural regions associated with self control and mentalizing are recruited during prosocial behaviors towards the family.	/pubmed/21703352	Telzer EH, Masten CL, Berkman ET, Lieberman MD, Fuligni AJ.	Neuroimage. 2011 Sep 1;58(1):242-9. Epub 2011 Jun 15.	Neuroimage. 2011	PubMed	citation	PMID:21703352	pubmed	21703352	create date:2011/06/28 | first author:Telzer EH
Using a symbolic process model as input for model-based fMRI analysis: locating the neural correlates of problem state replacements.	/pubmed/21703351	Borst JP, Taatgen NA, van Rijn H.	Neuroimage. 2011 Sep 1;58(1):137-47. Epub 2011 Jun 16.	Neuroimage. 2011	PubMed	citation	PMID:21703351	pubmed	21703351	create date:2011/06/28 | first author:Borst JP
Effects of transcranial direct current stimulation (tDCS) on human regional cerebral blood flow.	/pubmed/21703350	Zheng X, Alsop DC, Schlaug G.	Neuroimage. 2011 Sep 1;58(1):26-33. Epub 2011 Jun 16.	Neuroimage. 2011	PubMed	citation	PMID:21703350	pubmed	21703350	create date:2011/06/28 | first author:Zheng X
White matter characterization with diffusional kurtosis imaging.	/pubmed/21699989	Fieremans E, Jensen JH, Helpern JA.	Neuroimage. 2011 Sep 1;58(1):177-88. Epub 2011 Jun 13.	Neuroimage. 2011	PubMed	citation	PMID:21699989	pubmed	21699989	create date:2011/06/28 | first author:Fieremans E
Graphical models, potential outcomes and causal inference: comment on Linquist and Sobel.	/pubmed/21699988	Pearl J.	Neuroimage. 2011 Oct 1;58(3):770-1. Epub 2011 Jun 14. No abstract available.	Neuroimage. 2011	PubMed	citation	PMID:21699988	pubmed	21699988	create date:2011/06/28 | first author:Pearl J
Naturalizing aesthetics: brain areas for aesthetic appraisal across sensory modalities.	/pubmed/21699987	Brown S, Gao X, Tisdelle L, Eickhoff SB, Liotti M.	Neuroimage. 2011 Sep 1;58(1):250-8. Epub 2011 Jun 15. Review.	Neuroimage. 2011	PubMed	citation	PMID:21699987	pubmed	21699987	create date:2011/06/28 | first author:Brown S
Impact of personality on the cerebral processing of emotional prosody.	/pubmed/21689767	Brück C, Kreifelts B, Kaza E, Lotze M, Wildgruber D.	Neuroimage. 2011 Sep 1;58(1):259-68. Epub 2011 Jun 13.	Neuroimage. 2011	PubMed	citation	PMID:21689767	pubmed	21689767	create date:2011/06/22 | first author:Brück C
Algebraic T2 estimation improves detection of right temporal lobe epilepsy by MR T2 relaxometry.	/pubmed/21689766	Kosior RK, Lauzon ML, Federico P, Frayne R.	Neuroimage. 2011 Sep 1;58(1):189-97. Epub 2011 Jun 13.	Neuroimage. 2011	PubMed	citation	PMID:21689766	pubmed	21689766	create date:2011/06/22 | first author:Kosior RK
Changes occur in resting state network of motor system during 4 weeks of motor skill learning.	/pubmed/21689765	Ma L, Narayana S, Robin DA, Fox PT, Xiong J.	Neuroimage. 2011 Sep 1;58(1):226-33. Epub 2011 Jun 15.	Neuroimage. 2011	PubMed	citation	PMID:21689765	pubmed	21689765	create date:2011/06/22 | first author:Ma L
Magnetic resonance microimaging of the spinal cord in the SOD1 mouse model of amyotrophic lateral sclerosis detects motor nerve root degeneration.	/pubmed/21689764	Cowin GJ, Butler TJ, Kurniawan ND, Watson C, Wallace RH.	Neuroimage. 2011 Sep 1;58(1):69-74. Epub 2011 Jun 13.	Neuroimage. 2011	PubMed	citation	PMID:21689764	pubmed	21689764	create date:2011/06/22 | first author:Cowin GJ
Dynamic correction of artifacts due to susceptibility effects and time-varying eddy currents in diffusion tensor imaging.	/pubmed/21689763	Truong TK, Chen NK, Song AW.	Neuroimage. 2011 Aug 15;57(4):1343-7. Epub 2011 Jun 14.	Neuroimage. 2011	PubMed	citation	PMID:21689763	pubmed	21689763	create date:2011/06/22 | first author:Truong TK
Emotion-dependent responses in spinal cord neurons: a spinal fMRI study.	/pubmed/21689762	Smith SD, Kornelsen J.	Neuroimage. 2011 Sep 1;58(1):269-74. Epub 2011 Jun 13.	Neuroimage. 2011	PubMed	citation	PMID:21689762	pubmed	21689762	create date:2011/06/22 | first author:Smith SD
Arterial spin labeling for motor activation mapping at 3T with a 32-channel coil: reproducibility and spatial accuracy in comparison with BOLD fMRI.	/pubmed/21689761	Raoult H, Petr J, Bannier E, Stamm A, Gauvrit JY, Barillot C, Ferré JC.	Neuroimage. 2011 Sep 1;58(1):157-67. Epub 2011 Jun 14.	Neuroimage. 2011	PubMed	citation	PMID:21689761	pubmed	21689761	create date:2011/06/22 | first author:Raoult H
Title	URL	Description	Details	ShortDetails	Resource	Type	Identifiers	Db	EntrezUID	Properties
The correlation between white-matter microstructure and the complexity of spontaneous brain activity: a difussion tensor imaging-MEG study.	/pubmed/21683794	Fernández A, Ríos-Lago M, Abásolo D, Hornero R, Alvarez-Linera J, Paul N, Maestú F, Ortiz T.	Neuroimage. 2011 Aug 15;57(4):1300-7. Epub 2011 Jun 12.	Neuroimage. 2011	PubMed	citation	PMID:21683794	pubmed	21683794	create date:2011/06/21 | first author:Fernández A
Impact of mindfulness on the neural responses to emotional pictures in experienced and beginner meditators.	/pubmed/21679770	Taylor VA, Grant J, Daneault V, Scavone G, Breton E, Roffe-Vidal S, Courtemanche J, Lavarenne AS, Beauregard M.	Neuroimage. 2011 Aug 15;57(4):1524-33. Epub 2011 Jun 12.	Neuroimage. 2011	PubMed	citation	PMID:21679770	pubmed	21679770	create date:2011/06/18 | first author:Taylor VA
Localization of cortico-peripheral coherence with electroencephalography.	/pubmed/21672634	Guggisberg AG, Dalal SS, Zumer JM, Wong DD, Dubovik S, Michel CM, Schnider A.	Neuroimage. 2011 Aug 15;57(4):1348-57. Epub 2011 Jun 7.	Neuroimage. 2011	PubMed	citation	PMID:21672634	pubmed	21672634	create date:2011/06/16 | first author:Guggisberg AG
Long-term effects of motor training on resting-state networks and underlying brain structure.	/pubmed/21672633	Taubert M, Lohmann G, Margulies DS, Villringer A, Ragert P.	Neuroimage. 2011 Aug 15;57(4):1492-8. Epub 2011 Jun 7.	Neuroimage. 2011	PubMed	citation	PMID:21672633	pubmed	21672633	create date:2011/06/16 | first author:Taubert M
A theoretical framework for estimating cerebral oxygen metabolism changes using the calibrated-BOLD method: modeling the effects of blood volume distribution, hematocrit, oxygen extraction fraction, and tissue signal properties on the BOLD signal.	/pubmed/21669292	Griffeth VE, Buxton RB.	Neuroimage. 2011 Sep 1;58(1):198-212. Epub 2011 Jun 6.	Neuroimage. 2011	PubMed	citation	PMID:21669292	pubmed	21669292	create date:2011/06/15 | first author:Griffeth VE
Fear is only as deep as the mind allows: a coordinate-based meta-analysis of neuroimaging studies on the regulation of negative affect.	/pubmed/21669291	Diekhof EK, Geier K, Falkai P, Gruber O.	Neuroimage. 2011 Sep 1;58(1):275-85. Epub 2011 Jun 6. Review.	Neuroimage. 2011	PubMed	citation	PMID:21669291	pubmed	21669291	create date:2011/06/15 | first author:Diekhof EK
Enhanced brain connectivity in long-term meditation practitioners.	/pubmed/21664467	Luders E, Clark K, Narr KL, Toga AW.	Neuroimage. 2011 Aug 15;57(4):1308-16. Epub 2011 Jun 6.	Neuroimage. 2011	PubMed	citation	PMID:21664467	pubmed	21664467	create date:2011/06/15 | first author:Luders E
Measuring the effects of manipulating stimulus presentation time on sensorimotor alpha and low beta reactivity during hand movement observation.	/pubmed/21664466	Puzzo I, Cooper NR, Cantarella S, Russo R.	Neuroimage. 2011 Aug 15;57(4):1358-63. Epub 2011 Jun 6.	Neuroimage. 2011	PubMed	citation	PMID:21664466	pubmed	21664466	create date:2011/06/15 | first author:Puzzo I
Real-time cardiac synchronization with fixed volume frame rate for reducing physiological instabilities in 3D FMRI.	/pubmed/21664465	Tijssen RH, Okell TW, Miller KL.	Neuroimage. 2011 Aug 15;57(4):1364-75. Epub 2011 Jun 1.	Neuroimage. 2011	PubMed	citation	PMID:21664465	pubmed	21664465	create date:2011/06/15 | first author:Tijssen RH
Emotion modulates the effects of endogenous attention on retinotopic visual processing.	/pubmed/21664281	Gomez A, Rothkirch M, Kaul C, Weygandt M, Haynes JD, Rees G, Sterzer P.	Neuroimage. 2011 Aug 15;57(4):1542-51. Epub 2011 Jun 2.	Neuroimage. 2011	PubMed	citation	PMID:21664281	pubmed	21664281	create date:2011/06/15 | first author:Gomez A
Beyond acute social stress: increased functional connectivity between amygdala and cortical midline structures.	/pubmed/21664280	Veer IM, Oei NY, Spinhoven P, van Buchem MA, Elzinga BM, Rombouts SA.	Neuroimage. 2011 Aug 15;57(4):1534-41. Epub 2011 Jun 2.	Neuroimage. 2011	PubMed	citation	PMID:21664280	pubmed	21664280	create date:2011/06/15 | first author:Veer IM
Brain activation during audiovisual exposure anticipates future perception of ambiguous speech.	/pubmed/21664279	Kilian-Hütten N, Vroomen J, Formisano E.	Neuroimage. 2011 Aug 15;57(4):1601-7. Epub 2011 May 25.	Neuroimage. 2011	PubMed	citation	PMID:21664279	pubmed	21664279	create date:2011/06/15 | first author:Kilian-Hütten N
Differential roles of caudate nucleus and putamen during instrumental learning.	/pubmed/21664278	Brovelli A, Nazarian B, Meunier M, Boussaoud D.	Neuroimage. 2011 Aug 15;57(4):1580-90. Epub 2011 May 27.	Neuroimage. 2011	PubMed	citation	PMID:21664278	pubmed	21664278	create date:2011/06/15 | first author:Brovelli A
Higher or lower? The functional anatomy of perceived allocentric social hierarchies.	/pubmed/21664277	Farrow TF, Jones SC, Kaylor-Hughes CJ, Wilkinson ID, Woodruff PW, Hunter MD, Spence SA.	Neuroimage. 2011 Aug 15;57(4):1552-60. Epub 2011 Jun 1.	Neuroimage. 2011	PubMed	citation	PMID:21664277	pubmed	21664277	create date:2011/06/15 | first author:Farrow TF
Functional neuroimaging of the baboon during concurrent image-guided transcranial magnetic stimulation.	/pubmed/21664276	Salinas FS, Szabó CÁ, Zhang W, Jones L, Leland MM, Wey HY, Duong TQ, Fox PT, Narayana S.	Neuroimage. 2011 Aug 15;57(4):1393-401. Epub 2011 May 30.	Neuroimage. 2011	PubMed	citation	PMID:21664276	pubmed	21664276	create date:2011/06/15 | first author:Salinas FS
On the context-dependent nature of the contribution of the ventral premotor cortex to speech perception.	/pubmed/21664275	Tremblay P, Small SL.	Neuroimage. 2011 Aug 15;57(4):1561-71. Epub 2011 Jun 1.	Neuroimage. 2011	PubMed	citation	PMID:21664275	pubmed	21664275	create date:2011/06/15 | first author:Tremblay P
Atlas-based investigation of human brain tissue microstructural spatial heterogeneity and interplay between transverse relaxation time and radial diffusivity.	/pubmed/21658457	Walimuni IS, Hasan KM.	Neuroimage. 2011 Aug 15;57(4):1402-10. Epub 2011 May 30.	Neuroimage. 2011	PubMed	citation	PMID:21658457	pubmed	21658457	create date:2011/06/11 | first author:Walimuni IS
A multi-resolution scheme for distortion-minimizing mapping between human subcortical structures based on geodesic construction on Riemannian manifolds.	/pubmed/21658456	Cho Y, Seong JK, Shin SY, Jeong Y, Kim JH, Qiu A, Im K, Lee JM, Na DL.	Neuroimage. 2011 Aug 15;57(4):1376-92. Epub 2011 May 30.	Neuroimage. 2011	PubMed	citation	PMID:21658456	pubmed	21658456	create date:2011/06/11 | first author:Cho Y
Longitudinal diffusion tensor imaging and perfusion MRI investigation in a macaque model of neuro-AIDS: a preliminary study.	/pubmed/21658455	Li C, Zhang X, Komery A, Li Y, Novembre FJ, Herndon JG.	Neuroimage. 2011 Sep 1;58(1):286-92. Epub 2011 Jun 1.	Neuroimage. 2011	PubMed	citation	PMID:21658455	pubmed	21658455	create date:2011/06/11 | first author:Li C
Individual differences in cognitive style and strategy predict similarities in the patterns of brain activity between individuals.	/pubmed/21651986	Miller MB, Donovan CL, Bennett CM, Aminoff EM, Mayer RE.	Neuroimage. 2012 Jan 2;59(1):83-93. Epub 2011 May 30.	Neuroimage. 2012	PubMed	citation	PMID:21651986	pubmed	21651986	create date:2011/06/10 | first author:Miller MB
Decoding intention: a neuroergonomic perspective.	/pubmed/21651985	Grafton ST, Tipper CM.	Neuroimage. 2012 Jan 2;59(1):14-24. Epub 2011 May 30.	Neuroimage. 2012	PubMed	citation	PMID:21651985	pubmed	21651985	create date:2011/06/10 | first author:Grafton ST
Dissociable systems of working memory for rhythm and melody.	/pubmed/21645625	Jerde TA, Childs SK, Handy ST, Nagode JC, Pardo JV.	Neuroimage. 2011 Aug 15;57(4):1572-9. Epub 2011 May 30.	Neuroimage. 2011	PubMed	citation	PMID:21645625	pubmed	21645625	create date:2011/06/08 | first author:Jerde TA
Induced gamma band responses in human EEG after the control of miniature saccadic artifacts.	/pubmed/21645624	Hassler U, Barreto NT, Gruber T.	Neuroimage. 2011 Aug 15;57(4):1411-21. Epub 2011 May 30.	Neuroimage. 2011	PubMed	citation	PMID:21645624	pubmed	21645624	create date:2011/06/08 | first author:Hassler U
Granger causality with signal-dependent noise.	/pubmed/21645623	Luo Q, Ge T, Feng J.	Neuroimage. 2011 Aug 15;57(4):1422-9. Epub 2011 May 27.	Neuroimage. 2011	PubMed	citation	PMID:21645623	pubmed	21645623	create date:2011/06/08 | first author:Luo Q
Clustering method for estimating principal diffusion directions.	/pubmed/21642005	Nazem-Zadeh MR, Jafari-Khouzani K, Davoodi-Bojd E, Jiang Q, Soltanian-Zadeh H.	Neuroimage. 2011 Aug 1;57(3):825-38. Epub 2011 May 27.	Neuroimage. 2011	PubMed	citation	PMID:21642005	pubmed	21642005	create date:2011/06/07 | first author:Nazem-Zadeh MR
DISC1 is associated with cortical thickness and neural efficiency.	/pubmed/21642004	Brauns S, Gollub RL, Roffman JL, Yendiki A, Ho BC, Wassink TH, Heinz A, Ehrlich S.	Neuroimage. 2011 Aug 15;57(4):1591-600. Epub 2011 May 27.	Neuroimage. 2011	PubMed	citation	PMID:21642004	pubmed	21642004	create date:2011/06/07 | first author:Brauns S
A comparison of voxel and surface based cortical thickness estimation methods.	/pubmed/21640841	Clarkson MJ, Cardoso MJ, Ridgway GR, Modat M, Leung KK, Rohrer JD, Fox NC, Ourselin S.	Neuroimage. 2011 Aug 1;57(3):856-65. Epub 2011 May 26.	Neuroimage. 2011	PubMed	citation	PMID:21640841	pubmed	21640841	create date:2011/06/07 | first author:Clarkson MJ
Associative memory deficits in mild cognitive impairment: the role of hippocampal formation.	/pubmed/21640840	Atienza M, Atalaia-Silva KC, Gonzalez-Escamilla G, Gil-Neciga E, Suarez-Gonzalez A, Cantero JL.	Neuroimage. 2011 Aug 15;57(4):1331-42. Epub 2011 May 27.	Neuroimage. 2011	PubMed	citation	PMID:21640840	pubmed	21640840	create date:2011/06/07 | first author:Atienza M
Antidepressant medications reduce subcortical-cortical resting-state functional connectivity in healthy volunteers.	/pubmed/21640839	McCabe C, Mishor Z.	Neuroimage. 2011 Aug 15;57(4):1317-23. Epub 2011 May 27.	Neuroimage. 2011	PubMed	citation	PMID:21640839	pubmed	21640839	create date:2011/06/07 | first author:McCabe C
Vigorous exercise increases brain lactate and Glx (glutamate+glutamine): a dynamic 1H-MRS study.	/pubmed/21640838	Maddock RJ, Casazza GA, Buonocore MH, Tanase C.	Neuroimage. 2011 Aug 15;57(4):1324-30. Epub 2011 May 27.	Neuroimage. 2011	PubMed	citation	PMID:21640838	pubmed	21640838	create date:2011/06/07 | first author:Maddock RJ
Fractional anisotropy of cerebral white matter and thickness of cortical gray matter across the lifespan.	/pubmed/21640837	Kochunov P, Glahn DC, Lancaster J, Thompson PM, Kochunov V, Rogers B, Fox P, Blangero J, Williamson DE.	Neuroimage. 2011 Sep 1;58(1):41-9. Epub 2011 May 26.	Neuroimage. 2011	PubMed	citation	PMID:21640837	pubmed	21640837	create date:2011/06/07 | first author:Kochunov P
Attention, biological motion, and action recognition.	/pubmed/21640836	Thompson J, Parasuraman R.	Neuroimage. 2012 Jan 2;59(1):4-13. Epub 2011 May 25.	Neuroimage. 2012	PubMed	citation	PMID:21640836	pubmed	21640836	create date:2011/06/07 | first author:Thompson J
Discriminating schizophrenia and bipolar disorder by fusing fMRI and DTI in a multimodal CCA+ joint ICA model.	/pubmed/21640835	Sui J, Pearlson G, Caprihan A, Adali T, Kiehl KA, Liu J, Yamamoto J, Calhoun VD.	Neuroimage. 2011 Aug 1;57(3):839-55. Epub 2011 May 27.	Neuroimage. 2011	PubMed	citation	PMID:21640835	pubmed	21640835	create date:2011/06/07 | first author:Sui J
Neuromagnetic representation of musical register information in human auditory cortex.	/pubmed/21640834	Andermann M, van Dinther R, Patterson RD, Rupp A.	Neuroimage. 2011 Aug 15;57(4):1499-506. Epub 2011 May 26.	Neuroimage. 2011	PubMed	citation	PMID:21640834	pubmed	21640834	create date:2011/06/07 | first author:Andermann M
Spatiotemporal dynamics of epileptiform propagations: imaging of human brain slices.	/pubmed/21640833	Kitaura H, Hiraishi T, Murakami H, Masuda H, Fukuda M, Oishi M, Ryufuku M, Fu YJ, Takahashi H, Kameyama S, Fujii Y, Shibuki K, Kakita A.	Neuroimage. 2011 Sep 1;58(1):50-9. Epub 2011 May 27.	Neuroimage. 2011	PubMed	citation	PMID:21640833	pubmed	21640833	create date:2011/06/07 | first author:Kitaura H
Functional neuroimaging of the oculomotor brainstem network in humans.	/pubmed/21640192	Linzenbold W, Lindig T, Himmelbach M.	Neuroimage. 2011 Aug 1;57(3):1116-23. Epub 2011 May 26.	Neuroimage. 2011	PubMed	citation	PMID:21640192	pubmed	21640192	create date:2011/06/07 | first author:Linzenbold W
Activation of the dentate nucleus in a verb generation task: A 7T MRI study.	/pubmed/21640191	Thürling M, Küper M, Stefanescu R, Maderwald S, Gizewski ER, Ladd ME, Timmann D.	Neuroimage. 2011 Aug 1;57(3):1184-91. Epub 2011 May 25.	Neuroimage. 2011	PubMed	citation	PMID:21640191	pubmed	21640191	create date:2011/06/07 | first author:Thürling M
Population-wide principal component-based quantification of blood-brain-barrier dynamics in multiple sclerosis.	/pubmed/21635955	Shinohara RT, Crainiceanu CM, Caffo BS, Gaitán MI, Reich DS.	Neuroimage. 2011 Aug 15;57(4):1430-46. Epub 2011 May 23.	Neuroimage. 2011	PubMed	citation	PMID:21635955	pubmed	21635955	create date:2011/06/04 | first author:Shinohara RT
Ventral striatal and medial prefrontal BOLD activation is correlated with reward-related electrocortical activity: a combined ERP and fMRI study.	/pubmed/21624476	Carlson JM, Foti D, Mujica-Parodi LR, Harmon-Jones E, Hajcak G.	Neuroimage. 2011 Aug 15;57(4):1608-16. Epub 2011 May 23.	Neuroimage. 2011	PubMed	citation	PMID:21624476	pubmed	21624476	create date:2011/06/01 | first author:Carlson JM
Simultaneous monitoring of intracellular pH changes and hemodynamic response during cortical spreading depression by fluorescence-corrected multimodal optical imaging.	/pubmed/21624475	Sun X, Wang Y, Chen S, Luo W, Li P, Luo Q.	Neuroimage. 2011 Aug 1;57(3):873-84. Epub 2011 May 23.	Neuroimage. 2011	PubMed	citation	PMID:21624475	pubmed	21624475	create date:2011/06/01 | first author:Sun X
Effect of external auditory pacing on the neural activity of stuttering speakers.	/pubmed/21624474	Toyomura A, Fujii T, Kuriki S.	Neuroimage. 2011 Aug 15;57(4):1507-16. Epub 2011 May 23.	Neuroimage. 2011	PubMed	citation	PMID:21624474	pubmed	21624474	create date:2011/06/01 | first author:Toyomura A
In vivo imaging of mitochondrial function in methamphetamine-treated rats.	/pubmed/21624473	Shiba T, Yamato M, Kudo W, Watanabe T, Utsumi H, Yamada K.	Neuroimage. 2011 Aug 1;57(3):866-72. Epub 2011 May 23.	Neuroimage. 2011	PubMed	citation	PMID:21624473	pubmed	21624473	create date:2011/06/01 | first author:Shiba T
Neuroplastic changes following rehabilitative training correlate with regional electrical field induced with tDCS.	/pubmed/21620985	Halko MA, Datta A, Plow EB, Scaturro J, Bikson M, Merabet LB.	Neuroimage. 2011 Aug 1;57(3):885-91. Epub 2011 May 18.	Neuroimage. 2011	PubMed	citation	PMID:21620985	pubmed	21620985	create date:2011/05/31 | first author:Halko MA
What difference does a year of schooling make? Maturation of brain response and connectivity between 2nd and 3rd grades during arithmetic problem solving.	/pubmed/21620984	Rosenberg-Lee M, Barth M, Menon V.	Neuroimage. 2011 Aug 1;57(3):796-808. Epub 2011 May 18.	Neuroimage. 2011	PubMed	citation	PMID:21620984	pubmed	21620984	create date:2011/05/31 | first author:Rosenberg-Lee M
Computational neuroergonomics.	/pubmed/21620983	Liu Y, Wu C, Berman MG.	Neuroimage. 2012 Jan 2;59(1):109-16. Epub 2011 May 18.	Neuroimage. 2012	PubMed	citation	PMID:21620983	pubmed	21620983	create date:2011/05/31 | first author:Liu Y
NOS1 ex1f-VNTR polymorphism influences prefrontal brain oxygenation during a working memory task.	/pubmed/21620982	Kopf J, Schecklmann M, Hahn T, Dresler T, Dieler AC, Herrmann MJ, Fallgatter AJ, Reif A.	Neuroimage. 2011 Aug 15;57(4):1617-23. Epub 2011 May 17.	Neuroimage. 2011	PubMed	citation	PMID:21620982	pubmed	21620982	create date:2011/05/31 | first author:Kopf J
Catechol-o-methyl transferase (COMT) val158met polymorphism and adolescent cortical development in patients with childhood-onset schizophrenia, their non-psychotic siblings, and healthy controls.	/pubmed/21620981	Raznahan A, Greenstein D, Lee Y, Long R, Clasen L, Gochman P, Addington A, Giedd JN, Rapoport JL, Gogtay N.	Neuroimage. 2011 Aug 15;57(4):1517-23. Epub 2011 May 15.	Neuroimage. 2011	PubMed	citation	PMID:21620981	pubmed	21620981	create date:2011/05/31 | first author:Raznahan A
Clinical fMRI: evidence for a 7T benefit over 3T.	/pubmed/21620980	Beisteiner R, Robinson S, Wurnig M, Hilbert M, Merksa K, Rath J, Höllinger I, Klinger N, Marosi Ch, Trattnig S, Geissler A.	Neuroimage. 2011 Aug 1;57(3):1015-21. Epub 2011 May 17.	Neuroimage. 2011	PubMed	citation	PMID:21620980	pubmed	21620980	create date:2011/05/31 | first author:Beisteiner R
The effects of aging on material-independent and material-dependent neural correlates of contextual binding.	/pubmed/21620979	Dulas MR, Duarte A.	Neuroimage. 2011 Aug 1;57(3):1192-204. Epub 2011 May 18.	Neuroimage. 2011	PubMed	citation	PMID:21620979	pubmed	21620979	create date:2011/05/31 | first author:Dulas MR
Symbol processing in the left angular gyrus: evidence from passive perception of digits.	/pubmed/21620978	Price GR, Ansari D.	Neuroimage. 2011 Aug 1;57(3):1205-11. Epub 2011 May 17.	Neuroimage. 2011	PubMed	citation	PMID:21620978	pubmed	21620978	create date:2011/05/31 | first author:Price GR
Title	URL	Description	Details	ShortDetails	Resource	Type	Identifiers	Db	EntrezUID	Properties
MEG beamforming using Bayesian PCA for adaptive data covariance matrix regularization.	/pubmed/21620977	Woolrich M, Hunt L, Groves A, Barnes G.	Neuroimage. 2011 Aug 15;57(4):1466-79. Epub 2011 May 8.	Neuroimage. 2011	PubMed	citation	PMID:21620977	pubmed	21620977	create date:2011/05/31 | first author:Woolrich M
Ventromedial prefrontal volume predicts understanding of others and social network size.	/pubmed/21616156	Lewis PA, Rezaie R, Brown R, Roberts N, Dunbar RI.	Neuroimage. 2011 Aug 15;57(4):1624-9. Epub 2011 May 15.	Neuroimage. 2011	PubMed	citation	PMID:21616156	pubmed	21616156	create date:2011/05/28 | first author:Lewis PA
Inhibition in early Alzheimer's disease: an fMRI-based study of effective connectivity.	/pubmed/21616155	Rytsar R, Fornari E, Frackowiak RS, Ghika JA, Knyazeva MG.	Neuroimage. 2011 Aug 1;57(3):1131-9. Epub 2011 May 15.	Neuroimage. 2011	PubMed	citation	PMID:21616155	pubmed	21616155	create date:2011/05/28 | first author:Rytsar R
Ventral striatal signal changes represent missed opportunities and predict future choice.	/pubmed/21616154	Büchel C, Brassen S, Yacubian J, Kalisch R, Sommer T.	Neuroimage. 2011 Aug 1;57(3):1124-30. Epub 2011 May 15.	Neuroimage. 2011	PubMed	citation	PMID:21616154	pubmed	21616154	create date:2011/05/28 | first author:Büchel C
Simultaneous in vivo measurements of receptor density and affinity using [11C]flumazenil and positron emission tomography: comparison of full saturation and steady state methods.	/pubmed/21609773	Syvänen S, de Lange EC, Tagawa Y, Schenke M, Molthoff CF, Windhorst AD, Lammertsma AA, Voskuyl RA.	Neuroimage. 2011 Aug 1;57(3):928-37. Epub 2011 May 14.	Neuroimage. 2011	PubMed	citation	PMID:21609773	pubmed	21609773	create date:2011/05/26 | first author:Syvänen S
How is our self related to midline regions and the default-mode network?	/pubmed/21609772	Qin P, Northoff G.	Neuroimage. 2011 Aug 1;57(3):1221-33. Epub 2011 May 15. Review.	Neuroimage. 2011	PubMed	citation	PMID:21609772	pubmed	21609772	create date:2011/05/26 | first author:Qin P
Dynamic decoding of ongoing perception.	/pubmed/21609771	van Gerven MA, Kok P, de Lange FP, Heskes T.	Neuroimage. 2011 Aug 1;57(3):950-7. Epub 2011 May 13.	Neuroimage. 2011	PubMed	citation	PMID:21609771	pubmed	21609771	create date:2011/05/26 | first author:van Gerven MA
Co-activation patterns distinguish cortical modules, their connectivity and functional differentiation.	/pubmed/21609770	Eickhoff SB, Bzdok D, Laird AR, Roski C, Caspers S, Zilles K, Fox PT.	Neuroimage. 2011 Aug 1;57(3):938-49. Epub 2011 May 14.	Neuroimage. 2011	PubMed	citation	PMID:21609770	pubmed	21609770	create date:2011/05/26 | first author:Eickhoff SB
Functional connectivity hubs in the human brain.	/pubmed/21609769	Tomasi D, Volkow ND.	Neuroimage. 2011 Aug 1;57(3):908-17. Epub 2011 May 14.	Neuroimage. 2011	PubMed	citation	PMID:21609769	pubmed	21609769	create date:2011/05/26 | first author:Tomasi D
Diffusion based abnormality markers of pathology: toward learned diagnostic prediction of ASD.	/pubmed/21609768	Ingalhalikar M, Parker D, Bloy L, Roberts TP, Verma R.	Neuroimage. 2011 Aug 1;57(3):918-27. Epub 2011 May 14.	Neuroimage. 2011	PubMed	citation	PMID:21609768	pubmed	21609768	create date:2011/05/26 | first author:Ingalhalikar M
Word frequency effects in the left IFG in dyslexic and normally reading children during picture naming and reading.	/pubmed/21609767	Grande M, Meffert E, Huber W, Amunts K, Heim S.	Neuroimage. 2011 Aug 1;57(3):1212-20. Epub 2011 May 15.	Neuroimage. 2011	PubMed	citation	PMID:21609767	pubmed	21609767	create date:2011/05/26 | first author:Grande M
Effect of head size on diffusion tensor imaging.	/pubmed/21605689	Takao H, Hayashi N, Inano S, Ohtomo K.	Neuroimage. 2011 Aug 1;57(3):958-67. Epub 2011 May 14.	Neuroimage. 2011	PubMed	citation	PMID:21605689	pubmed	21605689	create date:2011/05/25 | first author:Takao H
A tutorial in connectome analysis: topological and spatial features of brain networks.	/pubmed/21605688	Kaiser M.	Neuroimage. 2011 Aug 1;57(3):892-907. Epub 2011 May 14. Review.	Neuroimage. 2011	PubMed	citation	PMID:21605688	pubmed	21605688	create date:2011/05/25 | first author:Kaiser M
Early time points perfusion imaging: relative time of arrival, maximum derivatives and fractional derivatives.	/pubmed/21600995	Kwong KK, Wu O, Chan ST, Nelissen K, Kholodov M, Chesler DA.	Neuroimage. 2011 Aug 1;57(3):979-90. Epub 2011 May 12.	Neuroimage. 2011	PubMed	citation	PMID:21600995	pubmed	21600995	create date:2011/05/24 | first author:Kwong KK
Distortion correction of high b-valued and high angular resolution diffusion images using iterative simulated images.	/pubmed/21600994	Nam H, Park HJ.	Neuroimage. 2011 Aug 1;57(3):968-78. Epub 2011 May 12.	Neuroimage. 2011	PubMed	citation	PMID:21600994	pubmed	21600994	create date:2011/05/24 | first author:Nam H
Electrophysiological effects of semantic context in picture and word naming.	/pubmed/21600993	Janssen N, Carreiras M, Barber HA.	Neuroimage. 2011 Aug 1;57(3):1243-50. Epub 2011 May 12.	Neuroimage. 2011	PubMed	citation	PMID:21600993	pubmed	21600993	create date:2011/05/24 | first author:Janssen N
Physiological correlates of subjective time: evidence for the temporal accumulator hypothesis.	/pubmed/21600992	Bueti D, Macaluso E.	Neuroimage. 2011 Aug 1;57(3):1251-63. Epub 2011 May 12.	Neuroimage. 2011	PubMed	citation	PMID:21600992	pubmed	21600992	create date:2011/05/24 | first author:Bueti D
The representation of social interaction in episodic memory: a functional MRI study.	/pubmed/21600991	Mano Y, Sugiura M, Tsukiura T, Chiao JY, Yomogida Y, Jeong H, Sekiguchi A, Kawashima R.	Neuroimage. 2011 Aug 1;57(3):1234-42. Epub 2011 May 12.	Neuroimage. 2011	PubMed	citation	PMID:21600991	pubmed	21600991	create date:2011/05/24 | first author:Mano Y
Influence of skin blood flow on near-infrared spectroscopy signals measured on the forehead during a verbal fluency task.	/pubmed/21600294	Takahashi T, Takikawa Y, Kawagoe R, Shibuya S, Iwano T, Kitazawa S.	Neuroimage. 2011 Aug 1;57(3):991-1002. Epub 2011 May 10.	Neuroimage. 2011	PubMed	citation	PMID:21600294	pubmed	21600294	create date:2011/05/24 | first author:Takahashi T
Whole brain high-resolution functional imaging at ultra high magnetic fields: an application to the analysis of resting state networks.	/pubmed/21600293	De Martino F, Esposito F, van de Moortele PF, Harel N, Formisano E, Goebel R, Ugurbil K, Yacoub E.	Neuroimage. 2011 Aug 1;57(3):1031-44. Epub 2011 May 10.	Neuroimage. 2011	PubMed	citation	PMID:21600293	pubmed	21600293	create date:2011/05/24 | first author:De Martino F
Improving the reliability of functional localizers.	/pubmed/21600292	Kawabata Duncan KJ, Devlin JT.	Neuroimage. 2011 Aug 1;57(3):1022-30. Epub 2011 May 10.	Neuroimage. 2011	PubMed	citation	PMID:21600292	pubmed	21600292	create date:2011/05/24 | first author:Kawabata Duncan KJ
A neural mass model of interconnected regions simulates rhythm propagation observed via TMS-EEG.	/pubmed/21600291	Cona F, Zavaglia M, Massimini M, Rosanova M, Ursino M.	Neuroimage. 2011 Aug 1;57(3):1045-58. Epub 2011 May 11.	Neuroimage. 2011	PubMed	citation	PMID:21600291	pubmed	21600291	create date:2011/05/24 | first author:Cona F
Feature selection and classification of imbalanced datasets: application to PET images of children with autistic spectrum disorders.	/pubmed/21600290	Duchesnay E, Cachia A, Boddaert N, Chabane N, Mangin JF, Martinot JL, Brunelle F, Zilbovicius M.	Neuroimage. 2011 Aug 1;57(3):1003-14. Epub 2011 May 10.	Neuroimage. 2011	PubMed	citation	PMID:21600290	pubmed	21600290	create date:2011/05/24 | first author:Duchesnay E
Linear and nonlinear prefrontal and parietal activity during multiple-item working memory.	/pubmed/21596144	Yi Y, Leung HC.	Neuroimage. 2011 Aug 1;57(3):1281-91. Epub 2011 May 7.	Neuroimage. 2011	PubMed	citation	PMID:21596144	pubmed	21596144	create date:2011/05/21 | first author:Yi Y
Neural responses to perceived pain in others predict real-life monetary donations in different socioeconomic contexts.	/pubmed/21596143	Ma Y, Wang C, Han S.	Neuroimage. 2011 Aug 1;57(3):1273-80. Epub 2011 May 7.	Neuroimage. 2011	PubMed	citation	PMID:21596143	pubmed	21596143	create date:2011/05/21 | first author:Ma Y
Selective updating of working memory content modulates meso-cortico-striatal activity.	/pubmed/21596142	Murty VP, Sambataro F, Radulescu E, Altamura M, Iudicello J, Zoltick B, Weinberger DR, Goldberg TE, Mattay VS.	Neuroimage. 2011 Aug 1;57(3):1264-72. Epub 2011 May 7.	Neuroimage. 2011	PubMed	citation	PMID:21596142	pubmed	21596142	create date:2011/05/21 | first author:Murty VP
Non-Gaussian diffusion in human brain tissue at high b-factors as examined by a combined diffusion kurtosis and biexponential diffusion tensor analysis.	/pubmed/21596141	Grinberg F, Farrher E, Kaffanke J, Oros-Peusquens AM, Shah NJ.	Neuroimage. 2011 Aug 1;57(3):1087-102. Epub 2011 May 6.	Neuroimage. 2011	PubMed	citation	PMID:21596141	pubmed	21596141	create date:2011/05/21 | first author:Grinberg F
Wallerian degeneration after spinal cord lesions in cats detected with diffusion tensor imaging.	/pubmed/21596140	Cohen-Adad J, Leblond H, Delivet-Mongrain H, Martinez M, Benali H, Rossignol S.	Neuroimage. 2011 Aug 1;57(3):1068-76. Epub 2011 May 7.	Neuroimage. 2011	PubMed	citation	PMID:21596140	pubmed	21596140	create date:2011/05/21 | first author:Cohen-Adad J
Quantitative comparison and analysis of sulcal patterns using sulcal graph matching: a twin study.	/pubmed/21596139	Im K, Pienaar R, Lee JM, Seong JK, Choi YY, Lee KH, Grant PE.	Neuroimage. 2011 Aug 1;57(3):1077-86. Epub 2011 May 6.	Neuroimage. 2011	PubMed	citation	PMID:21596139	pubmed	21596139	create date:2011/05/21 | first author:Im K
Intelligence and cortical thickness in children with complex partial seizures.	/pubmed/21586333	Tosun D, Caplan R, Siddarth P, Seidenberg M, Gurbani S, Toga AW, Hermann B.	Neuroimage. 2011 Jul 15;57(2):337-45. Epub 2011 May 7.	Neuroimage. 2011	PubMed	citation	PMID:21586333	pubmed	21586333	create date:2011/05/19 | first author:Tosun D
Stereotype-based modulation of person perception.	/pubmed/21586332	Quadflieg S, Flannigan N, Waiter GD, Rossion B, Wig GS, Turk DJ, Macrae CN.	Neuroimage. 2011 Jul 15;57(2):549-57. Epub 2011 May 7.	Neuroimage. 2011	PubMed	citation	PMID:21586332	pubmed	21586332	create date:2011/05/19 | first author:Quadflieg S
Functional community analysis of brain: a new approach for EEG-based investigation of the brain pathology.	/pubmed/21586331	Ahmadlou M, Adeli H.	Neuroimage. 2011 Sep 15;58(2):401-8. Epub 2011 May 7.	Neuroimage. 2011	PubMed	citation	PMID:21586331	pubmed	21586331	create date:2011/05/19 | first author:Ahmadlou M
Neuronal correlates of altered empathy and social cognition in borderline personality disorder.	/pubmed/21586330	Dziobek I, Preissler S, Grozdanovic Z, Heuser I, Heekeren HR, Roepke S.	Neuroimage. 2011 Jul 15;57(2):539-48. Epub 2011 May 7.	Neuroimage. 2011	PubMed	citation	PMID:21586330	pubmed	21586330	create date:2011/05/19 | first author:Dziobek I
Distinct anatomy for visual search and bisection: a neuroimaging study.	/pubmed/21586329	Revill KP, Karnath HO, Rorden C.	Neuroimage. 2011 Jul 15;57(2):476-81. Epub 2011 May 7.	Neuroimage. 2011	PubMed	citation	PMID:21586329	pubmed	21586329	create date:2011/05/19 | first author:Revill KP
Prospects for quantitative fMRI: investigating the effects of caffeine on baseline oxygen metabolism and the response to a visual stimulus in humans.	/pubmed/21586328	Griffeth VE, Perthen JE, Buxton RB.	Neuroimage. 2011 Aug 1;57(3):809-16. Epub 2011 May 7.	Neuroimage. 2011	PubMed	citation	PMID:21586328	pubmed	21586328	create date:2011/05/19 | first author:Griffeth VE
Orientation dependency of intrinsic optical signal dynamics in cat area 18.	/pubmed/21586327	Wang G, Nagai M, Okamura J.	Neuroimage. 2011 Aug 1;57(3):1140-53. Epub 2011 May 14.	Neuroimage. 2011	PubMed	citation	PMID:21586327	pubmed	21586327	create date:2011/05/19 | first author:Wang G
Diffusion tensor microscopy in human nervous tissue with quantitative correlation based on direct histological comparison.	/pubmed/21575730	Hansen B, Flint JJ, Heon-Lee C, Fey M, Vincent F, King MA, Vestergaard-Poulsen P, Blackband SJ.	Neuroimage. 2011 Aug 15;57(4):1458-65. Epub 2011 May 3.	Neuroimage. 2011	PubMed	citation	PMID:21575730	pubmed	21575730	create date:2011/05/18 | first author:Hansen B
Linear coupling of undershoot with BOLD response in ER-fMRI and nonlinear BOLD response in rapid-presentation ER-fMRI.	/pubmed/21575729	Zong X, Huang J.	Neuroimage. 2011 Jul 15;57(2):391-402. Epub 2011 May 7.	Neuroimage. 2011	PubMed	citation	PMID:21575729	pubmed	21575729	create date:2011/05/18 | first author:Zong X
Optimal imaging of cortico-muscular coherence through a novel regression technique based on multi-channel EEG and un-rectified EMG.	/pubmed/21575728	Bayraktaroglu Z, von Carlowitz-Ghori K, Losch F, Nolte G, Curio G, Nikulin VV.	Neuroimage. 2011 Aug 1;57(3):1059-67. Epub 2011 May 7.	Neuroimage. 2011	PubMed	citation	PMID:21575728	pubmed	21575728	create date:2011/05/18 | first author:Bayraktaroglu Z
Dual pathways for haptic and visual perception of spatial and texture information.	/pubmed/21575727	Sathian K, Lacey S, Stilla R, Gibson GO, Deshpande G, Hu X, Laconte S, Glielmi C.	Neuroimage. 2011 Jul 15;57(2):462-75. Epub 2011 May 7.	Neuroimage. 2011	PubMed	citation	PMID:21575727	pubmed	21575727	create date:2011/05/18 | first author:Sathian K
Dissociating action inhibition, conflict monitoring and sensory mismatch into independent components of event related potentials in GO/NOGO task.	/pubmed/21571079	Kropotov JD, Ponomarev VA, Hollup S, Mueller A.	Neuroimage. 2011 Jul 15;57(2):565-75. Epub 2011 May 3.	Neuroimage. 2011	PubMed	citation	PMID:21571079	pubmed	21571079	create date:2011/05/17 | first author:Kropotov JD
Right fronto-parietal involvement in monitoring spatial trajectories.	/pubmed/21571078	Vallesi A, Crescentini C.	Neuroimage. 2011 Jul 15;57(2):558-64. Epub 2011 May 5.	Neuroimage. 2011	PubMed	citation	PMID:21571078	pubmed	21571078	create date:2011/05/17 | first author:Vallesi A
A combination of atlas-based and voxel-wise approaches to analyze metabolic changes in autoradiographic data from Alzheimer's mice.	/pubmed/21571077	Lebenberg J, Hérard AS, Dubois A, Dhenain M, Hantraye P, Delzescaux T.	Neuroimage. 2011 Aug 15;57(4):1447-57. Epub 2011 May 4.	Neuroimage. 2011	PubMed	citation	PMID:21571077	pubmed	21571077	create date:2011/05/17 | first author:Lebenberg J
Serial monitoring of endogenous neuroblast migration by cellular MRI.	/pubmed/21571076	Granot D, Scheinost D, Markakis EA, Papademetris X, Shapiro EM.	Neuroimage. 2011 Aug 1;57(3):817-24. Epub 2011 May 6.	Neuroimage. 2011	PubMed	citation	PMID:21571076	pubmed	21571076	create date:2011/05/17 | first author:Granot D
Enhanced cortical effects of auditory stimulation and auditory attention in healthy individuals prone to auditory hallucinations during partial wakefulness.	/pubmed/21571075	Lewis-Hanna LL, Hunter MD, Farrow TF, Wilkinson ID, Woodruff PW.	Neuroimage. 2011 Aug 1;57(3):1154-61. Epub 2011 May 3.	Neuroimage. 2011	PubMed	citation	PMID:21571075	pubmed	21571075	create date:2011/05/17 | first author:Lewis-Hanna LL
Robust subdivision of the thalamus in children based on probability distribution functions calculated from probabilistic tractography.	/pubmed/21570472	Broser P, Vargha-Khadem F, Clark CA.	Neuroimage. 2011 Jul 15;57(2):403-15. Epub 2011 May 3.	Neuroimage. 2011	PubMed	citation	PMID:21570472	pubmed	21570472	create date:2011/05/17 | first author:Broser P
Covert face recognition without the fusiform-temporal pathways.	/pubmed/21570471	Valdés-Sosa M, Bobes MA, Quiñones I, Garcia L, Valdes-Hernandez PA, Iturria Y, Melie-Garcia L, Lopera F, Asencio J.	Neuroimage. 2011 Aug 1;57(3):1162-76. Epub 2011 May 4.	Neuroimage. 2011	PubMed	citation	PMID:21570471	pubmed	21570471	create date:2011/05/17 | first author:Valdés-Sosa M
Dissociable functional connectivity changes during the Stroop task relating to risk, resilience and disease expression in bipolar disorder.	/pubmed/21570470	Pompei F, Dima D, Rubia K, Kumari V, Frangou S.	Neuroimage. 2011 Jul 15;57(2):576-82. Epub 2011 May 3.	Neuroimage. 2011	PubMed	citation	PMID:21570470	pubmed	21570470	create date:2011/05/17 | first author:Pompei F
A comparison of different automated methods for the detection of white matter lesions in MRI data.	/pubmed/21569857	Klöppel S, Abdulkadir A, Hadjidemetriou S, Issleib S, Frings L, Thanh TN, Mader I, Teipel SJ, Hüll M, Ronneberger O.	Neuroimage. 2011 Jul 15;57(2):416-22. Epub 2011 May 3.	Neuroimage. 2011	PubMed	citation	PMID:21569857	pubmed	21569857	create date:2011/05/17 | first author:Klöppel S
Biological parametric mapping with robust and non-parametric statistics.	/pubmed/21569856	Yang X, Beason-Held L, Resnick SM, Landman BA.	Neuroimage. 2011 Jul 15;57(2):423-30. Epub 2011 Apr 28.	Neuroimage. 2011	PubMed	citation	PMID:21569856	pubmed	21569856	create date:2011/05/17 | first author:Yang X
Title	URL	Description	Details	ShortDetails	Resource	Type	Identifiers	Db	EntrezUID	Properties
An fMRI study of violations of social expectations: when people are not who we expect them to be.	/pubmed/21569855	Cloutier J, Gabrieli JD, O'Young D, Ambady N.	Neuroimage. 2011 Jul 15;57(2):583-8. Epub 2011 May 4.	Neuroimage. 2011	PubMed	citation	PMID:21569855	pubmed	21569855	create date:2011/05/17 | first author:Cloutier J
Transformation from image-based to perceptual representation of materials along the human ventral visual pathway.	/pubmed/21569854	Hiramatsu C, Goda N, Komatsu H.	Neuroimage. 2011 Jul 15;57(2):482-94. Epub 2011 May 4.	Neuroimage. 2011	PubMed	citation	PMID:21569854	pubmed	21569854	create date:2011/05/17 | first author:Hiramatsu C
Individual differences in cognition, affect, and performance: behavioral, neuroimaging, and molecular genetic approaches.	/pubmed/21569853	Parasuraman R, Jiang Y.	Neuroimage. 2012 Jan 2;59(1):70-82. Epub 2011 May 3.	Neuroimage. 2012	PubMed	citation	PMID:21569853	pubmed	21569853	create date:2011/05/17 | first author:Parasuraman R
A customizable 3-dimensional digital atlas of the canary brain in multiple modalities.	/pubmed/21565273	Vellema M, Verschueren J, Van Meir V, Van der Linden A.	Neuroimage. 2011 Jul 15;57(2):352-61. Epub 2011 Apr 28.	Neuroimage. 2011	PubMed	citation	PMID:21565273	pubmed	21565273	create date:2011/05/14 | first author:Vellema M
Dynamics underlying spontaneous human alpha oscillations: a data-driven approach.	/pubmed/21558008	Hindriks R, Bijma F, van Dijk BW, van der Werf YD, van Someren EJ, van der Vaart AW.	Neuroimage. 2011 Jul 15;57(2):440-51. Epub 2011 Apr 30.	Neuroimage. 2011	PubMed	citation	PMID:21558008	pubmed	21558008	create date:2011/05/12 | first author:Hindriks R
Handedness-dependent and -independent cerebral asymmetries in the anterior intraparietal sulcus and ventral premotor cortex during grasp planning.	/pubmed/21554968	Martin K, Jacobs S, Frey SH.	Neuroimage. 2011 Jul 15;57(2):502-12. Epub 2011 Apr 30.	Neuroimage. 2011	PubMed	citation	PMID:21554968	pubmed	21554968	create date:2011/05/11 | first author:Martin K
Object representations in ventral and dorsal visual streams: fMRI repetition effects depend on attention and part-whole configuration.	/pubmed/21554967	Thoma V, Henson RN.	Neuroimage. 2011 Jul 15;57(2):513-25. Epub 2011 Apr 29.	Neuroimage. 2011	PubMed	citation	PMID:21554967	pubmed	21554967	create date:2011/05/11 | first author:Thoma V
Continuous theta-burst stimulation (cTBS) over the lateral prefrontal cortex alters reinforcement learning bias.	/pubmed/21554966	Ott DV, Ullsperger M, Jocham G, Neumann J, Klein TA.	Neuroimage. 2011 Jul 15;57(2):617-23. Epub 2011 Apr 30.	Neuroimage. 2011	PubMed	citation	PMID:21554966	pubmed	21554966	create date:2011/05/11 | first author:Ott DV
Strategy-effects in prefrontal cortex during learning of higher-order S-R rules.	/pubmed/21554965	Wolfensteller U, von Cramon DY.	Neuroimage. 2011 Jul 15;57(2):598-607. Epub 2011 Apr 29.	Neuroimage. 2011	PubMed	citation	PMID:21554965	pubmed	21554965	create date:2011/05/11 | first author:Wolfensteller U
Syntactic and auditory spatial processing in the human temporal cortex: an MEG study.	/pubmed/21554964	Herrmann B, Maess B, Hahne A, Schröger E, Friederici AD.	Neuroimage. 2011 Jul 15;57(2):624-33. Epub 2011 Apr 29.	Neuroimage. 2011	PubMed	citation	PMID:21554964	pubmed	21554964	create date:2011/05/11 | first author:Herrmann B
Dysfunctions of cerebral networks precede recognition memory deficits in early Parkinson's disease.	/pubmed/21554963	Ibarretxe-Bilbao N, Zarei M, Junque C, Marti MJ, Segura B, Vendrell P, Valldeoriola F, Bargallo N, Tolosa E.	Neuroimage. 2011 Jul 15;57(2):589-97. Epub 2011 Apr 30.	Neuroimage. 2011	PubMed	citation	PMID:21554963	pubmed	21554963	create date:2011/05/11 | first author:Ibarretxe-Bilbao N
Penalized functional regression analysis of white-matter tract profiles in multiple sclerosis.	/pubmed/21554962	Goldsmith J, Crainiceanu CM, Caffo BS, Reich DS.	Neuroimage. 2011 Jul 15;57(2):431-9. Epub 2011 Apr 30.	Neuroimage. 2011	PubMed	citation	PMID:21554962	pubmed	21554962	create date:2011/05/11 | first author:Goldsmith J
Dissociable brain networks involved in development of fairness considerations: understanding intentionality behind unfairness.	/pubmed/21554961	Güroğlu B, van den Bos W, van Dijk E, Rombouts SA, Crone EA.	Neuroimage. 2011 Jul 15;57(2):634-41. Epub 2011 Apr 30.	Neuroimage. 2011	PubMed	citation	PMID:21554961	pubmed	21554961	create date:2011/05/11 | first author:Güroğlu B
Conflict, error likelihood, and RT: Response to Brown & Yeung et al.	/pubmed/21554960	Grinband J, Savitskaya J, Wager TD, Teichert T, Ferrera VP, Hirsch J.	Neuroimage. 2011 Jul 15;57(2):320-2. Epub 2011 Apr 30. No abstract available.	Neuroimage. 2011	PubMed	citation	PMID:21554960	pubmed	21554960	create date:2011/05/11 | first author:Grinband J
Dynamic neural networks supporting memory retrieval.	/pubmed/21550407	St Jacques PL, Kragel PA, Rubin DC.	Neuroimage. 2011 Jul 15;57(2):608-16. Epub 2011 Apr 30.	Neuroimage. 2011	PubMed	citation	PMID:21550407	pubmed	21550407	create date:2011/05/10 | first author:St Jacques PL
Impairment in explicit visuomotor sequence learning is related to loss of microstructural integrity of the corpus callosum in multiple sclerosis patients with minimal disability.	/pubmed/21549844	Bonzano L, Tacchino A, Roccatagliata L, Sormani MP, Mancardi GL, Bove M.	Neuroimage. 2011 Jul 15;57(2):495-501. Epub 2011 Apr 30.	Neuroimage. 2011	PubMed	citation	PMID:21549844	pubmed	21549844	create date:2011/05/10 | first author:Bonzano L
Biophysical model estimation of neurovascular parameters in a rat model of healthy aging.	/pubmed/21549843	Dubeau S, Desjardins M, Pouliot P, Beaumont E, Gaudreau P, Ferland G, Lesage F.	Neuroimage. 2011 Aug 15;57(4):1480-91. Epub 2011 Apr 28.	Neuroimage. 2011	PubMed	citation	PMID:21549843	pubmed	21549843	create date:2011/05/10 | first author:Dubeau S
Longitudinal studies of ischemic penumbra by using 18F-FDG PET and MRI techniques in permanent and transient focal cerebral ischemia in rats.	/pubmed/21549205	Sobrado M, Delgado M, Fernández-Valle E, García-García L, Torres M, Sánchez-Prieto J, Vivancos J, Manzanares R, Moro MA, Pozo MA, Lizasoain I.	Neuroimage. 2011 Jul 1;57(1):45-54. Epub 2011 Apr 28.	Neuroimage. 2011	PubMed	citation	PMID:21549205	pubmed	21549205	create date:2011/05/10 | first author:Sobrado M
A topographic latent source model for fMRI data.	/pubmed/21549204	Gershman SJ, Blei DM, Pereira F, Norman KA.	Neuroimage. 2011 Jul 1;57(1):89-100. Epub 2011 Apr 28.	Neuroimage. 2011	PubMed	citation	PMID:21549204	pubmed	21549204	create date:2011/05/10 | first author:Gershman SJ
T2*-based fiber orientation mapping.	/pubmed/21549203	Lee J, van Gelderen P, Kuo LW, Merkle H, Silva AC, Duyn JH.	Neuroimage. 2011 Jul 1;57(1):225-34. Epub 2011 Apr 22.	Neuroimage. 2011	PubMed	citation	PMID:21549203	pubmed	21549203	create date:2011/05/10 | first author:Lee J
Relationship of dopamine D1 receptor binding in striatal and extrastriatal regions to cognitive functioning in healthy humans.	/pubmed/21549202	Karlsson S, Rieckmann A, Karlsson P, Farde L, Nyberg L, Bäckman L.	Neuroimage. 2011 Jul 15;57(2):346-51. Epub 2011 Apr 28.	Neuroimage. 2011	PubMed	citation	PMID:21549202	pubmed	21549202	create date:2011/05/10 | first author:Karlsson S
Cultural influences on neural basis of intergroup empathy.	/pubmed/21549201	Cheon BK, Im DM, Harada T, Kim JS, Mathur VA, Scimeca JM, Parrish TB, Park HW, Chiao JY.	Neuroimage. 2011 Jul 15;57(2):642-50. Epub 2011 Apr 29.	Neuroimage. 2011	PubMed	citation	PMID:21549201	pubmed	21549201	create date:2011/05/10 | first author:Cheon BK
Medial prefrontal cortex activity correlates with time-on-task: what does this tell us about theories of cognitive control?	/pubmed/21540116	Brown JW.	Neuroimage. 2011 Jul 15;57(2):314-5. Epub 2011 Apr 22. Review.	Neuroimage. 2011	PubMed	citation	PMID:21540116	pubmed	21540116	create date:2011/05/05 | first author:Brown JW
The blind executive.	/pubmed/21540115	Nachev P.	Neuroimage. 2011 Jul 15;57(2):312-3. Epub 2011 Apr 22. Review. No abstract available.	Neuroimage. 2011	PubMed	citation	PMID:21540115	pubmed	21540115	create date:2011/05/05 | first author:Nachev P
Neural correlates of binding features within- or cross-dimensions in visual conjunction search: an fMRI study.	/pubmed/21539923	Wei P, Müller HJ, Pollmann S, Zhou X.	Neuroimage. 2011 Jul 1;57(1):235-41. Epub 2011 Apr 22.	Neuroimage. 2011	PubMed	citation	PMID:21539923	pubmed	21539923	create date:2011/05/05 | first author:Wei P
The possible impact of noise-induced Ca2+-dependent activity in the central auditory pathway: a manganese-enhanced MRI study.	/pubmed/21530663	Gröschel M, Müller S, Götze R, Ernst A, Basta D.	Neuroimage. 2011 Jul 1;57(1):190-7. Epub 2011 Apr 19.	Neuroimage. 2011	PubMed	citation	PMID:21530663	pubmed	21530663	create date:2011/05/03 | first author:Gröschel M
Errors of interpretation and modeling: a reply to Grinband et al.	/pubmed/21530662	Yeung N, Cohen JD, Botvinick MM.	Neuroimage. 2011 Jul 15;57(2):316-9. Epub 2011 Apr 22.	Neuroimage. 2011	PubMed	citation	PMID:21530662	pubmed	21530662	create date:2011/05/03 | first author:Yeung N
Brain functional integration decreases during propofol-induced loss of consciousness.	/pubmed/21524704	Schrouff J, Perlbarg V, Boly M, Marrelec G, Boveroux P, Vanhaudenhuyse A, Bruno MA, Laureys S, Phillips C, Pélégrini-Issac M, Maquet P, Benali H.	Neuroimage. 2011 Jul 1;57(1):198-205. Epub 2011 Apr 16.	Neuroimage. 2011	PubMed	citation	PMID:21524704	pubmed	21524704	create date:2011/04/29 | first author:Schrouff J
Preparatory activity and connectivity in dorsal anterior cingulate cortex for cognitive control.	/pubmed/21515388	Schulz KP, Bédard AC, Czarnecki R, Fan J.	Neuroimage. 2011 Jul 1;57(1):242-50. Epub 2011 Apr 16.	Neuroimage. 2011	PubMed	citation	PMID:21515388	pubmed	21515388	create date:2011/04/26 | first author:Schulz KP
Language-invariant verb processing regions in Spanish-English bilinguals.	/pubmed/21515387	Willms JL, Shapiro KA, Peelen MV, Pajtas PE, Costa A, Moo LR, Caramazza A.	Neuroimage. 2011 Jul 1;57(1):251-61. Epub 2011 Apr 16.	Neuroimage. 2011	PubMed	citation	PMID:21515387	pubmed	21515387	create date:2011/04/26 | first author:Willms JL
The impact of physiological noise correction on fMRI at 7 T.	/pubmed/21515386	Hutton C, Josephs O, Stadler J, Featherstone E, Reid A, Speck O, Bernarding J, Weiskopf N.	Neuroimage. 2011 Jul 1;57(1):101-12. Epub 2011 Apr 15.	Neuroimage. 2011	PubMed	citation	PMID:21515386	pubmed	21515386	create date:2011/04/26 | first author:Hutton C
Amplitude low-frequency oscillation abnormalities in the heroin users: a resting state fMRI study.	/pubmed/21515385	Jiang GH, Qiu YW, Zhang XL, Han LJ, Lv XF, Li LM, Lin CL, Zhuo FZ, Hu SY, Tian JZ.	Neuroimage. 2011 Jul 1;57(1):149-54. Epub 2011 Apr 19.	Neuroimage. 2011	PubMed	citation	PMID:21515385	pubmed	21515385	create date:2011/04/26 | first author:Jiang GH
Repeated pain induces adaptations of intrinsic brain activity to reflect past and predict future pain.	/pubmed/21514392	Riedl V, Valet M, Wöller A, Sorg C, Vogel D, Sprenger T, Boecker H, Wohlschläger AM, Tölle TR.	Neuroimage. 2011 Jul 1;57(1):206-13. Epub 2011 Apr 13.	Neuroimage. 2011	PubMed	citation	PMID:21514392	pubmed	21514392	create date:2011/04/26 | first author:Riedl V
Functional connectivity during light sleep is correlated with memory performance for face-location associations.	/pubmed/21514391	van Dongen EV, Takashima A, Barth M, Fernández G.	Neuroimage. 2011 Jul 1;57(1):262-70. Epub 2011 Apr 15.	Neuroimage. 2011	PubMed	citation	PMID:21514391	pubmed	21514391	create date:2011/04/26 | first author:van Dongen EV
Molecular X-ray computed tomography of myelin in a rat brain.	/pubmed/21514390	Jensen TH, Bech M, Bunk O, Menzel A, Bouchet A, Le Duc G, Feidenhans'l R, Pfeiffer F.	Neuroimage. 2011 Jul 1;57(1):124-9. Epub 2011 Apr 13.	Neuroimage. 2011	PubMed	citation	PMID:21514390	pubmed	21514390	create date:2011/04/26 | first author:Jensen TH
Susceptibility phase imaging with comparison to R2 mapping of iron-rich deep grey matter.	/pubmed/21513807	Walsh AJ, Wilman AH.	Neuroimage. 2011 Jul 15;57(2):452-61. Epub 2011 Apr 13.	Neuroimage. 2011	PubMed	citation	PMID:21513807	pubmed	21513807	create date:2011/04/26 | first author:Walsh AJ
Pulsed infrared light alters neural activity in rat somatosensory cortex in vivo.	/pubmed/21513806	Cayce JM, Friedman RM, Jansen ED, Mahavaden-Jansen A, Roe AW.	Neuroimage. 2011 Jul 1;57(1):155-66. Epub 2011 Apr 12.	Neuroimage. 2011	PubMed	citation	PMID:21513806	pubmed	21513806	create date:2011/04/26 | first author:Cayce JM
Manual, semi-automated, and automated delineation of chronic brain lesions: a comparison of methods.	/pubmed/21513805	Wilke M, de Haan B, Juenger H, Karnath HO.	Neuroimage. 2011 Jun 15;56(4):2038-46. Epub 2011 Apr 14.	Neuroimage. 2011	PubMed	citation	PMID:21513805	pubmed	21513805	create date:2011/04/26 | first author:Wilke M
The anterior cingulate cortex responds differently to the validity and valence of feedback in a time-estimation task.	/pubmed/21513804	Mies GW, van der Molen MW, Smits M, Hengeveld MW, van der Veen FM.	Neuroimage. 2011 Jun 15;56(4):2321-8. Epub 2011 Apr 13.	Neuroimage. 2011	PubMed	citation	PMID:21513804	pubmed	21513804	create date:2011/04/26 | first author:Mies GW
Multi-voxel pattern analysis of fMRI data predicts clinical symptom severity.	/pubmed/21513803	Coutanche MN, Thompson-Schill SL, Schultz RT.	Neuroimage. 2011 Jul 1;57(1):113-23. Epub 2011 Apr 13.	Neuroimage. 2011	PubMed	citation	PMID:21513803	pubmed	21513803	create date:2011/04/26 | first author:Coutanche MN
Role of local network oscillations in resting-state functional connectivity.	/pubmed/21511044	Cabral J, Hugues E, Sporns O, Deco G.	Neuroimage. 2011 Jul 1;57(1):130-9. Epub 2011 Apr 12.	Neuroimage. 2011	PubMed	citation	PMID:21511044	pubmed	21511044	create date:2011/04/23 | first author:Cabral J
Error-related brain activity and adjustments of selective attention following errors.	/pubmed/21511043	Maier ME, Yeung N, Steinhauser M.	Neuroimage. 2011 Jun 15;56(4):2339-47. Epub 2011 Apr 12.	Neuroimage. 2011	PubMed	citation	PMID:21511043	pubmed	21511043	create date:2011/04/23 | first author:Maier ME
In vivo evidence of disseminated subpial T2* signal changes in multiple sclerosis at 7 T: a surface-based analysis.	/pubmed/21511042	Cohen-Adad J, Benner T, Greve D, Kinkel RP, Radding A, Fischl B, Rosen BR, Mainero C.	Neuroimage. 2011 Jul 1;57(1):55-62. Epub 2011 Apr 13.	Neuroimage. 2011	PubMed	citation	PMID:21511042	pubmed	21511042	create date:2011/04/23 | first author:Cohen-Adad J
You had me at Hello": Rapid extraction of dialect information from spoken words."	/pubmed/21511041	Scharinger M, Monahan PJ, Idsardi WJ.	Neuroimage. 2011 Jun 15;56(4):2329-38. Epub 2011 Apr 12.	Neuroimage. 2011	PubMed	citation	PMID:21511041	pubmed	21511041	create date:2011/04/23 | first author:Scharinger M
The past tense debate: is phonological complexity the key to the puzzle?	/pubmed/21511040	Oh TM, Tan KL, Ng P, Berne YI, Graham S.	Neuroimage. 2011 Jul 1;57(1):271-80. Epub 2011 Apr 12.	Neuroimage. 2011	PubMed	citation	PMID:21511040	pubmed	21511040	create date:2011/04/23 | first author:Oh TM
Developmental change in regional brain structure over 7 months in early adolescence: comparison of approaches for longitudinal atlas-based parcellation.	/pubmed/21511039	Sullivan EV, Pfefferbaum A, Rohlfing T, Baker FC, Padilla ML, Colrain IM.	Neuroimage. 2011 Jul 1;57(1):214-24. Epub 2011 Apr 12.	Neuroimage. 2011	PubMed	citation	PMID:21511039	pubmed	21511039	create date:2011/04/23 | first author:Sullivan EV
Delayed effects of attention in visual cortex as measured with fMRI.	/pubmed/21511038	Bouvier SE, Engel SA.	Neuroimage. 2011 Aug 1;57(3):1177-83. Epub 2011 Apr 14.	Neuroimage. 2011	PubMed	citation	PMID:21511038	pubmed	21511038	create date:2011/04/23 | first author:Bouvier SE
Auditory sensory deficits in developmental dyslexia: a longitudinal ERP study.	/pubmed/21507346	Stefanics G, Fosker T, Huss M, Mead N, Szucs D, Goswami U.	Neuroimage. 2011 Aug 1;57(3):723-32. Epub 2011 Apr 12.	Neuroimage. 2011	PubMed	citation	PMID:21507346	pubmed	21507346	create date:2011/04/22 | first author:Stefanics G
High b-value diffusion-weighted fMRI in a rat forepaw electrostimulation model at 7 T.	/pubmed/21504797	Autio JA, Kershaw J, Shibata S, Obata T, Kanno I, Aoki I.	Neuroimage. 2011 Jul 1;57(1):140-8. Epub 2011 Apr 12.	Neuroimage. 2011	PubMed	citation	PMID:21504797	pubmed	21504797	create date:2011/04/21 | first author:Autio JA
Mapping cortical representations of the rodent forepaw and hindpaw with BOLD fMRI reveals two spatial boundaries.	/pubmed/21504796	Goloshevsky AG, Wu CW, Dodd SJ, Koretsky AP.	Neuroimage. 2011 Jul 15;57(2):526-38. Epub 2011 Apr 12.	Neuroimage. 2011	PubMed	citation	PMID:21504796	pubmed	21504796	create date:2011/04/21 | first author:Goloshevsky AG
Title	URL	Description	Details	ShortDetails	Resource	Type	Identifiers	Db	EntrezUID	Properties
Down syndrome with and without dementia: an in vivo proton Magnetic Resonance Spectroscopy study with implications for Alzheimer's disease.	/pubmed/21504795	Lamar M, Foy CM, Beacher F, Daly E, Poppe M, Archer N, Prasher V, Murphy KC, Morris RG, Simmons A, Lovestone S, Murphy DG.	Neuroimage. 2011 Jul 1;57(1):63-8. Epub 2011 Apr 12.	Neuroimage. 2011	PubMed	citation	PMID:21504795	pubmed	21504795	create date:2011/04/21 | first author:Lamar M
Morphology-based hypothesis testing in discrete random fields: a non-parametric method to address the multiple-comparison problem in neuroimaging.	/pubmed/21497660	Marroquin JL, Biscay RJ, Ruiz-Correa S, Alba A, Ramirez R, Armony JL.	Neuroimage. 2011 Jun 15;56(4):1954-67. Epub 2011 Apr 8.	Neuroimage. 2011	PubMed	citation	PMID:21497660	pubmed	21497660	create date:2011/04/19 | first author:Marroquin JL
Cerebrovascular hemodynamic correlates of aging in the Lou/c rat: a model of healthy aging.	/pubmed/21497659	Dubeau S, Ferland G, Gaudreau P, Beaumont E, Lesage F.	Neuroimage. 2011 Jun 15;56(4):1892-901. Epub 2011 Apr 8.	Neuroimage. 2011	PubMed	citation	PMID:21497659	pubmed	21497659	create date:2011/04/19 | first author:Dubeau S
Early time points perfusion imaging: theoretical analysis of correction factors for relative cerebral blood flow estimation given local arterial input function.	/pubmed/21497658	Kwong KK, Chesler DA.	Neuroimage. 2011 Jul 1;57(1):182-9. Epub 2011 Apr 8.	Neuroimage. 2011	PubMed	citation	PMID:21497658	pubmed	21497658	create date:2011/04/19 | first author:Kwong KK
Bidirectional communication between amygdala and fusiform gyrus during facial recognition.	/pubmed/21497657	Herrington JD, Taylor JM, Grupe DW, Curby KM, Schultz RT.	Neuroimage. 2011 Jun 15;56(4):2348-55. Epub 2011 Apr 8.	Neuroimage. 2011	PubMed	citation	PMID:21497657	pubmed	21497657	create date:2011/04/19 | first author:Herrington JD
Brain correlates of hypnotic paralysis-a resting-state fMRI study.	/pubmed/21497656	Pyka M, Burgmer M, Lenzen T, Pioch R, Dannlowski U, Pfleiderer B, Ewert AW, Heuft G, Arolt V, Konrad C.	Neuroimage. 2011 Jun 15;56(4):2173-82. Epub 2011 Apr 8.	Neuroimage. 2011	PubMed	citation	PMID:21497656	pubmed	21497656	create date:2011/04/19 | first author:Pyka M
Spatial decision forests for MS lesion segmentation in multi-channel magnetic resonance images.	/pubmed/21497655	Geremia E, Clatz O, Menze BH, Konukoglu E, Criminisi A, Ayache N.	Neuroimage. 2011 Jul 15;57(2):378-90. Epub 2011 Apr 8.	Neuroimage. 2011	PubMed	citation	PMID:21497655	pubmed	21497655	create date:2011/04/19 | first author:Geremia E
Multisensory interactions in early evoked brain activity follow the principle of inverse effectiveness.	/pubmed/21497200	Senkowski D, Saint-Amour D, Höfle M, Foxe JJ.	Neuroimage. 2011 Jun 15;56(4):2200-8. Epub 2011 Apr 8.	Neuroimage. 2011	PubMed	citation	PMID:21497200	pubmed	21497200	create date:2011/04/19 | first author:Senkowski D
Voxelwise gene-wide association study (vGeneWAS): multivariate gene-based association testing in 731 elderly subjects.	/pubmed/21497199	Hibar DP, Stein JL, Kohannim O, Jahanshad N, Saykin AJ, Shen L, Kim S, Pankratz N, Foroud T, Huentelman MJ, Potkin SG, Jack CR Jr, Weiner MW, Toga AW, Thompson PM; Alzheimer's Disease Neuroimaging Initiative.	Neuroimage. 2011 Jun 15;56(4):1875-91. Epub 2011 Apr 8.	Neuroimage. 2011	PubMed	citation	PMID:21497199	pubmed	21497199	create date:2011/04/19 | first author:Hibar DP
Covariance modeling of MRI brain volumes in memory circuitry in schizophrenia: Sex differences are critical.	/pubmed/21497198	Abbs B, Liang L, Makris N, Tsuang M, Seidman LJ, Goldstein JM.	Neuroimage. 2011 Jun 15;56(4):1865-74. Epub 2011 Apr 8.	Neuroimage. 2011	PubMed	citation	PMID:21497198	pubmed	21497198	create date:2011/04/19 | first author:Abbs B
High-resolution fMRI detects neuromodulation of individual brainstem nuclei by electrical tongue stimulation in balance-impaired individuals.	/pubmed/21496490	Wildenberg JC, Tyler ME, Danilov YP, Kaczmarek KA, Meyerand ME.	Neuroimage. 2011 Jun 15;56(4):2129-37. Epub 2011 Apr 8.	Neuroimage. 2011	PubMed	citation	PMID:21496490	pubmed	21496490	create date:2011/04/19 | first author:Wildenberg JC
Effective connectivity: influence, causality and biophysical modeling.	/pubmed/21477655	Valdes-Sosa PA, Roebroeck A, Daunizeau J, Friston K.	Neuroimage. 2011 Sep 15;58(2):339-61. Epub 2011 Apr 6.	Neuroimage. 2011	PubMed	citation	PMID:21477655	pubmed	21477655	create date:2011/04/12 | first author:Valdes-Sosa PA
Cerebello-thalamo-cerebral connections in pediatric brain tumor patients: impact on working memory.	/pubmed/21473922	Law N, Bouffet E, Laughlin S, Laperriere N, Brière ME, Strother D, McConnell D, Hukin J, Fryer C, Rockel C, Dickson J, Mabbott D.	Neuroimage. 2011 Jun 15;56(4):2238-48. Epub 2011 Apr 5.	Neuroimage. 2011	PubMed	citation	PMID:21473922	pubmed	21473922	create date:2011/04/09 | first author:Law N
Differential selectivity for dynamic versus static information in face-selective cortical regions.	/pubmed/21473921	Pitcher D, Dilks DD, Saxe RR, Triantafyllou C, Kanwisher N.	Neuroimage. 2011 Jun 15;56(4):2356-63. Epub 2011 Apr 5.	Neuroimage. 2011	PubMed	citation	PMID:21473921	pubmed	21473921	create date:2011/04/09 | first author:Pitcher D
Diffusion imaging of whole, post-mortem human brains on a clinical MRI scanner.	/pubmed/21473920	Miller KL, Stagg CJ, Douaud G, Jbabdi S, Smith SM, Behrens TE, Jenkinson M, Chance SA, Esiri MM, Voets NL, Jenkinson N, Aziz TZ, Turner MR, Johansen-Berg H, McNab JA.	Neuroimage. 2011 Jul 1;57(1):167-81. Epub 2011 Apr 5.	Neuroimage. 2011	PubMed	citation	PMID:21473920	pubmed	21473920	create date:2011/04/09 | first author:Miller KL
Consistent sulcal parcellation of longitudinal cortical surfaces.	/pubmed/21473919	Li G, Shen D.	Neuroimage. 2011 Jul 1;57(1):76-88. Epub 2011 Apr 5.	Neuroimage. 2011	PubMed	citation	PMID:21473919	pubmed	21473919	create date:2011/04/09 | first author:Li G
MRI detection of tissue pathology beyond atrophy in Alzheimer's disease: introducing T2-VBM.	/pubmed/21473918	Diaz-de-Grenu LZ, Acosta-Cabronero J, Pereira JM, Pengas G, Williams GB, Nestor PJ.	Neuroimage. 2011 Jun 15;56(4):1946-53. Epub 2011 Apr 5.	Neuroimage. 2011	PubMed	citation	PMID:21473918	pubmed	21473918	create date:2011/04/09 | first author:Diaz-de-Grenu LZ
Mathematically gifted adolescents use more extensive and more bilateral areas of the fronto-parietal network than controls during executive functioning and fluid reasoning tasks.	/pubmed/21463696	Desco M, Navas-Sanchez FJ, Sanchez-González J, Reig S, Robles O, Franco C, Guzmán-De-Villoria JA, García-Barreno P, Arango C.	Neuroimage. 2011 Jul 1;57(1):281-92. Epub 2011 Apr 1.	Neuroimage. 2011	PubMed	citation	PMID:21463696	pubmed	21463696	create date:2011/04/06 | first author:Desco M
ℓ(1)-penalized linear mixed-effects models for high dimensional data with application to BCI.	/pubmed/21463695	Fazli S, Danóczy M, Schelldorfer J, Müller KR.	Neuroimage. 2011 Jun 15;56(4):2100-8. Epub 2011 Apr 1.	Neuroimage. 2011	PubMed	citation	PMID:21463695	pubmed	21463695	create date:2011/04/06 | first author:Fazli S
Different functions in the cingulate cortex, a meta-analytic connectivity modeling study.	/pubmed/21459151	Torta DM, Cauda F.	Neuroimage. 2011 Jun 15;56(4):2157-72. Epub 2011 Apr 1.	Neuroimage. 2011	PubMed	citation	PMID:21459151	pubmed	21459151	create date:2011/04/05 | first author:Torta DM
Post hoc Bayesian model selection.	/pubmed/21459150	Friston K, Penny W.	Neuroimage. 2011 Jun 15;56(4):2089-99. Epub 2011 Mar 31.	Neuroimage. 2011	PubMed	citation	PMID:21459150	pubmed	21459150	create date:2011/04/05 | first author:Friston K
Modulating inhibitory control with direct current stimulation of the superior medial frontal cortex.	/pubmed/21459149	Hsu TY, Tseng LY, Yu JX, Kuo WJ, Hung DL, Tzeng OJ, Walsh V, Muggleton NG, Juan CH.	Neuroimage. 2011 Jun 15;56(4):2249-57. Epub 2011 Apr 1.	Neuroimage. 2011	PubMed	citation	PMID:21459149	pubmed	21459149	create date:2011/04/05 | first author:Hsu TY
Weight-conserving characterization of complex functional brain networks.	/pubmed/21459148	Rubinov M, Sporns O.	Neuroimage. 2011 Jun 15;56(4):2068-79. Epub 2011 Apr 1.	Neuroimage. 2011	PubMed	citation	PMID:21459148	pubmed	21459148	create date:2011/04/05 | first author:Rubinov M
An improved method for mapping cerebrovascular reserve using concurrent fMRI and near-infrared spectroscopy with Regressor Interpolation at Progressive Time Delays (RIPTiDe).	/pubmed/21459147	Tong Y, Bergethon PR, Frederick BD.	Neuroimage. 2011 Jun 15;56(4):2047-57. Epub 2011 Apr 1.	Neuroimage. 2011	PubMed	citation	PMID:21459147	pubmed	21459147	create date:2011/04/05 | first author:Tong Y
A stand-alone method for anatomical localization of NIRS measurements.	/pubmed/21459146	Fekete T, Rubin D, Carlson JM, Mujica-Parodi LR.	Neuroimage. 2011 Jun 15;56(4):2080-8. Epub 2011 Apr 1.	Neuroimage. 2011	PubMed	citation	PMID:21459146	pubmed	21459146	create date:2011/04/05 | first author:Fekete T
Simple paradigm for extra-cerebral tissue removal: algorithm and analysis.	/pubmed/21458576	Carass A, Cuzzocreo J, Wheeler MB, Bazin PL, Resnick SM, Prince JL.	Neuroimage. 2011 Jun 15;56(4):1982-92. Epub 2011 Mar 31.	Neuroimage. 2011	PubMed	citation	PMID:21458576	pubmed	21458576	create date:2011/04/05 | first author:Carass A
Dynamic imaging of ictal oscillations using non-invasive high-resolution EEG.	/pubmed/21453776	Yang L, Wilke C, Brinkmann B, Worrell GA, He B.	Neuroimage. 2011 Jun 15;56(4):1908-17. Epub 2011 Mar 29.	Neuroimage. 2011	PubMed	citation	PMID:21453776	pubmed	21453776	create date:2011/04/02 | first author:Yang L
Multivariate decoding and brain reading: introduction to the special issue.	/pubmed/21447394	Haynes JD.	Neuroimage. 2011 May 15;56(2):385-6. Epub 2011 Apr 6.	Neuroimage. 2011	PubMed	citation	PMID:21447394	pubmed	21447394	create date:2011/03/31 | first author:Haynes JD
Networks, noise and models: reconceptualizing the brain as a complex, distributed system.	/pubmed/21447393	Breakspear M, McIntosh AR.	Neuroimage. 2011 Sep 15;58(2):293-5. Epub 2011 Apr 5. No abstract available.	Neuroimage. 2011	PubMed	citation	PMID:21447393	pubmed	21447393	create date:2011/03/31 | first author:Breakspear M
Accurate reconstruction of temporal correlation for neuronal sources using the enhanced dual-core MEG beamformer.	/pubmed/21443954	Diwakar M, Tal O, Liu TT, Harrington DL, Srinivasan R, Muzzatti L, Song T, Theilmann RJ, Lee RR, Huang MX.	Neuroimage. 2011 Jun 15;56(4):1918-28. Epub 2011 Apr 5.	Neuroimage. 2011	PubMed	citation	PMID:21443954	pubmed	21443954	create date:2011/03/30 | first author:Diwakar M
SharpMean: groupwise registration guided by sharp mean image and tree-based registration.	/pubmed/21440646	Wu G, Jia H, Wang Q, Shen D.	Neuroimage. 2011 Jun 15;56(4):1968-81. Epub 2011 Apr 2.	Neuroimage. 2011	PubMed	citation	PMID:21440646	pubmed	21440646	create date:2011/03/29 | first author:Wu G
Differences in bottom-up" and "top-down" neural activity in current and former cigarette smokers: Evidence for neural substrates which may promote nicotine abstinence through increased cognitive control."	/pubmed/21440645	Nestor L, McCabe E, Jones J, Clancy L, Garavan H.	Neuroimage. 2011 Jun 15;56(4):2258-75. Epub 2011 Apr 1.	Neuroimage. 2011	PubMed	citation	PMID:21440645	pubmed	21440645	create date:2011/03/29 | first author:Nestor L
Effects of training strategies implemented in a complex videogame on functional connectivity of attentional networks.	/pubmed/21440644	Voss MW, Prakash RS, Erickson KI, Boot WR, Basak C, Neider MB, Simons DJ, Fabiani M, Gratton G, Kramer AF.	Neuroimage. 2012 Jan 2;59(1):138-48. Epub 2011 Apr 1.	Neuroimage. 2012	PubMed	citation	PMID:21440644	pubmed	21440644	create date:2011/03/29 | first author:Voss MW
Discriminant analysis of functional connectivity patterns on Grassmann manifold.	/pubmed/21440643	Fan Y, Liu Y, Wu H, Hao Y, Liu H, Liu Z, Jiang T.	Neuroimage. 2011 Jun 15;56(4):2058-67. Epub 2011 Apr 2.	Neuroimage. 2011	PubMed	citation	PMID:21440643	pubmed	21440643	create date:2011/03/29 | first author:Fan Y
Inhibit yourself and understand the other: neural basis of distinct processes underlying Theory of Mind.	/pubmed/21440642	van der Meer L, Groenewold NA, Nolen WA, Pijnenborg M, Aleman A.	Neuroimage. 2011 Jun 15;56(4):2364-74. Epub 2011 Apr 5.	Neuroimage. 2011	PubMed	citation	PMID:21440642	pubmed	21440642	create date:2011/03/29 | first author:van der Meer L
Heightened interactions between a key default-mode region and a key task-positive region are linked to suboptimal current performance but to enhanced future performance.	/pubmed/21440073	Prado J, Weissman DH.	Neuroimage. 2011 Jun 15;56(4):2276-82. Epub 2011 Mar 23.	Neuroimage. 2011	PubMed	citation	PMID:21440073	pubmed	21440073	create date:2011/03/29 | first author:Prado J
Local and global inhibition in bilingual word production: fMRI evidence from Chinese-English bilinguals.	/pubmed/21440072	Guo T, Liu H, Misra M, Kroll JF.	Neuroimage. 2011 Jun 15;56(4):2300-9. Epub 2011 Mar 23.	Neuroimage. 2011	PubMed	citation	PMID:21440072	pubmed	21440072	create date:2011/03/29 | first author:Guo T
Surface-based TBM boosts power to detect disease effects on the brain: an N=804 ADNI study.	/pubmed/21440071	Wang Y, Song Y, Rajagopalan P, An T, Liu K, Chou YY, Gutman B, Toga AW, Thompson PM; Alzheimer's Disease Neuroimaging Initiative.	Neuroimage. 2011 Jun 15;56(4):1993-2010. Epub 2011 Mar 23.	Neuroimage. 2011	PubMed	citation	PMID:21440071	pubmed	21440071	create date:2011/03/29 | first author:Wang Y
Fast high resolution whole brain T2* weighted imaging using echo planar imaging at 7T.	/pubmed/21440070	Zwanenburg JJ, Versluis MJ, Luijten PR, Petridou N.	Neuroimage. 2011 Jun 15;56(4):1902-7. Epub 2011 Mar 31.	Neuroimage. 2011	PubMed	citation	PMID:21440070	pubmed	21440070	create date:2011/03/29 | first author:Zwanenburg JJ
Spatio-temporal models of mental processes from fMRI.	/pubmed/21440069	Janoos F, Machiraju R, Singh S, Morocz IÁ.	Neuroimage. 2011 Jul 15;57(2):362-77. Epub 2011 Mar 24.	Neuroimage. 2011	PubMed	citation	PMID:21440069	pubmed	21440069	create date:2011/03/29 | first author:Janoos F
Full-brain auto-regressive modeling (FARM) using fMRI.	/pubmed/21439388	Garg R, Cecchi GA, Rao AR.	Neuroimage. 2011 Sep 15;58(2):416-41. Epub 2011 Mar 22.	Neuroimage. 2011	PubMed	citation	PMID:21439388	pubmed	21439388	create date:2011/03/29 | first author:Garg R
Craniometric measures during development using MRI.	/pubmed/21439387	Vannucci RC, Barron TF, Lerro D, Antón SC, Vannucci SJ.	Neuroimage. 2011 Jun 15;56(4):1855-64. Epub 2011 Mar 22.	Neuroimage. 2011	PubMed	citation	PMID:21439387	pubmed	21439387	create date:2011/03/29 | first author:Vannucci RC
Not one extrastriate body area: using anatomical landmarks, hMT+, and visual field maps to parcellate limb-selective activations in human lateral occipitotemporal cortex.	/pubmed/21439386	Weiner KS, Grill-Spector K.	Neuroimage. 2011 Jun 15;56(4):2183-99. Epub 2011 Mar 22.	Neuroimage. 2011	PubMed	citation	PMID:21439386	pubmed	21439386	create date:2011/03/29 | first author:Weiner KS
Impaired attention and network connectivity in childhood absence epilepsy.	/pubmed/21421063	Killory BD, Bai X, Negishi M, Vega C, Spann MN, Vestal M, Guo J, Berman R, Danielson N, Trejo J, Shisler D, Novotny EJ Jr, Constable RT, Blumenfeld H.	Neuroimage. 2011 Jun 15;56(4):2209-17. Epub 2011 Mar 21.	Neuroimage. 2011	PubMed	citation	PMID:21421063	pubmed	21421063	create date:2011/03/23 | first author:Killory BD
Functional MRI indicates consistent intra-digit topographic maps in the little but not the index finger within the human primary somatosensory cortex.	/pubmed/21421062	Schweisfurth MA, Schweizer R, Frahm J.	Neuroimage. 2011 Jun 15;56(4):2138-43. Epub 2011 Mar 21.	Neuroimage. 2011	PubMed	citation	PMID:21421062	pubmed	21421062	create date:2011/03/23 | first author:Schweisfurth MA
Differential effects of DAAO on regional activation and functional connectivity in schizophrenia, bipolar disorder and controls.	/pubmed/21421061	Papagni SA, Mechelli A, Prata DP, Kambeitz J, Fu CH, Picchioni M, Walshe M, Toulopoulou T, Bramon E, Murray RM, Collier DA, Bellomo A, McGuire P.	Neuroimage. 2011 Jun 15;56(4):2283-91. Epub 2011 Mar 21.	Neuroimage. 2011	PubMed	citation	PMID:21421061	pubmed	21421061	create date:2011/03/23 | first author:Papagni SA
Multimodal imaging of functional networks and event-related potentials in performance monitoring.	/pubmed/21421060	Huster RJ, Eichele T, Enriquez-Geppert S, Wollbrink A, Kugel H, Konrad C, Pantev C.	Neuroimage. 2011 Jun 1;56(3):1588-97. Epub 2011 Mar 21.	Neuroimage. 2011	PubMed	citation	PMID:21421060	pubmed	21421060	create date:2011/03/23 | first author:Huster RJ
Dynamic assignment of neural resources in auditory comprehension of complex sentences.	/pubmed/21421059	Obleser J, Meyer L, Friederici AD.	Neuroimage. 2011 Jun 15;56(4):2310-20. Epub 2011 Mar 21.	Neuroimage. 2011	PubMed	citation	PMID:21421059	pubmed	21421059	create date:2011/03/23 | first author:Obleser J
Characterizing dynamic functional connectivity in the resting brain using variable parameter regression and Kalman filtering approaches.	/pubmed/21420500	Kang J, Wang L, Yan C, Wang J, Liang X, He Y.	Neuroimage. 2011 Jun 1;56(3):1222-34. Epub 2011 Mar 21.	Neuroimage. 2011	PubMed	citation	PMID:21420500	pubmed	21420500	create date:2011/03/23 | first author:Kang J
A hierarchical Bayesian approach for learning sparse spatio-temporal decompositions of multichannel EEG.	/pubmed/21420499	Wu W, Chen Z, Gao S, Brown EN.	Neuroimage. 2011 Jun 15;56(4):1929-45. Epub 2011 Mar 21. Erratum in: Neuroimage. 2011 Aug 15;57(4):1631.	Neuroimage. 2011	PubMed	citation	PMID:21420499	pubmed	21420499	create date:2011/03/23 | first author:Wu W
Title	URL	Description	Details	ShortDetails	Resource	Type	Identifiers	Db	EntrezUID	Properties
Associative encoding deficits in amnestic mild cognitive impairment: a volumetric and functional MRI study.	/pubmed/21419853	Hanseeuw B, Dricot L, Kavec M, Grandin C, Seron X, Ivanoiu A.	Neuroimage. 2011 Jun 1;56(3):1743-8. Epub 2011 Mar 17.	Neuroimage. 2011	PubMed	citation	PMID:21419853	pubmed	21419853	create date:2011/03/23 | first author:Hanseeuw B
Unsupervised multiparametric classification of dynamic susceptibility contrast imaging: study of the healthy brain.	/pubmed/21419230	Artzi M, Aizenstein O, Hendler T, Ben Bashat D.	Neuroimage. 2011 Jun 1;56(3):858-64. Epub 2011 Mar 16.	Neuroimage. 2011	PubMed	citation	PMID:21419230	pubmed	21419230	create date:2011/03/23 | first author:Artzi M
An fMRI investigation of the fronto-striatal learning system in women who exhibit eating disorder behaviors.	/pubmed/21419229	Celone KA, Thompson-Brenner H, Ross RS, Pratt EM, Stern CE.	Neuroimage. 2011 Jun 1;56(3):1749-57. Epub 2011 Mar 23.	Neuroimage. 2011	PubMed	citation	PMID:21419229	pubmed	21419229	create date:2011/03/23 | first author:Celone KA
Multi-template tensor-based morphometry: application to analysis of Alzheimer's disease.	/pubmed/21419228	Koikkalainen J, Lötjönen J, Thurfjell L, Rueckert D, Waldemar G, Soininen H; Alzheimer's Disease Neuroimaging Initiative.	Neuroimage. 2011 Jun 1;56(3):1134-44. Epub 2011 Mar 16.	Neuroimage. 2011	PubMed	citation	PMID:21419228	pubmed	21419228	create date:2011/03/23 | first author:Koikkalainen J
Dynamics of large-scale cortical interactions at high gamma frequencies during word production: event related causality (ERC) analysis of human electrocorticography (ECoG).	/pubmed/21419227	Korzeniewska A, Franaszczuk PJ, Crainiceanu CM, Kuś R, Crone NE.	Neuroimage. 2011 Jun 15;56(4):2218-37. Epub 2011 Mar 16.	Neuroimage. 2011	PubMed	citation	PMID:21419227	pubmed	21419227	create date:2011/03/23 | first author:Korzeniewska A
Microscopic diffusion tensor atlas of the mouse brain.	/pubmed/21419226	Jiang Y, Johnson GA.	Neuroimage. 2011 Jun 1;56(3):1235-43. Epub 2011 Mar 16.	Neuroimage. 2011	PubMed	citation	PMID:21419226	pubmed	21419226	create date:2011/03/23 | first author:Jiang Y
Evidence for functional specialization of hippocampal subfields detected by MR subfield volumetry on high resolution images at 4 T.	/pubmed/21419225	Mueller SG, Chao LL, Berman B, Weiner MW.	Neuroimage. 2011 Jun 1;56(3):851-7. Epub 2011 Mar 16.	Neuroimage. 2011	PubMed	citation	PMID:21419225	pubmed	21419225	create date:2011/03/23 | first author:Mueller SG
Evidence for potentials and limitations of brain plasticity using an atlas of functional resectability of WHO grade II gliomas: towards a minimal common brain"."	/pubmed/21414413	Ius T, Angelini E, Thiebaut de Schotten M, Mandonnet E, Duffau H.	Neuroimage. 2011 Jun 1;56(3):992-1000. Epub 2011 Mar 21.	Neuroimage. 2011	PubMed	citation	PMID:21414413	pubmed	21414413	create date:2011/03/19 | first author:Ius T
Regional brain atrophy in children with multiple sclerosis.	/pubmed/21414412	Aubert-Broche B, Fonov V, Ghassemi R, Narayanan S, Arnold DL, Banwell B, Sled JG, Collins DL.	Neuroimage. 2011 Sep 15;58(2):409-15. Epub 2011 Mar 14.	Neuroimage. 2011	PubMed	citation	PMID:21414412	pubmed	21414412	create date:2011/03/19 | first author:Aubert-Broche B
Common and dissociable neural correlates associated with component processes of inductive reasoning.	/pubmed/21406238	Jia X, Liang P, Lu J, Yang Y, Zhong N, Li K.	Neuroimage. 2011 Jun 15;56(4):2292-9. Epub 2011 Mar 22.	Neuroimage. 2011	PubMed	citation	PMID:21406238	pubmed	21406238	create date:2011/03/17 | first author:Jia X
In vitro and in vivo evaluation of [18F]-FDEGPECO as a PET tracer for imaging the metabotropic glutamate receptor subtype 5 (mGluR5).	/pubmed/21406237	Wanger-Baumann CA, Mu L, Honer M, Belli S, Alf MF, Schubiger PA, Krämer SD, Ametamey SM.	Neuroimage. 2011 Jun 1;56(3):984-91. Epub 2011 Mar 21.	Neuroimage. 2011	PubMed	citation	PMID:21406237	pubmed	21406237	create date:2011/03/17 | first author:Wanger-Baumann CA
Eye fixation-related potentials in free viewing identify encoding failures in change detection.	/pubmed/21406236	Nikolaev AR, Nakatani C, Plomp G, Jurica P, van Leeuwen C.	Neuroimage. 2011 Jun 1;56(3):1598-607. Epub 2011 Mar 22.	Neuroimage. 2011	PubMed	citation	PMID:21406236	pubmed	21406236	create date:2011/03/17 | first author:Nikolaev AR
Head-repositioning does not reduce the reproducibility of fMRI activation in a block-design motor task.	/pubmed/21406235	Soltysik DA, Thomasson D, Rajan S, Gonzalez-Castillo J, DiCamillo P, Biassou N.	Neuroimage. 2011 Jun 1;56(3):1329-37. Epub 2011 Mar 22.	Neuroimage. 2011	PubMed	citation	PMID:21406235	pubmed	21406235	create date:2011/03/17 | first author:Soltysik DA
Optimal design of multi-subject blocked fMRI experiments.	/pubmed/21406234	Maus B, van Breukelen GJ, Goebel R, Berger MP.	Neuroimage. 2011 Jun 1;56(3):1338-52. Epub 2011 Mar 23.	Neuroimage. 2011	PubMed	citation	PMID:21406234	pubmed	21406234	create date:2011/03/17 | first author:Maus B
Altered directional connectivity in Parkinson's disease during performance of a visually guided task.	/pubmed/21402160	Tropini G, Chiang J, Wang ZJ, Ty E, McKeown MJ.	Neuroimage. 2011 Jun 15;56(4):2144-56. Epub 2011 Mar 11.	Neuroimage. 2011	PubMed	citation	PMID:21402160	pubmed	21402160	create date:2011/03/16 | first author:Tropini G
The relationship between cortical sulcal variability and cognitive performance in the elderly.	/pubmed/21397704	Liu T, Wen W, Zhu W, Kochan NA, Trollor JN, Reppermund S, Jin JS, Luo S, Brodaty H, Sachdev PS.	Neuroimage. 2011 Jun 1;56(3):865-73. Epub 2011 Mar 21.	Neuroimage. 2011	PubMed	citation	PMID:21397704	pubmed	21397704	create date:2011/03/15 | first author:Liu T
Automatic morphometry in Alzheimer's disease and mild cognitive impairment.	/pubmed/21397703	Heckemann RA, Keihaninejad S, Aljabar P, Gray KR, Nielsen C, Rueckert D, Hajnal JV, Hammers A; Alzheimer's Disease Neuroimaging Initiative.	Neuroimage. 2011 Jun 15;56(4):2024-37. Epub 2011 Mar 11.	Neuroimage. 2011	PubMed	citation	PMID:21397703	pubmed	21397703	create date:2011/03/15 | first author:Heckemann RA
A critical re-examination of sexual dimorphism in the corpus callosum microstructure.	/pubmed/21397702	Westerhausen R, Kompus K, Dramsdahl M, Falkenberg LE, Grüner R, Hjelmervik H, Specht K, Plessen K, Hugdahl K.	Neuroimage. 2011 Jun 1;56(3):874-80. Epub 2011 Mar 21.	Neuroimage. 2011	PubMed	citation	PMID:21397702	pubmed	21397702	create date:2011/03/15 | first author:Westerhausen R
Probing the cortical network underlying the psychological refractory period: a combined EEG-fMRI study.	/pubmed/21397701	Hesselmann G, Flandin G, Dehaene S.	Neuroimage. 2011 Jun 1;56(3):1608-21. Epub 2011 Mar 21.	Neuroimage. 2011	PubMed	citation	PMID:21397701	pubmed	21397701	create date:2011/03/15 | first author:Hesselmann G
Regional variation, hemispheric asymmetries and gender differences in pericortical white matter.	/pubmed/21397700	Kang X, Herron TJ, Woods DL.	Neuroimage. 2011 Jun 15;56(4):2011-23. Epub 2011 Mar 22.	Neuroimage. 2011	PubMed	citation	PMID:21397700	pubmed	21397700	create date:2011/03/15 | first author:Kang X
Action expertise reduces brain activity for audiovisual matching actions: an fMRI study with expert drummers.	/pubmed/21397699	Petrini K, Pollick FE, Dahl S, McAleer P, McKay LS, Rocchesso D, Waadeland CH, Love S, Avanzini F, Puce A.	Neuroimage. 2011 Jun 1;56(3):1480-92. Epub 2011 Mar 21. Erratum in: Neuroimage. 2011 Aug 15;57(4):1630. McKay, Lawrie [corrected to McKay, Lawrie S].	Neuroimage. 2011	PubMed	citation	PMID:21397699	pubmed	21397699	create date:2011/03/15 | first author:Petrini K
Blood oxygenation level-dependent functional magnetic resonance imaging of bilateral but asymmetrical responses to gustatory stimulation in the rat insular cortex.	/pubmed/21396461	Kida I, Iguchi Y, Hoshi Y.	Neuroimage. 2011 Jun 1;56(3):1520-5. Epub 2011 Mar 15.	Neuroimage. 2011	PubMed	citation	PMID:21396461	pubmed	21396461	create date:2011/03/15 | first author:Kida I
The relationship between the visual evoked potential and the gamma band investigated by blind and semi-blind methods.	/pubmed/21396460	Porcaro C, Ostwald D, Hadjipapas A, Barnes GR, Bagshaw AP.	Neuroimage. 2011 Jun 1;56(3):1059-71. Epub 2011 Mar 30.	Neuroimage. 2011	PubMed	citation	PMID:21396460	pubmed	21396460	create date:2011/03/15 | first author:Porcaro C
Connectivity-based segmentation of human amygdala nuclei using probabilistic tractography.	/pubmed/21396459	Saygin ZM, Osher DE, Augustinack J, Fischl B, Gabrieli JD.	Neuroimage. 2011 Jun 1;56(3):1353-61. Epub 2011 Mar 8.	Neuroimage. 2011	PubMed	citation	PMID:21396459	pubmed	21396459	create date:2011/03/15 | first author:Saygin ZM
Controlling false positive rates in mass-multivariate tests for electromagnetic responses.	/pubmed/21396458	Barnes GR, Litvak V, Brookes MJ, Friston KJ.	Neuroimage. 2011 Jun 1;56(3):1072-81. Epub 2011 Mar 17.	Neuroimage. 2011	PubMed	citation	PMID:21396458	pubmed	21396458	create date:2011/03/15 | first author:Barnes GR
Time course and spatial distribution of fMRI signal changes during single-pulse transcranial magnetic stimulation to the primary motor cortex.	/pubmed/21396457	Shitara H, Shinozaki T, Takagishi K, Honda M, Hanakawa T.	Neuroimage. 2011 Jun 1;56(3):1469-79. Epub 2011 Mar 17.	Neuroimage. 2011	PubMed	citation	PMID:21396457	pubmed	21396457	create date:2011/03/15 | first author:Shitara H
Large-scale directional connections among multi resting-state neural networks in human brain: a functional MRI and Bayesian network modeling study.	/pubmed/21396456	Li R, Chen K, Fleisher AS, Reiman EM, Yao L, Wu X.	Neuroimage. 2011 Jun 1;56(3):1035-42. Epub 2011 Mar 17.	Neuroimage. 2011	PubMed	citation	PMID:21396456	pubmed	21396456	create date:2011/03/15 | first author:Li R
Progression of monoaminergic dysfunction in Parkinson's disease: a longitudinal 18F-dopa PET study.	/pubmed/21396455	Pavese N, Rivero-Bosch M, Lewis SJ, Whone AL, Brooks DJ.	Neuroimage. 2011 Jun 1;56(3):1463-8. Epub 2011 Mar 17.	Neuroimage. 2011	PubMed	citation	PMID:21396455	pubmed	21396455	create date:2011/03/15 | first author:Pavese N
Dynamic modeling of neuronal responses in fMRI using cubature Kalman filtering.	/pubmed/21396454	Havlicek M, Friston KJ, Jan J, Brazdil M, Calhoun VD.	Neuroimage. 2011 Jun 15;56(4):2109-28. Epub 2011 Mar 9.	Neuroimage. 2011	PubMed	citation	PMID:21396454	pubmed	21396454	create date:2011/03/15 | first author:Havlicek M
Contrast-to-noise ratios for indices of anisotropy obtained from diffusion MRI: a study with standard clinical b-values at 3T.	/pubmed/21392583	Correia MM, Newcombe VF, Williams GB.	Neuroimage. 2011 Aug 1;57(3):1103-15. Epub 2011 Mar 21.	Neuroimage. 2011	PubMed	citation	PMID:21392583	pubmed	21392583	create date:2011/03/12 | first author:Correia MM
Pseudocontinuous arterial spin labeling perfusion magnetic resonance imaging--a normative study of reproducibility in the human brain.	/pubmed/21385620	Wu WC, Jiang SF, Yang SC, Lien SH.	Neuroimage. 2011 Jun 1;56(3):1244-50. Epub 2011 Mar 6.	Neuroimage. 2011	PubMed	citation	PMID:21385620	pubmed	21385620	create date:2011/03/10 | first author:Wu WC
The locative alternation: distinguishing linguistic processing cost from error signals in Broca's region.	/pubmed/21385619	Christensen KR, Wallentin M.	Neuroimage. 2011 Jun 1;56(3):1622-31. Epub 2011 Mar 6.	Neuroimage. 2011	PubMed	citation	PMID:21385619	pubmed	21385619	create date:2011/03/10 | first author:Christensen KR
White matter cerebral blood flow is inversely correlated with structural and functional connectivity in the human brain.	/pubmed/21385618	Aslan S, Huang H, Uh J, Mishra V, Xiao G, van Osch MJ, Lu H.	Neuroimage. 2011 Jun 1;56(3):1145-53. Epub 2011 Mar 6.	Neuroimage. 2011	PubMed	citation	PMID:21385618	pubmed	21385618	create date:2011/03/10 | first author:Aslan S
The structural neuroanatomy of music emotion recognition: evidence from frontotemporal lobar degeneration.	/pubmed/21385617	Omar R, Henley SM, Bartlett JW, Hailstone JC, Gordon E, Sauter DA, Frost C, Scott SK, Warren JD.	Neuroimage. 2011 Jun 1;56(3):1814-21. Epub 2011 Mar 6.	Neuroimage. 2011	PubMed	citation	PMID:21385617	pubmed	21385617	create date:2011/03/10 | first author:Omar R
Improved recovery of the hemodynamic response in diffuse optical imaging using short optode separations and state-space modeling.	/pubmed/21385616	Gagnon L, Perdue K, Greve DN, Goldenholz D, Kaskhedikar G, Boas DA.	Neuroimage. 2011 Jun 1;56(3):1362-71. Epub 2011 Mar 6.	Neuroimage. 2011	PubMed	citation	PMID:21385616	pubmed	21385616	create date:2011/03/10 | first author:Gagnon L
Are the neural correlates of stopping and not going identical? Quantitative meta-analysis of two response inhibition tasks.	/pubmed/21376819	Swick D, Ashley V, Turken U.	Neuroimage. 2011 Jun 1;56(3):1655-65. Epub 2011 Mar 3.	Neuroimage. 2011	PubMed	citation	PMID:21376819	pubmed	21376819	create date:2011/03/08 | first author:Swick D
Topographically specific functional connectivity between visual field maps in the human brain.	/pubmed/21376818	Heinzle J, Kahnt T, Haynes JD.	Neuroimage. 2011 Jun 1;56(3):1426-36. Epub 2011 Mar 3.	Neuroimage. 2011	PubMed	citation	PMID:21376818	pubmed	21376818	create date:2011/03/08 | first author:Heinzle J
Oscillating neuro-capillary coupling during cortical spreading depression as observed by tracking of FITC-labeled RBCs in single capillaries.	/pubmed/21376817	Tomita M, Tomita Y, Unekawa M, Toriumi H, Suzuki N.	Neuroimage. 2011 Jun 1;56(3):1001-10. Epub 2011 Mar 3.	Neuroimage. 2011	PubMed	citation	PMID:21376817	pubmed	21376817	create date:2011/03/08 | first author:Tomita M
Multiple scales of organization for object selectivity in ventral visual cortex.	/pubmed/21376816	Brants M, Baeck A, Wagemans J, de Beeck HP.	Neuroimage. 2011 Jun 1;56(3):1372-81. Epub 2011 Mar 3.	Neuroimage. 2011	PubMed	citation	PMID:21376816	pubmed	21376816	create date:2011/03/08 | first author:Brants M
Imagery for shapes activates position-invariant representations in human visual cortex.	/pubmed/21376815	Stokes M, Saraiva A, Rohenkohl G, Nobre AC.	Neuroimage. 2011 Jun 1;56(3):1540-5. Epub 2011 Mar 3.	Neuroimage. 2011	PubMed	citation	PMID:21376815	pubmed	21376815	create date:2011/03/08 | first author:Stokes M
Rapid high-resolution three-dimensional mapping of T1 and age-dependent variations in the non-human primate brain using magnetization-prepared rapid gradient-echo (MPRAGE) sequence.	/pubmed/21376814	Liu JV, Bock NA, Silva AC.	Neuroimage. 2011 Jun 1;56(3):1154-63. Epub 2011 Mar 3.	Neuroimage. 2011	PubMed	citation	PMID:21376814	pubmed	21376814	create date:2011/03/08 | first author:Liu JV
Functional connectivity MRI in infants: exploration of the functional organization of the developing brain.	/pubmed/21376813	Smyser CD, Snyder AZ, Neil JJ.	Neuroimage. 2011 Jun 1;56(3):1437-52. Epub 2011 Mar 3. Review.	Neuroimage. 2011	PubMed	citation	PMID:21376813	pubmed	21376813	create date:2011/03/08 | first author:Smyser CD
Avoiding asymmetry-induced bias in longitudinal image processing.	/pubmed/21376812	Reuter M, Fischl B.	Neuroimage. 2011 Jul 1;57(1):19-21. Epub 2011 Mar 3.	Neuroimage. 2011	PubMed	citation	PMID:21376812	pubmed	21376812	create date:2011/03/08 | first author:Reuter M
Brain-behavior correlates of optimizing learning through interleaved practice.	/pubmed/21376126	Lin CH, Knowlton BJ, Chiang MC, Iacoboni M, Udompholkul P, Wu AD.	Neuroimage. 2011 Jun 1;56(3):1758-72. Epub 2011 Mar 2.	Neuroimage. 2011	PubMed	citation	PMID:21376126	pubmed	21376126	create date:2011/03/08 | first author:Lin CH
How mood challenges emotional memory formation: an fMRI investigation.	/pubmed/21371560	Fitzgerald DA, Arnold JF, Becker ES, Speckens AE, Rinck M, Rijpkema M, Fernández G, Tendolkar I.	Neuroimage. 2011 Jun 1;56(3):1783-90. Epub 2011 Mar 1.	Neuroimage. 2011	PubMed	citation	PMID:21371560	pubmed	21371560	create date:2011/03/05 | first author:Fitzgerald DA
Effects of C825T polymorphism of the GNB3 gene on availability of dopamine transporter in healthy volunteers--a SPECT study.	/pubmed/21371559	Chen PS, Yeh TL, Lee IH, Lin CB, Tsai HC, Chen KC, Chiu NT, Yao WJ, Yang YK, Chou YH.	Neuroimage. 2011 Jun 1;56(3):1526-30. Epub 2011 Mar 1.	Neuroimage. 2011	PubMed	citation	PMID:21371559	pubmed	21371559	create date:2011/03/05 | first author:Chen PS
Body image distortions in bulimia nervosa: investigating body size overestimation and body size satisfaction by fMRI.	/pubmed/21362488	Mohr HM, Röder C, Zimmermann J, Hummel D, Negele A, Grabhorn R.	Neuroimage. 2011 Jun 1;56(3):1822-31. Epub 2011 Feb 26.	Neuroimage. 2011	PubMed	citation	PMID:21362488	pubmed	21362488	create date:2011/03/03 | first author:Mohr HM
Morphological and functional midbrain phenotypes in Fibroblast Growth Factor 17 mutant mice detected by Mn-enhanced MRI.	/pubmed/21356319	Yu X, Nieman BJ, Sudarov A, Szulc KU, Abdollahian DJ, Bhatia N, Lalwani AK, Joyner AL, Turnbull DH.	Neuroimage. 2011 Jun 1;56(3):1251-8. Epub 2011 Feb 26.	Neuroimage. 2011	PubMed	citation	PMID:21356319	pubmed	21356319	create date:2011/03/02 | first author:Yu X
Reduced resting-state functional connectivity between amygdala and orbitofrontal cortex in social anxiety disorder.	/pubmed/21356318	Hahn A, Stein P, Windischberger C, Weissenbacher A, Spindelegger C, Moser E, Kasper S, Lanzenberger R.	Neuroimage. 2011 Jun 1;56(3):881-9. Epub 2011 Feb 26.	Neuroimage. 2011	PubMed	citation	PMID:21356318	pubmed	21356318	create date:2011/03/02 | first author:Hahn A
Neuroplasticity of semantic representations for musical instruments in professional musicians.	/pubmed/21356317	Hoenig K, Müller C, Herrnberger B, Sim EJ, Spitzer M, Ehret G, Kiefer M.	Neuroimage. 2011 Jun 1;56(3):1714-25. Epub 2011 Feb 26.	Neuroimage. 2011	PubMed	citation	PMID:21356317	pubmed	21356317	create date:2011/03/02 | first author:Hoenig K
Title	URL	Description	Details	ShortDetails	Resource	Type	Identifiers	Db	EntrezUID	Properties
Specialization of right temporo-parietal junction for mentalizing and its relation to social impairments in autism.	/pubmed/21356316	Lombardo MV, Chakrabarti B, Bullmore ET; MRC AIMS Consortium, Baron-Cohen S.	Neuroimage. 2011 Jun 1;56(3):1832-8. Epub 2011 Feb 26.	Neuroimage. 2011	PubMed	citation	PMID:21356316	pubmed	21356316	create date:2011/03/02 | first author:Lombardo MV
Sex differences in grey matter atrophy patterns among AD and aMCI patients: results from ADNI.	/pubmed/21356315	Skup M, Zhu H, Wang Y, Giovanello KS, Lin JA, Shen D, Shi F, Gao W, Lin W, Fan Y, Zhang H; Alzheimer's Disease Neuroimaging Initiative.	Neuroimage. 2011 Jun 1;56(3):890-906. Epub 2011 Feb 26.	Neuroimage. 2011	PubMed	citation	PMID:21356315	pubmed	21356315	create date:2011/03/02 | first author:Skup M
Frequency-specific electrocorticographic correlates of working memory delay period fMRI activity.	/pubmed/21356314	Khursheed F, Tandon N, Tertel K, Pieters TA, Disano MA, Ellmore TM.	Neuroimage. 2011 Jun 1;56(3):1773-82. Epub 2011 Feb 26.	Neuroimage. 2011	PubMed	citation	PMID:21356314	pubmed	21356314	create date:2011/03/02 | first author:Khursheed F
Resting-state networks in the macaque at 7 T.	/pubmed/21356313	Hutchison RM, Leung LS, Mirsattari SM, Gati JS, Menon RS, Everling S.	Neuroimage. 2011 Jun 1;56(3):1546-55. Epub 2011 Feb 26.	Neuroimage. 2011	PubMed	citation	PMID:21356313	pubmed	21356313	create date:2011/03/02 | first author:Hutchison RM
Focused ultrasound modulates region-specific brain activity.	/pubmed/21354315	Yoo SS, Bystritsky A, Lee JH, Zhang Y, Fischer K, Min BK, McDannold NJ, Pascual-Leone A, Jolesz FA.	Neuroimage. 2011 Jun 1;56(3):1267-75. Epub 2011 Feb 24.	Neuroimage. 2011	PubMed	citation	PMID:21354315	pubmed	21354315	create date:2011/03/01 | first author:Yoo SS
Track density imaging (TDI): validation of super resolution property.	/pubmed/21354314	Calamante F, Tournier JD, Heidemann RM, Anwander A, Jackson GD, Connelly A.	Neuroimage. 2011 Jun 1;56(3):1259-66. Epub 2011 Feb 24.	Neuroimage. 2011	PubMed	citation	PMID:21354314	pubmed	21354314	create date:2011/03/01 | first author:Calamante F
Familial and disease specific abnormalities in the neural correlates of the Stroop Task in Bipolar Disorder.	/pubmed/21352930	Pompei F, Jogia J, Tatarelli R, Girardi P, Rubia K, Kumari V, Frangou S.	Neuroimage. 2011 Jun 1;56(3):1677-84. Epub 2011 Feb 22.	Neuroimage. 2011	PubMed	citation	PMID:21352930	pubmed	21352930	create date:2011/03/01 | first author:Pompei F
Gray matter alterations in visual cortex of patients with loss of central vision due to hereditary retinal dystrophies.	/pubmed/21352929	Plank T, Frolo J, Brandl-Rühle S, Renner AB, Hufendiek K, Helbig H, Greenlee MW.	Neuroimage. 2011 Jun 1;56(3):1556-65. Epub 2011 Feb 23.	Neuroimage. 2011	PubMed	citation	PMID:21352929	pubmed	21352929	create date:2011/03/01 | first author:Plank T
COMT and ANKK1 gene-gene interaction modulates contextual updating of mental representations.	/pubmed/21352928	Garcia-Garcia M, Barceló F, Clemente IC, Escera C.	Neuroimage. 2011 Jun 1;56(3):1641-7. Epub 2011 Feb 22.	Neuroimage. 2011	PubMed	citation	PMID:21352928	pubmed	21352928	create date:2011/03/01 | first author:Garcia-Garcia M
A Bayesian model of shape and appearance for subcortical brain segmentation.	/pubmed/21352927	Patenaude B, Smith SM, Kennedy DN, Jenkinson M.	Neuroimage. 2011 Jun 1;56(3):907-22. Epub 2011 Feb 23.	Neuroimage. 2011	PubMed	citation	PMID:21352927	pubmed	21352927	create date:2011/03/01 | first author:Patenaude B
Distribution of collateral fibers in the monkey cervical spinal cord detected with diffusion-weighted magnetic resonance imaging.	/pubmed/21352926	Lundell H, Nielsen JB, Ptito M, Dyrby TB.	Neuroimage. 2011 Jun 1;56(3):923-9. Epub 2011 Feb 23.	Neuroimage. 2011	PubMed	citation	PMID:21352926	pubmed	21352926	create date:2011/03/01 | first author:Lundell H
Measuring functional connectivity using MEG: methodology and comparison with fcMRI.	/pubmed/21352925	Brookes MJ, Hale JR, Zumer JM, Stevenson CM, Francis ST, Barnes GR, Owen JP, Morris PG, Nagarajan SS.	Neuroimage. 2011 Jun 1;56(3):1082-104. Epub 2011 Feb 23.	Neuroimage. 2011	PubMed	citation	PMID:21352925	pubmed	21352925	create date:2011/03/01 | first author:Brookes MJ
ERP correlates of action effect prediction and visual sensory attenuation in voluntary action.	/pubmed/21352924	Hughes G, Waszak F.	Neuroimage. 2011 Jun 1;56(3):1632-40. Epub 2011 Feb 23.	Neuroimage. 2011	PubMed	citation	PMID:21352924	pubmed	21352924	create date:2011/03/01 | first author:Hughes G
A gateway system in rostral PFC? Evidence from biasing attention to perceptual information and internal representations.	/pubmed/21352923	Henseler I, Krüger S, Dechent P, Gruber O.	Neuroimage. 2011 Jun 1;56(3):1666-76. Epub 2011 Feb 23.	Neuroimage. 2011	PubMed	citation	PMID:21352923	pubmed	21352923	create date:2011/03/01 | first author:Henseler I
Individual differences in neural activity during a facial expression vs. identity working memory task.	/pubmed/21349341	Neta M, Whalen PJ.	Neuroimage. 2011 Jun 1;56(3):1685-92. Epub 2011 Feb 22.	Neuroimage. 2011	PubMed	citation	PMID:21349341	pubmed	21349341	create date:2011/02/26 | first author:Neta M
Bias in tensor based morphometry Stat-ROI measures may result in unrealistic power estimates.	/pubmed/21349340	Thompson WK, Holland D; Alzheimer's Disease Neuroimaging Initiative.	Neuroimage. 2011 Jul 1;57(1):1-4; discussion 5-14. Epub 2011 Feb 22.	Neuroimage. 2011	PubMed	citation	PMID:21349340	pubmed	21349340	create date:2011/02/26 | first author:Thompson WK
Structural, functional and molecular imaging of the brain in primary focal dystonia--a review.	/pubmed/21349339	Zoons E, Booij J, Nederveen AJ, Dijk JM, Tijssen MA.	Neuroimage. 2011 Jun 1;56(3):1011-20. Epub 2011 Feb 22. Review.	Neuroimage. 2011	PubMed	citation	PMID:21349339	pubmed	21349339	create date:2011/02/26 | first author:Zoons E
Neurochemical alterations in adolescent chronic marijuana smokers: a proton MRS study.	/pubmed/21349338	Prescot AP, Locatelli AE, Renshaw PF, Yurgelun-Todd DA.	Neuroimage. 2011 Jul 1;57(1):69-75. Epub 2011 Feb 22.	Neuroimage. 2011	PubMed	citation	PMID:21349338	pubmed	21349338	create date:2011/02/26 | first author:Prescot AP
Post-treatment with amphetamine enhances reinnervation of the ipsilateral side cortex in stroke rats.	/pubmed/21349337	Liu HS, Shen H, Harvey BK, Castillo P, Lu H, Yang Y, Wang Y.	Neuroimage. 2011 May 1;56(1):280-9. Epub 2011 Feb 22.	Neuroimage. 2011	PubMed	citation	PMID:21349337	pubmed	21349337	create date:2011/02/26 | first author:Liu HS
EEG-BOLD correlations during (post-)adolescent brain maturation.	/pubmed/21349336	Lüchinger R, Michels L, Martin E, Brandeis D.	Neuroimage. 2011 Jun 1;56(3):1493-505. Epub 2011 Feb 22.	Neuroimage. 2011	PubMed	citation	PMID:21349336	pubmed	21349336	create date:2011/02/26 | first author:Lüchinger R
Neural mechanisms of semantic interference and false recognition in short-term memory.	/pubmed/21349335	Atkins AS, Reuter-Lorenz PA.	Neuroimage. 2011 Jun 1;56(3):1726-34. Epub 2011 Feb 22.	Neuroimage. 2011	PubMed	citation	PMID:21349335	pubmed	21349335	create date:2011/02/26 | first author:Atkins AS
Quantitative in vivo measurement of early axonal transport deficits in a triple transgenic mouse model of Alzheimer's disease using manganese-enhanced MRI.	/pubmed/21338698	Kim J, Choi IY, Michaelis ML, Lee P.	Neuroimage. 2011 Jun 1;56(3):1286-92. Epub 2011 Feb 19.	Neuroimage. 2011	PubMed	citation	PMID:21338698	pubmed	21338698	create date:2011/02/23 | first author:Kim J
Multi-echo fMRI of the cortical laminae in humans at 7 T.	/pubmed/21338697	Koopmans PJ, Barth M, Orzada S, Norris DG.	Neuroimage. 2011 Jun 1;56(3):1276-85. Epub 2011 Feb 19.	Neuroimage. 2011	PubMed	citation	PMID:21338697	pubmed	21338697	create date:2011/02/23 | first author:Koopmans PJ
Verification of predicted robustness and accuracy of multivariate analysis.	/pubmed/21338696	Markiewicz PJ, Matthews JC, Declerck J, Herholz K; Alzheimer's Disease Neuroimaging Initiative (ADNI).	Neuroimage. 2011 Jun 1;56(3):1382-5. Epub 2011 Feb 19.	Neuroimage. 2011	PubMed	citation	PMID:21338696	pubmed	21338696	create date:2011/02/23 | first author:Markiewicz PJ
Meta-analyzing brain dysfunctions in dyslexic children and adults.	/pubmed/21338695	Richlan F, Kronbichler M, Wimmer H.	Neuroimage. 2011 Jun 1;56(3):1735-42. Epub 2011 Feb 19.	Neuroimage. 2011	PubMed	citation	PMID:21338695	pubmed	21338695	create date:2011/02/23 | first author:Richlan F
Magnetisation transfer ratio in optic neuritis is associated with axonal loss, but not with demyelination.	/pubmed/21338694	Klistorner A, Chaganti J, Garrick R, Moffat K, Yiannikas C.	Neuroimage. 2011 May 1;56(1):21-6. Epub 2011 Feb 19. Erratum in: Neuroimage. 2011 Jun 15;56(4):2375.	Neuroimage. 2011	PubMed	citation	PMID:21338694	pubmed	21338694	create date:2011/02/23 | first author:Klistorner A
Non-parametric model selection for subject-specific topological organization of resting-state functional connectivity.	/pubmed/21338693	Ferrarini L, Veer IM, van Lew B, Oei NY, van Buchem MA, Reiber JH, Rombouts SA, Milles J.	Neuroimage. 2011 Jun 1;56(3):1453-62. Epub 2011 Feb 19.	Neuroimage. 2011	PubMed	citation	PMID:21338693	pubmed	21338693	create date:2011/02/23 | first author:Ferrarini L
Reduced striatal volume in cocaine-dependent patients.	/pubmed/21338692	Barrós-Loscertales A, Garavan H, Bustamante JC, Ventura-Campos N, Llopis JJ, Belloch V, Parcet MA, Avila C.	Neuroimage. 2011 Jun 1;56(3):1021-6. Epub 2011 Feb 19.	Neuroimage. 2011	PubMed	citation	PMID:21338692	pubmed	21338692	create date:2011/02/23 | first author:Barrós-Loscertales A
Regions of interest for resting-state fMRI analysis determined by inter-voxel cross-correlation.	/pubmed/21338691	Golestani AM, Goodyear BG.	Neuroimage. 2011 May 1;56(1):246-51. Epub 2011 Feb 19.	Neuroimage. 2011	PubMed	citation	PMID:21338691	pubmed	21338691	create date:2011/02/23 | first author:Golestani AM
The role of the prefrontal cortex in controlling gender-stereotypical associations: a TMS investigation.	/pubmed/21338690	Cattaneo Z, Mattavelli G, Platania E, Papagno C.	Neuroimage. 2011 Jun 1;56(3):1839-46. Epub 2011 Feb 19.	Neuroimage. 2011	PubMed	citation	PMID:21338690	pubmed	21338690	create date:2011/02/23 | first author:Cattaneo Z
FADTTS: functional analysis of diffusion tensor tract statistics.	/pubmed/21335092	Zhu H, Kong L, Li R, Styner M, Gerig G, Lin W, Gilmore JH.	Neuroimage. 2011 Jun 1;56(3):1412-25. Epub 2011 Feb 16.	Neuroimage. 2011	PubMed	citation	PMID:21335092	pubmed	21335092	create date:2011/02/22 | first author:Zhu H
Sustained responses for pitch and vowels map to similar sites in human auditory cortex.	/pubmed/21335091	Gutschalk A, Uppenkamp S.	Neuroimage. 2011 Jun 1;56(3):1578-87. Epub 2011 Feb 16.	Neuroimage. 2011	PubMed	citation	PMID:21335091	pubmed	21335091	create date:2011/02/22 | first author:Gutschalk A
Dissociable networks involved in spatial and temporal order source retrieval.	/pubmed/21334445	Ekstrom AD, Copara MS, Isham EA, Wang WC, Yonelinas AP.	Neuroimage. 2011 Jun 1;56(3):1803-13. Epub 2011 Feb 18.	Neuroimage. 2011	PubMed	citation	PMID:21334445	pubmed	21334445	create date:2011/02/22 | first author:Ekstrom AD
The left fusiform gyrus hosts trisensory representations of manipulable objects.	/pubmed/21334444	Kassuba T, Klinge C, Hölig C, Menz MM, Ptito M, Röder B, Siebner HR.	Neuroimage. 2011 Jun 1;56(3):1566-77. Epub 2011 Feb 18.	Neuroimage. 2011	PubMed	citation	PMID:21334444	pubmed	21334444	create date:2011/02/22 | first author:Kassuba T
Atypical neural networks for social orienting in autism spectrum disorders.	/pubmed/21334443	Greene DJ, Colich N, Iacoboni M, Zaidel E, Bookheimer SY, Dapretto M.	Neuroimage. 2011 May 1;56(1):354-62. Epub 2011 Feb 18.	Neuroimage. 2011	PubMed	citation	PMID:21334443	pubmed	21334443	create date:2011/02/22 | first author:Greene DJ
Impact of Mindfulness-Based Stress Reduction training on intrinsic brain connectivity.	/pubmed/21334442	Kilpatrick LA, Suyenobu BY, Smith SR, Bueller JA, Goodman T, Creswell JD, Tillisch K, Mayer EA, Naliboff BD.	Neuroimage. 2011 May 1;56(1):290-8. Epub 2011 Feb 18.	Neuroimage. 2011	PubMed	citation	PMID:21334442	pubmed	21334442	create date:2011/02/22 | first author:Kilpatrick LA
A data-driven framework for neural field modeling.	/pubmed/21329758	Freestone DR, Aram P, Dewar M, Scerri K, Grayden DB, Kadirkamanathan V.	Neuroimage. 2011 Jun 1;56(3):1043-58. Epub 2011 Feb 15.	Neuroimage. 2011	PubMed	citation	PMID:21329758	pubmed	21329758	create date:2011/02/19 | first author:Freestone DR
Effect of radiolabeled metabolite elimination from the brain on the accuracy of cerebral enzyme activity estimation using positron emission tomography with substrate tracers.	/pubmed/21324368	Ohya T, Okamura T, Nagai Y, Fukushi K, Irie T, Suhara T, Zhang MR, Fukumura T, Kikuchi T.	Neuroimage. 2011 Jun 1;56(3):1105-10. Epub 2011 Feb 13.	Neuroimage. 2011	PubMed	citation	PMID:21324368	pubmed	21324368	create date:2011/02/18 | first author:Ohya T
Multi-site voxel-based morphometry--not quite there yet.	/pubmed/21324367	Focke NK, Helms G, Kaspar S, Diederich C, Tóth V, Dechent P, Mohr A, Paulus W.	Neuroimage. 2011 Jun 1;56(3):1164-70. Epub 2011 Feb 13.	Neuroimage. 2011	PubMed	citation	PMID:21324367	pubmed	21324367	create date:2011/02/18 | first author:Focke NK
Functional MRI response and correlated electrophysiological changes during posterior hypothalamic nucleus deep brain stimulation.	/pubmed/21320611	Young CK, Brown AR, Robinson JH, Tuor UI, Dunn JF, Bland BH, Teskey GC.	Neuroimage. 2011 May 1;56(1):35-44. Epub 2011 Feb 12.	Neuroimage. 2011	PubMed	citation	PMID:21320611	pubmed	21320611	create date:2011/02/16 | first author:Young CK
Processing of facial expressions and their significance for the observer in subregions of the human amygdala.	/pubmed/21320610	Boll S, Gamer M, Kalisch R, Büchel C.	Neuroimage. 2011 May 1;56(1):299-306. Epub 2011 Feb 12.	Neuroimage. 2011	PubMed	citation	PMID:21320610	pubmed	21320610	create date:2011/02/16 | first author:Boll S
Age and disease related changes in the translocator protein (TSPO) system in the human brain: positron emission tomography measurements with [11C]vinpocetine.	/pubmed/21320609	Gulyás B, Vas A, Tóth M, Takano A, Varrone A, Cselényi Z, Schain M, Mattsson P, Halldin C.	Neuroimage. 2011 Jun 1;56(3):1111-21. Epub 2011 Feb 12.	Neuroimage. 2011	PubMed	citation	PMID:21320609	pubmed	21320609	create date:2011/02/16 | first author:Gulyás B
Structural MRI detects progressive regional brain atrophy and neuroprotective effects in N171-82Q Huntington's disease mouse model.	/pubmed/21320608	Cheng Y, Peng Q, Hou Z, Aggarwal M, Zhang J, Mori S, Ross CA, Duan W.	Neuroimage. 2011 Jun 1;56(3):1027-34. Epub 2011 Feb 12.	Neuroimage. 2011	PubMed	citation	PMID:21320608	pubmed	21320608	create date:2011/02/16 | first author:Cheng Y
The role of GABAergic modulation in motor function related neuronal network activity.	/pubmed/21320607	Hall SD, Stanford IM, Yamawaki N, McAllister CJ, Rönnqvist KC, Woodhall GL, Furlong PL.	Neuroimage. 2011 Jun 1;56(3):1506-10. Epub 2011 Feb 12.	Neuroimage. 2011	PubMed	citation	PMID:21320607	pubmed	21320607	create date:2011/02/16 | first author:Hall SD
High-field (9.4 T) MRI of brain dysmyelination by quantitative mapping of magnetic susceptibility.	/pubmed/21320606	Liu C, Li W, Johnson GA, Wu B.	Neuroimage. 2011 Jun 1;56(3):930-8. Epub 2011 Feb 12.	Neuroimage. 2011	PubMed	citation	PMID:21320606	pubmed	21320606	create date:2011/02/16 | first author:Liu C
Task relevance modulates successful retrieval effects during explicit and implicit memory tests.	/pubmed/21316476	Elman JA, Shimamura AP.	Neuroimage. 2011 May 1;56(1):345-53. Epub 2011 Feb 21.	Neuroimage. 2011	PubMed	citation	PMID:21316476	pubmed	21316476	create date:2011/02/15 | first author:Elman JA
Cortical and striatal contributions to automaticity in information-integration categorization.	/pubmed/21316475	Waldschmidt JG, Ashby FG.	Neuroimage. 2011 Jun 1;56(3):1791-802. Epub 2011 Feb 18.	Neuroimage. 2011	PubMed	citation	PMID:21316475	pubmed	21316475	create date:2011/02/15 | first author:Waldschmidt JG
Axon diameter mapping in the presence of orientation dispersion with diffusion MRI.	/pubmed/21316474	Zhang H, Hubbard PL, Parker GJ, Alexander DC.	Neuroimage. 2011 Jun 1;56(3):1301-15. Epub 2011 Feb 19.	Neuroimage. 2011	PubMed	citation	PMID:21316474	pubmed	21316474	create date:2011/02/15 | first author:Zhang H
The development of future-oriented control: an electrophysiological investigation.	/pubmed/21316473	Waxer M, Morton JB.	Neuroimage. 2011 Jun 1;56(3):1648-54. Epub 2011 Feb 18.	Neuroimage. 2011	PubMed	citation	PMID:21316473	pubmed	21316473	create date:2011/02/15 | first author:Waxer M
Accurate epileptogenic focus localization through time-variant functional connectivity analysis of intracranial electroencephalographic signals.	/pubmed/21316472	van Mierlo P, Carrette E, Hallez H, Vonck K, Van Roost D, Boon P, Staelens S.	Neuroimage. 2011 Jun 1;56(3):1122-33. Epub 2011 Feb 18.	Neuroimage. 2011	PubMed	citation	PMID:21316472	pubmed	21316472	create date:2011/02/15 | first author:van Mierlo P
Title	URL	Description	Details	ShortDetails	Resource	Type	Identifiers	Db	EntrezUID	Properties
Quantification of accuracy and precision of multi-center DTI measurements: a diffusion phantom and human brain study.	/pubmed/21316471	Zhu T, Hu R, Qiu X, Taylor M, Tso Y, Yiannoutsos C, Navia B, Mori S, Ekholm S, Schifitto G, Zhong J.	Neuroimage. 2011 Jun 1;56(3):1398-411. Epub 2011 Feb 18.	Neuroimage. 2011	PubMed	citation	PMID:21316471	pubmed	21316471	create date:2011/02/15 | first author:Zhu T
LoAd: a locally adaptive cortical segmentation algorithm.	/pubmed/21316470	Cardoso MJ, Clarkson MJ, Ridgway GR, Modat M, Fox NC, Ourselin S; Alzheimer's Disease Neuroimaging Initiative.	Neuroimage. 2011 Jun 1;56(3):1386-97. Epub 2011 Feb 23.	Neuroimage. 2011	PubMed	citation	PMID:21316470	pubmed	21316470	create date:2011/02/15 | first author:Cardoso MJ
The effect of intra- and inter-subject variability of hemodynamic responses on group level Granger causality analyses.	/pubmed/21316469	Schippers MB, Renken R, Keysers C.	Neuroimage. 2011 Jul 1;57(1):22-36. Epub 2011 Feb 26.	Neuroimage. 2011	PubMed	citation	PMID:21316469	pubmed	21316469	create date:2011/02/15 | first author:Schippers MB
How specific is specific phobia? Different neural response patterns in two subtypes of specific phobia.	/pubmed/21316468	Lueken U, Kruschwitz JD, Muehlhan M, Siegert J, Hoyer J, Wittchen HU.	Neuroimage. 2011 May 1;56(1):363-72. Epub 2011 Feb 18.	Neuroimage. 2011	PubMed	citation	PMID:21316468	pubmed	21316468	create date:2011/02/15 | first author:Lueken U
Boys do it the right way: sex-dependent amygdala lateralization during face processing in adolescents.	/pubmed/21316467	Schneider S, Peters J, Bromberg U, Brassen S, Menz MM, Miedl SF, Loth E, Banaschewski T, Barbot A, Barker G, Conrod PJ, Dalley JW, Flor H, Gallinat J, Garavan H, Heinz A, Itterman B, Mallik C, Mann K, Artiges E, Paus T, Poline JB, et al.	Neuroimage. 2011 Jun 1;56(3):1847-53. Epub 2011 Feb 22.	Neuroimage. 2011	PubMed	citation	PMID:21316467	pubmed	21316467	create date:2011/02/15 | first author:Schneider S
Mapping the flow of information within the putative mirror neuron system during gesture observation.	/pubmed/21316466	Schippers MB, Keysers C.	Neuroimage. 2011 Jul 1;57(1):37-44. Epub 2011 Feb 20.	Neuroimage. 2011	PubMed	citation	PMID:21316466	pubmed	21316466	create date:2011/02/15 | first author:Schippers MB
Stability of fMRI striatal response to alcohol cues: a hierarchical linear modeling approach.	/pubmed/21316465	Schacht JP, Anton RF, Randall PK, Li X, Henderson S, Myrick H.	Neuroimage. 2011 May 1;56(1):61-8. Epub 2011 Feb 18.	Neuroimage. 2011	PubMed	citation	PMID:21316465	pubmed	21316465	create date:2011/02/15 | first author:Schacht JP
Evoked and induced oscillatory activity contributes to abnormal auditory sensory gating in schizophrenia.	/pubmed/21316464	Popov T, Jordanov T, Weisz N, Elbert T, Rockstroh B, Miller GA.	Neuroimage. 2011 May 1;56(1):307-14. Epub 2011 Feb 18.	Neuroimage. 2011	PubMed	citation	PMID:21316464	pubmed	21316464	create date:2011/02/15 | first author:Popov T
Symmetric diffeomorphic registration of fibre orientation distributions.	/pubmed/21316463	Raffelt D, Tournier JD, Fripp J, Crozier S, Connelly A, Salvado O.	Neuroimage. 2011 Jun 1;56(3):1171-80. Epub 2011 Feb 18.	Neuroimage. 2011	PubMed	citation	PMID:21316463	pubmed	21316463	create date:2011/02/15 | first author:Raffelt D
Characterization of the anterior cingulate's role in the at-risk mental state using graph theory.	/pubmed/21316462	Lord LD, Allen P, Expert P, Howes O, Lambiotte R, McGuire P, Bose SK, Hyde S, Turkheimer FE.	Neuroimage. 2011 Jun 1;56(3):1531-9. Epub 2011 Feb 22.	Neuroimage. 2011	PubMed	citation	PMID:21316462	pubmed	21316462	create date:2011/02/15 | first author:Lord LD
de Bruijn cycles for neural decoding.	/pubmed/21315160	Aguirre GK, Mattar MG, Magis-Weinberg L.	Neuroimage. 2011 Jun 1;56(3):1293-300. Epub 2011 Feb 24.	Neuroimage. 2011	PubMed	citation	PMID:21315160	pubmed	21315160	create date:2011/02/15 | first author:Aguirre GK
Local cortical surface complexity maps from spherical harmonic reconstructions.	/pubmed/21315159	Yotter RA, Nenadic I, Ziegler G, Thompson PM, Gaser C.	Neuroimage. 2011 Jun 1;56(3):961-73. Epub 2011 Feb 17.	Neuroimage. 2011	PubMed	citation	PMID:21315159	pubmed	21315159	create date:2011/02/15 | first author:Yotter RA
Investigation of melodic contour processing in the brain using multivariate pattern-based fMRI.	/pubmed/21315158	Lee YS, Janata P, Frost C, Hanke M, Granger R.	Neuroimage. 2011 Jul 1;57(1):293-300. Epub 2011 Feb 21.	Neuroimage. 2011	PubMed	citation	PMID:21315158	pubmed	21315158	create date:2011/02/15 | first author:Lee YS
Spectral signal space projection algorithm for frequency domain MEG and EEG denoising, whitening, and source imaging.	/pubmed/21315157	Ramírez RR, Kopell BH, Butson CR, Hiner BC, Baillet S.	Neuroimage. 2011 May 1;56(1):78-92. Epub 2011 Feb 19.	Neuroimage. 2011	PubMed	citation	PMID:21315157	pubmed	21315157	create date:2011/02/15 | first author:Ramírez RR
Structural correlates of active-staining following magnetic resonance microscopy in the mouse brain.	/pubmed/21310249	Cleary JO, Wiseman FK, Norris FC, Price AN, Choy M, Tybulewicz VL, Ordidge RJ, Brandner S, Fisher EM, Lythgoe MF.	Neuroimage. 2011 Jun 1;56(3):974-83. Epub 2011 Feb 16.	Neuroimage. 2011	PubMed	citation	PMID:21310249	pubmed	21310249	create date:2011/02/12 | first author:Cleary JO
Dissociation of mirroring and mentalising systems in autism.	/pubmed/21310248	Marsh LE, Hamilton AF.	Neuroimage. 2011 Jun 1;56(3):1511-9. Epub 2011 Feb 17.	Neuroimage. 2011	PubMed	citation	PMID:21310248	pubmed	21310248	create date:2011/02/12 | first author:Marsh LE
Generalised filtering and stochastic DCM for fMRI.	/pubmed/21310247	Li B, Daunizeau J, Stephan KE, Penny W, Hu D, Friston K.	Neuroimage. 2011 Sep 15;58(2):442-57. Epub 2011 Feb 17.	Neuroimage. 2011	PubMed	citation	PMID:21310247	pubmed	21310247	create date:2011/02/12 | first author:Li B
Segmentation of the thalamus in MRI based on T1 and T2.	/pubmed/21310246	Traynor CR, Barker GJ, Crum WR, Williams SC, Richardson MP.	Neuroimage. 2011 Jun 1;56(3):939-50. Epub 2011 Feb 17.	Neuroimage. 2011	PubMed	citation	PMID:21310246	pubmed	21310246	create date:2011/02/12 | first author:Traynor CR
Gray matter density increase in the primary sensorimotor cortex in long-term essential blepharospasm.	/pubmed/21310245	Suzuki Y, Kiyosawa M, Wakakura M, Mochizuki M, Ishii K.	Neuroimage. 2011 May 1;56(1):1-7. Epub 2011 Feb 16.	Neuroimage. 2011	PubMed	citation	PMID:21310245	pubmed	21310245	create date:2011/02/12 | first author:Suzuki Y
Developmental effects of reward on sustained attention networks.	/pubmed/21300162	Smith AB, Halari R, Giampetro V, Brammer M, Rubia K.	Neuroimage. 2011 Jun 1;56(3):1693-704. Epub 2011 Feb 4.	Neuroimage. 2011	PubMed	citation	PMID:21300162	pubmed	21300162	create date:2011/02/09 | first author:Smith AB
A regularization algorithm for decoding perceptual temporal profiles from fMRI data.	/pubmed/21296171	Prato M, Favilla S, Zanni L, Porro CA, Baraldi P.	Neuroimage. 2011 May 1;56(1):258-67. Epub 2011 Feb 4.	Neuroimage. 2011	PubMed	citation	PMID:21296171	pubmed	21296171	create date:2011/02/08 | first author:Prato M
Specialization for written words over objects in the visual cortex.	/pubmed/21296170	Szwed M, Dehaene S, Kleinschmidt A, Eger E, Valabrègue R, Amadon A, Cohen L.	Neuroimage. 2011 May 1;56(1):330-44. Epub 2011 Feb 4.	Neuroimage. 2011	PubMed	citation	PMID:21296170	pubmed	21296170	create date:2011/02/08 | first author:Szwed M
Convergent evidence of the contribution of TP53 genetic variation (Pro72Arg) to metabolic activity and white matter volume in the frontal lobe in schizophrenia patients.	/pubmed/21296169	Molina V, Papiol S, Sanz J, Rosa A, Arias B, Fatjó-Vilas M, Calama J, Hernández AI, Bécker J, Fañanás L.	Neuroimage. 2011 May 1;56(1):45-51. Epub 2011 Feb 4.	Neuroimage. 2011	PubMed	citation	PMID:21296169	pubmed	21296169	create date:2011/02/08 | first author:Molina V
Algorithms, atrophy and Alzheimer's disease: cautionary tales for clinical trials.	/pubmed/21296168	Fox NC, Ridgway GR, Schott JM.	Neuroimage. 2011 Jul 1;57(1):15-8. Epub 2011 Feb 4.	Neuroimage. 2011	PubMed	citation	PMID:21296168	pubmed	21296168	create date:2011/02/08 | first author:Fox NC
Anatomical correlates for category-specific naming of living and non-living things.	/pubmed/21296167	Giussani C, Riva M, Gallucci M, Boukhatem L, Sganzerla EP, Demonet JF, Roux FE.	Neuroimage. 2011 May 1;56(1):323-9. Epub 2011 Feb 4.	Neuroimage. 2011	PubMed	citation	PMID:21296167	pubmed	21296167	create date:2011/02/08 | first author:Giussani C
Optimal weights for local multi-atlas fusion using supervised learning and dynamic information (SuperDyn): validation on hippocampus segmentation.	/pubmed/21296166	Khan AR, Cherbuin N, Wen W, Anstey KJ, Sachdev P, Beg MF.	Neuroimage. 2011 May 1;56(1):126-39. Epub 2011 Feb 4.	Neuroimage. 2011	PubMed	citation	PMID:21296166	pubmed	21296166	create date:2011/02/08 | first author:Khan AR
Extracting information from functional connectivity maps via function-on-scalar regression.	/pubmed/21296165	Reiss PT, Mennes M, Petkova E, Huang L, Hoptman MJ, Biswal BB, Colcombe SJ, Zuo XN, Milham MP.	Neuroimage. 2011 May 1;56(1):140-8. Epub 2011 Feb 4.	Neuroimage. 2011	PubMed	citation	PMID:21296165	pubmed	21296165	create date:2011/02/08 | first author:Reiss PT
Mental number line training in children with developmental dyscalculia.	/pubmed/21295145	Kucian K, Grond U, Rotzer S, Henzi B, Schönmann C, Plangger F, Gälli M, Martin E, von Aster M.	Neuroimage. 2011 Aug 1;57(3):782-95. Epub 2011 Feb 2.	Neuroimage. 2011	PubMed	citation	PMID:21295145	pubmed	21295145	create date:2011/02/08 | first author:Kucian K
A nonparametric Riemannian framework for processing high angular resolution diffusion images and its applications to ODF-based morphometry.	/pubmed/21292013	Goh A, Lenglet C, Thompson PM, Vidal R.	Neuroimage. 2011 Jun 1;56(3):1181-201. Epub 2011 Feb 1.	Neuroimage. 2011	PubMed	citation	PMID:21292013	pubmed	21292013	create date:2011/02/05 | first author:Goh A
Evidence for conceptual combination in the left anterior temporal lobe.	/pubmed/21281723	Baron SG, Osherson D.	Neuroimage. 2011 Apr 15;55(4):1847-52. Epub 2011 Jan 31.	Neuroimage. 2011	PubMed	citation	PMID:21281723	pubmed	21281723	create date:2011/02/02 | first author:Baron SG
Whole brain diffeomorphic metric mapping via integration of sulcal and gyral curves, cortical surfaces, and images.	/pubmed/21281722	Du J, Younes L, Qiu A.	Neuroimage. 2011 May 1;56(1):162-73. Epub 2011 Jan 31.	Neuroimage. 2011	PubMed	citation	PMID:21281722	pubmed	21281722	create date:2011/02/02 | first author:Du J
Locally Linear Diffeomorphic Metric Embedding (LLDME) for surface-based anatomical shape modeling.	/pubmed/21281721	Yang X, Goh A, Qiu A.	Neuroimage. 2011 May 1;56(1):149-61. Epub 2011 Jan 31.	Neuroimage. 2011	PubMed	citation	PMID:21281721	pubmed	21281721	create date:2011/02/02 | first author:Yang X
Human reversal learning under conditions of certain versus uncertain outcomes.	/pubmed/21281720	D'Cruz AM, Ragozzino ME, Mosconi MW, Pavuluri MN, Sweeney JA.	Neuroimage. 2011 May 1;56(1):315-22. Epub 2011 Jan 28.	Neuroimage. 2011	PubMed	citation	PMID:21281720	pubmed	21281720	create date:2011/02/02 | first author:D'Cruz AM
Pattern-information analysis: from stimulus decoding to computational-model testing.	/pubmed/21281719	Kriegeskorte N.	Neuroimage. 2011 May 15;56(2):411-21. Epub 2011 Jan 31. Review.	Neuroimage. 2011	PubMed	citation	PMID:21281719	pubmed	21281719	create date:2011/02/02 | first author:Kriegeskorte N
24-month effect of smoking cessation on cognitive function and brain structure in later life.	/pubmed/21281718	Almeida OP, Garrido GJ, Alfonso H, Hulse G, Lautenschlager NT, Hankey GJ, Flicker L.	Neuroimage. 2011 Apr 15;55(4):1480-9. Epub 2011 Jan 31.	Neuroimage. 2011	PubMed	citation	PMID:21281718	pubmed	21281718	create date:2011/02/02 | first author:Almeida OP
Fast and robust extraction of hippocampus from MR images for diagnostics of Alzheimer's disease.	/pubmed/21281717	Lötjönen J, Wolz R, Koikkalainen J, Julkunen V, Thurfjell L, Lundqvist R, Waldemar G, Soininen H, Rueckert D; Alzheimer's Disease Neuroimaging Initiative.	Neuroimage. 2011 May 1;56(1):185-96. Epub 2011 Jan 31.	Neuroimage. 2011	PubMed	citation	PMID:21281717	pubmed	21281717	create date:2011/02/02 | first author:Lötjönen J
Prefrontal pathways target excitatory and inhibitory systems in memory-related medial temporal cortices.	/pubmed/21281716	Bunce JG, Barbas H.	Neuroimage. 2011 Apr 15;55(4):1461-74. Epub 2011 Jan 31.	Neuroimage. 2011	PubMed	citation	PMID:21281716	pubmed	21281716	create date:2011/02/02 | first author:Bunce JG
The relationships between extent and microstructural properties of the midsagittal corpus callosum in human brain.	/pubmed/21281715	Park JS, Yoon U, Kwak KC, Seo SW, Kim SI, Na DL, Lee JM.	Neuroimage. 2011 May 1;56(1):174-84. Epub 2011 Jan 31.	Neuroimage. 2011	PubMed	citation	PMID:21281715	pubmed	21281715	create date:2011/02/02 | first author:Park JS
Regional specificity of MRI contrast parameter changes in normal ageing revealed by voxel-based quantification (VBQ).	/pubmed/21277375	Draganski B, Ashburner J, Hutton C, Kherif F, Frackowiak RS, Helms G, Weiskopf N.	Neuroimage. 2011 Apr 15;55(4):1423-34. Epub 2011 Jan 28.	Neuroimage. 2011	PubMed	citation	PMID:21277375	pubmed	21277375	create date:2011/02/01 | first author:Draganski B
Smoothness-guided 3-D reconstruction of 2-D histological images.	/pubmed/21277374	Cifor A, Bai L, Pitiot A.	Neuroimage. 2011 May 1;56(1):197-211. Epub 2011 Jan 28.	Neuroimage. 2011	PubMed	citation	PMID:21277374	pubmed	21277374	create date:2011/02/01 | first author:Cifor A
Impact of EEG-vigilance on brain glucose uptake measured with [(18)F]FDG and PET in patients with depressive episode or mild cognitive impairment.	/pubmed/21276863	Guenther T, Schönknecht P, Becker G, Olbrich S, Sander C, Hesse S, Meyer PM, Luthardt J, Hegerl U, Sabri O.	Neuroimage. 2011 May 1;56(1):93-101. Epub 2011 Jan 26.	Neuroimage. 2011	PubMed	citation	PMID:21276863	pubmed	21276863	create date:2011/02/01 | first author:Guenther T
The neurophysiology of human biological motion processing: a high-density electrical mapping study.	/pubmed/21276862	Krakowski AI, Ross LA, Snyder AC, Sehatpour P, Kelly SP, Foxe JJ.	Neuroimage. 2011 May 1;56(1):373-83. Epub 2011 Jan 26.	Neuroimage. 2011	PubMed	citation	PMID:21276862	pubmed	21276862	create date:2011/02/01 | first author:Krakowski AI
Multi-contrast human neonatal brain atlas: application to normal neonate development analysis.	/pubmed/21276861	Oishi K, Mori S, Donohue PK, Ernst T, Anderson L, Buchthal S, Faria A, Jiang H, Li X, Miller MI, van Zijl PC, Chang L.	Neuroimage. 2011 May 1;56(1):8-20. Epub 2011 Jan 26.	Neuroimage. 2011	PubMed	citation	PMID:21276861	pubmed	21276861	create date:2011/02/01 | first author:Oishi K
Localization of extended brain sources from EEG/MEG: the ExSo-MUSIC approach.	/pubmed/21276860	Birot G, Albera L, Wendling F, Merlet I.	Neuroimage. 2011 May 1;56(1):102-13. Epub 2011 Jan 27.	Neuroimage. 2011	PubMed	citation	PMID:21276860	pubmed	21276860	create date:2011/02/01 | first author:Birot G
Improving quantification of functional networks with EEG inverse problem: evidence from a decoding point of view.	/pubmed/21276859	Besserve M, Martinerie J, Garnero L.	Neuroimage. 2011 Apr 15;55(4):1536-47. Epub 2011 Jan 27.	Neuroimage. 2011	PubMed	citation	PMID:21276859	pubmed	21276859	create date:2011/02/01 | first author:Besserve M
A novel method for reliable and fast extraction of neuronal EEG/MEG oscillations on the basis of spatio-spectral decomposition.	/pubmed/21276858	Nikulin VV, Nolte G, Curio G.	Neuroimage. 2011 Apr 15;55(4):1528-35. Epub 2011 Jan 27.	Neuroimage. 2011	PubMed	citation	PMID:21276858	pubmed	21276858	create date:2011/02/01 | first author:Nikulin VV
An improved index of phase-synchronization for electrophysiological data in the presence of volume-conduction, noise and sample-size bias.	/pubmed/21276857	Vinck M, Oostenveld R, van Wingerden M, Battaglia F, Pennartz CM.	Neuroimage. 2011 Apr 15;55(4):1548-65. Epub 2011 Jan 27.	Neuroimage. 2011	PubMed	citation	PMID:21276857	pubmed	21276857	create date:2011/02/01 | first author:Vinck M
Characterizing Alzheimer's disease using a hypometabolic convergence index.	/pubmed/21276856	Chen K, Ayutyanont N, Langbaum JB, Fleisher AS, Reschke C, Lee W, Liu X, Bandy D, Alexander GE, Thompson PM, Shaw L, Trojanowski JQ, Jack CR Jr, Landau SM, Foster NL, Harvey DJ, Weiner MW, Koeppe RA, Jagust WJ, Reiman EM; Alzheimer's Disease Neuroimaging Initiative.	Neuroimage. 2011 May 1;56(1):52-60. Epub 2011 Jan 27.	Neuroimage. 2011	PubMed	citation	PMID:21276856	pubmed	21276856	create date:2011/02/01 | first author:Chen K
Fear and stop: a role for the amygdala in motor inhibition by emotional signals.	/pubmed/21272655	Sagaspe P, Schwartz S, Vuilleumier P.	Neuroimage. 2011 Apr 15;55(4):1825-35. Epub 2011 Jan 25.	Neuroimage. 2011	PubMed	citation	PMID:21272655	pubmed	21272655	create date:2011/01/29 | first author:Sagaspe P
Automated hippocampal shape analysis predicts the onset of dementia in mild cognitive impairment.	/pubmed/21272654	Costafreda SG, Dinov ID, Tu Z, Shi Y, Liu CY, Kloszewska I, Mecocci P, Soininen H, Tsolaki M, Vellas B, Wahlund LO, Spenger C, Toga AW, Lovestone S, Simmons A.	Neuroimage. 2011 May 1;56(1):212-9. Epub 2011 Jan 25.	Neuroimage. 2011	PubMed	citation	PMID:21272654	pubmed	21272654	create date:2011/01/29 | first author:Costafreda SG
Title	URL	Description	Details	ShortDetails	Resource	Type	Identifiers	Db	EntrezUID	Properties
Partial volume effect as a hidden covariate in DTI analyses.	/pubmed/21262366	Vos SB, Jones DK, Viergever MA, Leemans A.	Neuroimage. 2011 Apr 15;55(4):1566-76. Epub 2011 Jan 22.	Neuroimage. 2011	PubMed	citation	PMID:21262366	pubmed	21262366	create date:2011/01/26 | first author:Vos SB
A wavelet-based method for measuring the oscillatory dynamics of resting-state functional connectivity in MEG.	/pubmed/21256967	Ghuman AS, McDaniel JR, Martin A.	Neuroimage. 2011 May 1;56(1):69-77. Epub 2011 Jan 21.	Neuroimage. 2011	PubMed	citation	PMID:21256967	pubmed	21256967	create date:2011/01/25 | first author:Ghuman AS
Stochastic tractography study of Inferior Frontal Gyrus anatomical connectivity in schizophrenia.	/pubmed/21256966	Kubicki M, Alvarado JL, Westin CF, Tate DF, Markant D, Terry DP, Whitford TJ, De Siebenthal J, Bouix S, McCarley RW, Kikinis R, Shenton ME.	Neuroimage. 2011 Apr 15;55(4):1657-64. Epub 2011 Jan 21.	Neuroimage. 2011	PubMed	citation	PMID:21256966	pubmed	21256966	create date:2011/01/25 | first author:Kubicki M
DTI registration in atlas based fiber analysis of infantile Krabbe disease.	/pubmed/21256236	Wang Y, Gupta A, Liu Z, Zhang H, Escolar ML, Gilmore JH, Gouttard S, Fillard P, Maltbie E, Gerig G, Styner M.	Neuroimage. 2011 Apr 15;55(4):1577-86. Epub 2011 Jan 19.	Neuroimage. 2011	PubMed	citation	PMID:21256236	pubmed	21256236	create date:2011/01/25 | first author:Wang Y
Lateralized neural mechanisms underlying the modulation of response inhibition processes.	/pubmed/21256235	Ocklenburg S, Güntürkün O, Beste C.	Neuroimage. 2011 Apr 15;55(4):1771-8. Epub 2011 Jan 19.	Neuroimage. 2011	PubMed	citation	PMID:21256235	pubmed	21256235	create date:2011/01/25 | first author:Ocklenburg S
Neural mechanisms of brain-computer interface control.	/pubmed/21256234	Halder S, Agorastos D, Veit R, Hammer EM, Lee S, Varkuti B, Bogdan M, Rosenstiel W, Birbaumer N, Kübler A.	Neuroimage. 2011 Apr 15;55(4):1779-90. Epub 2011 Jan 20.	Neuroimage. 2011	PubMed	citation	PMID:21256234	pubmed	21256234	create date:2011/01/25 | first author:Halder S
Neurobehavioral mechanisms of human fear generalization.	/pubmed/21256233	Dunsmoor JE, Prince SE, Murty VP, Kragel PA, LaBar KS.	Neuroimage. 2011 Apr 15;55(4):1878-88. Epub 2011 Jan 19.	Neuroimage. 2011	PubMed	citation	PMID:21256233	pubmed	21256233	create date:2011/01/25 | first author:Dunsmoor JE
Is the semantic category effect in the lateral temporal cortex due to motion property differences?	/pubmed/21256232	Lin N, Lu X, Fang F, Han Z, Bi Y.	Neuroimage. 2011 Apr 15;55(4):1853-64. Epub 2011 Jan 20.	Neuroimage. 2011	PubMed	citation	PMID:21256232	pubmed	21256232	create date:2011/01/25 | first author:Lin N
[truncated: 7,052 more rows]
