# Supplementary material for: Rising Publication Delays Inflate Journal Impact Factors
Source: PLoS One. 2012 Dec 31;7(12):e53374. doi: 10.1371/journal.pone.0053374 (PMC3534064; doi:10.1371/journal.pone.0053374)
Supplement: Data S1 — Datasets used for the analysis. (ZIP) [file pone.0053374.s005.zip › Neuron.csv]

Title	URL	Description	Details	ShortDetails	Resource	Type	Identifiers	Db	EntrezUID	Properties
Regular spiking and intrinsic bursting pyramidal cells show orthogonal forms of experience-dependent plasticity in layer v of barrel cortex.	/pubmed/22284191	Jacob V, Petreanu L, Wright N, Svoboda K, Fox K.	Neuron. 2012 Jan 26;73(2):391-404.	Neuron. 2012	PubMed	citation	PMID:22284191	pubmed	22284191	create date:2012/01/31 | first author:Jacob V
The Jak/STAT pathway is involved in synaptic plasticity.	/pubmed/22284190	Nicolas CS, Peineau S, Amici M, Csaba Z, Fafouri A, Javalet C, Collett VJ, Hildebrandt L, Seaton G, Choi SL, Sim SE, Bradley C, Lee K, Zhuo M, Kaang BK, Gressens P, Dournaud P, Fitzjohn SM, Bortolotto ZA, Cho K, Collingridge GL.	Neuron. 2012 Jan 26;73(2):374-90.	Neuron. 2012	PubMed	citation	PMID:22284190	pubmed	22284190	create date:2012/01/31 | first author:Nicolas CS
Endocannabinoids Shape Accumbal Encoding of Cue-Motivated Behavior via CB1 Receptor Activation in the Ventral Tegmentum.	/pubmed/22284189	Oleson EB, Beckert MV, Morra JT, Lansink CS, Cachope R, Abdullah RA, Loriaux AL, Schetters D, Pattij T, Roitman MF, Lichtman AH, Cheer JF.	Neuron. 2012 Jan 26;73(2):360-73.	Neuron. 2012	PubMed	citation	PMID:22284189	pubmed	22284189	create date:2012/01/31 | first author:Oleson EB
RGS4 Is Required for Dopaminergic Control of Striatal LTD and Susceptibility to Parkinsonian Motor Deficits.	/pubmed/22284188	Lerner TN, Kreitzer AC.	Neuron. 2012 Jan 26;73(2):347-59.	Neuron. 2012	PubMed	citation	PMID:22284188	pubmed	22284188	create date:2012/01/31 | first author:Lerner TN
Closed-loop measurements of iso-response stimuli reveal dynamic nonlinear stimulus integration in the retina.	/pubmed/22284187	Bölinger D, Gollisch T.	Neuron. 2012 Jan 26;73(2):333-46.	Neuron. 2012	PubMed	citation	PMID:22284187	pubmed	22284187	create date:2012/01/31 | first author:Bölinger D
Apo-Ghrelin Receptor Forms Heteromers with DRD2 in Hypothalamic Neurons and Is Essential for Anorexigenic Effects of DRD2 Agonism.	/pubmed/22284186	Kern A, Albarran-Zeckler R, Walsh HE, Smith RG.	Neuron. 2012 Jan 26;73(2):317-32.	Neuron. 2012	PubMed	citation	PMID:22284186	pubmed	22284186	create date:2012/01/31 | first author:Kern A
RNA Editing of the IQ Domain in Ca(v)1.3 Channels Modulates Their Ca(2+)-Dependent Inactivation.	/pubmed/22284185	Huang H, Tan BZ, Shen Y, Tao J, Jiang F, Sung YY, Ng CK, Raida M, Köhr G, Higuchi M, Fatemi-Shariatpanahi H, Harden B, Yue DT, Soong TW.	Neuron. 2012 Jan 26;73(2):304-16.	Neuron. 2012	PubMed	citation	PMID:22284185	pubmed	22284185	create date:2012/01/31 | first author:Huang H
Bhlhb5 and prdm8 form a repressor complex involved in neuronal circuit assembly.	/pubmed/22284184	Ross SE, McCord AE, Jung C, Atan D, Mok SI, Hemberg M, Kim TK, Salogiannis J, Hu L, Cohen S, Lin Y, Harrar D, McInnes RR, Greenberg ME.	Neuron. 2012 Jan 26;73(2):292-303.	Neuron. 2012	PubMed	citation	PMID:22284184	pubmed	22284184	create date:2012/01/31 | first author:Ross SE
Homeodomain protein otp and activity-dependent splicing modulate neuronal adaptation to stress.	/pubmed/22284183	Amir-Zilberstein L, Blechman J, Sztainberg Y, Norton WH, Reuveny A, Borodovsky N, Tahor M, Bonkowsky JL, Bally-Cuif L, Chen A, Levkowitz G.	Neuron. 2012 Jan 26;73(2):279-91.	Neuron. 2012	PubMed	citation	PMID:22284183	pubmed	22284183	create date:2012/01/31 | first author:Amir-Zilberstein L
Notch signaling inhibits axon regeneration.	/pubmed/22284182	El Bejjani R, Hammarlund M.	Neuron. 2012 Jan 26;73(2):268-78.	Neuron. 2012	PubMed	citation	PMID:22284182	pubmed	22284182	create date:2012/01/31 | first author:El Bejjani R
Postsynaptic Complexin Controls AMPA Receptor Exocytosis during LTP.	/pubmed/22284181	Ahmad M, Polepalli JS, Goswami D, Yang X, Kaeser-Woo YJ, Südhof TC, Malenka RC.	Neuron. 2012 Jan 26;73(2):260-7.	Neuron. 2012	PubMed	citation	PMID:22284181	pubmed	22284181	create date:2012/01/31 | first author:Ahmad M
Photoactivatable neuropeptides for spatiotemporally precise delivery of opioids in neural tissue.	/pubmed/22284180	Banghart MR, Sabatini BL.	Neuron. 2012 Jan 26;73(2):249-59.	Neuron. 2012	PubMed	citation	PMID:22284180	pubmed	22284180	create date:2012/01/31 | first author:Banghart MR
Signal processing in the axon initial segment.	/pubmed/22284179	Kole MH, Stuart GJ.	Neuron. 2012 Jan 26;73(2):235-47.	Neuron. 2012	PubMed	citation	PMID:22284179	pubmed	22284179	create date:2012/01/31 | first author:Kole MH
Understanding Migraine through the Lens of Maladaptive Stress Responses: A Model Disease of Allostatic Load.	/pubmed/22284178	Borsook D, Maleki N, Becerra L, McEwen B.	Neuron. 2012 Jan 26;73(2):219-34.	Neuron. 2012	PubMed	citation	PMID:22284178	pubmed	22284178	create date:2012/01/31 | first author:Borsook D
Open Neuroscience Solutions for the Connectome-wide Association Era.	/pubmed/22284177	Milham MP.	Neuron. 2012 Jan 26;73(2):214-8.	Neuron. 2012	PubMed	citation	PMID:22284177	pubmed	22284177	create date:2012/01/31 | first author:Milham MP
JAK/STAT: The Enigma within the Mystery of NMDAR-LTD.	/pubmed/22284176	Sacktor TC.	Neuron. 2012 Jan 26;73(2):211-3.	Neuron. 2012	PubMed	citation	PMID:22284176	pubmed	22284176	create date:2012/01/31 | first author:Sacktor TC
Food for thought: the physiological relevance of ghrelin and dopamine d2 receptor heterodimerization in the regulation of appetite.	/pubmed/22284175	Salahpour A, Caron MG.	Neuron. 2012 Jan 26;73(2):210-1.	Neuron. 2012	PubMed	citation	PMID:22284175	pubmed	22284175	create date:2012/01/31 | first author:Salahpour A
Releasing the inner inhibition for axon regeneration.	/pubmed/22284174	Po MD, Calarco JA, Zhen M.	Neuron. 2012 Jan 26;73(2):207-9.	Neuron. 2012	PubMed	citation	PMID:22284174	pubmed	22284174	create date:2012/01/31 | first author:Po MD
Reciprocal inhibition of inhibition: a circuit motif for flexible categorization in stimulus selection.	/pubmed/22243757	Mysore SP, Knudsen EI.	Neuron. 2012 Jan 12;73(1):193-205.	Neuron. 2012	PubMed	citation	PMID:22243757	pubmed	22243757	create date:2012/01/17 | first author:Mysore SP
Neural activities in v1 create a bottom-up saliency map.	/pubmed/22243756	Zhang X, Zhaoping L, Zhou T, Fang F.	Neuron. 2012 Jan 12;73(1):183-92.	Neuron. 2012	PubMed	citation	PMID:22243756	pubmed	22243756	create date:2012/01/17 | first author:Zhang X
Inferotemporal cortex subserves three-dimensional structure categorization.	/pubmed/22243755	Verhoef BE, Vogels R, Janssen P.	Neuron. 2012 Jan 12;73(1):171-82.	Neuron. 2012	PubMed	citation	PMID:22243755	pubmed	22243755	create date:2012/01/17 | first author:Verhoef BE
Parvalbumin-expressing interneurons linearly transform cortical responses to visual stimuli.	/pubmed/22243754	Atallah BV, Bruns W, Carandini M, Scanziani M.	Neuron. 2012 Jan 12;73(1):159-70.	Neuron. 2012	PubMed	citation	PMID:22243754	pubmed	22243754	create date:2012/01/17 | first author:Atallah BV
Identification of an Inhibitory Circuit that Regulates Cerebellar Golgi Cell Activity.	/pubmed/22243753	Hull C, Regehr WG.	Neuron. 2012 Jan 12;73(1):149-58.	Neuron. 2012	PubMed	citation	PMID:22243753	pubmed	22243753	create date:2012/01/17 | first author:Hull C
NMDA Receptor-Mediated PIP5K Activation to Produce PI(4,5)P(2) Is Essential for AMPA Receptor Endocytosis during LTD.	/pubmed/22243752	Unoki T, Matsuda S, Kakegawa W, Van NT, Kohda K, Suzuki A, Funakoshi Y, Hasegawa H, Yuzaki M, Kanaho Y.	Neuron. 2012 Jan 12;73(1):135-48.	Neuron. 2012	PubMed	citation	PMID:22243752	pubmed	22243752	create date:2012/01/17 | first author:Unoki T
Vti1a Identifies a Vesicle Pool that Preferentially Recycles at Rest and Maintains Spontaneous Neurotransmission.	/pubmed/22243751	Ramirez DM, Khvotchev M, Trauterman B, Kavalali ET.	Neuron. 2012 Jan 12;73(1):121-34.	Neuron. 2012	PubMed	citation	PMID:22243751	pubmed	22243751	create date:2012/01/17 | first author:Ramirez DM
Histone Deacetylase 5 Limits Cocaine Reward through cAMP-Induced Nuclear Import.	/pubmed/22243750	Taniguchi M, Carreira MB, Smith LN, Zirlin BC, Neve RL, Cowan CW.	Neuron. 2012 Jan 12;73(1):108-20.	Neuron. 2012	PubMed	citation	PMID:22243750	pubmed	22243750	create date:2012/01/17 | first author:Taniguchi M
Assembly and maintenance of nodes of ranvier rely on distinct sources of proteins and targeting mechanisms.	/pubmed/22243749	Zhang Y, Bekku Y, Dzhashiashvili Y, Armenti S, Meng X, Sasaki Y, Milbrandt J, Salzer JL.	Neuron. 2012 Jan 12;73(1):92-107.	Neuron. 2012	PubMed	citation	PMID:22243749	pubmed	22243749	create date:2012/01/17 | first author:Zhang Y
Integrins Establish Dendrite-Substrate Relationships that Promote Dendritic Self-Avoidance and Patterning in Drosophila Sensory Neurons.	/pubmed/22243748	Kim ME, Shrestha BR, Blazeski R, Mason CA, Grueber WB.	Neuron. 2012 Jan 12;73(1):79-91.	Neuron. 2012	PubMed	citation	PMID:22243748	pubmed	22243748	create date:2012/01/17 | first author:Kim ME
Integrins Regulate Repulsion-Mediated Dendritic Patterning of Drosophila Sensory Neurons by Restricting Dendrites in a 2D Space.	/pubmed/22243747	Han C, Wang D, Soba P, Zhu S, Lin X, Jan LY, Jan YN.	Neuron. 2012 Jan 12;73(1):64-78.	Neuron. 2012	PubMed	citation	PMID:22243747	pubmed	22243747	create date:2012/01/17 | first author:Han C
Otic Mesenchyme Cells Regulate Spiral Ganglion Axon Fasciculation through a Pou3f4/EphA4 Signaling Pathway.	/pubmed/22243746	Coate TM, Raft S, Zhao X, Ryan AK, Crenshaw EB 3rd, Kelley MW.	Neuron. 2012 Jan 12;73(1):49-63.	Neuron. 2012	PubMed	citation	PMID:22243746	pubmed	22243746	create date:2012/01/17 | first author:Coate TM
Cell-Type-Based Analysis of MicroRNA Profiles in the Mouse Brain.	/pubmed/22243745	He M, Liu Y, Wang X, Zhang MQ, Hannon GJ, Huang ZJ.	Neuron. 2012 Jan 12;73(1):35-48.	Neuron. 2012	PubMed	citation	PMID:22243745	pubmed	22243745	create date:2012/01/17 | first author:He M
Extrasynaptic GABA(A) Receptors: Their Function in the CNS and Implications for Disease.	/pubmed/22243744	Brickley SG, Mody I.	Neuron. 2012 Jan 12;73(1):23-34.	Neuron. 2012	PubMed	citation	PMID:22243744	pubmed	22243744	create date:2012/01/17 | first author:Brickley SG
The challenges and promise of neuroimaging in psychiatry.	/pubmed/22243743	Linden DE.	Neuron. 2012 Jan 12;73(1):8-22.	Neuron. 2012	PubMed	citation	PMID:22243743	pubmed	22243743	create date:2012/01/17 | first author:Linden DE
Adaptive switches in midbrain circuits.	/pubmed/22243742	Sharpee TO.	Neuron. 2012 Jan 12;73(1):6-7.	Neuron. 2012	PubMed	citation	PMID:22243742	pubmed	22243742	create date:2012/01/17 | first author:Sharpee TO
Spontaneous Neurotransmission: A SNARE for the Rest.	/pubmed/22243741	Kononenko NL, Haucke V.	Neuron. 2012 Jan 12;73(1):3-5.	Neuron. 2012	PubMed	citation	PMID:22243741	pubmed	22243741	create date:2012/01/17 | first author:Kononenko NL
Regulated Shuttling of the Histone Deacetylase HDAC5 to the Nucleus May Put a Brake on Cocaine Addiction.	/pubmed/22243740	West AE.	Neuron. 2012 Jan 12;73(1):1-3.	Neuron. 2012	PubMed	citation	PMID:22243740	pubmed	22243740	create date:2012/01/17 | first author:West AE
Altered low-gamma sampling in auditory cortex accounts for the three main facets of dyslexia.	/pubmed/22196341	Lehongre K, Ramus F, Villiermet N, Schwartz D, Giraud AL.	Neuron. 2011 Dec 22;72(6):1080-90.	Neuron. 2011	PubMed	citation	PMID:22196341	pubmed	22196341	create date:2011/12/27 | first author:Lehongre K
Multifocal attention filters targets from distracters within and beyond primate MT neurons' receptive field boundaries.	/pubmed/22196340	Niebergall R, Khayat PS, Treue S, Martinez-Trujillo JC.	Neuron. 2011 Dec 22;72(6):1067-79.	Neuron. 2011	PubMed	citation	PMID:22196340	pubmed	22196340	create date:2011/12/27 | first author:Niebergall R
NMDA receptors in dopaminergic neurons are crucial for habit learning.	/pubmed/22196339	Wang LP, Li F, Wang D, Xie K, Wang D, Shen X, Tsien JZ.	Neuron. 2011 Dec 22;72(6):1055-66.	Neuron. 2011	PubMed	citation	PMID:22196339	pubmed	22196339	create date:2011/12/27 | first author:Wang LP
Functional specialization of seven mouse visual cortical areas.	/pubmed/22196338	Marshel JH, Garrett ME, Nauhaus I, Callaway EM.	Neuron. 2011 Dec 22;72(6):1040-54.	Neuron. 2011	PubMed	citation	PMID:22196338	pubmed	22196338	create date:2011/12/27 | first author:Marshel JH
Functional specialization of mouse higher visual cortical areas.	/pubmed/22196337	Andermann ML, Kerlin AM, Roumis DK, Glickfeld LL, Reid RC.	Neuron. 2011 Dec 22;72(6):1025-39.	Neuron. 2011	PubMed	citation	PMID:22196337	pubmed	22196337	create date:2011/12/27 | first author:Andermann ML
Activity-dependent clustering of functional synaptic inputs on developing hippocampal dendrites.	/pubmed/22196336	Kleindienst T, Winnubst J, Roth-Alpermann C, Bonhoeffer T, Lohmann C.	Neuron. 2011 Dec 22;72(6):1012-24.	Neuron. 2011	PubMed	citation	PMID:22196336	pubmed	22196336	create date:2011/12/27 | first author:Kleindienst T
Compartmentalized versus global synaptic plasticity on dendrites controlled by experience.	/pubmed/22196335	Makino H, Malinow R.	Neuron. 2011 Dec 22;72(6):1001-11.	Neuron. 2011	PubMed	citation	PMID:22196335	pubmed	22196335	create date:2011/12/27 | first author:Makino H
The pore of the voltage-gated proton channel.	/pubmed/22196334	Berger TK, Isacoff EY.	Neuron. 2011 Dec 22;72(6):991-1000.	Neuron. 2011	PubMed	citation	PMID:22196334	pubmed	22196334	create date:2011/12/27 | first author:Berger TK
Role for mTOR signaling and neuronal activity in morphine-induced adaptations in ventral tegmental area dopamine neurons.	/pubmed/22196333	Mazei-Robison MS, Koo JW, Friedman AK, Lansink CS, Robison AJ, Vinish M, Krishnan V, Kim S, Siuta MA, Galli A, Niswender KD, Appasani R, Horvath MC, Neve RL, Worley PF, Snyder SH, Hurd YL, Cheer JF, Han MH, Russo SJ, Nestler EJ.	Neuron. 2011 Dec 22;72(6):977-90.	Neuron. 2011	PubMed	citation	PMID:22196333	pubmed	22196333	create date:2011/12/27 | first author:Mazei-Robison MS
insomniac and Cullin-3 regulate sleep and wakefulness in Drosophila.	/pubmed/22196332	Stavropoulos N, Young MW.	Neuron. 2011 Dec 22;72(6):964-76.	Neuron. 2011	PubMed	citation	PMID:22196332	pubmed	22196332	create date:2011/12/27 | first author:Stavropoulos N
High frequencies of de novo CNVs in bipolar disorder and schizophrenia.	/pubmed/22196331	Malhotra D, McCarthy S, Michaelson JJ, Vacic V, Burdick KE, Yoon S, Cichon S, Corvin A, Gary S, Gershon ES, Gill M, Karayiorgou M, Kelsoe JR, Krastoshevsky O, Krause V, Leibenluft E, Levy DL, Makarov V, Bhandari A, Malhotra AK, McMahon FJ, Nöthen MM, et al.	Neuron. 2011 Dec 22;72(6):951-63.	Neuron. 2011	PubMed	citation	PMID:22196331	pubmed	22196331	create date:2011/12/27 | first author:Malhotra D
A cre-dependent, anterograde transsynaptic viral tracer for mapping output pathways of genetically marked neurons.	/pubmed/22196330	Lo L, Anderson DJ.	Neuron. 2011 Dec 22;72(6):938-50.	Neuron. 2011	PubMed	citation	PMID:22196330	pubmed	22196330	create date:2011/12/27 | first author:Lo L
A hippocampal marker of recollection memory ability among healthy young adults: contributions of posterior and anterior segments.	/pubmed/22196329	Poppenk J, Moscovitch M.	Neuron. 2011 Dec 22;72(6):931-7.	Neuron. 2011	PubMed	citation	PMID:22196329	pubmed	22196329	create date:2011/12/27 | first author:Poppenk J
A behavioral framework to guide research on central auditory development and plasticity.	/pubmed/22196328	Sanes DH, Woolley SM.	Neuron. 2011 Dec 22;72(6):912-29.	Neuron. 2011	PubMed	citation	PMID:22196328	pubmed	22196328	create date:2011/12/27 | first author:Sanes DH
Title	URL	Description	Details	ShortDetails	Resource	Type	Identifiers	Db	EntrezUID	Properties
Sodium leak channels in neuronal excitability and rhythmic behaviors.	/pubmed/22196327	Ren D.	Neuron. 2011 Dec 22;72(6):899-911.	Neuron. 2011	PubMed	citation	PMID:22196327	pubmed	22196327	create date:2011/12/27 | first author:Ren D
The trouble with sex differences.	/pubmed/22196326	Eliot L.	Neuron. 2011 Dec 22;72(6):895-8.	Neuron. 2011	PubMed	citation	PMID:22196326	pubmed	22196326	create date:2011/12/27 | first author:Eliot L
A role for phasic dopamine neuron firing in habit learning.	/pubmed/22196325	Aggarwal M, Wickens JR.	Neuron. 2011 Dec 22;72(6):892-4.	Neuron. 2011	PubMed	citation	PMID:22196325	pubmed	22196325	create date:2011/12/27 | first author:Aggarwal M
Exploring the next frontier of mouse vision.	/pubmed/22196324	Niell CM.	Neuron. 2011 Dec 22;72(6):889-92.	Neuron. 2011	PubMed	citation	PMID:22196324	pubmed	22196324	create date:2011/12/27 | first author:Niell CM
Observations on clustered synaptic plasticity and highly structured input patterns.	/pubmed/22196323	Magee JC.	Neuron. 2011 Dec 22;72(6):887-8.	Neuron. 2011	PubMed	citation	PMID:22196323	pubmed	22196323	create date:2011/12/27 | first author:Magee JC
De novo CNVs in bipolar disorder: recurrent themes or new directions?	/pubmed/22196322	Girirajan S, Eichler EE.	Neuron. 2011 Dec 22;72(6):885-7.	Neuron. 2011	PubMed	citation	PMID:22196322	pubmed	22196322	create date:2011/12/27 | first author:Girirajan S
Patterns of coordinated anatomical change in human cortical development: a longitudinal neuroimaging study of maturational coupling.	/pubmed/22153381	Raznahan A, Lerch JP, Lee N, Greenstein D, Wallace GL, Stockman M, Clasen L, Shaw PW, Giedd JN.	Neuron. 2011 Dec 8;72(5):873-84.	Neuron. 2011	PubMed	citation	PMID:22153381	pubmed	22153381	create date:2011/12/14 | first author:Raznahan A
Modeling the spatial reach of the LFP.	/pubmed/22153380	Lindén H, Tetzlaff T, Potjans TC, Pettersen KH, Grün S, Diesmann M, Einevoll GT.	Neuron. 2011 Dec 8;72(5):859-72.	Neuron. 2011	PubMed	citation	PMID:22153380	pubmed	22153380	create date:2011/12/14 | first author:Lindén H
How local is the local field potential?	/pubmed/22153379	Kajikawa Y, Schroeder CE.	Neuron. 2011 Dec 8;72(5):847-58.	Neuron. 2011	PubMed	citation	PMID:22153379	pubmed	22153379	create date:2011/12/14 | first author:Kajikawa Y
Attentional enhancement via selection and pooling of early sensory responses in human visual cortex.	/pubmed/22153378	Pestilli F, Carrasco M, Heeger DJ, Gardner JL.	Neuron. 2011 Dec 8;72(5):832-46.	Neuron. 2011	PubMed	citation	PMID:22153378	pubmed	22153378	create date:2011/12/14 | first author:Pestilli F
Parallel regulation of feedforward inhibition and excitation during whisker map plasticity.	/pubmed/22153377	House DR, Elstrott J, Koh E, Chung J, Feldman DE.	Neuron. 2011 Dec 8;72(5):819-31.	Neuron. 2011	PubMed	citation	PMID:22153377	pubmed	22153377	create date:2011/12/14 | first author:House DR
Homeostatic regulation of AMPA receptor trafficking and degradation by light-controlled single-synaptic activation.	/pubmed/22153376	Hou Q, Gilbert J, Man HY.	Neuron. 2011 Dec 8;72(5):806-18.	Neuron. 2011	PubMed	citation	PMID:22153376	pubmed	22153376	create date:2011/12/14 | first author:Hou Q
A critical role for GluN2B-containing NMDA receptors in cortical development and function.	/pubmed/22153375	Wang CC, Held RG, Chang SC, Yang L, Delpire E, Ghosh A, Hall BJ.	Neuron. 2011 Dec 8;72(5):789-805.	Neuron. 2011	PubMed	citation	PMID:22153375	pubmed	22153375	create date:2011/12/14 | first author:Wang CC
ELP3 controls active zone morphology by acetylating the ELKS family member Bruchpilot.	/pubmed/22153374	Miśkiewicz K, Jose LE, Bento-Abreu A, Fislage M, Taes I, Kasprowicz J, Swerts J, Sigrist S, Versées W, Robberecht W, Verstreken P.	Neuron. 2011 Dec 8;72(5):776-88.	Neuron. 2011	PubMed	citation	PMID:22153374	pubmed	22153374	create date:2011/12/14 | first author:Miśkiewicz K
Glial-derived prodegenerative signaling in the Drosophila neuromuscular system.	/pubmed/22153373	Keller LC, Cheng L, Locke CJ, Müller M, Fetter RD, Davis GW.	Neuron. 2011 Dec 8;72(5):760-75.	Neuron. 2011	PubMed	citation	PMID:22153373	pubmed	22153373	create date:2011/12/14 | first author:Keller LC
p63 regulates olfactory stem cell self-renewal and differentiation.	/pubmed/22153372	Fletcher RB, Prasol MS, Estrada J, Baudhuin A, Vranizan K, Choi YG, Ngai J.	Neuron. 2011 Dec 8;72(5):748-59.	Neuron. 2011	PubMed	citation	PMID:22153372	pubmed	22153372	create date:2011/12/14 | first author:Fletcher RB
Secreted semaphorins from degenerating larval ORN axons direct adult projection neuron dendrite targeting.	/pubmed/22153371	Sweeney LB, Chou YH, Wu Z, Joo W, Komiyama T, Potter CJ, Kolodkin AL, Garcia KC, Luo L.	Neuron. 2011 Dec 8;72(5):734-47.	Neuron. 2011	PubMed	citation	PMID:22153371	pubmed	22153371	create date:2011/12/14 | first author:Sweeney LB
Recombinase-driver rat lines: tools, techniques, and optogenetic application to dopamine-mediated reinforcement.	/pubmed/22153370	Witten IB, Steinberg EE, Lee SY, Davidson TJ, Zalocusky KA, Brodsky M, Yizhar O, Cho SL, Gong S, Ramakrishnan C, Stuber GD, Tye KM, Janak PH, Deisseroth K.	Neuron. 2011 Dec 8;72(5):721-33.	Neuron. 2011	PubMed	citation	PMID:22153370	pubmed	22153370	create date:2011/12/14 | first author:Witten IB
In search of a consensus model of the resting state of a voltage-sensing domain.	/pubmed/22153369	Vargas E, Bezanilla F, Roux B.	Neuron. 2011 Dec 8;72(5):713-20.	Neuron. 2011	PubMed	citation	PMID:22153369	pubmed	22153369	create date:2011/12/14 | first author:Vargas E
Evolution of insect olfaction.	/pubmed/22153368	Hansson BS, Stensmyr MC.	Neuron. 2011 Dec 8;72(5):698-711. Review.	Neuron. 2011	PubMed	citation	PMID:22153368	pubmed	22153368	create date:2011/12/14 | first author:Hansson BS
Inferring mental states from neuroimaging data: from reverse inference to large-scale decoding.	/pubmed/22153367	Poldrack RA.	Neuron. 2011 Dec 8;72(5):692-7.	Neuron. 2011	PubMed	citation	PMID:22153367	pubmed	22153367	create date:2011/12/14 | first author:Poldrack RA
Can cognitive training improve episodic memory?	/pubmed/22153366	Ranganath C, Flegal KE, Kelly LL.	Neuron. 2011 Dec 8;72(5):688-91.	Neuron. 2011	PubMed	citation	PMID:22153366	pubmed	22153366	create date:2011/12/14 | first author:Ranganath C
Mechanisms of selective attention: response enhancement, noise reduction, and efficient pooling of sensory responses.	/pubmed/22153365	Serences JT.	Neuron. 2011 Dec 8;72(5):685-7.	Neuron. 2011	PubMed	citation	PMID:22153365	pubmed	22153365	create date:2011/12/14 | first author:Serences JT
Illuminating synapse-specific homeostatic plasticity.	/pubmed/22153364	Bartlett TE, Wang YT.	Neuron. 2011 Dec 8;72(5):682-5.	Neuron. 2011	PubMed	citation	PMID:22153364	pubmed	22153364	create date:2011/12/14 | first author:Bartlett TE
Crashpilot underachieves due to acetylation at the nerve terminal.	/pubmed/22153363	Toonen RF, Verhage M.	Neuron. 2011 Dec 8;72(5):679-81.	Neuron. 2011	PubMed	citation	PMID:22153363	pubmed	22153363	create date:2011/12/14 | first author:Toonen RF
Functional network organization of the human brain.	/pubmed/22099467	Power JD, Cohen AL, Nelson SM, Wig GS, Barnes KA, Church JA, Vogel AC, Laumann TO, Miezin FM, Schlaggar BL, Petersen SE.	Neuron. 2011 Nov 17;72(4):665-78.	Neuron. 2011	PubMed	citation	PMID:22099467	pubmed	22099467	create date:2011/11/22 | first author:Power JD
Dissociable reward and timing signals in human midbrain and ventral striatum.	/pubmed/22099466	Klein-Flügge MC, Hunt LT, Bach DR, Dolan RJ, Behrens TE.	Neuron. 2011 Nov 17;72(4):654-64.	Neuron. 2011	PubMed	citation	PMID:22099466	pubmed	22099466	create date:2011/11/22 | first author:Klein-Flügge MC
Increased size and stability of CA1 and CA3 place fields in HCN1 knockout mice.	/pubmed/22099465	Hussaini SA, Kempadoo KA, Thuault SJ, Siegelbaum SA, Kandel ER.	Neuron. 2011 Nov 17;72(4):643-53.	Neuron. 2011	PubMed	citation	PMID:22099465	pubmed	22099465	create date:2011/11/22 | first author:Hussaini SA
Bidirectional regulation of dendritic voltage-gated potassium channels by the fragile X mental retardation protein.	/pubmed/22099464	Lee HY, Ge WP, Huang W, He Y, Wang GX, Rowson-Baldwin A, Smith SJ, Jan YN, Jan LY.	Neuron. 2011 Nov 17;72(4):630-42. Erratum in: Neuron. 2011 Dec 22;72(6):1091.	Neuron. 2011	PubMed	citation	PMID:22099464	pubmed	22099464	create date:2011/11/22 | first author:Lee HY
Activation of central orexin/hypocretin neurons by dietary amino acids.	/pubmed/22099463	Karnani MM, Apergis-Schoute J, Adamantidis A, Jensen LT, de Lecea L, Fugger L, Burdakov D.	Neuron. 2011 Nov 17;72(4):616-29.	Neuron. 2011	PubMed	citation	PMID:22099463	pubmed	22099463	create date:2011/11/22 | first author:Karnani MM
XPORT-dependent transport of TRP and rhodopsin.	/pubmed/22099462	Rosenbaum EE, Brehm KS, Vasiljevic E, Liu CH, Hardie RC, Colley NJ.	Neuron. 2011 Nov 17;72(4):602-15.	Neuron. 2011	PubMed	citation	PMID:22099462	pubmed	22099462	create date:2011/11/22 | first author:Rosenbaum EE
Recruitment of endophilin to clathrin-coated pit necks is required for efficient vesicle uncoating after fission.	/pubmed/22099461	Milosevic I, Giovedi S, Lou X, Raimondi A, Collesi C, Shen H, Paradise S, O'Toole E, Ferguson S, Cremona O, Camilli PD.	Neuron. 2011 Nov 17;72(4):587-601.	Neuron. 2011	PubMed	citation	PMID:22099461	pubmed	22099461	create date:2011/11/22 | first author:Milosevic I
An imbalancing act: gap junctions reduce the backward motor circuit activity to bias C. elegans for forward locomotion.	/pubmed/22099460	Kawano T, Po MD, Gao S, Leung G, Ryu WS, Zhen M.	Neuron. 2011 Nov 17;72(4):572-86.	Neuron. 2011	PubMed	citation	PMID:22099460	pubmed	22099460	create date:2011/11/22 | first author:Kawano T
Interaction between FEZ1 and DISC1 in regulation of neuronal development and risk for schizophrenia.	/pubmed/22099459	Kang E, Burdick KE, Kim JY, Duan X, Guo JU, Sailor KA, Jung DE, Ganesan S, Choi S, Pradhan D, Lu B, Avramopoulos D, Christian K, Malhotra AK, Song H, Ming GL.	Neuron. 2011 Nov 17;72(4):559-71.	Neuron. 2011	PubMed	citation	PMID:22099459	pubmed	22099459	create date:2011/11/22 | first author:Kang E
Common DISC1 polymorphisms disrupt Wnt/GSK3β signaling and brain development.	/pubmed/22099458	Singh KK, De Rienzo G, Drane L, Mao Y, Flood Z, Madison J, Ferreira M, Bergen S, King C, Sklar P, Sive H, Tsai LH.	Neuron. 2011 Nov 17;72(4):545-58.	Neuron. 2011	PubMed	citation	PMID:22099458	pubmed	22099458	create date:2011/11/22 | first author:Singh KK
Genetic influences on cortical regionalization in the human brain.	/pubmed/22099457	Chen CH, Panizzon MS, Eyler LT, Jernigan TL, Thompson W, Fennema-Notestine C, Jak AJ, Neale MC, Franz CE, Hamza S, Lyons MJ, Grant MD, Fischl B, Seidman LJ, Tsuang MT, Kremen WS, Dale AM.	Neuron. 2011 Nov 17;72(4):537-44.	Neuron. 2011	PubMed	citation	PMID:22099457	pubmed	22099457	create date:2011/11/22 | first author:Chen CH
Memory: enduring traces of perceptual and reflective attention.	/pubmed/22099456	Chun MM, Johnson MK.	Neuron. 2011 Nov 17;72(4):520-35. Review.	Neuron. 2011	PubMed	citation	PMID:22099456	pubmed	22099456	create date:2011/11/22 | first author:Chun MM
Cortical processing of odor objects.	/pubmed/22099455	Wilson DA, Sullivan RM.	Neuron. 2011 Nov 17;72(4):506-19. Review.	Neuron. 2011	PubMed	citation	PMID:22099455	pubmed	22099455	create date:2011/11/22 | first author:Wilson DA
A surprisingly singular role for endophilin in synaptic vesicle recycling.	/pubmed/22099454	Sullivan JM.	Neuron. 2011 Nov 17;72(4):504-5.	Neuron. 2011	PubMed	citation	PMID:22099454	pubmed	22099454	create date:2011/11/22 | first author:Sullivan JM
DISC1: a schizophrenia gene with multiple personalities.	/pubmed/22099453	Wexler EM, Geschwind DH.	Neuron. 2011 Nov 17;72(4):501-3.	Neuron. 2011	PubMed	citation	PMID:22099453	pubmed	22099453	create date:2011/11/22 | first author:Wexler EM
Mapping genetic influences on cortical regionalization.	/pubmed/22099452	Schlaggar BL.	Neuron. 2011 Nov 17;72(4):499-501.	Neuron. 2011	PubMed	citation	PMID:22099452	pubmed	22099452	create date:2011/11/22 | first author:Schlaggar BL
What is optimal about motor control?	/pubmed/22078508	Friston K.	Neuron. 2011 Nov 3;72(3):488-98. doi: 10.1016/j.neuron.2011.10.018.	Neuron. 2011	PubMed	citation	PMID:22078508	pubmed	22078508	create date:2011/11/15 | first author:Friston K
Sensing with the motor cortex.	/pubmed/22078507	Hatsopoulos NG, Suminski AJ.	Neuron. 2011 Nov 3;72(3):477-87. doi: 10.1016/j.neuron.2011.10.020.	Neuron. 2011	PubMed	citation	PMID:22078507	pubmed	22078507	create date:2011/11/15 | first author:Hatsopoulos NG
Are we ready for a natural history of motor learning?	/pubmed/22078506	Shmuelof L, Krakauer JW.	Neuron. 2011 Nov 3;72(3):469-76. doi: 10.1016/j.neuron.2011.10.017. Review.	Neuron. 2011	PubMed	citation	PMID:22078506	pubmed	22078506	create date:2011/11/15 | first author:Shmuelof L
Neuronal basis for object location in the vibrissa scanning sensorimotor system.	/pubmed/22078505	Kleinfeld D, Deschênes M.	Neuron. 2011 Nov 3;72(3):455-68. doi: 10.1016/j.neuron.2011.10.009. Review.	Neuron. 2011	PubMed	citation	PMID:22078505	pubmed	22078505	create date:2011/11/15 | first author:Kleinfeld D
Neuroplasticity subserving motor skill learning.	/pubmed/22078504	Dayan E, Cohen LG.	Neuron. 2011 Nov 3;72(3):443-54. doi: 10.1016/j.neuron.2011.10.008. Review.	Neuron. 2011	PubMed	citation	PMID:22078504	pubmed	22078504	create date:2011/11/15 | first author:Dayan E
Computational mechanisms of sensorimotor control.	/pubmed/22078503	Franklin DW, Wolpert DM.	Neuron. 2011 Nov 3;72(3):425-42. doi: 10.1016/j.neuron.2011.10.006. Review.	Neuron. 2011	PubMed	citation	PMID:22078503	pubmed	22078503	create date:2011/11/15 | first author:Franklin DW
Motor neurons and the sense of place.	/pubmed/22078502	Jessell TM, Sürmeli G, Kelly JS.	Neuron. 2011 Nov 3;72(3):419-24. doi: 10.1016/j.neuron.2011.10.021. Review.	Neuron. 2011	PubMed	citation	PMID:22078502	pubmed	22078502	create date:2011/11/15 | first author:Jessell TM
SnapShot: genetics of autism.	/pubmed/22017998	Aldinger KA, Plummer JT, Qiu S, Levitt P.	Neuron. 2011 Oct 20;72(2):418-8.e1. No abstract available.	Neuron. 2011	PubMed	citation	PMID:22017998	pubmed	22017998	create date:2011/10/25 | first author:Aldinger KA
A common, high-dimensional model of the representational space in human ventral temporal cortex.	/pubmed/22017997	Haxby JV, Guntupalli JS, Connolly AC, Halchenko YO, Conroy BR, Gobbini MI, Hanke M, Ramadge PJ.	Neuron. 2011 Oct 20;72(2):404-16.	Neuron. 2011	PubMed	citation	PMID:22017997	pubmed	22017997	create date:2011/10/25 | first author:Haxby JV
Title	URL	Description	Details	ShortDetails	Resource	Type	Identifiers	Db	EntrezUID	Properties
Syntactic processing depends on dorsal language tracts.	/pubmed/22017996	Wilson SM, Galantucci S, Tartaglia MC, Rising K, Patterson DK, Henry ML, Ogar JM, DeLeon J, Miller BL, Gorno-Tempini ML.	Neuron. 2011 Oct 20;72(2):397-403.	Neuron. 2011	PubMed	citation	PMID:22017996	pubmed	22017996	create date:2011/10/25 | first author:Wilson SM
Lichtheim 2: synthesizing aphasia and the neural basis of language in a neurocomputational model of the dual dorsal-ventral language pathways.	/pubmed/22017995	Ueno T, Saito S, Rogers TT, Lambon Ralph MA.	Neuron. 2011 Oct 20;72(2):385-96.	Neuron. 2011	PubMed	citation	PMID:22017995	pubmed	22017995	create date:2011/10/25 | first author:Ueno T
Closed-loop deep brain stimulation is superior in ameliorating parkinsonism.	/pubmed/22017994	Rosin B, Slovik M, Mitelman R, Rivlin-Etzion M, Haber SN, Israel Z, Vaadia E, Bergman H.	Neuron. 2011 Oct 20;72(2):370-84.	Neuron. 2011	PubMed	citation	PMID:22017994	pubmed	22017994	create date:2011/10/25 | first author:Rosin B
Multisensory integration of natural odors and sounds in the auditory cortex.	/pubmed/22017993	Cohen L, Rothschild G, Mizrahi A.	Neuron. 2011 Oct 20;72(2):357-69.	Neuron. 2011	PubMed	citation	PMID:22017993	pubmed	22017993	create date:2011/10/25 | first author:Cohen L
Primary motor cortex reports efferent control of vibrissa motion on multiple timescales.	/pubmed/22017992	Hill DN, Curtis JC, Moore JD, Kleinfeld D.	Neuron. 2011 Oct 20;72(2):344-56.	Neuron. 2011	PubMed	citation	PMID:22017992	pubmed	22017992	create date:2011/10/25 | first author:Hill DN
A cortical substrate for memory-guided orienting in the rat.	/pubmed/22017991	Erlich JC, Bialek M, Brody CD.	Neuron. 2011 Oct 20;72(2):330-43.	Neuron. 2011	PubMed	citation	PMID:22017991	pubmed	22017991	create date:2011/10/25 | first author:Erlich JC
A putative vesicular transporter expressed in Drosophila mushroom bodies that mediates sexual behavior may define a neurotransmitter system.	/pubmed/22017990	Brooks ES, Greer CL, Romero-Calderón R, Serway CN, Grygoruk A, Haimovitz JM, Nguyen BT, Najibi R, Tabone CJ, Steven de Belle J, Krantz DE.	Neuron. 2011 Oct 20;72(2):316-29.	Neuron. 2011	PubMed	citation	PMID:22017990	pubmed	22017990	create date:2011/10/25 | first author:Brooks ES
Rapid synthesis of the X-linked mental retardation protein OPHN1 mediates mGluR-dependent LTD through interaction with the endocytic machinery.	/pubmed/22017989	Nadif Kasri N, Nakano-Kobayashi A, Van Aelst L.	Neuron. 2011 Oct 20;72(2):300-15.	Neuron. 2011	PubMed	citation	PMID:22017989	pubmed	22017989	create date:2011/10/25 | first author:Nadif Kasri N
Nak regulates localization of clathrin sites in higher-order dendrites to promote local dendrite growth.	/pubmed/22017988	Yang WK, Peng YH, Li H, Lin HC, Lin YC, Lai TT, Suo H, Wang CH, Lin WH, Ou CY, Zhou X, Pi H, Chang HC, Chien CT.	Neuron. 2011 Oct 20;72(2):285-99.	Neuron. 2011	PubMed	citation	PMID:22017988	pubmed	22017988	create date:2011/10/25 | first author:Yang WK
Mouse inscuteable induces apical-basal spindle orientation to facilitate intermediate progenitor generation in the developing neocortex.	/pubmed/22017987	Postiglione MP, Jüschke C, Xie Y, Haas GA, Charalambous C, Knoblich JA.	Neuron. 2011 Oct 20;72(2):269-84.	Neuron. 2011	PubMed	citation	PMID:22017987	pubmed	22017987	create date:2011/10/25 | first author:Postiglione MP
How inhibition shapes cortical activity.	/pubmed/22017986	Isaacson JS, Scanziani M.	Neuron. 2011 Oct 20;72(2):231-43. Review.	Neuron. 2011	PubMed	citation	PMID:22017986	pubmed	22017986	create date:2011/10/25 | first author:Isaacson JS
Genetic manipulation of genes and cells in the nervous system of the fruit fly.	/pubmed/22017985	Venken KJ, Simpson JH, Bellen HJ.	Neuron. 2011 Oct 20;72(2):202-30.	Neuron. 2011	PubMed	citation	PMID:22017985	pubmed	22017985	create date:2011/10/25 | first author:Venken KJ
Aligning brains and minds.	/pubmed/22017984	Tong F.	Neuron. 2011 Oct 20;72(2):199-201.	Neuron. 2011	PubMed	citation	PMID:22017984	pubmed	22017984	create date:2011/10/25 | first author:Tong F
Stimulation on demand: closing the loop on deep brain stimulation.	/pubmed/22017983	Santos FJ, Costa RM, Tecuapetla F.	Neuron. 2011 Oct 20;72(2):197-8.	Neuron. 2011	PubMed	citation	PMID:22017983	pubmed	22017983	create date:2011/10/25 | first author:Santos FJ
Movement, confusion, and orienting in frontal cortices.	/pubmed/22017982	Brecht M.	Neuron. 2011 Oct 20;72(2):193-6.	Neuron. 2011	PubMed	citation	PMID:22017982	pubmed	22017982	create date:2011/10/25 | first author:Brecht M
Orienting fate: spatial regulation of neurogenic divisions.	/pubmed/22017981	Wang X, Lui JH, Kriegstein AR.	Neuron. 2011 Oct 20;72(2):191-3.	Neuron. 2011	PubMed	citation	PMID:22017981	pubmed	22017981	create date:2011/10/25 | first author:Wang X
FTD and ALS: genetic ties that bind.	/pubmed/22017980	Orr HT.	Neuron. 2011 Oct 20;72(2):189-90.	Neuron. 2011	PubMed	citation	PMID:22017980	pubmed	22017980	create date:2011/10/25 | first author:Orr HT
Olfactory predictive codes and stimulus templates in piriform cortex.	/pubmed/21982378	Zelano C, Mohanty A, Gottfried JA.	Neuron. 2011 Oct 6;72(1):178-87.	Neuron. 2011	PubMed	citation	PMID:21982378	pubmed	21982378	create date:2011/10/11 | first author:Zelano C
Ubiquity and specificity of reinforcement signals throughout the human brain.	/pubmed/21982377	Vickery TJ, Chun MM, Lee D.	Neuron. 2011 Oct 6;72(1):166-77.	Neuron. 2011	PubMed	citation	PMID:21982377	pubmed	21982377	create date:2011/10/11 | first author:Vickery TJ
A 4 Hz oscillation adaptively synchronizes prefrontal, VTA, and hippocampal activities.	/pubmed/21982376	Fujisawa S, Buzsáki G.	Neuron. 2011 Oct 6;72(1):153-65.	Neuron. 2011	PubMed	citation	PMID:21982376	pubmed	21982376	create date:2011/10/11 | first author:Fujisawa S
Coherent phasic excitation during hippocampal ripples.	/pubmed/21982375	Maier N, Tejero-Cantero A, Dorrn AL, Winterer J, Beed PS, Morris G, Kempter R, Poulet JF, Leibold C, Schmitz D.	Neuron. 2011 Oct 6;72(1):137-52.	Neuron. 2011	PubMed	citation	PMID:21982375	pubmed	21982375	create date:2011/10/11 | first author:Maier N
Sparse incomplete representations: a potential role of olfactory granule cells.	/pubmed/21982374	Koulakov AA, Rinberg D.	Neuron. 2011 Oct 6;72(1):124-36.	Neuron. 2011	PubMed	citation	PMID:21982374	pubmed	21982374	create date:2011/10/11 | first author:Koulakov AA
Long-range neuronal circuits underlying the interaction between sensory and motor cortex.	/pubmed/21982373	Mao T, Kusefoglu D, Hooks BM, Huber D, Petreanu L, Svoboda K.	Neuron. 2011 Oct 6;72(1):111-23.	Neuron. 2011	PubMed	citation	PMID:21982373	pubmed	21982373	create date:2011/10/11 | first author:Mao T
Rod vision is controlled by dopamine-dependent sensitization of rod bipolar cells by GABA.	/pubmed/21982372	Herrmann R, Heflin SJ, Hammond T, Lee B, Wang J, Gainetdinov RR, Caron MG, Eggers ED, Frishman LJ, McCall MA, Arshavsky VY.	Neuron. 2011 Oct 6;72(1):101-10.	Neuron. 2011	PubMed	citation	PMID:21982372	pubmed	21982372	create date:2011/10/11 | first author:Herrmann R
Intrinsic epigenetic factors cooperate with the steroid hormone ecdysone to govern dendrite pruning in Drosophila.	/pubmed/21982371	Kirilly D, Wong JJ, Lim EK, Wang Y, Zhang H, Wang C, Liao Q, Wang H, Liou YC, Wang H, Yu F.	Neuron. 2011 Oct 6;72(1):86-100.	Neuron. 2011	PubMed	citation	PMID:21982371	pubmed	21982371	create date:2011/10/11 | first author:Kirilly D
Genome-wide activity-dependent MeCP2 phosphorylation regulates nervous system development and function.	/pubmed/21982370	Cohen S, Gabel HW, Hemberg M, Hutchinson AN, Sadacca LA, Ebert DH, Harmin DA, Greenberg RS, Verdine VK, Zhou Z, Wetsel WC, West AE, Greenberg ME.	Neuron. 2011 Oct 6;72(1):72-85.	Neuron. 2011	PubMed	citation	PMID:21982370	pubmed	21982370	create date:2011/10/11 | first author:Cohen S
Exogenous α-synuclein fibrils induce Lewy body pathology leading to synaptic dysfunction and neuron death.	/pubmed/21982369	Volpicelli-Daley LA, Luk KC, Patel TP, Tanik SA, Riddle DM, Stieber A, Meaney DF, Trojanowski JQ, Lee VM.	Neuron. 2011 Oct 6;72(1):57-71.	Neuron. 2011	PubMed	citation	PMID:21982369	pubmed	21982369	create date:2011/10/11 | first author:Volpicelli-Daley LA
Recurrent circuitry dynamically shapes the activation of piriform cortex.	/pubmed/21982368	Franks KM, Russo MJ, Sosulski DL, Mulligan AA, Siegelbaum SA, Axel R.	Neuron. 2011 Oct 6;72(1):49-56.	Neuron. 2011	PubMed	citation	PMID:21982368	pubmed	21982368	create date:2011/10/11 | first author:Franks KM
A major role for intracortical circuits in the strength and tuning of odor-evoked excitation in olfactory cortex.	/pubmed/21982367	Poo C, Isaacson JS.	Neuron. 2011 Oct 6;72(1):41-8.	Neuron. 2011	PubMed	citation	PMID:21982367	pubmed	21982367	create date:2011/10/11 | first author:Poo C
Transcriptional regulation of neuronal polarity and morphogenesis in the mammalian brain.	/pubmed/21982366	de la Torre-Ubieta L, Bonni A.	Neuron. 2011 Oct 6;72(1):22-40. Review.	Neuron. 2011	PubMed	citation	PMID:21982366	pubmed	21982366	create date:2011/10/11 | first author:de la Torre-Ubieta L
Protease regulation: the Yin and Yang of neural development and disease.	/pubmed/21982365	Bai G, Pfaff SL.	Neuron. 2011 Oct 6;72(1):9-21. Review.	Neuron. 2011	PubMed	citation	PMID:21982365	pubmed	21982365	create date:2011/10/11 | first author:Bai G
Polyrhythms of the brain.	/pubmed/21982364	Battaglia FP, McNaughton BL.	Neuron. 2011 Oct 6;72(1):6-8.	Neuron. 2011	PubMed	citation	PMID:21982364	pubmed	21982364	create date:2011/10/11 | first author:Battaglia FP
MeCP2: phosphorylated locally, acting globally.	/pubmed/21982363	Rutlin M, Nelson SB.	Neuron. 2011 Oct 6;72(1):3-5.	Neuron. 2011	PubMed	citation	PMID:21982363	pubmed	21982363	create date:2011/10/11 | first author:Rutlin M
Long-range intracortical excitation shapes olfactory processing.	/pubmed/21982362	Luo M.	Neuron. 2011 Oct 6;72(1):1-3.	Neuron. 2011	PubMed	citation	PMID:21982362	pubmed	21982362	create date:2011/10/11 | first author:Luo M
A hexanucleotide repeat expansion in C9ORF72 is the cause of chromosome 9p21-linked ALS-FTD.	/pubmed/21944779	Renton AE, Majounie E, Waite A, Simón-Sánchez J, Rollinson S, Gibbs JR, Schymick JC, Laaksovirta H, van Swieten JC, Myllykangas L, Kalimo H, Paetau A, Abramzon Y, Remes AM, Kaganovich A, Scholz SW, Duckworth J, Ding J, Harmer DW, Hernandez DG, Johnson JO, Mok K, et al.	Neuron. 2011 Oct 20;72(2):257-68. Epub 2011 Sep 21.	Neuron. 2011	PubMed	citation	PMID:21944779	pubmed	21944779	create date:2011/09/29 | first author:Renton AE
Expanded GGGGCC hexanucleotide repeat in noncoding region of C9ORF72 causes chromosome 9p-linked FTD and ALS.	/pubmed/21944778	DeJesus-Hernandez M, Mackenzie IR, Boeve BF, Boxer AL, Baker M, Rutherford NJ, Nicholson AM, Finch NA, Flynn H, Adamson J, Kouri N, Wojtas A, Sengdy P, Hsiung GY, Karydas A, Seeley WW, Josephs KA, Coppola G, Geschwind DH, Wszolek ZK, Feldman H, Knopman DS, et al.	Neuron. 2011 Oct 20;72(2):245-56. Epub 2011 Sep 21.	Neuron. 2011	PubMed	citation	PMID:21944778	pubmed	21944778	create date:2011/09/29 | first author:DeJesus-Hernandez M
Hedging your bets by learning reward correlations in the human brain.	/pubmed/21943609	Wunderlich K, Symmonds M, Bossaerts P, Dolan RJ.	Neuron. 2011 Sep 22;71(6):1141-52. Epub 2011 Sep 21.	Neuron. 2011	PubMed	citation	PMID:21943609	pubmed	21943609	create date:2011/09/29 | first author:Wunderlich K
Different time courses for learning-related changes in amygdala and orbitofrontal cortex.	/pubmed/21943608	Morrison SE, Saez A, Lau B, Salzman CD.	Neuron. 2011 Sep 22;71(6):1127-40. Epub 2011 Sep 21.	Neuron. 2011	PubMed	citation	PMID:21943608	pubmed	21943608	create date:2011/09/29 | first author:Morrison SE
Vesicular zinc promotes presynaptic and inhibits postsynaptic long-term potentiation of mossy fiber-CA3 synapse.	/pubmed/21943607	Pan E, Zhang XA, Huang Z, Krezel A, Zhao M, Tinberg CE, Lippard SJ, McNamara JO.	Neuron. 2011 Sep 22;71(6):1116-26. Epub 2011 Sep 21.	Neuron. 2011	PubMed	citation	PMID:21943607	pubmed	21943607	create date:2011/09/29 | first author:Pan E
DPP6 establishes the A-type K(+) current gradient critical for the regulation of dendritic excitability in CA1 hippocampal neurons.	/pubmed/21943606	Sun W, Maffie JK, Lin L, Petralia RS, Rudy B, Hoffman DA.	Neuron. 2011 Sep 22;71(6):1102-15. Epub 2011 Sep 21.	Neuron. 2011	PubMed	citation	PMID:21943606	pubmed	21943606	create date:2011/09/29 | first author:Sun W
Distinct modes of AMPA receptor suppression at developing synapses by GluN2A and GluN2B: single-cell NMDA receptor subunit deletion in vivo.	/pubmed/21943605	Gray JA, Shi Y, Usui H, During MJ, Sakimura K, Nicoll RA.	Neuron. 2011 Sep 22;71(6):1085-101. Epub 2011 Sep 21.	Neuron. 2011	PubMed	citation	PMID:21943605	pubmed	21943605	create date:2011/09/29 | first author:Gray JA
Identification of minimal neuronal networks involved in flexor-extensor alternation in the mammalian spinal cord.	/pubmed/21943604	Talpalar AE, Endo T, Löw P, Borgius L, Hägglund M, Dougherty KJ, Ryge J, Hnasko TS, Kiehn O.	Neuron. 2011 Sep 22;71(6):1071-84. Epub 2011 Sep 21.	Neuron. 2011	PubMed	citation	PMID:21943604	pubmed	21943604	create date:2011/09/29 | first author:Talpalar AE
GDE2 regulates subtype-specific motor neuron generation through inhibition of Notch signaling.	/pubmed/21943603	Sabharwal P, Lee C, Park S, Rao M, Sockanathan S.	Neuron. 2011 Sep 22;71(6):1058-70. Epub 2011 Sep 21.	Neuron. 2011	PubMed	citation	PMID:21943603	pubmed	21943603	create date:2011/09/29 | first author:Sabharwal P
Axon regeneration pathways identified by systematic genetic screening in C. elegans.	/pubmed/21943602	Chen L, Wang Z, Ghosh-Roy A, Hubert T, Yan D, O'Rourke S, Bowerman B, Wu Z, Jin Y, Chisholm AD.	Neuron. 2011 Sep 22;71(6):1043-57. Epub 2011 Sep 21.	Neuron. 2011	PubMed	citation	PMID:21943602	pubmed	21943602	create date:2011/09/29 | first author:Chen L
Functional genomic analyses identify pathways dysregulated by progranulin deficiency, implicating Wnt signaling.	/pubmed/21943601	Rosen EY, Wexler EM, Versano R, Coppola G, Gao F, Winden KD, Oldham MC, Martens LH, Zhou P, Farese RV Jr, Geschwind DH.	Neuron. 2011 Sep 22;71(6):1030-42. Epub 2011 Sep 21.	Neuron. 2011	PubMed	citation	PMID:21943601	pubmed	21943601	create date:2011/09/29 | first author:Rosen EY
Regulation of AMPA receptor function by the human memory-associated gene KIBRA.	/pubmed/21943600	Makuch L, Volk L, Anggono V, Johnson RC, Yu Y, Duning K, Kremerskothen J, Xia J, Takamiya K, Huganir RL.	Neuron. 2011 Sep 22;71(6):1022-9. Epub 2011 Sep 21.	Neuron. 2011	PubMed	citation	PMID:21943600	pubmed	21943600	create date:2011/09/29 | first author:Makuch L
Development of cell type-specific connectivity patterns of converging excitatory axons in the retina.	/pubmed/21943599	Morgan JL, Soto F, Wong RO, Kerschensteiner D.	Neuron. 2011 Sep 22;71(6):1014-21. Epub 2011 Sep 21.	Neuron. 2011	PubMed	citation	PMID:21943599	pubmed	21943599	create date:2011/09/29 | first author:Morgan JL
A resource of Cre driver lines for genetic targeting of GABAergic neurons in cerebral cortex.	/pubmed/21943598	Taniguchi H, He M, Wu P, Kim S, Paik R, Sugino K, Kvitsiani D, Fu Y, Lu J, Lin Y, Miyoshi G, Shima Y, Fishell G, Nelson SB, Huang ZJ.	Neuron. 2011 Sep 22;71(6):995-1013. Epub 2011 Sep 21. Erratum in: Neuron. 2011 Dec 22;72(6):1091. Kvitsani, Duda [corrected to Kvitsiani, Duda].	Neuron. 2011	PubMed	citation	PMID:21943598	pubmed	21943598	create date:2011/09/29 | first author:Taniguchi H
Seeing things in motion: models, circuits, and mechanisms.	/pubmed/21943597	Borst A, Euler T.	Neuron. 2011 Sep 22;71(6):974-94. Epub 2011 Sep 21. Review.	Neuron. 2011	PubMed	citation	PMID:21943597	pubmed	21943597	create date:2011/09/29 | first author:Borst A
All in a sniff: olfaction as a model for active sensing.	/pubmed/21943596	Wachowiak M.	Neuron. 2011 Sep 22;71(6):962-73. Epub 2011 Sep 21. Review.	Neuron. 2011	PubMed	citation	PMID:21943596	pubmed	21943596	create date:2011/09/29 | first author:Wachowiak M
Title	URL	Description	Details	ShortDetails	Resource	Type	Identifiers	Db	EntrezUID	Properties
The dynamics of learning and behavioral flexibility.	/pubmed/21943595	Wallis JD.	Neuron. 2011 Sep 22;71(6):959-61. Epub 2011 Sep 21.	Neuron. 2011	PubMed	citation	PMID:21943595	pubmed	21943595	create date:2011/09/29 | first author:Wallis JD
Patterning spinal motor activity in the absence of synaptic excitation.	/pubmed/21943594	Crone SA, Sharma K.	Neuron. 2011 Sep 22;71(6):957-9. Epub 2011 Sep 21.	Neuron. 2011	PubMed	citation	PMID:21943594	pubmed	21943594	create date:2011/09/29 | first author:Crone SA
Wnt signaling as a potential therapeutic target for frontotemporal dementia.	/pubmed/21943593	Korade Z, Mirnics K.	Neuron. 2011 Sep 22;71(6):955-7. Epub 2011 Sep 21.	Neuron. 2011	PubMed	citation	PMID:21943593	pubmed	21943593	create date:2011/09/29 | first author:Korade Z
Visual feature-tolerance in the reading network.	/pubmed/21903085	Rauschecker AM, Bowen RF, Perry LM, Kevan AM, Dougherty RF, Wandell BA.	Neuron. 2011 Sep 8;71(5):941-53.	Neuron. 2011	PubMed	citation	PMID:21903085	pubmed	21903085	create date:2011/09/10 | first author:Rauschecker AM
Sound texture perception via statistics of the auditory periphery: evidence from sound synthesis.	/pubmed/21903084	McDermott JH, Simoncelli EP.	Neuron. 2011 Sep 8;71(5):926-40.	Neuron. 2011	PubMed	citation	PMID:21903084	pubmed	21903084	create date:2011/09/10 | first author:McDermott JH
The sound of silence: ionic mechanisms encoding sound termination.	/pubmed/21903083	Kopp-Scheinpflug C, Tozer AJ, Robinson SW, Tempel BL, Hennig MH, Forsythe ID.	Neuron. 2011 Sep 8;71(5):911-25.	Neuron. 2011	PubMed	citation	PMID:21903083	pubmed	21903083	create date:2011/09/10 | first author:Kopp-Scheinpflug C
Single units in the medial prefrontal cortex with anxiety-related firing patterns are preferentially influenced by ventral hippocampal activity.	/pubmed/21903082	Adhikari A, Topiwala MA, Gordon JA.	Neuron. 2011 Sep 8;71(5):898-910.	Neuron. 2011	PubMed	citation	PMID:21903082	pubmed	21903082	create date:2011/09/10 | first author:Adhikari A
Elimination of adult-born neurons in the olfactory bulb is promoted during the postprandial period.	/pubmed/21903081	Yokoyama TK, Mochimaru D, Murata K, Manabe H, Kobayakawa K, Kobayakawa R, Sakano H, Mori K, Yamaguchi M.	Neuron. 2011 Sep 8;71(5):883-97.	Neuron. 2011	PubMed	citation	PMID:21903081	pubmed	21903081	create date:2011/09/10 | first author:Yokoyama TK
Loss of sensory input causes rapid structural changes of inhibitory neurons in adult mouse visual cortex.	/pubmed/21903080	Keck T, Scheuss V, Jacobsen RI, Wierenga CJ, Eysel UT, Bonhoeffer T, Hübener M.	Neuron. 2011 Sep 8;71(5):869-82.	Neuron. 2011	PubMed	citation	PMID:21903080	pubmed	21903080	create date:2011/09/10 | first author:Keck T
Rapid target-specific remodeling of fast-spiking inhibitory circuits after loss of dopamine.	/pubmed/21903079	Gittis AH, Hang GB, LaDow ES, Shoenfeld LR, Atallah BV, Finkbeiner S, Kreitzer AC.	Neuron. 2011 Sep 8;71(5):858-68.	Neuron. 2011	PubMed	citation	PMID:21903079	pubmed	21903079	create date:2011/09/10 | first author:Gittis AH
DEG/ENaC but not TRP channels are the major mechanoelectrical transduction channels in a C. elegans nociceptor.	/pubmed/21903078	Geffeney SL, Cueva JG, Glauser DA, Doll JC, Lee TH, Montoya M, Karania S, Garakani AM, Pruitt BL, Goodman MB.	Neuron. 2011 Sep 8;71(5):845-57.	Neuron. 2011	PubMed	citation	PMID:21903078	pubmed	21903078	create date:2011/09/10 | first author:Geffeney SL
Nitration of tyrosine 10 critically enhances amyloid β aggregation and plaque formation.	/pubmed/21903077	Kummer MP, Hermes M, Delekarte A, Hammerschmidt T, Kumar S, Terwel D, Walter J, Pape HC, König S, Roeber S, Jessen F, Klockgether T, Korte M, Heneka MT.	Neuron. 2011 Sep 8;71(5):833-44.	Neuron. 2011	PubMed	citation	PMID:21903077	pubmed	21903077	create date:2011/09/10 | first author:Kummer MP
Control of neuronal morphology by the atypical cadherin Fat3.	/pubmed/21903076	Deans MR, Krol A, Abraira VE, Copley CO, Tucker AF, Goodrich LV.	Neuron. 2011 Sep 8;71(5):820-32.	Neuron. 2011	PubMed	citation	PMID:21903076	pubmed	21903076	create date:2011/09/10 | first author:Deans MR
Rapid plasticity of visual responses in the adult lateral geniculate nucleus.	/pubmed/21903075	Moore BD 4th, Kiley CW, Sun C, Usrey WM.	Neuron. 2011 Sep 8;71(5):812-9.	Neuron. 2011	PubMed	citation	PMID:21903075	pubmed	21903075	create date:2011/09/10 | first author:Moore BD 4th
Development of a method for the purification and culture of rodent astrocytes.	/pubmed/21903074	Foo LC, Allen NJ, Bushong EA, Ventura PB, Chung WS, Zhou L, Cahoy JD, Daneman R, Zong H, Ellisman MH, Barres BA.	Neuron. 2011 Sep 8;71(5):799-811.	Neuron. 2011	PubMed	citation	PMID:21903074	pubmed	21903074	create date:2011/09/10 | first author:Foo LC
Role of astrocytes in neurovascular coupling.	/pubmed/21903073	Petzold GC, Murthy VN.	Neuron. 2011 Sep 8;71(5):782-97. Review.	Neuron. 2011	PubMed	citation	PMID:21903073	pubmed	21903073	create date:2011/09/10 | first author:Petzold GC
Dendritic spines and distributed circuits.	/pubmed/21903072	Yuste R.	Neuron. 2011 Sep 8;71(5):772-81. Review.	Neuron. 2011	PubMed	citation	PMID:21903072	pubmed	21903072	create date:2011/09/10 | first author:Yuste R
Life and death decision in adult neurogenesis: in praise of napping.	/pubmed/21903071	Lepousez G, Lledo PM.	Neuron. 2011 Sep 8;71(5):768-71.	Neuron. 2011	PubMed	citation	PMID:21903071	pubmed	21903071	create date:2011/09/10 | first author:Lepousez G
Reorganization of striatal inhibitory microcircuits leads to pathological synchrony in the Basal Ganglia.	/pubmed/21903070	Belujon P, Grace AA.	Neuron. 2011 Sep 8;71(5):766-8.	Neuron. 2011	PubMed	citation	PMID:21903070	pubmed	21903070	create date:2011/09/10 | first author:Belujon P
DEG/ENaCs lead by a nose: mechanotransduction in a polymodal sensory neuron.	/pubmed/21903069	Nelson AM, Marshall KL, Lumpkin EA.	Neuron. 2011 Sep 8;71(5):763-5.	Neuron. 2011	PubMed	citation	PMID:21903069	pubmed	21903069	create date:2011/09/10 | first author:Nelson AM
Perceptual learning reduces interneuronal correlations in macaque visual cortex.	/pubmed/21867889	Gu Y, Liu S, Fetsch CR, Yang Y, Fok S, Sunkara A, DeAngelis GC, Angelaki DE.	Neuron. 2011 Aug 25;71(4):750-61.	Neuron. 2011	PubMed	citation	PMID:21867889	pubmed	21867889	create date:2011/08/27 | first author:Gu Y
Hippocampal time cells" bridge the gap in memory for discontiguous events."	/pubmed/21867888	MacDonald CJ, Lepage KQ, Eden UT, Eichenbaum H.	Neuron. 2011 Aug 25;71(4):737-49.	Neuron. 2011	PubMed	citation	PMID:21867888	pubmed	21867888	create date:2011/08/27 | first author:MacDonald CJ
Perceptual classification in a rapidly changing environment.	/pubmed/21867887	Summerfield C, Behrens TE, Koechlin E.	Neuron. 2011 Aug 25;71(4):725-36.	Neuron. 2011	PubMed	citation	PMID:21867887	pubmed	21867887	create date:2011/08/27 | first author:Summerfield C
A synaptic strategy for consolidation of convergent visuotopic maps.	/pubmed/21867886	Phillips MA, Colonnese MT, Goldberg J, Lewis LD, Brown EN, Constantine-Paton M.	Neuron. 2011 Aug 25;71(4):710-24.	Neuron. 2011	PubMed	citation	PMID:21867886	pubmed	21867886	create date:2011/08/27 | first author:Phillips MA
Pioneer GABA cells comprise a subpopulation of hub neurons in the developing hippocampus.	/pubmed/21867885	Picardo MA, Guigue P, Bonifazi P, Batista-Brito R, Allene C, Ribas A, Fishell G, Baude A, Cossart R.	Neuron. 2011 Aug 25;71(4):695-709.	Neuron. 2011	PubMed	citation	PMID:21867885	pubmed	21867885	create date:2011/08/27 | first author:Picardo MA
Parallel mechanisms encode direction in the retina.	/pubmed/21867884	Trenholm S, Johnson K, Li X, Smith RG, Awatramani GB.	Neuron. 2011 Aug 25;71(4):683-94.	Neuron. 2011	PubMed	citation	PMID:21867884	pubmed	21867884	create date:2011/08/27 | first author:Trenholm S
First node of Ranvier facilitates high-frequency burst encoding.	/pubmed/21867883	Kole MH.	Neuron. 2011 Aug 25;71(4):671-82.	Neuron. 2011	PubMed	citation	PMID:21867883	pubmed	21867883	create date:2011/08/27 | first author:Kole MH
A role for repressive histone methylation in cocaine-induced vulnerability to stress.	/pubmed/21867882	Covington HE 3rd, Maze I, Sun H, Bomze HM, DeMaio KD, Wu EY, Dietz DM, Lobo MK, Ghose S, Mouzon E, Neve RL, Tamminga CA, Nestler EJ.	Neuron. 2011 Aug 25;71(4):656-70.	Neuron. 2011	PubMed	citation	PMID:21867882	pubmed	21867882	create date:2011/08/27 | first author:Covington HE 3rd
Cadherin-9 regulates synapse-specific differentiation in the developing hippocampus.	/pubmed/21867881	Williams ME, Wilke SA, Daggett A, Davis E, Otto S, Ravi D, Ripley B, Bushong EA, Ellisman MH, Klein G, Ghosh A.	Neuron. 2011 Aug 25;71(4):640-55.	Neuron. 2011	PubMed	citation	PMID:21867881	pubmed	21867881	create date:2011/08/27 | first author:Williams ME
Cadherin-6 mediates axon-target matching in a non-image-forming visual circuit.	/pubmed/21867880	Osterhout JA, Josten N, Yamada J, Pan F, Wu SW, Nguyen PL, Panagiotakos G, Inoue YU, Egusa SF, Volgyi B, Inoue T, Bloomfield SA, Barres BA, Berson DM, Feldheim DA, Huberman AD.	Neuron. 2011 Aug 25;71(4):632-9.	Neuron. 2011	PubMed	citation	PMID:21867880	pubmed	21867880	create date:2011/08/27 | first author:Osterhout JA
New rabies virus variants for monitoring and manipulating activity and gene expression in defined neural circuits.	/pubmed/21867879	Osakada F, Mori T, Cetin AH, Marshel JH, Virgen B, Callaway EM.	Neuron. 2011 Aug 25;71(4):617-31.	Neuron. 2011	PubMed	citation	PMID:21867879	pubmed	21867879	create date:2011/08/27 | first author:Osakada F
A transcriptomic atlas of mouse neocortical layers.	/pubmed/21867878	Belgard TG, Marques AC, Oliver PL, Abaan HO, Sirey TM, Hoerder-Suabedissen A, García-Moreno F, Molnár Z, Margulies EH, Ponting CP.	Neuron. 2011 Aug 25;71(4):605-16.	Neuron. 2011	PubMed	citation	PMID:21867878	pubmed	21867878	create date:2011/08/27 | first author:Belgard TG
Computational models of grid cells.	/pubmed/21867877	Giocomo LM, Moser MB, Moser EI.	Neuron. 2011 Aug 25;71(4):589-603. Review.	Neuron. 2011	PubMed	citation	PMID:21867877	pubmed	21867877	create date:2011/08/27 | first author:Giocomo LM
From cradle to grave: the multiple roles of fibroblast growth factors in neural development.	/pubmed/21867876	Guillemot F, Zimmer C.	Neuron. 2011 Aug 25;71(4):574-88. Review.	Neuron. 2011	PubMed	citation	PMID:21867876	pubmed	21867876	create date:2011/08/27 | first author:Guillemot F
Memory time.	/pubmed/21867875	Shapiro ML.	Neuron. 2011 Aug 25;71(4):571-3.	Neuron. 2011	PubMed	citation	PMID:21867875	pubmed	21867875	create date:2011/08/27 | first author:Shapiro ML
The nodal origin of intrinsic bursting.	/pubmed/21867874	Debanne D.	Neuron. 2011 Aug 25;71(4):569-70.	Neuron. 2011	PubMed	citation	PMID:21867874	pubmed	21867874	create date:2011/08/27 | first author:Debanne D
Cadherins as matchmakers.	/pubmed/21867873	Rebsam A, Mason CA.	Neuron. 2011 Aug 25;71(4):566-8.	Neuron. 2011	PubMed	citation	PMID:21867873	pubmed	21867873	create date:2011/08/27 | first author:Rebsam A
What's in a name?	/pubmed/21867872	[No authors listed]	Neuron. 2011 Aug 25;71(4):565. No abstract available.	Neuron. 2011	PubMed	citation	PMID:21867872	pubmed	21867872	create date:2011/08/27
Single-trial neural correlates of arm movement preparation.	/pubmed/21835350	Afshar A, Santhanam G, Yu BM, Ryu SI, Sahani M, Shenoy KV.	Neuron. 2011 Aug 11;71(3):555-64.	Neuron. 2011	PubMed	citation	PMID:21835350	pubmed	21835350	create date:2011/08/13 | first author:Afshar A
Broad inhibition sharpens orientation selectivity by expanding input dynamic range in mouse simple cells.	/pubmed/21835349	Liu BH, Li YT, Ma WP, Pan CJ, Zhang LI, Tao HW.	Neuron. 2011 Aug 11;71(3):542-54.	Neuron. 2011	PubMed	citation	PMID:21835349	pubmed	21835349	create date:2011/08/13 | first author:Liu BH
Endocannabinoids gate state-dependent plasticity of synaptic inhibition in feeding circuits.	/pubmed/21835348	Crosby KM, Inoue W, Pittman QJ, Bains JS.	Neuron. 2011 Aug 11;71(3):529-41.	Neuron. 2011	PubMed	citation	PMID:21835348	pubmed	21835348	create date:2011/08/13 | first author:Crosby KM
Dendritic integration in hippocampal dentate granule cells.	/pubmed/21835347	Krueppel R, Remy S, Beck H.	Neuron. 2011 Aug 11;71(3):512-28.	Neuron. 2011	PubMed	citation	PMID:21835347	pubmed	21835347	create date:2011/08/13 | first author:Krueppel R
Selective p38α MAPK deletion in serotonergic neurons produces stress resilience in models of depression and addiction.	/pubmed/21835346	Bruchas MR, Schindler AG, Shankar H, Messinger DI, Miyatake M, Land BB, Lemos JC, Hagan CE, Neumaier JF, Quintana A, Palmiter RD, Chavkin C.	Neuron. 2011 Aug 11;71(3):498-511.	Neuron. 2011	PubMed	citation	PMID:21835346	pubmed	21835346	create date:2011/08/13 | first author:Bruchas MR
Serotonin 2C receptor activates a distinct population of arcuate pro-opiomelanocortin neurons via TRPC channels.	/pubmed/21835345	Sohn JW, Xu Y, Jones JE, Wickman K, Williams KW, Elmquist JK.	Neuron. 2011 Aug 11;71(3):488-97.	Neuron. 2011	PubMed	citation	PMID:21835345	pubmed	21835345	create date:2011/08/13 | first author:Sohn JW
v-SNARE composition distinguishes synaptic vesicle pools.	/pubmed/21835344	Hua Z, Leal-Ortiz S, Foss SM, Waites CL, Garner CC, Voglmaier SM, Edwards RH.	Neuron. 2011 Aug 11;71(3):474-87.	Neuron. 2011	PubMed	citation	PMID:21835344	pubmed	21835344	create date:2011/08/13 | first author:Hua Z
Class 5 transmembrane semaphorins control selective Mammalian retinal lamination and function.	/pubmed/21835343	Matsuoka RL, Chivatakarn O, Badea TC, Samuels IS, Cahill H, Katayama K, Kumar SR, Suto F, Chédotal A, Peachey NS, Nathans J, Yoshida Y, Giger RJ, Kolodkin AL.	Neuron. 2011 Aug 11;71(3):460-73.	Neuron. 2011	PubMed	citation	PMID:21835343	pubmed	21835343	create date:2011/08/13 | first author:Matsuoka RL
Rich regulates target specificity of photoreceptor cells and N-cadherin trafficking in the Drosophila visual system via Rab6.	/pubmed/21835342	Tong C, Ohyama T, Tien AC, Rajan A, Haueter CM, Bellen HJ.	Neuron. 2011 Aug 11;71(3):447-59.	Neuron. 2011	PubMed	citation	PMID:21835342	pubmed	21835342	create date:2011/08/13 | first author:Tong C
Semaphorin3A regulates neuronal polarization by suppressing axon formation and promoting dendrite growth.	/pubmed/21835341	Shelly M, Cancedda L, Lim BK, Popescu AT, Cheng PL, Gao H, Poo MM.	Neuron. 2011 Aug 11;71(3):433-46.	Neuron. 2011	PubMed	citation	PMID:21835341	pubmed	21835341	create date:2011/08/13 | first author:Shelly M
Development of direction selectivity in mouse cortical neurons.	/pubmed/21835340	Rochefort NL, Narushima M, Grienberger C, Marandi N, Hill DN, Konnerth A.	Neuron. 2011 Aug 11;71(3):425-32.	Neuron. 2011	PubMed	citation	PMID:21835340	pubmed	21835340	create date:2011/08/13 | first author:Rochefort NL
The neurovascular link in health and disease: molecular mechanisms and therapeutic implications.	/pubmed/21835339	Quaegebeur A, Lange C, Carmeliet P.	Neuron. 2011 Aug 11;71(3):406-24. Review.	Neuron. 2011	PubMed	citation	PMID:21835339	pubmed	21835339	create date:2011/08/13 | first author:Quaegebeur A
Title	URL	Description	Details	ShortDetails	Resource	Type	Identifiers	Db	EntrezUID	Properties
Regulated reprogramming in the regeneration of sensory receptor cells.	/pubmed/21835338	Bermingham-McDonogh O, Reh TA.	Neuron. 2011 Aug 11;71(3):389-405. Review.	Neuron. 2011	PubMed	citation	PMID:21835338	pubmed	21835338	create date:2011/08/13 | first author:Bermingham-McDonogh O
New insights into motor cortex.	/pubmed/21835337	Graziano MS.	Neuron. 2011 Aug 11;71(3):387-8.	Neuron. 2011	PubMed	citation	PMID:21835337	pubmed	21835337	create date:2011/08/13 | first author:Graziano MS
The battle over inhibitory synaptic plasticity in satiety brain circuits.	/pubmed/21835336	Younts TJ, Castillo PE.	Neuron. 2011 Aug 11;71(3):385-7.	Neuron. 2011	PubMed	citation	PMID:21835336	pubmed	21835336	create date:2011/08/13 | first author:Younts TJ
Tracking down the molecular substrates of stress: new roles for p38α MAPK and kappa-opioid receptors.	/pubmed/21835335	Muschamp JW, Van't Veer A, Carlezon WA Jr.	Neuron. 2011 Aug 11;71(3):383-5.	Neuron. 2011	PubMed	citation	PMID:21835335	pubmed	21835335	create date:2011/08/13 | first author:Muschamp JW
Semaphorin breaks symmetry.	/pubmed/21835334	Howell AS, Shen K.	Neuron. 2011 Aug 11;71(3):381-2.	Neuron. 2011	PubMed	citation	PMID:21835334	pubmed	21835334	create date:2011/08/13 | first author:Howell AS
A neural signature of hierarchical reinforcement learning.	/pubmed/21791294	Ribas-Fernandes JJ, Solway A, Diuk C, McGuire JT, Barto AG, Niv Y, Botvinick MM.	Neuron. 2011 Jul 28;71(2):370-9.	Neuron. 2011	PubMed	citation	PMID:21791294	pubmed	21791294	create date:2011/07/28 | first author:Ribas-Fernandes JJ
Binocular rivalry requires visual attention.	/pubmed/21791293	Zhang P, Jamison K, Engel S, He B, He S.	Neuron. 2011 Jul 28;71(2):362-9.	Neuron. 2011	PubMed	citation	PMID:21791293	pubmed	21791293	create date:2011/07/28 | first author:Zhang P
The Y cell visual pathway implements a demodulating nonlinearity.	/pubmed/21791292	Rosenberg A, Issa NP.	Neuron. 2011 Jul 28;71(2):348-61.	Neuron. 2011	PubMed	citation	PMID:21791292	pubmed	21791292	create date:2011/07/28 | first author:Rosenberg A
Coupled oscillations mediate directed interactions between prefrontal cortex and hippocampus of the neonatal rat.	/pubmed/21791291	Brockmann MD, Pöschel B, Cichon N, Hanganu-Opatz IL.	Neuron. 2011 Jul 28;71(2):332-47.	Neuron. 2011	PubMed	citation	PMID:21791291	pubmed	21791291	create date:2011/07/28 | first author:Brockmann MD
Structure and assembly mechanism for heteromeric kainate receptors.	/pubmed/21791290	Kumar J, Schuck P, Mayer ML.	Neuron. 2011 Jul 28;71(2):319-31.	Neuron. 2011	PubMed	citation	PMID:21791290	pubmed	21791290	create date:2011/07/28 | first author:Kumar J
Spontaneous spiking and synaptic depression underlie noradrenergic control of feed-forward inhibition.	/pubmed/21791289	Kuo SP, Trussell LO.	Neuron. 2011 Jul 28;71(2):306-18.	Neuron. 2011	PubMed	citation	PMID:21791289	pubmed	21791289	create date:2011/07/28 | first author:Kuo SP
Nitric oxide is an activity-dependent regulator of target neuron intrinsic excitability.	/pubmed/21791288	Steinert JR, Robinson SW, Tong H, Haustein MD, Kopp-Scheinpflug C, Forsythe ID.	Neuron. 2011 Jul 28;71(2):291-305.	Neuron. 2011	PubMed	citation	PMID:21791288	pubmed	21791288	create date:2011/07/28 | first author:Steinert JR
Endocytosis promotes rapid dopaminergic signaling.	/pubmed/21791287	Kotowski SJ, Hopf FW, Seif T, Bonci A, von Zastrow M.	Neuron. 2011 Jul 28;71(2):278-90.	Neuron. 2011	PubMed	citation	PMID:21791287	pubmed	21791287	create date:2011/07/28 | first author:Kotowski SJ
Anatomical coupling of sensory and motor nerve trajectory via axon tracking.	/pubmed/21791286	Wang L, Klein R, Zheng B, Marquardt T.	Neuron. 2011 Jul 28;71(2):263-77.	Neuron. 2011	PubMed	citation	PMID:21791286	pubmed	21791286	create date:2011/07/28 | first author:Wang L
Persistent sonic hedgehog signaling in adult brain determines neural stem cell positional identity.	/pubmed/21791285	Ihrie RA, Shah JK, Harwell CC, Levine JH, Guinto CD, Lezameta M, Kriegstein AR, Alvarez-Buylla A.	Neuron. 2011 Jul 28;71(2):250-62.	Neuron. 2011	PubMed	citation	PMID:21791285	pubmed	21791285	create date:2011/07/28 | first author:Ihrie RA
Differences between neural activity in prefrontal cortex and striatum during learning of novel abstract categories.	/pubmed/21791284	Antzoulatos EG, Miller EK.	Neuron. 2011 Jul 28;71(2):243-9.	Neuron. 2011	PubMed	citation	PMID:21791284	pubmed	21791284	create date:2011/07/28 | first author:Antzoulatos EG
Pathway-specific genetic attenuation of glutamate release alters select features of competition-based visual circuit refinement.	/pubmed/21791283	Koch SM, Dela Cruz CG, Hnasko TS, Edwards RH, Huberman AD, Ullian EM.	Neuron. 2011 Jul 28;71(2):235-42.	Neuron. 2011	PubMed	citation	PMID:21791283	pubmed	21791283	create date:2011/07/28 | first author:Koch SM
Consolidation and reconsolidation: two lives of memories?	/pubmed/21791282	McKenzie S, Eichenbaum H.	Neuron. 2011 Jul 28;71(2):224-33. Review.	Neuron. 2011	PubMed	citation	PMID:21791282	pubmed	21791282	create date:2011/07/28 | first author:McKenzie S
Cognitive and perceptual functions of the visual thalamus.	/pubmed/21791281	Saalmann YB, Kastner S.	Neuron. 2011 Jul 28;71(2):209-23. Review.	Neuron. 2011	PubMed	citation	PMID:21791281	pubmed	21791281	create date:2011/07/28 | first author:Saalmann YB
How to perfect a chocolate soufflé and other important problems.	/pubmed/21791280	Behrens TE, Jocham G.	Neuron. 2011 Jul 28;71(2):203-5.	Neuron. 2011	PubMed	citation	PMID:21791280	pubmed	21791280	create date:2011/07/28 | first author:Behrens TE
A prestabilized harmony.	/pubmed/21791279	Kaila K.	Neuron. 2011 Jul 28;71(2):201-2.	Neuron. 2011	PubMed	citation	PMID:21791279	pubmed	21791279	create date:2011/07/28 | first author:Kaila K
How glutamate receptor subunits mix and match: details uncovered.	/pubmed/21791278	Hansen KB, Traynelis SF.	Neuron. 2011 Jul 28;71(2):198-200.	Neuron. 2011	PubMed	citation	PMID:21791278	pubmed	21791278	create date:2011/07/28 | first author:Hansen KB
Noradrenaline enhances signal-to-noise ratio of inhibitory inputs in the dorsal cochlear nucleus.	/pubmed/21791277	Hestrin S.	Neuron. 2011 Jul 28;71(2):197-8.	Neuron. 2011	PubMed	citation	PMID:21791277	pubmed	21791277	create date:2011/07/28 | first author:Hestrin S
Multiple clusters of release sites formed by individual thalamic afferents onto cortical interneurons ensure reliable transmission.	/pubmed/21745647	Bagnall MW, Hull C, Bushong EA, Ellisman MH, Scanziani M.	Neuron. 2011 Jul 14;71(1):180-94.	Neuron. 2011	PubMed	citation	PMID:21745647	pubmed	21745647	create date:2011/07/13 | first author:Bagnall MW
Delayed-rectifier K channels contribute to contrast adaptation in mammalian retinal ganglion cells.	/pubmed/21745646	Weick M, Demb JB.	Neuron. 2011 Jul 14;71(1):166-79.	Neuron. 2011	PubMed	citation	PMID:21745646	pubmed	21745646	create date:2011/07/13 | first author:Weick M
Timing-dependent septal cholinergic induction of dynamic hippocampal synaptic plasticity.	/pubmed/21745645	Gu Z, Yakel JL.	Neuron. 2011 Jul 14;71(1):155-65.	Neuron. 2011	PubMed	citation	PMID:21745645	pubmed	21745645	create date:2011/07/13 | first author:Gu Z
Leptin action on GABAergic neurons prevents obesity and reduces inhibitory tone to POMC neurons.	/pubmed/21745644	Vong L, Ye C, Yang Z, Choi B, Chua S Jr, Lowell BB.	Neuron. 2011 Jul 14;71(1):142-54.	Neuron. 2011	PubMed	citation	PMID:21745644	pubmed	21745644	create date:2011/07/13 | first author:Vong L
S-nitrosylation and S-palmitoylation reciprocally regulate synaptic targeting of PSD-95.	/pubmed/21745643	Ho GP, Selvakumar B, Mukai J, Hester LD, Wang Y, Gogos JA, Snyder SH.	Neuron. 2011 Jul 14;71(1):131-41.	Neuron. 2011	PubMed	citation	PMID:21745643	pubmed	21745643	create date:2011/07/13 | first author:Ho GP
Nuclear calcium-VEGFD signaling controls maintenance of dendrite arborization necessary for memory formation.	/pubmed/21745642	Mauceri D, Freitag HE, Oliveira AM, Bengtson CP, Bading H.	Neuron. 2011 Jul 14;71(1):117-30.	Neuron. 2011	PubMed	citation	PMID:21745642	pubmed	21745642	create date:2011/07/13 | first author:Mauceri D
The immunoglobulin super family protein RIG-3 prevents synaptic potentiation and regulates Wnt signaling.	/pubmed/21745641	Babu K, Hu Z, Chien SC, Garriga G, Kaplan JM.	Neuron. 2011 Jul 14;71(1):103-16.	Neuron. 2011	PubMed	citation	PMID:21745641	pubmed	21745641	create date:2011/07/13 | first author:Babu K
A neuropeptide-mediated stretch response links muscle contraction to changes in neurotransmitter release.	/pubmed/21745640	Hu Z, Pym EC, Babu K, Vashlishan Murray AB, Kaplan JM.	Neuron. 2011 Jul 14;71(1):92-102.	Neuron. 2011	PubMed	citation	PMID:21745640	pubmed	21745640	create date:2011/07/13 | first author:Hu Z
Ephrin-mediated cis-attenuation of Eph receptor signaling is essential for spinal motor axon guidance.	/pubmed/21745639	Kao TJ, Kania A.	Neuron. 2011 Jul 14;71(1):76-91.	Neuron. 2011	PubMed	citation	PMID:21745639	pubmed	21745639	create date:2011/07/13 | first author:Kao TJ
Ank3-dependent SVZ niche assembly is required for the continued production of new neurons.	/pubmed/21745638	Paez-Gonzalez P, Abdi K, Luciano D, Liu Y, Soriano-Navarro M, Rawlins E, Bennett V, Garcia-Verdugo JM, Kuo CT.	Neuron. 2011 Jul 14;71(1):61-75.	Neuron. 2011	PubMed	citation	PMID:21745638	pubmed	21745638	create date:2011/07/13 | first author:Paez-Gonzalez P
The functional neuroanatomy of object agnosia: a case study.	/pubmed/21745637	Konen CS, Behrmann M, Nishimura M, Kastner S.	Neuron. 2011 Jul 14;71(1):49-60.	Neuron. 2011	PubMed	citation	PMID:21745637	pubmed	21745637	create date:2011/07/13 | first author:Konen CS
Selective neuronal vulnerability in neurodegenerative diseases: from stressor thresholds to degeneration.	/pubmed/21745636	Saxena S, Caroni P.	Neuron. 2011 Jul 14;71(1):35-48. Review.	Neuron. 2011	PubMed	citation	PMID:21745636	pubmed	21745636	create date:2011/07/13 | first author:Saxena S
Optogenetics in neural systems.	/pubmed/21745635	Yizhar O, Fenno LE, Davidson TJ, Mogri M, Deisseroth K.	Neuron. 2011 Jul 14;71(1):9-34.	Neuron. 2011	PubMed	citation	PMID:21745635	pubmed	21745635	create date:2011/07/13 | first author:Yizhar O
Timing is everything, even for cholinergic control.	/pubmed/21745634	Berg DK.	Neuron. 2011 Jul 14;71(1):6-8.	Neuron. 2011	PubMed	citation	PMID:21745634	pubmed	21745634	create date:2011/07/13 | first author:Berg DK
Leptin grows up and gets a neural network.	/pubmed/21745633	Cone RD, Simerly RB.	Neuron. 2011 Jul 14;71(1):4-6.	Neuron. 2011	PubMed	citation	PMID:21745633	pubmed	21745633	create date:2011/07/13 | first author:Cone RD
The axon's balancing act: cis- and trans-interactions between Ephs and ephrins.	/pubmed/21745632	Dudanova I, Klein R.	Neuron. 2011 Jul 14;71(1):1-3.	Neuron. 2011	PubMed	citation	PMID:21745632	pubmed	21745632	create date:2011/07/13 | first author:Dudanova I
Disrupted neural synchronization in toddlers with autism.	/pubmed/21689606	Dinstein I, Pierce K, Eyler L, Solso S, Malach R, Behrmann M, Courchesne E.	Neuron. 2011 Jun 23;70(6):1218-25.	Neuron. 2011	PubMed	citation	PMID:21689606	pubmed	21689606	create date:2011/06/22 | first author:Dinstein I
Feature-based attention in the frontal eye field and area V4 during visual search.	/pubmed/21689605	Zhou H, Desimone R.	Neuron. 2011 Jun 23;70(6):1205-17.	Neuron. 2011	PubMed	citation	PMID:21689605	pubmed	21689605	create date:2011/06/22 | first author:Zhou H
Using neuronal populations to study the mechanisms underlying spatial and feature attention.	/pubmed/21689604	Cohen MR, Maunsell JH.	Neuron. 2011 Jun 23;70(6):1192-204.	Neuron. 2011	PubMed	citation	PMID:21689604	pubmed	21689604	create date:2011/06/22 | first author:Cohen MR
Contrast gain control in auditory cortex.	/pubmed/21689603	Rabinowitz NC, Willmore BD, Schnupp JW, King AJ.	Neuron. 2011 Jun 23;70(6):1178-91.	Neuron. 2011	PubMed	citation	PMID:21689603	pubmed	21689603	create date:2011/06/22 | first author:Rabinowitz NC
Defining the computational structure of the motion detector in Drosophila.	/pubmed/21689602	Clark DA, Bursztyn L, Horowitz MA, Schnitzer MJ, Clandinin TR.	Neuron. 2011 Jun 23;70(6):1165-77.	Neuron. 2011	PubMed	citation	PMID:21689602	pubmed	21689602	create date:2011/06/22 | first author:Clark DA
Internal structure of the fly elementary motion detector.	/pubmed/21689601	Eichner H, Joesch M, Schnell B, Reiff DF, Borst A.	Neuron. 2011 Jun 23;70(6):1155-64.	Neuron. 2011	PubMed	citation	PMID:21689601	pubmed	21689601	create date:2011/06/22 | first author:Eichner H
Prestin-driven cochlear amplification is not limited by the outer hair cell membrane time constant.	/pubmed/21689600	Johnson SL, Beurg M, Marcotti W, Fettiplace R.	Neuron. 2011 Jun 23;70(6):1143-54.	Neuron. 2011	PubMed	citation	PMID:21689600	pubmed	21689600	create date:2011/06/22 | first author:Johnson SL
Multiple forms of activity-dependent competition refine hippocampal circuits in vivo.	/pubmed/21689599	Yasuda M, Johnson-Venkatesh EM, Zhang H, Parent JM, Sutton MA, Umemori H.	Neuron. 2011 Jun 23;70(6):1128-42.	Neuron. 2011	PubMed	citation	PMID:21689599	pubmed	21689599	create date:2011/06/22 | first author:Yasuda M
An instructive role for patterned spontaneous retinal activity in mouse visual map development.	/pubmed/21689598	Xu HP, Furman M, Mineur YS, Chen H, King SL, Zenisek D, Zhou ZJ, Butts DA, Tian N, Picciotto MR, Crair MC.	Neuron. 2011 Jun 23;70(6):1115-27.	Neuron. 2011	PubMed	citation	PMID:21689598	pubmed	21689598	create date:2011/06/22 | first author:Xu HP
Overlapping role of dynamin isoforms in synaptic vesicle endocytosis.	/pubmed/21689597	Raimondi A, Ferguson SM, Lou X, Armbruster M, Paradise S, Giovedi S, Messa M, Kono N, Takasaki J, Cappello V, O'Toole E, Ryan TA, De Camilli P.	Neuron. 2011 Jun 23;70(6):1100-14.	Neuron. 2011	PubMed	citation	PMID:21689597	pubmed	21689597	create date:2011/06/22 | first author:Raimondi A
Isoform-specific dephosphorylation of dynamin1 by calcineurin couples neurotrophin receptor endocytosis to axonal growth.	/pubmed/21689596	Bodmer D, Ascaño M, Kuruvilla R.	Neuron. 2011 Jun 23;70(6):1085-99.	Neuron. 2011	PubMed	citation	PMID:21689596	pubmed	21689596	create date:2011/06/22 | first author:Bodmer D
Title	URL	Description	Details	ShortDetails	Resource	Type	Identifiers	Db	EntrezUID	Properties
CTCF regulates ataxin-7 expression through promotion of a convergently transcribed, antisense noncoding RNA.	/pubmed/21689595	Sopher BL, Ladd PD, Pineda VV, Libby RT, Sunkin SM, Hurley JB, Thienes CP, Gaasterland T, Filippova GN, La Spada AR.	Neuron. 2011 Jun 23;70(6):1071-84.	Neuron. 2011	PubMed	citation	PMID:21689595	pubmed	21689595	create date:2011/06/22 | first author:Sopher BL
Frontal cortex and reward-guided learning and decision-making.	/pubmed/21689594	Rushworth MF, Noonan MP, Boorman ED, Walton ME, Behrens TE.	Neuron. 2011 Jun 23;70(6):1054-69. Review.	Neuron. 2011	PubMed	citation	PMID:21689594	pubmed	21689594	create date:2011/06/22 | first author:Rushworth MF
Mitochondria: the next (neurode)generation.	/pubmed/21689593	Schon EA, Przedborski S.	Neuron. 2011 Jun 23;70(6):1033-53. Review.	Neuron. 2011	PubMed	citation	PMID:21689593	pubmed	21689593	create date:2011/06/22 | first author:Schon EA
Career development for women scientists in Asia.	/pubmed/21689592	Ip NY.	Neuron. 2011 Jun 23;70(6):1029-32.	Neuron. 2011	PubMed	citation	PMID:21689592	pubmed	21689592	create date:2011/06/22 | first author:Ip NY
Searching for the neural mechanisms of feature-based attention in the primate brain.	/pubmed/21689591	Martinez-Trujillo J.	Neuron. 2011 Jun 23;70(6):1025-8.	Neuron. 2011	PubMed	citation	PMID:21689591	pubmed	21689591	create date:2011/06/22 | first author:Martinez-Trujillo J
A genetic push to understand motion detection.	/pubmed/21689590	Gabbiani F, Jones PW.	Neuron. 2011 Jun 23;70(6):1023-5.	Neuron. 2011	PubMed	citation	PMID:21689590	pubmed	21689590	create date:2011/06/22 | first author:Gabbiani F
Pushing the envelope of sound.	/pubmed/21689589	Ashmore J.	Neuron. 2011 Jun 23;70(6):1021-2.	Neuron. 2011	PubMed	citation	PMID:21689589	pubmed	21689589	create date:2011/06/22 | first author:Ashmore J
Calcium-dependent isoforms of protein kinase C mediate posttetanic potentiation at the calyx of Held.	/pubmed/21658591	Fioravante D, Chu Y, Myoga MH, Leitges M, Regehr WG.	Neuron. 2011 Jun 9;70(5):1005-19.	Neuron. 2011	PubMed	citation	PMID:21658591	pubmed	21658591	create date:2011/06/11 | first author:Fioravante D
Desynchronization of multivesicular release enhances Purkinje cell output.	/pubmed/21658590	Rudolph S, Overstreet-Wadiche L, Wadiche JI.	Neuron. 2011 Jun 9;70(5):991-1004.	Neuron. 2011	PubMed	citation	PMID:21658590	pubmed	21658590	create date:2011/06/11 | first author:Rudolph S
arouser reveals a role for synapse number in the regulation of ethanol sensitivity.	/pubmed/21658589	Eddison M, Guarnieri DJ, Cheng L, Liu CH, Moffat KG, Davis G, Heberlein U.	Neuron. 2011 Jun 9;70(5):979-90.	Neuron. 2011	PubMed	citation	PMID:21658589	pubmed	21658589	create date:2011/06/11 | first author:Eddison M
VEGF mediates commissural axon chemoattraction through its receptor Flk1.	/pubmed/21658588	Ruiz de Almodovar C, Fabre PJ, Knevels E, Coulon C, Segura I, Haddick PC, Aerts L, Delattin N, Strasser G, Oh WJ, Lange C, Vinckier S, Haigh J, Fouquet C, Gu C, Alitalo K, Castellani V, Tessier-Lavigne M, Chedotal A, Charron F, Carmeliet P.	Neuron. 2011 Jun 9;70(5):966-78.	Neuron. 2011	PubMed	citation	PMID:21658588	pubmed	21658588	create date:2011/06/11 | first author:Ruiz de Almodovar C
VEGF signaling through neuropilin 1 guides commissural axon crossing at the optic chiasm.	/pubmed/21658587	Erskine L, Reijntjes S, Pratt T, Denti L, Schwarz Q, Vieira JM, Alakakone B, Shewan D, Ruhrberg C.	Neuron. 2011 Jun 9;70(5):951-65.	Neuron. 2011	PubMed	citation	PMID:21658587	pubmed	21658587	create date:2011/06/11 | first author:Erskine L
Lhx6 and Lhx8 coordinately induce neuronal expression of Shh that controls the generation of interneuron progenitors.	/pubmed/21658586	Flandin P, Zhao Y, Vogt D, Jeong J, Long J, Potter G, Westphal H, Rubenstein JL.	Neuron. 2011 Jun 9;70(5):939-50.	Neuron. 2011	PubMed	citation	PMID:21658586	pubmed	21658586	create date:2011/06/11 | first author:Flandin P
RNA-binding protein FXR2 regulates adult hippocampal neurogenesis by reducing Noggin expression.	/pubmed/21658585	Guo W, Zhang L, Christopher DM, Teng ZQ, Fausett SR, Liu C, George OL, Klingensmith J, Jin P, Zhao X.	Neuron. 2011 Jun 9;70(5):924-38.	Neuron. 2011	PubMed	citation	PMID:21658585	pubmed	21658585	create date:2011/06/11 | first author:Guo W
Experience dictates stem cell fate in the adult hippocampus.	/pubmed/21658584	Dranovsky A, Picchini AM, Moadel T, Sisti AC, Yamada A, Kimura S, Leonardo ED, Hen R.	Neuron. 2011 Jun 9;70(5):908-23.	Neuron. 2011	PubMed	citation	PMID:21658584	pubmed	21658584	create date:2011/06/11 | first author:Dranovsky A
Rare de novo variants associated with autism implicate a large functional network of genes involved in formation and function of synapses.	/pubmed/21658583	Gilman SR, Iossifov I, Levy D, Ronemus M, Wigler M, Vitkup D.	Neuron. 2011 Jun 9;70(5):898-907.	Neuron. 2011	PubMed	citation	PMID:21658583	pubmed	21658583	create date:2011/06/11 | first author:Gilman SR
Rare de novo and transmitted copy-number variation in autistic spectrum disorders.	/pubmed/21658582	Levy D, Ronemus M, Yamrom B, Lee YH, Leotta A, Kendall J, Marks S, Lakshmi B, Pai D, Ye K, Buja A, Krieger A, Yoon S, Troge J, Rodgers L, Iossifov I, Wigler M.	Neuron. 2011 Jun 9;70(5):886-97.	Neuron. 2011	PubMed	citation	PMID:21658582	pubmed	21658582	create date:2011/06/11 | first author:Levy D
Multiple recurrent de novo CNVs, including duplications of the 7q11.23 Williams syndrome region, are strongly associated with autism.	/pubmed/21658581	Sanders SJ, Ercan-Sencicek AG, Hus V, Luo R, Murtha MT, Moreno-De-Luca D, Chu SH, Moreau MP, Gupta AR, Thomson SA, Mason CE, Bilguvar K, Celestino-Soper PB, Choi M, Crawford EL, Davis L, Wright NR, Dhodapkar RM, DiCola M, DiLullo NM, Fernandez TV, Fielding-Singh V, et al.	Neuron. 2011 Jun 9;70(5):863-85.	Neuron. 2011	PubMed	citation	PMID:21658581	pubmed	21658581	create date:2011/06/11 | first author:Sanders SJ
Projection-specific modulation of dopamine neuron synapses by aversive and rewarding stimuli.	/pubmed/21658580	Lammel S, Ion DI, Roeper J, Malenka RC.	Neuron. 2011 Jun 9;70(5):855-62.	Neuron. 2011	PubMed	citation	PMID:21658580	pubmed	21658580	create date:2011/06/11 | first author:Lammel S
Synaptophysin regulates the kinetics of synaptic vesicle endocytosis in central neurons.	/pubmed/21658579	Kwon SE, Chapman ER.	Neuron. 2011 Jun 9;70(5):847-54.	Neuron. 2011	PubMed	citation	PMID:21658579	pubmed	21658579	create date:2011/06/11 | first author:Kwon SE
Seeking a spotless mind: extinction, deconsolidation, and erasure of fear memory.	/pubmed/21658578	Maren S.	Neuron. 2011 Jun 9;70(5):830-45. Review.	Neuron. 2011	PubMed	citation	PMID:21658578	pubmed	21658578	create date:2011/06/11 | first author:Maren S
Epigenetic mechanisms in cognition.	/pubmed/21658577	Day JJ, Sweatt JD.	Neuron. 2011 Jun 9;70(5):813-29. Review.	Neuron. 2011	PubMed	citation	PMID:21658577	pubmed	21658577	create date:2011/06/11 | first author:Day JJ
VEGF shows its attractive side at the midline.	/pubmed/21658576	Dickendesher TL, Giger RJ.	Neuron. 2011 Jun 9;70(5):808-12.	Neuron. 2011	PubMed	citation	PMID:21658576	pubmed	21658576	create date:2011/06/11 | first author:Dickendesher TL
Solving the autism puzzle a few pieces at a time.	/pubmed/21658575	Schaaf CP, Zoghbi HY.	Neuron. 2011 Jun 9;70(5):806-8. Erratum in: Neuron. 2011 Jul 14;71(1):195.	Neuron. 2011	PubMed	citation	PMID:21658575	pubmed	21658575	create date:2011/06/11 | first author:Schaaf CP
Multiple personalities in the ventral tegmental area.	/pubmed/21658574	Borgkvist A, Mrejeru A, Sulzer D.	Neuron. 2011 Jun 9;70(5):803-5.	Neuron. 2011	PubMed	citation	PMID:21658574	pubmed	21658574	create date:2011/06/11 | first author:Borgkvist A
Rethinking motor learning and savings in adaptation paradigms: model-free memory for successful actions combines with internal models.	/pubmed/21609832	Huang VS, Haith A, Mazzoni P, Krakauer JW.	Neuron. 2011 May 26;70(4):787-801. doi: 10.1016/j.neuron.2011.04.012.	Neuron. 2011	PubMed	citation	PMID:21609832	pubmed	21609832	create date:2011/05/26 | first author:Huang VS
Microcircuits of functionally identified neurons in the rat medial entorhinal cortex.	/pubmed/21609831	Burgalossi A, Herfst L, von Heimendahl M, Förste H, Haskic K, Schmidt M, Brecht M.	Neuron. 2011 May 26;70(4):773-86. doi: 10.1016/j.neuron.2011.04.003.	Neuron. 2011	PubMed	citation	PMID:21609831	pubmed	21609831	create date:2011/05/26 | first author:Burgalossi A
Nonapoptotic function of BAD and BAX in long-term depression of synaptic transmission.	/pubmed/21609830	Jiao S, Li Z.	Neuron. 2011 May 26;70(4):758-72. doi: 10.1016/j.neuron.2011.04.004.	Neuron. 2011	PubMed	citation	PMID:21609830	pubmed	21609830	create date:2011/05/26 | first author:Jiao S
CYY-1/cyclin Y and CDK-5 differentially regulate synapse elimination and formation for rewiring neural circuits.	/pubmed/21609829	Park M, Watanabe S, Poon VY, Ou CY, Jorgensen EM, Shen K.	Neuron. 2011 May 26;70(4):742-57. doi: 10.1016/j.neuron.2011.04.002.	Neuron. 2011	PubMed	citation	PMID:21609829	pubmed	21609829	create date:2011/05/26 | first author:Park M
Distributed coding of actual and hypothetical outcomes in the orbital and dorsolateral prefrontal cortex.	/pubmed/21609828	Abe H, Lee D.	Neuron. 2011 May 26;70(4):731-41. doi: 10.1016/j.neuron.2011.03.026.	Neuron. 2011	PubMed	citation	PMID:21609828	pubmed	21609828	create date:2011/05/26 | first author:Abe H
Neural stem cell biology in vertebrates and invertebrates: more alike than different?	/pubmed/21609827	Brand AH, Livesey FJ.	Neuron. 2011 May 26;70(4):719-29. doi: 10.1016/j.neuron.2011.05.016. Review.	Neuron. 2011	PubMed	citation	PMID:21609827	pubmed	21609827	create date:2011/05/26 | first author:Brand AH
Integrating physiological regulation with stem cell and tissue homeostasis.	/pubmed/21609826	Nakada D, Levi BP, Morrison SJ.	Neuron. 2011 May 26;70(4):703-18. doi: 10.1016/j.neuron.2011.05.011. Review.	Neuron. 2011	PubMed	citation	PMID:21609826	pubmed	21609826	create date:2011/05/26 | first author:Nakada D
Adult neurogenesis in the mammalian brain: significant answers and significant questions.	/pubmed/21609825	Ming GL, Song H.	Neuron. 2011 May 26;70(4):687-702. doi: 10.1016/j.neuron.2011.05.001. Review.	Neuron. 2011	PubMed	citation	PMID:21609825	pubmed	21609825	create date:2011/05/26 | first author:Ming GL
Lake-front property: a unique germinal niche by the lateral ventricles of the adult brain.	/pubmed/21609824	Ihrie RA, Alvarez-Buylla A.	Neuron. 2011 May 26;70(4):674-86. doi: 10.1016/j.neuron.2011.05.004. Review.	Neuron. 2011	PubMed	citation	PMID:21609824	pubmed	21609824	create date:2011/05/26 | first author:Ihrie RA
NG2-glia as multipotent neural stem cells: fact or fantasy?	/pubmed/21609823	Richardson WD, Young KM, Tripathi RB, McKenzie I.	Neuron. 2011 May 26;70(4):661-73. doi: 10.1016/j.neuron.2011.05.013. Review.	Neuron. 2011	PubMed	citation	PMID:21609823	pubmed	21609823	create date:2011/05/26 | first author:Richardson WD
Deriving excitatory neurons of the neocortex from pluripotent stem cells.	/pubmed/21609822	Hansen DV, Rubenstein JL, Kriegstein AR.	Neuron. 2011 May 26;70(4):645-60. doi: 10.1016/j.neuron.2011.05.006. Review.	Neuron. 2011	PubMed	citation	PMID:21609822	pubmed	21609822	create date:2011/05/26 | first author:Hansen DV
Constructing and deconstructing stem cell models of neurological disease.	/pubmed/21609821	Han SS, Williams LA, Eggan KC.	Neuron. 2011 May 26;70(4):626-44. doi: 10.1016/j.neuron.2011.05.003. Review.	Neuron. 2011	PubMed	citation	PMID:21609821	pubmed	21609821	create date:2011/05/26 | first author:Han SS
Neural stem cells: historical perspective and future prospects.	/pubmed/21609820	Breunig JJ, Haydar TF, Rakic P.	Neuron. 2011 May 26;70(4):614-25. doi: 10.1016/j.neuron.2011.05.005.	Neuron. 2011	PubMed	citation	PMID:21609820	pubmed	21609820	create date:2011/05/26 | first author:Breunig JJ
Translating stem cell studies to the clinic for CNS repair: current state of the art and the need for a Rosetta Stone.	/pubmed/21609819	Aboody K, Capela A, Niazi N, Stern JH, Temple S.	Neuron. 2011 May 26;70(4):597-613. doi: 10.1016/j.neuron.2011.05.007. Review.	Neuron. 2011	PubMed	citation	PMID:21609819	pubmed	21609819	create date:2011/05/26 | first author:Aboody K
Resolving new memories: a critical look at the dentate gyrus, adult neurogenesis, and pattern separation.	/pubmed/21609818	Aimone JB, Deng W, Gage FH.	Neuron. 2011 May 26;70(4):589-96. doi: 10.1016/j.neuron.2011.05.010. Review.	Neuron. 2011	PubMed	citation	PMID:21609818	pubmed	21609818	create date:2011/05/26 | first author:Aimone JB
Pattern separation: a common function for new neurons in hippocampus and olfactory bulb.	/pubmed/21609817	Sahay A, Wilson DA, Hen R.	Neuron. 2011 May 26;70(4):582-8. doi: 10.1016/j.neuron.2011.05.012. Review.	Neuron. 2011	PubMed	citation	PMID:21609817	pubmed	21609817	create date:2011/05/26 | first author:Sahay A
Responsibility rewarded: ethics, engagement, and scientific autonomy in the labyrinth of the minotaur.	/pubmed/21609816	Taylor PL.	Neuron. 2011 May 26;70(4):577-81. doi: 10.1016/j.neuron.2011.05.009. Review.	Neuron. 2011	PubMed	citation	PMID:21609816	pubmed	21609816	create date:2011/05/26 | first author:Taylor PL
Global challenges in stem cell research and the many roads ahead.	/pubmed/21609815	Sipp D.	Neuron. 2011 May 26;70(4):573-6. doi: 10.1016/j.neuron.2011.05.008. Review.	Neuron. 2011	PubMed	citation	PMID:21609815	pubmed	21609815	create date:2011/05/26 | first author:Sipp D
Triangulating the neural, psychological, and economic bases of guilt aversion.	/pubmed/21555080	Chang LJ, Smith A, Dufwenberg M, Sanfey AG.	Neuron. 2011 May 12;70(3):560-72.	Neuron. 2011	PubMed	citation	PMID:21555080	pubmed	21555080	create date:2011/05/11 | first author:Chang LJ
Perceptual learning and decision-making in human medial frontal cortex.	/pubmed/21555079	Kahnt T, Grueschow M, Speck O, Haynes JD.	Neuron. 2011 May 12;70(3):549-59.	Neuron. 2011	PubMed	citation	PMID:21555079	pubmed	21555079	create date:2011/05/11 | first author:Kahnt T
Choosing goals, not rules: deciding among rule-based action plans.	/pubmed/21555078	Klaes C, Westendorff S, Chakrabarti S, Gail A.	Neuron. 2011 May 12;70(3):536-48.	Neuron. 2011	PubMed	citation	PMID:21555078	pubmed	21555078	create date:2011/05/11 | first author:Klaes C
Aversion to nicotine is regulated by the balanced activity of β4 and α5 nicotinic receptor subunits in the medial habenula.	/pubmed/21555077	Frahm S, Slimak MA, Ferrarese L, Santos-Torres J, Antolin-Fontes B, Auer S, Filkin S, Pons S, Fontaine JF, Tsetlin V, Maskos U, Ibañez-Tallon I.	Neuron. 2011 May 12;70(3):522-35.	Neuron. 2011	PubMed	citation	PMID:21555077	pubmed	21555077	create date:2011/05/11 | first author:Frahm S
Maturation of a recurrent excitatory neocortical circuit by experience-dependent unsilencing of newly formed dendritic spines.	/pubmed/21555076	Ashby MC, Isaac JT.	Neuron. 2011 May 12;70(3):510-21. Erratum in: Neuron. 2011 Jun 9;70(5):1020.	Neuron. 2011	PubMed	citation	PMID:21555076	pubmed	21555076	create date:2011/05/11 | first author:Ashby MC
TRIP8b splice forms act in concert to regulate the localization and expression of HCN1 channels in CA1 pyramidal neurons.	/pubmed/21555075	Piskorowski R, Santoro B, Siegelbaum SA.	Neuron. 2011 May 12;70(3):495-509.	Neuron. 2011	PubMed	citation	PMID:21555075	pubmed	21555075	create date:2011/05/11 | first author:Piskorowski R
TRPM3 is a nociceptor channel involved in the detection of noxious heat.	/pubmed/21555074	Vriens J, Owsianik G, Hofmann T, Philipp SE, Stab J, Chen X, Benoit M, Xue F, Janssens A, Kerselaers S, Oberwinkler J, Vennekens R, Gudermann T, Nilius B, Voets T.	Neuron. 2011 May 12;70(3):482-94.	Neuron. 2011	PubMed	citation	PMID:21555074	pubmed	21555074	create date:2011/05/11 | first author:Vriens J
Title	URL	Description	Details	ShortDetails	Resource	Type	Identifiers	Db	EntrezUID	Properties
Neurexin-neuroligin transsynaptic interaction mediates learning-related synaptic remodeling and long-term facilitation in aplysia.	/pubmed/21555073	Choi YB, Li HL, Kassabov SR, Jin I, Puthanveettil SV, Karl KA, Lu Y, Kim JH, Bailey CH, Kandel ER.	Neuron. 2011 May 12;70(3):468-81.	Neuron. 2011	PubMed	citation	PMID:21555073	pubmed	21555073	create date:2011/05/11 | first author:Choi YB
Activity-dependent transcription of BDNF enhances visual acuity during development.	/pubmed/21555072	Schwartz N, Schohl A, Ruthazer ES.	Neuron. 2011 May 12;70(3):455-67.	Neuron. 2011	PubMed	citation	PMID:21555072	pubmed	21555072	create date:2011/05/11 | first author:Schwartz N
Mechanistic logic underlying the axonal transport of cytosolic proteins.	/pubmed/21555071	Scott DA, Das U, Tang Y, Roy S.	Neuron. 2011 May 12;70(3):441-54.	Neuron. 2011	PubMed	citation	PMID:21555071	pubmed	21555071	create date:2011/05/11 | first author:Scott DA
An antisense CAG repeat transcript at JPH3 locus mediates expanded polyglutamine protein toxicity in Huntington's disease-like 2 mice.	/pubmed/21555070	Wilburn B, Rudnicki DD, Zhao J, Weitz TM, Cheng Y, Gu X, Greiner E, Park CS, Wang N, Sopher BL, La Spada AR, Osmand A, Margolis RL, Sun YE, Yang XW.	Neuron. 2011 May 12;70(3):427-40.	Neuron. 2011	PubMed	citation	PMID:21555070	pubmed	21555070	create date:2011/05/11 | first author:Wilburn B
The many faces of tau.	/pubmed/21555069	Morris M, Maeda S, Vossel K, Mucke L.	Neuron. 2011 May 12;70(3):410-26. Review.	Neuron. 2011	PubMed	citation	PMID:21555069	pubmed	21555069	create date:2011/05/11 | first author:Morris M
GABAA receptor trafficking-mediated plasticity of inhibitory synapses.	/pubmed/21555068	Luscher B, Fuchs T, Kilpatrick CL.	Neuron. 2011 May 12;70(3):385-409. Review.	Neuron. 2011	PubMed	citation	PMID:21555068	pubmed	21555068	create date:2011/05/11 | first author:Luscher B
Making choices between rules or between actions.	/pubmed/21555067	Pastor-Bernier A, Cisek P.	Neuron. 2011 May 12;70(3):382-4.	Neuron. 2011	PubMed	citation	PMID:21555067	pubmed	21555067	create date:2011/05/11 | first author:Pastor-Bernier A
Transsynaptic coordination of presynaptic and postsynaptic modifications underlying enduring synaptic plasticity.	/pubmed/21555066	Ye X, Carew TJ.	Neuron. 2011 May 12;70(3):379-81.	Neuron. 2011	PubMed	citation	PMID:21555066	pubmed	21555066	create date:2011/05/11 | first author:Ye X
Are polyglutamine diseases expanding?	/pubmed/21555065	Orr HT.	Neuron. 2011 May 12;70(3):377-8.	Neuron. 2011	PubMed	citation	PMID:21555065	pubmed	21555065	create date:2011/05/11 | first author:Orr HT
Multisensory mechanisms in temporo-parietal cortex support self-location and first-person perspective.	/pubmed/21521620	Ionta S, Heydrich L, Lenggenhager B, Mouthon M, Fornari E, Chapuis D, Gassert R, Blanke O.	Neuron. 2011 Apr 28;70(2):363-74.	Neuron. 2011	PubMed	citation	PMID:21521620	pubmed	21521620	create date:2011/04/28 | first author:Ionta S
fMRI of the face-processing network in the ventral temporal lobe of awake and anesthetized macaques.	/pubmed/21521619	Ku SP, Tolias AS, Logothetis NK, Goense J.	Neuron. 2011 Apr 28;70(2):352-62.	Neuron. 2011	PubMed	citation	PMID:21521619	pubmed	21521619	create date:2011/04/28 | first author:Ku SP
mGluR5 and NMDA receptors drive the experience- and activity-dependent NMDA receptor NR2B to NR2A subunit switch.	/pubmed/21521618	Matta JA, Ashby MC, Sanz-Clemente A, Roche KW, Isaac JT.	Neuron. 2011 Apr 28;70(2):339-51.	Neuron. 2011	PubMed	citation	PMID:21521618	pubmed	21521618	create date:2011/04/28 | first author:Matta JA
Calcium-dependent synaptic vesicle trafficking underlies indefatigable release at the hair cell afferent fiber synapse.	/pubmed/21521617	Schnee ME, Santos-Sacchi J, Castellano-Muñoz M, Kong JH, Ricci AJ.	Neuron. 2011 Apr 28;70(2):326-38.	Neuron. 2011	PubMed	citation	PMID:21521617	pubmed	21521617	create date:2011/04/28 | first author:Schnee ME
Molecular motor KIF17 is fundamental for memory and learning via differential support of synaptic NR2A/2B levels.	/pubmed/21521616	Yin X, Takei Y, Kido MA, Hirokawa N.	Neuron. 2011 Apr 28;70(2):310-25.	Neuron. 2011	PubMed	citation	PMID:21521616	pubmed	21521616	create date:2011/04/28 | first author:Yin X
Lateral facilitation between primary mechanosensory neurons controls nose touch perception in C. elegans.	/pubmed/21521615	Chatzigeorgiou M, Schafer WR.	Neuron. 2011 Apr 28;70(2):299-309.	Neuron. 2011	PubMed	citation	PMID:21521615	pubmed	21521615	create date:2011/04/28 | first author:Chatzigeorgiou M
A combinatorial semaphorin code instructs the initial steps of sensory circuit assembly in the Drosophila CNS.	/pubmed/21521614	Wu Z, Sweeney LB, Ayoob JC, Chak K, Andreone BJ, Ohyama T, Kerr R, Luo L, Zlatic M, Kolodkin AL.	Neuron. 2011 Apr 28;70(2):281-98.	Neuron. 2011	PubMed	citation	PMID:21521614	pubmed	21521614	create date:2011/04/28 | first author:Wu Z
The oriented emergence of axons from retinal ganglion cells is directed by laminin contact in vivo.	/pubmed/21521613	Randlett O, Poggi L, Zolessi FR, Harris WA.	Neuron. 2011 Apr 28;70(2):266-80.	Neuron. 2011	PubMed	citation	PMID:21521613	pubmed	21521613	create date:2011/04/28 | first author:Randlett O
The neuronal transporter gene SLC6A15 confers risk to major depression.	/pubmed/21521612	Kohli MA, Lucae S, Saemann PG, Schmidt MV, Demirkan A, Hek K, Czamara D, Alexander M, Salyakina D, Ripke S, Hoehn D, Specht M, Menke A, Hennings J, Heck A, Wolf C, Ising M, Schreiber S, Czisch M, Müller MB, Uhr M, Bettecken T, et al.	Neuron. 2011 Apr 28;70(2):252-65.	Neuron. 2011	PubMed	citation	PMID:21521612	pubmed	21521612	create date:2011/04/28 | first author:Kohli MA
Doc2 supports spontaneous synaptic transmission by a Ca(2+)-independent mechanism.	/pubmed/21521611	Pang ZP, Bacaj T, Yang X, Zhou P, Xu W, Südhof TC.	Neuron. 2011 Apr 28;70(2):244-51.	Neuron. 2011	PubMed	citation	PMID:21521611	pubmed	21521611	create date:2011/04/28 | first author:Pang ZP
Development of a MR-visible compound for tracing neuroanatomical connections in vivo.	/pubmed/21521610	Wu CW, Vasalatiy O, Liu N, Wu H, Cheal S, Chen DY, Koretsky AP, Griffiths GL, Tootell RB, Ungerleider LG.	Neuron. 2011 Apr 28;70(2):229-43.	Neuron. 2011	PubMed	citation	PMID:21521610	pubmed	21521610	create date:2011/04/28 | first author:Wu CW
Experimental and theoretical approaches to conscious processing.	/pubmed/21521609	Dehaene S, Changeux JP.	Neuron. 2011 Apr 28;70(2):200-27. Review.	Neuron. 2011	PubMed	citation	PMID:21521609	pubmed	21521609	create date:2011/04/28 | first author:Dehaene S
The expanding social network of ionotropic glutamate receptors: TARPs and other transmembrane auxiliary subunits.	/pubmed/21521608	Jackson AC, Nicoll RA.	Neuron. 2011 Apr 28;70(2):178-99. Review.	Neuron. 2011	PubMed	citation	PMID:21521608	pubmed	21521608	create date:2011/04/28 | first author:Jackson AC
Cracking the combinatorial semaphorin code.	/pubmed/21521607	Berke B, Keshishian H.	Neuron. 2011 Apr 28;70(2):175-7.	Neuron. 2011	PubMed	citation	PMID:21521607	pubmed	21521607	create date:2011/04/28 | first author:Berke B
Out-of-place bodies, out-of-body selves.	/pubmed/21521606	Aglioti SM, Candidi M.	Neuron. 2011 Apr 28;70(2):173-5.	Neuron. 2011	PubMed	citation	PMID:21521606	pubmed	21521606	create date:2011/04/28 | first author:Aglioti SM
A new, blue gene highlights glutamate and hippocampus in depression.	/pubmed/21521605	Tost H, Meyer-Lindenberg A.	Neuron. 2011 Apr 28;70(2):171-2.	Neuron. 2011	PubMed	citation	PMID:21521605	pubmed	21521605	create date:2011/04/28 | first author:Tost H
Regional slow waves and spindles in human sleep.	/pubmed/21482364	Nir Y, Staba RJ, Andrillon T, Vyazovskiy VV, Cirelli C, Fried I, Tononi G.	Neuron. 2011 Apr 14;70(1):153-69.	Neuron. 2011	PubMed	citation	PMID:21482364	pubmed	21482364	create date:2011/04/13 | first author:Nir Y
Strength of response suppression to distracter stimuli determines attentional-filtering performance in primate prefrontal neurons.	/pubmed/21482363	Lennert T, Martinez-Trujillo J.	Neuron. 2011 Apr 14;70(1):141-52. Erratum in: Neuron. 2011 Apr 28;70(2):375.	Neuron. 2011	PubMed	citation	PMID:21482363	pubmed	21482363	create date:2011/04/13 | first author:Lennert T
Intact performance on feature-ambiguous discriminations in rats with lesions of the perirhinal cortex.	/pubmed/21482362	Clark RE, Reinagel P, Broadbent NJ, Flister ED, Squire LR.	Neuron. 2011 Apr 14;70(1):132-40.	Neuron. 2011	PubMed	citation	PMID:21482362	pubmed	21482362	create date:2011/04/13 | first author:Clark RE
Cortical map plasticity improves learning but is not necessary for improved performance.	/pubmed/21482361	Reed A, Riley J, Carraway R, Carrasco A, Perez C, Jakkamsetti V, Kilgard MP.	Neuron. 2011 Apr 14;70(1):121-31.	Neuron. 2011	PubMed	citation	PMID:21482361	pubmed	21482361	create date:2011/04/13 | first author:Reed A
Intracellular determinants of hippocampal CA1 place and silent cell activity in a novel environment.	/pubmed/21482360	Epsztein J, Brecht M, Lee AK.	Neuron. 2011 Apr 14;70(1):109-20.	Neuron. 2011	PubMed	citation	PMID:21482360	pubmed	21482360	create date:2011/04/13 | first author:Epsztein J
Cav2.3 channels are critical for oscillatory burst discharges in the reticular thalamus and absence epilepsy.	/pubmed/21482359	Zaman T, Lee K, Park C, Paydar A, Choi JH, Cheong E, Lee CJ, Shin HS.	Neuron. 2011 Apr 14;70(1):95-108.	Neuron. 2011	PubMed	citation	PMID:21482359	pubmed	21482359	create date:2011/04/13 | first author:Zaman T
Neural circuit mechanisms for pattern detection and feature combination in olfactory cortex.	/pubmed/21482358	Davison IG, Ehlers MD.	Neuron. 2011 Apr 14;70(1):82-94.	Neuron. 2011	PubMed	citation	PMID:21482358	pubmed	21482358	create date:2011/04/13 | first author:Davison IG
Muskelin regulates actin filament- and microtubule-based GABA(A) receptor transport in neurons.	/pubmed/21482357	Heisler FF, Loebrich S, Pechmann Y, Maier N, Zivkovic AR, Tokito M, Hausrat TJ, Schweizer M, Bähring R, Holzbaur EL, Schmitz D, Kneussel M.	Neuron. 2011 Apr 14;70(1):66-81.	Neuron. 2011	PubMed	citation	PMID:21482357	pubmed	21482357	create date:2011/04/13 | first author:Heisler FF
A RasGRP, C. elegans RGEF-1b, couples external stimuli to behavior by activating LET-60 (Ras) in sensory neurons.	/pubmed/21482356	Chen L, Fu Y, Ren M, Xiao B, Rubin CS.	Neuron. 2011 Apr 14;70(1):51-65.	Neuron. 2011	PubMed	citation	PMID:21482356	pubmed	21482356	create date:2011/04/13 | first author:Chen L
Reevaluating the role of LTD in cerebellar motor learning.	/pubmed/21482355	Schonewille M, Gao Z, Boele HJ, Veloz MF, Amerika WE, Simek AA, De Jeu MT, Steinberg JP, Takamiya K, Hoebeek FE, Linden DJ, Huganir RL, De Zeeuw CI.	Neuron. 2011 Apr 14;70(1):43-50.	Neuron. 2011	PubMed	citation	PMID:21482355	pubmed	21482355	create date:2011/04/13 | first author:Schonewille M
Experience-dependent retinogeniculate synapse remodeling is abnormal in MeCP2-deficient mice.	/pubmed/21482354	Noutel J, Hong YK, Leu B, Kang E, Chen C.	Neuron. 2011 Apr 14;70(1):35-42.	Neuron. 2011	PubMed	citation	PMID:21482354	pubmed	21482354	create date:2011/04/13 | first author:Noutel J
Neural systems governed by nicotinic acetylcholine receptors: emerging hypotheses.	/pubmed/21482353	Miwa JM, Freedman R, Lester HA.	Neuron. 2011 Apr 14;70(1):20-33. Review.	Neuron. 2011	PubMed	citation	PMID:21482353	pubmed	21482353	create date:2011/04/13 | first author:Miwa JM
Traces of Drosophila memory.	/pubmed/21482352	Davis RL.	Neuron. 2011 Apr 14;70(1):8-19. Review.	Neuron. 2011	PubMed	citation	PMID:21482352	pubmed	21482352	create date:2011/04/13 | first author:Davis RL
Allocating attention in rank-ordered groups.	/pubmed/21482351	Rainer G.	Neuron. 2011 Apr 14;70(1):5-7.	Neuron. 2011	PubMed	citation	PMID:21482351	pubmed	21482351	create date:2011/04/13 | first author:Rainer G
An inside look at hippocampal silent cells.	/pubmed/21482350	Ferguson JE, Jackson JC, Redish AD.	Neuron. 2011 Apr 14;70(1):3-5.	Neuron. 2011	PubMed	citation	PMID:21482350	pubmed	21482350	create date:2011/04/13 | first author:Ferguson JE
Convergence in the piriform cortex.	/pubmed/21482349	Vicente MI, Mainen ZF.	Neuron. 2011 Apr 14;70(1):1-2.	Neuron. 2011	PubMed	citation	PMID:21482349	pubmed	21482349	create date:2011/04/13 | first author:Vicente MI
Model-based influences on humans' choices and striatal prediction errors.	/pubmed/21435563	Daw ND, Gershman SJ, Seymour B, Dayan P, Dolan RJ.	Neuron. 2011 Mar 24;69(6):1204-15.	Neuron. 2011	PubMed	citation	PMID:21435563	pubmed	21435563	create date:2011/03/26 | first author:Daw ND
Dense inhibitory connectivity in neocortex.	/pubmed/21435562	Fino E, Yuste R.	Neuron. 2011 Mar 24;69(6):1188-203.	Neuron. 2011	PubMed	citation	PMID:21435562	pubmed	21435562	create date:2011/03/26 | first author:Fino E
Associative cortex features in the first olfactory brain relay station.	/pubmed/21435561	Doucette W, Gire DH, Whitesell J, Carmean V, Lucero MT, Restrepo D.	Neuron. 2011 Mar 24;69(6):1176-87.	Neuron. 2011	PubMed	citation	PMID:21435561	pubmed	21435561	create date:2011/03/26 | first author:Doucette W
Synaptic mechanisms underlying sparse coding of active touch.	/pubmed/21435560	Crochet S, Poulet JF, Kremer Y, Petersen CC.	Neuron. 2011 Mar 24;69(6):1160-75. Erratum in: Neuron. 2011 Apr 14;70(1):170.	Neuron. 2011	PubMed	citation	PMID:21435560	pubmed	21435560	create date:2011/03/26 | first author:Crochet S
Interplay between VGLUT isoforms and endophilin A1 regulates neurotransmitter release and short-term plasticity.	/pubmed/21435559	Weston MC, Nehring RB, Wojcik SM, Rosenmund C.	Neuron. 2011 Mar 24;69(6):1147-59.	Neuron. 2011	PubMed	citation	PMID:21435559	pubmed	21435559	create date:2011/03/26 | first author:Weston MC
β-Adducin is required for stable assembly of new synapses and improved memory upon environmental enrichment.	/pubmed/21435558	Bednarek E, Caroni P.	Neuron. 2011 Mar 24;69(6):1132-46.	Neuron. 2011	PubMed	citation	PMID:21435558	pubmed	21435558	create date:2011/03/26 | first author:Bednarek E
Hts/Adducin controls synaptic elaboration and elimination.	/pubmed/21435557	Pielage J, Bulat V, Zuchero JB, Fetter RD, Davis GW.	Neuron. 2011 Mar 24;69(6):1114-31.	Neuron. 2011	PubMed	citation	PMID:21435557	pubmed	21435557	create date:2011/03/26 | first author:Pielage J
Temperature, oxygen, and salt-sensing neurons in C. elegans are carbon dioxide sensors that control avoidance behavior.	/pubmed/21435556	Bretscher AJ, Kodama-Namba E, Busch KE, Murphy RJ, Soltesz Z, Laurent P, de Bono M.	Neuron. 2011 Mar 24;69(6):1099-113.	Neuron. 2011	PubMed	citation	PMID:21435556	pubmed	21435556	create date:2011/03/26 | first author:Bretscher AJ
Slit2 activity in the migration of guidepost neurons shapes thalamic projections during development and evolution.	/pubmed/21435555	Bielle F, Marcos-Mondejar P, Keita M, Mailhes C, Verney C, Nguyen Ba-Charvet K, Tessier-Lavigne M, Lopez-Bendito G, Garel S.	Neuron. 2011 Mar 24;69(6):1085-98.	Neuron. 2011	PubMed	citation	PMID:21435555	pubmed	21435555	create date:2011/03/26 | first author:Bielle F
Title	URL	Description	Details	ShortDetails	Resource	Type	Identifiers	Db	EntrezUID	Properties
Proneural transcription factors regulate different steps of cortical neuron migration through Rnd-mediated inhibition of RhoA signaling.	/pubmed/21435554	Pacary E, Heng J, Azzarelli R, Riou P, Castro D, Lebel-Potter M, Parras C, Bell DM, Ridley AJ, Parsons M, Guillemot F.	Neuron. 2011 Mar 24;69(6):1069-84.	Neuron. 2011	PubMed	citation	PMID:21435554	pubmed	21435554	create date:2011/03/26 | first author:Pacary E
Effects and mechanisms of wakefulness on local cortical networks.	/pubmed/21435553	Constantinople CM, Bruno RM.	Neuron. 2011 Mar 24;69(6):1061-8.	Neuron. 2011	PubMed	citation	PMID:21435553	pubmed	21435553	create date:2011/03/26 | first author:Constantinople CM
Cilia in the CNS: the quiet organelle claims center stage.	/pubmed/21435552	Louvi A, Grove EA.	Neuron. 2011 Mar 24;69(6):1046-60. Review.	Neuron. 2011	PubMed	citation	PMID:21435552	pubmed	21435552	create date:2011/03/26 | first author:Louvi A
Martinotti cells: community organizers.	/pubmed/21435551	Lee CK, Huguenard JR.	Neuron. 2011 Mar 24;69(6):1042-5.	Neuron. 2011	PubMed	citation	PMID:21435551	pubmed	21435551	create date:2011/03/26 | first author:Lee CK
Olfactory bulb: odor signals put into context.	/pubmed/21435550	Katz DB, Maier JX.	Neuron. 2011 Mar 24;69(6):1041-2.	Neuron. 2011	PubMed	citation	PMID:21435550	pubmed	21435550	create date:2011/03/26 | first author:Katz DB
Memory, synapse stability, and β-adducin.	/pubmed/21435549	Babic M, Zinsmaier KE.	Neuron. 2011 Mar 24;69(6):1039-41.	Neuron. 2011	PubMed	citation	PMID:21435549	pubmed	21435549	create date:2011/03/26 | first author:Babic M
Entering adolescence: resistance to peer influence, risky behavior, and neural changes in emotion reactivity.	/pubmed/21382560	Pfeifer JH, Masten CL, Moore WE 3rd, Oswald TM, Mazziotta JC, Iacoboni M, Dapretto M.	Neuron. 2011 Mar 10;69(5):1029-36.	Neuron. 2011	PubMed	citation	PMID:21382560	pubmed	21382560	create date:2011/03/09 | first author:Pfeifer JH
Stimulus-driven orienting of visuo-spatial attention in complex dynamic environments.	/pubmed/21382559	Nardo D, Santangelo V, Macaluso E.	Neuron. 2011 Mar 10;69(5):1015-28.	Neuron. 2011	PubMed	citation	PMID:21382559	pubmed	21382559	create date:2011/03/09 | first author:Nardo D
Uncovering camouflage: amygdala activation predicts long-term memory of induced perceptual insight.	/pubmed/21382558	Ludmer R, Dudai Y, Rubin N.	Neuron. 2011 Mar 10;69(5):1002-14.	Neuron. 2011	PubMed	citation	PMID:21382558	pubmed	21382558	create date:2011/03/09 | first author:Ludmer R
TNFα controls glutamatergic gliotransmission in the hippocampal dentate gyrus.	/pubmed/21382557	Santello M, Bezzi P, Volterra A.	Neuron. 2011 Mar 10;69(5):988-1001.	Neuron. 2011	PubMed	citation	PMID:21382557	pubmed	21382557	create date:2011/03/09 | first author:Santello M
Follistatin-like 1 suppresses sensory afferent transmission by activating Na+,K+-ATPase.	/pubmed/21382556	Li KC, Zhang FX, Li CL, Wang F, Yu MY, Zhong YQ, Zhang KH, Lu YJ, Wang Q, Ma XL, Yao JR, Wang JY, Lin LB, Han M, Zhang YQ, Kuner R, Xiao HS, Bao L, Gao X, Zhang X.	Neuron. 2011 Mar 10;69(5):974-87.	Neuron. 2011	PubMed	citation	PMID:21382556	pubmed	21382556	create date:2011/03/09 | first author:Li KC
Requirement for Plk2 in orchestrated ras and rap signaling, homeostatic structural plasticity, and memory.	/pubmed/21382555	Lee KJ, Lee Y, Rozeboom A, Lee JY, Udagawa N, Hoe HS, Pak DT.	Neuron. 2011 Mar 10;69(5):957-73.	Neuron. 2011	PubMed	citation	PMID:21382555	pubmed	21382555	create date:2011/03/09 | first author:Lee KJ
A critical role for Neurofascin in regulating action potential initiation through maintenance of the axon initial segment.	/pubmed/21382554	Zonta B, Desmazieres A, Rinaldi A, Tait S, Sherman DL, Nolan MF, Brophy PJ.	Neuron. 2011 Mar 10;69(5):945-56.	Neuron. 2011	PubMed	citation	PMID:21382554	pubmed	21382554	create date:2011/03/09 | first author:Zonta B
An isoform-specific SnoN1-FOXO1 repressor complex controls neuronal morphogenesis and positioning in the mammalian brain.	/pubmed/21382553	Huynh MA, Ikeuchi Y, Netherton S, de la Torre-Ubieta L, Kanadia R, Stegmüller J, Cepko C, Bonni S, Bonni A.	Neuron. 2011 Mar 10;69(5):930-44.	Neuron. 2011	PubMed	citation	PMID:21382553	pubmed	21382553	create date:2011/03/09 | first author:Huynh MA
Phosphorylation regulates OLIG2 cofactor choice and the motor neuron-oligodendrocyte fate switch.	/pubmed/21382552	Li H, de Faria JP, Andrew P, Nitarska J, Richardson WD.	Neuron. 2011 Mar 10;69(5):918-29.	Neuron. 2011	PubMed	citation	PMID:21382552	pubmed	21382552	create date:2011/03/09 | first author:Li H
Phosphorylation state of Olig2 regulates proliferation of neural progenitors.	/pubmed/21382551	Sun Y, Meijer DH, Alberta JA, Mehta S, Kane MF, Tien AC, Fu H, Petryniak MA, Potter GB, Liu Z, Powers JF, Runquist IS, Rowitch DH, Stiles CD.	Neuron. 2011 Mar 10;69(5):906-17.	Neuron. 2011	PubMed	citation	PMID:21382551	pubmed	21382551	create date:2011/03/09 | first author:Sun Y
The cerebrospinal fluid provides a proliferative niche for neural progenitor cells.	/pubmed/21382550	Lehtinen MK, Zappaterra MW, Chen X, Yang YJ, Hill AD, Lun M, Maynard T, Gonzalez D, Kim S, Ye P, D'Ercole AJ, Wong ET, LaMantia AS, Walsh CA.	Neuron. 2011 Mar 10;69(5):893-905.	Neuron. 2011	PubMed	citation	PMID:21382550	pubmed	21382550	create date:2011/03/09 | first author:Lehtinen MK
Synaptic integration gradients in single cortical pyramidal cell dendrites.	/pubmed/21382549	Branco T, Häusser M.	Neuron. 2011 Mar 10;69(5):885-92.	Neuron. 2011	PubMed	citation	PMID:21382549	pubmed	21382549	create date:2011/03/09 | first author:Branco T
Cytoplasmic intron sequence-retaining transcripts can be dendritically targeted via ID element retrotransposons.	/pubmed/21382548	Buckley PT, Lee MT, Sul JY, Miyashiro KY, Bell TJ, Fisher SA, Kim J, Eberwine J.	Neuron. 2011 Mar 10;69(5):877-84.	Neuron. 2011	PubMed	citation	PMID:21382548	pubmed	21382548	create date:2011/03/09 | first author:Buckley PT
Mechanisms and function of dendritic exocytosis.	/pubmed/21382547	Kennedy MJ, Ehlers MD.	Neuron. 2011 Mar 10;69(5):856-75. Review.	Neuron. 2011	PubMed	citation	PMID:21382547	pubmed	21382547	create date:2011/03/09 | first author:Kennedy MJ
Notch in the vertebrate nervous system: an old dog with new tricks.	/pubmed/21382546	Pierfelice T, Alberi L, Gaiano N.	Neuron. 2011 Mar 10;69(5):840-55. Review.	Neuron. 2011	PubMed	citation	PMID:21382546	pubmed	21382546	create date:2011/03/09 | first author:Pierfelice T
Understanding the risky business of adolescence.	/pubmed/21382545	Dahl R.	Neuron. 2011 Mar 10;69(5):837-9.	Neuron. 2011	PubMed	citation	PMID:21382545	pubmed	21382545	create date:2011/03/09 | first author:Dahl R
A cytokine-dependent switch for glial-neuron interactions.	/pubmed/21382544	Lee SY, Haydon PG.	Neuron. 2011 Mar 10;69(5):835-7.	Neuron. 2011	PubMed	citation	PMID:21382544	pubmed	21382544	create date:2011/03/09 | first author:Lee SY
All the embryo's a stage, and Olig2 in its time plays many parts.	/pubmed/21382543	Gaber ZB, Novitch BG.	Neuron. 2011 Mar 10;69(5):833-5.	Neuron. 2011	PubMed	citation	PMID:21382543	pubmed	21382543	create date:2011/03/09 | first author:Gaber ZB
Balancing life and death in the ischemic brain: SIK and TORC weigh in.	/pubmed/21379368	Gallo EF, Iadecola C.	Neuron. 2011 Jan 13;69(1):3-6.	Neuron. 2011	PubMed	citation	PMID:21379368	pubmed	21379368	create date:2011/03/08 | first author:Gallo EF
Variance as a signature of neural computations during decision making.	/pubmed/21338889	Churchland AK, Kiani R, Chaudhuri R, Wang XJ, Pouget A, Shadlen MN.	Neuron. 2011 Feb 24;69(4):818-31.	Neuron. 2011	PubMed	citation	PMID:21338889	pubmed	21338889	create date:2011/02/23 | first author:Churchland AK
Dual mechanism of neuronal ensemble inhibition in primary auditory cortex.	/pubmed/21338888	O'Connell MN, Falchier A, McGinnis T, Schroeder CE, Lakatos P.	Neuron. 2011 Feb 24;69(4):805-17.	Neuron. 2011	PubMed	citation	PMID:21338888	pubmed	21338888	create date:2011/02/23 | first author:O'Connell MN
A role for orexin in central vestibular motor control.	/pubmed/21338887	Zhang J, Li B, Yu L, He YC, Li HZ, Zhu JN, Wang JJ.	Neuron. 2011 Feb 24;69(4):793-804.	Neuron. 2011	PubMed	citation	PMID:21338887	pubmed	21338887	create date:2011/02/23 | first author:Zhang J
Serotonin mediates cross-modal reorganization of cortical circuits.	/pubmed/21338886	Jitsuki S, Takemoto K, Kawasaki T, Tada H, Takahashi A, Becamel C, Sano A, Yuzaki M, Zukin RS, Ziff EB, Kessels HW, Takahashi T.	Neuron. 2011 Feb 24;69(4):780-92.	Neuron. 2011	PubMed	citation	PMID:21338886	pubmed	21338886	create date:2011/02/23 | first author:Jitsuki S
Excitatory projection neuron subtypes control the distribution of local inhibitory interneurons in the cerebral cortex.	/pubmed/21338885	Lodato S, Rouaux C, Quast KB, Jantrachotechatchawan C, Studer M, Hensch TK, Arlotta P.	Neuron. 2011 Feb 24;69(4):763-79.	Neuron. 2011	PubMed	citation	PMID:21338885	pubmed	21338885	create date:2011/02/23 | first author:Lodato S
Rab3-GAP controls the progression of synaptic homeostasis at a late stage of vesicle release.	/pubmed/21338884	Müller M, Pym EC, Tong A, Davis GW.	Neuron. 2011 Feb 24;69(4):749-62.	Neuron. 2011	PubMed	citation	PMID:21338884	pubmed	21338884	create date:2011/02/23 | first author:Müller M
Synaptotagmin increases the dynamic range of synapses by driving Ca²+-evoked release and by clamping a near-linear remaining Ca²+ sensor.	/pubmed/21338883	Kochubey O, Schneggenburger R.	Neuron. 2011 Feb 24;69(4):736-48.	Neuron. 2011	PubMed	citation	PMID:21338883	pubmed	21338883	create date:2011/02/23 | first author:Kochubey O
Mir-17-3p controls spinal neural progenitor patterning by regulating Olig2/Irx3 cross-repressive loop.	/pubmed/21338882	Chen JA, Huang YP, Mazzoni EO, Tan GC, Zavadil J, Wichterle H.	Neuron. 2011 Feb 24;69(4):721-35.	Neuron. 2011	PubMed	citation	PMID:21338882	pubmed	21338882	create date:2011/02/23 | first author:Chen JA
Differential targeting of optical neuromodulators to ganglion cell soma and dendrites allows dynamic control of center-surround antagonism.	/pubmed/21338881	Greenberg KP, Pham A, Werblin FS.	Neuron. 2011 Feb 24;69(4):713-20.	Neuron. 2011	PubMed	citation	PMID:21338881	pubmed	21338881	create date:2011/02/23 | first author:Greenberg KP
Neuroscience of behavioral and pharmacological treatments for addictions.	/pubmed/21338880	Potenza MN, Sofuoglu M, Carroll KM, Rounsaville BJ.	Neuron. 2011 Feb 24;69(4):695-712. Review.	Neuron. 2011	PubMed	citation	PMID:21338880	pubmed	21338880	create date:2011/02/23 | first author:Potenza MN
Impulsivity, compulsivity, and top-down cognitive control.	/pubmed/21338879	Dalley JW, Everitt BJ, Robbins TW.	Neuron. 2011 Feb 24;69(4):680-94.	Neuron. 2011	PubMed	citation	PMID:21338879	pubmed	21338879	create date:2011/02/23 | first author:Dalley JW
Reward mechanisms in obesity: new insights and future directions.	/pubmed/21338878	Kenny PJ.	Neuron. 2011 Feb 24;69(4):664-79. Review.	Neuron. 2011	PubMed	citation	PMID:21338878	pubmed	21338878	create date:2011/02/23 | first author:Kenny PJ
Drug-evoked synaptic plasticity in addiction: from molecular changes to circuit remodeling.	/pubmed/21338877	Lüscher C, Malenka RC.	Neuron. 2011 Feb 24;69(4):650-63. Review.	Neuron. 2011	PubMed	citation	PMID:21338877	pubmed	21338877	create date:2011/02/23 | first author:Lüscher C
How addictive drugs disrupt presynaptic dopamine neurotransmission.	/pubmed/21338876	Sulzer D.	Neuron. 2011 Feb 24;69(4):628-49. Review.	Neuron. 2011	PubMed	citation	PMID:21338876	pubmed	21338876	create date:2011/02/23 | first author:Sulzer D
Genetic vulnerability and susceptibility to substance dependence.	/pubmed/21338875	Bierut LJ.	Neuron. 2011 Feb 24;69(4):618-27. Review.	Neuron. 2011	PubMed	citation	PMID:21338875	pubmed	21338875	create date:2011/02/23 | first author:Bierut LJ
Potential vulnerabilities of neuronal reward, risk, and decision mechanisms to addictive drugs.	/pubmed/21338874	Schultz W.	Neuron. 2011 Feb 24;69(4):603-17. Review.	Neuron. 2011	PubMed	citation	PMID:21338874	pubmed	21338874	create date:2011/02/23 | first author:Schultz W
Addiction: pulling at the neural threads of social behaviors.	/pubmed/21338873	Volkow ND, Baler RD, Goldstein RZ.	Neuron. 2011 Feb 24;69(4):599-602.	Neuron. 2011	PubMed	citation	PMID:21338873	pubmed	21338873	create date:2011/02/23 | first author:Volkow ND
Cognitive enhancement: promises and perils.	/pubmed/21338872	Hyman SE.	Neuron. 2011 Feb 24;69(4):595-8.	Neuron. 2011	PubMed	citation	PMID:21338872	pubmed	21338872	create date:2011/02/23 | first author:Hyman SE
The doctor's dilemma: opiate analgesics and chronic pain.	/pubmed/21338871	Fields HL.	Neuron. 2011 Feb 24;69(4):591-4.	Neuron. 2011	PubMed	citation	PMID:21338871	pubmed	21338871	create date:2011/02/23 | first author:Fields HL
An arousing discovery on catalepsy: orexin regulates vestibular motor functions.	/pubmed/21338870	Gao XB, Horvath TL.	Neuron. 2011 Feb 24;69(4):588-90.	Neuron. 2011	PubMed	citation	PMID:21338870	pubmed	21338870	create date:2011/02/23 | first author:Gao XB
Exciting information for inhibitory neurons.	/pubmed/21338869	Li G, Pleasure SJ.	Neuron. 2011 Feb 24;69(4):585-7.	Neuron. 2011	PubMed	citation	PMID:21338869	pubmed	21338869	create date:2011/02/23 | first author:Li G
Mix and match: heterodimers and opioid tolerance.	/pubmed/21318174	Pasternak GW, Pan YX.	Neuron. 2011 Jan 13;69(1):6-8.	Neuron. 2011	PubMed	citation	PMID:21318174	pubmed	21318174	create date:2011/02/15 | first author:Pasternak GW
Neuronal dynamics underlying high- and low-frequency EEG oscillations contribute independently to the human BOLD signal.	/pubmed/21315266	Scheeringa R, Fries P, Petersson KM, Oostenveld R, Grothe I, Norris DG, Hagoort P, Bastiaansen MC.	Neuron. 2011 Feb 10;69(3):572-83.	Neuron. 2011	PubMed	citation	PMID:21315266	pubmed	21315266	create date:2011/02/15 | first author:Scheeringa R
Fear-conditioning mechanisms associated with trait vulnerability to anxiety in humans.	/pubmed/21315265	Indovina I, Robbins TW, Núñez-Elizalde AO, Dunn BD, Bishop SJ.	Neuron. 2011 Feb 10;69(3):563-71.	Neuron. 2011	PubMed	citation	PMID:21315265	pubmed	21315265	create date:2011/02/15 | first author:Indovina I
Internally generated preactivation of single neurons in human medial frontal cortex predicts volition.	/pubmed/21315264	Fried I, Mukamel R, Kreiman G.	Neuron. 2011 Feb 10;69(3):548-62.	Neuron. 2011	PubMed	citation	PMID:21315264	pubmed	21315264	create date:2011/02/15 | first author:Fried I
Title	URL	Description	Details	ShortDetails	Resource	Type	Identifiers	Db	EntrezUID	Properties
Neural mechanisms of tactile motion integration in somatosensory cortex.	/pubmed/21315263	Pei YC, Hsiao SS, Craig JC, Bensmaia SJ.	Neuron. 2011 Feb 10;69(3):536-47.	Neuron. 2011	PubMed	citation	PMID:21315263	pubmed	21315263	create date:2011/02/15 | first author:Pei YC
Neuropeptide exocytosis involving synaptotagmin-4 and oxytocin in hypothalamic programming of body weight and energy balance.	/pubmed/21315262	Zhang G, Bai H, Zhang H, Dean C, Wu Q, Li J, Guariglia S, Meng Q, Cai D.	Neuron. 2011 Feb 10;69(3):523-35.	Neuron. 2011	PubMed	citation	PMID:21315262	pubmed	21315262	create date:2011/02/15 | first author:Zhang G
Neuronal control of Drosophila courtship song.	/pubmed/21315261	von Philipsborn AC, Liu T, Yu JY, Masser C, Bidaye SS, Dickson BJ.	Neuron. 2011 Feb 10;69(3):509-22.	Neuron. 2011	PubMed	citation	PMID:21315261	pubmed	21315261	create date:2011/02/15 | first author:von Philipsborn AC
Female contact activates male-specific interneurons that trigger stereotypic courtship behavior in Drosophila.	/pubmed/21315260	Kohatsu S, Koganezawa M, Yamamoto D.	Neuron. 2011 Feb 10;69(3):498-508.	Neuron. 2011	PubMed	citation	PMID:21315260	pubmed	21315260	create date:2011/02/15 | first author:Kohatsu S
Reelin regulates cadherin function via Dab1/Rap1 to control neuronal migration and lamination in the neocortex.	/pubmed/21315259	Franco SJ, Martinez-Garay I, Gil-Sanz C, Harkins-Perry SR, Müller U.	Neuron. 2011 Feb 10;69(3):482-97.	Neuron. 2011	PubMed	citation	PMID:21315259	pubmed	21315259	create date:2011/02/15 | first author:Franco SJ
DSL-Notch signaling in the Drosophila brain in response to olfactory stimulation.	/pubmed/21315258	Lieber T, Kidd S, Struhl G.	Neuron. 2011 Feb 10;69(3):468-81.	Neuron. 2011	PubMed	citation	PMID:21315258	pubmed	21315258	create date:2011/02/15 | first author:Lieber T
Early functional impairment of sensory-motor connectivity in a mouse model of spinal muscular atrophy.	/pubmed/21315257	Mentis GZ, Blivis D, Liu W, Drobac E, Crowder ME, Kong L, Alvarez FJ, Sumner CJ, O'Donovan MJ.	Neuron. 2011 Feb 10;69(3):453-67.	Neuron. 2011	PubMed	citation	PMID:21315257	pubmed	21315257	create date:2011/02/15 | first author:Mentis GZ
Habenula cholinergic" neurons co-release glutamate and acetylcholine and activate postsynaptic neurons via distinct transmission modes."	/pubmed/21315256	Ren J, Qin C, Hu F, Tan J, Qiu L, Zhao S, Feng G, Luo M.	Neuron. 2011 Feb 10;69(3):445-52.	Neuron. 2011	PubMed	citation	PMID:21315256	pubmed	21315256	create date:2011/02/15 | first author:Ren J
Activity-induced Notch signaling in neurons requires Arc/Arg3.1 and is essential for synaptic plasticity in hippocampal networks.	/pubmed/21315255	Alberi L, Liu S, Wang Y, Badie R, Smith-Hicks C, Wu J, Pierfelice TJ, Abazyan B, Mattson MP, Kuhl D, Pletnikov M, Worley PF, Gaiano N.	Neuron. 2011 Feb 10;69(3):437-44.	Neuron. 2011	PubMed	citation	PMID:21315255	pubmed	21315255	create date:2011/02/15 | first author:Alberi L
Huntington's disease: can mice lead the way to treatment?	/pubmed/21315254	Crook ZR, Housman D.	Neuron. 2011 Feb 10;69(3):423-35. Review. Erratum in: Neuron. 2011 Mar 10;69(5):1038.	Neuron. 2011	PubMed	citation	PMID:21315254	pubmed	21315254	create date:2011/02/15 | first author:Crook ZR
Sensorimotor integration in speech processing: computational basis and neural organization.	/pubmed/21315253	Hickok G, Houde J, Rong F.	Neuron. 2011 Feb 10;69(3):407-22. Review.	Neuron. 2011	PubMed	citation	PMID:21315253	pubmed	21315253	create date:2011/02/15 | first author:Hickok G
Decision time for free will.	/pubmed/21315252	Haggard P.	Neuron. 2011 Feb 10;69(3):404-6.	Neuron. 2011	PubMed	citation	PMID:21315252	pubmed	21315252	create date:2011/02/15 | first author:Haggard P
Synaptotagmin 4: a new antiobesity target?	/pubmed/21315251	Tong Q.	Neuron. 2011 Feb 10;69(3):401-3.	Neuron. 2011	PubMed	citation	PMID:21315251	pubmed	21315251	create date:2011/02/15 | first author:Tong Q
Decision making: singin' in the brain.	/pubmed/21315250	Benton R.	Neuron. 2011 Feb 10;69(3):399-401.	Neuron. 2011	PubMed	citation	PMID:21315250	pubmed	21315250	create date:2011/02/15 | first author:Benton R
THE MAGNIFICENT SEVENTH.	/pubmed/21304752	Miller RJ.	Neuron. 2011 Jan 13;69(1):1-3. No abstract available.	Neuron. 2011	PubMed	citation	PMID:21304752	pubmed	21304752	create date:2011/02/10 | first author:Miller RJ
Oscillatory synchronization in large-scale cortical networks predicts perception.	/pubmed/21262474	Hipp JF, Engel AK, Siegel M.	Neuron. 2011 Jan 27;69(2):387-96.	Neuron. 2011	PubMed	citation	PMID:21262474	pubmed	21262474	create date:2011/01/26 | first author:Hipp JF
Using the structure of inhibitory networks to unravel mechanisms of spatiotemporal patterning.	/pubmed/21262473	Assisi C, Stopfer M, Bazhenov M.	Neuron. 2011 Jan 27;69(2):373-86.	Neuron. 2011	PubMed	citation	PMID:21262473	pubmed	21262473	create date:2011/01/26 | first author:Assisi C
Epigenetic status of Gdnf in the ventral striatum determines susceptibility and adaptation to daily stressful events.	/pubmed/21262472	Uchida S, Hara K, Kobayashi A, Otsuki K, Yamagata H, Hobara T, Suzuki T, Miyata N, Watanabe Y.	Neuron. 2011 Jan 27;69(2):359-72.	Neuron. 2011	PubMed	citation	PMID:21262472	pubmed	21262472	create date:2011/01/26 | first author:Uchida S
Sun compass integration of skylight cues in migratory monarch butterflies.	/pubmed/21262471	Heinze S, Reppert SM.	Neuron. 2011 Jan 27;69(2):345-58.	Neuron. 2011	PubMed	citation	PMID:21262471	pubmed	21262471	create date:2011/01/26 | first author:Heinze S
The molecular and cellular identity of peripheral osmoreceptors.	/pubmed/21262470	Lechner SG, Markworth S, Poole K, Smith ES, Lapatsina L, Frahm S, May M, Pischke S, Suzuki M, Ibañez-Tallon I, Luft FC, Jordan J, Lewin GR.	Neuron. 2011 Jan 27;69(2):332-44.	Neuron. 2011	PubMed	citation	PMID:21262470	pubmed	21262470	create date:2011/01/26 | first author:Lechner SG
RIM proteins activate vesicle priming by reversing autoinhibitory homodimerization of Munc13.	/pubmed/21262469	Deng L, Kaeser PS, Xu W, Südhof TC.	Neuron. 2011 Jan 27;69(2):317-31.	Neuron. 2011	PubMed	citation	PMID:21262469	pubmed	21262469	create date:2011/01/26 | first author:Deng L
RIM determines Ca²+ channel density and vesicle docking at the presynaptic active zone.	/pubmed/21262468	Han Y, Kaeser PS, Südhof TC, Schneggenburger R.	Neuron. 2011 Jan 27;69(2):304-16.	Neuron. 2011	PubMed	citation	PMID:21262468	pubmed	21262468	create date:2011/01/26 | first author:Han Y
Postsynaptic TrkC and presynaptic PTPσ function as a bidirectional excitatory synaptic organizing complex.	/pubmed/21262467	Takahashi H, Arstikaitis P, Prasad T, Bartlett TE, Wang YT, Murphy TH, Craig AM.	Neuron. 2011 Jan 27;69(2):287-303.	Neuron. 2011	PubMed	citation	PMID:21262467	pubmed	21262467	create date:2011/01/26 | first author:Takahashi H
In vivo time-lapse imaging and serial section electron microscopy reveal developmental synaptic rearrangements.	/pubmed/21262466	Li J, Erisir A, Cline H.	Neuron. 2011 Jan 27;69(2):273-86.	Neuron. 2011	PubMed	citation	PMID:21262466	pubmed	21262466	create date:2011/01/26 | first author:Li J
The molecular and cellular basis of bitter taste in Drosophila.	/pubmed/21262465	Weiss LA, Dahanukar A, Kwon JY, Banerjee D, Carlson JR.	Neuron. 2011 Jan 27;69(2):258-72.	Neuron. 2011	PubMed	citation	PMID:21262465	pubmed	21262465	create date:2011/01/26 | first author:Weiss LA
Nodes of Ranvier act as barriers to restrict invasion of flanking paranodal domains in myelinated axons.	/pubmed/21262464	Thaxton C, Pillai AM, Pribisko AL, Dupree JL, Bhat MA.	Neuron. 2011 Jan 27;69(2):244-57.	Neuron. 2011	PubMed	citation	PMID:21262464	pubmed	21262464	create date:2011/01/26 | first author:Thaxton C
Phosphorylation of E3 ligase Smurf1 switches its substrate preference in support of axon development.	/pubmed/21262463	Cheng PL, Lu H, Shelly M, Gao H, Poo MM.	Neuron. 2011 Jan 27;69(2):231-43.	Neuron. 2011	PubMed	citation	PMID:21262463	pubmed	21262463	create date:2011/01/26 | first author:Cheng PL
Dual roles of Notch in regulation of apically restricted mitosis and apicobasal polarity of neuroepithelial cells.	/pubmed/21262462	Ohata S, Aoki R, Kinoshita S, Yamaguchi M, Tsuruoka-Kinoshita S, Tanaka H, Wada H, Watabe S, Tsuboi T, Masai I, Okamoto H.	Neuron. 2011 Jan 27;69(2):215-30.	Neuron. 2011	PubMed	citation	PMID:21262462	pubmed	21262462	create date:2011/01/26 | first author:Ohata S
Anti-aβ therapeutics in Alzheimer's disease: the need for a paradigm shift.	/pubmed/21262461	Golde TE, Schneider LS, Koo EH.	Neuron. 2011 Jan 27;69(2):203-13.	Neuron. 2011	PubMed	citation	PMID:21262461	pubmed	21262461	create date:2011/01/26 | first author:Golde TE
Out of thin air: sensory detection of oxygen and carbon dioxide.	/pubmed/21262460	Scott K.	Neuron. 2011 Jan 27;69(2):194-202. Review.	Neuron. 2011	PubMed	citation	PMID:21262460	pubmed	21262460	create date:2011/01/26 | first author:Scott K
Dynamic formation of functional networks by synchronization.	/pubmed/21262459	Singer W.	Neuron. 2011 Jan 27;69(2):191-3.	Neuron. 2011	PubMed	citation	PMID:21262459	pubmed	21262459	create date:2011/01/26 | first author:Singer W
Stressed and depressed? Check your GDNF for epigenetic repression.	/pubmed/21262458	Miller CA.	Neuron. 2011 Jan 27;69(2):188-90.	Neuron. 2011	PubMed	citation	PMID:21262458	pubmed	21262458	create date:2011/01/26 | first author:Miller CA
The multiple faces of RIM.	/pubmed/21262457	Pernía-Andrade A, Jonas P.	Neuron. 2011 Jan 27;69(2):185-7.	Neuron. 2011	PubMed	citation	PMID:21262457	pubmed	21262457	create date:2011/01/26 | first author:Pernía-Andrade A
Controlled demolition: Smurf1 regulates neuronal polarity by substrate switching.	/pubmed/21262456	Stiess M, Bradke F.	Neuron. 2011 Jan 27;69(2):183-5.	Neuron. 2011	PubMed	citation	PMID:21262456	pubmed	21262456	create date:2011/01/26 | first author:Stiess M
Heterogeneous coding of temporally discounted values in the dorsal and ventral striatum during intertemporal choice.	/pubmed/21220107	Cai X, Kim S, Lee D.	Neuron. 2011 Jan 13;69(1):170-82.	Neuron. 2011	PubMed	citation	PMID:21220107	pubmed	21220107	create date:2011/01/12 | first author:Cai X
Learned timing of motor behavior in the smooth eye movement region of the frontal eye fields.	/pubmed/21220106	Li JX, Lisberger SG.	Neuron. 2011 Jan 13;69(1):159-69.	Neuron. 2011	PubMed	citation	PMID:21220106	pubmed	21220106	create date:2011/01/12 | first author:Li JX
Multiplexing of motor information in the discharge of a collision detecting neuron during escape behaviors.	/pubmed/21220105	Fotowat H, Harrison RR, Gabbiani F.	Neuron. 2011 Jan 13;69(1):147-58.	Neuron. 2011	PubMed	citation	PMID:21220105	pubmed	21220105	create date:2011/01/12 | first author:Fotowat H
The dendritic branch is the preferred integrative unit for protein synthesis-dependent LTP.	/pubmed/21220104	Govindarajan A, Israely I, Huang SY, Tonegawa S.	Neuron. 2011 Jan 13;69(1):132-46.	Neuron. 2011	PubMed	citation	PMID:21220104	pubmed	21220104	create date:2011/01/12 | first author:Govindarajan A
Facilitation of μ-opioid receptor activity by preventing δ-opioid receptor-mediated codegradation.	/pubmed/21220103	He SQ, Zhang ZN, Guan JS, Liu HR, Zhao B, Wang HB, Li Q, Yang H, Luo J, Li ZY, Wang Q, Lu YJ, Bao L, Zhang X.	Neuron. 2011 Jan 13;69(1):120-31.	Neuron. 2011	PubMed	citation	PMID:21220103	pubmed	21220103	create date:2011/01/12 | first author:He SQ
SIK2 is a key regulator for neuronal survival after ischemia via TORC1-CREB.	/pubmed/21220102	Sasaki T, Takemori H, Yagita Y, Terasaki Y, Uebi T, Horike N, Takagi H, Susumu T, Teraoka H, Kusano K, Hatano O, Oyama N, Sugiyama Y, Sakoda S, Kitagawa K.	Neuron. 2011 Jan 13;69(1):106-19.	Neuron. 2011	PubMed	citation	PMID:21220102	pubmed	21220102	create date:2011/01/12 | first author:Sasaki T
Specific functions for ERK/MAPK signaling during PNS development.	/pubmed/21220101	Newbern JM, Li X, Shoemaker SE, Zhou J, Zhong J, Wu Y, Bonder D, Hollenback S, Coppola G, Geschwind DH, Landreth GE, Snider WD.	Neuron. 2011 Jan 13;69(1):91-105.	Neuron. 2011	PubMed	citation	PMID:21220101	pubmed	21220101	create date:2011/01/12 | first author:Newbern JM
Cxcr7 controls neuronal migration by regulating chemokine responsiveness.	/pubmed/21220100	Sánchez-Alcañiz JA, Haege S, Mueller W, Pla R, Mackay F, Schulz S, López-Bendito G, Stumm R, Marín O.	Neuron. 2011 Jan 13;69(1):77-90.	Neuron. 2011	PubMed	citation	PMID:21220100	pubmed	21220100	create date:2011/01/12 | first author:Sánchez-Alcañiz JA
CXCR4 and CXCR7 have distinct functions in regulating interneuron migration.	/pubmed/21220099	Wang Y, Li G, Stanco A, Long JE, Crawford D, Potter GB, Pleasure SJ, Behrens T, Rubenstein JL.	Neuron. 2011 Jan 13;69(1):61-76.	Neuron. 2011	PubMed	citation	PMID:21220099	pubmed	21220099	create date:2011/01/12 | first author:Wang Y
Functional architecture of olfactory ionotropic glutamate receptors.	/pubmed/21220098	Abuin L, Bargeton B, Ulbrich MH, Isacoff EY, Kellenberger S, Benton R.	Neuron. 2011 Jan 13;69(1):44-60.	Neuron. 2011	PubMed	citation	PMID:21220098	pubmed	21220098	create date:2011/01/12 | first author:Abuin L
Dysregulation of limbic and auditory networks in tinnitus.	/pubmed/21220097	Leaver AM, Renier L, Chevillet MA, Morgan S, Kim HJ, Rauschecker JP.	Neuron. 2011 Jan 13;69(1):33-43.	Neuron. 2011	PubMed	citation	PMID:21220097	pubmed	21220097	create date:2011/01/12 | first author:Leaver AM
Deconstruction for reconstruction: the role of proteolysis in neural plasticity and disease.	/pubmed/21220096	Bingol B, Sheng M.	Neuron. 2011 Jan 13;69(1):22-32. Review.	Neuron. 2011	PubMed	citation	PMID:21220096	pubmed	21220096	create date:2011/01/12 | first author:Bingol B
Imaging voltage in neurons.	/pubmed/21220095	Peterka DS, Takahashi H, Yuste R.	Neuron. 2011 Jan 13;69(1):9-21. Review.	Neuron. 2011	PubMed	citation	PMID:21220095	pubmed	21220095	create date:2011/01/12 | first author:Peterka DS
Membrane potential synchrony in primary visual cortex during sensory stimulation.	/pubmed/21172618	Yu J, Ferster D.	Neuron. 2010 Dec 22;68(6):1187-201.	Neuron. 2010	PubMed	citation	PMID:21172618	pubmed	21172618	create date:2010/12/22 | first author:Yu J
Functional organization of a neural network for aversive olfactory learning in Caenorhabditis elegans.	/pubmed/21172617	Ha HI, Hendricks M, Shen Y, Gabel CV, Fang-Yen C, Qin Y, Colón-Ramos D, Shen K, Samuel AD, Zhang Y.	Neuron. 2010 Dec 22;68(6):1173-86.	Neuron. 2010	PubMed	citation	PMID:21172617	pubmed	21172617	create date:2010/12/22 | first author:Ha HI
Role of ACh-GABA cotransmission in detecting image motion and motion direction.	/pubmed/21172616	Lee S, Kim K, Zhou ZJ.	Neuron. 2010 Dec 22;68(6):1159-72.	Neuron. 2010	PubMed	citation	PMID:21172616	pubmed	21172616	create date:2010/12/22 | first author:Lee S
Title	URL	Description	Details	ShortDetails	Resource	Type	Identifiers	Db	EntrezUID	Properties
Local presynaptic activity gates homeostatic changes in presynaptic function driven by dendritic BDNF synthesis.	/pubmed/21172615	Jakawich SK, Nasser HB, Strong MJ, McCartney AJ, Perez AS, Rakesh N, Carruthers CJ, Sutton MA.	Neuron. 2010 Dec 22;68(6):1143-58.	Neuron. 2010	PubMed	citation	PMID:21172615	pubmed	21172615	create date:2010/12/22 | first author:Jakawich SK
Homeostatic scaling requires group I mGluR activation mediated by Homer1a.	/pubmed/21172614	Hu JH, Park JM, Park S, Xiao B, Dehoff MH, Kim S, Hayashi T, Schwarz MK, Huganir RL, Seeburg PH, Linden DJ, Worley PF.	Neuron. 2010 Dec 22;68(6):1128-42.	Neuron. 2010	PubMed	citation	PMID:21172614	pubmed	21172614	create date:2010/12/22 | first author:Hu JH
Presynaptic NMDARs in the hippocampus facilitate transmitter release at theta frequency.	/pubmed/21172613	McGuinness L, Taylor C, Taylor RD, Yau C, Langenhan T, Hart ML, Christian H, Tynan PW, Donnelly P, Emptage NJ.	Neuron. 2010 Dec 22;68(6):1109-27.	Neuron. 2010	PubMed	citation	PMID:21172613	pubmed	21172613	create date:2010/12/22 | first author:McGuinness L
Vesicular ATPase inserted into the plasma membrane of motor terminals by exocytosis alkalinizes cytosolic pH and facilitates endocytosis.	/pubmed/21172612	Zhang Z, Nguyen KT, Barrett EF, David G.	Neuron. 2010 Dec 22;68(6):1097-108.	Neuron. 2010	PubMed	citation	PMID:21172612	pubmed	21172612	create date:2010/12/22 | first author:Zhang Z
Hippocampal AMPA receptor gating controlled by both TARP and cornichon proteins.	/pubmed/21172611	Kato AS, Gill MB, Ho MT, Yu H, Tu Y, Siuda ER, Wang H, Qian YW, Nisenbaum ES, Tomita S, Bredt DS.	Neuron. 2010 Dec 22;68(6):1082-96.	Neuron. 2010	PubMed	citation	PMID:21172611	pubmed	21172611	create date:2010/12/22 | first author:Kato AS
Tau mislocalization to dendritic spines mediates synaptic dysfunction independently of neurodegeneration.	/pubmed/21172610	Hoover BR, Reed MN, Su J, Penrod RD, Kotilinek LA, Grant MK, Pitstick R, Carlson GA, Lanier LM, Yuan LL, Ashe KH, Liao D.	Neuron. 2010 Dec 22;68(6):1067-81.	Neuron. 2010	PubMed	citation	PMID:21172610	pubmed	21172610	create date:2010/12/22 | first author:Hoover BR
Analysis of excitatory microcircuitry in the medial entorhinal cortex reveals cell-type-specific differences.	/pubmed/21172609	Beed P, Bendels MH, Wiegand HF, Leibold C, Johenning FW, Schmitz D.	Neuron. 2010 Dec 22;68(6):1059-66.	Neuron. 2010	PubMed	citation	PMID:21172609	pubmed	21172609	create date:2010/12/22 | first author:Beed P
The mechanism of rate remapping in the dentate gyrus.	/pubmed/21172608	Rennó-Costa C, Lisman JE, Verschure PF.	Neuron. 2010 Dec 22;68(6):1051-8.	Neuron. 2010	PubMed	citation	PMID:21172608	pubmed	21172608	create date:2010/12/22 | first author:Rennó-Costa C
An embedded subnetwork of highly active neurons in the neocortex.	/pubmed/21172607	Yassin L, Benedetti BL, Jouhanneau JS, Wen JA, Poulet JF, Barth AL.	Neuron. 2010 Dec 22;68(6):1043-50.	Neuron. 2010	PubMed	citation	PMID:21172607	pubmed	21172607	create date:2010/12/22 | first author:Yassin L
Sleep state switching.	/pubmed/21172606	Saper CB, Fuller PM, Pedersen NP, Lu J, Scammell TE.	Neuron. 2010 Dec 22;68(6):1023-42. Review.	Neuron. 2010	PubMed	citation	PMID:21172606	pubmed	21172606	create date:2010/12/22 | first author:Saper CB
Multiple functions of the vesicular proton pump in nerve terminals.	/pubmed/21172605	Tabares L, Betz B.	Neuron. 2010 Dec 22;68(6):1020-2.	Neuron. 2010	PubMed	citation	PMID:21172605	pubmed	21172605	create date:2010/12/22 | first author:Tabares L
In a pickle: is cornichon just relish or part of the main dish?	/pubmed/21172604	Brockie PJ, Maricq AV.	Neuron. 2010 Dec 22;68(6):1017-9.	Neuron. 2010	PubMed	citation	PMID:21172604	pubmed	21172604	create date:2010/12/22 | first author:Brockie PJ
Rate remapping: when the code goes beyond space.	/pubmed/21172603	Dupret D, Pleydell-Bouverie B, Csicsvari J.	Neuron. 2010 Dec 22;68(6):1015-6.	Neuron. 2010	PubMed	citation	PMID:21172603	pubmed	21172603	create date:2010/12/22 | first author:Dupret D
A motion direction map in macaque V2.	/pubmed/21145011	Lu HD, Chen G, Tanigawa H, Roe AW.	Neuron. 2010 Dec 9;68(5):1002-13.	Neuron. 2010	PubMed	citation	PMID:21145011	pubmed	21145011	create date:2010/12/15 | first author:Lu HD
Neural correlates of variations in event processing during learning in central nucleus of amygdala.	/pubmed/21145010	Calu DJ, Roesch MR, Haney RZ, Holland PC, Schoenbaum G.	Neuron. 2010 Dec 9;68(5):991-1001.	Neuron. 2010	PubMed	citation	PMID:21145010	pubmed	21145010	create date:2010/12/15 | first author:Calu DJ
Spiral wave dynamics in neocortex.	/pubmed/21145009	Huang X, Xu W, Liang J, Takagaki K, Gao X, Wu JY.	Neuron. 2010 Dec 9;68(5):978-90.	Neuron. 2010	PubMed	citation	PMID:21145009	pubmed	21145009	create date:2010/12/15 | first author:Huang X
Drosophila pacemaker neurons require g protein signaling and GABAergic inputs to generate twenty-four hour behavioral rhythms.	/pubmed/21145008	Dahdal D, Reeves DC, Ruben M, Akabas MH, Blau J.	Neuron. 2010 Dec 9;68(5):964-77.	Neuron. 2010	PubMed	citation	PMID:21145008	pubmed	21145008	create date:2010/12/15 | first author:Dahdal D
Facilitation of long-term potentiation by muscarinic M(1) receptors is mediated by inhibition of SK channels.	/pubmed/21145007	Buchanan KA, Petrovic MM, Chamberlain SE, Marrion NV, Mellor JR.	Neuron. 2010 Dec 9;68(5):948-63. Erratum in: Neuron. 2011 Mar 10;69(5):1037.	Neuron. 2010	PubMed	citation	PMID:21145007	pubmed	21145007	create date:2010/12/15 | first author:Buchanan KA
M1 muscarinic receptors boost synaptic potentials and calcium influx in dendritic spines by inhibiting postsynaptic SK channels.	/pubmed/21145006	Giessel AJ, Sabatini BL.	Neuron. 2010 Dec 9;68(5):936-47.	Neuron. 2010	PubMed	citation	PMID:21145006	pubmed	21145006	create date:2010/12/15 | first author:Giessel AJ
Calcium store depletion induces persistent perisomatic increases in the functional density of h channels in hippocampal pyramidal neurons.	/pubmed/21145005	Narayanan R, Dougherty KJ, Johnston D.	Neuron. 2010 Dec 9;68(5):921-35.	Neuron. 2010	PubMed	citation	PMID:21145005	pubmed	21145005	create date:2010/12/15 | first author:Narayanan R
Complexin clamps asynchronous release by blocking a secondary Ca(2+) sensor via its accessory α helix.	/pubmed/21145004	Yang X, Kaeser-Woo YJ, Pang ZP, Xu W, Südhof TC.	Neuron. 2010 Dec 9;68(5):907-20.	Neuron. 2010	PubMed	citation	PMID:21145004	pubmed	21145004	create date:2010/12/15 | first author:Yang X
SynCAM 1 adhesion dynamically regulates synapse number and impacts plasticity and learning.	/pubmed/21145003	Robbins EM, Krupp AJ, Perez de Arce K, Ghosh AK, Fogel AI, Boucard A, Südhof TC, Stein V, Biederer T.	Neuron. 2010 Dec 9;68(5):894-906.	Neuron. 2010	PubMed	citation	PMID:21145003	pubmed	21145003	create date:2010/12/15 | first author:Robbins EM
The Drosophila miR-310 cluster negatively regulates synaptic strength at the neuromuscular junction.	/pubmed/21145002	Tsurudome K, Tsang K, Liao EH, Ball R, Penney J, Yang JS, Elazzouzi F, He T, Chishti A, Lnenicka G, Lai EC, Haghighi AP.	Neuron. 2010 Dec 9;68(5):879-93.	Neuron. 2010	PubMed	citation	PMID:21145002	pubmed	21145002	create date:2010/12/15 | first author:Tsurudome K
Mechanism of ER stress-induced brain damage by IP(3) receptor.	/pubmed/21145001	Higo T, Hamada K, Hisatsune C, Nukina N, Hashikawa T, Hattori M, Nakamura T, Mikoshiba K.	Neuron. 2010 Dec 9;68(5):865-78.	Neuron. 2010	PubMed	citation	PMID:21145001	pubmed	21145001	create date:2010/12/15 | first author:Higo T
Exome sequencing reveals VCP mutations as a cause of familial ALS.	/pubmed/21145000	Johnson JO, Mandrioli J, Benatar M, Abramzon Y, Van Deerlin VM, Trojanowski JQ, Gibbs JR, Brunetti M, Gronka S, Wuu J, Ding J, McCluskey L, Martinez-Lage M, Falcone D, Hernandez DG, Arepalli S, Chong S, Schymick JC, Rothstein J, Landi F, Wang YD, Calvo A, et al.	Neuron. 2010 Dec 9;68(5):857-64. Erratum in: Neuron. 2011 Jan 27;69(2):397.	Neuron. 2010	PubMed	citation	PMID:21145000	pubmed	21145000	create date:2010/12/15 | first author:Johnson JO
Superresolution imaging of chemical synapses in the brain.	/pubmed/21144999	Dani A, Huang B, Bergan J, Dulac C, Zhuang X.	Neuron. 2010 Dec 9;68(5):843-56.	Neuron. 2010	PubMed	citation	PMID:21144999	pubmed	21144999	create date:2010/12/15 | first author:Dani A
The medial temporal lobe supports conceptual implicit memory.	/pubmed/21144998	Wang WC, Lazzara MM, Ranganath C, Knight RT, Yonelinas AP.	Neuron. 2010 Dec 9;68(5):835-42.	Neuron. 2010	PubMed	citation	PMID:21144998	pubmed	21144998	create date:2010/12/15 | first author:Wang WC
Dopamine in motivational control: rewarding, aversive, and alerting.	/pubmed/21144997	Bromberg-Martin ES, Matsumoto M, Hikosaka O.	Neuron. 2010 Dec 9;68(5):815-34. Review.	Neuron. 2010	PubMed	citation	PMID:21144997	pubmed	21144997	create date:2010/12/15 | first author:Bromberg-Martin ES
Capturing VCP: another molecular piece in the ALS jigsaw puzzle.	/pubmed/21144996	Shaw CE.	Neuron. 2010 Dec 9;68(5):812-4.	Neuron. 2010	PubMed	citation	PMID:21144996	pubmed	21144996	create date:2010/12/15 | first author:Shaw CE
Cholinergic signaling through synaptic SK channels: it's a protein kinase but which one?	/pubmed/21144995	Maylie J, Adelman JP.	Neuron. 2010 Dec 9;68(5):809-11.	Neuron. 2010	PubMed	citation	PMID:21144995	pubmed	21144995	create date:2010/12/15 | first author:Maylie J
Unloading intracellular calcium stores reveals regionally specific functions.	/pubmed/21144994	Schmidt S, Ehrlich BE.	Neuron. 2010 Dec 9;68(5):806-8.	Neuron. 2010	PubMed	citation	PMID:21144994	pubmed	21144994	create date:2010/12/15 | first author:Schmidt S
Complexin: does it deserve its name?	/pubmed/21144993	Neher E.	Neuron. 2010 Dec 9;68(5):803-6.	Neuron. 2010	PubMed	citation	PMID:21144993	pubmed	21144993	create date:2010/12/15 | first author:Neher E
Coding of reward risk by orbitofrontal neurons is mostly distinct from coding of reward value.	/pubmed/21092866	O'Neill M, Schultz W.	Neuron. 2010 Nov 18;68(4):789-800.	Neuron. 2010	PubMed	citation	PMID:21092866	pubmed	21092866	create date:2010/11/26 | first author:O'Neill M
Human posterior parietal cortex flexibly determines reference frames for reaching based on sensory context.	/pubmed/21092865	Bernier PM, Grafton ST.	Neuron. 2010 Nov 18;68(4):776-88.	Neuron. 2010	PubMed	citation	PMID:21092865	pubmed	21092865	create date:2010/11/26 | first author:Bernier PM
Bidirectional plasticity gated by hyperpolarization controls the gain of postsynaptic firing responses at central vestibular nerve synapses.	/pubmed/21092864	McElvain LE, Bagnall MW, Sakatos A, du Lac S.	Neuron. 2010 Nov 18;68(4):763-75.	Neuron. 2010	PubMed	citation	PMID:21092864	pubmed	21092864	create date:2010/11/26 | first author:McElvain LE
Visual deprivation suppresses L5 pyramidal neuron excitability by preventing the induction of intrinsic plasticity.	/pubmed/21092863	Nataraj K, Le Roux N, Nahmani M, Lefort S, Turrigiano G.	Neuron. 2010 Nov 18;68(4):750-62.	Neuron. 2010	PubMed	citation	PMID:21092863	pubmed	21092863	create date:2010/11/26 | first author:Nataraj K
Sensing muscle ischemia: coincident detection of acid and ATP via interplay of two ion channels.	/pubmed/21092862	Birdsong WT, Fierro L, Williams FG, Spelta V, Naves LA, Knowles M, Marsh-Haffner J, Adelman JP, Almers W, Elde RP, McCleskey EW.	Neuron. 2010 Nov 18;68(4):739-49.	Neuron. 2010	PubMed	citation	PMID:21092862	pubmed	21092862	create date:2010/11/26 | first author:Birdsong WT
Bassoon and the synaptic ribbon organize Ca²+ channels and vesicles to add release sites and promote refilling.	/pubmed/21092861	Frank T, Rutherford MA, Strenzke N, Neef A, Pangršič T, Khimich D, Fejtova A, Gundelfinger ED, Liberman MC, Harke B, Bryan KE, Lee A, Egner A, Riedel D, Moser T.	Neuron. 2010 Nov 18;68(4):724-38. Erratum in: Neuron. 2010 Dec 22;68(6):1202. Fetjova, Anna [corrected to Fejtova, Anna].	Neuron. 2010	PubMed	citation	PMID:21092861	pubmed	21092861	create date:2010/11/26 | first author:Frank T
Bassoon speeds vesicle reloading at a central excitatory synapse.	/pubmed/21092860	Hallermann S, Fejtova A, Schmidt H, Weyhersmüller A, Silver RA, Gundelfinger ED, Eilers J.	Neuron. 2010 Nov 18;68(4):710-23.	Neuron. 2010	PubMed	citation	PMID:21092860	pubmed	21092860	create date:2010/11/26 | first author:Hallermann S
Genetic mosaic dissection of Lis1 and Ndel1 in neuronal migration.	/pubmed/21092859	Hippenmeyer S, Youn YH, Moon HM, Miyamichi K, Zong H, Wynshaw-Boris A, Luo L.	Neuron. 2010 Nov 18;68(4):695-709.	Neuron. 2010	PubMed	citation	PMID:21092859	pubmed	21092859	create date:2010/11/26 | first author:Hippenmeyer S
The transcription factor Pax6 regulates survival of dopaminergic olfactory bulb neurons via crystallin αA.	/pubmed/21092858	Ninkovic J, Pinto L, Petricca S, Lepier A, Sun J, Rieger MA, Schroeder T, Cvekl A, Favor J, Götz M.	Neuron. 2010 Nov 18;68(4):682-94.	Neuron. 2010	PubMed	citation	PMID:21092858	pubmed	21092858	create date:2010/11/26 | first author:Ninkovic J
NG2+ CNS glial progenitors remain committed to the oligodendrocyte lineage in postnatal life and following neurodegeneration.	/pubmed/21092857	Kang SH, Fukaya M, Yang JK, Rothstein JD, Bergles DE.	Neuron. 2010 Nov 18;68(4):668-81.	Neuron. 2010	PubMed	citation	PMID:21092857	pubmed	21092857	create date:2010/11/26 | first author:Kang SH
Sortilin-mediated endocytosis determines levels of the frontotemporal dementia protein, progranulin.	/pubmed/21092856	Hu F, Padukkavidana T, Vægter CB, Brady OA, Zheng Y, Mackenzie IR, Feldman HH, Nykjaer A, Strittmatter SM.	Neuron. 2010 Nov 18;68(4):654-67.	Neuron. 2010	PubMed	citation	PMID:21092856	pubmed	21092856	create date:2010/11/26 | first author:Hu F
Single-synapse analysis of a diverse synapse population: proteomic imaging methods and markers.	/pubmed/21092855	Micheva KD, Busse B, Weiler NC, O'Rourke N, Smith SJ.	Neuron. 2010 Nov 18;68(4):639-53.	Neuron. 2010	PubMed	citation	PMID:21092855	pubmed	21092855	create date:2010/11/26 | first author:Micheva KD
Molecular motors in neurons: transport mechanisms and roles in brain function, development, and disease.	/pubmed/21092854	Hirokawa N, Niwa S, Tanaka Y.	Neuron. 2010 Nov 18;68(4):610-38. Review.	Neuron. 2010	PubMed	citation	PMID:21092854	pubmed	21092854	create date:2010/11/26 | first author:Hirokawa N
A recipe for bidirectional motor learning: using inhibition to cook plasticity in the vestibular nuclei.	/pubmed/21092853	Medina JF.	Neuron. 2010 Nov 18;68(4):607-9.	Neuron. 2010	PubMed	citation	PMID:21092853	pubmed	21092853	create date:2010/11/26 | first author:Medina JF
The cytomatrix protein bassoon contributes to fast transmission at conventional and ribbon synapses.	/pubmed/21092852	Joselevitch C, Zenisek D.	Neuron. 2010 Nov 18;68(4):604-6.	Neuron. 2010	PubMed	citation	PMID:21092852	pubmed	21092852	create date:2010/11/26 | first author:Joselevitch C
Sorting out frontotemporal dementia?	/pubmed/21092851	Lewis J, Golde TE.	Neuron. 2010 Nov 18;68(4):601-3.	Neuron. 2010	PubMed	citation	PMID:21092851	pubmed	21092851	create date:2010/11/26 | first author:Lewis J
Topographic representation of the human body in the occipitotemporal cortex.	/pubmed/21040856	Orlov T, Makin TR, Zohary E.	Neuron. 2010 Nov 4;68(3):586-600.	Neuron. 2010	PubMed	citation	PMID:21040856	pubmed	21040856	create date:2010/11/03 | first author:Orlov T
Robust odor coding via inhalation-coupled transient activity in the mammalian olfactory bulb.	/pubmed/21040855	Cury KM, Uchida N.	Neuron. 2010 Nov 4;68(3):570-85.	Neuron. 2010	PubMed	citation	PMID:21040855	pubmed	21040855	create date:2010/11/03 | first author:Cury KM
Title	URL	Description	Details	ShortDetails	Resource	Type	Identifiers	Db	EntrezUID	Properties
NMDA receptor ablation on parvalbumin-positive interneurons impairs hippocampal synchrony, spatial representations, and working memory.	/pubmed/21040854	Korotkova T, Fuchs EC, Ponomarenko A, von Engelhardt J, Monyer H.	Neuron. 2010 Nov 4;68(3):557-69.	Neuron. 2010	PubMed	citation	PMID:21040854	pubmed	21040854	create date:2010/11/03 | first author:Korotkova T
VGLUT2-dependent glutamate release from nociceptors is required to sense pain and suppress itch.	/pubmed/21040853	Liu Y, Abdel Samad O, Zhang L, Duan B, Tong Q, Lopes C, Ji RR, Lowell BB, Ma Q.	Neuron. 2010 Nov 4;68(3):543-56.	Neuron. 2010	PubMed	citation	PMID:21040853	pubmed	21040853	create date:2010/11/03 | first author:Liu Y
VGLUT2-dependent sensory neurons in the TRPV1 population regulate pain and itch.	/pubmed/21040852	Lagerström MC, Rogoz K, Abrahamsen B, Persson E, Reinius B, Nordenankar K, Olund C, Smith C, Mendez JA, Chen ZF, Wood JN, Wallén-Mackenzie A, Kullander K.	Neuron. 2010 Nov 4;68(3):529-42.	Neuron. 2010	PubMed	citation	PMID:21040852	pubmed	21040852	create date:2010/11/03 | first author:Lagerström MC
Single-cell optogenetic excitation drives homeostatic synaptic depression.	/pubmed/21040851	Goold CP, Nicoll RA.	Neuron. 2010 Nov 4;68(3):512-28.	Neuron. 2010	PubMed	citation	PMID:21040851	pubmed	21040851	create date:2010/11/03 | first author:Goold CP
Dopaminergic modulation of axon initial segment calcium channels regulates action potential initiation.	/pubmed/21040850	Bender KJ, Ford CP, Trussell LO.	Neuron. 2010 Nov 4;68(3):500-11.	Neuron. 2010	PubMed	citation	PMID:21040850	pubmed	21040850	create date:2010/11/03 | first author:Bender KJ
Extracellular calcium controls background current and neuronal excitability via an UNC79-UNC80-NALCN cation channel complex.	/pubmed/21040849	Lu B, Zhang Q, Wang H, Wang Y, Nakayama M, Ren D.	Neuron. 2010 Nov 4;68(3):488-99.	Neuron. 2010	PubMed	citation	PMID:21040849	pubmed	21040849	create date:2010/11/03 | first author:Lu B
SNARE protein recycling by αSNAP and βSNAP supports synaptic vesicle priming.	/pubmed/21040848	Burgalossi A, Jung S, Meyer G, Jockusch WJ, Jahn O, Taschenberger H, O'Connor VM, Nishiki T, Takahashi M, Brose N, Rhee JS.	Neuron. 2010 Nov 4;68(3):473-87.	Neuron. 2010	PubMed	citation	PMID:21040848	pubmed	21040848	create date:2010/11/03 | first author:Burgalossi A
Monosynaptic rabies virus reveals premotor network organization and synaptic specificity of cholinergic partition cells.	/pubmed/21040847	Stepien AE, Tripodi M, Arber S.	Neuron. 2010 Nov 4;68(3):456-72.	Neuron. 2010	PubMed	citation	PMID:21040847	pubmed	21040847	create date:2010/11/03 | first author:Stepien AE
Visual activity regulates neural progenitor cells in developing xenopus CNS through musashi1.	/pubmed/21040846	Sharma P, Cline HT.	Neuron. 2010 Nov 4;68(3):442-55.	Neuron. 2010	PubMed	citation	PMID:21040846	pubmed	21040846	create date:2010/11/03 | first author:Sharma P
Transsynaptic progression of amyloid-β-induced neuronal dysfunction within the entorhinal-hippocampal network.	/pubmed/21040845	Harris JA, Devidze N, Verret L, Ho K, Halabisky B, Thwin MT, Kim D, Hamto P, Lo I, Yu GQ, Palop JJ, Masliah E, Mucke L.	Neuron. 2010 Nov 4;68(3):428-41.	Neuron. 2010	PubMed	citation	PMID:21040845	pubmed	21040845	create date:2010/11/03 | first author:Harris JA
Pericytes control key neurovascular functions and neuronal phenotype in the adult brain and during brain aging.	/pubmed/21040844	Bell RD, Winkler EA, Sagare AP, Singh I, LaRue B, Deane R, Zlokovic BV.	Neuron. 2010 Nov 4;68(3):409-27.	Neuron. 2010	PubMed	citation	PMID:21040844	pubmed	21040844	create date:2010/11/03 | first author:Bell RD
Dynamic neuroplasticity after human prefrontal cortex damage.	/pubmed/21040843	Voytek B, Davis M, Yago E, Barceló F, Vogel EK, Knight RT.	Neuron. 2010 Nov 4;68(3):401-8.	Neuron. 2010	PubMed	citation	PMID:21040843	pubmed	21040843	create date:2010/11/03 | first author:Voytek B
Cortical preparatory activity: representation of movement or first cog in a dynamical machine?	/pubmed/21040842	Churchland MM, Cunningham JP, Kaufman MT, Ryu SI, Shenoy KV.	Neuron. 2010 Nov 4;68(3):387-400.	Neuron. 2010	PubMed	citation	PMID:21040842	pubmed	21040842	create date:2010/11/03 | first author:Churchland MM
Neural syntax: cell assemblies, synapsembles, and readers.	/pubmed/21040841	Buzsáki G.	Neuron. 2010 Nov 4;68(3):362-85. Review.	Neuron. 2010	PubMed	citation	PMID:21040841	pubmed	21040841	create date:2010/11/03 | first author:Buzsáki G
Small G protein signaling in neuronal plasticity and memory formation: the specific role of ras family proteins.	/pubmed/21040840	Ye X, Carew TJ.	Neuron. 2010 Nov 4;68(3):340-61. Review.	Neuron. 2010	PubMed	citation	PMID:21040840	pubmed	21040840	create date:2010/11/03 | first author:Ye X
An itch to be scratched.	/pubmed/21040839	Patel KN, Dong X.	Neuron. 2010 Nov 4;68(3):334-9.	Neuron. 2010	PubMed	citation	PMID:21040839	pubmed	21040839	create date:2010/11/03 | first author:Patel KN
What body parts reveal about the organization of the brain.	/pubmed/21040838	Peelen MV, Caramazza A.	Neuron. 2010 Nov 4;68(3):331-3.	Neuron. 2010	PubMed	citation	PMID:21040838	pubmed	21040838	create date:2010/11/03 | first author:Peelen MV
Spike timing improves olfactory capabilities in mammals.	/pubmed/21040837	Schoppa NE.	Neuron. 2010 Nov 4;68(3):329-31.	Neuron. 2010	PubMed	citation	PMID:21040837	pubmed	21040837	create date:2010/11/03 | first author:Schoppa NE
Homeostatic plasticity: single hippocampal neurons see the light.	/pubmed/21040836	Sutton MA.	Neuron. 2010 Nov 4;68(3):326-8.	Neuron. 2010	PubMed	citation	PMID:21040836	pubmed	21040836	create date:2010/11/03 | first author:Sutton MA
Vesicle priming in a SNAP.	/pubmed/21040835	Müller M, Davis GW.	Neuron. 2010 Nov 4;68(3):324-6.	Neuron. 2010	PubMed	citation	PMID:21040835	pubmed	21040835	create date:2010/11/03 | first author:Müller M
Pericytes: blood-brain barrier safeguards against neurodegeneration?	/pubmed/21040834	Quaegebeur A, Segura I, Carmeliet P.	Neuron. 2010 Nov 4;68(3):321-3.	Neuron. 2010	PubMed	citation	PMID:21040834	pubmed	21040834	create date:2010/11/03 | first author:Quaegebeur A
Genetic advances in the study of speech and language disorders.	/pubmed/20955937	Newbury DF, Monaco AP.	Neuron. 2010 Oct 21;68(2):309-20. Review.	Neuron. 2010	PubMed	citation	PMID:20955937	pubmed	20955937	create date:2010/10/20 | first author:Newbury DF
Hearing impairment: a panoply of genes and functions.	/pubmed/20955936	Dror AA, Avraham KB.	Neuron. 2010 Oct 21;68(2):293-308. Review.	Neuron. 2010	PubMed	citation	PMID:20955936	pubmed	20955936	create date:2010/10/20 | first author:Dror AA
Episodic neurological channelopathies.	/pubmed/20955935	Ryan DP, Ptácek LJ.	Neuron. 2010 Oct 21;68(2):282-92. Review.	Neuron. 2010	PubMed	citation	PMID:20955935	pubmed	20955935	create date:2010/10/20 | first author:Ryan DP
The genetics of Alzheimer disease: back to the future.	/pubmed/20955934	Bertram L, Lill CM, Tanzi RE.	Neuron. 2010 Oct 21;68(2):270-81. Review.	Neuron. 2010	PubMed	citation	PMID:20955934	pubmed	20955934	create date:2010/10/20 | first author:Bertram L
The genetics of child psychiatric disorders: focus on autism and Tourette syndrome.	/pubmed/20955933	State MW.	Neuron. 2010 Oct 21;68(2):254-69. Review.	Neuron. 2010	PubMed	citation	PMID:20955933	pubmed	20955933	create date:2010/10/20 | first author:State MW
Allelic diversity in human developmental neurogenetics: insights into biology and disease.	/pubmed/20955932	Walsh CA, Engle EC.	Neuron. 2010 Oct 21;68(2):245-53. Review.	Neuron. 2010	PubMed	citation	PMID:20955932	pubmed	20955932	create date:2010/10/20 | first author:Walsh CA
Human brain evolution: harnessing the genomics (r)evolution to link genes, cognition, and behavior.	/pubmed/20955931	Konopka G, Geschwind DH.	Neuron. 2010 Oct 21;68(2):231-44.	Neuron. 2010	PubMed	citation	PMID:20955931	pubmed	20955931	create date:2010/10/20 | first author:Konopka G
Neurocognitive phenotypes and genetic dissection of disorders of brain and behavior.	/pubmed/20955930	Congdon E, Poldrack RA, Freimer NB.	Neuron. 2010 Oct 21;68(2):218-30. Review.	Neuron. 2010	PubMed	citation	PMID:20955930	pubmed	20955930	create date:2010/10/20 | first author:Congdon E
From single genes to gene networks: high-throughput-high-content screening for neurological disease.	/pubmed/20955929	Jain S, Heutink P.	Neuron. 2010 Oct 21;68(2):207-17. Review.	Neuron. 2010	PubMed	citation	PMID:20955929	pubmed	20955929	create date:2010/10/20 | first author:Jain S
Genetic analysis of pathways to Parkinson disease.	/pubmed/20955928	Hardy J.	Neuron. 2010 Oct 21;68(2):201-6. Review.	Neuron. 2010	PubMed	citation	PMID:20955928	pubmed	20955928	create date:2010/10/20 | first author:Hardy J
Nature versus nurture: death of a dogma, and the road ahead.	/pubmed/20955927	Traynor BJ, Singleton AB.	Neuron. 2010 Oct 21;68(2):196-200.	Neuron. 2010	PubMed	citation	PMID:20955927	pubmed	20955927	create date:2010/10/20 | first author:Traynor BJ
The Simons Simplex Collection: a resource for identification of autism genetic risk factors.	/pubmed/20955926	Fischbach GD, Lord C.	Neuron. 2010 Oct 21;68(2):192-5.	Neuron. 2010	PubMed	citation	PMID:20955926	pubmed	20955926	create date:2010/10/20 | first author:Fischbach GD
Changing the landscape of autism research: the autism genetic resource exchange.	/pubmed/20955925	Lajonchere CM; AGRE Consortium.	Neuron. 2010 Oct 21;68(2):187-91.	Neuron. 2010	PubMed	citation	PMID:20955925	pubmed	20955925	create date:2010/10/20 | first author:Lajonchere CM
The psychiatric GWAS consortium: big science comes to psychiatry.	/pubmed/20955924	Sullivan PF.	Neuron. 2010 Oct 21;68(2):182-6.	Neuron. 2010	PubMed	citation	PMID:20955924	pubmed	20955924	create date:2010/10/20 | first author:Sullivan PF
Healing genes in the nervous system.	/pubmed/20955923	Breakefield XO, Sena-Esteves M.	Neuron. 2010 Oct 21;68(2):178-81.	Neuron. 2010	PubMed	citation	PMID:20955923	pubmed	20955923	create date:2010/10/20 | first author:Breakefield XO
Tangles of neurogenetics, neuroethics, and culture.	/pubmed/20955922	Brief E, Illes J.	Neuron. 2010 Oct 21;68(2):174-7.	Neuron. 2010	PubMed	citation	PMID:20955922	pubmed	20955922	create date:2010/10/20 | first author:Brief E
Neurogenetics: advancing the next-generation" of brain research."	/pubmed/20955921	Zoghbi HY, Warren ST.	Neuron. 2010 Oct 21;68(2):165-73.	Neuron. 2010	PubMed	citation	PMID:20955921	pubmed	20955921	create date:2010/10/20 | first author:Zoghbi HY
It's all in the genes.	/pubmed/20955920	[No authors listed]	Neuron. 2010 Oct 21;68(2):163-4. No abstract available.	Neuron. 2010	PubMed	citation	PMID:20955920	pubmed	20955920	create date:2010/10/20
Neural responses to ingroup and outgroup members' suffering predict individual differences in costly helping.	/pubmed/20920798	Hein G, Silani G, Preuschoff K, Batson CD, Singer T.	Neuron. 2010 Oct 6;68(1):149-60.	Neuron. 2010	PubMed	citation	PMID:20920798	pubmed	20920798	create date:2010/10/06 | first author:Hein G
Preserved functional specialization for spatial processing in the middle occipital gyrus of the early blind.	/pubmed/20920797	Renier LA, Anurova I, De Volder AG, Carlson S, VanMeter J, Rauschecker JP.	Neuron. 2010 Oct 6;68(1):138-48.	Neuron. 2010	PubMed	citation	PMID:20920797	pubmed	20920797	create date:2010/10/06 | first author:Renier LA
Spatial representation along the proximodistal axis of CA1.	/pubmed/20920796	Henriksen EJ, Colgin LL, Barnes CA, Witter MP, Moser MB, Moser EI.	Neuron. 2010 Oct 6;68(1):127-37.	Neuron. 2010	PubMed	citation	PMID:20920796	pubmed	20920796	create date:2010/10/06 | first author:Henriksen EJ
Endocannabinoids potentiate synaptic transmission through stimulation of astrocytes.	/pubmed/20920795	Navarrete M, Araque A.	Neuron. 2010 Oct 6;68(1):113-26.	Neuron. 2010	PubMed	citation	PMID:20920795	pubmed	20920795	create date:2010/10/06 | first author:Navarrete M
Metabolic control of vesicular glutamate transport and release.	/pubmed/20920794	Juge N, Gray JA, Omote H, Miyaji T, Inoue T, Hara C, Uneyama H, Edwards RH, Nicoll RA, Moriyama Y.	Neuron. 2010 Oct 6;68(1):99-112.	Neuron. 2010	PubMed	citation	PMID:20920794	pubmed	20920794	create date:2010/10/06 | first author:Juge N
Circadian and homeostatic regulation of structural synaptic plasticity in hypocretin neurons.	/pubmed/20920793	Appelbaum L, Wang G, Yokogawa T, Skariah GM, Smith SJ, Mourrain P, Mignot E.	Neuron. 2010 Oct 6;68(1):87-98.	Neuron. 2010	PubMed	citation	PMID:20920793	pubmed	20920793	create date:2010/10/06 | first author:Appelbaum L
Snapin-regulated late endosomal transport is critical for efficient autophagy-lysosomal function in neurons.	/pubmed/20920792	Cai Q, Lu L, Tian JH, Zhu YB, Qiao H, Sheng ZH.	Neuron. 2010 Oct 6;68(1):73-86.	Neuron. 2010	PubMed	citation	PMID:20920792	pubmed	20920792	create date:2010/10/06 | first author:Cai Q
A nonproton ligand sensor in the acid-sensing ion channel.	/pubmed/20920791	Yu Y, Chen Z, Li WG, Cao H, Feng EG, Yu F, Liu H, Jiang H, Xu TL.	Neuron. 2010 Oct 6;68(1):61-72.	Neuron. 2010	PubMed	citation	PMID:20920791	pubmed	20920791	create date:2010/10/06 | first author:Yu Y
Nna1 mediates Purkinje cell dendritic development via lysyl oxidase propeptide and NF-κB signaling.	/pubmed/20920790	Li J, Gu X, Ma Y, Calicchio ML, Kong D, Teng YD, Yu L, Crain AM, Vartanian TK, Pasqualini R, Arap W, Libermann TA, Snyder EY, Sidman RL.	Neuron. 2010 Oct 6;68(1):45-60.	Neuron. 2010	PubMed	citation	PMID:20920790	pubmed	20920790	create date:2010/10/06 | first author:Li J
Presynaptic activity and CaMKII modulate retrograde semaphorin signaling and synaptic refinement.	/pubmed/20920789	Carrillo RA, Olsen DP, Yoon KS, Keshishian H.	Neuron. 2010 Oct 6;68(1):32-44.	Neuron. 2010	PubMed	citation	PMID:20920789	pubmed	20920789	create date:2010/10/06 | first author:Carrillo RA
Regulation of tau pathology by the microglial fractalkine receptor.	/pubmed/20920788	Bhaskar K, Konerth M, Kokiko-Cochran ON, Cardona A, Ransohoff RM, Lamb BT.	Neuron. 2010 Oct 6;68(1):19-31.	Neuron. 2010	PubMed	citation	PMID:20920788	pubmed	20920788	create date:2010/10/06 | first author:Bhaskar K
Title	URL	Description	Details	ShortDetails	Resource	Type	Identifiers	Db	EntrezUID	Properties
Molecular mechanisms of synaptic specificity in developing neural circuits.	/pubmed/20920787	Williams ME, de Wit J, Ghosh A.	Neuron. 2010 Oct 6;68(1):9-18. Review.	Neuron. 2010	PubMed	citation	PMID:20920787	pubmed	20920787	create date:2010/10/06 | first author:Williams ME
VGLUTs--potential targets for the treatment of seizures?	/pubmed/20920786	Jahn R.	Neuron. 2010 Oct 6;68(1):6-8.	Neuron. 2010	PubMed	citation	PMID:20920786	pubmed	20920786	create date:2010/10/06 | first author:Jahn R
Snapin snaps into the dynein complex for late endosome-lysosome trafficking and autophagy.	/pubmed/20920785	Yuzaki M.	Neuron. 2010 Oct 6;68(1):4-6.	Neuron. 2010	PubMed	citation	PMID:20920785	pubmed	20920785	create date:2010/10/06 | first author:Yuzaki M
Small molecule ion channel match making: a natural fit for new ASIC ligands.	/pubmed/20920784	Bagriantsev SN, Minor DL Jr.	Neuron. 2010 Oct 6;68(1):1-3.	Neuron. 2010	PubMed	citation	PMID:20920784	pubmed	20920784	create date:2010/10/06 | first author:Bagriantsev SN
Decoding BDNF-LTP coupling in cocaine addiction.	/pubmed/20890399	Mao LM, Fibuch EE, Wang JQ.	Neuron. 2010 Sep 9;67(5):679-681.	Neuron. 2010	PubMed	citation	PMID:20890399	pubmed	20890399	create date:2010/10/05 | first author:Mao LM
Unsupervised natural visual experience rapidly reshapes size-invariant object representation in inferior temporal cortex.	/pubmed/20869601	Li N, DiCarlo JJ.	Neuron. 2010 Sep 23;67(6):1062-75.	Neuron. 2010	PubMed	citation	PMID:20869601	pubmed	20869601	create date:2010/09/28 | first author:Li N
Neural activity in barrel cortex underlying vibrissa-based object localization in mice.	/pubmed/20869600	O'Connor DH, Peron SP, Huber D, Svoboda K.	Neuron. 2010 Sep 23;67(6):1048-61.	Neuron. 2010	PubMed	citation	PMID:20869600	pubmed	20869600	create date:2010/09/28 | first author:O'Connor DH
Electrical coupling between olfactory glomeruli.	/pubmed/20869599	Yaksi E, Wilson RI.	Neuron. 2010 Sep 23;67(6):1034-47. Erratum in: Neuron. 2010 Nov 18;68(4):801.	Neuron. 2010	PubMed	citation	PMID:20869599	pubmed	20869599	create date:2010/09/28 | first author:Yaksi E
Functional connectivity and selective odor responses of excitatory local interneurons in Drosophila antennal lobe.	/pubmed/20869598	Huang J, Zhang W, Qiao W, Hu A, Wang Z.	Neuron. 2010 Sep 23;67(6):1021-33.	Neuron. 2010	PubMed	citation	PMID:20869598	pubmed	20869598	create date:2010/09/28 | first author:Huang J
Ultrastructural analysis of hippocampal neuropil from the connectomics perspective.	/pubmed/20869597	Mishchenko Y, Hu T, Spacek J, Mendenhall J, Harris KM, Chklovskii DB.	Neuron. 2010 Sep 23;67(6):1009-20.	Neuron. 2010	PubMed	citation	PMID:20869597	pubmed	20869597	create date:2010/09/28 | first author:Mishchenko Y
Arrestin translocation is stoichiometric to rhodopsin isomerization and accelerated by phototransduction in Drosophila photoreceptors.	/pubmed/20869596	Satoh AK, Xia H, Yan L, Liu CH, Hardie RC, Ready DF.	Neuron. 2010 Sep 23;67(6):997-1008.	Neuron. 2010	PubMed	citation	PMID:20869596	pubmed	20869596	create date:2010/09/28 | first author:Satoh AK
Casein kinase 2 regulates the NR2 subunit composition of synaptic NMDA receptors.	/pubmed/20869595	Sanz-Clemente A, Matta JA, Isaac JT, Roche KW.	Neuron. 2010 Sep 23;67(6):984-96.	Neuron. 2010	PubMed	citation	PMID:20869595	pubmed	20869595	create date:2010/09/28 | first author:Sanz-Clemente A
Neurexin-neuroligin cell adhesion complexes contribute to synaptotropic dendritogenesis via growth stabilization mechanisms in vivo.	/pubmed/20869594	Chen SX, Tari PK, She K, Haas K.	Neuron. 2010 Sep 23;67(6):967-83.	Neuron. 2010	PubMed	citation	PMID:20869594	pubmed	20869594	create date:2010/09/28 | first author:Chen SX
Acetylation of tau inhibits its degradation and contributes to tauopathy.	/pubmed/20869593	Min SW, Cho SH, Zhou Y, Schroeder S, Haroutunian V, Seeley WW, Huang EJ, Shen Y, Masliah E, Mukherjee C, Meyers D, Cole PA, Ott M, Gan L.	Neuron. 2010 Sep 23;67(6):953-66. Erratum in: Neuron. 2010 Nov 18;68(4):801.	Neuron. 2010	PubMed	citation	PMID:20869593	pubmed	20869593	create date:2010/09/28 | first author:Min SW
Native functions of the androgen receptor are essential to pathogenesis in a Drosophila model of spinobulbar muscular atrophy.	/pubmed/20869592	Nedelsky NB, Pennuto M, Smith RB, Palazzolo I, Moore J, Nie Z, Neale G, Taylor JP.	Neuron. 2010 Sep 23;67(6):936-52.	Neuron. 2010	PubMed	citation	PMID:20869592	pubmed	20869592	create date:2010/09/28 | first author:Nedelsky NB
SCA1-like disease in mice expressing wild-type ataxin-1 with a serine to aspartic acid replacement at residue 776.	/pubmed/20869591	Duvick L, Barnes J, Ebner B, Agrawal S, Andresen M, Lim J, Giesler GJ, Zoghbi HY, Orr HT.	Neuron. 2010 Sep 23;67(6):929-35.	Neuron. 2010	PubMed	citation	PMID:20869591	pubmed	20869591	create date:2010/09/28 | first author:Duvick L
Ion channel voltage sensors: structure, function, and pathophysiology.	/pubmed/20869590	Catterall WA.	Neuron. 2010 Sep 23;67(6):915-28. Review.	Neuron. 2010	PubMed	citation	PMID:20869590	pubmed	20869590	create date:2010/09/28 | first author:Catterall WA
Neural progenitor nuclei IN motion.	/pubmed/20869589	Taverna E, Huttner WB.	Neuron. 2010 Sep 23;67(6):906-14. Review.	Neuron. 2010	PubMed	citation	PMID:20869589	pubmed	20869589	create date:2010/09/28 | first author:Taverna E
Electric times in olfaction.	/pubmed/20869588	Tootoonian S, Laurent G.	Neuron. 2010 Sep 23;67(6):903-5.	Neuron. 2010	PubMed	citation	PMID:20869588	pubmed	20869588	create date:2010/09/28 | first author:Tootoonian S
Acetylation unleashes protein demons of dementia.	/pubmed/20869587	Mattson MP.	Neuron. 2010 Sep 23;67(6):900-2.	Neuron. 2010	PubMed	citation	PMID:20869587	pubmed	20869587	create date:2010/09/28 | first author:Mattson MP
PolyQ disease: too many Qs, too much function?	/pubmed/20869586	Kratter IH, Finkbeiner S.	Neuron. 2010 Sep 23;67(6):897-9.	Neuron. 2010	PubMed	citation	PMID:20869586	pubmed	20869586	create date:2010/09/28 | first author:Kratter IH
Differences in gamma frequencies across visual cortex restrict their possible use in computation.	/pubmed/20826318	Ray S, Maunsell JH.	Neuron. 2010 Sep 9;67(5):885-96.	Neuron. 2010	PubMed	citation	PMID:20826318	pubmed	20826318	create date:2010/09/10 | first author:Ray S
Olfactory coding with patterns of response latencies.	/pubmed/20826317	Junek S, Kludt E, Wolf F, Schild D.	Neuron. 2010 Sep 9;67(5):872-84.	Neuron. 2010	PubMed	citation	PMID:20826317	pubmed	20826317	create date:2010/09/10 | first author:Junek S
Broadly tuned response properties of diverse inhibitory neuron subtypes in mouse visual cortex.	/pubmed/20826316	Kerlin AM, Andermann ML, Berezovskii VK, Reid RC.	Neuron. 2010 Sep 9;67(5):858-71.	Neuron. 2010	PubMed	citation	PMID:20826316	pubmed	20826316	create date:2010/09/10 | first author:Kerlin AM
Response features of parvalbumin-expressing interneurons suggest precise roles for subtypes of inhibition in visual cortex.	/pubmed/20826315	Runyan CA, Schummers J, Van Wart A, Kuhlman SJ, Wilson NR, Huang ZJ, Sur M.	Neuron. 2010 Sep 9;67(5):847-57.	Neuron. 2010	PubMed	citation	PMID:20826315	pubmed	20826315	create date:2010/09/10 | first author:Runyan CA
Neuronal activity drives localized blood-brain-barrier transport of serum insulin-like growth factor-I into the CNS.	/pubmed/20826314	Nishijima T, Piriz J, Duflot S, Fernandez AM, Gaitan G, Gomez-Pinedo U, Verdugo JM, Leroy F, Soya H, Nuñez A, Torres-Aleman I.	Neuron. 2010 Sep 9;67(5):834-46.	Neuron. 2010	PubMed	citation	PMID:20826314	pubmed	20826314	create date:2010/09/10 | first author:Nishijima T
Elevated BDNF after cocaine withdrawal facilitates LTP in medial prefrontal cortex by suppressing GABA inhibition.	/pubmed/20826313	Lu H, Cheng PL, Lim BK, Khoshnevisrad N, Poo MM.	Neuron. 2010 Sep 9;67(5):821-33.	Neuron. 2010	PubMed	citation	PMID:20826313	pubmed	20826313	create date:2010/09/10 | first author:Lu H
Gilgamesh is required for rutabaga-independent olfactory learning in Drosophila.	/pubmed/20826312	Tan Y, Yu D, Pletting J, Davis RL.	Neuron. 2010 Sep 9;67(5):810-20.	Neuron. 2010	PubMed	citation	PMID:20826312	pubmed	20826312	create date:2010/09/10 | first author:Tan Y
CDK5 serves as a major control point in neurotransmitter release.	/pubmed/20826311	Kim SH, Ryan TA.	Neuron. 2010 Sep 9;67(5):797-809.	Neuron. 2010	PubMed	citation	PMID:20826311	pubmed	20826311	create date:2010/09/10 | first author:Kim SH
Global control of motor neuron topography mediated by the repressive actions of a single hox gene.	/pubmed/20826310	Jung H, Lacombe J, Mazzoni EO, Liem KF Jr, Grinstein J, Mahony S, Mukhopadhyay D, Gifford DK, Young RA, Anderson KV, Wichterle H, Dasen JS.	Neuron. 2010 Sep 9;67(5):781-96.	Neuron. 2010	PubMed	citation	PMID:20826310	pubmed	20826310	create date:2010/09/10 | first author:Jung H
Modulation of gamma-secretase reduces beta-amyloid deposition in a transgenic mouse model of Alzheimer's disease.	/pubmed/20826309	Kounnas MZ, Danks AM, Cheng S, Tyree C, Ackerman E, Zhang X, Ahn K, Nguyen P, Comer D, Mao L, Yu C, Pleynet D, Digregorio PJ, Velicelebi G, Stauderman KA, Comer WT, Mobley WC, Li YM, Sisodia SS, Tanzi RE, Wagner SL.	Neuron. 2010 Sep 9;67(5):769-80.	Neuron. 2010	PubMed	citation	PMID:20826309	pubmed	20826309	create date:2010/09/10 | first author:Kounnas MZ
Drosophila dscam proteins regulate postsynaptic specificity at multiple-contact synapses.	/pubmed/20826308	Millard SS, Lu Z, Zipursky SL, Meinertzhagen IA.	Neuron. 2010 Sep 9;67(5):761-8.	Neuron. 2010	PubMed	citation	PMID:20826308	pubmed	20826308	create date:2010/09/10 | first author:Millard SS
Adolescence: what do transmission, transition, and translation have to do with it?	/pubmed/20826307	Casey BJ, Duhoux S, Malter Cohen M.	Neuron. 2010 Sep 9;67(5):749-60. Review.	Neuron. 2010	PubMed	citation	PMID:20826307	pubmed	20826307	create date:2010/09/10 | first author:Casey BJ
The development of human functional brain networks.	/pubmed/20826306	Power JD, Fair DA, Schlaggar BL, Petersen SE.	Neuron. 2010 Sep 9;67(5):735-48. Review.	Neuron. 2010	PubMed	citation	PMID:20826306	pubmed	20826306	create date:2010/09/10 | first author:Power JD
Structural MRI of pediatric brain development: what have we learned and where are we going?	/pubmed/20826305	Giedd JN, Rapoport JL.	Neuron. 2010 Sep 9;67(5):728-34. Review.	Neuron. 2010	PubMed	citation	PMID:20826305	pubmed	20826305	create date:2010/09/10 | first author:Giedd JN
Brain mechanisms in early language acquisition.	/pubmed/20826304	Kuhl PK.	Neuron. 2010 Sep 9;67(5):713-27. Review.	Neuron. 2010	PubMed	citation	PMID:20826304	pubmed	20826304	create date:2010/09/10 | first author:Kuhl PK
The clinical-basic interface in defining pathogenesis in disorders of neurodevelopmental origin.	/pubmed/20826303	Thompson BL, Levitt P.	Neuron. 2010 Sep 9;67(5):702-12.	Neuron. 2010	PubMed	citation	PMID:20826303	pubmed	20826303	create date:2010/09/10 | first author:Thompson BL
Children, wired: for better and for worse.	/pubmed/20826302	Bavelier D, Green CS, Dye MW.	Neuron. 2010 Sep 9;67(5):692-701.	Neuron. 2010	PubMed	citation	PMID:20826302	pubmed	20826302	create date:2010/09/10 | first author:Bavelier D
Neuroscience and the future of early childhood policy: moving from why to what and how.	/pubmed/20826301	Shonkoff JP, Levitt P.	Neuron. 2010 Sep 9;67(5):689-91.	Neuron. 2010	PubMed	citation	PMID:20826301	pubmed	20826301	create date:2010/09/10 | first author:Shonkoff JP
Neuroscience and education: an ideal partnership for producing evidence-based solutions to Guide 21(st) Century Learning.	/pubmed/20826300	Carew TJ, Magsamen SH.	Neuron. 2010 Sep 9;67(5):685-8.	Neuron. 2010	PubMed	citation	PMID:20826300	pubmed	20826300	create date:2010/09/10 | first author:Carew TJ
Paint it black (or red, or green): optical and genetic tools illuminate inhibitory contributions to cortical circuit function.	/pubmed/20826299	Hasenstaub AR, Callaway EM.	Neuron. 2010 Sep 9;67(5):681-4.	Neuron. 2010	PubMed	citation	PMID:20826299	pubmed	20826299	create date:2010/09/10 | first author:Hasenstaub AR
Moral judgments recruit domain-general valuation mechanisms to integrate representations of probability and magnitude.	/pubmed/20797542	Shenhav A, Greene JD.	Neuron. 2010 Aug 26;67(4):667-77.	Neuron. 2010	PubMed	citation	PMID:20797542	pubmed	20797542	create date:2010/08/28 | first author:Shenhav A
A neural switch for active and passive fear.	/pubmed/20797541	Gozzi A, Jain A, Giovanelli A, Bertollini C, Crestan V, Schwarz AJ, Tsetsenis T, Ragozzino D, Gross CT, Bifone A.	Neuron. 2010 Aug 26;67(4):656-66.	Neuron. 2010	PubMed	citation	PMID:20797541	pubmed	20797541	create date:2010/08/28 | first author:Gozzi A
Spatial hearing in echoic environments: the role of the envelope in owls.	/pubmed/20797540	Nelson BS, Takahashi TT.	Neuron. 2010 Aug 26;67(4):643-55.	Neuron. 2010	PubMed	citation	PMID:20797540	pubmed	20797540	create date:2010/08/28 | first author:Nelson BS
Spatiotemporal response properties of optic-flow processing neurons.	/pubmed/20797539	Weber F, Machens CK, Borst A.	Neuron. 2010 Aug 26;67(4):629-42.	Neuron. 2010	PubMed	citation	PMID:20797539	pubmed	20797539	create date:2010/08/28 | first author:Weber F
Purkinje cell-specific knockout of the protein phosphatase PP2B impairs potentiation and cerebellar motor learning.	/pubmed/20797538	Schonewille M, Belmeguenai A, Koekkoek SK, Houtman SH, Boele HJ, van Beugen BJ, Gao Z, Badura A, Ohtsuki G, Amerika WE, Hosy E, Hoebeek FE, Elgersma Y, Hansel C, De Zeeuw CI.	Neuron. 2010 Aug 26;67(4):618-28.	Neuron. 2010	PubMed	citation	PMID:20797538	pubmed	20797538	create date:2010/08/28 | first author:Schonewille M
Myosin IIb regulates actin dynamics during synaptic plasticity and memory formation.	/pubmed/20797537	Rex CS, Gavin CF, Rubio MD, Kramar EA, Chen LY, Jia Y, Huganir RL, Muzyczka N, Gall CM, Miller CA, Lynch G, Rumbaugh G.	Neuron. 2010 Aug 26;67(4):603-17.	Neuron. 2010	PubMed	citation	PMID:20797537	pubmed	20797537	create date:2010/08/28 | first author:Rex CS
Rab GTPases-dependent endocytic pathways regulate neuronal migration and maturation through N-cadherin trafficking.	/pubmed/20797536	Kawauchi T, Sekine K, Shikanai M, Chihama K, Tomita K, Kubo K, Nakajima K, Nabeshima Y, Hoshino M.	Neuron. 2010 Aug 26;67(4):588-602.	Neuron. 2010	PubMed	citation	PMID:20797536	pubmed	20797536	create date:2010/08/28 | first author:Kawauchi T
Misfolded mutant SOD1 directly inhibits VDAC1 conductance in a mouse model of inherited ALS.	/pubmed/20797535	Israelson A, Arbel N, Da Cruz S, Ilieva H, Yamanaka K, Shoshan-Barmatz V, Cleveland DW.	Neuron. 2010 Aug 26;67(4):575-87.	Neuron. 2010	PubMed	citation	PMID:20797535	pubmed	20797535	create date:2010/08/28 | first author:Israelson A
Targeting single neuronal networks for gene expression and cell labeling in vivo.	/pubmed/20797534	Marshel JH, Mori T, Nielsen KJ, Callaway EM.	Neuron. 2010 Aug 26;67(4):562-74.	Neuron. 2010	PubMed	citation	PMID:20797534	pubmed	20797534	create date:2010/08/28 | first author:Marshel JH
Title	URL	Description	Details	ShortDetails	Resource	Type	Identifiers	Db	EntrezUID	Properties
Avoiding DEET through insect gustatory receptors.	/pubmed/20797533	Lee Y, Kim SH, Montell C.	Neuron. 2010 Aug 26;67(4):555-61.	Neuron. 2010	PubMed	citation	PMID:20797533	pubmed	20797533	create date:2010/08/28 | first author:Lee Y
Neuroeconomic approaches to mental disorders.	/pubmed/20797532	Kishida KT, King-Casas B, Montague PR.	Neuron. 2010 Aug 26;67(4):543-54. Review.	Neuron. 2010	PubMed	citation	PMID:20797532	pubmed	20797532	create date:2010/08/28 | first author:Kishida KT
Neural map formation in the mouse olfactory system.	/pubmed/20797531	Sakano H.	Neuron. 2010 Aug 26;67(4):530-42. Review.	Neuron. 2010	PubMed	citation	PMID:20797531	pubmed	20797531	create date:2010/08/28 | first author:Sakano H
Petrified or aroused with fear: the central amygdala takes the lead.	/pubmed/20797530	Pape HC.	Neuron. 2010 Aug 26;67(4):527-9.	Neuron. 2010	PubMed	citation	PMID:20797530	pubmed	20797530	create date:2010/08/28 | first author:Pape HC
Phosphatase activity controls the ups and downs of cerebellar learning.	/pubmed/20797529	Carey MR, Regehr WG.	Neuron. 2010 Aug 26;67(4):525-6.	Neuron. 2010	PubMed	citation	PMID:20797529	pubmed	20797529	create date:2010/08/28 | first author:Carey MR
Is amyotrophic lateral sclerosis a mitochondrial channelopathy?	/pubmed/20797528	Le Verche V, Przedborski S.	Neuron. 2010 Aug 26;67(4):523-4.	Neuron. 2010	PubMed	citation	PMID:20797528	pubmed	20797528	create date:2010/08/28 | first author:Le Verche V
When giving is good: ventromedial prefrontal cortex activation for others' intentions.	/pubmed/20696386	Cooper JC, Kreps TA, Wiebe T, Pirkl T, Knutson B.	Neuron. 2010 Aug 12;67(3):511-21.	Neuron. 2010	PubMed	citation	PMID:20696386	pubmed	20696386	create date:2010/08/11 | first author:Cooper JC
Multiple timescales of memory in lateral habenula and dopamine neurons.	/pubmed/20696385	Bromberg-Martin ES, Matsumoto M, Nakahara H, Hikosaka O.	Neuron. 2010 Aug 12;67(3):499-510.	Neuron. 2010	PubMed	citation	PMID:20696385	pubmed	20696385	create date:2010/08/11 | first author:Bromberg-Martin ES
A conserved switch in sensory processing prepares developing neocortex for vision.	/pubmed/20696384	Colonnese MT, Kaminska A, Minlebaev M, Milh M, Bloem B, Lescure S, Moriette G, Chiron C, Ben-Ari Y, Khazipov R.	Neuron. 2010 Aug 12;67(3):480-98.	Neuron. 2010	PubMed	citation	PMID:20696384	pubmed	20696384	create date:2010/08/11 | first author:Colonnese MT
Selective activation of striatal fast-spiking interneurons during choice execution.	/pubmed/20696383	Gage GJ, Stoetzner CR, Wiltschko AB, Berke JD.	Neuron. 2010 Aug 12;67(3):466-79.	Neuron. 2010	PubMed	citation	PMID:20696383	pubmed	20696383	create date:2010/08/11 | first author:Gage GJ
From dendrite to soma: dynamic routing of inhibition by complementary interneuron microcircuits in olfactory cortex.	/pubmed/20696382	Stokes CC, Isaacson JS.	Neuron. 2010 Aug 12;67(3):452-65.	Neuron. 2010	PubMed	citation	PMID:20696382	pubmed	20696382	create date:2010/08/11 | first author:Stokes CC
Rapid desynchronization of an electrically coupled interneuron network with sparse excitatory synaptic input.	/pubmed/20696381	Vervaeke K, Lorincz A, Gleeson P, Farinella M, Nusser Z, Silver RA.	Neuron. 2010 Aug 12;67(3):435-51.	Neuron. 2010	PubMed	citation	PMID:20696381	pubmed	20696381	create date:2010/08/11 | first author:Vervaeke K
Long-distance control of synapse assembly by target-derived NGF.	/pubmed/20696380	Sharma N, Deppmann CD, Harrington AW, St Hillaire C, Chen ZY, Lee FS, Ginty DD.	Neuron. 2010 Aug 12;67(3):422-34.	Neuron. 2010	PubMed	citation	PMID:20696380	pubmed	20696380	create date:2010/08/11 | first author:Sharma N
Neural RNA-binding protein Musashi1 controls midline crossing of precerebellar neurons through posttranscriptional regulation of Robo3/Rig-1 expression.	/pubmed/20696379	Kuwako K, Kakumoto K, Imai T, Igarashi M, Hamakubo T, Sakakibara S, Tessier-Lavigne M, Okano HJ, Okano H.	Neuron. 2010 Aug 12;67(3):407-21.	Neuron. 2010	PubMed	citation	PMID:20696379	pubmed	20696379	create date:2010/08/11 | first author:Kuwako K
Huntingtin is required for mitotic spindle orientation and mammalian neurogenesis.	/pubmed/20696378	Godin JD, Colombo K, Molina-Calavita M, Keryer G, Zala D, Charrin BC, Dietrich P, Volvert ML, Guillemot F, Dragatsis I, Bellaiche Y, Saudou F, Nguyen L, Humbert S.	Neuron. 2010 Aug 12;67(3):392-406.	Neuron. 2010	PubMed	citation	PMID:20696378	pubmed	20696378	create date:2010/08/11 | first author:Godin JD
C. elegans TRP family protein TRP-4 is a pore-forming subunit of a native mechanotransduction channel.	/pubmed/20696377	Kang L, Gao J, Schafer WR, Xie Z, Xu XZ.	Neuron. 2010 Aug 12;67(3):381-91.	Neuron. 2010	PubMed	citation	PMID:20696377	pubmed	20696377	create date:2010/08/11 | first author:Kang L
The role of the TRP channel NompC in Drosophila larval and adult locomotion.	/pubmed/20696376	Cheng LE, Song W, Looger LL, Jan LY, Jan YN.	Neuron. 2010 Aug 12;67(3):373-80.	Neuron. 2010	PubMed	citation	PMID:20696376	pubmed	20696376	create date:2010/08/11 | first author:Cheng LE
Searching for engrams.	/pubmed/20696375	Hübener M, Bonhoeffer T.	Neuron. 2010 Aug 12;67(3):363-71. Review.	Neuron. 2010	PubMed	citation	PMID:20696375	pubmed	20696375	create date:2010/08/11 | first author:Hübener M
A custody battle for the mind: evidence for extensive imprinting in the brain.	/pubmed/20696374	Tollkuhn J, Xu X, Shah NM.	Neuron. 2010 Aug 12;67(3):359-62.	Neuron. 2010	PubMed	citation	PMID:20696374	pubmed	20696374	create date:2010/08/11 | first author:Tollkuhn J
Forward and back: motifs of inhibition in olfactory processing.	/pubmed/20696373	Bazhenov M, Stopfer M.	Neuron. 2010 Aug 12;67(3):357-8.	Neuron. 2010	PubMed	citation	PMID:20696373	pubmed	20696373	create date:2010/08/11 | first author:Bazhenov M
Enhanced functions of electrical junctions.	/pubmed/20696372	Connors BW, Zolnik TA, Lee SC.	Neuron. 2010 Aug 12;67(3):354-6.	Neuron. 2010	PubMed	citation	PMID:20696372	pubmed	20696372	create date:2010/08/11 | first author:Connors BW
Signaling endosomes trigger synapse assembly.	/pubmed/20696371	Newbern JM, Li X, Snider WD.	Neuron. 2010 Aug 12;67(3):352-4.	Neuron. 2010	PubMed	citation	PMID:20696371	pubmed	20696371	create date:2010/08/11 | first author:Newbern JM
The force be with you: a mechanoreceptor channel in proprioception and touch.	/pubmed/20696370	Wilson RI, Corey DP.	Neuron. 2010 Aug 12;67(3):349-51.	Neuron. 2010	PubMed	citation	PMID:20696370	pubmed	20696370	create date:2010/08/11 | first author:Wilson RI
Do sensory cortices process more than one sensory modality during perceptual judgments?	/pubmed/20670839	Lemus L, Hernández A, Luna R, Zainos A, Romo R.	Neuron. 2010 Jul 29;67(2):335-48.	Neuron. 2010	PubMed	citation	PMID:20670839	pubmed	20670839	create date:2010/07/31 | first author:Lemus L
Activity-dependent expression of Lmx1b regulates specification of serotonergic neurons modulating swimming behavior.	/pubmed/20670838	Demarque M, Spitzer NC.	Neuron. 2010 Jul 29;67(2):321-34.	Neuron. 2010	PubMed	citation	PMID:20670838	pubmed	20670838	create date:2010/07/31 | first author:Demarque M
Oscillations and filtering networks support flexible routing of information.	/pubmed/20670837	Akam T, Kullmann DM.	Neuron. 2010 Jul 29;67(2):308-20.	Neuron. 2010	PubMed	citation	PMID:20670837	pubmed	20670837	create date:2010/07/31 | first author:Akam T
Thalamic gating of corticostriatal signaling by cholinergic interneurons.	/pubmed/20670836	Ding JB, Guzman JN, Peterson JD, Goldberg JA, Surmeier DJ.	Neuron. 2010 Jul 29;67(2):294-307.	Neuron. 2010	PubMed	citation	PMID:20670836	pubmed	20670836	create date:2010/07/31 | first author:Ding JB
NMDA receptor contributions to visual contrast coding.	/pubmed/20670835	Manookin MB, Weick M, Stafford BK, Demb JB.	Neuron. 2010 Jul 29;67(2):280-93.	Neuron. 2010	PubMed	citation	PMID:20670835	pubmed	20670835	create date:2010/07/31 | first author:Manookin MB
V-ATPase membrane sector associates with synaptobrevin to modulate neurotransmitter release.	/pubmed/20670834	Di Giovanni J, Boudkkazi S, Mochida S, Bialowas A, Samari N, Lévêque C, Youssouf F, Brechet A, Iborra C, Maulet Y, Moutot N, Debanne D, Seagar M, El Far O.	Neuron. 2010 Jul 29;67(2):268-79.	Neuron. 2010	PubMed	citation	PMID:20670834	pubmed	20670834	create date:2010/07/31 | first author:Di Giovanni J
Basal GABA regulates GABA(B)R conformation and release probability at single hippocampal synapses.	/pubmed/20670833	Laviv T, Riven I, Dolev I, Vertkin I, Balana B, Slesinger PA, Slutsky I.	Neuron. 2010 Jul 29;67(2):253-67.	Neuron. 2010	PubMed	citation	PMID:20670833	pubmed	20670833	create date:2010/07/31 | first author:Laviv T
CaMKII triggers the diffusional trapping of surface AMPARs through phosphorylation of stargazin.	/pubmed/20670832	Opazo P, Labrecque S, Tigaret CM, Frouin A, Wiseman PW, De Koninck P, Choquet D.	Neuron. 2010 Jul 29;67(2):239-52.	Neuron. 2010	PubMed	citation	PMID:20670832	pubmed	20670832	create date:2010/07/31 | first author:Opazo P
Modulation of high-voltage activated Ca(2+) channels by membrane phosphatidylinositol 4,5-bisphosphate.	/pubmed/20670831	Suh BC, Leal K, Hille B.	Neuron. 2010 Jul 29;67(2):224-38.	Neuron. 2010	PubMed	citation	PMID:20670831	pubmed	20670831	create date:2010/07/31 | first author:Suh BC
New neurons clear the path of astrocytic processes for their rapid migration in the adult brain.	/pubmed/20670830	Kaneko N, Marín O, Koike M, Hirota Y, Uchiyama Y, Wu JY, Lu Q, Tessier-Lavigne M, Alvarez-Buylla A, Okano H, Rubenstein JL, Sawamoto K.	Neuron. 2010 Jul 29;67(2):213-23.	Neuron. 2010	PubMed	citation	PMID:20670830	pubmed	20670830	create date:2010/07/31 | first author:Kaneko N
Matrix metalloproteinases are modifiers of huntingtin proteolysis and toxicity in Huntington's disease.	/pubmed/20670829	Miller JP, Holcomb J, Al-Ramahi I, de Haro M, Gafni J, Zhang N, Kim E, Sanhueza M, Torcassi C, Kwak S, Botas J, Hughes RE, Ellerby LM.	Neuron. 2010 Jul 29;67(2):199-212.	Neuron. 2010	PubMed	citation	PMID:20670829	pubmed	20670829	create date:2010/07/31 | first author:Miller JP
The science of stroke: mechanisms in search of treatments.	/pubmed/20670828	Moskowitz MA, Lo EH, Iadecola C.	Neuron. 2010 Jul 29;67(2):181-98. Review. Erratum in: Neuron. 2010 Oct 6;68(1):161.	Neuron. 2010	PubMed	citation	PMID:20670828	pubmed	20670828	create date:2010/07/31 | first author:Moskowitz MA
The multisensory nature of unisensory cortices: a puzzle continued.	/pubmed/20670827	Kayser C.	Neuron. 2010 Jul 29;67(2):178-80.	Neuron. 2010	PubMed	citation	PMID:20670827	pubmed	20670827	create date:2010/07/31 | first author:Kayser C
Pausing to regroup: thalamic gating of cortico-basal ganglia networks.	/pubmed/20670826	Thorn CA, Graybiel AM.	Neuron. 2010 Jul 29;67(2):175-8.	Neuron. 2010	PubMed	citation	PMID:20670826	pubmed	20670826	create date:2010/07/31 | first author:Thorn CA
Going tubular in the rostral migratory stream: neurons remodel astrocyte tubes to promote directional migration in the adult brain.	/pubmed/20670825	Eom TY, Li J, Anton ES.	Neuron. 2010 Jul 29;67(2):173-5.	Neuron. 2010	PubMed	citation	PMID:20670825	pubmed	20670825	create date:2010/07/31 | first author:Eom TY
Hunting-ton for new proteases: MMPs as the new target?	/pubmed/20670824	Johri A, Beal MF.	Neuron. 2010 Jul 29;67(2):171-3.	Neuron. 2010	PubMed	citation	PMID:20670824	pubmed	20670824	create date:2010/07/31 | first author:Johri A
A parcellation scheme for human left lateral parietal cortex.	/pubmed/20624599	Nelson SM, Cohen AL, Power JD, Wig GS, Miezin FM, Wheeler ME, Velanova K, Donaldson DI, Phillips JS, Schlaggar BL, Petersen SE.	Neuron. 2010 Jul 15;67(1):156-70.	Neuron. 2010	PubMed	citation	PMID:20624599	pubmed	20624599	create date:2010/07/14 | first author:Nelson SM
Distinct tonic and phasic anticipatory activity in lateral habenula and dopamine neurons.	/pubmed/20624598	Bromberg-Martin ES, Matsumoto M, Hikosaka O.	Neuron. 2010 Jul 15;67(1):144-55.	Neuron. 2010	PubMed	citation	PMID:20624598	pubmed	20624598	create date:2010/07/14 | first author:Bromberg-Martin ES
Endogenous electric fields may guide neocortical network activity.	/pubmed/20624597	Fröhlich F, McCormick DA.	Neuron. 2010 Jul 15;67(1):129-43.	Neuron. 2010	PubMed	citation	PMID:20624597	pubmed	20624597	create date:2010/07/14 | first author:Fröhlich F
The extracellular matrix molecule hyaluronic acid regulates hippocampal synaptic plasticity by modulating postsynaptic L-type Ca(2+) channels.	/pubmed/20624596	Kochlamazashvili G, Henneberger C, Bukalo O, Dvoretskova E, Senkov O, Lievens PM, Westenbroek R, Engel AK, Catterall WA, Rusakov DA, Schachner M, Dityatev A.	Neuron. 2010 Jul 15;67(1):116-28.	Neuron. 2010	PubMed	citation	PMID:20624596	pubmed	20624596	create date:2010/07/14 | first author:Kochlamazashvili G
Septins regulate developmental switching from microdomain to nanodomain coupling of Ca(2+) influx to neurotransmitter release at a central synapse.	/pubmed/20624595	Yang YM, Fedchyshyn MJ, Grande G, Aitoubah J, Tsang CW, Xie H, Ackerley CA, Trimble WS, Wang LY.	Neuron. 2010 Jul 15;67(1):100-15.	Neuron. 2010	PubMed	citation	PMID:20624595	pubmed	20624595	create date:2010/07/14 | first author:Yang YM
Single-molecule discrimination of discrete perisynaptic and distributed sites of actin filament assembly within dendritic spines.	/pubmed/20624594	Frost NA, Shroff H, Kong H, Betzig E, Blanpied TA.	Neuron. 2010 Jul 15;67(1):86-99.	Neuron. 2010	PubMed	citation	PMID:20624594	pubmed	20624594	create date:2010/07/14 | first author:Frost NA
Interdependence of receptor activation and ligand binding in HCN2 pacemaker channels.	/pubmed/20624593	Kusch J, Biskup C, Thon S, Schulz E, Nache V, Zimmer T, Schwede F, Benndorf K.	Neuron. 2010 Jul 15;67(1):75-85.	Neuron. 2010	PubMed	citation	PMID:20624593	pubmed	20624593	create date:2010/07/14 | first author:Kusch J
Splice form dependence of beta-neurexin/neuroligin binding interactions.	/pubmed/20624592	Koehnke J, Katsamba PS, Ahlsen G, Bahna F, Vendome J, Honig B, Shapiro L, Jin X.	Neuron. 2010 Jul 15;67(1):61-74.	Neuron. 2010	PubMed	citation	PMID:20624592	pubmed	20624592	create date:2010/07/14 | first author:Koehnke J
Melanopsin-expressing retinal ganglion-cell photoreceptors: cellular diversity and role in pattern vision.	/pubmed/20624591	Ecker JL, Dumitrescu ON, Wong KY, Alam NM, Chen SK, LeGates T, Renna JM, Prusky GT, Berson DM, Hattar S.	Neuron. 2010 Jul 15;67(1):49-60.	Neuron. 2010	PubMed	citation	PMID:20624591	pubmed	20624591	create date:2010/07/14 | first author:Ecker JL
Dixdc1 is a critical regulator of DISC1 and embryonic cortical development.	/pubmed/20624590	Singh KK, Ge X, Mao Y, Drane L, Meletis K, Samuels BA, Tsai LH.	Neuron. 2010 Jul 15;67(1):33-48.	Neuron. 2010	PubMed	citation	PMID:20624590	pubmed	20624590	create date:2010/07/14 | first author:Singh KK
Triple dissociation of information processing in dorsal striatum, ventral striatum, and hippocampus on a learned spatial decision task.	/pubmed/20624589	van der Meer MA, Johnson A, Schmitzer-Torbert NC, Redish AD.	Neuron. 2010 Jul 15;67(1):25-32.	Neuron. 2010	PubMed	citation	PMID:20624589	pubmed	20624589	create date:2010/07/14 | first author:van der Meer MA
Title	URL	Description	Details	ShortDetails	Resource	Type	Identifiers	Db	EntrezUID	Properties
AMPA receptor synaptic plasticity induced by psychostimulants: the past, present, and therapeutic future.	/pubmed/20624588	Bowers MS, Chen BT, Bonci A.	Neuron. 2010 Jul 15;67(1):11-24. Review.	Neuron. 2010	PubMed	citation	PMID:20624588	pubmed	20624588	create date:2010/07/14 | first author:Bowers MS
Genome variation and complexity in the autism spectrum.	/pubmed/20624587	van de Lagemaat LN, Grant SG.	Neuron. 2010 Jul 15;67(1):8-10.	Neuron. 2010	PubMed	citation	PMID:20624587	pubmed	20624587	create date:2010/07/14 | first author:van de Lagemaat LN
A roadmap to brain mapping: toward a functional map of human parietal cortex.	/pubmed/20624586	Uncapher MR, Hutchinson JB, Wagner AD.	Neuron. 2010 Jul 15;67(1):5-8.	Neuron. 2010	PubMed	citation	PMID:20624586	pubmed	20624586	create date:2010/07/14 | first author:Uncapher MR
Local field potential oscillations as a cortical soliloquy.	/pubmed/20624585	Mann EO, Paulsen O.	Neuron. 2010 Jul 15;67(1):3-5.	Neuron. 2010	PubMed	citation	PMID:20624585	pubmed	20624585	create date:2010/07/14 | first author:Mann EO
A structural approach to decipher the neurexin and neuroligin splice isoform code.	/pubmed/20624584	Wei Z, Zhang M.	Neuron. 2010 Jul 15;67(1):1-2.	Neuron. 2010	PubMed	citation	PMID:20624584	pubmed	20624584	create date:2010/07/14 | first author:Wei Z
Fear thou not: activity of frontal and temporal circuits in moments of real-life courage.	/pubmed/20620879	Nili U, Goldberg H, Weizman A, Dudai Y.	Neuron. 2010 Jun 24;66(6):949-62.	Neuron. 2010	PubMed	citation	PMID:20620879	pubmed	20620879	create date:2010/07/14 | first author:Nili U
Adaptation to stimulus statistics in the perception and neural representation of auditory space.	/pubmed/20620878	Dahmen JC, Keating P, Nodal FR, Schulz AL, King AJ.	Neuron. 2010 Jun 24;66(6):937-48.	Neuron. 2010	PubMed	citation	PMID:20620878	pubmed	20620878	create date:2010/07/14 | first author:Dahmen JC
Coherent theta oscillations and reorganization of spike timing in the hippocampal- prefrontal network upon learning.	/pubmed/20620877	Benchenane K, Peyrache A, Khamassi M, Tierney PL, Gioanni Y, Battaglia FP, Wiener SI.	Neuron. 2010 Jun 24;66(6):921-36.	Neuron. 2010	PubMed	citation	PMID:20620877	pubmed	20620877	create date:2010/07/14 | first author:Benchenane K
Retinoid x receptor gamma control of affective behaviors involves dopaminergic signaling in mice.	/pubmed/20620876	Krzyzosiak A, Szyszka-Niagolov M, Wietrzych M, Gobaille S, Muramatsu S, Krezel W.	Neuron. 2010 Jun 24;66(6):908-20.	Neuron. 2010	PubMed	citation	PMID:20620876	pubmed	20620876	create date:2010/07/14 | first author:Krzyzosiak A
Distinct roles of synaptic transmission in direct and indirect striatal pathways to reward and aversive behavior.	/pubmed/20620875	Hikida T, Kimura K, Wada N, Funabiki K, Nakanishi S.	Neuron. 2010 Jun 24;66(6):896-907.	Neuron. 2010	PubMed	citation	PMID:20620875	pubmed	20620875	create date:2010/07/14 | first author:Hikida T
SV2 acts via presynaptic calcium to regulate neurotransmitter release.	/pubmed/20620874	Wan QF, Zhou ZY, Thakur P, Vila A, Sherry DM, Janz R, Heidelberger R.	Neuron. 2010 Jun 24;66(6):884-95.	Neuron. 2010	PubMed	citation	PMID:20620874	pubmed	20620874	create date:2010/07/14 | first author:Wan QF
An epilepsy/dyskinesia-associated mutation enhances BK channel activation by potentiating Ca2+ sensing.	/pubmed/20620873	Yang J, Krishnamoorthy G, Saxena A, Zhang G, Shi J, Yang H, Delaloye K, Sept D, Cui J.	Neuron. 2010 Jun 24;66(6):871-83.	Neuron. 2010	PubMed	citation	PMID:20620873	pubmed	20620873	create date:2010/07/14 | first author:Yang J
Metaplasticity at single glutamatergic synapses.	/pubmed/20620872	Lee MC, Yasuda R, Ehlers MD.	Neuron. 2010 Jun 24;66(6):859-70.	Neuron. 2010	PubMed	citation	PMID:20620872	pubmed	20620872	create date:2010/07/14 | first author:Lee MC
Nova2 regulates neuronal migration through an RNA switch in disabled-1 signaling.	/pubmed/20620871	Yano M, Hayakawa-Yano Y, Mele A, Darnell RB.	Neuron. 2010 Jun 24;66(6):848-58.	Neuron. 2010	PubMed	citation	PMID:20620871	pubmed	20620871	create date:2010/07/14 | first author:Yano M
Mitochondrial dysfunction in NnaD mutant flies and Purkinje cell degeneration mice reveals a role for Nna proteins in neuronal bioenergetics.	/pubmed/20620870	Chakrabarti L, Zahra R, Jackson SM, Kazemi-Esfarjani P, Sopher BL, Mason AG, Toneff T, Ryu S, Shaffer S, Kansy JW, Eng J, Merrihew G, MacCoss MJ, Murphy A, Goodlett DR, Hook V, Bennett CL, Pallanck LJ, La Spada AR.	Neuron. 2010 Jun 24;66(6):835-47.	Neuron. 2010	PubMed	citation	PMID:20620870	pubmed	20620870	create date:2010/07/14 | first author:Chakrabarti L
Diabetes depresses synaptic transmission in sympathetic ganglia by inactivating nAChRs through a conserved intracellular cysteine residue.	/pubmed/20620869	Campanucci V, Krishnaswamy A, Cooper E.	Neuron. 2010 Jun 24;66(6):827-34.	Neuron. 2010	PubMed	citation	PMID:20620869	pubmed	20620869	create date:2010/07/14 | first author:Campanucci V
Tuning out the noise: limbic-auditory interactions in tinnitus.	/pubmed/20620868	Rauschecker JP, Leaver AM, Mühlau M.	Neuron. 2010 Jun 24;66(6):819-26.	Neuron. 2010	PubMed	citation	PMID:20620868	pubmed	20620868	create date:2010/07/14 | first author:Rauschecker JP
A less flexible BK channel opens more easily.	/pubmed/20620867	Kronengold J, Kaczmarek LK.	Neuron. 2010 Jun 24;66(6):817-8.	Neuron. 2010	PubMed	citation	PMID:20620867	pubmed	20620867	create date:2010/07/14 | first author:Kronengold J
Synapse-specific metaplasticity: to be silenced is not to silence 2B.	/pubmed/20620866	Philpot BD, Zukin RS.	Neuron. 2010 Jun 24;66(6):814-6.	Neuron. 2010	PubMed	citation	PMID:20620866	pubmed	20620866	create date:2010/07/14 | first author:Philpot BD
Alternative splicing disabled by Nova2.	/pubmed/20620865	Park TJ, Curran T.	Neuron. 2010 Jun 24;66(6):811-3.	Neuron. 2010	PubMed	citation	PMID:20620865	pubmed	20620865	create date:2010/07/14 | first author:Park TJ
A sympathetic view on free radicals in diabetes.	/pubmed/20620864	Diano S, Horvath TL.	Neuron. 2010 Jun 24;66(6):809-11.	Neuron. 2010	PubMed	citation	PMID:20620864	pubmed	20620864	create date:2010/07/14 | first author:Diano S
Representation of multiple, independent categories in the primate prefrontal cortex.	/pubmed/20547135	Cromer JA, Roy JE, Miller EK.	Neuron. 2010 Jun 10;66(5):796-807.	Neuron. 2010	PubMed	citation	PMID:20547135	pubmed	20547135	create date:2010/06/16 | first author:Cromer JA
Differential dynamics of activity changes in dorsolateral and dorsomedial striatal loops during learning.	/pubmed/20547134	Thorn CA, Atallah H, Howe M, Graybiel AM.	Neuron. 2010 Jun 10;66(5):781-95.	Neuron. 2010	PubMed	citation	PMID:20547134	pubmed	20547134	create date:2010/06/16 | first author:Thorn CA
AMPA receptor signaling through BRAG2 and Arf6 critical for long-term synaptic depression.	/pubmed/20547133	Scholz R, Berberich S, Rathgeber L, Kolleker A, Köhr G, Kornau HC.	Neuron. 2010 Jun 10;66(5):768-80.	Neuron. 2010	PubMed	citation	PMID:20547133	pubmed	20547133	create date:2010/06/16 | first author:Scholz R
TARP phosphorylation regulates synaptic AMPA receptors through lipid bilayers.	/pubmed/20547132	Sumioka A, Yan D, Tomita S.	Neuron. 2010 Jun 10;66(5):755-67.	Neuron. 2010	PubMed	citation	PMID:20547132	pubmed	20547132	create date:2010/06/16 | first author:Sumioka A
Deleterious effects of amyloid beta oligomers acting as an extracellular scaffold for mGluR5.	/pubmed/20547131	Renner M, Lacor PN, Velasco PT, Xu J, Contractor A, Klein WL, Triller A.	Neuron. 2010 Jun 10;66(5):739-54.	Neuron. 2010	PubMed	citation	PMID:20547131	pubmed	20547131	create date:2010/06/16 | first author:Renner M
Drosophila neuroligin 1 promotes growth and postsynaptic differentiation at glutamatergic neuromuscular junctions.	/pubmed/20547130	Banovic D, Khorramshahi O, Owald D, Wichmann C, Riedt T, Fouquet W, Tian R, Sigrist SJ, Aberle H.	Neuron. 2010 Jun 10;66(5):724-38.	Neuron. 2010	PubMed	citation	PMID:20547130	pubmed	20547130	create date:2010/06/16 | first author:Banovic D
An Arf-like small G protein, ARL-8, promotes the axonal transport of presynaptic cargoes by suppressing vesicle aggregation.	/pubmed/20547129	Klassen MP, Wu YE, Maeder CI, Nakae I, Cueva JG, Lehrman EK, Tada M, Gengyo-Ando K, Wang GJ, Goodman M, Mitani S, Kontani K, Katada T, Shen K.	Neuron. 2010 Jun 10;66(5):710-23.	Neuron. 2010	PubMed	citation	PMID:20547129	pubmed	20547129	create date:2010/06/16 | first author:Klassen MP
Fibrinogen and beta-amyloid association alters thrombosis and fibrinolysis: a possible contributing factor to Alzheimer's disease.	/pubmed/20547128	Cortes-Canteli M, Paul J, Norris EH, Bronstein R, Ahn HJ, Zamolodchikov D, Bhuvanendran S, Fenz KM, Strickland S.	Neuron. 2010 Jun 10;66(5):695-709.	Neuron. 2010	PubMed	citation	PMID:20547128	pubmed	20547128	create date:2010/06/16 | first author:Cortes-Canteli M
Transcranial pulsed ultrasound stimulates intact brain circuits.	/pubmed/20547127	Tufail Y, Matyushov A, Baldwin N, Tauchmann ML, Georges J, Yoshihiro A, Tillery SI, Tyler WJ.	Neuron. 2010 Jun 10;66(5):681-94.	Neuron. 2010	PubMed	citation	PMID:20547127	pubmed	20547127	create date:2010/06/16 | first author:Tufail Y
A gain-of-function mutation in TRPA1 causes familial episodic pain syndrome.	/pubmed/20547126	Kremeyer B, Lopera F, Cox JJ, Momin A, Rugiero F, Marsh S, Woods CG, Jones NG, Paterson KJ, Fricker FR, Villegas A, Acosta N, Pineda-Trujillo NG, Ramírez JD, Zea J, Burley MW, Bedoya G, Bennett DL, Wood JN, Ruiz-Linares A.	Neuron. 2010 Jun 10;66(5):671-80.	Neuron. 2010	PubMed	citation	PMID:20547126	pubmed	20547126	create date:2010/06/16 | first author:Kremeyer B
Assessing spinal axon regeneration and sprouting in Nogo-, MAG-, and OMgp-deficient mice.	/pubmed/20547125	Lee JK, Geoffroy CG, Chan AF, Tolentino KE, Crawford MJ, Leal MA, Kang B, Zheng B.	Neuron. 2010 Jun 10;66(5):663-70.	Neuron. 2010	PubMed	citation	PMID:20547125	pubmed	20547125	create date:2010/06/16 | first author:Lee JK
Genetic animal models of Parkinson's disease.	/pubmed/20547124	Dawson TM, Ko HS, Dawson VL.	Neuron. 2010 Jun 10;66(5):646-61. Review.	Neuron. 2010	PubMed	citation	PMID:20547124	pubmed	20547124	create date:2010/06/16 | first author:Dawson TM
Probing the biology of Alzheimer's disease in mice.	/pubmed/20547123	Ashe KH, Zahs KR.	Neuron. 2010 Jun 10;66(5):631-45. Review.	Neuron. 2010	PubMed	citation	PMID:20547123	pubmed	20547123	create date:2010/06/16 | first author:Ashe KH
BRAGging about mechanisms of long-term depression.	/pubmed/20547122	Fitzjohn SM, Bashir ZI.	Neuron. 2010 Jun 10;66(5):627-30.	Neuron. 2010	PubMed	citation	PMID:20547122	pubmed	20547122	create date:2010/06/16 | first author:Fitzjohn SM
Are presynaptic proteins predisposed to self-assemble?	/pubmed/20547121	Goldstein AY, Schwarz TL.	Neuron. 2010 Jun 10;66(5):624-7.	Neuron. 2010	PubMed	citation	PMID:20547121	pubmed	20547121	create date:2010/06/16 | first author:Goldstein AY
Channelopathic pain: a growing but still small list of model disorders.	/pubmed/20547120	Waxman SG.	Neuron. 2010 Jun 10;66(5):622-4.	Neuron. 2010	PubMed	citation	PMID:20547120	pubmed	20547120	create date:2010/06/16 | first author:Waxman SG
Much Ado about Nogo.	/pubmed/20547119	Silver J.	Neuron. 2010 Jun 10;66(5):619-21.	Neuron. 2010	PubMed	citation	PMID:20547119	pubmed	20547119	create date:2010/06/16 | first author:Silver J
Rapid formation of robust auditory memories: insights from noise.	/pubmed/20510864	Agus TR, Thorpe SJ, Pressnitzer D.	Neuron. 2010 May 27;66(4):610-8.	Neuron. 2010	PubMed	citation	PMID:20510864	pubmed	20510864	create date:2010/06/01 | first author:Agus TR
Decoding of MSTd population activity accounts for variations in the precision of heading perception.	/pubmed/20510863	Gu Y, Fetsch CR, Adeyemo B, Deangelis GC, Angelaki DE.	Neuron. 2010 May 27;66(4):596-609.	Neuron. 2010	PubMed	citation	PMID:20510863	pubmed	20510863	create date:2010/06/01 | first author:Gu Y
States versus rewards: dissociable neural prediction error signals underlying model-based and model-free reinforcement learning.	/pubmed/20510862	Gläscher J, Daw N, Dayan P, O'Doherty JP.	Neuron. 2010 May 27;66(4):585-95.	Neuron. 2010	PubMed	citation	PMID:20510862	pubmed	20510862	create date:2010/06/01 | first author:Gläscher J
Multimodal integration in granule cells as a basis for associative plasticity and sensory prediction in a cerebellum-like circuit.	/pubmed/20510861	Sawtell NB.	Neuron. 2010 May 27;66(4):573-84.	Neuron. 2010	PubMed	citation	PMID:20510861	pubmed	20510861	create date:2010/06/01 | first author:Sawtell NB
Strong CA2 pyramidal neuron synapses define a powerful disynaptic cortico-hippocampal loop.	/pubmed/20510860	Chevaleyre V, Siegelbaum SA.	Neuron. 2010 May 27;66(4):560-72.	Neuron. 2010	PubMed	citation	PMID:20510860	pubmed	20510860	create date:2010/06/01 | first author:Chevaleyre V
Deactivation of L-type Ca current by inhibition controls LTP at excitatory synapses in the cerebellar nuclei.	/pubmed/20510859	Person AL, Raman IM.	Neuron. 2010 May 27;66(4):550-9.	Neuron. 2010	PubMed	citation	PMID:20510859	pubmed	20510859	create date:2010/06/01 | first author:Person AL
Retrograde BMP signaling controls synaptic growth at the NMJ by regulating trio expression in motor neurons.	/pubmed/20510858	Ball RW, Warren-Paquin M, Tsurudome K, Liao EH, Elazzouzi F, Cavanagh C, An BS, Wang TT, White JH, Haghighi AP.	Neuron. 2010 May 27;66(4):536-49.	Neuron. 2010	PubMed	citation	PMID:20510858	pubmed	20510858	create date:2010/06/01 | first author:Ball RW
Cux1 and Cux2 regulate dendritic branching, spine morphology, and synapses of the upper layer neurons of the cortex.	/pubmed/20510857	Cubelos B, Sebastián-Serrano A, Beccari L, Calcagnotto ME, Cisneros E, Kim S, Dopazo A, Alvarez-Dolado M, Redondo JM, Bovolenta P, Walsh CA, Nieto M.	Neuron. 2010 May 27;66(4):523-35.	Neuron. 2010	PubMed	citation	PMID:20510857	pubmed	20510857	create date:2010/06/01 | first author:Cubelos B
Autoimmunity to the sodium-level sensor in the brain causes essential hypernatremia.	/pubmed/20510856	Hiyama TY, Matsuda S, Fujikawa A, Matsumoto M, Watanabe E, Kajiwara H, Niimura F, Noda M.	Neuron. 2010 May 27;66(4):508-22.	Neuron. 2010	PubMed	citation	PMID:20510856	pubmed	20510856	create date:2010/06/01 | first author:Hiyama TY
Monkeys quickly learn and generalize visual categories without lateral prefrontal cortex.	/pubmed/20510855	Minamimoto T, Saunders RC, Richmond BJ.	Neuron. 2010 May 27;66(4):501-7.	Neuron. 2010	PubMed	citation	PMID:20510855	pubmed	20510855	create date:2010/06/01 | first author:Minamimoto T
Relative contribution of feedforward excitatory connections to expression of ocular dominance plasticity in layer 4 of visual cortex.	/pubmed/20510854	Khibnik LA, Cho KK, Bear MF.	Neuron. 2010 May 27;66(4):493-500.	Neuron. 2010	PubMed	citation	PMID:20510854	pubmed	20510854	create date:2010/06/01 | first author:Khibnik LA
Visual guidance of smooth-pursuit eye movements: sensation, action, and what happens in between.	/pubmed/20510853	Lisberger SG.	Neuron. 2010 May 27;66(4):477-91. Review.	Neuron. 2010	PubMed	citation	PMID:20510853	pubmed	20510853	create date:2010/06/01 | first author:Lisberger SG
Title	URL	Description	Details	ShortDetails	Resource	Type	Identifiers	Db	EntrezUID	Properties
Sounds familiar?	/pubmed/20510852	Griffiths TD.	Neuron. 2010 May 27;66(4):475-6.	Neuron. 2010	PubMed	citation	PMID:20510852	pubmed	20510852	create date:2010/06/01 | first author:Griffiths TD
Ménage à Trio during BMP-Mediated Retrograde Signaling at the NMJ.	/pubmed/20510851	Fuentes-Medel Y, Budnik V.	Neuron. 2010 May 27;66(4):473-5.	Neuron. 2010	PubMed	citation	PMID:20510851	pubmed	20510851	create date:2010/06/01 | first author:Fuentes-Medel Y
Is top-down control from prefrontal cortex necessary for visual categorization?	/pubmed/20510850	Buckley MJ, Sigala N.	Neuron. 2010 May 27;66(4):471-3.	Neuron. 2010	PubMed	citation	PMID:20510850	pubmed	20510850	create date:2010/06/01 | first author:Buckley MJ
Normal movement selectivity in autism.	/pubmed/20471358	Dinstein I, Thomas C, Humphreys K, Minshew N, Behrmann M, Heeger DJ.	Neuron. 2010 May 13;66(3):461-9.	Neuron. 2010	PubMed	citation	PMID:20471358	pubmed	20471358	create date:2010/05/18 | first author:Dinstein I
Distinct roles of rodent orbitofrontal and medial prefrontal cortex in decision making.	/pubmed/20471357	Sul JH, Kim H, Huh N, Lee D, Jung MW.	Neuron. 2010 May 13;66(3):449-60.	Neuron. 2010	PubMed	citation	PMID:20471357	pubmed	20471357	create date:2010/05/18 | first author:Sul JH
Abrupt transitions between prefrontal neural ensemble states accompany behavioral transitions during rule learning.	/pubmed/20471356	Durstewitz D, Vittoz NM, Floresco SB, Seamans JK.	Neuron. 2010 May 13;66(3):438-48.	Neuron. 2010	PubMed	citation	PMID:20471356	pubmed	20471356	create date:2010/05/18 | first author:Durstewitz D
Democracy-independence trade-off in oscillating dendrites and its implications for grid cells.	/pubmed/20471355	Remme MW, Lengyel M, Gutkin BS.	Neuron. 2010 May 13;66(3):429-37.	Neuron. 2010	PubMed	citation	PMID:20471355	pubmed	20471355	create date:2010/05/18 | first author:Remme MW
Distinct contributions of rod, cone, and melanopsin photoreceptors to encoding irradiance.	/pubmed/20471354	Lall GS, Revell VL, Momiji H, Al Enezi J, Altimus CM, Güler AD, Aguilar C, Cameron MA, Allender S, Hankins MW, Lucas RJ.	Neuron. 2010 May 13;66(3):417-28.	Neuron. 2010	PubMed	citation	PMID:20471354	pubmed	20471354	create date:2010/05/18 | first author:Lall GS
Neurexins physically and functionally interact with GABA(A) receptors.	/pubmed/20471353	Zhang C, Atasoy D, Araç D, Yang X, Fucillo MV, Robison AJ, Ko J, Brunger AT, Südhof TC.	Neuron. 2010 May 13;66(3):403-16.	Neuron. 2010	PubMed	citation	PMID:20471353	pubmed	20471353	create date:2010/05/18 | first author:Zhang C
Cdk5rap2 interacts with pericentrin to maintain the neural progenitor pool in the developing neocortex.	/pubmed/20471352	Buchman JJ, Tseng HC, Zhou Y, Frank CL, Xie Z, Tsai LH.	Neuron. 2010 May 13;66(3):386-402.	Neuron. 2010	PubMed	citation	PMID:20471352	pubmed	20471352	create date:2010/05/18 | first author:Buchman JJ
Light-mediated TIM degradation within Drosophila pacemaker neurons (s-LNvs) is neither necessary nor sufficient for delay zone phase shifts.	/pubmed/20471351	Tang CH, Hinteregger E, Shang Y, Rosbash M.	Neuron. 2010 May 13;66(3):378-85.	Neuron. 2010	PubMed	citation	PMID:20471351	pubmed	20471351	create date:2010/05/18 | first author:Tang CH
Asymmetric clathrin-mediated endocytosis drives repulsive growth cone guidance.	/pubmed/20471350	Tojima T, Itofusa R, Kamiguchi H.	Neuron. 2010 May 13;66(3):370-7.	Neuron. 2010	PubMed	citation	PMID:20471350	pubmed	20471350	create date:2010/05/18 | first author:Tojima T
The temporal structures and functional significance of scale-free brain activity.	/pubmed/20471349	He BJ, Zempel JM, Snyder AZ, Raichle ME.	Neuron. 2010 May 13;66(3):353-69.	Neuron. 2010	PubMed	citation	PMID:20471349	pubmed	20471349	create date:2010/05/18 | first author:He BJ
Unraveling mechanisms of homeostatic synaptic plasticity.	/pubmed/20471348	Pozo K, Goda Y.	Neuron. 2010 May 13;66(3):337-51. Review.	Neuron. 2010	PubMed	citation	PMID:20471348	pubmed	20471348	create date:2010/05/18 | first author:Pozo K
Listening to the crowd: neuronal ensembles rule.	/pubmed/20471347	Feierstein CE, Mainen ZF.	Neuron. 2010 May 13;66(3):334-6.	Neuron. 2010	PubMed	citation	PMID:20471347	pubmed	20471347	create date:2010/05/18 | first author:Feierstein CE
Losing phase.	/pubmed/20471346	Fiete IR.	Neuron. 2010 May 13;66(3):331-4.	Neuron. 2010	PubMed	citation	PMID:20471346	pubmed	20471346	create date:2010/05/18 | first author:Fiete IR
Complex times for earthquakes, stocks, and the brain's activity.	/pubmed/20471345	Kayser C, Ermentrout B.	Neuron. 2010 May 13;66(3):329-31.	Neuron. 2010	PubMed	citation	PMID:20471345	pubmed	20471345	create date:2010/05/18 | first author:Kayser C
Frontal cortex and the discovery of abstract action rules.	/pubmed/20435006	Badre D, Kayser AS, D'Esposito M.	Neuron. 2010 Apr 29;66(2):315-26.	Neuron. 2010	PubMed	citation	PMID:20435006	pubmed	20435006	create date:2010/05/04 | first author:Badre D
Decoding a perceptual decision process across cortex.	/pubmed/20435005	Hernández A, Nácher V, Luna R, Zainos A, Lemus L, Alvarez M, Vázquez Y, Camarillo L, Romo R.	Neuron. 2010 Apr 29;66(2):300-14.	Neuron. 2010	PubMed	citation	PMID:20435005	pubmed	20435005	create date:2010/05/04 | first author:Hernández A
Divisive normalization in olfactory population codes.	/pubmed/20435004	Olsen SR, Bhandawat V, Wilson RI.	Neuron. 2010 Apr 29;66(2):287-99.	Neuron. 2010	PubMed	citation	PMID:20435004	pubmed	20435004	create date:2010/05/04 | first author:Olsen SR
Intensity-dependent adaptation of cortical and thalamic neurons is controlled by brainstem circuits of the sensory pathway.	/pubmed/20435003	Ganmor E, Katz Y, Lampl I.	Neuron. 2010 Apr 29;66(2):273-86.	Neuron. 2010	PubMed	citation	PMID:20435003	pubmed	20435003	create date:2010/05/04 | first author:Ganmor E
The androgen receptor governs the execution, but not programming, of male sexual and territorial behaviors.	/pubmed/20435002	Juntti SA, Tollkuhn J, Wu MV, Fraser EJ, Soderborg T, Tan S, Honda S, Harada N, Shah NM.	Neuron. 2010 Apr 29;66(2):260-72.	Neuron. 2010	PubMed	citation	PMID:20435002	pubmed	20435002	create date:2010/05/04 | first author:Juntti SA
The maturation of GABAergic transmission in visual cortex requires endocannabinoid-mediated LTD of inhibitory inputs during a critical period.	/pubmed/20435001	Jiang B, Huang S, de Pasquale R, Millman D, Song L, Lee HK, Tsumoto T, Kirkwood A.	Neuron. 2010 Apr 29;66(2):248-59.	Neuron. 2010	PubMed	citation	PMID:20435001	pubmed	20435001	create date:2010/05/04 | first author:Jiang B
Presynaptic miniature GABAergic currents in developing interneurons.	/pubmed/20435000	Trigo FF, Bouhours B, Rostaing P, Papageorgiou G, Corrie JE, Triller A, Ogden D, Marty A.	Neuron. 2010 Apr 29;66(2):235-47.	Neuron. 2010	PubMed	citation	PMID:20435000	pubmed	20435000	create date:2010/05/04 | first author:Trigo FF
A hierarchy of cell intrinsic and target-derived homeostatic signaling.	/pubmed/20434999	Bergquist S, Dickman DK, Davis GW.	Neuron. 2010 Apr 29;66(2):220-34.	Neuron. 2010	PubMed	citation	PMID:20434999	pubmed	20434999	create date:2010/05/04 | first author:Bergquist S
VEGFR2 (KDR/Flk1) signaling mediates axon growth in response to semaphorin 3E in the developing brain.	/pubmed/20434998	Bellon A, Luchino J, Haigh K, Rougon G, Haigh J, Chauvet S, Mann F.	Neuron. 2010 Apr 29;66(2):205-19.	Neuron. 2010	PubMed	citation	PMID:20434998	pubmed	20434998	create date:2010/05/04 | first author:Bellon A
Direct current stimulation promotes BDNF-dependent synaptic plasticity: potential implications for motor learning.	/pubmed/20434997	Fritsch B, Reis J, Martinowich K, Schambra HM, Ji Y, Cohen LG, Lu B.	Neuron. 2010 Apr 29;66(2):198-204.	Neuron. 2010	PubMed	citation	PMID:20434997	pubmed	20434997	create date:2010/05/04 | first author:Fritsch B
Fragile X mental retardation protein is required for synapse elimination by the activity-dependent transcription factor MEF2.	/pubmed/20434996	Pfeiffer BE, Zang T, Wilkerson JR, Taniguchi M, Maksimova MA, Smith LN, Cowan CW, Huber KM.	Neuron. 2010 Apr 29;66(2):191-7.	Neuron. 2010	PubMed	citation	PMID:20434996	pubmed	20434996	create date:2010/05/04 | first author:Pfeiffer BE
Fluorescence applications in molecular neurobiology.	/pubmed/20434995	Taraska JW, Zagotta WN.	Neuron. 2010 Apr 29;66(2):170-89. Review.	Neuron. 2010	PubMed	citation	PMID:20434995	pubmed	20434995	create date:2010/05/04 | first author:Taraska JW
The testosterone two-step is really a minuet.	/pubmed/20434994	Hamson DK, Jordan CL, Breedlove SM.	Neuron. 2010 Apr 29;66(2):167-9.	Neuron. 2010	PubMed	citation	PMID:20434994	pubmed	20434994	create date:2010/05/04 | first author:Hamson DK
Inhibitory neurons hear themselves during development.	/pubmed/20434993	Owen SF, Tsien RW.	Neuron. 2010 Apr 29;66(2):164-6.	Neuron. 2010	PubMed	citation	PMID:20434993	pubmed	20434993	create date:2010/05/04 | first author:Owen SF
Coordinating different homeostatic processes.	/pubmed/20434992	Marder E, Tang LS.	Neuron. 2010 Apr 29;66(2):161-3.	Neuron. 2010	PubMed	citation	PMID:20434992	pubmed	20434992	create date:2010/05/04 | first author:Marder E
Predicting value of pain and analgesia: nucleus accumbens response to noxious stimuli changes in the presence of chronic pain.	/pubmed/20399736	Baliki MN, Geha PY, Fields HL, Apkarian AV.	Neuron. 2010 Apr 15;66(1):149-60.	Neuron. 2010	PubMed	citation	PMID:20399736	pubmed	20399736	create date:2010/04/20 | first author:Baliki MN
Episodic future thinking reduces reward delay discounting through an enhancement of prefrontal-mediotemporal interactions.	/pubmed/20399735	Peters J, Büchel C.	Neuron. 2010 Apr 15;66(1):138-48.	Neuron. 2010	PubMed	citation	PMID:20399735	pubmed	20399735	create date:2010/04/20 | first author:Peters J
Privileged processing of the straight-ahead direction in primate area V1.	/pubmed/20399734	Durand JB, Trotter Y, Celebrini S.	Neuron. 2010 Apr 15;66(1):126-37.	Neuron. 2010	PubMed	citation	PMID:20399734	pubmed	20399734	create date:2010/04/20 | first author:Durand JB
Attention reduces stimulus-driven gamma frequency oscillations and spike field coherence in V1.	/pubmed/20399733	Chalk M, Herrero JL, Gieselmann MA, Delicato LS, Gotthardt S, Thiele A.	Neuron. 2010 Apr 15;66(1):114-25.	Neuron. 2010	PubMed	citation	PMID:20399733	pubmed	20399733	create date:2010/04/20 | first author:Chalk M
GABAB receptors modulate NMDA receptor calcium signals in dendritic spines.	/pubmed/20399732	Chalifoux JR, Carter AG.	Neuron. 2010 Apr 15;66(1):101-13.	Neuron. 2010	PubMed	citation	PMID:20399732	pubmed	20399732	create date:2010/04/20 | first author:Chalifoux JR
Structural determinants of cadherin-23 function in hearing and deafness.	/pubmed/20399731	Sotomayor M, Weihofen WA, Gaudet R, Corey DP.	Neuron. 2010 Apr 15;66(1):85-100.	Neuron. 2010	PubMed	citation	PMID:20399731	pubmed	20399731	create date:2010/04/20 | first author:Sotomayor M
The apical complex couples cell fate and cell survival to cerebral cortical development.	/pubmed/20399730	Kim S, Lehtinen MK, Sessa A, Zappaterra MW, Cho SH, Gonzalez D, Boggan B, Austin CA, Wijnholds J, Gambello MJ, Malicki J, LaMantia AS, Broccoli V, Walsh CA.	Neuron. 2010 Apr 15;66(1):69-84.	Neuron. 2010	PubMed	citation	PMID:20399730	pubmed	20399730	create date:2010/04/20 | first author:Kim S
Microfluidic local perfusion chambers for the visualization and manipulation of synapses.	/pubmed/20399729	Taylor AM, Dieterich DC, Ito HT, Kim SA, Schuman EM.	Neuron. 2010 Apr 15;66(1):57-68.	Neuron. 2010	PubMed	citation	PMID:20399729	pubmed	20399729	create date:2010/04/20 | first author:Taylor AM
A universal property of axonal and dendritic arbors.	/pubmed/20399728	Snider J, Pillai A, Stevens CF.	Neuron. 2010 Apr 15;66(1):45-56.	Neuron. 2010	PubMed	citation	PMID:20399728	pubmed	20399728	create date:2010/04/20 | first author:Snider J
A vesicle superpool spans multiple presynaptic terminals in hippocampal neurons.	/pubmed/20399727	Staras K, Branco T, Burden JJ, Pozo K, Darcy K, Marra V, Ratnayaka A, Goda Y.	Neuron. 2010 Apr 15;66(1):37-44.	Neuron. 2010	PubMed	citation	PMID:20399727	pubmed	20399727	create date:2010/04/20 | first author:Staras K
Design principles of insect and vertebrate visual systems.	/pubmed/20399726	Sanes JR, Zipursky SL.	Neuron. 2010 Apr 15;66(1):15-36. Review.	Neuron. 2010	PubMed	citation	PMID:20399726	pubmed	20399726	create date:2010/04/20 | first author:Sanes JR
Traumatic brain injury: from bench to bedside [corrected] to society.	/pubmed/20399725	Chen AJ, D'Esposito M.	Neuron. 2010 Apr 15;66(1):11-4. Erratum in: Neuron. 2010 May 13;66(3):470.	Neuron. 2010	PubMed	citation	PMID:20399725	pubmed	20399725	create date:2010/04/20 | first author:Chen AJ
Beyond TARPs: the growing list of auxiliary AMPAR subunits.	/pubmed/20399724	Guzman SJ, Jonas P.	Neuron. 2010 Apr 15;66(1):8-10. No abstract available.	Neuron. 2010	PubMed	citation	PMID:20399724	pubmed	20399724	create date:2010/04/20 | first author:Guzman SJ
Pain signal as threat and reward.	/pubmed/20399723	Zubieta JK.	Neuron. 2010 Apr 15;66(1):6-7. No abstract available.	Neuron. 2010	PubMed	citation	PMID:20399723	pubmed	20399723	create date:2010/04/20 | first author:Zubieta JK
Wait for the second marshmallow? Future-oriented thinking and delayed reward discounting in the brain.	/pubmed/20399722	Bar M.	Neuron. 2010 Apr 15;66(1):4-5. No abstract available.	Neuron. 2010	PubMed	citation	PMID:20399722	pubmed	20399722	create date:2010/04/20 | first author:Bar M
Is universal coverage good for neurons?	/pubmed/20399721	Kolterman BE, Koulakov AA.	Neuron. 2010 Apr 15;66(1):1-3. No abstract available.	Neuron. 2010	PubMed	citation	PMID:20399721	pubmed	20399721	create date:2010/04/20 | first author:Kolterman BE
Separable learning systems in the macaque brain and the role of orbitofrontal cortex in contingent learning.	/pubmed/20346766	Walton ME, Behrens TE, Buckley MJ, Rudebeck PH, Rushworth MF.	Neuron. 2010 Mar 25;65(6):927-39.	Neuron. 2010	PubMed	citation	PMID:20346766	pubmed	20346766	create date:2010/03/30 | first author:Walton ME
Odor information processing by the olfactory bulb analyzed in gene-targeted mice.	/pubmed/20346765	Tan J, Savigner A, Ma M, Luo M.	Neuron. 2010 Mar 25;65(6):912-26.	Neuron. 2010	PubMed	citation	PMID:20346765	pubmed	20346765	create date:2010/03/30 | first author:Tan J
Title	URL	Description	Details	ShortDetails	Resource	Type	Identifiers	Db	EntrezUID	Properties
Region-specific contribution of ephrin-B and Wnt signaling to receptive field plasticity in developing optic tectum.	/pubmed/20346764	Lim BK, Cho SJ, Sumbre G, Poo MM.	Neuron. 2010 Mar 25;65(6):899-911.	Neuron. 2010	PubMed	citation	PMID:20346764	pubmed	20346764	create date:2010/03/30 | first author:Lim BK
Loss of inhibitory interneurons in the dorsal spinal cord and elevated itch in Bhlhb5 mutant mice.	/pubmed/20346763	Ross SE, Mardinly AR, McCord AE, Zurawski J, Cohen S, Jung C, Hu L, Mok SI, Shah A, Savner EM, Tolias C, Corfas R, Chen S, Inquimbert P, Xu Y, McInnes RR, Rice FL, Corfas G, Ma Q, Woolf CJ, Greenberg ME.	Neuron. 2010 Mar 25;65(6):886-98.	Neuron. 2010	PubMed	citation	PMID:20346763	pubmed	20346763	create date:2010/03/30 | first author:Ross SE
Retinal parallel processors: more than 100 independent microcircuits operate within a single interneuron.	/pubmed/20346762	Grimes WN, Zhang J, Graydon CW, Kachar B, Diamond JS.	Neuron. 2010 Mar 25;65(6):873-85.	Neuron. 2010	PubMed	citation	PMID:20346762	pubmed	20346762	create date:2010/03/30 | first author:Grimes WN
NMDA receptors activated by subventricular zone astrocytic glutamate are critical for neuroblast survival prior to entering a synaptic network.	/pubmed/20346761	Platel JC, Dave KA, Gordon V, Lacar B, Rubio ME, Bordey A.	Neuron. 2010 Mar 25;65(6):859-72.	Neuron. 2010	PubMed	citation	PMID:20346761	pubmed	20346761	create date:2010/03/30 | first author:Platel JC
The developmental origins of voice processing in the human brain.	/pubmed/20346760	Grossmann T, Oberecker R, Koch SP, Friederici AD.	Neuron. 2010 Mar 25;65(6):852-8.	Neuron. 2010	PubMed	citation	PMID:20346760	pubmed	20346760	create date:2010/03/30 | first author:Grossmann T
Damage to ventromedial prefrontal cortex impairs judgment of harmful intent.	/pubmed/20346759	Young L, Bechara A, Tranel D, Damasio H, Hauser M, Damasio A.	Neuron. 2010 Mar 25;65(6):845-51.	Neuron. 2010	PubMed	citation	PMID:20346759	pubmed	20346759	create date:2010/03/30 | first author:Young L
Genetics of human social behavior.	/pubmed/20346758	Ebstein RP, Israel S, Chew SH, Zhong S, Knafo A.	Neuron. 2010 Mar 25;65(6):831-44. Review.	Neuron. 2010	PubMed	citation	PMID:20346758	pubmed	20346758	create date:2010/03/30 | first author:Ebstein RP
Primate social cognition: uniquely primate, uniquely social, or just unique?	/pubmed/20346757	Byrne RW, Bates LA.	Neuron. 2010 Mar 25;65(6):815-30. Review.	Neuron. 2010	PubMed	citation	PMID:20346757	pubmed	20346757	create date:2010/03/30 | first author:Byrne RW
Social cognition and the evolution of language: constructing cognitive phylogenies.	/pubmed/20346756	Fitch WT, Huber L, Bugnyar T.	Neuron. 2010 Mar 25;65(6):795-814. Review.	Neuron. 2010	PubMed	citation	PMID:20346756	pubmed	20346756	create date:2010/03/30 | first author:Fitch WT
Social interactions in simple" model systems."	/pubmed/20346755	Sokolowski MB.	Neuron. 2010 Mar 25;65(6):780-94. Review.	Neuron. 2010	PubMed	citation	PMID:20346755	pubmed	20346755	create date:2010/03/30 | first author:Sokolowski MB
The challenge of translation in social neuroscience: a review of oxytocin, vasopressin, and affiliative behavior.	/pubmed/20346754	Insel TR.	Neuron. 2010 Mar 25;65(6):768-79. Review.	Neuron. 2010	PubMed	citation	PMID:20346754	pubmed	20346754	create date:2010/03/30 | first author:Insel TR
Conceptual challenges and directions for social neuroscience.	/pubmed/20346753	Adolphs R.	Neuron. 2010 Mar 25;65(6):752-67. Review.	Neuron. 2010	PubMed	citation	PMID:20346753	pubmed	20346753	create date:2010/03/30 | first author:Adolphs R
Humans, brains, and their environment: marriage between neuroscience and anthropology?	/pubmed/20346752	Northoff G.	Neuron. 2010 Mar 25;65(6):748-51. Review.	Neuron. 2010	PubMed	citation	PMID:20346752	pubmed	20346752	create date:2010/03/30 | first author:Northoff G
The developing social brain: implications for education.	/pubmed/20346751	Blakemore SJ.	Neuron. 2010 Mar 25;65(6):744-7. Review.	Neuron. 2010	PubMed	citation	PMID:20346751	pubmed	20346751	create date:2010/03/30 | first author:Blakemore SJ
Learning from others: introduction to the special review series on social neuroscience.	/pubmed/20346750	Frith C, Frith U.	Neuron. 2010 Mar 25;65(6):739-43. No abstract available.	Neuron. 2010	PubMed	citation	PMID:20346750	pubmed	20346750	create date:2010/03/30 | first author:Frith C
Orbitofrontal cortex assigns credit wisely.	/pubmed/20346749	Seo H, Lee D.	Neuron. 2010 Mar 25;65(6):736-8. Review.	Neuron. 2010	PubMed	citation	PMID:20346749	pubmed	20346749	create date:2010/03/30 | first author:Seo H
Before speech: cerebral voice processing in infants.	/pubmed/20346748	Belin P, Grosbras MH.	Neuron. 2010 Mar 25;65(6):733-5. Review.	Neuron. 2010	PubMed	citation	PMID:20346748	pubmed	20346748	create date:2010/03/30 | first author:Belin P
Monaural deprivation disrupts development of binaural selectivity in auditory midbrain and cortex.	/pubmed/20223206	Popescu MV, Polley DB.	Neuron. 2010 Mar 11;65(5):718-31.	Neuron. 2010	PubMed	citation	PMID:20223206	pubmed	20223206	create date:2010/03/13 | first author:Popescu MV
Preceding inhibition silences layer 6 neurons in auditory cortex.	/pubmed/20223205	Zhou Y, Liu BH, Wu GK, Kim YJ, Xiao Z, Tao HW, Zhang LI.	Neuron. 2010 Mar 11;65(5):706-17.	Neuron. 2010	PubMed	citation	PMID:20223205	pubmed	20223205	create date:2010/03/13 | first author:Zhou Y
Hippocampal replay is not a simple function of experience.	/pubmed/20223204	Gupta AS, van der Meer MA, Touretzky DS, Redish AD.	Neuron. 2010 Mar 11;65(5):695-705.	Neuron. 2010	PubMed	citation	PMID:20223204	pubmed	20223204	create date:2010/03/13 | first author:Gupta AS
Reduced nucleus accumbens SK channel activity enhances alcohol seeking during abstinence.	/pubmed/20223203	Hopf FW, Bowers MS, Chang SJ, Chen BT, Martin M, Seif T, Cho SL, Tye K, Bonci A.	Neuron. 2010 Mar 11;65(5):682-94.	Neuron. 2010	PubMed	citation	PMID:20223203	pubmed	20223203	create date:2010/03/13 | first author:Hopf FW
Identification of a neural circuit that underlies the effects of octopamine on sleep:wake behavior.	/pubmed/20223202	Crocker A, Shahidullah M, Levitan IB, Sehgal A.	Neuron. 2010 Mar 11;65(5):670-81.	Neuron. 2010	PubMed	citation	PMID:20223202	pubmed	20223202	create date:2010/03/13 | first author:Crocker A
Primary afferent activation of thermosensitive TRPV1 triggers asynchronous glutamate release at central neurons.	/pubmed/20223201	Peters JH, McDougall SJ, Fawley JA, Smith SM, Andresen MC.	Neuron. 2010 Mar 11;65(5):657-69.	Neuron. 2010	PubMed	citation	PMID:20223201	pubmed	20223201	create date:2010/03/13 | first author:Peters JH
Vesicular glutamate transport promotes dopamine storage and glutamate corelease in vivo.	/pubmed/20223200	Hnasko TS, Chuhma N, Zhang H, Goh GY, Sulzer D, Palmiter RD, Rayport S, Edwards RH.	Neuron. 2010 Mar 11;65(5):643-56.	Neuron. 2010	PubMed	citation	PMID:20223200	pubmed	20223200	create date:2010/03/13 | first author:Hnasko TS
EphA4 signaling in juveniles establishes topographic specificity of structural plasticity in the hippocampus.	/pubmed/20223199	Galimberti I, Bednarek E, Donato F, Caroni P.	Neuron. 2010 Mar 11;65(5):627-42.	Neuron. 2010	PubMed	citation	PMID:20223199	pubmed	20223199	create date:2010/03/13 | first author:Galimberti I
MicroRNA-mediated control of oligodendrocyte differentiation.	/pubmed/20223198	Zhao X, He X, Han X, Yu Y, Ye F, Chen Y, Hoang T, Xu X, Mi QS, Xin M, Wang F, Appel B, Lu QR.	Neuron. 2010 Mar 11;65(5):612-26.	Neuron. 2010	PubMed	citation	PMID:20223198	pubmed	20223198	create date:2010/03/13 | first author:Zhao X
Dicer1 and miR-219 Are required for normal oligodendrocyte differentiation and myelination.	/pubmed/20223197	Dugas JC, Cuellar TL, Scholze A, Ason B, Ibrahim A, Emery B, Zamanian JL, Foo LC, McManus MT, Barres BA.	Neuron. 2010 Mar 11;65(5):597-611.	Neuron. 2010	PubMed	citation	PMID:20223197	pubmed	20223197	create date:2010/03/13 | first author:Dugas JC
A possible role for the striatum in the pathogenesis of the cognitive symptoms of schizophrenia.	/pubmed/20223196	Simpson EH, Kellendonk C, Kandel E.	Neuron. 2010 Mar 11;65(5):585-96. Review.	Neuron. 2010	PubMed	citation	PMID:20223196	pubmed	20223196	create date:2010/03/13 | first author:Simpson EH
A dual role for hippocampal replay.	/pubmed/20223195	Derdikman D, Moser MB.	Neuron. 2010 Mar 11;65(5):582-4.	Neuron. 2010	PubMed	citation	PMID:20223195	pubmed	20223195	create date:2010/03/13 | first author:Derdikman D
Topography in hippocampal mossy fiber plasticity.	/pubmed/20223194	Klein R.	Neuron. 2010 Mar 11;65(5):580-2.	Neuron. 2010	PubMed	citation	PMID:20223194	pubmed	20223194	create date:2010/03/13 | first author:Klein R
Oligodendrocytes and the micro brake" of progenitor cell proliferation."	/pubmed/20223193	Nave KA.	Neuron. 2010 Mar 11;65(5):577-9.	Neuron. 2010	PubMed	citation	PMID:20223193	pubmed	20223193	create date:2010/03/13 | first author:Nave KA
Spike-time-dependent plasticity and heterosynaptic competition organize networks to produce long scale-free sequences of neural activity.	/pubmed/20188660	Fiete IR, Senn W, Wang CZ, Hahnloser RH.	Neuron. 2010 Feb 25;65(4):563-76.	Neuron. 2010	PubMed	citation	PMID:20188660	pubmed	20188660	create date:2010/03/02 | first author:Fiete IR
Functional-anatomic fractionation of the brain's default network.	/pubmed/20188659	Andrews-Hanna JR, Reidler JS, Sepulcre J, Poulin R, Buckner RL.	Neuron. 2010 Feb 25;65(4):550-62.	Neuron. 2010	PubMed	citation	PMID:20188659	pubmed	20188659	create date:2010/03/02 | first author:Andrews-Hanna JR
Intracranial EEG correlates of expectancy and memory formation in the human hippocampus and nucleus accumbens.	/pubmed/20188658	Axmacher N, Cohen MX, Fell J, Haupt S, Dümpelmann M, Elger CE, Schlaepfer TE, Lenartz D, Sturm V, Ranganath C.	Neuron. 2010 Feb 25;65(4):541-9.	Neuron. 2010	PubMed	citation	PMID:20188658	pubmed	20188658	create date:2010/03/02 | first author:Axmacher N
Discrimination of vibrotactile stimuli in the rat whisker system: behavior and neurometrics.	/pubmed/20188657	Gerdjikov TV, Bergner CG, Stüttgen MC, Waiblinger C, Schwarz C.	Neuron. 2010 Feb 25;65(4):530-40. Erratum in: Neuron. 2010 Jun 10;66(5):808.	Neuron. 2010	PubMed	citation	PMID:20188657	pubmed	20188657	create date:2010/03/02 | first author:Gerdjikov TV
PKA dynamics in a Drosophila learning center: coincidence detection by rutabaga adenylyl cyclase and spatial regulation by dunce phosphodiesterase.	/pubmed/20188656	Gervasi N, Tchénio P, Preat T.	Neuron. 2010 Feb 25;65(4):516-29.	Neuron. 2010	PubMed	citation	PMID:20188656	pubmed	20188656	create date:2010/03/02 | first author:Gervasi N
The immune protein CD3zeta is required for normal development of neural circuits in the retina.	/pubmed/20188655	Xu HP, Chen H, Ding Q, Xie ZH, Chen L, Diao L, Wang P, Gan L, Crair MC, Tian N.	Neuron. 2010 Feb 25;65(4):503-15.	Neuron. 2010	PubMed	citation	PMID:20188655	pubmed	20188655	create date:2010/03/02 | first author:Xu HP
A glial signal consisting of gliomedin and NrCAM clusters axonal Na+ channels during the formation of nodes of Ranvier.	/pubmed/20188654	Feinberg K, Eshed-Eisenbach Y, Frechter S, Amor V, Salomon D, Sabanay H, Dupree JL, Grumet M, Brophy PJ, Shrager P, Peles E.	Neuron. 2010 Feb 25;65(4):490-502.	Neuron. 2010	PubMed	citation	PMID:20188654	pubmed	20188654	create date:2010/03/02 | first author:Feinberg K
Knockdown of DISC1 by in utero gene transfer disturbs postnatal dopaminergic maturation in the frontal cortex and leads to adult behavioral deficits.	/pubmed/20188653	Niwa M, Kamiya A, Murai R, Kubo K, Gruber AJ, Tomita K, Lu L, Tomisato S, Jaaro-Peled H, Seshadri S, Hiyama H, Huang B, Kohda K, Noda Y, O'Donnell P, Nakajima K, Sawa A, Nabeshima T.	Neuron. 2010 Feb 25;65(4):480-9.	Neuron. 2010	PubMed	citation	PMID:20188653	pubmed	20188653	create date:2010/03/02 | first author:Niwa M
Modulation of visual responses by behavioral state in mouse visual cortex.	/pubmed/20188652	Niell CM, Stryker MP.	Neuron. 2010 Feb 25;65(4):472-9.	Neuron. 2010	PubMed	citation	PMID:20188652	pubmed	20188652	create date:2010/03/02 | first author:Niell CM
Fast and slow oscillations in human primary motor cortex predict oncoming behaviorally relevant cues.	/pubmed/20188651	Saleh M, Reimer J, Penn R, Ojakangas CL, Hatsopoulos NG.	Neuron. 2010 Feb 25;65(4):461-71.	Neuron. 2010	PubMed	citation	PMID:20188651	pubmed	20188651	create date:2010/03/02 | first author:Saleh M
Group 1 mGluR-dependent synaptic long-term depression: mechanisms and implications for circuitry and disease.	/pubmed/20188650	Lüscher C, Huber KM.	Neuron. 2010 Feb 25;65(4):445-59. Review.	Neuron. 2010	PubMed	citation	PMID:20188650	pubmed	20188650	create date:2010/03/02 | first author:Lüscher C
Visualizing PKA dynamics in a learning center.	/pubmed/20188649	Zars T.	Neuron. 2010 Feb 25;65(4):442-4.	Neuron. 2010	PubMed	citation	PMID:20188649	pubmed	20188649	create date:2010/03/02 | first author:Zars T
Layers upon layers: MHC class I acts in the retina to influence thalamic segregation.	/pubmed/20188648	Higenell V, Ruthazer ES.	Neuron. 2010 Feb 25;65(4):439-41.	Neuron. 2010	PubMed	citation	PMID:20188648	pubmed	20188648	create date:2010/03/02 | first author:Higenell V
Now you see it, now you don't--closing in on allostasis and developmental basis of psychiatric disorders.	/pubmed/20188647	Thompson BL, Levitt P.	Neuron. 2010 Feb 25;65(4):437-9.	Neuron. 2010	PubMed	citation	PMID:20188647	pubmed	20188647	create date:2010/03/02 | first author:Thompson BL
Membrane potential dynamics of GABAergic neurons in the barrel cortex of behaving mice.	/pubmed/20159454	Gentet LJ, Avermann M, Matyas F, Staiger JF, Petersen CC.	Neuron. 2010 Feb 11;65(3):422-35.	Neuron. 2010	PubMed	citation	PMID:20159454	pubmed	20159454	create date:2010/02/18 | first author:Gentet LJ
Nonoverlapping sets of synapses drive on responses and off responses in auditory cortex.	/pubmed/20159453	Scholl B, Gao X, Wehr M.	Neuron. 2010 Feb 11;65(3):412-21.	Neuron. 2010	PubMed	citation	PMID:20159453	pubmed	20159453	create date:2010/02/18 | first author:Scholl B
Synaptic inhibition in the olfactory bulb accelerates odor discrimination in mice.	/pubmed/20159452	Abraham NM, Egger V, Shimshek DR, Renden R, Fukunaga I, Sprengel R, Seeburg PH, Klugmann M, Margrie TW, Schaefer AT, Kuner T.	Neuron. 2010 Feb 11;65(3):399-411.	Neuron. 2010	PubMed	citation	PMID:20159452	pubmed	20159452	create date:2010/02/18 | first author:Abraham NM
Critical period plasticity is disrupted in the barrel cortex of FMR1 knockout mice.	/pubmed/20159451	Harlow EG, Till SM, Russell TA, Wijetunge LS, Kind P, Contractor A.	Neuron. 2010 Feb 11;65(3):385-98.	Neuron. 2010	PubMed	citation	PMID:20159451	pubmed	20159451	create date:2010/02/18 | first author:Harlow EG
Regulation of synaptic structure and function by FMRP-associated microRNAs miR-125b and miR-132.	/pubmed/20159450	Edbauer D, Neilson JR, Foster KA, Wang CF, Seeburg DP, Batterton MN, Tada T, Dolan BM, Sharp PA, Sheng M.	Neuron. 2010 Feb 11;65(3):373-84. Erratum in: Neuron. 2010 Oct 6;68(1):161.	Neuron. 2010	PubMed	citation	PMID:20159450	pubmed	20159450	create date:2010/02/18 | first author:Edbauer D
Title	URL	Description	Details	ShortDetails	Resource	Type	Identifiers	Db	EntrezUID	Properties
Regulation of Rap2A by the ubiquitin ligase Nedd4-1 controls neurite development.	/pubmed/20159449	Kawabe H, Neeb A, Dimova K, Young SM Jr, Takeda M, Katsurabayashi S, Mitkovski M, Malakhova OA, Zhang DE, Umikawa M, Kariya K, Goebbels S, Nave KA, Rosenmund C, Jahn O, Rhee J, Brose N.	Neuron. 2010 Feb 11;65(3):358-72.	Neuron. 2010	PubMed	citation	PMID:20159449	pubmed	20159449	create date:2010/02/18 | first author:Kawabe H
E3 ligase Nedd4 promotes axon branching by downregulating PTEN.	/pubmed/20159448	Drinjakovic J, Jung H, Campbell DS, Strochlic L, Dwivedy A, Holt CE.	Neuron. 2010 Feb 11;65(3):341-57.	Neuron. 2010	PubMed	citation	PMID:20159448	pubmed	20159448	create date:2010/02/18 | first author:Drinjakovic J
Sonic hedgehog signaling confers ventral telencephalic progenitors with distinct cortical interneuron fates.	/pubmed/20159447	Xu Q, Guo L, Moore H, Waclaw RR, Campbell K, Anderson SA.	Neuron. 2010 Feb 11;65(3):328-40.	Neuron. 2010	PubMed	citation	PMID:20159447	pubmed	20159447	create date:2010/02/18 | first author:Xu Q
The endocannabinoid 2-arachidonoylglycerol produced by diacylglycerol lipase alpha mediates retrograde suppression of synaptic transmission.	/pubmed/20159446	Tanimura A, Yamazaki M, Hashimotodani Y, Uchigashima M, Kawata S, Abe M, Kita Y, Hashimoto K, Shimizu T, Watanabe M, Sakimura K, Kano M.	Neuron. 2010 Feb 11;65(3):320-7.	Neuron. 2010	PubMed	citation	PMID:20159446	pubmed	20159446	create date:2010/02/18 | first author:Tanimura A
The spiritual brain: selective cortical lesions modulate human self-transcendence.	/pubmed/20159445	Urgesi C, Aglioti SM, Skrap M, Fabbro F.	Neuron. 2010 Feb 11;65(3):309-19.	Neuron. 2010	PubMed	citation	PMID:20159445	pubmed	20159445	create date:2010/02/18 | first author:Urgesi C
Imaging the human medial temporal lobe with high-resolution fMRI.	/pubmed/20159444	Carr VA, Rissman J, Wagner AD.	Neuron. 2010 Feb 11;65(3):298-308. Review.	Neuron. 2010	PubMed	citation	PMID:20159444	pubmed	20159444	create date:2010/02/18 | first author:Carr VA
Linking local circuit inhibition to olfactory behavior: a critical role for granule cells in olfactory discrimination.	/pubmed/20159443	Strowbridge BW.	Neuron. 2010 Feb 11;65(3):295-7.	Neuron. 2010	PubMed	citation	PMID:20159443	pubmed	20159443	create date:2010/02/18 | first author:Strowbridge BW
Nedd4 branches out.	/pubmed/20159442	DiAntonio A.	Neuron. 2010 Feb 11;65(3):293-4. Erratum in: Neuron. 2010 Apr 29;66(2):327.	Neuron. 2010	PubMed	citation	PMID:20159442	pubmed	20159442	create date:2010/02/18 | first author:DiAntonio A
Identification of the synthetic pathway producing the endocannabinoid that mediates the bulk of retrograde signaling in the brain.	/pubmed/20159441	Best AR, Regehr WG.	Neuron. 2010 Feb 11;65(3):291-2.	Neuron. 2010	PubMed	citation	PMID:20159441	pubmed	20159441	create date:2010/02/18 | first author:Best AR
Enhanced brain correlations during rest are related to memory for recent experiences.	/pubmed/20152133	Tambini A, Ketz N, Davachi L.	Neuron. 2010 Jan 28;65(2):280-90.	Neuron. 2010	PubMed	citation	PMID:20152133	pubmed	20152133	create date:2010/02/16 | first author:Tambini A
A disynaptic relay from superior colliculus to dorsal stream visual cortex in macaque monkey.	/pubmed/20152132	Lyon DC, Nassi JJ, Callaway EM.	Neuron. 2010 Jan 28;65(2):270-9.	Neuron. 2010	PubMed	citation	PMID:20152132	pubmed	20152132	create date:2010/02/16 | first author:Lyon DC
Synchronized activity between the ventral hippocampus and the medial prefrontal cortex during anxiety.	/pubmed/20152131	Adhikari A, Topiwala MA, Gordon JA.	Neuron. 2010 Jan 28;65(2):257-69.	Neuron. 2010	PubMed	citation	PMID:20152131	pubmed	20152131	create date:2010/02/16 | first author:Adhikari A
Critical period plasticity matches binocular orientation preference in the visual cortex.	/pubmed/20152130	Wang BS, Sarnaik R, Cang J.	Neuron. 2010 Jan 28;65(2):246-56.	Neuron. 2010	PubMed	citation	PMID:20152130	pubmed	20152130	create date:2010/02/16 | first author:Wang BS
Pathway-specific feedforward circuits between thalamus and neocortex revealed by selective optical stimulation of axons.	/pubmed/20152129	Cruikshank SJ, Urabe H, Nurmikko AV, Connors BW.	Neuron. 2010 Jan 28;65(2):230-45.	Neuron. 2010	PubMed	citation	PMID:20152129	pubmed	20152129	create date:2010/02/16 | first author:Cruikshank SJ
Synchronized network oscillations in rat tuberoinfundibular dopamine neurons: switch to tonic discharge by thyrotropin-releasing hormone.	/pubmed/20152128	Lyons DJ, Horjales-Araujo E, Broberger C.	Neuron. 2010 Jan 28;65(2):217-29.	Neuron. 2010	PubMed	citation	PMID:20152128	pubmed	20152128	create date:2010/02/16 | first author:Lyons DJ
Ephexin1 is required for structural maturation and neurotransmission at the neuromuscular junction.	/pubmed/20152127	Shi L, Butt B, Ip FC, Dai Y, Jiang L, Yung WH, Greenberg ME, Fu AK, Ip NY.	Neuron. 2010 Jan 28;65(2):204-16.	Neuron. 2010	PubMed	citation	PMID:20152127	pubmed	20152127	create date:2010/02/16 | first author:Shi L
Hook3 interacts with PCM1 to regulate pericentriolar material assembly and the timing of neurogenesis.	/pubmed/20152126	Ge X, Frank CL, Calderon de Anda F, Tsai LH.	Neuron. 2010 Jan 28;65(2):191-203.	Neuron. 2010	PubMed	citation	PMID:20152126	pubmed	20152126	create date:2010/02/16 | first author:Ge X
Early increase in extrasynaptic NMDA receptor signaling and expression contributes to phenotype onset in Huntington's disease mice.	/pubmed/20152125	Milnerwood AJ, Gladding CM, Pouladi MA, Kaufman AM, Hines RM, Boyd JD, Ko RW, Vasuta OC, Graham RK, Hayden MR, Murphy TH, Raymond LA.	Neuron. 2010 Jan 28;65(2):178-90.	Neuron. 2010	PubMed	citation	PMID:20152125	pubmed	20152125	create date:2010/02/16 | first author:Milnerwood AJ
Enhancement of learning and memory by elevating brain magnesium.	/pubmed/20152124	Slutsky I, Abumaria N, Wu LJ, Huang C, Zhang L, Li B, Zhao X, Govindarajan A, Zhao MG, Zhuo M, Tonegawa S, Liu G.	Neuron. 2010 Jan 28;65(2):165-77.	Neuron. 2010	PubMed	citation	PMID:20152124	pubmed	20152124	create date:2010/02/16 | first author:Slutsky I
Eye smarter than scientists believed: neural computations in circuits of the retina.	/pubmed/20152123	Gollisch T, Meister M.	Neuron. 2010 Jan 28;65(2):150-64. Review.	Neuron. 2010	PubMed	citation	PMID:20152123	pubmed	20152123	create date:2010/02/16 | first author:Gollisch T
Excitatory neuromodulator reduces dopamine release, enhancing prolactin secretion.	/pubmed/20152122	van den Pol AN.	Neuron. 2010 Jan 28;65(2):147-9. Review.	Neuron. 2010	PubMed	citation	PMID:20152122	pubmed	20152122	create date:2010/02/16 | first author:van den Pol AN
Location, location, location: contrasting roles of synaptic and extrasynaptic NMDA receptors in Huntington's disease.	/pubmed/20152121	Levine MS, Cepeda C, André VM.	Neuron. 2010 Jan 28;65(2):145-7. Review.	Neuron. 2010	PubMed	citation	PMID:20152121	pubmed	20152121	create date:2010/02/16 | first author:Levine MS
Kalzium ist nicht alles.	/pubmed/20152120	Bush AI.	Neuron. 2010 Jan 28;65(2):143-4. Review.	Neuron. 2010	PubMed	citation	PMID:20152120	pubmed	20152120	create date:2010/02/16 | first author:Bush AI
Mechanisms underlying dopamine-mediated reward bias in compulsive behaviors.	/pubmed/20152119	Voon V, Pessiglione M, Brezing C, Gallea C, Fernandez HH, Dolan RJ, Hallett M.	Neuron. 2010 Jan 14;65(1):135-42.	Neuron. 2010	PubMed	citation	PMID:20152119	pubmed	20152119	create date:2010/02/16 | first author:Voon V
Manipulation of a central auditory representation shapes learned vocal output.	/pubmed/20152118	Lei H, Mooney R.	Neuron. 2010 Jan 14;65(1):122-34.	Neuron. 2010	PubMed	citation	PMID:20152118	pubmed	20152118	create date:2010/02/16 | first author:Lei H
Synaptic and network mechanisms of sparse and reliable visual cortical activity during nonclassical receptive field stimulation.	/pubmed/20152117	Haider B, Krause MR, Duque A, Yu Y, Touryan J, Mazer JA, McCormick DA.	Neuron. 2010 Jan 14;65(1):107-21.	Neuron. 2010	PubMed	citation	PMID:20152117	pubmed	20152117	create date:2010/02/16 | first author:Haider B
Dual roles for perivascular macrophages in immune-to-brain signaling.	/pubmed/20152116	Serrats J, Schiltz JC, García-Bueno B, van Rooijen N, Reyes TM, Sawchenko PE.	Neuron. 2010 Jan 14;65(1):94-106.	Neuron. 2010	PubMed	citation	PMID:20152116	pubmed	20152116	create date:2010/02/16 | first author:Serrats J
SynDIG1: an activity-regulated, AMPA- receptor-interacting transmembrane protein that regulates excitatory synapse development.	/pubmed/20152115	Kalashnikova E, Lorca RA, Kaur I, Barisone GA, Li B, Ishimaru T, Trimmer JS, Mohapatra DP, Díaz E.	Neuron. 2010 Jan 14;65(1):80-93.	Neuron. 2010	PubMed	citation	PMID:20152115	pubmed	20152115	create date:2010/02/16 | first author:Kalashnikova E
Increased expression of alpha-synuclein reduces neurotransmitter release by inhibiting synaptic vesicle reclustering after endocytosis.	/pubmed/20152114	Nemani VM, Lu W, Berge V, Nakamura K, Onoa B, Lee MK, Chaudhry FA, Nicoll RA, Edwards RH.	Neuron. 2010 Jan 14;65(1):66-79.	Neuron. 2010	PubMed	citation	PMID:20152114	pubmed	20152114	create date:2010/02/16 | first author:Nemani VM
Delivery of GABAARs to synapses is mediated by HAP1-KIF5 and disrupted by mutant huntingtin.	/pubmed/20152113	Twelvetrees AE, Yuen EY, Arancibia-Carcamo IL, MacAskill AF, Rostaing P, Lumb MJ, Humbert S, Triller A, Saudou F, Yan Z, Kittler JT.	Neuron. 2010 Jan 14;65(1):53-65.	Neuron. 2010	PubMed	citation	PMID:20152113	pubmed	20152113	create date:2010/02/16 | first author:Twelvetrees AE
5-HT1A autoreceptor levels determine vulnerability to stress and response to antidepressants.	/pubmed/20152112	Richardson-Jones JW, Craige CP, Guiard BP, Stephen A, Metzger KL, Kung HF, Gardier AM, Dranovsky A, David DJ, Beck SG, Hen R, Leonardo ED.	Neuron. 2010 Jan 14;65(1):40-52.	Neuron. 2010	PubMed	citation	PMID:20152112	pubmed	20152112	create date:2010/02/16 | first author:Richardson-Jones JW
Genetically increased cell-intrinsic excitability enhances neuronal integration into adult brain circuits.	/pubmed/20152111	Lin CW, Sim S, Ainsworth A, Okada M, Kelsch W, Lois C.	Neuron. 2010 Jan 14;65(1):32-9.	Neuron. 2010	PubMed	citation	PMID:20152111	pubmed	20152111	create date:2010/02/16 | first author:Lin CW
Cortical maps and white matter tracts following long period of visual deprivation and retinal image restoration.	/pubmed/20152110	Levin N, Dumoulin SO, Winawer J, Dougherty RF, Wandell BA.	Neuron. 2010 Jan 14;65(1):21-31.	Neuron. 2010	PubMed	citation	PMID:20152110	pubmed	20152110	create date:2010/02/16 | first author:Levin N
Are the dorsal and ventral hippocampus functionally distinct structures?	/pubmed/20152109	Fanselow MS, Dong HW.	Neuron. 2010 Jan 14;65(1):7-19. Review.	Neuron. 2010	PubMed	citation	PMID:20152109	pubmed	20152109	create date:2010/02/16 | first author:Fanselow MS
The dance of the perivascular and endothelial cells: mechanisms of brain response to immune signaling.	/pubmed/20152108	Saper CB.	Neuron. 2010 Jan 14;65(1):4-6.	Neuron. 2010	PubMed	citation	PMID:20152108	pubmed	20152108	create date:2010/02/16 | first author:Saper CB
alpha-Synuclein at the synaptic gate.	/pubmed/20152107	Surmeier DJ.	Neuron. 2010 Jan 14;65(1):3-4.	Neuron. 2010	PubMed	citation	PMID:20152107	pubmed	20152107	create date:2010/02/16 | first author:Surmeier DJ
Altered function of the serotonin 1A autoreceptor and the antidepressant response.	/pubmed/20152106	Blier P.	Neuron. 2010 Jan 14;65(1):1-2.	Neuron. 2010	PubMed	citation	PMID:20152106	pubmed	20152106	create date:2010/02/16 | first author:Blier P
Complex dynamics of V1 population responses explained by a simple gain-control model.	/pubmed/20064399	Sit YF, Chen Y, Geisler WS, Miikkulainen R, Seidemann E.	Neuron. 2009 Dec 24;64(6):943-56.	Neuron. 2009	PubMed	citation	PMID:20064399	pubmed	20064399	create date:2010/01/13 | first author:Sit YF
Representation of concurrent stimuli by population activity in visual cortex.	/pubmed/20064398	Busse L, Wade AR, Carandini M.	Neuron. 2009 Dec 24;64(6):931-42.	Neuron. 2009	PubMed	citation	PMID:20064398	pubmed	20064398	create date:2010/01/13 | first author:Busse L
Corticospinal neurons in macaque ventral premotor cortex with mirror properties: a potential mechanism for action suppression?	/pubmed/20064397	Kraskov A, Dancause N, Quallo MM, Shepherd S, Lemon RN.	Neuron. 2009 Dec 24;64(6):922-30.	Neuron. 2009	PubMed	citation	PMID:20064397	pubmed	20064397	create date:2010/01/13 | first author:Kraskov A
Rewarded outcomes enhance reactivation of experience in the hippocampus.	/pubmed/20064396	Singer AC, Frank LM.	Neuron. 2009 Dec 24;64(6):910-21.	Neuron. 2009	PubMed	citation	PMID:20064396	pubmed	20064396	create date:2010/01/13 | first author:Singer AC
Sodium entry during action potentials of mammalian neurons: incomplete inactivation and reduced metabolic efficiency in fast-spiking neurons.	/pubmed/20064395	Carter BC, Bean BP.	Neuron. 2009 Dec 24;64(6):898-909.	Neuron. 2009	PubMed	citation	PMID:20064395	pubmed	20064395	create date:2010/01/13 | first author:Carter BC
The ion channel ASIC2 is required for baroreceptor and autonomic control of the circulation.	/pubmed/20064394	Lu Y, Ma X, Sabharwal R, Snitsarev V, Morgan D, Rahmouni K, Drummond HA, Whiteis CA, Costa V, Price M, Benson C, Welsh MJ, Chapleau MW, Abboud FM.	Neuron. 2009 Dec 24;64(6):885-97.	Neuron. 2009	PubMed	citation	PMID:20064394	pubmed	20064394	create date:2010/01/13 | first author:Lu Y
A coordinated local translational control point at the synapse involving relief from silencing and MOV10 degradation.	/pubmed/20064393	Banerjee S, Neveu P, Kosik KS.	Neuron. 2009 Dec 24;64(6):871-84.	Neuron. 2009	PubMed	citation	PMID:20064393	pubmed	20064393	create date:2010/01/13 | first author:Banerjee S
Low-threshold mechanoreceptor subtypes selectively express MafA and are specified by Ret signaling.	/pubmed/20064392	Bourane S, Garces A, Venteo S, Pattyn A, Hubert T, Fichard A, Puech S, Boukhaddaoui H, Baudet C, Takahashi S, Valmier J, Carroll P.	Neuron. 2009 Dec 24;64(6):857-70.	Neuron. 2009	PubMed	citation	PMID:20064392	pubmed	20064392	create date:2010/01/13 | first author:Bourane S
Molecular identification of rapidly adapting mechanoreceptors and their developmental dependence on ret signaling.	/pubmed/20064391	Luo W, Enomoto H, Rice FL, Milbrandt J, Ginty DD.	Neuron. 2009 Dec 24;64(6):841-56.	Neuron. 2009	PubMed	citation	PMID:20064391	pubmed	20064391	create date:2010/01/13 | first author:Luo W
Serines 13 and 16 are critical determinants of full-length human mutant huntingtin induced disease pathogenesis in HD mice.	/pubmed/20064390	Gu X, Greiner ER, Mishra R, Kodali R, Osmand A, Finkbeiner S, Steffan JS, Thompson LM, Wetzel R, Yang XW.	Neuron. 2009 Dec 24;64(6):828-40.	Neuron. 2009	PubMed	citation	PMID:20064390	pubmed	20064390	create date:2010/01/13 | first author:Gu X
Leucine-rich repeat kinase 2 regulates the progression of neuropathology induced by Parkinson's-disease-related mutant alpha-synuclein.	/pubmed/20064389	Lin X, Parisiadou L, Gu XL, Wang L, Shim H, Sun L, Xie C, Long CX, Yang WJ, Ding J, Chen ZZ, Gallant PE, Tao-Cheng JH, Rudow G, Troncoso JC, Liu Z, Li Z, Cai H.	Neuron. 2009 Dec 24;64(6):807-27.	Neuron. 2009	PubMed	citation	PMID:20064389	pubmed	20064389	create date:2010/01/13 | first author:Lin X
LRRTM2 interacts with Neurexin1 and regulates excitatory synapse formation.	/pubmed/20064388	de Wit J, Sylwestrak E, O'Sullivan ML, Otto S, Tiglio K, Savas JN, Yates JR 3rd, Comoletti D, Taylor P, Ghosh A.	Neuron. 2009 Dec 24;64(6):799-806.	Neuron. 2009	PubMed	citation	PMID:20064388	pubmed	20064388	create date:2010/01/13 | first author:de Wit J
LRRTM2 functions as a neurexin ligand in promoting excitatory synapse formation.	/pubmed/20064387	Ko J, Fuccillo MV, Malenka RC, Südhof TC.	Neuron. 2009 Dec 24;64(6):791-8.	Neuron. 2009	PubMed	citation	PMID:20064387	pubmed	20064387	create date:2010/01/13 | first author:Ko J
Title	URL	Description	Details	ShortDetails	Resource	Type	Identifiers	Db	EntrezUID	Properties
The transcellular spread of cytosolic amyloids, prions, and prionoids.	/pubmed/20064386	Aguzzi A, Rajendran L.	Neuron. 2009 Dec 24;64(6):783-90. Review.	Neuron. 2009	PubMed	citation	PMID:20064386	pubmed	20064386	create date:2010/01/13 | first author:Aguzzi A
Discreet charm of the GABAergic bourgeoisie: superconnected cells conduct developmental symphonies.	/pubmed/20064385	Case M, Soltesz I.	Neuron. 2009 Dec 24;64(6):780-2.	Neuron. 2009	PubMed	citation	PMID:20064385	pubmed	20064385	create date:2010/01/13 | first author:Case M
The V1 population gains normalization.	/pubmed/20064384	Ganmor E, Okun M, Lampl I.	Neuron. 2009 Dec 24;64(6):778-80.	Neuron. 2009	PubMed	citation	PMID:20064384	pubmed	20064384	create date:2010/01/13 | first author:Ganmor E
A molecular sensor for the baroreceptor reflex?	/pubmed/20064383	McCleskey EW.	Neuron. 2009 Dec 24;64(6):776-7.	Neuron. 2009	PubMed	citation	PMID:20064383	pubmed	20064383	create date:2010/01/13 | first author:McCleskey EW
RETouching upon mechanoreceptors.	/pubmed/20064382	Ma Q.	Neuron. 2009 Dec 24;64(6):773-6.	Neuron. 2009	PubMed	citation	PMID:20064382	pubmed	20064382	create date:2010/01/13 | first author:Ma Q
alpha-synuclein and LRRK2: partners in crime.	/pubmed/20064381	Tong Y, Shen J.	Neuron. 2009 Dec 24;64(6):771-3.	Neuron. 2009	PubMed	citation	PMID:20064381	pubmed	20064381	create date:2010/01/13 | first author:Tong Y
The neural circuitry of a broken promise.	/pubmed/20005830	Baumgartner T, Fischbacher U, Feierabend A, Lutz K, Fehr E.	Neuron. 2009 Dec 10;64(5):756-70.	Neuron. 2009	PubMed	citation	PMID:20005830	pubmed	20005830	create date:2009/12/17 | first author:Baumgartner T
Using a compound gain field to compute a reach plan.	/pubmed/20005829	Chang SW, Papadimitriou C, Snyder LH.	Neuron. 2009 Dec 10;64(5):744-55.	Neuron. 2009	PubMed	citation	PMID:20005829	pubmed	20005829	create date:2009/12/17 | first author:Chang SW
Flexibility of sensory representations in prefrontal cortex depends on cell type.	/pubmed/20005828	Hussar CR, Pasternak T.	Neuron. 2009 Dec 10;64(5):730-43.	Neuron. 2009	PubMed	citation	PMID:20005828	pubmed	20005828	create date:2009/12/17 | first author:Hussar CR
Rapid axonal sprouting and pruning accompany functional reorganization in primary visual cortex.	/pubmed/20005827	Yamahachi H, Marik SA, McManus JN, Denk W, Gilbert CD.	Neuron. 2009 Dec 10;64(5):719-29.	Neuron. 2009	PubMed	citation	PMID:20005827	pubmed	20005827	create date:2009/12/17 | first author:Yamahachi H
Functional masking of deprived eye responses by callosal input during ocular dominance plasticity.	/pubmed/20005826	Restani L, Cerri C, Pietrasanta M, Gianfranceschi L, Maffei L, Caleo M.	Neuron. 2009 Dec 10;64(5):707-18.	Neuron. 2009	PubMed	citation	PMID:20005826	pubmed	20005826	create date:2009/12/17 | first author:Restani L
Frequency transitions in odor-evoked neural oscillations.	/pubmed/20005825	Ito I, Bazhenov M, Ong RC, Raman B, Stopfer M.	Neuron. 2009 Dec 10;64(5):692-706.	Neuron. 2009	PubMed	citation	PMID:20005825	pubmed	20005825	create date:2009/12/17 | first author:Ito I
Control of cognition and adaptive behavior by the GLP/G9a epigenetic suppressor complex.	/pubmed/20005824	Schaefer A, Sampath SC, Intrator A, Min A, Gertler TS, Surmeier DJ, Tarakhovsky A, Greengard P.	Neuron. 2009 Dec 10;64(5):678-91.	Neuron. 2009	PubMed	citation	PMID:20005824	pubmed	20005824	create date:2009/12/17 | first author:Schaefer A
Rab3 dynamically controls protein composition at active zones.	/pubmed/20005823	Graf ER, Daniels RW, Burgess RW, Schwarz TL, DiAntonio A.	Neuron. 2009 Dec 10;64(5):663-77.	Neuron. 2009	PubMed	citation	PMID:20005823	pubmed	20005823	create date:2009/12/17 | first author:Graf ER
A cluster of cholinergic premotor interneurons modulates mouse locomotor activity.	/pubmed/20005822	Zagoraiou L, Akay T, Martin JF, Brownstone RM, Jessell TM, Miles GB.	Neuron. 2009 Dec 10;64(5):645-62.	Neuron. 2009	PubMed	citation	PMID:20005822	pubmed	20005822	create date:2009/12/17 | first author:Zagoraiou L
Overexpression of low-density lipoprotein receptor in the brain markedly inhibits amyloid deposition and increases extracellular A beta clearance.	/pubmed/20005821	Kim J, Castellano JM, Jiang H, Basak JM, Parsadanian M, Pham V, Mason SM, Paul SM, Holtzman DM.	Neuron. 2009 Dec 10;64(5):632-44.	Neuron. 2009	PubMed	citation	PMID:20005821	pubmed	20005821	create date:2009/12/17 | first author:Kim J
Altering cortical connectivity: remediation-induced changes in the white matter of poor readers.	/pubmed/20005820	Keller TA, Just MA.	Neuron. 2009 Dec 10;64(5):624-31.	Neuron. 2009	PubMed	citation	PMID:20005820	pubmed	20005820	create date:2009/12/17 | first author:Keller TA
SOCS3 deletion promotes optic nerve regeneration in vivo.	/pubmed/20005819	Smith PD, Sun F, Park KK, Cai B, Wang C, Kuwako K, Martinez-Carrasco I, Connolly L, He Z.	Neuron. 2009 Dec 10;64(5):617-23.	Neuron. 2009	PubMed	citation	PMID:20005819	pubmed	20005819	create date:2009/12/17 | first author:Smith PD
The challenges natural images pose for visual adaptation.	/pubmed/20005818	Rieke F, Rudd ME.	Neuron. 2009 Dec 10;64(5):605-16. Review.	Neuron. 2009	PubMed	citation	PMID:20005818	pubmed	20005818	create date:2009/12/17 | first author:Rieke F
The model- and the data-gamma.	/pubmed/20005817	Fries P.	Neuron. 2009 Dec 10;64(5):601-2.	Neuron. 2009	PubMed	citation	PMID:20005817	pubmed	20005817	create date:2009/12/17 | first author:Fries P
Fields of gain in the brain.	/pubmed/20005816	Blohm G, Crawford JD.	Neuron. 2009 Dec 10;64(5):598-600.	Neuron. 2009	PubMed	citation	PMID:20005816	pubmed	20005816	create date:2009/12/17 | first author:Blohm G
Rab3 GTPase lands Bruchpilot.	/pubmed/20005815	Giagtzoglou N, Mahoney T, Yao CK, Bellen HJ.	Neuron. 2009 Dec 10;64(5):595-7.	Neuron. 2009	PubMed	citation	PMID:20005815	pubmed	20005815	create date:2009/12/17 | first author:Giagtzoglou N
A new class of spinal interneurons: the origin and function of C boutons is solved.	/pubmed/20005814	Frank E.	Neuron. 2009 Dec 10;64(5):593-5.	Neuron. 2009	PubMed	citation	PMID:20005814	pubmed	20005814	create date:2009/12/17 | first author:Frank E
Taking off the SOCS: cytokine signaling spurs regeneration.	/pubmed/20005813	Newbern JM, Shoemaker SE, Snider WD.	Neuron. 2009 Dec 10;64(5):591-2.	Neuron. 2009	PubMed	citation	PMID:20005813	pubmed	20005813	create date:2009/12/17 | first author:Newbern JM
Primitives for motor adaptation reflect correlated neural tuning to position and velocity.	/pubmed/19945398	Sing GC, Joiner WM, Nanayakkara T, Brayanov JB, Smith MA.	Neuron. 2009 Nov 25;64(4):575-89.	Neuron. 2009	PubMed	citation	PMID:19945398	pubmed	19945398	create date:2009/12/01 | first author:Sing GC
Neural ignition": enhanced activation linked to perceptual awareness in human ventral stream visual cortex."	/pubmed/19945397	Fisch L, Privman E, Ramot M, Harel M, Nir Y, Kipervasser S, Andelman F, Neufeld MY, Kramer U, Fried I, Malach R.	Neuron. 2009 Nov 25;64(4):562-74.	Neuron. 2009	PubMed	citation	PMID:19945397	pubmed	19945397	create date:2009/12/01 | first author:Fisch L
Hearing illusory sounds in noise: the timing of sensory-perceptual transformations in auditory cortex.	/pubmed/19945396	Riecke L, Esposito F, Bonte M, Formisano E.	Neuron. 2009 Nov 25;64(4):550-61.	Neuron. 2009	PubMed	citation	PMID:19945396	pubmed	19945396	create date:2009/12/01 | first author:Riecke L
Endocannabinoid signaling is required for development and critical period plasticity of the whisker map in somatosensory cortex.	/pubmed/19945395	Li L, Bender KJ, Drew PJ, Jadhav SP, Sylwestrak E, Feldman DE.	Neuron. 2009 Nov 25;64(4):537-49.	Neuron. 2009	PubMed	citation	PMID:19945395	pubmed	19945395	create date:2009/12/01 | first author:Li L
Two different forms of arousal in Drosophila are oppositely regulated by the dopamine D1 receptor ortholog DopR via distinct neural circuits.	/pubmed/19945394	Lebestky T, Chang JS, Dankert H, Zelnik L, Kim YC, Han KA, Wolf FW, Perona P, Anderson DJ.	Neuron. 2009 Nov 25;64(4):522-36.	Neuron. 2009	PubMed	citation	PMID:19945394	pubmed	19945394	create date:2009/12/01 | first author:Lebestky T
Dynamics of learning-related cAMP signaling and stimulus integration in the Drosophila olfactory pathway.	/pubmed/19945393	Tomchik SM, Davis RL.	Neuron. 2009 Nov 25;64(4):510-21.	Neuron. 2009	PubMed	citation	PMID:19945393	pubmed	19945393	create date:2009/12/01 | first author:Tomchik SM
Nociceptive signals induce trafficking of TRPA1 to the plasma membrane.	/pubmed/19945392	Schmidt M, Dubin AE, Petrus MJ, Earley TJ, Patapoutian A.	Neuron. 2009 Nov 25;64(4):498-509.	Neuron. 2009	PubMed	citation	PMID:19945392	pubmed	19945392	create date:2009/12/01 | first author:Schmidt M
DSCAM and DSCAML1 function in self-avoidance in multiple cell types in the developing mouse retina.	/pubmed/19945391	Fuerst PG, Bruce F, Tian M, Wei W, Elstrott J, Feller MB, Erskine L, Singer JH, Burgess RW.	Neuron. 2009 Nov 25;64(4):484-97.	Neuron. 2009	PubMed	citation	PMID:19945391	pubmed	19945391	create date:2009/12/01 | first author:Fuerst PG
Peptidyl-prolyl isomerase FKBP52 controls chemotropic guidance of neuronal growth cones via regulation of TRPC1 channel opening.	/pubmed/19945390	Shim S, Yuan JP, Kim JY, Zeng W, Huang G, Milshteyn A, Kern D, Muallem S, Ming GL, Worley PF.	Neuron. 2009 Nov 25;64(4):471-83.	Neuron. 2009	PubMed	citation	PMID:19945390	pubmed	19945390	create date:2009/12/01 | first author:Shim S
Classical MHCI molecules regulate retinogeniculate refinement and limit ocular dominance plasticity.	/pubmed/19945389	Datwani A, McConnell MJ, Kanold PO, Micheva KD, Busse B, Shamloo M, Smith SJ, Shatz CJ.	Neuron. 2009 Nov 25;64(4):463-70.	Neuron. 2009	PubMed	citation	PMID:19945389	pubmed	19945389	create date:2009/12/01 | first author:Datwani A
A vestibular sensation: probabilistic approaches to spatial perception.	/pubmed/19945388	Angelaki DE, Klier EM, Snyder LH.	Neuron. 2009 Nov 25;64(4):448-61. Review.	Neuron. 2009	PubMed	citation	PMID:19945388	pubmed	19945388	create date:2009/12/01 | first author:Angelaki DE
Toward unmasking the dynamics of visual perception.	/pubmed/19945387	Singer J, Kreiman G.	Neuron. 2009 Nov 25;64(4):446-7. Review.	Neuron. 2009	PubMed	citation	PMID:19945387	pubmed	19945387	create date:2009/12/01 | first author:Singer J
Attention K-Mart shoppers: blowout on Aisle 7!	/pubmed/19945386	Griffith LC.	Neuron. 2009 Nov 25;64(4):443-5. Review.	Neuron. 2009	PubMed	citation	PMID:19945386	pubmed	19945386	create date:2009/12/01 | first author:Griffith LC
Mammalian DSCAMs: they won't help you find a partner, but they'll guarantee you some personal space.	/pubmed/19945385	Huberman AD.	Neuron. 2009 Nov 25;64(4):441-3. Review.	Neuron. 2009	PubMed	citation	PMID:19945385	pubmed	19945385	create date:2009/12/01 | first author:Huberman AD
An automatic valuation system in the human brain: evidence from functional neuroimaging.	/pubmed/19914190	Lebreton M, Jorge S, Michel V, Thirion B, Pessiglione M.	Neuron. 2009 Nov 12;64(3):431-9.	Neuron. 2009	PubMed	citation	PMID:19914190	pubmed	19914190	create date:2009/11/17 | first author:Lebreton M
The leading sense: supramodal control of neurophysiological context by attention.	/pubmed/19914189	Lakatos P, O'Connell MN, Barczak A, Mills A, Javitt DC, Schroeder CE.	Neuron. 2009 Nov 12;64(3):419-30.	Neuron. 2009	PubMed	citation	PMID:19914189	pubmed	19914189	create date:2009/11/17 | first author:Lakatos P
Laminar structure of spontaneous and sensory-evoked population activity in auditory cortex.	/pubmed/19914188	Sakata S, Harris KD.	Neuron. 2009 Nov 12;64(3):404-18.	Neuron. 2009	PubMed	citation	PMID:19914188	pubmed	19914188	create date:2009/11/17 | first author:Sakata S
Astrocyte-mediated distributed plasticity at hypothalamic glutamate synapses.	/pubmed/19914187	Gordon GR, Iremonger KJ, Kantevari S, Ellis-Davies GC, MacVicar BA, Bains JS.	Neuron. 2009 Nov 12;64(3):391-403.	Neuron. 2009	PubMed	citation	PMID:19914187	pubmed	19914187	create date:2009/11/17 | first author:Gordon GR
AMPA receptor incorporation into synapses during LTP: the role of lateral movement and exocytosis.	/pubmed/19914186	Makino H, Malinow R.	Neuron. 2009 Nov 12;64(3):381-90.	Neuron. 2009	PubMed	citation	PMID:19914186	pubmed	19914186	create date:2009/11/17 | first author:Makino H
Tilting the balance between facilitatory and inhibitory functions of mammalian and Drosophila Complexins orchestrates synaptic vesicle exocytosis.	/pubmed/19914185	Xue M, Lin YQ, Pan H, Reim K, Deng H, Bellen HJ, Rosenmund C.	Neuron. 2009 Nov 12;64(3):367-80.	Neuron. 2009	PubMed	citation	PMID:19914185	pubmed	19914185	create date:2009/11/17 | first author:Xue M
Extracellular Engrailed participates in the topographic guidance of retinal axons in vivo.	/pubmed/19914184	Wizenmann A, Brunet I, Lam JS, Sonnier L, Beurdeley M, Zarbalis K, Weisenhorn-Vogt D, Weinl C, Dwivedy A, Joliot A, Wurst W, Holt C, Prochiantz A.	Neuron. 2009 Nov 12;64(3):355-66.	Neuron. 2009	PubMed	citation	PMID:19914184	pubmed	19914184	create date:2009/11/17 | first author:Wizenmann A
Math1 is essential for the development of hindbrain neurons critical for perinatal breathing.	/pubmed/19914183	Rose MF, Ren J, Ahmad KA, Chao HT, Klisch TJ, Flora A, Greer JJ, Zoghbi HY.	Neuron. 2009 Nov 12;64(3):341-54.	Neuron. 2009	PubMed	citation	PMID:19914183	pubmed	19914183	create date:2009/11/17 | first author:Rose MF
A functional mouse retroposed gene Rps23r1 reduces Alzheimer's beta-amyloid levels and tau phosphorylation.	/pubmed/19914182	Zhang YW, Liu S, Zhang X, Li WB, Chen Y, Huang X, Sun L, Luo W, Netzer WJ, Threadgill R, Wiegand G, Wang R, Cohen SN, Greengard P, Liao FF, Li L, Xu H.	Neuron. 2009 Nov 12;64(3):328-40.	Neuron. 2009	PubMed	citation	PMID:19914182	pubmed	19914182	create date:2009/11/17 | first author:Zhang YW
Delta-catenin is required for the maintenance of neural structure and function in mature cortex in vivo.	/pubmed/19914181	Matter C, Pribadi M, Liu X, Trachtenberg JT.	Neuron. 2009 Nov 12;64(3):320-7.	Neuron. 2009	PubMed	citation	PMID:19914181	pubmed	19914181	create date:2009/11/17 | first author:Matter C
Context-dependent encoding in the human auditory brainstem relates to hearing speech in noise: implications for developmental dyslexia.	/pubmed/19914180	Chandrasekaran B, Hornickel J, Skoe E, Nicol T, Kraus N.	Neuron. 2009 Nov 12;64(3):311-9.	Neuron. 2009	PubMed	citation	PMID:19914180	pubmed	19914180	create date:2009/11/17 | first author:Chandrasekaran B
MicroRNAs potentiate neural development.	/pubmed/19914179	Fineberg SK, Kosik KS, Davidson BL.	Neuron. 2009 Nov 12;64(3):303-9. Review.	Neuron. 2009	PubMed	citation	PMID:19914179	pubmed	19914179	create date:2009/11/17 | first author:Fineberg SK
Title	URL	Description	Details	ShortDetails	Resource	Type	Identifiers	Db	EntrezUID	Properties
Phase resetting as a mechanism for supramodal attentional control.	/pubmed/19914178	Kayser C.	Neuron. 2009 Nov 12;64(3):300-2.	Neuron. 2009	PubMed	citation	PMID:19914178	pubmed	19914178	create date:2009/11/17 | first author:Kayser C
Cortical dynamics by layers.	/pubmed/19914177	Crochet S, Petersen CC.	Neuron. 2009 Nov 12;64(3):298-300.	Neuron. 2009	PubMed	citation	PMID:19914177	pubmed	19914177	create date:2009/11/17 | first author:Crochet S
Complexins living up to their name--new light on their role in exocytosis.	/pubmed/19914176	Stein A, Jahn R.	Neuron. 2009 Nov 12;64(3):295-7.	Neuron. 2009	PubMed	citation	PMID:19914176	pubmed	19914176	create date:2009/11/17 | first author:Stein A
Math1: waiting to inhale.	/pubmed/19914175	Machold RP, Fishell G.	Neuron. 2009 Nov 12;64(3):293-5.	Neuron. 2009	PubMed	citation	PMID:19914175	pubmed	19914175	create date:2009/11/17 | first author:Machold RP
Frequency-band coupling in surface EEG reflects spiking activity in monkey visual cortex.	/pubmed/19874794	Whittingstall K, Logothetis NK.	Neuron. 2009 Oct 29;64(2):281-9.	Neuron. 2009	PubMed	citation	PMID:19874794	pubmed	19874794	create date:2009/10/31 | first author:Whittingstall K
Theta oscillations provide temporal windows for local circuit computation in the entorhinal-hippocampal loop.	/pubmed/19874793	Mizuseki K, Sirota A, Pastalkova E, Buzsáki G.	Neuron. 2009 Oct 29;64(2):267-80.	Neuron. 2009	PubMed	citation	PMID:19874793	pubmed	19874793	create date:2009/10/31 | first author:Mizuseki K
Temperature entrainment of Drosophila's circadian clock involves the gene nocte and signaling from peripheral sensory tissues to the brain.	/pubmed/19874792	Sehadova H, Glaser FT, Gentile C, Simoni A, Giesecke A, Albert JT, Stanewsky R.	Neuron. 2009 Oct 29;64(2):251-66.	Neuron. 2009	PubMed	citation	PMID:19874792	pubmed	19874792	create date:2009/10/31 | first author:Sehadova H
Metaplasticity governs natural experience-driven plasticity of nascent embryonic brain circuits.	/pubmed/19874791	Dunfield D, Haas K.	Neuron. 2009 Oct 29;64(2):240-50.	Neuron. 2009	PubMed	citation	PMID:19874791	pubmed	19874791	create date:2009/10/31 | first author:Dunfield D
ELKS2alpha/CAST deletion selectively increases neurotransmitter release at inhibitory synapses.	/pubmed/19874790	Kaeser PS, Deng L, Chávez AE, Liu X, Castillo PE, Südhof TC.	Neuron. 2009 Oct 29;64(2):227-39.	Neuron. 2009	PubMed	citation	PMID:19874790	pubmed	19874790	create date:2009/10/31 | first author:Kaeser PS
Dual palmitoylation of NR2 subunits regulates NMDA receptor trafficking.	/pubmed/19874789	Hayashi T, Thomas GM, Huganir RL.	Neuron. 2009 Oct 29;64(2):213-26.	Neuron. 2009	PubMed	citation	PMID:19874789	pubmed	19874789	create date:2009/10/31 | first author:Hayashi T
Spatial-temporal patterns of retinal waves underlying activity-dependent refinement of retinofugal projections.	/pubmed/19874788	Stafford BK, Sher A, Litke AM, Feldheim DA.	Neuron. 2009 Oct 29;64(2):200-12.	Neuron. 2009	PubMed	citation	PMID:19874788	pubmed	19874788	create date:2009/10/31 | first author:Stafford BK
Intra-axonal patterning: intrinsic compartmentalization of the axonal membrane in Drosophila neurons.	/pubmed/19874787	Katsuki T, Ailani D, Hiramoto M, Hiromi Y.	Neuron. 2009 Oct 29;64(2):188-99.	Neuron. 2009	PubMed	citation	PMID:19874787	pubmed	19874787	create date:2009/10/31 | first author:Katsuki T
SUN1/2 and Syne/Nesprin-1/2 complexes connect centrosome to the nucleus during neurogenesis and neuronal migration in mice.	/pubmed/19874786	Zhang X, Lei K, Yuan X, Wu X, Zhuang Y, Xu T, Xu R, Han M.	Neuron. 2009 Oct 29;64(2):173-87.	Neuron. 2009	PubMed	citation	PMID:19874786	pubmed	19874786	create date:2009/10/31 | first author:Zhang X
Combined intrinsic and extrinsic neuronal mechanisms facilitate bridging axonal regeneration one year after spinal cord injury.	/pubmed/19874785	Kadoya K, Tsukada S, Lu P, Coppola G, Geschwind D, Filbin MT, Blesch A, Tuszynski MH.	Neuron. 2009 Oct 29;64(2):165-72.	Neuron. 2009	PubMed	citation	PMID:19874785	pubmed	19874785	create date:2009/10/31 | first author:Kadoya K
The way biomedical research is organized has dramatically changed over the past half-century: are the changes for the better?	/pubmed/19874784	Hubel DH.	Neuron. 2009 Oct 29;64(2):161-3.	Neuron. 2009	PubMed	citation	PMID:19874784	pubmed	19874784	create date:2009/10/31 | first author:Hubel DH
A stretch from the periphery helps brain clocks feel the daily heat.	/pubmed/19874783	Edery I.	Neuron. 2009 Oct 29;64(2):157-60.	Neuron. 2009	PubMed	citation	PMID:19874783	pubmed	19874783	create date:2009/10/31 | first author:Edery I
History matters: illuminating metaplasticity in the developing brain.	/pubmed/19874782	Wang SZ, Tao HW.	Neuron. 2009 Oct 29;64(2):155-7.	Neuron. 2009	PubMed	citation	PMID:19874782	pubmed	19874782	create date:2009/10/31 | first author:Wang SZ
Go with the flow -- but only in one direction.	/pubmed/19874781	Anishchenko A, Feller MB.	Neuron. 2009 Oct 29;64(2):152-4.	Neuron. 2009	PubMed	citation	PMID:19874781	pubmed	19874781	create date:2009/10/31 | first author:Anishchenko A
Guidance receptors find their places in the axonal order.	/pubmed/19874780	Wright AP, Zinn K.	Neuron. 2009 Oct 29;64(2):150-2.	Neuron. 2009	PubMed	citation	PMID:19874780	pubmed	19874780	create date:2009/10/31 | first author:Wright AP
Sun proteins enlighten nuclear movement in development.	/pubmed/19874779	Koizumi H, Gleeson JG.	Neuron. 2009 Oct 29;64(2):147-9.	Neuron. 2009	PubMed	citation	PMID:19874779	pubmed	19874779	create date:2009/10/31 | first author:Koizumi H
A coat of many colors: neuroimmune crosstalk in human immunodeficiency virus infection.	/pubmed/19840555	Kraft-Terry SD, Buch SJ, Fox HS, Gendelman HE.	Neuron. 2009 Oct 15;64(1):133-45. Review.	Neuron. 2009	PubMed	citation	PMID:19840555	pubmed	19840555	create date:2009/10/21 | first author:Kraft-Terry SD
Innate and adaptive autoimmunity directed to the central nervous system.	/pubmed/19840554	Bhat R, Steinman L.	Neuron. 2009 Oct 15;64(1):123-32. Review. Erratum in: Neuron. 2009 Oct 29;64(2):292. Neuron. 2009 Nov 25;64(4):590.	Neuron. 2009	PubMed	citation	PMID:19840554	pubmed	19840554	create date:2009/10/21 | first author:Bhat R
Immune activation in brain aging and neurodegeneration: too much or too little?	/pubmed/19840553	Lucin KM, Wyss-Coray T.	Neuron. 2009 Oct 15;64(1):110-22. Review.	Neuron. 2009	PubMed	citation	PMID:19840553	pubmed	19840553	create date:2009/10/21 | first author:Lucin KM
Immune proteins in brain development and synaptic plasticity.	/pubmed/19840552	Boulanger LM.	Neuron. 2009 Oct 15;64(1):93-109. Review.	Neuron. 2009	PubMed	citation	PMID:19840552	pubmed	19840552	create date:2009/10/21 | first author:Boulanger LM
Immune influence on adult neural stem cell regulation and function.	/pubmed/19840551	Carpentier PA, Palmer TD.	Neuron. 2009 Oct 15;64(1):79-92. Review.	Neuron. 2009	PubMed	citation	PMID:19840551	pubmed	19840551	create date:2009/10/21 | first author:Carpentier PA
Cytokines and CNS development.	/pubmed/19840550	Deverman BE, Patterson PH.	Neuron. 2009 Oct 15;64(1):61-78. Review.	Neuron. 2009	PubMed	citation	PMID:19840550	pubmed	19840550	create date:2009/10/21 | first author:Deverman BE
Taking advantage of the systemic immune system to cure brain diseases.	/pubmed/19840549	Yong VW, Rivest S.	Neuron. 2009 Oct 15;64(1):55-60. Review.	Neuron. 2009	PubMed	citation	PMID:19840549	pubmed	19840549	create date:2009/10/21 | first author:Yong VW
Current challenges in glia-pain biology.	/pubmed/19840548	McMahon SB, Malcangio M.	Neuron. 2009 Oct 15;64(1):46-54. Review.	Neuron. 2009	PubMed	citation	PMID:19840548	pubmed	19840548	create date:2009/10/21 | first author:McMahon SB
MHC class I: an unexpected role in neuronal plasticity.	/pubmed/19840547	Shatz CJ.	Neuron. 2009 Oct 15;64(1):40-5.	Neuron. 2009	PubMed	citation	PMID:19840547	pubmed	19840547	create date:2009/10/21 | first author:Shatz CJ
The stressed CNS: when glucocorticoids aggravate inflammation.	/pubmed/19840546	Sorrells SF, Caso JR, Munhoz CD, Sapolsky RM.	Neuron. 2009 Oct 15;64(1):33-9. Review.	Neuron. 2009	PubMed	citation	PMID:19840546	pubmed	19840546	create date:2009/10/21 | first author:Sorrells SF
The neurology of the immune system: neural reflexes regulate immunity.	/pubmed/19840545	Rosas-Ballina M, Tracey KJ.	Neuron. 2009 Oct 15;64(1):28-32. Review.	Neuron. 2009	PubMed	citation	PMID:19840545	pubmed	19840545	create date:2009/10/21 | first author:Rosas-Ballina M
The promise of epidemiologic studies: neuroimmune mechanisms in the etiologies of brain disorders.	/pubmed/19840544	Ellman LM, Susser ES.	Neuron. 2009 Oct 15;64(1):25-7.	Neuron. 2009	PubMed	citation	PMID:19840544	pubmed	19840544	create date:2009/10/21 | first author:Ellman LM
Harnessing immune alterations in neurodegenerative diseases.	/pubmed/19840543	Björkqvist M, Wild EJ, Tabrizi SJ.	Neuron. 2009 Oct 15;64(1):21-4.	Neuron. 2009	PubMed	citation	PMID:19840543	pubmed	19840543	create date:2009/10/21 | first author:Björkqvist M
Viral infection leading to brain dysfunction: more prevalent than appreciated?	/pubmed/19840542	van den Pol AN.	Neuron. 2009 Oct 15;64(1):17-20.	Neuron. 2009	PubMed	citation	PMID:19840542	pubmed	19840542	create date:2009/10/21 | first author:van den Pol AN
Neuroendocrine and immune influences on the CNS: it's a matter of sex.	/pubmed/19840541	Bale TL.	Neuron. 2009 Oct 15;64(1):13-6.	Neuron. 2009	PubMed	citation	PMID:19840541	pubmed	19840541	create date:2009/10/21 | first author:Bale TL
Breaking boundaries in neural-immune interactions.	/pubmed/19840540	McAllister AK, van de Water J.	Neuron. 2009 Oct 15;64(1):9-12.	Neuron. 2009	PubMed	citation	PMID:19840540	pubmed	19840540	create date:2009/10/21 | first author:McAllister AK
Bayesian reconstruction of natural images from human brain activity.	/pubmed/19778517	Naselaris T, Prenger RJ, Kay KN, Oliver M, Gallant JL.	Neuron. 2009 Sep 24;63(6):902-15.	Neuron. 2009	PubMed	citation	PMID:19778517	pubmed	19778517	create date:2009/09/26 | first author:Naselaris T
Tracking the emergence of conceptual knowledge during human decision making.	/pubmed/19778516	Kumaran D, Summerfield JJ, Hassabis D, Maguire EA.	Neuron. 2009 Sep 24;63(6):889-901.	Neuron. 2009	PubMed	citation	PMID:19778516	pubmed	19778516	create date:2009/09/26 | first author:Kumaran D
Spatial attention decorrelates intrinsic activity fluctuations in macaque area V4.	/pubmed/19778515	Mitchell JF, Sundberg KA, Reynolds JH.	Neuron. 2009 Sep 24;63(6):879-88.	Neuron. 2009	PubMed	citation	PMID:19778515	pubmed	19778515	create date:2009/09/26 | first author:Mitchell JF
Cortical firing and sleep homeostasis.	/pubmed/19778514	Vyazovskiy VV, Olcese U, Lazimy YM, Faraguna U, Esser SK, Williams JC, Cirelli C, Tononi G.	Neuron. 2009 Sep 24;63(6):865-78.	Neuron. 2009	PubMed	citation	PMID:19778514	pubmed	19778514	create date:2009/09/26 | first author:Vyazovskiy VV
Representations of odor in the piriform cortex.	/pubmed/19778513	Stettler DD, Axel R.	Neuron. 2009 Sep 24;63(6):854-64. Erratum in: Neuron. 2009 Oct 29;64(2):292.	Neuron. 2009	PubMed	citation	PMID:19778513	pubmed	19778513	create date:2009/09/26 | first author:Stettler DD
Dynamics of fast and slow inhibition from cerebellar golgi cells allow flexible control of synaptic integration.	/pubmed/19778512	Crowley JJ, Fioravante D, Regehr WG.	Neuron. 2009 Sep 24;63(6):843-53.	Neuron. 2009	PubMed	citation	PMID:19778512	pubmed	19778512	create date:2009/09/26 | first author:Crowley JJ
Precise subcellular input retinotopy and its computational consequences in an identified visual interneuron.	/pubmed/19778511	Peron SP, Jones PW, Gabbiani F.	Neuron. 2009 Sep 24;63(6):830-42.	Neuron. 2009	PubMed	citation	PMID:19778511	pubmed	19778511	create date:2009/09/26 | first author:Peron SP
High-affinity kainate receptor subunits are necessary for ionotropic but not metabotropic signaling.	/pubmed/19778510	Fernandes HB, Catches JS, Petralia RS, Copits BA, Xu J, Russell TA, Swanson GT, Contractor A.	Neuron. 2009 Sep 24;63(6):818-29.	Neuron. 2009	PubMed	citation	PMID:19778510	pubmed	19778510	create date:2009/09/26 | first author:Fernandes HB
Characterization of small RNAs in Aplysia reveals a role for miR-124 in constraining synaptic plasticity through CREB.	/pubmed/19778509	Rajasethupathy P, Fiumara F, Sheridan R, Betel D, Puthanveettil SV, Russo JJ, Sander C, Tuschl T, Kandel E.	Neuron. 2009 Sep 24;63(6):803-17.	Neuron. 2009	PubMed	citation	PMID:19778509	pubmed	19778509	create date:2009/09/26 | first author:Rajasethupathy P
The microRNA bantam functions in epithelial cells to regulate scaling growth of dendrite arbors in drosophila sensory neurons.	/pubmed/19778508	Parrish JZ, Xu P, Kim CC, Jan LY, Jan YN.	Neuron. 2009 Sep 24;63(6):788-802.	Neuron. 2009	PubMed	citation	PMID:19778508	pubmed	19778508	create date:2009/09/26 | first author:Parrish JZ
Roles of disrupted-in-schizophrenia 1-interacting protein girdin in postnatal development of the dentate gyrus.	/pubmed/19778507	Enomoto A, Asai N, Namba T, Wang Y, Kato T, Tanaka M, Tatsumi H, Taya S, Tsuboi D, Kuroda K, Kaneko N, Sawamoto K, Miyamoto R, Jijiwa M, Murakumo Y, Sokabe M, Seki T, Kaibuchi K, Takahashi M.	Neuron. 2009 Sep 24;63(6):774-87.	Neuron. 2009	PubMed	citation	PMID:19778507	pubmed	19778507	create date:2009/09/26 | first author:Enomoto A
DISC1 regulates new neuron development in the adult brain via modulation of AKT-mTOR signaling through KIAA1212.	/pubmed/19778506	Kim JY, Duan X, Liu CY, Jang MH, Guo JU, Pow-anpongkul N, Kang E, Song H, Ming GL.	Neuron. 2009 Sep 24;63(6):761-73.	Neuron. 2009	PubMed	citation	PMID:19778506	pubmed	19778506	create date:2009/09/26 | first author:Kim JY
Automated analysis of cellular signals from large-scale calcium imaging data.	/pubmed/19778505	Mukamel EA, Nimmerjahn A, Schnitzer MJ.	Neuron. 2009 Sep 24;63(6):747-60.	Neuron. 2009	PubMed	citation	PMID:19778505	pubmed	19778505	create date:2009/09/26 | first author:Mukamel EA
The neurobiology of decision: consensus and controversy.	/pubmed/19778504	Kable JW, Glimcher PW.	Neuron. 2009 Sep 24;63(6):733-45. Review.	Neuron. 2009	PubMed	citation	PMID:19778504	pubmed	19778504	create date:2009/09/26 | first author:Kable JW
Title	URL	Description	Details	ShortDetails	Resource	Type	Identifiers	Db	EntrezUID	Properties
Cortical enlightenment: are attentional gamma oscillations driven by ING or PING?	/pubmed/19778503	Tiesinga P, Sejnowski TJ.	Neuron. 2009 Sep 24;63(6):727-32. Review.	Neuron. 2009	PubMed	citation	PMID:19778503	pubmed	19778503	create date:2009/09/26 | first author:Tiesinga P
Confidence and corrections: how we make and un-make up our minds.	/pubmed/19778502	Pearson J, Platt ML.	Neuron. 2009 Sep 24;63(6):724-6.	Neuron. 2009	PubMed	citation	PMID:19778502	pubmed	19778502	create date:2009/09/26 | first author:Pearson J
Conceptual representation and the making of new decisions.	/pubmed/19778501	Boorman ED, Rushworth MF.	Neuron. 2009 Sep 24;63(6):721-3.	Neuron. 2009	PubMed	citation	PMID:19778501	pubmed	19778501	create date:2009/09/26 | first author:Boorman ED
Resting our cortices by going DOWN to sleep.	/pubmed/19778500	Mignot E, Huguenard JR.	Neuron. 2009 Sep 24;63(6):719-21.	Neuron. 2009	PubMed	citation	PMID:19778500	pubmed	19778500	create date:2009/09/26 | first author:Mignot E
Computational sophistication at a single GABAergic connection.	/pubmed/19778499	Pavlov I, Walker MC, Kullmann DM.	Neuron. 2009 Sep 24;63(6):716-8.	Neuron. 2009	PubMed	citation	PMID:19778499	pubmed	19778499	create date:2009/09/26 | first author:Pavlov I
MicroRNAs in memory processing.	/pubmed/19778498	Fischbach SJ, Carew TJ.	Neuron. 2009 Sep 24;63(6):714-6.	Neuron. 2009	PubMed	citation	PMID:19778498	pubmed	19778498	create date:2009/09/26 | first author:Fischbach SJ
How DISC1 regulates postnatal brain development: girdin gets in on the AKT.	/pubmed/19778497	Porteous D, Millar K.	Neuron. 2009 Sep 24;63(6):711-3.	Neuron. 2009	PubMed	citation	PMID:19778497	pubmed	19778497	create date:2009/09/26 | first author:Porteous D
Recollection, familiarity, and cortical reinstatement: a multivoxel pattern analysis.	/pubmed/19755111	Johnson JD, McDuff SG, Rugg MD, Norman KA.	Neuron. 2009 Sep 10;63(5):697-708.	Neuron. 2009	PubMed	citation	PMID:19755111	pubmed	19755111	create date:2009/09/17 | first author:Johnson JD
Temporal framing of thalamic relay-mode firing by phasic inhibition during the alpha rhythm.	/pubmed/19755110	Lorincz ML, Kékesi KA, Juhász G, Crunelli V, Hughes SW.	Neuron. 2009 Sep 10;63(5):683-96.	Neuron. 2009	PubMed	citation	PMID:19755110	pubmed	19755110	create date:2009/09/17 | first author:Lorincz ML
Dopamine enables in vivo synaptic plasticity associated with the addictive drug nicotine.	/pubmed/19755109	Tang J, Dani JA.	Neuron. 2009 Sep 10;63(5):673-82.	Neuron. 2009	PubMed	citation	PMID:19755109	pubmed	19755109	create date:2009/09/17 | first author:Tang J
Differences in cortical versus subcortical GABAergic signaling: a candidate mechanism of electroclinical uncoupling of neonatal seizures.	/pubmed/19755108	Glykys J, Dzhala VI, Kuchibhotla KV, Feng G, Kuner T, Augustine G, Bacskai BJ, Staley KJ.	Neuron. 2009 Sep 10;63(5):657-72.	Neuron. 2009	PubMed	citation	PMID:19755108	pubmed	19755108	create date:2009/09/17 | first author:Glykys J
NCS-1 in the dentate gyrus promotes exploration, synaptic plasticity, and rapid acquisition of spatial memory.	/pubmed/19755107	Saab BJ, Georgiou J, Nath A, Lee FJ, Wang M, Michalon A, Liu F, Mansuy IM, Roder JC.	Neuron. 2009 Sep 10;63(5):643-56.	Neuron. 2009	PubMed	citation	PMID:19755107	pubmed	19755107	create date:2009/09/17 | first author:Saab BJ
Neuroligin 2 drives postsynaptic assembly at perisomatic inhibitory synapses through gephyrin and collybistin.	/pubmed/19755106	Poulopoulos A, Aramuni G, Meyer G, Soykan T, Hoon M, Papadopoulos T, Zhang M, Paarmann I, Fuchs C, Harvey K, Jedlicka P, Schwarzacher SW, Betz H, Harvey RJ, Brose N, Zhang W, Varoqueaux F.	Neuron. 2009 Sep 10;63(5):628-42.	Neuron. 2009	PubMed	citation	PMID:19755106	pubmed	19755106	create date:2009/09/17 | first author:Poulopoulos A
LIG family receptor tyrosine kinase-associated proteins modulate growth factor signals during neural development.	/pubmed/19755105	Mandai K, Guo T, St Hillaire C, Meabon JS, Kanning KC, Bothwell M, Ginty DD.	Neuron. 2009 Sep 10;63(5):614-27.	Neuron. 2009	PubMed	citation	PMID:19755105	pubmed	19755105	create date:2009/09/17 | first author:Mandai K
Polycomb limits the neurogenic competence of neural precursor cells to promote astrogenic fate transition.	/pubmed/19755104	Hirabayashi Y, Suzki N, Tsuboi M, Endo TA, Toyoda T, Shinga J, Koseki H, Vidal M, Gotoh Y.	Neuron. 2009 Sep 10;63(5):600-13.	Neuron. 2009	PubMed	citation	PMID:19755104	pubmed	19755104	create date:2009/09/17 | first author:Hirabayashi Y
The eyes have it: hippocampal activity predicts expression of memory in eye movements.	/pubmed/19755103	Hannula DE, Ranganath C.	Neuron. 2009 Sep 10;63(5):592-9.	Neuron. 2009	PubMed	citation	PMID:19755103	pubmed	19755103	create date:2009/09/17 | first author:Hannula DE
CCM2 mediates death signaling by the TrkA receptor tyrosine kinase.	/pubmed/19755102	Harel L, Costa B, Tcherpakov M, Zapatka M, Oberthuer A, Hansford LM, Vojvodic M, Levy Z, Chen ZY, Lee FS, Avigad S, Yaniv I, Shi L, Eils R, Fischer M, Brors B, Kaplan DR, Fainzilber M.	Neuron. 2009 Sep 10;63(5):585-91.	Neuron. 2009	PubMed	citation	PMID:19755102	pubmed	19755102	create date:2009/09/17 | first author:Harel L
Intention, action planning, and decision making in parietal-frontal circuits.	/pubmed/19755101	Andersen RA, Cui H.	Neuron. 2009 Sep 10;63(5):568-83. Review.	Neuron. 2009	PubMed	citation	PMID:19755101	pubmed	19755101	create date:2009/09/17 | first author:Andersen RA
A new ion channel blooms at the synapse.	/pubmed/19755100	Kuo SP, Trussell LO.	Neuron. 2009 Sep 10;63(5):566-7.	Neuron. 2009	PubMed	citation	PMID:19755100	pubmed	19755100	create date:2009/09/17 | first author:Kuo SP
Nicotine's Allure.	/pubmed/19755099	McGehee DS.	Neuron. 2009 Sep 10;63(5):564-5.	Neuron. 2009	PubMed	citation	PMID:19755099	pubmed	19755099	create date:2009/09/17 | first author:McGehee DS
It's in my eyes, but it doesn't look that way to me.	/pubmed/19755098	Kumaran D, Wagner AD.	Neuron. 2009 Sep 10;63(5):561-3.	Neuron. 2009	PubMed	citation	PMID:19755098	pubmed	19755098	create date:2009/09/17 | first author:Kumaran D
Live or let die: CCM2 provides the link.	/pubmed/19755097	Gruber-Olipitz M, Segal RA.	Neuron. 2009 Sep 10;63(5):559-60.	Neuron. 2009	PubMed	citation	PMID:19755097	pubmed	19755097	create date:2009/09/17 | first author:Gruber-Olipitz M
Generating coherent patterns of activity from chaotic neural networks.	/pubmed/19709635	Sussillo D, Abbott LF.	Neuron. 2009 Aug 27;63(4):544-57.	Neuron. 2009	PubMed	citation	PMID:19709635	pubmed	19709635	create date:2009/08/28 | first author:Sussillo D
Activation of the opioidergic descending pain control system underlies placebo analgesia.	/pubmed/19709634	Eippert F, Bingel U, Schoell ED, Yacubian J, Klinger R, Lorenz J, Büchel C.	Neuron. 2009 Aug 27;63(4):533-43.	Neuron. 2009	PubMed	citation	PMID:19709634	pubmed	19709634	create date:2009/08/28 | first author:Eippert F
MT neurons combine visual motion with a smooth eye movement signal to code depth-sign from motion parallax.	/pubmed/19709633	Nadler JW, Nawrot M, Angelaki DE, DeAngelis GC.	Neuron. 2009 Aug 27;63(4):523-32.	Neuron. 2009	PubMed	citation	PMID:19709633	pubmed	19709633	create date:2009/08/28 | first author:Nadler JW
Direct activation of sparse, distributed populations of cortical neurons by electrical microstimulation.	/pubmed/19709632	Histed MH, Bonin V, Reid RC.	Neuron. 2009 Aug 27;63(4):508-22.	Neuron. 2009	PubMed	citation	PMID:19709632	pubmed	19709632	create date:2009/08/28 | first author:Histed MH
Hippocampal replay of extended experience.	/pubmed/19709631	Davidson TJ, Kloosterman F, Wilson MA.	Neuron. 2009 Aug 27;63(4):497-507.	Neuron. 2009	PubMed	citation	PMID:19709631	pubmed	19709631	create date:2009/08/28 | first author:Davidson TJ
Synaptotagmin has an essential function in synaptic vesicle positioning for synchronous release in addition to its role as a calcium sensor.	/pubmed/19709630	Young SM Jr, Neher E.	Neuron. 2009 Aug 27;63(4):482-96.	Neuron. 2009	PubMed	citation	PMID:19709630	pubmed	19709630	create date:2009/08/28 | first author:Young SM Jr
The cell-intrinsic requirement of Sox6 for cortical interneuron development.	/pubmed/19709629	Batista-Brito R, Rossignol E, Hjerling-Leffler J, Denaxa M, Wegner M, Lefebvre V, Pachnis V, Fishell G.	Neuron. 2009 Aug 27;63(4):466-81.	Neuron. 2009	PubMed	citation	PMID:19709629	pubmed	19709629	create date:2009/08/28 | first author:Batista-Brito R
Distinct temporal requirements for the homeobox gene Gsx2 in specifying striatal and olfactory bulb neuronal fates.	/pubmed/19709628	Waclaw RR, Wang B, Pei Z, Ehrman LA, Campbell K.	Neuron. 2009 Aug 27;63(4):451-65.	Neuron. 2009	PubMed	citation	PMID:19709628	pubmed	19709628	create date:2009/08/28 | first author:Waclaw RR
Spontaneous generation of prion infectivity in fatal familial insomnia knockin mice.	/pubmed/19709627	Jackson WS, Borkowski AW, Faas H, Steele AD, King OD, Watson N, Jasanoff A, Lindquist S.	Neuron. 2009 Aug 27;63(4):438-50.	Neuron. 2009	PubMed	citation	PMID:19709627	pubmed	19709627	create date:2009/08/28 | first author:Jackson WS
Supraresolution imaging in brain slices using stimulated-emission depletion two-photon laser scanning microscopy.	/pubmed/19709626	Ding JB, Takasaki KT, Sabatini BL.	Neuron. 2009 Aug 27;63(4):429-37.	Neuron. 2009	PubMed	citation	PMID:19709626	pubmed	19709626	create date:2009/08/28 | first author:Ding JB
Harnessing chaos in recurrent neural networks.	/pubmed/19709625	Buonomano DV.	Neuron. 2009 Aug 27;63(4):423-5. Review.	Neuron. 2009	PubMed	citation	PMID:19709625	pubmed	19709625	create date:2009/08/28 | first author:Buonomano DV
Imagining the possibilities: ripples, routes, and reactivation.	/pubmed/19709624	Knierim JJ.	Neuron. 2009 Aug 27;63(4):421-3. Review.	Neuron. 2009	PubMed	citation	PMID:19709624	pubmed	19709624	create date:2009/08/28 | first author:Knierim JJ
Location matters: synaptotagmin helps place vesicles near calcium channels.	/pubmed/19709623	McNeil BD, Wu LG.	Neuron. 2009 Aug 27;63(4):419-21. Review.	Neuron. 2009	PubMed	citation	PMID:19709623	pubmed	19709623	create date:2009/08/28 | first author:McNeil BD
Motor learning is optimally tuned to the properties of motor noise.	/pubmed/19679079	van Beers RJ.	Neuron. 2009 Aug 13;63(3):406-17.	Neuron. 2009	PubMed	citation	PMID:19679079	pubmed	19679079	create date:2009/08/15 | first author:van Beers RJ
Category-specific organization in the human brain does not require visual experience.	/pubmed/19679078	Mahon BZ, Anzellotti S, Schwarzbach J, Zampini M, Caramazza A.	Neuron. 2009 Aug 13;63(3):397-405. Erratum in: Neuron. 2009 Oct 29;64(2):292.	Neuron. 2009	PubMed	citation	PMID:19679078	pubmed	19679078	create date:2009/08/15 | first author:Mahon BZ
Serial, covert shifts of attention during visual search are reflected by the frontal eye fields and correlated with population oscillations.	/pubmed/19679077	Buschman TJ, Miller EK.	Neuron. 2009 Aug 13;63(3):386-96.	Neuron. 2009	PubMed	citation	PMID:19679077	pubmed	19679077	create date:2009/08/15 | first author:Buschman TJ
Recruitment of N-Type Ca(2+) channels during LTP enhances low release efficacy of hippocampal CA1 perforant path synapses.	/pubmed/19679076	Ahmed MS, Siegelbaum SA.	Neuron. 2009 Aug 13;63(3):372-85.	Neuron. 2009	PubMed	citation	PMID:19679076	pubmed	19679076	create date:2009/08/15 | first author:Ahmed MS
A role for SNAP25 in internalization of kainate receptors and synaptic plasticity.	/pubmed/19679075	Selak S, Paternain AV, Aller MI, Picó E, Rivera R, Lerma J.	Neuron. 2009 Aug 13;63(3):357-71. Erratum in: Neuron. 2009 Sep 10;63(5):709. Aller, Isabel M [corrected to Aller, M Isabel].	Neuron. 2009	PubMed	citation	PMID:19679075	pubmed	19679075	create date:2009/08/15 | first author:Selak S
Downregulation of NR3A-containing NMDARs is required for synapse maturation and memory consolidation.	/pubmed/19679074	Roberts AC, Díez-García J, Rodriguiz RM, López IP, Luján R, Martínez-Turrillas R, Picó E, Henson MA, Bernardo DR, Jarrett TM, Clendeninn DJ, López-Mascaraque L, Feng G, Lo DC, Wesseling JF, Wetsel WC, Philpot BD, Pérez-Otaño I.	Neuron. 2009 Aug 13;63(3):342-56.	Neuron. 2009	PubMed	citation	PMID:19679074	pubmed	19679074	create date:2009/08/15 | first author:Roberts AC
Obesity-blocking neurons in Drosophila.	/pubmed/19679073	Al-Anzi B, Sapin V, Waters C, Zinn K, Wyman RJ, Benzer S.	Neuron. 2009 Aug 13;63(3):329-41. Erratum in: Neuron. 2009 Oct 29;64(2):290-1.	Neuron. 2009	PubMed	citation	PMID:19679073	pubmed	19679073	create date:2009/08/15 | first author:Al-Anzi B
Overexpression of IGF-1 in muscle attenuates disease in a mouse model of spinal and bulbar muscular atrophy.	/pubmed/19679072	Palazzolo I, Stack C, Kong L, Musaro A, Adachi H, Katsuno M, Sobue G, Taylor JP, Sumner CJ, Fischbeck KH, Pennuto M.	Neuron. 2009 Aug 13;63(3):316-28.	Neuron. 2009	PubMed	citation	PMID:19679072	pubmed	19679072	create date:2009/08/15 | first author:Palazzolo I
Linking genetically defined neurons to behavior through a broadly applicable silencing allele.	/pubmed/19679071	Kim JC, Cook MN, Carey MR, Shen C, Regehr WG, Dymecki SM.	Neuron. 2009 Aug 13;63(3):305-15.	Neuron. 2009	PubMed	citation	PMID:19679071	pubmed	19679071	create date:2009/08/15 | first author:Kim JC
The role of apolipoprotein E in Alzheimer's disease.	/pubmed/19679070	Kim J, Basak JM, Holtzman DM.	Neuron. 2009 Aug 13;63(3):287-303. Review.	Neuron. 2009	PubMed	citation	PMID:19679070	pubmed	19679070	create date:2009/08/15 | first author:Kim J
A nonvisual look at the functional organization of visual cortex.	/pubmed/19679069	Peelen MV, Kastner S.	Neuron. 2009 Aug 13;63(3):284-6.	Neuron. 2009	PubMed	citation	PMID:19679069	pubmed	19679069	create date:2009/08/15 | first author:Peelen MV
The pre/post LTP debate.	/pubmed/19679068	Lisman JE.	Neuron. 2009 Aug 13;63(3):281-4.	Neuron. 2009	PubMed	citation	PMID:19679068	pubmed	19679068	create date:2009/08/15 | first author:Lisman JE
Too fat to fly? New brain circuits regulate obesity in Drosophila.	/pubmed/19679067	Kaun KR, Heberlein U.	Neuron. 2009 Aug 13;63(3):279-81.	Neuron. 2009	PubMed	citation	PMID:19679067	pubmed	19679067	create date:2009/08/15 | first author:Kaun KR
IGF-1: elixir for motor neuron diseases.	/pubmed/19679066	Papanikolaou T, Ellerby LM.	Neuron. 2009 Aug 13;63(3):277-8.	Neuron. 2009	PubMed	citation	PMID:19679066	pubmed	19679066	create date:2009/08/15 | first author:Papanikolaou T
Mind the gap: binding experiences across space and time in the human hippocampus.	/pubmed/19640484	Staresina BP, Davachi L.	Neuron. 2009 Jul 30;63(2):267-76.	Neuron. 2009	PubMed	citation	PMID:19640484	pubmed	19640484	create date:2009/07/31 | first author:Staresina BP
Title	URL	Description	Details	ShortDetails	Resource	Type	Identifiers	Db	EntrezUID	Properties
Feature- and order-based timing representations in the frontal cortex.	/pubmed/19640483	Genovesio A, Tsujimoto S, Wise SP.	Neuron. 2009 Jul 30;63(2):254-66.	Neuron. 2009	PubMed	citation	PMID:19640483	pubmed	19640483	create date:2009/07/31 | first author:Genovesio A
Learning substrates in the primate prefrontal cortex and striatum: sustained activity related to successful actions.	/pubmed/19640482	Histed MH, Pasupathy A, Miller EK.	Neuron. 2009 Jul 30;63(2):244-53.	Neuron. 2009	PubMed	citation	PMID:19640482	pubmed	19640482	create date:2009/07/31 | first author:Histed MH
GABA(B) receptor activation inhibits neuronal excitability and spatial learning in the entorhinal cortex by activating TREK-2 K+ channels.	/pubmed/19640481	Deng PY, Xiao Z, Yang C, Rojanathammanee L, Grisanti L, Watt J, Geiger JD, Liu R, Porter JE, Lei S.	Neuron. 2009 Jul 30;63(2):230-43.	Neuron. 2009	PubMed	citation	PMID:19640481	pubmed	19640481	create date:2009/07/31 | first author:Deng PY
Calcium dependence of exo- and endocytotic coupling at a glutamatergic synapse.	/pubmed/19640480	Hosoi N, Holt M, Sakaba T.	Neuron. 2009 Jul 30;63(2):216-29.	Neuron. 2009	PubMed	citation	PMID:19640480	pubmed	19640480	create date:2009/07/31 | first author:Hosoi N
Tweek, an evolutionarily conserved protein, is required for synaptic vesicle recycling.	/pubmed/19640479	Verstreken P, Ohyama T, Haueter C, Habets RL, Lin YQ, Swan LE, Ly CV, Venken KJ, De Camilli P, Bellen HJ.	Neuron. 2009 Jul 30;63(2):203-15.	Neuron. 2009	PubMed	citation	PMID:19640479	pubmed	19640479	create date:2009/07/31 | first author:Verstreken P
Mammalian Par3 regulates progenitor cell asymmetric division via notch signaling in the developing neocortex.	/pubmed/19640478	Bultje RS, Castaneda-Castellanos DR, Jan LY, Jan YN, Kriegstein AR, Shi SH.	Neuron. 2009 Jul 30;63(2):189-202.	Neuron. 2009	PubMed	citation	PMID:19640478	pubmed	19640478	create date:2009/07/31 | first author:Bultje RS
Amyloid deposition is associated with impaired default network function in older persons without dementia.	/pubmed/19640477	Sperling RA, Laviolette PS, O'Keefe K, O'Brien J, Rentz DM, Pihlajamaki M, Marshall G, Hyman BT, Selkoe DJ, Hedden T, Buckner RL, Becker JA, Johnson KA.	Neuron. 2009 Jul 30;63(2):178-88.	Neuron. 2009	PubMed	citation	PMID:19640477	pubmed	19640477	create date:2009/07/31 | first author:Sperling RA
Synapse distribution suggests a two-stage model of dendritic integration in CA1 pyramidal neurons.	/pubmed/19640476	Katz Y, Menon V, Nicholson DA, Geinisman Y, Kath WL, Spruston N.	Neuron. 2009 Jul 30;63(2):171-7. Review.	Neuron. 2009	PubMed	citation	PMID:19640476	pubmed	19640476	create date:2009/07/31 | first author:Katz Y
Activity-dependent regulation of synapses by retrograde messengers.	/pubmed/19640475	Regehr WG, Carey MR, Best AR.	Neuron. 2009 Jul 30;63(2):154-70. Review.	Neuron. 2009	PubMed	citation	PMID:19640475	pubmed	19640475	create date:2009/07/31 | first author:Regehr WG
Which object appeared longer?	/pubmed/19640474	Tanji J, Mushiake H.	Neuron. 2009 Jul 30;63(2):148-9.	Neuron. 2009	PubMed	citation	PMID:19640474	pubmed	19640474	create date:2009/07/31 | first author:Tanji J
Past performance is indicative of future returns.	/pubmed/19640473	Smith NJ, Narayanan NS, Laubach M.	Neuron. 2009 Jul 30;63(2):146-8.	Neuron. 2009	PubMed	citation	PMID:19640473	pubmed	19640473	create date:2009/07/31 | first author:Smith NJ
Traffic jams during vesicle cycling lead to synaptic depression.	/pubmed/19640472	Kim JH, von Gersdorff H.	Neuron. 2009 Jul 30;63(2):143-5.	Neuron. 2009	PubMed	citation	PMID:19640472	pubmed	19640472	create date:2009/07/31 | first author:Kim JH
Amyloid + activation = Alzheimer's?	/pubmed/19640471	Jagust W.	Neuron. 2009 Jul 30;63(2):141-3.	Neuron. 2009	PubMed	citation	PMID:19640471	pubmed	19640471	create date:2009/07/31 | first author:Jagust W
Training improves multitasking performance by increasing the speed of information processing in human prefrontal cortex.	/pubmed/19607798	Dux PE, Tombu MN, Harrison S, Rogers BP, Tong F, Marois R.	Neuron. 2009 Jul 16;63(1):127-38.	Neuron. 2009	PubMed	citation	PMID:19607798	pubmed	19607798	create date:2009/07/18 | first author:Dux PE
Midbrain dopamine neurons signal preference for advance information about upcoming rewards.	/pubmed/19607797	Bromberg-Martin ES, Hikosaka O.	Neuron. 2009 Jul 16;63(1):119-26.	Neuron. 2009	PubMed	citation	PMID:19607797	pubmed	19607797	create date:2009/07/18 | first author:Bromberg-Martin ES
Translocation of a winner" climbing fiber to the Purkinje cell dendrite and subsequent elimination of "losers" from the soma in developing cerebellum."	/pubmed/19607796	Hashimoto K, Ichikawa R, Kitamura K, Watanabe M, Kano M.	Neuron. 2009 Jul 16;63(1):106-18.	Neuron. 2009	PubMed	citation	PMID:19607796	pubmed	19607796	create date:2009/07/18 | first author:Hashimoto K
Endocytic trafficking and recycling maintain a pool of mobile surface AMPA receptors required for synaptic potentiation.	/pubmed/19607795	Petrini EM, Lu J, Cognet L, Lounis B, Ehlers MD, Choquet D.	Neuron. 2009 Jul 16;63(1):92-105.	Neuron. 2009	PubMed	citation	PMID:19607795	pubmed	19607795	create date:2009/07/18 | first author:Petrini EM
GOSPEL: a neuroprotective protein that binds to GAPDH upon S-nitrosylation.	/pubmed/19607794	Sen N, Hara MR, Ahmad AS, Cascio MB, Kamiya A, Ehmsen JT, Agrawal N, Hester L, Doré S, Snyder SH, Sawa A.	Neuron. 2009 Jul 16;63(1):81-91. Erratum in: Neuron. 2009 Sep 10;63(5):709. Aggrawal, Nishant [corrected to Agrawal, Nishant].	Neuron. 2009	PubMed	citation	PMID:19607794	pubmed	19607794	create date:2009/07/18 | first author:Sen N
Myosin II motors and F-actin dynamics drive the coordinated movement of the centrosome and soma during CNS glial-guided neuronal migration.	/pubmed/19607793	Solecki DJ, Trivedi N, Govek EE, Kerekes RA, Gleason SS, Hatten ME.	Neuron. 2009 Jul 16;63(1):63-80.	Neuron. 2009	PubMed	citation	PMID:19607793	pubmed	19607793	create date:2009/07/18 | first author:Solecki DJ
Fgf10 regulates transition period of cortical stem cell differentiation to radial glia controlling generation of neurons and basal progenitors.	/pubmed/19607792	Sahara S, O'Leary DD.	Neuron. 2009 Jul 16;63(1):48-62.	Neuron. 2009	PubMed	citation	PMID:19607792	pubmed	19607792	create date:2009/07/18 | first author:Sahara S
In vivo cocaine experience generates silent synapses.	/pubmed/19607791	Huang YH, Lin Y, Mu P, Lee BR, Brown TE, Wayman G, Marie H, Liu W, Yan Z, Sorg BA, Schlüter OM, Zukin RS, Dong Y.	Neuron. 2009 Jul 16;63(1):40-7.	Neuron. 2009	PubMed	citation	PMID:19607791	pubmed	19607791	create date:2009/07/18 | first author:Huang YH
Remote control of neuronal activity in transgenic mice expressing evolved G protein-coupled receptors.	/pubmed/19607790	Alexander GM, Rogan SC, Abbas AI, Armbruster BN, Pei Y, Allen JA, Nonneman RJ, Hartmann J, Moy SS, Nicolelis MA, McNamara JO, Roth BL.	Neuron. 2009 Jul 16;63(1):27-39.	Neuron. 2009	PubMed	citation	PMID:19607790	pubmed	19607790	create date:2009/07/18 | first author:Alexander GM
Shotgun proteomics in neuroscience.	/pubmed/19607789	Liao L, McClatchy DB, Yates JR.	Neuron. 2009 Jul 16;63(1):12-26.	Neuron. 2009	PubMed	citation	PMID:19607789	pubmed	19607789	create date:2009/07/18 | first author:Liao L
Deal breaker: semaphorin and specificity in the spinal stretch reflex circuit.	/pubmed/19607788	Maro GS, Shen K, Cheng HJ.	Neuron. 2009 Jul 16;63(1):8-11.	Neuron. 2009	PubMed	citation	PMID:19607788	pubmed	19607788	create date:2009/07/18 | first author:Maro GS
It's lonely at the top: winning climbing fibers ascend dendrites solo.	/pubmed/19607787	Draft RW, Lichtman JW.	Neuron. 2009 Jul 16;63(1):6-8.	Neuron. 2009	PubMed	citation	PMID:19607787	pubmed	19607787	create date:2009/07/18 | first author:Draft RW
According to GOSPEL: filling in the GAP(DH) of NO-mediated neurotoxicity.	/pubmed/19607786	Nakamura T, Lipton SA.	Neuron. 2009 Jul 16;63(1):3-6.	Neuron. 2009	PubMed	citation	PMID:19607786	pubmed	19607786	create date:2009/07/18 | first author:Nakamura T
Baby got brain: Fgf10 sets rostral cortical size.	/pubmed/19607785	Phoenix TN, Temple S.	Neuron. 2009 Jul 16;63(1):1-3.	Neuron. 2009	PubMed	citation	PMID:19607785	pubmed	19607785	create date:2009/07/18 | first author:Phoenix TN
The brain under self-control: modulation of inhibitory and monitoring cortical networks during hypnotic paralysis.	/pubmed/19555654	Cojan Y, Waber L, Schwartz S, Rossier L, Forster A, Vuilleumier P.	Neuron. 2009 Jun 25;62(6):862-75.	Neuron. 2009	PubMed	citation	PMID:19555654	pubmed	19555654	create date:2009/06/27 | first author:Cojan Y
Odor representations in olfactory cortex: sparse" coding	global inhibition	and oscillations."	/pubmed/19555653	Poo C, Isaacson JS.	Neuron. 2009 Jun 25;62(6):850-61.	Neuron. 2009	PubMed	citation	PMID:19555653	pubmed	19555653	create date:2009/06/27 | first author:Poo C
Metaplasticity of hypothalamic synapses following in vivo challenge.	/pubmed/19555652	Kuzmiski JB, Pittman QJ, Bains JS.	Neuron. 2009 Jun 25;62(6):839-49.	Neuron. 2009	PubMed	citation	PMID:19555652	pubmed	19555652	create date:2009/06/27 | first author:Kuzmiski JB
Burst-timing-dependent plasticity of NMDA receptor-mediated transmission in midbrain dopamine neurons.	/pubmed/19555651	Harnett MT, Bernier BE, Ahn KC, Morikawa H.	Neuron. 2009 Jun 25;62(6):826-38.	Neuron. 2009	PubMed	citation	PMID:19555651	pubmed	19555651	create date:2009/06/27 | first author:Harnett MT
Association with the auxiliary subunit PEX5R/Trip8b controls responsiveness of HCN channels to cAMP and adrenergic stimulation.	/pubmed/19555650	Zolles G, Wenzel D, Bildl W, Schulte U, Hofmann A, Müller CS, Thumfart JO, Vlachos A, Deller T, Pfeifer A, Fleischmann BK, Roeper J, Fakler B, Klöcker N.	Neuron. 2009 Jun 25;62(6):814-25.	Neuron. 2009	PubMed	citation	PMID:19555650	pubmed	19555650	create date:2009/06/27 | first author:Zolles G
TRIP8b splice variants form a family of auxiliary subunits that regulate gating and trafficking of HCN channels in the brain.	/pubmed/19555649	Santoro B, Piskorowski RA, Pian P, Hu L, Liu H, Siegelbaum SA.	Neuron. 2009 Jun 25;62(6):802-13.	Neuron. 2009	PubMed	citation	PMID:19555649	pubmed	19555649	create date:2009/06/27 | first author:Santoro B
Soluble oligomers of amyloid Beta protein facilitate hippocampal long-term depression by disrupting neuronal glutamate uptake.	/pubmed/19555648	Li S, Hong S, Shepardson NE, Walsh DM, Shankar GM, Selkoe D.	Neuron. 2009 Jun 25;62(6):788-801.	Neuron. 2009	PubMed	citation	PMID:19555648	pubmed	19555648	create date:2009/06/27 | first author:Li S
Hippocampal CA3 output is crucial for ripple-associated reactivation and consolidation of memory.	/pubmed/19555647	Nakashiba T, Buhl DL, McHugh TJ, Tonegawa S.	Neuron. 2009 Jun 25;62(6):781-7.	Neuron. 2009	PubMed	citation	PMID:19555647	pubmed	19555647	create date:2009/06/27 | first author:Nakashiba T
Graded levels of FGF protein span the midbrain and can instruct graded induction and repression of neural mapping labels.	/pubmed/19555646	Chen Y, Mohammadi M, Flanagan JG.	Neuron. 2009 Jun 25;62(6):773-80.	Neuron. 2009	PubMed	citation	PMID:19555646	pubmed	19555646	create date:2009/06/27 | first author:Chen Y
Amygdala inhibitory circuits and the control of fear memory.	/pubmed/19555645	Ehrlich I, Humeau Y, Grenier F, Ciocchi S, Herry C, Lüthi A.	Neuron. 2009 Jun 25;62(6):757-71. Review.	Neuron. 2009	PubMed	citation	PMID:19555645	pubmed	19555645	create date:2009/06/27 | first author:Ehrlich I
Applying neuroscience to architecture.	/pubmed/19555644	Eberhard JP.	Neuron. 2009 Jun 25;62(6):753-6.	Neuron. 2009	PubMed	citation	PMID:19555644	pubmed	19555644	create date:2009/06/27 | first author:Eberhard JP
Inhibition acts globally to shape olfactory cortical tuning.	/pubmed/19555643	Schoppa NE.	Neuron. 2009 Jun 25;62(6):750-2.	Neuron. 2009	PubMed	citation	PMID:19555643	pubmed	19555643	create date:2009/06/27 | first author:Schoppa NE
Tripping the HCN breaker.	/pubmed/19555642	Lipscombe D, Pan JQ.	Neuron. 2009 Jun 25;62(6):747-50.	Neuron. 2009	PubMed	citation	PMID:19555642	pubmed	19555642	create date:2009/06/27 | first author:Lipscombe D
Reactivating memories for consolidation.	/pubmed/19555641	Jadhav SP, Frank LM.	Neuron. 2009 Jun 25;62(6):745-6.	Neuron. 2009	PubMed	citation	PMID:19555641	pubmed	19555641	create date:2009/06/27 | first author:Jadhav SP
How green is the grass on the other side? Frontopolar cortex and the evidence in favor of alternative courses of action.	/pubmed/19524531	Boorman ED, Behrens TE, Woolrich MW, Rushworth MF.	Neuron. 2009 Jun 11;62(5):733-43.	Neuron. 2009	PubMed	citation	PMID:19524531	pubmed	19524531	create date:2009/06/16 | first author:Boorman ED
Memory and decision making in the frontal cortex during visual motion processing for smooth pursuit eye movements.	/pubmed/19524530	Shichinohe N, Akao T, Kurkin S, Fukushima J, Kaneko CR, Fukushima K.	Neuron. 2009 Jun 11;62(5):717-32.	Neuron. 2009	PubMed	citation	PMID:19524530	pubmed	19524530	create date:2009/06/16 | first author:Shichinohe N
Inhibitory plasticity in a lateral band improves cortical detection of natural vocalizations.	/pubmed/19524529	Galindo-Leon EE, Lin FG, Liu RC.	Neuron. 2009 Jun 11;62(5):705-16.	Neuron. 2009	PubMed	citation	PMID:19524529	pubmed	19524529	create date:2009/06/16 | first author:Galindo-Leon EE
Synchronization of midbrain dopaminergic neurons is enhanced by rewarding events.	/pubmed/19524528	Joshua M, Adler A, Prut Y, Vaadia E, Wickens JR, Bergman H.	Neuron. 2009 Jun 11;62(5):695-704.	Neuron. 2009	PubMed	citation	PMID:19524528	pubmed	19524528	create date:2009/06/16 | first author:Joshua M
Sphingosine facilitates SNARE complex assembly and activates synaptic vesicle exocytosis.	/pubmed/19524527	Darios F, Wasser C, Shakirzyanova A, Giniatullin A, Goodman K, Munoz-Bravo JL, Raingo J, Jorgacevski J, Kreft M, Zorec R, Rosa JM, Gandia L, Gutiérrez LM, Binz T, Giniatullin R, Kavalali ET, Davletov B.	Neuron. 2009 Jun 11;62(5):683-94.	Neuron. 2009	PubMed	citation	PMID:19524527	pubmed	19524527	create date:2009/06/16 | first author:Darios F
Activity-dependent tuning of inhibitory neurotransmission based on GABAAR diffusion dynamics.	/pubmed/19524526	Bannai H, Lévi S, Schweizer C, Inoue T, Launey T, Racine V, Sibarita JB, Mikoshiba K, Triller A.	Neuron. 2009 Jun 11;62(5):670-82.	Neuron. 2009	PubMed	citation	PMID:19524526	pubmed	19524526	create date:2009/06/16 | first author:Bannai H
Neural activity regulates synaptic properties and dendritic structure in vivo through calcineurin/NFAT signaling.	/pubmed/19524525	Schwartz N, Schohl A, Ruthazer ES.	Neuron. 2009 Jun 11;62(5):655-69.	Neuron. 2009	PubMed	citation	PMID:19524525	pubmed	19524525	create date:2009/06/16 | first author:Schwartz N
Retinoid signaling and neurogenin2 function are coupled for the specification of spinal motor neurons through a chromatin modifier CBP.	/pubmed/19524524	Lee S, Lee B, Lee JW, Lee SK.	Neuron. 2009 Jun 11;62(5):641-54.	Neuron. 2009	PubMed	citation	PMID:19524524	pubmed	19524524	create date:2009/06/16 | first author:Lee S
The stoichiometry of AMPA receptors and TARPs varies by neuronal cell type.	/pubmed/19524523	Shi Y, Lu W, Milstein AD, Nicoll RA.	Neuron. 2009 Jun 11;62(5):633-40.	Neuron. 2009	PubMed	citation	PMID:19524523	pubmed	19524523	create date:2009/06/16 | first author:Shi Y
Title	URL	Description	Details	ShortDetails	Resource	Type	Identifiers	Db	EntrezUID	Properties
Neurons that fire together also conspire together: is normal sleep circuitry hijacked to generate epilepsy?	/pubmed/19524522	Beenhakker MP, Huguenard JR.	Neuron. 2009 Jun 11;62(5):612-32. Review.	Neuron. 2009	PubMed	citation	PMID:19524522	pubmed	19524522	create date:2009/06/16 | first author:Beenhakker MP
Comparing the bird in the hand with the ones in the bush.	/pubmed/19524521	Bunge SA, Wendelken C.	Neuron. 2009 Jun 11;62(5):609-11.	Neuron. 2009	PubMed	citation	PMID:19524521	pubmed	19524521	create date:2009/06/16 | first author:Bunge SA
Video game for monkeys.	/pubmed/19524520	Schlag JD, Schlag-Rey M.	Neuron. 2009 Jun 11;62(5):608-9.	Neuron. 2009	PubMed	citation	PMID:19524520	pubmed	19524520	create date:2009/06/16 | first author:Schlag JD
Inhibitory plasticity in auditory cortex.	/pubmed/19524519	Nelken I.	Neuron. 2009 Jun 11;62(5):605-7.	Neuron. 2009	PubMed	citation	PMID:19524519	pubmed	19524519	create date:2009/06/16 | first author:Nelken I
Synaptobrevin, sphingolipids, and secretion: lube 'n' go at the synapse.	/pubmed/19524518	Verhage M, van Meer G.	Neuron. 2009 Jun 11;62(5):603-5.	Neuron. 2009	PubMed	citation	PMID:19524518	pubmed	19524518	create date:2009/06/16 | first author:Verhage M
Separate neural mechanisms underlie choices and strategic preferences in risky decision making.	/pubmed/19477159	Venkatraman V, Payne JW, Bettman JR, Luce MF, Huettel SA.	Neuron. 2009 May 28;62(4):593-602.	Neuron. 2009	PubMed	citation	PMID:19477159	pubmed	19477159	create date:2009/05/30 | first author:Venkatraman V
Inhibitory stabilization of the cortical network underlies visual surround suppression.	/pubmed/19477158	Ozeki H, Finn IM, Schaffer ES, Miller KD, Ferster D.	Neuron. 2009 May 28;62(4):578-92.	Neuron. 2009	PubMed	citation	PMID:19477158	pubmed	19477158	create date:2009/05/30 | first author:Ozeki H
Instantaneous modulation of gamma oscillation frequency by balancing excitation with inhibition.	/pubmed/19477157	Atallah BV, Scanziani M.	Neuron. 2009 May 28;62(4):566-77.	Neuron. 2009	PubMed	citation	PMID:19477157	pubmed	19477157	create date:2009/05/30 | first author:Atallah BV
Inhibitory regulation of electrically coupled neurons in the inferior olive is mediated by asynchronous release of GABA.	/pubmed/19477156	Best AR, Regehr WG.	Neuron. 2009 May 28;62(4):555-65.	Neuron. 2009	PubMed	citation	PMID:19477156	pubmed	19477156	create date:2009/05/30 | first author:Best AR
A general model of synaptic transmission and short-term plasticity.	/pubmed/19477155	Pan B, Zucker RS.	Neuron. 2009 May 28;62(4):539-54.	Neuron. 2009	PubMed	citation	PMID:19477155	pubmed	19477155	create date:2009/05/30 | first author:Pan B
A tyramine-gated chloride channel coordinates distinct motor programs of a Caenorhabditis elegans escape response.	/pubmed/19477154	Pirri JK, McPherson AD, Donnelly JL, Francis MM, Alkema MJ.	Neuron. 2009 May 28;62(4):526-38.	Neuron. 2009	PubMed	citation	PMID:19477154	pubmed	19477154	create date:2009/05/30 | first author:Pirri JK
Wnt signaling mediates experience-related regulation of synapse numbers and mossy fiber connectivities in the adult hippocampus.	/pubmed/19477153	Gogolla N, Galimberti I, Deguchi Y, Caroni P.	Neuron. 2009 May 28;62(4):510-25.	Neuron. 2009	PubMed	citation	PMID:19477153	pubmed	19477153	create date:2009/05/30 | first author:Gogolla N
Functional and evolutionary insights into human brain development through global transcriptome analysis.	/pubmed/19477152	Johnson MB, Kawasawa YI, Mason CE, Krsnik Z, Coppola G, Bogdanović D, Geschwind DH, Mane SM, State MW, Sestan N.	Neuron. 2009 May 28;62(4):494-509.	Neuron. 2009	PubMed	citation	PMID:19477152	pubmed	19477152	create date:2009/05/30 | first author:Johnson MB
Neurogenesis-dependent and -independent effects of fluoxetine in an animal model of anxiety/depression.	/pubmed/19477151	David DJ, Samuels BA, Rainer Q, Wang JW, Marsteller D, Mendez I, Drew M, Craig DA, Guiard BP, Guilloux JP, Artymyshyn RP, Gardier AM, Gerald C, Antonijevic IA, Leonardo ED, Hen R.	Neuron. 2009 May 28;62(4):479-93.	Neuron. 2009	PubMed	citation	PMID:19477151	pubmed	19477151	create date:2009/05/30 | first author:David DJ
Growth factor-dependent trafficking of cerebellar NMDA receptors via protein kinase B/Akt phosphorylation of NR2C.	/pubmed/19477150	Chen BS, Roche KW.	Neuron. 2009 May 28;62(4):471-8.	Neuron. 2009	PubMed	citation	PMID:19477150	pubmed	19477150	create date:2009/05/30 | first author:Chen BS
Learning to encode timing: mechanisms of plasticity in the auditory brainstem.	/pubmed/19477149	Tzounopoulos T, Kraus N.	Neuron. 2009 May 28;62(4):463-9. Review.	Neuron. 2009	PubMed	citation	PMID:19477149	pubmed	19477149	create date:2009/05/30 | first author:Tzounopoulos T
Tyramine: a new receptor and a new role at the synapse.	/pubmed/19477148	Branicky R, Schafer WR.	Neuron. 2009 May 28;62(4):458-60.	Neuron. 2009	PubMed	citation	PMID:19477148	pubmed	19477148	create date:2009/05/30 | first author:Branicky R
Transcriptional regulation and alternative splicing make for better brains.	/pubmed/19477147	Dehay C, Kennedy H.	Neuron. 2009 May 28;62(4):455-7.	Neuron. 2009	PubMed	citation	PMID:19477147	pubmed	19477147	create date:2009/05/30 | first author:Dehay C
Dissecting the pathophysiology of depression with a Swiss army knife.	/pubmed/19477146	Lledo PM.	Neuron. 2009 May 28;62(4):453-5.	Neuron. 2009	PubMed	citation	PMID:19477146	pubmed	19477146	create date:2009/05/30 | first author:Lledo PM
Learning shapes the representation of behavioral choice in the human brain.	/pubmed/19447098	Li S, Mayhew SD, Kourtzi Z.	Neuron. 2009 May 14;62(3):441-52.	Neuron. 2009	PubMed	citation	PMID:19447098	pubmed	19447098	create date:2009/05/19 | first author:Li S
Beyond Poisson: increased spike-time regularity across primate parietal cortex.	/pubmed/19447097	Maimon G, Assad JA.	Neuron. 2009 May 14;62(3):426-40.	Neuron. 2009	PubMed	citation	PMID:19447097	pubmed	19447097	create date:2009/05/19 | first author:Maimon G
Spontaneous events outline the realm of possible sensory responses in neocortical populations.	/pubmed/19447096	Luczak A, Barthó P, Harris KD.	Neuron. 2009 May 14;62(3):413-25.	Neuron. 2009	PubMed	citation	PMID:19447096	pubmed	19447096	create date:2009/05/19 | first author:Luczak A
Motor behavior activates Bergmann glial networks.	/pubmed/19447095	Nimmerjahn A, Mukamel EA, Schnitzer MJ.	Neuron. 2009 May 14;62(3):400-12.	Neuron. 2009	PubMed	citation	PMID:19447095	pubmed	19447095	create date:2009/05/19 | first author:Nimmerjahn A
Encoding of oscillations by axonal bursts in inferior olive neurons.	/pubmed/19447094	Mathy A, Ho SS, Davie JT, Duguid IC, Clark BA, Häusser M.	Neuron. 2009 May 14;62(3):388-99.	Neuron. 2009	PubMed	citation	PMID:19447094	pubmed	19447094	create date:2009/05/19 | first author:Mathy A
Harmonin mutations cause mechanotransduction defects in cochlear hair cells.	/pubmed/19447093	Grillet N, Xiong W, Reynolds A, Kazmierczak P, Sato T, Lillo C, Dumont RA, Hintermann E, Sczaniecka A, Schwander M, Williams D, Kachar B, Gillespie PG, Müller U.	Neuron. 2009 May 14;62(3):375-87.	Neuron. 2009	PubMed	citation	PMID:19447093	pubmed	19447093	create date:2009/05/19 | first author:Grillet N
Subcellular dynamics of type II PKA in neurons.	/pubmed/19447092	Zhong H, Sia GM, Sato TR, Gray NW, Mao T, Khuchua Z, Huganir RL, Svoboda K.	Neuron. 2009 May 14;62(3):363-74.	Neuron. 2009	PubMed	citation	PMID:19447092	pubmed	19447092	create date:2009/05/19 | first author:Zhong H
Sonic hedgehog guides axons through a noncanonical, Src-family-kinase-dependent signaling pathway.	/pubmed/19447091	Yam PT, Langlois SD, Morin S, Charron F.	Neuron. 2009 May 14;62(3):349-62.	Neuron. 2009	PubMed	citation	PMID:19447091	pubmed	19447091	create date:2009/05/19 | first author:Yam PT
Genome-wide analysis of chromatin regulation by cocaine reveals a role for sirtuins.	/pubmed/19447090	Renthal W, Kumar A, Xiao G, Wilkinson M, Covington HE 3rd, Maze I, Sikder D, Robison AJ, LaPlant Q, Dietz DM, Russo SJ, Vialou V, Chakravarty S, Kodadek TJ, Stack A, Kabbaj M, Nestler EJ.	Neuron. 2009 May 14;62(3):335-48.	Neuron. 2009	PubMed	citation	PMID:19447090	pubmed	19447090	create date:2009/05/19 | first author:Renthal W
Genetic identification of an On-Off direction-selective retinal ganglion cell subtype reveals a layer-specific subcortical map of posterior motion.	/pubmed/19447089	Huberman AD, Wei W, Elstrott J, Stafford BK, Feller MB, Barres BA.	Neuron. 2009 May 14;62(3):327-34.	Neuron. 2009	PubMed	citation	PMID:19447089	pubmed	19447089	create date:2009/05/19 | first author:Huberman AD
Alternative functions of core cell cycle regulators in neuronal migration, neuronal maturation, and synaptic plasticity.	/pubmed/19447088	Frank CL, Tsai LH.	Neuron. 2009 May 14;62(3):312-26. Review.	Neuron. 2009	PubMed	citation	PMID:19447088	pubmed	19447088	create date:2009/05/19 | first author:Frank CL
Poisson or not Poisson: differences in spike train statistics between parietal cortical areas.	/pubmed/19447087	Averbeck BB.	Neuron. 2009 May 14;62(3):310-1.	Neuron. 2009	PubMed	citation	PMID:19447087	pubmed	19447087	create date:2009/05/19 | first author:Averbeck BB
Reading the clock: how Purkinje cells decode the phase of olivary oscillations.	/pubmed/19447086	Hansel C.	Neuron. 2009 May 14;62(3):308-9.	Neuron. 2009	PubMed	citation	PMID:19447086	pubmed	19447086	create date:2009/05/19 | first author:Hansel C
Rethinking how hearing happens.	/pubmed/19447085	Xu Z, Ricci AJ, Heller S.	Neuron. 2009 May 14;62(3):305-7.	Neuron. 2009	PubMed	citation	PMID:19447085	pubmed	19447085	create date:2009/05/19 | first author:Xu Z
State-dependent variability of neuronal responses to transcranial magnetic stimulation of the visual cortex.	/pubmed/19409273	Pasley BN, Allen EA, Freeman RD.	Neuron. 2009 Apr 30;62(2):291-303.	Neuron. 2009	PubMed	citation	PMID:19409273	pubmed	19409273	create date:2009/05/05 | first author:Pasley BN
Timing, timing, timing: fast decoding of object information from intracranial field potentials in human visual cortex.	/pubmed/19409272	Liu H, Agam Y, Madsen JR, Kreiman G.	Neuron. 2009 Apr 30;62(2):281-90.	Neuron. 2009	PubMed	citation	PMID:19409272	pubmed	19409272	create date:2009/05/05 | first author:Liu H
The orbitofrontal cortex and ventral tegmental area are necessary for learning from unexpected outcomes.	/pubmed/19409271	Takahashi YK, Roesch MR, Stalnaker TA, Haney RZ, Calu DJ, Taylor AR, Burke KA, Schoenbaum G.	Neuron. 2009 Apr 30;62(2):269-80.	Neuron. 2009	PubMed	citation	PMID:19409271	pubmed	19409271	create date:2009/05/05 | first author:Takahashi YK
Subunit composition of synaptic AMPA receptors revealed by a single-cell genetic approach.	/pubmed/19409270	Lu W, Shi Y, Jackson AC, Bjorgan K, During MJ, Sprengel R, Seeburg PH, Nicoll RA.	Neuron. 2009 Apr 30;62(2):254-68.	Neuron. 2009	PubMed	citation	PMID:19409270	pubmed	19409270	create date:2009/05/05 | first author:Lu W
Expression of long-term plasticity at individual synapses in hippocampus is graded, bidirectional, and mainly presynaptic: optical quantal analysis.	/pubmed/19409269	Enoki R, Hu YL, Hamilton D, Fine A.	Neuron. 2009 Apr 30;62(2):242-53.	Neuron. 2009	PubMed	citation	PMID:19409269	pubmed	19409269	create date:2009/05/05 | first author:Enoki R
Synaptic and extrasynaptic factors governing glutamatergic retinal waves.	/pubmed/19409268	Blankenship AG, Ford KJ, Johnson J, Seal RP, Edwards RH, Copenhagen DR, Feller MB.	Neuron. 2009 Apr 30;62(2):230-41.	Neuron. 2009	PubMed	citation	PMID:19409268	pubmed	19409268	create date:2009/05/05 | first author:Blankenship AG
Interplay between cytosolic dopamine, calcium, and alpha-synuclein causes selective death of substantia nigra neurons.	/pubmed/19409267	Mosharov EV, Larsen KE, Kanter E, Phillips KA, Wilson K, Schmitz Y, Krantz DE, Kobayashi K, Edwards RH, Sulzer D.	Neuron. 2009 Apr 30;62(2):218-29.	Neuron. 2009	PubMed	citation	PMID:19409267	pubmed	19409267	create date:2009/05/05 | first author:Mosharov EV
Uncoupling dendrite growth and patterning: single-cell knockout analysis of NMDA receptor 2B.	/pubmed/19409266	Espinosa JS, Wheeler DG, Tsien RW, Luo L.	Neuron. 2009 Apr 30;62(2):205-17.	Neuron. 2009	PubMed	citation	PMID:19409266	pubmed	19409266	create date:2009/05/05 | first author:Espinosa JS
Evidence for highly selective neuronal tuning to whole words in the visual word form area"."	/pubmed/19409265	Glezer LS, Jiang X, Riesenhuber M.	Neuron. 2009 Apr 30;62(2):199-204.	Neuron. 2009	PubMed	citation	PMID:19409265	pubmed	19409265	create date:2009/05/05 | first author:Glezer LS
Millisecond-timescale optical control of neural dynamics in the nonhuman primate brain.	/pubmed/19409264	Han X, Qian X, Bernstein JG, Zhou HH, Franzesi GT, Stern P, Bronson RT, Graybiel AM, Desimone R, Boyden ES.	Neuron. 2009 Apr 30;62(2):191-8.	Neuron. 2009	PubMed	citation	PMID:19409264	pubmed	19409264	create date:2009/05/05 | first author:Han X
Rapid neocortical dynamics: cellular and network mechanisms.	/pubmed/19409263	Haider B, McCormick DA.	Neuron. 2009 Apr 30;62(2):171-89. Review.	Neuron. 2009	PubMed	citation	PMID:19409263	pubmed	19409263	create date:2009/05/05 | first author:Haider B
The speed of categorization in the human visual system.	/pubmed/19409262	Thorpe SJ.	Neuron. 2009 Apr 30;62(2):168-70.	Neuron. 2009	PubMed	citation	PMID:19409262	pubmed	19409262	create date:2009/05/05 | first author:Thorpe SJ
AMPA receptor subunits get their share of the pie.	/pubmed/19409261	Béïque JC, Huganir RL.	Neuron. 2009 Apr 30;62(2):165-8.	Neuron. 2009	PubMed	citation	PMID:19409261	pubmed	19409261	create date:2009/05/05 | first author:Béïque JC
A lethal convergence of dopamine and calcium.	/pubmed/19409260	Surmeier DJ.	Neuron. 2009 Apr 30;62(2):163-4.	Neuron. 2009	PubMed	citation	PMID:19409260	pubmed	19409260	create date:2009/05/05 | first author:Surmeier DJ
Deos the bairn not raed ervey lteter by istlef, but the wrod as a wlohe?	/pubmed/19409259	Grill-Spector K, Witthoft N.	Neuron. 2009 Apr 30;62(2):161-2.	Neuron. 2009	PubMed	citation	PMID:19409259	pubmed	19409259	create date:2009/05/05 | first author:Grill-Spector K
The dawning of primate optogenetics.	/pubmed/19409258	Berdyyeva TK, Reynolds JH.	Neuron. 2009 Apr 30;62(2):159-60.	Neuron. 2009	PubMed	citation	PMID:19409258	pubmed	19409258	create date:2009/05/05 | first author:Berdyyeva TK
Dynamic readout of behaviorally relevant signals from area MT during task switching.	/pubmed/19376074	Sasaki R, Uka T.	Neuron. 2009 Apr 16;62(1):147-57.	Neuron. 2009	PubMed	citation	PMID:19376074	pubmed	19376074	create date:2009/04/21 | first author:Sasaki R
Title	URL	Description	Details	ShortDetails	Resource	Type	Identifiers	Db	EntrezUID	Properties
Parallel processing in the corticogeniculate pathway of the macaque monkey.	/pubmed/19376073	Briggs F, Usrey WM.	Neuron. 2009 Apr 16;62(1):135-46.	Neuron. 2009	PubMed	citation	PMID:19376073	pubmed	19376073	create date:2009/04/21 | first author:Briggs F
Accurate sound localization in reverberant environments is mediated by robust encoding of spatial cues in the auditory midbrain.	/pubmed/19376072	Devore S, Ihlefeld A, Hancock K, Shinn-Cunningham B, Delgutte B.	Neuron. 2009 Apr 16;62(1):123-34.	Neuron. 2009	PubMed	citation	PMID:19376072	pubmed	19376072	create date:2009/04/21 | first author:Devore S
Noradrenergic control of associative synaptic plasticity by selective modulation of instructive signals.	/pubmed/19376071	Carey MR, Regehr WG.	Neuron. 2009 Apr 16;62(1):112-22.	Neuron. 2009	PubMed	citation	PMID:19376071	pubmed	19376071	create date:2009/04/21 | first author:Carey MR
Pathway interactions and synaptic plasticity in the dendritic tuft regions of CA1 pyramidal neurons.	/pubmed/19376070	Takahashi H, Magee JC.	Neuron. 2009 Apr 16;62(1):102-11.	Neuron. 2009	PubMed	citation	PMID:19376070	pubmed	19376070	create date:2009/04/21 | first author:Takahashi H
Activity patterns govern synapse-specific AMPA receptor trafficking between deliverable and synaptic pools.	/pubmed/19376069	Kielland A, Bochorishvili G, Corson J, Zhang L, Rosin DL, Heggelund P, Zhu JJ.	Neuron. 2009 Apr 16;62(1):84-101.	Neuron. 2009	PubMed	citation	PMID:19376069	pubmed	19376069	create date:2009/04/21 | first author:Kielland A
Activation of the p75 neurotrophin receptor through conformational rearrangement of disulphide-linked receptor dimers.	/pubmed/19376068	Vilar M, Charalampopoulos I, Kenchappa RS, Simi A, Karaca E, Reversi A, Choi S, Bothwell M, Mingarro I, Friedman WJ, Schiavo G, Bastiaens PI, Verveer PJ, Carter BD, Ibáñez CF.	Neuron. 2009 Apr 16;62(1):72-83.	Neuron. 2009	PubMed	citation	PMID:19376068	pubmed	19376068	create date:2009/04/21 | first author:Vilar M
KCC2 expression promotes the termination of cortical interneuron migration in a voltage-sensitive calcium-dependent manner.	/pubmed/19376067	Bortone D, Polleux F.	Neuron. 2009 Apr 16;62(1):53-71.	Neuron. 2009	PubMed	citation	PMID:19376067	pubmed	19376067	create date:2009/04/21 | first author:Bortone D
Neurodegenerative diseases target large-scale human brain networks.	/pubmed/19376066	Seeley WW, Crawford RK, Zhou J, Miller BL, Greicius MD.	Neuron. 2009 Apr 16;62(1):42-52.	Neuron. 2009	PubMed	citation	PMID:19376066	pubmed	19376066	create date:2009/04/21 | first author:Seeley WW
Capacity-enhancing synaptic learning rules in a medial temporal lobe online learning model.	/pubmed/19376065	Wu XE, Mel BW.	Neuron. 2009 Apr 16;62(1):31-41.	Neuron. 2009	PubMed	citation	PMID:19376065	pubmed	19376065	create date:2009/04/21 | first author:Wu XE
Reading the book of memory: sparse sampling versus dense mapping of connectomes.	/pubmed/19376064	Seung HS.	Neuron. 2009 Apr 16;62(1):17-29. Erratum in: Neuron. 2009 Jul 16;63(1):139.	Neuron. 2009	PubMed	citation	PMID:19376064	pubmed	19376064	create date:2009/04/21 | first author:Seung HS
Response to: Yuval-Greenberg et al., Transient Induced Gamma-Band Response in EEG as a Manifestation of Miniature Saccades." Neuron 58	429-441."	/pubmed/19376062	Melloni L, Schwiedrzik CM, Wibral M, Rodriguez E, Singer W.	Neuron. 2009 Apr 16;62(1):8-10; author reply 10-12. No abstract available.	Neuron. 2009	PubMed	citation	PMID:19376062	pubmed	19376062	create date:2009/04/21 | first author:Melloni L
A novel view of hearing in reverberation.	/pubmed/19376061	Takahashi T.	Neuron. 2009 Apr 16;62(1):6-7.	Neuron. 2009	PubMed	citation	PMID:19376061	pubmed	19376061	create date:2009/04/21 | first author:Takahashi T
A p75(NTR) pivoting paradigm propels perspicacity.	/pubmed/19376060	Barker PA.	Neuron. 2009 Apr 16;62(1):3-5.	Neuron. 2009	PubMed	citation	PMID:19376060	pubmed	19376060	create date:2009/04/21 | first author:Barker PA
Defining neurocognitive networks in the BOLD new world of computed connectivity.	/pubmed/19376059	Mesulam M.	Neuron. 2009 Apr 16;62(1):1-3.	Neuron. 2009	PubMed	citation	PMID:19376059	pubmed	19376059	create date:2009/04/21 | first author:Mesulam M
Spatial attention modulates center-surround interactions in macaque visual area v4.	/pubmed/19324003	Sundberg KA, Mitchell JF, Reynolds JH.	Neuron. 2009 Mar 26;61(6):952-63.	Neuron. 2009	PubMed	citation	PMID:19324003	pubmed	19324003	create date:2009/03/28 | first author:Sundberg KA
Cognitive set reconfiguration signaled by macaque posterior parietal neurons.	/pubmed/19324002	Kamigaki T, Fukushima T, Miyashita Y.	Neuron. 2009 Mar 26;61(6):941-51.	Neuron. 2009	PubMed	citation	PMID:19324002	pubmed	19324002	create date:2009/03/28 | first author:Kamigaki T
Trial outcome and associative learning signals in the monkey hippocampus.	/pubmed/19324001	Wirth S, Avsar E, Chiu CC, Sharma V, Smith AC, Brown E, Suzuki WA.	Neuron. 2009 Mar 26;61(6):930-40.	Neuron. 2009	PubMed	citation	PMID:19324001	pubmed	19324001	create date:2009/03/28 | first author:Wirth S
Selective gating of glutamatergic inputs to excitatory neurons of amygdala by presynaptic GABAb receptor.	/pubmed/19324000	Pan BX, Dong Y, Ito W, Yanagawa Y, Shigemoto R, Morozov A.	Neuron. 2009 Mar 26;61(6):917-29.	Neuron. 2009	PubMed	citation	PMID:19324000	pubmed	19324000	create date:2009/03/28 | first author:Pan BX
Activity-dependent control of neuronal output by local and global dendritic spike attenuation.	/pubmed/19323999	Remy S, Csicsvari J, Beck H.	Neuron. 2009 Mar 26;61(6):906-16.	Neuron. 2009	PubMed	citation	PMID:19323999	pubmed	19323999	create date:2009/03/28 | first author:Remy S
Subcellular topography of visually driven dendritic activity in the vertebrate visual system.	/pubmed/19323998	Bollmann JH, Engert F.	Neuron. 2009 Mar 26;61(6):895-905.	Neuron. 2009	PubMed	citation	PMID:19323998	pubmed	19323998	create date:2009/03/28 | first author:Bollmann JH
Presynaptic regulation of astroglial excitatory neurotransmitter transporter GLT1.	/pubmed/19323997	Yang Y, Gozen O, Watkins A, Lorenzini I, Lepore A, Gao Y, Vidensky S, Brennan J, Poulsen D, Won Park J, Li Jeon N, Robinson MB, Rothstein JD.	Neuron. 2009 Mar 26;61(6):880-94.	Neuron. 2009	PubMed	citation	PMID:19323997	pubmed	19323997	create date:2009/03/28 | first author:Yang Y
Neurons detect increases and decreases in oxygen levels using distinct guanylate cyclases.	/pubmed/19323996	Zimmer M, Gray JM, Pokala N, Chang AJ, Karow DS, Marletta MA, Hudson ML, Morton DB, Chronis N, Bargmann CI.	Neuron. 2009 Mar 26;61(6):865-79.	Neuron. 2009	PubMed	citation	PMID:19323996	pubmed	19323996	create date:2009/03/28 | first author:Zimmer M
Distinct roles of transcription factors brn3a and brn3b in controlling the development, morphology, and function of retinal ganglion cells.	/pubmed/19323995	Badea TC, Cahill H, Ecker J, Hattar S, Nathans J.	Neuron. 2009 Mar 26;61(6):852-64.	Neuron. 2009	PubMed	citation	PMID:19323995	pubmed	19323995	create date:2009/03/28 | first author:Badea TC
LMO4 controls the balance between excitatory and inhibitory spinal V2 interneurons.	/pubmed/19323994	Joshi K, Lee S, Lee B, Lee JW, Lee SK.	Neuron. 2009 Mar 26;61(6):839-51.	Neuron. 2009	PubMed	citation	PMID:19323994	pubmed	19323994	create date:2009/03/28 | first author:Joshi K
Cation-chloride cotransporters and neuronal function.	/pubmed/19323993	Blaesse P, Airaksinen MS, Rivera C, Kaila K.	Neuron. 2009 Mar 26;61(6):820-38. Review.	Neuron. 2009	PubMed	citation	PMID:19323993	pubmed	19323993	create date:2009/03/28 | first author:Blaesse P
Nipping fear in the bud: inhibitory control in the amygdala.	/pubmed/19323992	Bolshakov VY.	Neuron. 2009 Mar 26;61(6):817-9.	Neuron. 2009	PubMed	citation	PMID:19323992	pubmed	19323992	create date:2009/03/28 | first author:Bolshakov VY
The selfish spike: local and global resets of dendritic excitability.	/pubmed/19323991	Branco T, Häusser M.	Neuron. 2009 Mar 26;61(6):815-7.	Neuron. 2009	PubMed	citation	PMID:19323991	pubmed	19323991	create date:2009/03/28 | first author:Branco T
Caught on film: the secret lives of dendrites in the tadpole optic tectum.	/pubmed/19323990	Waters J.	Neuron. 2009 Mar 26;61(6):813-4.	Neuron. 2009	PubMed	citation	PMID:19323990	pubmed	19323990	create date:2009/03/28 | first author:Waters J
What the neuron tells glia.	/pubmed/19323989	Edwards R.	Neuron. 2009 Mar 26;61(6):811-2.	Neuron. 2009	PubMed	citation	PMID:19323989	pubmed	19323989	create date:2009/03/28 | first author:Edwards R
Short-term memory for figure-ground organization in the visual cortex.	/pubmed/19285475	O'Herron P, von der Heydt R.	Neuron. 2009 Mar 12;61(5):801-9.	Neuron. 2009	PubMed	citation	PMID:19285475	pubmed	19285475	create date:2009/03/17 | first author:O'Herron P
The rostromedial tegmental nucleus (RMTg), a GABAergic afferent to midbrain dopamine neurons, encodes aversive stimuli and inhibits motor responses.	/pubmed/19285474	Jhou TC, Fields HL, Baxter MG, Saper CB, Holland PC.	Neuron. 2009 Mar 12;61(5):786-800.	Neuron. 2009	PubMed	citation	PMID:19285474	pubmed	19285474	create date:2009/03/17 | first author:Jhou TC
Differential effects of excitatory and inhibitory plasticity on synaptically driven neuronal input-output functions.	/pubmed/19285473	Carvalho TP, Buonomano DV.	Neuron. 2009 Mar 12;61(5):774-85.	Neuron. 2009	PubMed	citation	PMID:19285473	pubmed	19285473	create date:2009/03/17 | first author:Carvalho TP
Enhanced excitatory transmission at cortical synapses as the basis for facilitated spreading depression in Ca(v)2.1 knockin migraine mice.	/pubmed/19285472	Tottene A, Conti R, Fabbro A, Vecchia D, Shapovalova M, Santello M, van den Maagdenberg AM, Ferrari MD, Pietrobon D.	Neuron. 2009 Mar 12;61(5):762-73.	Neuron. 2009	PubMed	citation	PMID:19285472	pubmed	19285472	create date:2009/03/17 | first author:Tottene A
Timescales of inference in visual adaptation.	/pubmed/19285471	Wark B, Fairhall A, Rieke F.	Neuron. 2009 Mar 12;61(5):750-61.	Neuron. 2009	PubMed	citation	PMID:19285471	pubmed	19285471	create date:2009/03/17 | first author:Wark B
An unbiased expression screen for synaptogenic proteins identifies the LRRTM protein family as synaptic organizers.	/pubmed/19285470	Linhoff MW, Laurén J, Cassidy RM, Dobie FA, Takahashi H, Nygaard HB, Airaksinen MS, Strittmatter SM, Craig AM.	Neuron. 2009 Mar 12;61(5):734-49.	Neuron. 2009	PubMed	citation	PMID:19285470	pubmed	19285470	create date:2009/03/17 | first author:Linhoff MW
Wnt signals organize synaptic prepattern and axon guidance through the zebrafish unplugged/MuSK receptor.	/pubmed/19285469	Jing L, Lefebvre JL, Gordon LR, Granato M.	Neuron. 2009 Mar 12;61(5):721-33.	Neuron. 2009	PubMed	citation	PMID:19285469	pubmed	19285469	create date:2009/03/17 | first author:Jing L
Motor neurons with axial muscle projections specified by Wnt4/5 signaling.	/pubmed/19285468	Agalliu D, Takada S, Agalliu I, McMahon AP, Jessell TM.	Neuron. 2009 Mar 12;61(5):708-20.	Neuron. 2009	PubMed	citation	PMID:19285468	pubmed	19285468	create date:2009/03/17 | first author:Agalliu D
Rewards evoke learning of unconsciously processed visual stimuli in adult humans.	/pubmed/19285467	Seitz AR, Kim D, Watanabe T.	Neuron. 2009 Mar 12;61(5):700-7.	Neuron. 2009	PubMed	citation	PMID:19285467	pubmed	19285467	create date:2009/03/17 | first author:Seitz AR
Quantitative mapping of a digenic behavioral trait implicates globin variation in C. elegans sensory behaviors.	/pubmed/19285466	McGrath PT, Rockman MV, Zimmer M, Jang H, Macosko EZ, Kruglyak L, Bargmann CI.	Neuron. 2009 Mar 12;61(5):692-9.	Neuron. 2009	PubMed	citation	PMID:19285466	pubmed	19285466	create date:2009/03/17 | first author:McGrath PT
Lesion mapping of cognitive abilities linked to intelligence.	/pubmed/19285465	Gläscher J, Tranel D, Paul LK, Rudrauf D, Rorden C, Hornaday A, Grabowski T, Damasio H, Adolphs R.	Neuron. 2009 Mar 12;61(5):681-91.	Neuron. 2009	PubMed	citation	PMID:19285465	pubmed	19285465	create date:2009/03/17 | first author:Gläscher J
Memory, perception, and the medial temporal lobe: a synthesis of opinions.	/pubmed/19285464	Suzuki WA, Baxter MG.	Neuron. 2009 Mar 12;61(5):678-9. No abstract available.	Neuron. 2009	PubMed	citation	PMID:19285464	pubmed	19285464	create date:2009/03/17 | first author:Suzuki WA
Involvement of medial temporal lobe structures in memory and perception.	/pubmed/19285463	Baxter MG.	Neuron. 2009 Mar 12;61(5):667-77. Review.	Neuron. 2009	PubMed	citation	PMID:19285463	pubmed	19285463	create date:2009/03/17 | first author:Baxter MG
Perception and the medial temporal lobe: evaluating the current evidence.	/pubmed/19285462	Suzuki WA.	Neuron. 2009 Mar 12;61(5):657-66. Review. Erratum in: Neuron. 2009 Mar 26;61(6):964.	Neuron. 2009	PubMed	citation	PMID:19285462	pubmed	19285462	create date:2009/03/17 | first author:Suzuki WA
Signaling aversive events in the midbrain: worse than expected.	/pubmed/19285461	Quirk GJ, Sotres-Bayon F.	Neuron. 2009 Mar 12;61(5):655-6.	Neuron. 2009	PubMed	citation	PMID:19285461	pubmed	19285461	create date:2009/03/17 | first author:Quirk GJ
The headache of a hyperactive calcium channel.	/pubmed/19285460	Xue M, Rosenmund C.	Neuron. 2009 Mar 12;61(5):653-4.	Neuron. 2009	PubMed	citation	PMID:19285460	pubmed	19285460	create date:2009/03/17 | first author:Xue M
Synaptogenic proteins and synaptic organizers: many hands make light work"."	/pubmed/19285459	Brose N.	Neuron. 2009 Mar 12;61(5):650-2.	Neuron. 2009	PubMed	citation	PMID:19285459	pubmed	19285459	create date:2009/03/17 | first author:Brose N
It was nice not seeing you: perceptual learning with rewards in the absence of awareness.	/pubmed/19285458	Jessup RK, O'Doherty JP.	Neuron. 2009 Mar 12;61(5):649-50.	Neuron. 2009	PubMed	citation	PMID:19285458	pubmed	19285458	create date:2009/03/17 | first author:Jessup RK
Balanced amplification: a new mechanism of selective amplification of neural activity patterns.	/pubmed/19249282	Murphy BK, Miller KD.	Neuron. 2009 Feb 26;61(4):635-48.	Neuron. 2009	PubMed	citation	PMID:19249282	pubmed	19249282	create date:2009/03/03 | first author:Murphy BK
Memory without feedback in a neural network.	/pubmed/19249281	Goldman MS.	Neuron. 2009 Feb 26;61(4):621-34.	Neuron. 2009	PubMed	citation	PMID:19249281	pubmed	19249281	create date:2009/03/03 | first author:Goldman MS
Synapses with inhibitory neurons differentiate anterior cingulate from dorsolateral prefrontal pathways associated with cognitive control.	/pubmed/19249280	Medalla M, Barbas H.	Neuron. 2009 Feb 26;61(4):609-20.	Neuron. 2009	PubMed	citation	PMID:19249280	pubmed	19249280	create date:2009/03/03 | first author:Medalla M
Title	URL	Description	Details	ShortDetails	Resource	Type	Identifiers	Db	EntrezUID	Properties
Spike-phase coding boosts and stabilizes information carried by spatial and temporal spike patterns.	/pubmed/19249279	Kayser C, Montemurro MA, Logothetis NK, Panzeri S.	Neuron. 2009 Feb 26;61(4):597-608.	Neuron. 2009	PubMed	citation	PMID:19249279	pubmed	19249279	create date:2009/03/03 | first author:Kayser C
State-dependent spike-timing relationships between hippocampal and prefrontal circuits during sleep.	/pubmed/19249278	Wierzynski CM, Lubenov EV, Gu M, Siapas AG.	Neuron. 2009 Feb 26;61(4):587-96.	Neuron. 2009	PubMed	citation	PMID:19249278	pubmed	19249278	create date:2009/03/03 | first author:Wierzynski CM
Neural encoding of rapidly fluctuating odors.	/pubmed/19249277	Geffen MN, Broome BM, Laurent G, Meister M.	Neuron. 2009 Feb 26;61(4):570-86.	Neuron. 2009	PubMed	citation	PMID:19249277	pubmed	19249277	create date:2009/03/03 | first author:Geffen MN
A presynaptic homeostatic signaling system composed of the Eph receptor, ephexin, Cdc42, and CaV2.1 calcium channels.	/pubmed/19249276	Frank CA, Pielage J, Davis GW.	Neuron. 2009 Feb 26;61(4):556-69.	Neuron. 2009	PubMed	citation	PMID:19249276	pubmed	19249276	create date:2009/03/03 | first author:Frank CA
Miro1 is a calcium sensor for glutamate receptor-dependent localization of mitochondria at synapses.	/pubmed/19249275	Macaskill AF, Rinholm JE, Twelvetrees AE, Arancibia-Carcamo IL, Muir J, Fransson A, Aspenstrom P, Attwell D, Kittler JT.	Neuron. 2009 Feb 26;61(4):541-55.	Neuron. 2009	PubMed	citation	PMID:19249275	pubmed	19249275	create date:2009/03/03 | first author:Macaskill AF
Dscam mediates remodeling of glutamate receptors in Aplysia during de novo and learning-related synapse formation.	/pubmed/19249274	Li HL, Huang BS, Vishwasrao H, Sutedja N, Chen W, Jin I, Hawkins RD, Bailey CH, Kandel ER.	Neuron. 2009 Feb 26;61(4):527-40.	Neuron. 2009	PubMed	citation	PMID:19249274	pubmed	19249274	create date:2009/03/03 | first author:Li HL
Control of the postmating behavioral switch in Drosophila females by internal sensory neurons.	/pubmed/19249273	Yang CH, Rumpf S, Xiang Y, Gordon MD, Song W, Jan LY, Jan YN.	Neuron. 2009 Feb 26;61(4):519-26.	Neuron. 2009	PubMed	citation	PMID:19249273	pubmed	19249273	create date:2009/03/03 | first author:Yang CH
Sensory neurons in the Drosophila genital tract regulate female reproductive behavior.	/pubmed/19249272	Häsemeyer M, Yapici N, Heberlein U, Dickson BJ.	Neuron. 2009 Feb 26;61(4):511-8.	Neuron. 2009	PubMed	citation	PMID:19249272	pubmed	19249272	create date:2009/03/03 | first author:Häsemeyer M
Personality, addiction, dopamine: insights from Parkinson's disease.	/pubmed/19249271	Dagher A, Robbins TW.	Neuron. 2009 Feb 26;61(4):502-10. Review.	Neuron. 2009	PubMed	citation	PMID:19249271	pubmed	19249271	create date:2009/03/03 | first author:Dagher A
Feedforward to the past: the relation between neuronal connectivity, amplification, and short-term memory.	/pubmed/19249270	Ganguli S, Latham P.	Neuron. 2009 Feb 26;61(4):499-501.	Neuron. 2009	PubMed	citation	PMID:19249270	pubmed	19249270	create date:2009/03/03 | first author:Ganguli S
Hippocampus whispering in deep sleep to prefrontal cortex--for good memories?	/pubmed/19249269	Mölle M, Born J.	Neuron. 2009 Feb 26;61(4):496-8.	Neuron. 2009	PubMed	citation	PMID:19249269	pubmed	19249269	create date:2009/03/03 | first author:Mölle M
Moving or stopping mitochondria: Miro as a traffic cop by sensing calcium.	/pubmed/19249268	Cai Q, Sheng ZH.	Neuron. 2009 Feb 26;61(4):493-6.	Neuron. 2009	PubMed	citation	PMID:19249268	pubmed	19249268	create date:2009/03/03 | first author:Cai Q
Postcoital finesse.	/pubmed/19249267	Clyne JD, Miesenböck G.	Neuron. 2009 Feb 26;61(4):491-3.	Neuron. 2009	PubMed	citation	PMID:19249267	pubmed	19249267	create date:2009/03/03 | first author:Clyne JD
Gambling near-misses enhance motivation to gamble and recruit win-related brain circuitry.	/pubmed/19217383	Clark L, Lawrence AJ, Astley-Jones F, Gray N.	Neuron. 2009 Feb 12;61(3):481-90.	Neuron. 2009	PubMed	citation	PMID:19217383	pubmed	19217383	create date:2009/02/17 | first author:Clark L
Task difficulty and performance induce diverse adaptive patterns in gain and shape of primary auditory cortical receptive fields.	/pubmed/19217382	Atiani S, Elhilali M, David SV, Fritz JB, Shamma SA.	Neuron. 2009 Feb 12;61(3):467-80.	Neuron. 2009	PubMed	citation	PMID:19217382	pubmed	19217382	create date:2009/02/17 | first author:Atiani S
Mechanisms of sleep-dependent consolidation of cortical plasticity.	/pubmed/19217381	Aton SJ, Seibt J, Dumoulin M, Jha SK, Steinmetz N, Coleman T, Naidoo N, Frank MG.	Neuron. 2009 Feb 12;61(3):454-66.	Neuron. 2009	PubMed	citation	PMID:19217381	pubmed	19217381	create date:2009/02/17 | first author:Aton SJ
Robust microcircuit synchronization by inhibitory connections.	/pubmed/19217380	Szücs A, Huerta R, Rabinovich MI, Selverston AI.	Neuron. 2009 Feb 12;61(3):439-53.	Neuron. 2009	PubMed	citation	PMID:19217380	pubmed	19217380	create date:2009/02/17 | first author:Szücs A
Activity-dependent modulation of limbic dopamine D3 receptors by CaMKII.	/pubmed/19217379	Liu XY, Mao LM, Zhang GC, Papasian CJ, Fibuch EE, Lan HX, Zhou HF, Xu M, Wang JQ.	Neuron. 2009 Feb 12;61(3):425-38.	Neuron. 2009	PubMed	citation	PMID:19217379	pubmed	19217379	create date:2009/02/17 | first author:Liu XY
Snapin facilitates the synchronization of synaptic vesicle fusion.	/pubmed/19217378	Pan PY, Tian JH, Sheng ZH.	Neuron. 2009 Feb 12;61(3):412-24.	Neuron. 2009	PubMed	citation	PMID:19217378	pubmed	19217378	create date:2009/02/17 | first author:Pan PY
Two pathways of synaptic vesicle retrieval revealed by single-vesicle imaging.	/pubmed/19217377	Zhu Y, Xu J, Heinemann SF.	Neuron. 2009 Feb 12;61(3):397-411.	Neuron. 2009	PubMed	citation	PMID:19217377	pubmed	19217377	create date:2009/02/17 | first author:Zhu Y
A transmembrane accessory subunit that modulates kainate-type glutamate receptors.	/pubmed/19217376	Zhang W, St-Gelais F, Grabner CP, Trinidad JC, Sumioka A, Morimoto-Tomita M, Kim KS, Straub C, Burlingame AL, Howe JR, Tomita S.	Neuron. 2009 Feb 12;61(3):385-96.	Neuron. 2009	PubMed	citation	PMID:19217376	pubmed	19217376	create date:2009/02/17 | first author:Zhang W
Motor control in a Drosophila taste circuit.	/pubmed/19217375	Gordon MD, Scott K.	Neuron. 2009 Feb 12;61(3):373-84.	Neuron. 2009	PubMed	citation	PMID:19217375	pubmed	19217375	create date:2009/02/17 | first author:Gordon MD
FARP1 promotes the dendritic growth of spinal motor neuron subtypes through transmembrane Semaphorin6A and PlexinA4 signaling.	/pubmed/19217374	Zhuang B, Su YS, Sockanathan S.	Neuron. 2009 Feb 12;61(3):359-72.	Neuron. 2009	PubMed	citation	PMID:19217374	pubmed	19217374	create date:2009/02/17 | first author:Zhuang B
Heterosynaptic molecular dynamics: locally induced propagating synaptic accumulation of CaM kinase II.	/pubmed/19217373	Rose J, Jin SX, Craig AM.	Neuron. 2009 Feb 12;61(3):351-8.	Neuron. 2009	PubMed	citation	PMID:19217373	pubmed	19217373	create date:2009/02/17 | first author:Rose J
Synaptic AMPA receptor plasticity and behavior.	/pubmed/19217372	Kessels HW, Malinow R.	Neuron. 2009 Feb 12;61(3):340-50. Review.	Neuron. 2009	PubMed	citation	PMID:19217372	pubmed	19217372	create date:2009/02/17 | first author:Kessels HW
Reprogramming therapeutics: iPS cell prospects for neurodegenerative disease.	/pubmed/19217371	Abeliovich A, Doege CA.	Neuron. 2009 Feb 12;61(3):337-9.	Neuron. 2009	PubMed	citation	PMID:19217371	pubmed	19217371	create date:2009/02/17 | first author:Abeliovich A
Hooked on the D3 receptor: CaMKII's new addiction.	/pubmed/19217370	Hell JW.	Neuron. 2009 Feb 12;61(3):335-6.	Neuron. 2009	PubMed	citation	PMID:19217370	pubmed	19217370	create date:2009/02/17 | first author:Hell JW
Synaptic vesicle endocytosis: get two for the price of one?	/pubmed/19217369	Chung C, Kavalali ET.	Neuron. 2009 Feb 12;61(3):333-4.	Neuron. 2009	PubMed	citation	PMID:19217369	pubmed	19217369	create date:2009/02/17 | first author:Chung C
The curious case of a wandering kinase: CaMKII spreads the wealth?	/pubmed/19217368	Klassen MP, Shen K.	Neuron. 2009 Feb 12;61(3):331-2.	Neuron. 2009	PubMed	citation	PMID:19217368	pubmed	19217368	create date:2009/02/17 | first author:Klassen MP
Temporal coherence in the perceptual organization and cortical representation of auditory scenes.	/pubmed/19186172	Elhilali M, Ma L, Micheyl C, Oxenham AJ, Shamma SA.	Neuron. 2009 Jan 29;61(2):317-29.	Neuron. 2009	PubMed	citation	PMID:19186172	pubmed	19186172	create date:2009/02/03 | first author:Elhilali M
The excitatory neuronal network of the C2 barrel column in mouse primary somatosensory cortex.	/pubmed/19186171	Lefort S, Tomm C, Floyd Sarria JC, Petersen CC.	Neuron. 2009 Jan 29;61(2):301-16.	Neuron. 2009	PubMed	citation	PMID:19186171	pubmed	19186171	create date:2009/02/03 | first author:Lefort S
Plasticity of burst firing induced by synergistic activation of metabotropic glutamate and acetylcholine receptors.	/pubmed/19186170	Moore SJ, Cooper DC, Spruston N.	Neuron. 2009 Jan 29;61(2):287-300.	Neuron. 2009	PubMed	citation	PMID:19186170	pubmed	19186170	create date:2009/02/03 | first author:Moore SJ
An activity-dependent retrograde signal induces the expression of the high-affinity choline transporter in cholinergic neurons.	/pubmed/19186169	Krishnaswamy A, Cooper E.	Neuron. 2009 Jan 29;61(2):272-86.	Neuron. 2009	PubMed	citation	PMID:19186169	pubmed	19186169	create date:2009/02/03 | first author:Krishnaswamy A
Axon initial segment Ca2+ channels influence action potential generation and timing.	/pubmed/19186168	Bender KJ, Trussell LO.	Neuron. 2009 Jan 29;61(2):259-71.	Neuron. 2009	PubMed	citation	PMID:19186168	pubmed	19186168	create date:2009/02/03 | first author:Bender KJ
Rapid functional maturation of nascent dendritic spines.	/pubmed/19186167	Zito K, Scheuss V, Knott G, Hill T, Svoboda K.	Neuron. 2009 Jan 29;61(2):247-58.	Neuron. 2009	PubMed	citation	PMID:19186167	pubmed	19186167	create date:2009/02/03 | first author:Zito K
Pias3-dependent SUMOylation directs rod photoreceptor development.	/pubmed/19186166	Onishi A, Peng GH, Hsu C, Alexis U, Chen S, Blackshaw S.	Neuron. 2009 Jan 29;61(2):234-46.	Neuron. 2009	PubMed	citation	PMID:19186166	pubmed	19186166	create date:2009/02/03 | first author:Onishi A
Mapping of class I and class II odorant receptors to glomerular domains by two distinct types of olfactory sensory neurons in the mouse.	/pubmed/19186165	Bozza T, Vassalli A, Fuss S, Zhang JJ, Weiland B, Pacifico R, Feinstein P, Mombaerts P.	Neuron. 2009 Jan 29;61(2):220-33.	Neuron. 2009	PubMed	citation	PMID:19186165	pubmed	19186165	create date:2009/02/03 | first author:Bozza T
Astrocytic modulation of sleep homeostasis and cognitive consequences of sleep loss.	/pubmed/19186164	Halassa MM, Florian C, Fellin T, Munoz JR, Lee SY, Abel T, Haydon PG, Frank MG.	Neuron. 2009 Jan 29;61(2):213-9.	Neuron. 2009	PubMed	citation	PMID:19186164	pubmed	19186164	create date:2009/02/03 | first author:Halassa MM
Can we share a pain we never felt? Neural correlates of empathy in patients with congenital insensitivity to pain.	/pubmed/19186163	Danziger N, Faillenot I, Peyron R.	Neuron. 2009 Jan 29;61(2):203-12.	Neuron. 2009	PubMed	citation	PMID:19186163	pubmed	19186163	create date:2009/02/03 | first author:Danziger N
Computational influence of adult neurogenesis on memory encoding.	/pubmed/19186162	Aimone JB, Wiles J, Gage FH.	Neuron. 2009 Jan 29;61(2):187-202.	Neuron. 2009	PubMed	citation	PMID:19186162	pubmed	19186162	create date:2009/02/03 | first author:Aimone JB
The normalization model of attention.	/pubmed/19186161	Reynolds JH, Heeger DJ.	Neuron. 2009 Jan 29;61(2):168-85. Review.	Neuron. 2009	PubMed	citation	PMID:19186161	pubmed	19186161	create date:2009/02/03 | first author:Reynolds JH
MAP'ing CNS development and cognition: an ERKsome process.	/pubmed/19186160	Samuels IS, Saitta SC, Landreth GE.	Neuron. 2009 Jan 29;61(2):160-7. Review.	Neuron. 2009	PubMed	citation	PMID:19186160	pubmed	19186160	create date:2009/02/03 | first author:Samuels IS
Silent synapses sit and wait for a better day.	/pubmed/19186159	Berg DK.	Neuron. 2009 Jan 29;61(2):157-9. Review.	Neuron. 2009	PubMed	citation	PMID:19186159	pubmed	19186159	create date:2009/02/03 | first author:Berg DK
Glia, adenosine, and sleep.	/pubmed/19186158	Jones BE.	Neuron. 2009 Jan 29;61(2):156-7. Review.	Neuron. 2009	PubMed	citation	PMID:19186158	pubmed	19186158	create date:2009/02/03 | first author:Jones BE
Emotional pain without sensory pain--dream on?	/pubmed/19186157	Borsook D, Becerra L.	Neuron. 2009 Jan 29;61(2):153-5. Review.	Neuron. 2009	PubMed	citation	PMID:19186157	pubmed	19186157	create date:2009/02/03 | first author:Borsook D
Reinforcement learning signal predicts social conformity.	/pubmed/19146819	Klucharev V, Hytönen K, Rijpkema M, Smidts A, Fernández G.	Neuron. 2009 Jan 15;61(1):140-51.	Neuron. 2009	PubMed	citation	PMID:19146819	pubmed	19146819	create date:2009/01/17 | first author:Klucharev V
Electrical coupling mediates tunable low-frequency oscillations and resonance in the cerebellar Golgi cell network.	/pubmed/19146818	Dugué GP, Brunel N, Hakim V, Schwartz E, Chat M, Lévesque M, Courtemanche R, Léna C, Dieudonné S.	Neuron. 2009 Jan 15;61(1):126-39.	Neuron. 2009	PubMed	citation	PMID:19146818	pubmed	19146818	create date:2009/01/17 | first author:Dugué GP
Temporal phases of activity-dependent plasticity and memory are mediated by compartmentalized routing of MAPK signaling in aplysia sensory neurons.	/pubmed/19146817	Shobe JL, Zhao Y, Stough S, Ye X, Hsuan V, Martin KC, Carew TJ.	Neuron. 2009 Jan 15;61(1):113-25.	Neuron. 2009	PubMed	citation	PMID:19146817	pubmed	19146817	create date:2009/01/17 | first author:Shobe JL
Autoinactivation of neuronal AMPA receptors via glutamate-regulated TARP interaction.	/pubmed/19146816	Morimoto-Tomita M, Zhang W, Straub C, Cho CH, Kim KS, Howe JR, Tomita S.	Neuron. 2009 Jan 15;61(1):101-12.	Neuron. 2009	PubMed	citation	PMID:19146816	pubmed	19146816	create date:2009/01/17 | first author:Morimoto-Tomita M
Dynamic microtubules regulate dendritic spine morphology and synaptic plasticity.	/pubmed/19146815	Jaworski J, Kapitein LC, Gouveia SM, Dortland BR, Wulf PS, Grigoriev I, Camera P, Spangler SA, Di Stefano P, Demmers J, Krugers H, Defilippi P, Akhmanova A, Hoogenraad CC.	Neuron. 2009 Jan 15;61(1):85-100.	Neuron. 2009	PubMed	citation	PMID:19146815	pubmed	19146815	create date:2009/01/17 | first author:Jaworski J
Title	URL	Description	Details	ShortDetails	Resource	Type	Identifiers	Db	EntrezUID	Properties
Coordinated changes in dendritic arborization and synaptic strength during neural circuit development.	/pubmed/19146814	Peng YR, He S, Marie H, Zeng SY, Ma J, Tan ZJ, Lee SY, Malenka RC, Yu X.	Neuron. 2009 Jan 15;61(1):71-84.	Neuron. 2009	PubMed	citation	PMID:19146814	pubmed	19146814	create date:2009/01/17 | first author:Peng YR
A 3'UTR pumilio-binding element directs translational activation in olfactory sensory neurons.	/pubmed/19146813	Kaye JA, Rose NC, Goldsworthy B, Goga A, L'Etoile ND.	Neuron. 2009 Jan 15;61(1):57-70.	Neuron. 2009	PubMed	citation	PMID:19146813	pubmed	19146813	create date:2009/01/17 | first author:Kaye JA
The adenomatous polyposis coli protein is an essential regulator of radial glial polarity and construction of the cerebral cortex.	/pubmed/19146812	Yokota Y, Kim WY, Chen Y, Wang X, Stanco A, Komuro Y, Snider W, Anton ES.	Neuron. 2009 Jan 15;61(1):42-56.	Neuron. 2009	PubMed	citation	PMID:19146812	pubmed	19146812	create date:2009/01/17 | first author:Yokota Y
Local origin of field potentials in visual cortex.	/pubmed/19146811	Katzner S, Nauhaus I, Benucci A, Bonin V, Ringach DL, Carandini M.	Neuron. 2009 Jan 15;61(1):35-41.	Neuron. 2009	PubMed	citation	PMID:19146811	pubmed	19146811	create date:2009/01/17 | first author:Katzner S
An Fgf8-dependent bistable cell migratory event establishes CNS asymmetry.	/pubmed/19146810	Regan JC, Concha ML, Roussigne M, Russell C, Wilson SW.	Neuron. 2009 Jan 15;61(1):27-34.	Neuron. 2009	PubMed	citation	PMID:19146810	pubmed	19146810	create date:2009/01/17 | first author:Regan JC
Translational control of long-lasting synaptic plasticity and memory.	/pubmed/19146809	Costa-Mattioli M, Sossin WS, Klann E, Sonenberg N.	Neuron. 2009 Jan 15;61(1):10-26. Review.	Neuron. 2009	PubMed	citation	PMID:19146809	pubmed	19146809	create date:2009/01/17 | first author:Costa-Mattioli M
The legacy of patient H.M. for neuroscience.	/pubmed/19146808	Squire LR.	Neuron. 2009 Jan 15;61(1):6-9.	Neuron. 2009	PubMed	citation	PMID:19146808	pubmed	19146808	create date:2009/01/17 | first author:Squire LR
Not just actin? A role for dynamic microtubules in dendritic spines.	/pubmed/19146807	Penzes P, Srivastava DP, Woolfrey KM.	Neuron. 2009 Jan 15;61(1):3-5.	Neuron. 2009	PubMed	citation	PMID:19146807	pubmed	19146807	create date:2009/01/17 | first author:Penzes P
Uncovering the mysterious origins of local field potentials.	/pubmed/19146806	Pesaran B.	Neuron. 2009 Jan 15;61(1):1-2.	Neuron. 2009	PubMed	citation	PMID:19146806	pubmed	19146806	create date:2009/01/17 | first author:Pesaran B
Value-based modulations in human visual cortex.	/pubmed/19109919	Serences JT.	Neuron. 2008 Dec 26;60(6):1169-81.	Neuron. 2008	PubMed	citation	PMID:19109919	pubmed	19109919	create date:2008/12/27 | first author:Serences JT
Similarity effect and optimal control of multiple-choice decision making.	/pubmed/19109918	Furman M, Wang XJ.	Neuron. 2008 Dec 26;60(6):1153-68.	Neuron. 2008	PubMed	citation	PMID:19109918	pubmed	19109918	create date:2008/12/27 | first author:Furman M
Probabilistic population codes for Bayesian decision making.	/pubmed/19109917	Beck JM, Ma WJ, Kiani R, Hanks T, Churchland AK, Roitman J, Shadlen MN, Latham PE, Pouget A.	Neuron. 2008 Dec 26;60(6):1142-52.	Neuron. 2008	PubMed	citation	PMID:19109917	pubmed	19109917	create date:2008/12/27 | first author:Beck JM
Matching categorical object representations in inferior temporal cortex of man and monkey.	/pubmed/19109916	Kriegeskorte N, Mur M, Ruff DA, Kiani R, Bodurka J, Esteky H, Tanaka K, Bandettini PA.	Neuron. 2008 Dec 26;60(6):1126-41.	Neuron. 2008	PubMed	citation	PMID:19109916	pubmed	19109916	create date:2008/12/27 | first author:Kriegeskorte N
Emergent properties of tactile scenes selectively activate barrel cortex neurons.	/pubmed/19109915	Jacob V, Le Cam J, Ego-Stengel V, Shulz DE.	Neuron. 2008 Dec 26;60(6):1112-25.	Neuron. 2008	PubMed	citation	PMID:19109915	pubmed	19109915	create date:2008/12/27 | first author:Jacob V
Metabotropic glutamate receptor-mediated LTD involves two interacting Ca(2+) sensors, NCS-1 and PICK1.	/pubmed/19109914	Jo J, Heon S, Kim MJ, Son GH, Park Y, Henley JM, Weiss JL, Sheng M, Collingridge GL, Cho K.	Neuron. 2008 Dec 26;60(6):1095-111.	Neuron. 2008	PubMed	citation	PMID:19109914	pubmed	19109914	create date:2008/12/27 | first author:Jo J
Role of glutamate autoreceptors at hippocampal mossy fiber synapses.	/pubmed/19109913	Kwon HB, Castillo PE.	Neuron. 2008 Dec 26;60(6):1082-94.	Neuron. 2008	PubMed	citation	PMID:19109913	pubmed	19109913	create date:2008/12/27 | first author:Kwon HB
Mice with a monoclonal nose": perturbations in an olfactory map impair odor discrimination."	/pubmed/19109912	Fleischmann A, Shykind BM, Sosulski DL, Franks KM, Glinka ME, Mei DF, Sun Y, Kirkland J, Mendelsohn M, Albers MW, Axel R.	Neuron. 2008 Dec 26;60(6):1068-81.	Neuron. 2008	PubMed	citation	PMID:19109912	pubmed	19109912	create date:2008/12/27 | first author:Fleischmann A
Natural variation in the splice site strength of a clock gene and species-specific thermal adaptation.	/pubmed/19109911	Low KH, Lim C, Ko HW, Edery I.	Neuron. 2008 Dec 26;60(6):1054-67.	Neuron. 2008	PubMed	citation	PMID:19109911	pubmed	19109911	create date:2008/12/27 | first author:Low KH
Specification of motor axon trajectory by ephrin-B:EphB signaling: symmetrical control of axonal patterning in the developing limb.	/pubmed/19109910	Luria V, Krawchuk D, Jessell TM, Laufer E, Kania A.	Neuron. 2008 Dec 26;60(6):1039-53.	Neuron. 2008	PubMed	citation	PMID:19109910	pubmed	19109910	create date:2008/12/27 | first author:Luria V
Genome-wide analysis of MEF2 transcriptional program reveals synaptic target genes and neuronal activity-dependent polyadenylation site selection.	/pubmed/19109909	Flavell SW, Kim TK, Gray JM, Harmin DA, Hemberg M, Hong EJ, Markenscoff-Papadimitriou E, Bear DM, Greenberg ME.	Neuron. 2008 Dec 26;60(6):1022-38.	Neuron. 2008	PubMed	citation	PMID:19109909	pubmed	19109909	create date:2008/12/27 | first author:Flavell SW
Genomic anatomy of the hippocampus.	/pubmed/19109908	Thompson CL, Pathak SD, Jeromin A, Ng LL, MacPherson CR, Mortrud MT, Cusick A, Riley ZL, Sunkin SM, Bernard A, Puchalski RB, Gage FH, Jones AR, Bajic VB, Hawrylycz MJ, Lein ES.	Neuron. 2008 Dec 26;60(6):1010-21.	Neuron. 2008	PubMed	citation	PMID:19109908	pubmed	19109908	create date:2008/12/27 | first author:Thompson CL
Phosphorylation of the translation initiation factor eIF2alpha increases BACE1 levels and promotes amyloidogenesis.	/pubmed/19109907	O'Connor T, Sadleir KR, Maus E, Velliquette RA, Zhao J, Cole SL, Eimer WA, Hitt B, Bembinster LA, Lammich S, Lichtenthaler SF, Hébert SS, De Strooper B, Haass C, Bennett DA, Vassar R.	Neuron. 2008 Dec 26;60(6):988-1009.	Neuron. 2008	PubMed	citation	PMID:19109907	pubmed	19109907	create date:2008/12/27 | first author:O'Connor T
State-dependent cAMP sensitivity of presynaptic function underlies metaplasticity in a hippocampal feedforward inhibitory circuit.	/pubmed/19109906	Pelkey KA, Topolnik L, Yuan XQ, Lacaille JC, McBain CJ.	Neuron. 2008 Dec 26;60(6):980-7.	Neuron. 2008	PubMed	citation	PMID:19109906	pubmed	19109906	create date:2008/12/27 | first author:Pelkey KA
Control of presynaptic function by a persistent Na(+) current.	/pubmed/19109905	Huang H, Trussell LO.	Neuron. 2008 Dec 26;60(6):975-9.	Neuron. 2008	PubMed	citation	PMID:19109905	pubmed	19109905	create date:2008/12/27 | first author:Huang H
Decoding the epigenetic language of neuronal plasticity.	/pubmed/19109904	Borrelli E, Nestler EJ, Allis CD, Sassone-Corsi P.	Neuron. 2008 Dec 26;60(6):961-74. Review.	Neuron. 2008	PubMed	citation	PMID:19109904	pubmed	19109904	create date:2008/12/27 | first author:Borrelli E
Reversing neurodevelopmental disorders in adults.	/pubmed/19109903	Ehninger D, Li W, Fox K, Stryker MP, Silva AJ.	Neuron. 2008 Dec 26;60(6):950-60. Review.	Neuron. 2008	PubMed	citation	PMID:19109903	pubmed	19109903	create date:2008/12/27 | first author:Ehninger D
So many choices: what computational models reveal about decision-making mechanisms.	/pubmed/19109902	Salinas E.	Neuron. 2008 Dec 26;60(6):946-9.	Neuron. 2008	PubMed	citation	PMID:19109902	pubmed	19109902	create date:2008/12/27 | first author:Salinas E
The right period for a Siesta.	/pubmed/19109901	Wijnen H, Young MW.	Neuron. 2008 Dec 26;60(6):943-6.	Neuron. 2008	PubMed	citation	PMID:19109901	pubmed	19109901	create date:2008/12/27 | first author:Wijnen H
Translational control of BACE1 may go awry in Alzheimer's disease.	/pubmed/19109900	Wong PC.	Neuron. 2008 Dec 26;60(6):941-3.	Neuron. 2008	PubMed	citation	PMID:19109900	pubmed	19109900	create date:2008/12/27 | first author:Wong PC
The neural correlates of third-party punishment.	/pubmed/19081385	Buckholtz JW, Asplund CL, Dux PE, Zald DH, Gore JC, Jones OD, Marois R.	Neuron. 2008 Dec 10;60(5):930-40.	Neuron. 2008	PubMed	citation	PMID:19081385	pubmed	19081385	create date:2008/12/17 | first author:Buckholtz JW
Visual image reconstruction from human brain activity using a combination of multiscale local image decoders.	/pubmed/19081384	Miyawaki Y, Uchida H, Yamashita O, Sato MA, Morito Y, Tanabe HC, Sadato N, Kamitani Y.	Neuron. 2008 Dec 10;60(5):915-29.	Neuron. 2008	PubMed	citation	PMID:19081384	pubmed	19081384	create date:2008/12/17 | first author:Miyawaki Y
Cholinergic enhancement reduces spatial spread of visual responses in human early visual cortex.	/pubmed/19081383	Silver MA, Shenhav A, D'Esposito M.	Neuron. 2008 Dec 10;60(5):904-14.	Neuron. 2008	PubMed	citation	PMID:19081383	pubmed	19081383	create date:2008/12/17 | first author:Silver MA
Diverse and temporally precise kinetic feature selectivity in the VPm thalamic nucleus.	/pubmed/19081382	Petersen RS, Brambilla M, Bale MR, Alenda A, Panzeri S, Montemurro MA, Maravall M.	Neuron. 2008 Dec 10;60(5):890-903.	Neuron. 2008	PubMed	citation	PMID:19081382	pubmed	19081382	create date:2008/12/17 | first author:Petersen RS
Tuning of synaptic integration in the medial entorhinal cortex to the organization of grid cell firing fields.	/pubmed/19081381	Garden DL, Dodson PD, O'Donnell C, White MD, Nolan MF.	Neuron. 2008 Dec 10;60(5):875-89.	Neuron. 2008	PubMed	citation	PMID:19081381	pubmed	19081381	create date:2008/12/17 | first author:Garden DL
Sensory deprivation unmasks a PKA-dependent synaptic plasticity mechanism that operates in parallel with CaMKII.	/pubmed/19081380	Hardingham N, Wright N, Dachtler J, Fox K.	Neuron. 2008 Dec 10;60(5):861-74.	Neuron. 2008	PubMed	citation	PMID:19081380	pubmed	19081380	create date:2008/12/17 | first author:Hardingham N
Contribution of hippocampal and extra-hippocampal NR2B-containing NMDA receptors to performance on spatial learning tasks.	/pubmed/19081379	von Engelhardt J, Doganci B, Jensen V, Hvalby Ø, Göngrich C, Taylor A, Barkus C, Sanderson DJ, Rawlins JN, Seeburg PH, Bannerman DM, Monyer H.	Neuron. 2008 Dec 10;60(5):846-60.	Neuron. 2008	PubMed	citation	PMID:19081379	pubmed	19081379	create date:2008/12/17 | first author:von Engelhardt J
Removal of FKBP12 enhances mTOR-Raptor interactions, LTP, memory, and perseverative/repetitive behavior.	/pubmed/19081378	Hoeffer CA, Tang W, Wong H, Santillan A, Patterson RJ, Martinez LA, Tejada-Simon MV, Paylor R, Hamilton SL, Klann E.	Neuron. 2008 Dec 10;60(5):832-45.	Neuron. 2008	PubMed	citation	PMID:19081378	pubmed	19081378	create date:2008/12/17 | first author:Hoeffer CA
KAP1-mediated epigenetic repression in the forebrain modulates behavioral vulnerability to stress.	/pubmed/19081377	Jakobsson J, Cordero MI, Bisaz R, Groner AC, Busskamp V, Bensadoun JC, Cammas F, Losson R, Mansuy IM, Sandi C, Trono D.	Neuron. 2008 Dec 10;60(5):818-31.	Neuron. 2008	PubMed	citation	PMID:19081377	pubmed	19081377	create date:2008/12/17 | first author:Jakobsson J
Deregulation of HDAC1 by p25/Cdk5 in neurotoxicity.	/pubmed/19081376	Kim D, Frank CL, Dobbin MM, Tsunemoto RK, Tu W, Peng PL, Guan JS, Lee BH, Moy LY, Giusti P, Broodie N, Mazitschek R, Delalle I, Haggarty SJ, Neve RL, Lu Y, Tsai LH.	Neuron. 2008 Dec 10;60(5):803-17.	Neuron. 2008	PubMed	citation	PMID:19081376	pubmed	19081376	create date:2008/12/17 | first author:Kim D
Destabilization of the postsynaptic density by PSD-95 serine 73 phosphorylation inhibits spine growth and synaptic plasticity.	/pubmed/19081375	Steiner P, Higley MJ, Xu W, Czervionke BL, Malenka RC, Sabatini BL.	Neuron. 2008 Dec 10;60(5):788-802. Erratum in: Neuron. 2009 Jan 15;61(1):152.	Neuron. 2008	PubMed	citation	PMID:19081375	pubmed	19081375	create date:2008/12/17 | first author:Steiner P
A calcium-dependent switch in a CREST-BRG1 complex regulates activity-dependent gene expression.	/pubmed/19081374	Qiu Z, Ghosh A.	Neuron. 2008 Dec 10;60(5):775-87.	Neuron. 2008	PubMed	citation	PMID:19081374	pubmed	19081374	create date:2008/12/17 | first author:Qiu Z
High-potency olfactory receptor agonists discovered by virtual high-throughput screening: molecular probes for receptor structure and olfactory function.	/pubmed/19081373	Triballeau N, Van Name E, Laslier G, Cai D, Paillard G, Sorensen PW, Hoffmann R, Bertrand HO, Ngai J, Acher FC.	Neuron. 2008 Dec 10;60(5):767-74.	Neuron. 2008	PubMed	citation	PMID:19081373	pubmed	19081373	create date:2008/12/17 | first author:Triballeau N
Mitochondria in neuroplasticity and neurological disorders.	/pubmed/19081372	Mattson MP, Gleichmann M, Cheng A.	Neuron. 2008 Dec 10;60(5):748-66. Review.	Neuron. 2008	PubMed	citation	PMID:19081372	pubmed	19081372	create date:2008/12/17 | first author:Mattson MP
Response to: Ritt et al., embodied information processing: vibrissa mechanics and texture features shape micromotions in actively sensing rats." Neuron 57	599-613."	/pubmed/19081370	Diamond ME, von Heimendahl M, Itskov P, Arabzadeh E.	Neuron. 2008 Dec 10;60(5):743-4; author reply 745-7. No abstract available.	Neuron. 2008	PubMed	citation	PMID:19081370	pubmed	19081370	create date:2008/12/17 | first author:Diamond ME
PirB, a second receptor for the myelin inhibitors of axonal regeneration Nogo66, MAG, and OMgp: implications for regeneration in vivo.	/pubmed/19081369	Filbin MT.	Neuron. 2008 Dec 10;60(5):740-2. Review.	Neuron. 2008	PubMed	citation	PMID:19081369	pubmed	19081369	create date:2008/12/17 | first author:Filbin MT
You shouldn't have: your brain on others' crimes.	/pubmed/19081368	Haushofer J, Fehr E.	Neuron. 2008 Dec 10;60(5):738-40. Review.	Neuron. 2008	PubMed	citation	PMID:19081368	pubmed	19081368	create date:2008/12/17 | first author:Haushofer J
The ascent of channels with memory.	/pubmed/19081367	Narayanan R, Johnston D.	Neuron. 2008 Dec 10;60(5):735-8. Review.	Neuron. 2008	PubMed	citation	PMID:19081367	pubmed	19081367	create date:2008/12/17 | first author:Narayanan R
Putting a KAP on transcription and stress.	/pubmed/19081366	Alter MD, Hen R.	Neuron. 2008 Dec 10;60(5):733-5. Review.	Neuron. 2008	PubMed	citation	PMID:19081366	pubmed	19081366	create date:2008/12/17 | first author:Alter MD
A sequel to the tale of p25/Cdk5 in neurodegeneration.	/pubmed/19081365	Ikiz B, Przedborski S.	Neuron. 2008 Dec 10;60(5):731-2. Review.	Neuron. 2008	PubMed	citation	PMID:19081365	pubmed	19081365	create date:2008/12/17 | first author:Ikiz B
The globus pallidus sends reward-related signals to the lateral habenula.	/pubmed/19038227	Hong S, Hikosaka O.	Neuron. 2008 Nov 26;60(4):720-9.	Neuron. 2008	PubMed	citation	PMID:19038227	pubmed	19038227	create date:2008/11/29 | first author:Hong S
Title	URL	Description	Details	ShortDetails	Resource	Type	Identifiers	Db	EntrezUID	Properties
Neuronal synchronization along the dorsal visual pathway reflects the focus of spatial attention.	/pubmed/19038226	Siegel M, Donner TH, Oostenveld R, Fries P, Engel AK.	Neuron. 2008 Nov 26;60(4):709-19.	Neuron. 2008	PubMed	citation	PMID:19038226	pubmed	19038226	create date:2008/11/29 | first author:Siegel M
Distinct mechanisms for top-down control of neural gain and sensitivity in the owl optic tectum.	/pubmed/19038225	Winkowski DE, Knudsen EI.	Neuron. 2008 Nov 26;60(4):698-708.	Neuron. 2008	PubMed	citation	PMID:19038225	pubmed	19038225	create date:2008/11/29 | first author:Winkowski DE
Entrainment of neocortical neurons and gamma oscillations by the hippocampal theta rhythm.	/pubmed/19038224	Sirota A, Montgomery S, Fujisawa S, Isomura Y, Zugaro M, Buzsáki G.	Neuron. 2008 Nov 26;60(4):683-97.	Neuron. 2008	PubMed	citation	PMID:19038224	pubmed	19038224	create date:2008/11/29 | first author:Sirota A
PDF cells are a GABA-responsive wake-promoting component of the Drosophila sleep circuit.	/pubmed/19038223	Parisky KM, Agosto J, Pulver SR, Shang Y, Kuklin E, Hodge JJ, Kang K, Liu X, Garrity PA, Rosbash M, Griffith LC.	Neuron. 2008 Nov 26;60(4):672-82. Erratum in: Neuron. 2009 Jan 15;61(1):152. Kang, Keongjin [corrected to Kang, Kyeongjin].	Neuron. 2008	PubMed	citation	PMID:19038223	pubmed	19038223	create date:2008/11/29 | first author:Parisky KM
Rapid, bidirectional remodeling of synaptic NMDA receptor subunit composition by A-type K+ channel activity in hippocampal CA1 pyramidal neurons.	/pubmed/19038222	Jung SC, Kim J, Hoffman DA.	Neuron. 2008 Nov 26;60(4):657-71.	Neuron. 2008	PubMed	citation	PMID:19038222	pubmed	19038222	create date:2008/11/29 | first author:Jung SC
Nitric oxide is a volume transmitter regulating postsynaptic excitability at a glutamatergic synapse.	/pubmed/19038221	Steinert JR, Kopp-Scheinpflug C, Baker C, Challiss RA, Mistry R, Haustein MD, Griffin SJ, Tong H, Graham BP, Forsythe ID.	Neuron. 2008 Nov 26;60(4):642-56.	Neuron. 2008	PubMed	citation	PMID:19038221	pubmed	19038221	create date:2008/11/29 | first author:Steinert JR
A mammalian homolog of Drosophila tumorous imaginal discs, Tid1, mediates agrin signaling at the neuromuscular junction.	/pubmed/19038220	Linnoila J, Wang Y, Yao Y, Wang ZZ.	Neuron. 2008 Nov 26;60(4):625-41.	Neuron. 2008	PubMed	citation	PMID:19038220	pubmed	19038220	create date:2008/11/29 | first author:Linnoila J
A biological function for the neuronal activity-dependent component of Bdnf transcription in the development of cortical inhibition.	/pubmed/19038219	Hong EJ, McCord AE, Greenberg ME.	Neuron. 2008 Nov 26;60(4):610-24.	Neuron. 2008	PubMed	citation	PMID:19038219	pubmed	19038219	create date:2008/11/29 | first author:Hong EJ
Mutant prion protein expression causes motor and memory deficits and abnormal sleep patterns in a transgenic mouse model.	/pubmed/19038218	Dossena S, Imeri L, Mangieri M, Garofoli A, Ferrari L, Senatore A, Restelli E, Balducci C, Fiordaliso F, Salio M, Bianchi S, Fioriti L, Morbin M, Pincherle A, Marcon G, Villani F, Carli M, Tagliavini F, Forloni G, Chiesa R.	Neuron. 2008 Nov 26;60(4):598-609.	Neuron. 2008	PubMed	citation	PMID:19038218	pubmed	19038218	create date:2008/11/29 | first author:Dossena S
LTD induction causes morphological changes of presynaptic boutons and reduces their contacts with spines.	/pubmed/19038217	Becker N, Wierenga CJ, Fonseca R, Bonhoeffer T, Nägerl UV.	Neuron. 2008 Nov 26;60(4):590-7.	Neuron. 2008	PubMed	citation	PMID:19038217	pubmed	19038217	create date:2008/11/29 | first author:Becker N
5-HT2CRs expressed by pro-opiomelanocortin neurons regulate energy homeostasis.	/pubmed/19038216	Xu Y, Jones JE, Kohno D, Williams KW, Lee CE, Choi MJ, Anderson JG, Heisler LK, Zigman JM, Lowell BB, Elmquist JK.	Neuron. 2008 Nov 26;60(4):582-9.	Neuron. 2008	PubMed	citation	PMID:19038216	pubmed	19038216	create date:2008/11/29 | first author:Xu Y
The brain in chronic CRPS pain: abnormal gray-white matter interactions in emotional and autonomic regions.	/pubmed/19038215	Geha PY, Baliki MN, Harden RN, Bauer WR, Parrish TB, Apkarian AV.	Neuron. 2008 Nov 26;60(4):570-81.	Neuron. 2008	PubMed	citation	PMID:19038215	pubmed	19038215	create date:2008/11/29 | first author:Geha PY
Distinct stages of myelination regulated by gamma-secretase and astrocytes in a rapidly myelinating CNS coculture system.	/pubmed/19038214	Watkins TA, Emery B, Mulinyawe S, Barres BA.	Neuron. 2008 Nov 26;60(4):555-69.	Neuron. 2008	PubMed	citation	PMID:19038214	pubmed	19038214	create date:2008/11/29 | first author:Watkins TA
Striatal plasticity and basal ganglia circuit function.	/pubmed/19038213	Kreitzer AC, Malenka RC.	Neuron. 2008 Nov 26;60(4):543-54. Review.	Neuron. 2008	PubMed	citation	PMID:19038213	pubmed	19038213	create date:2008/11/29 | first author:Kreitzer AC
Linking Abeta and tau in late-onset Alzheimer's disease: a dual pathway hypothesis.	/pubmed/19038212	Small SA, Duff K.	Neuron. 2008 Nov 26;60(4):534-42. Review.	Neuron. 2008	PubMed	citation	PMID:19038212	pubmed	19038212	create date:2008/11/29 | first author:Small SA
Toward an anatomy of disappointment: reward-related signals from the globus pallidus.	/pubmed/19038211	Wickens J.	Neuron. 2008 Nov 26;60(4):530-1. Review.	Neuron. 2008	PubMed	citation	PMID:19038211	pubmed	19038211	create date:2008/11/29 | first author:Wickens J
Three hundred million years of attentional selection.	/pubmed/19038210	Reynolds J.	Neuron. 2008 Nov 26;60(4):528-30. Review.	Neuron. 2008	PubMed	citation	PMID:19038210	pubmed	19038210	create date:2008/11/29 | first author:Reynolds J
New dogs in the dogma: Lrp4 and Tid1 in neuromuscular synapse formation.	/pubmed/19038209	Song Y, Balice-Gordon R.	Neuron. 2008 Nov 26;60(4):526-8. Review.	Neuron. 2008	PubMed	citation	PMID:19038209	pubmed	19038209	create date:2008/11/29 | first author:Song Y
Biological functions of activity-dependent transcription revealed.	/pubmed/19038208	West AE.	Neuron. 2008 Nov 26;60(4):523-5. Review.	Neuron. 2008	PubMed	citation	PMID:19038208	pubmed	19038208	create date:2008/11/29 | first author:West AE
Bridging the brain to the world: a perspective on neural interface systems.	/pubmed/18995827	Donoghue JP.	Neuron. 2008 Nov 6;60(3):511-21.	Neuron. 2008	PubMed	citation	PMID:18995827	pubmed	18995827	create date:2008/11/11 | first author:Donoghue JP
Implicit and explicit processes in social cognition.	/pubmed/18995826	Frith CD, Frith U.	Neuron. 2008 Nov 6;60(3):503-10. Review.	Neuron. 2008	PubMed	citation	PMID:18995826	pubmed	18995826	create date:2008/11/11 | first author:Frith CD
Neuroimaging of cognition: past, present, and future.	/pubmed/18995825	Dolan RJ.	Neuron. 2008 Nov 6;60(3):496-502. Review.	Neuron. 2008	PubMed	citation	PMID:18995825	pubmed	18995825	create date:2008/11/11 | first author:Dolan RJ
Theoretical neuroscience rising.	/pubmed/18995824	Abbott LF.	Neuron. 2008 Nov 6;60(3):489-95. Review.	Neuron. 2008	PubMed	citation	PMID:18995824	pubmed	18995824	create date:2008/11/11 | first author:Abbott LF
All my circuits: using multiple electrodes to understand functioning neural networks.	/pubmed/18995823	Miller EK, Wilson MA.	Neuron. 2008 Nov 6;60(3):483-8. Review.	Neuron. 2008	PubMed	citation	PMID:18995823	pubmed	18995823	create date:2008/11/11 | first author:Miller EK
Strength through diversity.	/pubmed/18995822	Nelson SB, Turrigiano GG.	Neuron. 2008 Nov 6;60(3):477-82. Review.	Neuron. 2008	PubMed	citation	PMID:18995822	pubmed	18995822	create date:2008/11/11 | first author:Nelson SB
Understanding synapses: past, present, and future.	/pubmed/18995821	Südhof TC, Malenka RC.	Neuron. 2008 Nov 6;60(3):469-76.	Neuron. 2008	PubMed	citation	PMID:18995821	pubmed	18995821	create date:2008/11/11 | first author:Südhof TC
Ion channels: from conductance to structure.	/pubmed/18995820	Bezanilla F.	Neuron. 2008 Nov 6;60(3):456-68.	Neuron. 2008	PubMed	citation	PMID:18995820	pubmed	18995820	create date:2008/11/11 | first author:Bezanilla F
A brief history of neuronal gene expression: regulatory mechanisms and cellular consequences.	/pubmed/18995819	Qiu Z, Ghosh A.	Neuron. 2008 Nov 6;60(3):449-55.	Neuron. 2008	PubMed	citation	PMID:18995819	pubmed	18995819	create date:2008/11/11 | first author:Qiu Z
Seeing circuits assemble.	/pubmed/18995818	Lichtman JW, Smith SJ.	Neuron. 2008 Nov 6;60(3):441-8.	Neuron. 2008	PubMed	citation	PMID:18995818	pubmed	18995818	create date:2008/11/11 | first author:Lichtman JW
The mystery and magic of glia: a perspective on their roles in health and disease.	/pubmed/18995817	Barres BA.	Neuron. 2008 Nov 6;60(3):430-40. Review.	Neuron. 2008	PubMed	citation	PMID:18995817	pubmed	18995817	create date:2008/11/11 | first author:Barres BA
The incredible elastic brain: how neural stem cells expand our minds.	/pubmed/18995816	Kokovay E, Shen Q, Temple S.	Neuron. 2008 Nov 6;60(3):420-9.	Neuron. 2008	PubMed	citation	PMID:18995816	pubmed	18995816	create date:2008/11/11 | first author:Kokovay E
Neuroeconomics: opening the gray box.	/pubmed/18995815	Camerer CF.	Neuron. 2008 Nov 6;60(3):416-9.	Neuron. 2008	PubMed	citation	PMID:18995815	pubmed	18995815	create date:2008/11/11 | first author:Camerer CF
The law and neuroscience.	/pubmed/18995814	Gazzaniga MS.	Neuron. 2008 Nov 6;60(3):412-5.	Neuron. 2008	PubMed	citation	PMID:18995814	pubmed	18995814	create date:2008/11/11 | first author:Gazzaniga MS
The impact of neuroscience on philosophy.	/pubmed/18995813	Churchland PS.	Neuron. 2008 Nov 6;60(3):409-11.	Neuron. 2008	PubMed	citation	PMID:18995813	pubmed	18995813	create date:2008/11/11 | first author:Churchland PS
Molecules to minds: grand challenges for the 21st century.	/pubmed/18995812	Altevogt BM, Hanson SL, Leshner AI.	Neuron. 2008 Nov 6;60(3):406-8.	Neuron. 2008	PubMed	citation	PMID:18995812	pubmed	18995812	create date:2008/11/11 | first author:Altevogt BM
Antibody against myelin-associated inhibitor of neurite growth neutralizes nonpermissive substrate properties of CNS white matter.	/pubmed/18995811	Schwab ME, Caroni P.	Neuron. 2008 Nov 6;60(3):404-5. No abstract available.	Neuron. 2008	PubMed	citation	PMID:18995811	pubmed	18995811	create date:2008/11/11 | first author:Schwab ME
Isolation and analysis of the gene encoding peripheral myelin protein zero.	/pubmed/18995810	Lemke G.	Neuron. 2008 Nov 6;60(3):403. No abstract available.	Neuron. 2008	PubMed	citation	PMID:18995810	pubmed	18995810	create date:2008/11/11 | first author:Lemke G
Conserved and variable regions in the subunits of brain type II Ca2+/calmodulin-dependent protein kinase.	/pubmed/18995809	Kennedy MB.	Neuron. 2008 Nov 6;60(3):401-2. No abstract available.	Neuron. 2008	PubMed	citation	PMID:18995809	pubmed	18995809	create date:2008/11/11 | first author:Kennedy MB
Isolation and characterization of a Drosophila neuropeptide gene.	/pubmed/18995808	Scheller RH, Nambu JR.	Neuron. 2008 Nov 6;60(3):400-1. No abstract available.	Neuron. 2008	PubMed	citation	PMID:18995808	pubmed	18995808	create date:2008/11/11 | first author:Scheller RH
N-Cadherin and integrins: two receptor systems that mediate neuronal process outgrowth on astrocyte surfaces.	/pubmed/18995807	Reichardt LF.	Neuron. 2008 Nov 6;60(3):398-9. No abstract available.	Neuron. 2008	PubMed	citation	PMID:18995807	pubmed	18995807	create date:2008/11/11 | first author:Reichardt LF
An alpha40 subunit of a GTP-binding protein immunologically related to G0 mediates a dopamine-induced decrease of Ca2+ current in snail neurons..	/pubmed/18995806	Harris-Warrick RM, Paupardin-Tritsch D, Bockaert J.	Neuron. 2008 Nov 6;60(3):396-7. No abstract available.	Neuron. 2008	PubMed	citation	PMID:18995806	pubmed	18995806	create date:2008/11/11 | first author:Harris-Warrick RM
Cellular determination in the Xenopus retina is independent of lineage and birth date.	/pubmed/18995805	Harris B.	Neuron. 2008 Nov 6;60(3):395-6. No abstract available.	Neuron. 2008	PubMed	citation	PMID:18995805	pubmed	18995805	create date:2008/11/11 | first author:Harris B
Twenty years of exciting neuroscience.	/pubmed/18995804	Brose K, Brown T, Dickson K, Lemasurier M, Yokoyama C.	Neuron. 2008 Nov 6;60(3):393-4. No abstract available.	Neuron. 2008	PubMed	citation	PMID:18995804	pubmed	18995804	create date:2008/11/11 | first author:Brose K
Integrating memories in the human brain: hippocampal-midbrain encoding of overlapping events.	/pubmed/18957228	Shohamy D, Wagner AD.	Neuron. 2008 Oct 23;60(2):378-89.	Neuron. 2008	PubMed	citation	PMID:18957228	pubmed	18957228	create date:2008/10/30 | first author:Shohamy D
Fine discrimination training alters the causal contribution of macaque area MT to depth perception.	/pubmed/18957227	Chowdhury SA, DeAngelis GC.	Neuron. 2008 Oct 23;60(2):367-77.	Neuron. 2008	PubMed	citation	PMID:18957227	pubmed	18957227	create date:2008/10/30 | first author:Chowdhury SA
Inducible and selective erasure of memories in the mouse brain via chemical-genetic manipulation.	/pubmed/18957226	Cao X, Wang H, Mei B, An S, Yin L, Wang LP, Tsien JZ.	Neuron. 2008 Oct 23;60(2):353-66.	Neuron. 2008	PubMed	citation	PMID:18957226	pubmed	18957226	create date:2008/10/30 | first author:Cao X
Frequency-independent synaptic transmission supports a linear vestibular behavior.	/pubmed/18957225	Bagnall MW, McElvain LE, Faulstich M, du Lac S.	Neuron. 2008 Oct 23;60(2):343-52.	Neuron. 2008	PubMed	citation	PMID:18957225	pubmed	18957225	create date:2008/10/30 | first author:Bagnall MW
The neural substrate of spectral preference in Drosophila.	/pubmed/18957224	Gao S, Takemura SY, Ting CY, Huang S, Lu Z, Luan H, Rister J, Thum AS, Yang M, Hong ST, Wang JW, Odenwald WF, White BH, Meinertzhagen IA, Lee CH.	Neuron. 2008 Oct 23;60(2):328-42.	Neuron. 2008	PubMed	citation	PMID:18957224	pubmed	18957224	create date:2008/10/30 | first author:Gao S
Reverberation of recent visual experience in spontaneous cortical waves.	/pubmed/18957223	Han F, Caporale N, Dan Y.	Neuron. 2008 Oct 23;60(2):321-7.	Neuron. 2008	PubMed	citation	PMID:18957223	pubmed	18957223	create date:2008/10/30 | first author:Han F
Synaptic signaling by all-trans retinoic acid in homeostatic synaptic plasticity.	/pubmed/18957222	Aoto J, Nam CI, Poon MM, Ting P, Chen L.	Neuron. 2008 Oct 23;60(2):308-20.	Neuron. 2008	PubMed	citation	PMID:18957222	pubmed	18957222	create date:2008/10/30 | first author:Aoto J
Title	URL	Description	Details	ShortDetails	Resource	Type	Identifiers	Db	EntrezUID	Properties
Dendritic NMDA receptors activate axonal calcium channels.	/pubmed/18957221	Christie JM, Jahr CE.	Neuron. 2008 Oct 23;60(2):298-307.	Neuron. 2008	PubMed	citation	PMID:18957221	pubmed	18957221	create date:2008/10/30 | first author:Christie JM
LRP4 serves as a coreceptor of agrin.	/pubmed/18957220	Zhang B, Luo S, Wang Q, Suzuki T, Xiong WC, Mei L.	Neuron. 2008 Oct 23;60(2):285-97.	Neuron. 2008	PubMed	citation	PMID:18957220	pubmed	18957220	create date:2008/10/30 | first author:Zhang B
Interaction between Reelin and Notch signaling regulates neuronal migration in the cerebral cortex.	/pubmed/18957219	Hashimoto-Torii K, Torii M, Sarkisian MR, Bartley CM, Shen J, Radtke F, Gridley T, Sestan N, Rakic P.	Neuron. 2008 Oct 23;60(2):273-84.	Neuron. 2008	PubMed	citation	PMID:18957219	pubmed	18957219	create date:2008/10/30 | first author:Hashimoto-Torii K
Bhlhb5 regulates the postmitotic acquisition of area identities in layers II-V of the developing neocortex.	/pubmed/18957218	Joshi PS, Molyneaux BJ, Feng L, Xie X, Macklis JD, Gan L.	Neuron. 2008 Oct 23;60(2):258-72.	Neuron. 2008	PubMed	citation	PMID:18957218	pubmed	18957218	create date:2008/10/30 | first author:Joshi PS
Cystatin C-cathepsin B axis regulates amyloid beta levels and associated neuronal deficits in an animal model of Alzheimer's disease.	/pubmed/18957217	Sun B, Zhou Y, Halabisky B, Lo I, Cho SH, Mueller-Steiner S, Devidze N, Wang X, Grubb A, Gan L.	Neuron. 2008 Oct 23;60(2):247-57.	Neuron. 2008	PubMed	citation	PMID:18957217	pubmed	18957217	create date:2008/10/30 | first author:Sun B
The neural basis of body form and body action agnosia.	/pubmed/18957216	Moro V, Urgesi C, Pernigo S, Lanteri P, Pazzaglia M, Aglioti SM.	Neuron. 2008 Oct 23;60(2):235-46.	Neuron. 2008	PubMed	citation	PMID:18957216	pubmed	18957216	create date:2008/10/30 | first author:Moro V
Decision making in recurrent neuronal circuits.	/pubmed/18957215	Wang XJ.	Neuron. 2008 Oct 23;60(2):215-34. Review.	Neuron. 2008	PubMed	citation	PMID:18957215	pubmed	18957215	create date:2008/10/30 | first author:Wang XJ
Fragile X syndrome: loss of local mRNA regulation alters synaptic development and function.	/pubmed/18957214	Bassell GJ, Warren ST.	Neuron. 2008 Oct 23;60(2):201-14. Review.	Neuron. 2008	PubMed	citation	PMID:18957214	pubmed	18957214	create date:2008/10/30 | first author:Bassell GJ
The hippocampus and dopaminergic midbrain: old couple, new insights.	/pubmed/18957213	Kumaran D, Duzel E.	Neuron. 2008 Oct 23;60(2):197-200.	Neuron. 2008	PubMed	citation	PMID:18957213	pubmed	18957213	create date:2008/10/30 | first author:Kumaran D
Structure and function come unglued in the visual cortex.	/pubmed/18957212	Wallisch P, Movshon JA.	Neuron. 2008 Oct 23;60(2):195-7.	Neuron. 2008	PubMed	citation	PMID:18957212	pubmed	18957212	create date:2008/10/30 | first author:Wallisch P
A role for retinoic acid in homeostatic plasticity.	/pubmed/18957211	Groth RD, Tsien RW.	Neuron. 2008 Oct 23;60(2):192-4.	Neuron. 2008	PubMed	citation	PMID:18957211	pubmed	18957211	create date:2008/10/30 | first author:Groth RD
Strange bedfellows: Reelin and Notch signaling interact to regulate cell migration in the developing neocortex.	/pubmed/18957210	Gaiano N.	Neuron. 2008 Oct 23;60(2):189-91. Review.	Neuron. 2008	PubMed	citation	PMID:18957210	pubmed	18957210	create date:2008/10/30 | first author:Gaiano N
Cortical thickness abnormalities in cocaine addiction--a reflection of both drug use and a pre-existing disposition to drug abuse?	/pubmed/18940597	Makris N, Gasic GP, Kennedy DN, Hodge SM, Kaiser JR, Lee MJ, Kim BW, Blood AJ, Evins AE, Seidman LJ, Iosifescu DV, Lee S, Baxter C, Perlis RH, Smoller JW, Fava M, Breiter HC.	Neuron. 2008 Oct 9;60(1):174-88.	Neuron. 2008	PubMed	citation	PMID:18940597	pubmed	18940597	create date:2008/10/23 | first author:Makris N
Context-dependent changes in functional circuitry in visual area MT.	/pubmed/18940596	Cohen MR, Newsome WT.	Neuron. 2008 Oct 9;60(1):162-73.	Neuron. 2008	PubMed	citation	PMID:18940596	pubmed	18940596	create date:2008/10/23 | first author:Cohen MR
An animal model of a behavioral intervention for depression.	/pubmed/18940595	Pollak DD, Monje FJ, Zuckerman L, Denny CA, Drew MR, Kandel ER.	Neuron. 2008 Oct 9;60(1):149-61.	Neuron. 2008	PubMed	citation	PMID:18940595	pubmed	18940595	create date:2008/10/23 | first author:Pollak DD
Neural substrates of sensory-guided locomotor decisions in the rat superior colliculus.	/pubmed/18940594	Felsen G, Mainen ZF.	Neuron. 2008 Oct 9;60(1):137-48.	Neuron. 2008	PubMed	citation	PMID:18940594	pubmed	18940594	create date:2008/10/23 | first author:Felsen G
In vivo activation of midbrain dopamine neurons via sensitized, high-affinity alpha 6 nicotinic acetylcholine receptors.	/pubmed/18940593	Drenan RM, Grady SR, Whiteaker P, McClure-Begley T, McKinney S, Miwa JM, Bupp S, Heintz N, McIntosh JM, Bencherif M, Marks MJ, Lester HA.	Neuron. 2008 Oct 9;60(1):123-36.	Neuron. 2008	PubMed	citation	PMID:18940593	pubmed	18940593	create date:2008/10/23 | first author:Drenan RM
Prostatic acid phosphatase is an ectonucleotidase and suppresses pain by generating adenosine.	/pubmed/18940592	Zylka MJ, Sowa NA, Taylor-Blake B, Twomey MA, Herrala A, Voikar V, Vihko P.	Neuron. 2008 Oct 9;60(1):111-22.	Neuron. 2008	PubMed	citation	PMID:18940592	pubmed	18940592	create date:2008/10/23 | first author:Zylka MJ
HSP90 beta regulates rapsyn turnover and subsequent AChR cluster formation and maintenance.	/pubmed/18940591	Luo S, Zhang B, Dong XP, Tao Y, Ting A, Zhou Z, Meixiong J, Luo J, Chiu FC, Xiong WC, Mei L.	Neuron. 2008 Oct 9;60(1):97-110.	Neuron. 2008	PubMed	citation	PMID:18940591	pubmed	18940591	create date:2008/10/23 | first author:Luo S
V3 spinal neurons establish a robust and balanced locomotor rhythm during walking.	/pubmed/18940590	Zhang Y, Narayan S, Geiman E, Lanuza GM, Velasquez T, Shanks B, Akay T, Dyck J, Pearson K, Gosgnach S, Fan CM, Goulding M.	Neuron. 2008 Oct 9;60(1):84-96.	Neuron. 2008	PubMed	citation	PMID:18940590	pubmed	18940590	create date:2008/10/23 | first author:Zhang Y
Genetic ablation of V2a ipsilateral interneurons disrupts left-right locomotor coordination in mammalian spinal cord.	/pubmed/18940589	Crone SA, Quinlan KA, Zagoraiou L, Droho S, Restrepo CE, Lundfald L, Endo T, Setlak J, Jessell TM, Kiehn O, Sharma K.	Neuron. 2008 Oct 9;60(1):70-83.	Neuron. 2008	PubMed	citation	PMID:18940589	pubmed	18940589	create date:2008/10/23 | first author:Crone SA
Tbr2 directs conversion of radial glia into basal precursors and guides neuronal amplification by indirect neurogenesis in the developing neocortex.	/pubmed/18940588	Sessa A, Mao CA, Hadjantonakis AK, Klein WH, Broccoli V.	Neuron. 2008 Oct 9;60(1):56-69.	Neuron. 2008	PubMed	citation	PMID:18940588	pubmed	18940588	create date:2008/10/23 | first author:Sessa A
[truncated: 3,483 more rows]
