# Supplementary material for: Rising Publication Delays Inflate Journal Impact Factors
Source: PLoS One. 2012 Dec 31;7(12):e53374. doi: 10.1371/journal.pone.0053374 (PMC3534064; doi:10.1371/journal.pone.0053374)
Supplement: Data S1 — Datasets used for the analysis. (ZIP) [file pone.0053374.s005.zip › Neuropharmacology.csv]

Title	URL	Description	Details	ShortDetails	Resource	Type	Identifiers	Db	EntrezUID	Properties
CNS distribution of metabotropic glutamate 2 and 3 receptors: Transgenic mice and [(3)H]LY459477 autoradiography.	/pubmed/22313530	Wright RA, Johnson BG, Zhang C, Salhoff C, Kingston AE, Calligaro DO, Monn JA, Schoepp DD, Marek GJ.	Neuropharmacology. 2012 Jan 31. [Epub ahead of print]	Neuropharmacology. 2012	PubMed	citation	PMID:22313530	pubmed	22313530	create date:2012/02/09 | first author:Wright RA
What is the prognosis for new centrally-acting anti-obesity drugs?	/pubmed/22313529	Heal DJ, Gosden J, Smith SL.	Neuropharmacology. 2012 Jan 30. [Epub ahead of print]	Neuropharmacology. 2012	PubMed	citation	PMID:22313529	pubmed	22313529	create date:2012/02/09 | first author:Heal DJ
CNS regulation of appetite.	/pubmed/22313528	Harrold JA, Dovey TM, Blundell JE, Halford JC.	Neuropharmacology. 2012 Jan 30. [Epub ahead of print]	Neuropharmacology. 2012	PubMed	citation	PMID:22313528	pubmed	22313528	create date:2012/02/09 | first author:Harrold JA
Block of Na(+) currents and suppression of action potentials in embryonic rat dorsal root ganglion neurons by ranolazine.	/pubmed/22313527	Hirakawa R, El-Bizri N, Shryock JC, Belardinelli L, Rajamani S.	Neuropharmacology. 2012 Feb 2. [Epub ahead of print]	Neuropharmacology. 2012	PubMed	citation	PMID:22313527	pubmed	22313527	create date:2012/02/09 | first author:Hirakawa R
Intrathecal α-conotoxins Vc1.1, AuIB and MII acting on distinct nicotinic receptor subtypes reverse signs of neuropathic pain.	/pubmed/22306793	Napier IA, Klimis H, Rycroft BK, Jin AH, Alewood PF, Motin L, Adams DJ, Christie MJ.	Neuropharmacology. 2012 Jan 27. [Epub ahead of print]	Neuropharmacology. 2012	PubMed	citation	PMID:22306793	pubmed	22306793	create date:2012/02/07 | first author:Napier IA
Comparison of acetylcholine receptor interactions of the marine toxins, 13-desmethylspirolide C and gymnodimine.	/pubmed/22306792	Hauser TA, Hepler CD, Kombo DC, Grinevich VP, Kiser MN, Hooker DN, Zhang J, Mountfort D, Selwood A, Akireddy SR, Letchworth SR, Yohannes D.	Neuropharmacology. 2012 Jan 27. [Epub ahead of print]	Neuropharmacology. 2012	PubMed	citation	PMID:22306792	pubmed	22306792	create date:2012/02/07 | first author:Hauser TA
Methamphetamine-induced dopamine terminal deficits in the nucleus accumbens are exacerbated by reward-associated cues and attenuated by CB1 receptor antagonism.	/pubmed/22306525	Loewinger GC, Beckert MV, Tejeda HA, Cheer JF.	Neuropharmacology. 2012 Jan 25. [Epub ahead of print]	Neuropharmacology. 2012	PubMed	citation	PMID:22306525	pubmed	22306525	create date:2012/02/07 | first author:Loewinger GC
Neuroglialpharmacology: Myelination as a shared mechanism of action of psychotropic treatments.	/pubmed/22306524	Bartzokis G.	Neuropharmacology. 2012 Jan 28. [Epub ahead of print]	Neuropharmacology. 2012	PubMed	citation	PMID:22306524	pubmed	22306524	create date:2012/02/07 | first author:Bartzokis G
Opposing action of conantokin-G on synaptically and extrasynaptically-activated NMDA receptors.	/pubmed/22306487	Balsara R, Li N, Weber-Adrian D, Huang L, Castellino FJ.	Neuropharmacology. 2012 Jan 27. [Epub ahead of print]	Neuropharmacology. 2012	PubMed	citation	PMID:22306487	pubmed	22306487	create date:2012/02/07 | first author:Balsara R
Heterocomplex formation of 5-HT(2A)-mGlu(2) and its relevance for cellular signaling cascades.	/pubmed/22300836	Delille HK, Becker JM, Burkhardt S, Bleher B, Terstappen GC, Schmidt M, Meyer AH, Unger L, Marek GJ, Mezler M.	Neuropharmacology. 2012 Jan 25. [Epub ahead of print]	Neuropharmacology. 2012	PubMed	citation	PMID:22300836	pubmed	22300836	create date:2012/02/04 | first author:Delille HK
Memantine potentiates hippocampal theta oscillations at a therapeutic dose in anesthetized mice: A mechanistic link to its cognitive-enhancing properties.	/pubmed/22300835	Guadagna S, Bundgaard C, Jensen N, Volbracht C, Francis PT, Egebjerg J, Sotty F.	Neuropharmacology. 2012 Jan 24. [Epub ahead of print]	Neuropharmacology. 2012	PubMed	citation	PMID:22300835	pubmed	22300835	create date:2012/02/04 | first author:Guadagna S
Modulatory effects of sesamin on dopamine biosynthesis and l-DOPA-induced cytotoxicity in PC12 cells.	/pubmed/22293035	Zhang M, Lee HJ, Park KH, Park HJ, Choi HS, Lim SC, Lee MK.	Neuropharmacology. 2012 Jan 24. [Epub ahead of print]	Neuropharmacology. 2012	PubMed	citation	PMID:22293035	pubmed	22293035	create date:2012/02/02 | first author:Zhang M
The duration of nicotine withdrawal-associated deficits in contextual fear conditioning parallels changes in hippocampal high affinity nicotinic acetylcholine receptor upregulation.	/pubmed/22285742	Gould TJ, Portugal GS, André JM, Tadman MP, Marks MJ, Kenney JW, Yildirim E, Adoff M.	Neuropharmacology. 2012 Jan 21. [Epub ahead of print]	Neuropharmacology. 2012	PubMed	citation	PMID:22285742	pubmed	22285742	create date:2012/01/31 | first author:Gould TJ
Nicotinic receptor activation in perirhinal cortex and hippocampus enhances object memory in rats.	/pubmed/22280876	Melichercik AM, Elliott KS, Bianchi C, Ernst SM, Winters BD.	Neuropharmacology. 2012 Jan 20. [Epub ahead of print]	Neuropharmacology. 2012	PubMed	citation	PMID:22280876	pubmed	22280876	create date:2012/01/28 | first author:Melichercik AM
A genetic animal model of differential sensitivity to methamphetamine reinforcement.	/pubmed/22280875	Shabani S, Dobbs LK, Ford MM, Mark GP, Finn DA, Phillips TJ.	Neuropharmacology. 2012 Jan 20. [Epub ahead of print]	Neuropharmacology. 2012	PubMed	citation	PMID:22280875	pubmed	22280875	create date:2012/01/28 | first author:Shabani S
α-Adrenergic receptors in auditory cue detection: α(2) receptor blockade suppresses false alarm responding in the rat.	/pubmed/22277718	Brown DC 2nd, Co MS, Wolff RC, Atzori M.	Neuropharmacology. 2012 Jan 2. [Epub ahead of print]	Neuropharmacology. 2012	PubMed	citation	PMID:22277718	pubmed	22277718	create date:2012/01/27 | first author:Brown DC 2nd
The neurosteroid dehydroepiandrosterone (DHEA) protects the retina from AMPA-induced excitotoxicity: NGF TrkA receptor involvement.	/pubmed/22269901	Kokona D, Charalampopoulos I, Pediaditakis I, Gravanis A, Thermos K.	Neuropharmacology. 2012 Jan 17. [Epub ahead of print]	Neuropharmacology. 2012	PubMed	citation	PMID:22269901	pubmed	22269901	create date:2012/01/25 | first author:Kokona D
Odorant receptor modulation: Ternary paradigm for mode of action of insect repellents.	/pubmed/22269900	Bohbot JD, Dickens JC.	Neuropharmacology. 2012 Jan 18. [Epub ahead of print]	Neuropharmacology. 2012	PubMed	citation	PMID:22269900	pubmed	22269900	create date:2012/01/25 | first author:Bohbot JD
Novel δ1-receptor agonist KNT-127 increases the release of dopamine and l-glutamate in the striatum, nucleus accumbens and median pre-frontal cortex.	/pubmed/22266218	Tanahashi S, Ueda Y, Nakajima A, Yamamura S, Nagase H, Okada M.	Neuropharmacology. 2012 Jan 17. [Epub ahead of print]	Neuropharmacology. 2012	PubMed	citation	PMID:22266218	pubmed	22266218	create date:2012/01/24 | first author:Tanahashi S
The facilitating effect of prucalopride on cholinergic neurotransmission in pig gastric circular muscle is regulated by phosphodiesterase 4.	/pubmed/22266217	Priem E, Van Colen I, De Maeyer JH, Lefebvre RA.	Neuropharmacology. 2011 Dec 28. [Epub ahead of print]	Neuropharmacology. 2011	PubMed	citation	PMID:22266217	pubmed	22266217	create date:2012/01/24 | first author:Priem E
Adenosine A(2A) receptor antagonism and genetic deletion attenuate the effects of dopamine D(2) antagonism on effort-based decision making in mice.	/pubmed/22261384	Pardo M, Lopez-Cruz L, Valverde O, Ledent C, Baqi Y, Müller CE, Salamone JD, Correa M.	Neuropharmacology. 2012 Jan 10. [Epub ahead of print]	Neuropharmacology. 2012	PubMed	citation	PMID:22261384	pubmed	22261384	create date:2012/01/21 | first author:Pardo M
Differential dopamine release dynamics in the nucleus accumbens core and shell track distinct aspects of goal-directed behavior for sucrose.	/pubmed/22261383	Cacciapaglia F, Saddoris MP, Wightman RM, Carelli RM.	Neuropharmacology. 2012 Jan 12. [Epub ahead of print]	Neuropharmacology. 2012	PubMed	citation	PMID:22261383	pubmed	22261383	create date:2012/01/21 | first author:Cacciapaglia F
The mGlu5 receptor antagonist MPEP activates specific stress-related brain regions and lacks neurotoxic effects of the NMDA receptor antagonist MK-801: Significance for the use as anxiolytic/antidepressant drug.	/pubmed/22261382	Inta D, Filipovic D, Lima-Ojeda JM, Dormann C, Pfeiffer N, Gasparini F, Gass P.	Neuropharmacology. 2012 Jan 12. [Epub ahead of print]	Neuropharmacology. 2012	PubMed	citation	PMID:22261382	pubmed	22261382	create date:2012/01/21 | first author:Inta D
Influence of external magnesium ions on the NMDA receptor channel block by different types of organic cations.	/pubmed/22261381	Nikolaev MV, Magazanik LG, Tikhonov DB.	Neuropharmacology. 2012 Jan 12. [Epub ahead of print]	Neuropharmacology. 2012	PubMed	citation	PMID:22261381	pubmed	22261381	create date:2012/01/21 | first author:Nikolaev MV
Festschrift in Memory of Erminio Costa.	/pubmed/22256362	[No authors listed]	Neuropharmacology. 2011 Jun;60(7-8):1003-370. No abstract available.	Neuropharmacology. 2011	PubMed	citation	PMID:22256362	pubmed	22256362	create date:2012/01/19
Estradiol induces partial desensitization of serotonin 1A receptor signaling in the paraventricular nucleus of the hypothalamus and alters expression and interaction of RGSZ1 and Gαz.	/pubmed/22251927	Creech RD, Li Q, Carrasco GA, Van de Kar LD, Muma NA.	Neuropharmacology. 2012 Jan 10. [Epub ahead of print]	Neuropharmacology. 2012	PubMed	citation	PMID:22251927	pubmed	22251927	create date:2012/01/19 | first author:Creech RD
Endocannabinoid analogues exacerbate marble-burying behavior in mice via TRPV1 receptor.	/pubmed/22248639	Umathe SN, Manna SS, Jain NS.	Neuropharmacology. 2012 Jan 11. [Epub ahead of print]	Neuropharmacology. 2012	PubMed	citation	PMID:22248639	pubmed	22248639	create date:2012/01/18 | first author:Umathe SN
Memantine partly rescues behavioral and cognitive deficits in an animal model of neurodegeneration.	/pubmed/22248638	Borre Y, Bosman E, Lemstra S, Westphal KG, Olivier B, Oosting RS.	Neuropharmacology. 2012 Jan 11. [Epub ahead of print]	Neuropharmacology. 2012	PubMed	citation	PMID:22248638	pubmed	22248638	create date:2012/01/18 | first author:Borre Y
Agmatine protects against scopolamine-induced water maze performance impairment and hippocampal ERK and Akt inactivation.	/pubmed/22248637	Moosavi M, Yadollahi Khales G, Abbasi L, Zarifkar A, Rastegar K.	Neuropharmacology. 2012 Jan 10. [Epub ahead of print]	Neuropharmacology. 2012	PubMed	citation	PMID:22248637	pubmed	22248637	create date:2012/01/18 | first author:Moosavi M
Behavioural phenotypic characterization of CD-1 mice lacking the neuropeptide S receptor.	/pubmed/22248636	Ruzza C, Pulga A, Rizzi A, Marzola G, Guerrini R, Calo' G.	Neuropharmacology. 2012 Jan 10. [Epub ahead of print]	Neuropharmacology. 2012	PubMed	citation	PMID:22248636	pubmed	22248636	create date:2012/01/18 | first author:Ruzza C
Sex-specific disturbances of the glutamate/GABA balance in the hippocampus of adult rats subjected to adolescent cannabinoid exposure.	/pubmed/22245681	Higuera-Matas A, Miguéns M, Coria SM, Assis MA, Borcel E, Del Olmo N, Ambrosio E.	Neuropharmacology. 2012 Jan 8. [Epub ahead of print]	Neuropharmacology. 2012	PubMed	citation	PMID:22245681	pubmed	22245681	create date:2012/01/17 | first author:Higuera-Matas A
Influence of the intracellular GluN2 C-terminal domain on NMDA receptor function.	/pubmed/22245680	Punnakkal P, Jendritza P, Köhr G.	Neuropharmacology. 2012 Jan 8. [Epub ahead of print]	Neuropharmacology. 2012	PubMed	citation	PMID:22245680	pubmed	22245680	create date:2012/01/17 | first author:Punnakkal P
Inhibition of acetylcholinesterase and phosphodiesterase-9A has differential effects on hippocampal early and late LTP.	/pubmed/22245562	Kroker KS, Rast G, Giovannini R, Marti A, Dorner-Ciossek C, Rosenbrock H.	Neuropharmacology. 2012 Jan 4. [Epub ahead of print]	Neuropharmacology. 2012	PubMed	citation	PMID:22245562	pubmed	22245562	create date:2012/01/17 | first author:Kroker KS
Long lasting effects of early-life stress on glutamatergic/GABAergic circuitry in the rat hippocampus.	/pubmed/22245561	Martisova E, Solas M, Horrillo I, Ortega JE, Meana JJ, Tordera RM, Ramírez MJ.	Neuropharmacology. 2012 Jan 4. [Epub ahead of print]	Neuropharmacology. 2012	PubMed	citation	PMID:22245561	pubmed	22245561	create date:2012/01/17 | first author:Martisova E
Effects of smoking history on selective attention in schizophrenia.	/pubmed/22245543	Hahn C, Hahn E, Dettling M, Güntürkün O, Tam Ta TM, Neuhaus AH.	Neuropharmacology. 2012 Mar;62(4):1897-902. Epub 2012 Jan 11.	Neuropharmacology. 2012	PubMed	citation	PMID:22245543	pubmed	22245543	create date:2012/01/17 | first author:Hahn C
Short-term individual housing induced social deficits in female Mongolian gerbils: Attenuation by chronic but not acute imipramine.	/pubmed/22244943	Pickles AR, Hagan JJ, Jones DN, Hendrie CA.	Neuropharmacology. 2012 Jan 5. [Epub ahead of print]	Neuropharmacology. 2012	PubMed	citation	PMID:22244943	pubmed	22244943	create date:2012/01/17 | first author:Pickles AR
Substance P activates ADAM9 mRNA expression and induces α-secretase-mediated amyloid precursor protein cleavage.	/pubmed/22244942	Marolda R, Ciotti MT, Matrone C, Possenti R, Calissano P, Cavallaro S, Severini C.	Neuropharmacology. 2012 Jan 2. [Epub ahead of print]	Neuropharmacology. 2012	PubMed	citation	PMID:22244942	pubmed	22244942	create date:2012/01/17 | first author:Marolda R
Low concentrations of nicotine differentially desensitize nicotinic acetylcholine receptors that include α5 or α6 subunits and that mediate synaptosomal neurotransmitter release.	/pubmed/22239849	Grady SR, Wageman CR, Patzlaff NE, Marks MJ.	Neuropharmacology. 2012 Jan 2. [Epub ahead of print]	Neuropharmacology. 2012	PubMed	citation	PMID:22239849	pubmed	22239849	create date:2012/01/14 | first author:Grady SR
Effects of risperidone and haloperidol on superoxide dismutase and nitric oxide in schizophrenia.	/pubmed/22227558	Zhang XY, Zhou DF, Shen YC, Zhang PY, Zhang WF, Liang J, Chen DC, Xiu MH, Kosten TA, Kosten TR.	Neuropharmacology. 2011 Dec 30. [Epub ahead of print]	Neuropharmacology. 2011	PubMed	citation	PMID:22227558	pubmed	22227558	create date:2012/01/10 | first author:Zhang XY
Hypothalamic expression of urocortin 3 and the type 2 corticotropin-releasing factor receptor is regulated according to feeding state in lean but not obese Zucker rats.	/pubmed/22227020	Poulin AM, Lenglos C, Mitra A, Timofeeva E.	Neuropharmacology. 2011 Dec 26. [Epub ahead of print]	Neuropharmacology. 2011	PubMed	citation	PMID:22227020	pubmed	22227020	create date:2012/01/10 | first author:Poulin AM
The role of nausea in food intake and body weight suppression by peripheral GLP-1 receptor agonists, exendin-4 and liraglutide.	/pubmed/22227019	Kanoski SE, Rupprecht LE, Fortin SM, De Jonghe BC, Hayes MR.	Neuropharmacology. 2011 Dec 28. [Epub ahead of print]	Neuropharmacology. 2011	PubMed	citation	PMID:22227019	pubmed	22227019	create date:2012/01/10 | first author:Kanoski SE
Crosstalk between central pathways of nitric oxide and carbon monoxide in the hypertensive action of cyclosporine.	/pubmed/22226938	El-Mas MM, Omar AG, Helmy MM, Mohy El-Din MM.	Neuropharmacology. 2012 Mar;62(4):1890-6. Epub 2011 Dec 29.	Neuropharmacology. 2012	PubMed	citation	PMID:22226938	pubmed	22226938	create date:2012/01/10 | first author:El-Mas MM
An effective dietary method for chronic tryptophan depletion in two mouse strains illuminates a role for 5-HT in nesting behaviour.	/pubmed/22212181	Browne CA, Clarke G, Dinan TG, Cryan JF.	Neuropharmacology. 2011 Dec 23. [Epub ahead of print]	Neuropharmacology. 2011	PubMed	citation	PMID:22212181	pubmed	22212181	create date:2012/01/04 | first author:Browne CA
Suppression of EAE and prevention of blood-brain barrier breakdown after vaccination with novel bifunctional peptide inhibitor.	/pubmed/22210333	Badawi AH, Kiptoo P, Wang WT, Choi IY, Lee P, Vines CM, Siahaan TJ.	Neuropharmacology. 2012 Mar;62(4):1874-81. Epub 2011 Dec 17.	Neuropharmacology. 2012	PubMed	citation	PMID:22210333	pubmed	22210333	create date:2012/01/03 | first author:Badawi AH
Anticonvulsant profile of caprylic acid, a main constituent of the medium-chain triglyceride (MCT) ketogenic diet, in mice.	/pubmed/22210332	Wlaź P, Socała K, Nieoczym D, Luszczki JJ, Zarnowska I, Zarnowski T, Czuczwar SJ, Gasior M.	Neuropharmacology. 2012 Mar;62(4):1882-9. Epub 2011 Dec 17.	Neuropharmacology. 2012	PubMed	citation	PMID:22210332	pubmed	22210332	create date:2012/01/03 | first author:Wlaź P
Predator stress engages corticotropin-releasing factor and opioid systems to alter the operating mode of locus coeruleus norepinephrine neurons.	/pubmed/22210331	Curtis AL, Leiser SC, Snyder K, Valentino RJ.	Neuropharmacology. 2012 Mar;62(4):1737-45. Epub 2011 Dec 23.	Neuropharmacology. 2012	PubMed	citation	PMID:22210331	pubmed	22210331	create date:2012/01/03 | first author:Curtis AL
Clozapine administration reverses behavioral, neuronal, and nitric oxide disturbances in the neonatal ventral hippocampus rat.	/pubmed/22207157	Bringas ME, Morales-Medina JC, Flores-Vivaldo Y, Negrete-Diaz JV, Aguilar-Alonso P, León-Chávez BA, Lazcano-Ortiz Z, Monroy E, Rodríguez-Moreno A, Quirion R, Flores G.	Neuropharmacology. 2012 Mar;62(4):1848-57. Epub 2011 Dec 17.	Neuropharmacology. 2012	PubMed	citation	PMID:22207157	pubmed	22207157	create date:2011/12/31 | first author:Bringas ME
Upregulation of presynaptic mGluR2, but not mGluR3 in the epileptic medial perforant path.	/pubmed/22202905	Rohde J, Kirschstein T, Wilkars W, Müller L, Tokay T, Porath K, Bender RA, Köhling R.	Neuropharmacology. 2012 Mar;62(4):1867-73. Epub 2011 Dec 17.	Neuropharmacology. 2012	PubMed	citation	PMID:22202905	pubmed	22202905	create date:2011/12/29 | first author:Rohde J
The adipocyte as an endocrine organ in the regulation of metabolic homeostasis.	/pubmed/22200617	Harwood HJ Jr.	Neuropharmacology. 2011 Dec 17. [Epub ahead of print]	Neuropharmacology. 2011	PubMed	citation	PMID:22200617	pubmed	22200617	create date:2011/12/28 | first author:Harwood HJ Jr
Role of PGE-type receptor 4 in auditory function and noise-induced hearing loss in mice.	/pubmed/22198478	Hamaguchi K, Yamamoto N, Nakagawa T, Furuyashiki T, Narumiya S, Ito J.	Neuropharmacology. 2012 Mar;62(4):1841-7. Epub 2011 Dec 16.	Neuropharmacology. 2012	PubMed	citation	PMID:22198478	pubmed	22198478	create date:2011/12/27 | first author:Hamaguchi K
Title	URL	Description	Details	ShortDetails	Resource	Type	Identifiers	Db	EntrezUID	Properties
The rewarding and locomotor-sensitizing effects of repeated cocaine administration are distinct and separable in mice.	/pubmed/22197517	Riday TT, Kosofsky BE, Malanga CJ.	Neuropharmacology. 2012 Mar;62(4):1858-66. Epub 2011 Dec 16.	Neuropharmacology. 2012	PubMed	citation	PMID:22197517	pubmed	22197517	create date:2011/12/27 | first author:Riday TT
Effects of general anaesthetics on 5-HT neuronal activity in the dorsal raphe nucleus.	/pubmed/22197516	McCardle CE, Gartside SE.	Neuropharmacology. 2012 Mar;62(4):1787-96. Epub 2011 Dec 13.	Neuropharmacology. 2012	PubMed	citation	PMID:22197516	pubmed	22197516	create date:2011/12/27 | first author:McCardle CE
Modifications of the input currents on VTA dopamine neurons following acute versus chronic cocaine exposure.	/pubmed/22197515	Michaeli A, Matzner H, Poltyrev T, Yaka R.	Neuropharmacology. 2012 Mar;62(4):1834-40. Epub 2011 Dec 14.	Neuropharmacology. 2012	PubMed	citation	PMID:22197515	pubmed	22197515	create date:2011/12/27 | first author:Michaeli A
Block of cloned Kv4.3 potassium channels by dapoxetine.	/pubmed/22192593	Jeong I, Kim SW, Yoon SH, Hahn SJ.	Neuropharmacology. 2011 Dec 14. [Epub ahead of print]	Neuropharmacology. 2011	PubMed	citation	PMID:22192593	pubmed	22192593	create date:2011/12/24 | first author:Jeong I
CART peptide in the nucleus accumbens shell acts downstream to dopamine and mediates the reward and reinforcement actions of morphine.	/pubmed/22186082	Upadhya MA, Nakhate KT, Kokare DM, Singh U, Singru PS, Subhedar NK.	Neuropharmacology. 2012 Mar;62(4):1823-33. Epub 2011 Dec 11.	Neuropharmacology. 2012	PubMed	citation	PMID:22186082	pubmed	22186082	create date:2011/12/22 | first author:Upadhya MA
The endocannabinoid N-arachidonoyldopamine (NADA) exerts neuroprotective effects after excitotoxic neuronal damage via cannabinoid receptor 1 (CB(1)).	/pubmed/22186081	Grabiec U, Koch M, Kallendrusch S, Kraft R, Hill K, Merkwitz C, Ghadban C, Lutz B, Straiker A, Dehghani F.	Neuropharmacology. 2012 Mar;62(4):1797-807. Epub 2011 Dec 13.	Neuropharmacology. 2012	PubMed	citation	PMID:22186081	pubmed	22186081	create date:2011/12/22 | first author:Grabiec U
Location is everything: Neurons born during fluoxetine treatment accumulate in regions that do not support spatial learning.	/pubmed/22182782	Satvat E, Gheidi A, Voll S, Odintsova IV, Marrone DF.	Neuropharmacology. 2012 Mar;62(4):1627-33. Epub 2011 Dec 13.	Neuropharmacology. 2012	PubMed	citation	PMID:22182782	pubmed	22182782	create date:2011/12/21 | first author:Satvat E
NF-κB knockdown can modulate amphetamine-mediated feeding response.	/pubmed/22182781	Kuo DY, Chen PN, Kuo MH, Chen CH, Hsieh YS, Chu SC.	Neuropharmacology. 2012 Mar;62(4):1684-94. Epub 2011 Dec 13.	Neuropharmacology. 2012	PubMed	citation	PMID:22182781	pubmed	22182781	create date:2011/12/21 | first author:Kuo DY
Purinergic modulation of the excitatory synaptic input onto rat striatal neurons.	/pubmed/22182780	Tautenhahn M, Leichsenring A, Servettini I, Pesic M, Sperlagh B, Nörenberg W, Illes P.	Neuropharmacology. 2012 Mar;62(4):1756-66. Epub 2011 Dec 13.	Neuropharmacology. 2012	PubMed	citation	PMID:22182780	pubmed	22182780	create date:2011/12/21 | first author:Tautenhahn M
Chronic stress alters neuropeptide Y signaling in the bed nucleus of the stria terminalis in DBA/2J but not C57BL/6J mice.	/pubmed/22182779	Pleil KE, Lopez A, McCall N, Jijon AM, Bravo JP, Kash TL.	Neuropharmacology. 2012 Mar;62(4):1777-86. Epub 2011 Dec 9.	Neuropharmacology. 2012	PubMed	citation	PMID:22182779	pubmed	22182779	create date:2011/12/21 | first author:Pleil KE
Prolonged exposure to NMDAR antagonist induces cell-type specific changes of glutamatergic receptors in rat prefrontal cortex.	/pubmed/22182778	Wang HX, Gao WJ.	Neuropharmacology. 2012 Mar;62(4):1808-22. Epub 2011 Dec 9.	Neuropharmacology. 2012	PubMed	citation	PMID:22182778	pubmed	22182778	create date:2011/12/21 | first author:Wang HX
Spinal anandamide produces analgesia in neuropathic rats: Possible CB(1)- and TRPV1-mediated mechanisms.	/pubmed/22178705	Starowicz K, Makuch W, Osikowicz M, Piscitelli F, Petrosino S, Di Marzo V, Przewlocka B.	Neuropharmacology. 2012 Mar;62(4):1746-55. Epub 2011 Dec 8.	Neuropharmacology. 2012	PubMed	citation	PMID:22178705	pubmed	22178705	create date:2011/12/20 | first author:Starowicz K
Potentiation of sensory responses in ventrobasal thalamus in vivo via selective modulation of mGlu1 receptors with a positive allosteric modulator.	/pubmed/22178704	Salt TE, Jones HE, Andolina IM, Copeland CS, Clements JT, Knoflach F, Sillito AM.	Neuropharmacology. 2012 Mar;62(4):1695-9. Epub 2011 Dec 7.	Neuropharmacology. 2012	PubMed	citation	PMID:22178704	pubmed	22178704	create date:2011/12/20 | first author:Salt TE
A stereological comparison of GAD67 and reelin expression in the hippocampal stratum oriens of offspring from two mouse models of maternal inflammation during pregnancy.	/pubmed/22178614	Harvey L, Boksa P.	Neuropharmacology. 2012 Mar;62(4):1767-76. Epub 2011 Dec 9.	Neuropharmacology. 2012	PubMed	citation	PMID:22178614	pubmed	22178614	create date:2011/12/20 | first author:Harvey L
Neuroprotective effects of riluzole in early phase Parkinson's disease on clinically relevant parameters in the marmoset MPTP model.	/pubmed/22178201	Verhave PS, Jongsma MJ, Van Den Berg RM, Vanwersch RA, Smit AB, Philippens IH.	Neuropharmacology. 2012 Mar;62(4):1700-7. Epub 2011 Dec 8.	Neuropharmacology. 2012	PubMed	citation	PMID:22178201	pubmed	22178201	create date:2011/12/20 | first author:Verhave PS
Presynaptic muscarinic M(2) receptors modulate glutamatergic transmission in the bed nucleus of the stria terminalis.	/pubmed/22166222	Guo JD, Hazra R, Dabrowska J, Muly EC, Wess J, Rainnie DG.	Neuropharmacology. 2012 Mar;62(4):1671-83. Epub 2011 Dec 8.	Neuropharmacology. 2012	PubMed	citation	PMID:22166222	pubmed	22166222	create date:2011/12/15 | first author:Guo JD
Possible role of dopamine D1-like and D2-like receptors in behavioural activation and evaluation of response efficacy in the forced swimming test.	/pubmed/22155445	D'Aquila PS, Galistu A.	Neuropharmacology. 2012 Mar;62(4):1717-29. Epub 2011 Dec 6.	Neuropharmacology. 2012	PubMed	citation	PMID:22155445	pubmed	22155445	create date:2011/12/14 | first author:D'Aquila PS
The noradrenaline transporter as site of action for the anti-Parkinson drug amantadine.	/pubmed/22155208	Sommerauer C, Rebernik P, Reither H, Nanoff C, Pifl C.	Neuropharmacology. 2012 Mar;62(4):1708-16. Epub 2011 Dec 6.	Neuropharmacology. 2012	PubMed	citation	PMID:22155208	pubmed	22155208	create date:2011/12/14 | first author:Sommerauer C
Bimodal effects of fluoxetine on cerebral nitrergic neurogenic vasodilation in porcine large cerebral arteries.	/pubmed/22155207	Chen MF, Huang YC, Long C, Yang HI, Lee HC, Chen PY, Hoffer BJ, Lee TJ.	Neuropharmacology. 2012 Mar;62(4):1651-8. Epub 2011 Dec 7.	Neuropharmacology. 2012	PubMed	citation	PMID:22155207	pubmed	22155207	create date:2011/12/14 | first author:Chen MF
Structure-activity relationships for allosteric NMDA receptor inhibitors based on 2-naphthoic acid.	/pubmed/22155206	Costa BM, Irvine MW, Fang G, Eaves RJ, Mayo-Martin MB, Laube B, Jane DE, Monaghan DT.	Neuropharmacology. 2012 Mar;62(4):1730-6. Epub 2011 Dec 6.	Neuropharmacology. 2012	PubMed	citation	PMID:22155206	pubmed	22155206	create date:2011/12/14 | first author:Costa BM
Potential roles of PI3K/Akt and Nrf2-Keap1 pathways in regulating hormesis of Z-ligustilide in PC12 cells against oxygen and glucose deprivation.	/pubmed/22146407	Qi H, Han Y, Rong J.	Neuropharmacology. 2012 Mar;62(4):1659-70. Epub 2011 Nov 29.	Neuropharmacology. 2012	PubMed	citation	PMID:22146407	pubmed	22146407	create date:2011/12/08 | first author:Qi H
Glycine reuptake inhibitor RG1678: A pharmacologic characterization of an investigational agent for the treatment of schizophrenia.	/pubmed/22138164	Alberati D, Moreau JL, Lengyel J, Hauser N, Mory R, Borroni E, Pinard E, Knoflach F, Schlotterbeck G, Hainzl D, Wettstein JG.	Neuropharmacology. 2012 Feb;62(2):1152-61. Epub 2011 Nov 27.	Neuropharmacology. 2012	PubMed	citation	PMID:22138164	pubmed	22138164	create date:2011/12/06 | first author:Alberati D
Cannabinoid CB(1) receptor restrains accentuated activity of hypothalamic corticotropin-releasing factor and brainstem tyrosine hydroxylase neurons in endotoxemia-induced hypophagia in rats.	/pubmed/22138163	Rorato R, Reis WL, Carvalho Borges BD, Antunes-Rodrigues J, Kagohara Elias LL.	Neuropharmacology. 2011 Nov 27. [Epub ahead of print]	Neuropharmacology. 2011	PubMed	citation	PMID:22138163	pubmed	22138163	create date:2011/12/06 | first author:Rorato R
Dysregulation of brain reward systems in eating disorders: Neurochemical information from animal models of binge eating, bulimia nervosa, and anorexia nervosa.	/pubmed/22138162	Avena NM, Bocarsly ME.	Neuropharmacology. 2011 Nov 27. [Epub ahead of print]	Neuropharmacology. 2011	PubMed	citation	PMID:22138162	pubmed	22138162	create date:2011/12/06 | first author:Avena NM
Molecular and cell signaling targets for PTSD pathophysiology and pharmacotherapy.	/pubmed/22122881	Hauger RL, Olivares-Reyes JA, Dautzenberg FM, Lohr JB, Braun S, Oakley RH.	Neuropharmacology. 2012 Feb;62(2):705-14. Epub 2011 Nov 25.	Neuropharmacology. 2012	PubMed	citation	PMID:22122881	pubmed	22122881	create date:2011/11/30 | first author:Hauger RL
Development of mechanical hypersensitivity in rats during heroin and ethanol dependence: Alleviation by CRF(1) receptor antagonism.	/pubmed/22119954	Edwards S, Vendruscolo LF, Schlosburg JE, Misra KK, Wee S, Park PE, Schulteis G, Koob GF.	Neuropharmacology. 2012 Feb;62(2):1142-51. Epub 2011 Nov 23.	Neuropharmacology. 2012	PubMed	citation	PMID:22119954	pubmed	22119954	create date:2011/11/29 | first author:Edwards S
Compromised decision-making and increased gambling proneness following dietary serotonin depletion in rats.	/pubmed/22118880	Koot S, Zoratto F, Cassano T, Colangeli R, Laviola G, van den Bos R, Adriani W.	Neuropharmacology. 2012 Mar;62(4):1640-50. Epub 2011 Nov 16.	Neuropharmacology. 2012	PubMed	citation	PMID:22118880	pubmed	22118880	create date:2011/11/29 | first author:Koot S
Profound reduction in sensitivity to the aversive effects of methamphetamine in mice bred for high methamphetamine intake.	/pubmed/22118879	Shabani S, McKinnon CS, Cunningham CL, Phillips TJ.	Neuropharmacology. 2012 Feb;62(2):1134-41. Epub 2011 Nov 18.	Neuropharmacology. 2012	PubMed	citation	PMID:22118879	pubmed	22118879	create date:2011/11/29 | first author:Shabani S
Methamphetamine-induced changes in the object recognition memory circuit.	/pubmed/22115899	Reichel CM, Ramsey LA, Schwendt M, McGinty JF, See RE.	Neuropharmacology. 2012 Feb;62(2):1119-26. Epub 2011 Nov 18.	Neuropharmacology. 2012	PubMed	citation	PMID:22115899	pubmed	22115899	create date:2011/11/26 | first author:Reichel CM
Histamine H(3) receptors modulate depolarization-evoked [(3)H]-noradrenaline release from rat olfactory bulb slices.	/pubmed/22115898	Aquino-Miranda G, Osorio-Espinoza A, Escamilla-Sánchez J, González-Pantoja R, Ortiz J, Arias-Montaño JA.	Neuropharmacology. 2012 Feb;62(2):1127-33. Epub 2011 Nov 18.	Neuropharmacology. 2012	PubMed	citation	PMID:22115898	pubmed	22115898	create date:2011/11/26 | first author:Aquino-Miranda G
Dopamine D4 receptor stimulation in GABAergic projections of the globus pallidus to the reticular thalamic nucleus and the substantia nigra reticulata of the rat decreases locomotor activity.	/pubmed/22108379	Erlij D, Acosta-García J, Rojas-Márquez M, González-Hernández B, Escartín-Perez E, Aceves J, Florán B.	Neuropharmacology. 2012 Feb;62(2):1111-8. Epub 2011 Nov 15.	Neuropharmacology. 2012	PubMed	citation	PMID:22108379	pubmed	22108379	create date:2011/11/24 | first author:Erlij D
EVP-6124, a novel and selective α7 nicotinic acetylcholine receptor partial agonist, improves memory performance by potentiating the acetylcholine response of α7 nicotinic acetylcholine receptors.	/pubmed/22085888	Prickaerts J, van Goethem NP, Chesworth R, Shapiro G, Boess FG, Methfessel C, Reneerkens OA, Flood DG, Hilt D, Gawryl M, Bertrand S, Bertrand D, König G.	Neuropharmacology. 2012 Feb;62(2):1099-110. Epub 2011 Nov 10.	Neuropharmacology. 2012	PubMed	citation	PMID:22085888	pubmed	22085888	create date:2011/11/17 | first author:Prickaerts J
Galantamine elicits neuroprotection by inhibiting iNOS, NADPH oxidase and ROS in hippocampal slices stressed with anoxia/reoxygenation.	/pubmed/22085833	Egea J, Martín-de-Saavedra MD, Parada E, Romero A, Del Barrio L, Rosa AO, García AG, López MG.	Neuropharmacology. 2012 Feb;62(2):1082-90. Epub 2011 Nov 9.	Neuropharmacology. 2012	PubMed	citation	PMID:22085833	pubmed	22085833	create date:2011/11/17 | first author:Egea J
tPA in the injured central nervous system: different scenarios starring the same actor?	/pubmed/22079561	Lemarchant S, Docagne F, Emery E, Vivien D, Ali C, Rubio M.	Neuropharmacology. 2012 Feb;62(2):749-56. Epub 2011 Nov 7.	Neuropharmacology. 2012	PubMed	citation	PMID:22079561	pubmed	22079561	create date:2011/11/15 | first author:Lemarchant S
Retigabine, a K(V)7 (KCNQ) potassium channel opener, attenuates l-DOPA-induced dyskinesias in 6-OHDA-lesioned rats.	/pubmed/22079161	Sander SE, Lemm C, Lange N, Hamann M, Richter A.	Neuropharmacology. 2012 Feb;62(2):1052-61. Epub 2011 Nov 9.	Neuropharmacology. 2012	PubMed	citation	PMID:22079161	pubmed	22079161	create date:2011/11/15 | first author:Sander SE
Deltamethrin, a type II pyrethroid insecticide, has neurotrophic effects on neurons with continuous activation of the Bdnf promoter.	/pubmed/22079160	Ihara D, Fukuchi M, Honma D, Takasaki I, Ishikawa M, Tabuchi A, Tsuda M.	Neuropharmacology. 2012 Feb;62(2):1091-8. Epub 2011 Nov 7.	Neuropharmacology. 2012	PubMed	citation	PMID:22079160	pubmed	22079160	create date:2011/11/15 | first author:Ihara D
Pharmacological interference with metabotropic glutamate receptor subtype 7 but not subtype 5 differentially affects within- and between-session extinction of Pavlovian conditioned fear.	/pubmed/22079159	Toth I, Dietz M, Peterlik D, Huber SE, Fendt M, Neumann ID, Flor PJ, Slattery DA.	Neuropharmacology. 2012 Mar;62(4):1619-26. Epub 2011 Nov 10.	Neuropharmacology. 2012	PubMed	citation	PMID:22079159	pubmed	22079159	create date:2011/11/15 | first author:Toth I
Alpha-cobratoxin inhibits T-type calcium currents through muscarinic M4 receptor and G(o)-protein βγ subunits-dependent protein kinase A pathway in dorsal root ganglion neurons.	/pubmed/22074645	Zhang L, Zhang Y, Jiang D, Reid PF, Jiang X, Qin Z, Tao J.	Neuropharmacology. 2012 Feb;62(2):1062-72. Epub 2011 Nov 4.	Neuropharmacology. 2012	PubMed	citation	PMID:22074645	pubmed	22074645	create date:2011/11/15 | first author:Zhang L
Alterations in the emotional and memory behavioral phenotypes of transient receptor potential vanilloid type 1-deficient mice are mediated by changes in expression of 5-HT(1A), GABA(A), and NMDA receptors.	/pubmed/22074644	You IJ, Jung YH, Kim MJ, Kwon SH, Hong SI, Lee SY, Jang CG.	Neuropharmacology. 2012 Feb;62(2):1034-43. Epub 2011 Nov 4.	Neuropharmacology. 2012	PubMed	citation	PMID:22074644	pubmed	22074644	create date:2011/11/15 | first author:You IJ
When control fails: Influence of the prefrontal but not striatal dopaminergic system on behavioural flexibility in a change detection task.	/pubmed/22067551	Schulz S, Arning L, Pinnow M, Wascher E, Epplen JT, Beste C.	Neuropharmacology. 2012 Feb;62(2):1028-33. Epub 2011 Nov 2.	Neuropharmacology. 2012	PubMed	citation	PMID:22067551	pubmed	22067551	create date:2011/11/10 | first author:Schulz S
Central control of thermogenesis.	/pubmed/22063719	Clapham JC.	Neuropharmacology. 2011 Oct 31. [Epub ahead of print]	Neuropharmacology. 2011	PubMed	citation	PMID:22063719	pubmed	22063719	create date:2011/11/09 | first author:Clapham JC
Cannabinoid facilitation of behavioral and biochemical hedonic taste responses.	/pubmed/22063718	De Luca MA, Solinas M, Bimpisidis Z, Goldberg SR, Di Chiara G.	Neuropharmacology. 2011 Nov 2. [Epub ahead of print]	Neuropharmacology. 2011	PubMed	citation	PMID:22063718	pubmed	22063718	create date:2011/11/09 | first author:De Luca MA
Brain pattern of histone H3 phosphorylation after acute amphetamine administration: Its relationship to brain c-fos induction is strongly dependent on the particular brain area.	/pubmed/22063717	Rotllant D, Armario A.	Neuropharmacology. 2012 Feb;62(2):1073-81. Epub 2011 Nov 3.	Neuropharmacology. 2012	PubMed	citation	PMID:22063717	pubmed	22063717	create date:2011/11/09 | first author:Rotllant D
Differential regulation of RGS proteins in the prefrontal cortex of short- and long-term human opiate abusers.	/pubmed/22056472	Rivero G, Gabilondo AM, García-Fuster MJ, La Harpe R, García-Sevilla JA, Meana JJ.	Neuropharmacology. 2012 Feb;62(2):1044-51. Epub 2011 Oct 31.	Neuropharmacology. 2012	PubMed	citation	PMID:22056472	pubmed	22056472	create date:2011/11/08 | first author:Rivero G
dl-3-n-butylphthalide extends survival by attenuating glial activation in a mouse model of amyotrophic lateral sclerosis.	/pubmed/22056419	Feng X, Peng Y, Liu M, Cui L.	Neuropharmacology. 2012 Feb;62(2):1004-10. Epub 2011 Nov 2.	Neuropharmacology. 2012	PubMed	citation	PMID:22056419	pubmed	22056419	create date:2011/11/08 | first author:Feng X
Enhancement of the behavioral effects of endogenous and exogenous cannabinoid agonists by phenylmethyl sulfonyl fluoride.	/pubmed/22051632	Vann RE, Walentiny DM, Burston JJ, Tobey KM, Gamage TF, Wiley JL.	Neuropharmacology. 2012 Feb;62(2):1019-27. Epub 2011 Oct 31.	Neuropharmacology. 2012	PubMed	citation	PMID:22051632	pubmed	22051632	create date:2011/11/05 | first author:Vann RE
Involvement of estrogen receptors in the resveratrol-mediated increase in dopamine transporter in human dopaminergic neurons and in striatum of female mice.	/pubmed/22041555	Di Liberto V, Mäkelä J, Korhonen L, Olivieri M, Tselykh T, Mälkiä A, Do Thi H, Belluardo N, Lindholm D, Mudò G.	Neuropharmacology. 2012 Feb;62(2):1011-8. Epub 2011 Oct 24.	Neuropharmacology. 2012	PubMed	citation	PMID:22041555	pubmed	22041555	create date:2011/11/02 | first author:Di Liberto V
The role of the gut/brain axis in modulating food intake.	/pubmed/22037149	Sam AH, Troke RC, Tan TM, Bewick GA.	Neuropharmacology. 2011 Oct 21. [Epub ahead of print]	Neuropharmacology. 2011	PubMed	citation	PMID:22037149	pubmed	22037149	create date:2011/11/01 | first author:Sam AH
Cystamine-tacrine dimer: A new multi-target-directed ligand as potential therapeutic agent for Alzheimer's disease treatment.	/pubmed/22032870	Minarini A, Milelli A, Tumiatti V, Rosini M, Simoni E, Bolognesi ML, Andrisano V, Bartolini M, Motori E, Angeloni C, Hrelia S.	Neuropharmacology. 2012 Feb;62(2):997-1003. Epub 2011 Oct 21.	Neuropharmacology. 2012	PubMed	citation	PMID:22032870	pubmed	22032870	create date:2011/10/29 | first author:Minarini A
Plant derived alkaloid (-)-cassine induces anti-inflammatory and anti-hyperalgesics effects in both acute and chronic inflammatory and neuropathic pain models.	/pubmed/22032869	da Silva KA, Manjavachi MN, Paszcuk AF, Pivatto M, Viegas C Jr, Bolzani VS, Calixto JB.	Neuropharmacology. 2012 Feb;62(2):967-77. Epub 2011 Oct 20.	Neuropharmacology. 2012	PubMed	citation	PMID:22032869	pubmed	22032869	create date:2011/10/29 | first author:da Silva KA
Title	URL	Description	Details	ShortDetails	Resource	Type	Identifiers	Db	EntrezUID	Properties
Essential role of protein kinase C in morphine-induced rewarding memory.	/pubmed/22023848	Ping X, Ma Y, Li Y, Qi C, Sun X, Lv X, Cui C.	Neuropharmacology. 2012 Feb;62(2):959-66. Epub 2011 Oct 19.	Neuropharmacology. 2012	PubMed	citation	PMID:22023848	pubmed	22023848	create date:2011/10/26 | first author:Ping X
Anxiety- and depression-like behaviors are accompanied by an increase in oxidative stress in a rat model of fetal alcohol spectrum disorders: Protective effects of voluntary physical exercise.	/pubmed/22019722	Brocardo PS, Boehme F, Patten A, Cox A, Gil-Mohapel J, Christie BR.	Neuropharmacology. 2012 Mar;62(4):1607-18. Epub 2011 Oct 20.	Neuropharmacology. 2012	PubMed	citation	PMID:22019722	pubmed	22019722	create date:2011/10/25 | first author:Brocardo PS
Pharmacological characterization of MK-6096 - A dual orexin receptor antagonist for insomnia.	/pubmed/22019562	Winrow CJ, Gotter AL, Cox CD, Tannenbaum PL, Garson SL, Doran SM, Breslin MJ, Schreier JD, Fox SV, Harrell CM, Stevens J, Reiss DR, Cui D, Coleman PJ, Renger JJ.	Neuropharmacology. 2012 Feb;62(2):978-87. Epub 2011 Oct 18.	Neuropharmacology. 2012	PubMed	citation	PMID:22019562	pubmed	22019562	create date:2011/10/25 | first author:Winrow CJ
Distinct generation, pharmacology, and distribution of sphingosine 1-phosphate and dihydrosphingosine 1-phosphate in human neural progenitor cells.	/pubmed/22016110	Callihan P, Zitomer NC, Stoeling MV, Kennedy PC, Lynch KR, Riley RT, Hooks SB.	Neuropharmacology. 2012 Feb;62(2):988-96. Epub 2011 Oct 15.	Neuropharmacology. 2012	PubMed	citation	PMID:22016110	pubmed	22016110	create date:2011/10/22 | first author:Callihan P
A dose-response analysis of the effects of L-baclofen on chronic tinnitus caused by acoustic trauma in rats.	/pubmed/22005094	Zheng Y, Vagal S, McNamara E, Darlington CL, Smith PF.	Neuropharmacology. 2012 Feb;62(2):940-6. Epub 2011 Oct 12.	Neuropharmacology. 2012	PubMed	citation	PMID:22005094	pubmed	22005094	create date:2011/10/19 | first author:Zheng Y
Lithium attenuates methamphetamine-induced hyperlocomotion and behavioral sensitization via modulation of prefrontal monoamine release.	/pubmed/22001792	Ago Y, Tanaka T, Kita Y, Tokumoto H, Takuma K, Matsuda T.	Neuropharmacology. 2012 Mar;62(4):1634-9. Epub 2011 Oct 12.	Neuropharmacology. 2012	PubMed	citation	PMID:22001792	pubmed	22001792	create date:2011/10/18 | first author:Ago Y
Purinergic P2X, P2Y and adenosine receptors differentially modulate hippocampal gamma oscillations.	/pubmed/22001427	Schulz SB, Klaft ZJ, Rösler AR, Heinemann U, Gerevich Z.	Neuropharmacology. 2012 Feb;62(2):914-24. Epub 2011 Oct 8.	Neuropharmacology. 2012	PubMed	citation	PMID:22001427	pubmed	22001427	create date:2011/10/18 | first author:Schulz SB
Evidence that LPS-reactive arthritis in rats depends on the glial activity and the fractalkine-TNF-α signaling in the spinal cord.	/pubmed/22001426	Bressan E, Peres KC, Tonussi CR.	Neuropharmacology. 2012 Feb;62(2):947-58. Epub 2011 Oct 12.	Neuropharmacology. 2012	PubMed	citation	PMID:22001426	pubmed	22001426	create date:2011/10/18 | first author:Bressan E
The medial prefrontal cortex is both necessary and sufficient for the acquisition of conditioned defeat.	/pubmed/22001285	Markham CM, Luckett CA, Huhman KL.	Neuropharmacology. 2012 Feb;62(2):933-9. Epub 2011 Oct 8.	Neuropharmacology. 2012	PubMed	citation	PMID:22001285	pubmed	22001285	create date:2011/10/18 | first author:Markham CM
NMDA-induced ERK signalling is mediated by NR2B subunit in rat cortical neurons and switches from positive to negative depending on stage of development.	/pubmed/22001284	Sava A, Formaggio E, Carignani C, Andreetta F, Bettini E, Griffante C.	Neuropharmacology. 2012 Feb;62(2):925-32. Epub 2011 Oct 8.	Neuropharmacology. 2012	PubMed	citation	PMID:22001284	pubmed	22001284	create date:2011/10/18 | first author:Sava A
Serotonin: the new wave. Proceedings of the 2010 Serotonin Club meeting. Montreal, Quebec, Canada. July 9-11, 2010.	/pubmed/21998859	[No authors listed]	Neuropharmacology. 2011 Sep;61(3):347-549. No abstract available.	Neuropharmacology. 2011	PubMed	citation	PMID:21998859	pubmed	21998859	create date:2011/10/15
Stress, anxiety and depression: toward new treatment strategies.	/pubmed/21983630	Markou A, Cryan JF.	Neuropharmacology. 2012 Jan;62(1):1-2. Epub 2011 Oct 5. No abstract available.	Neuropharmacology. 2012	PubMed	citation	PMID:21983630	pubmed	21983630	create date:2011/10/11 | first author:Markou A
Functional upregulation of system xc- by fibroblast growth factor-2.	/pubmed/21967732	Liu X, Resch J, Rush T, Lobner D.	Neuropharmacology. 2012 Feb;62(2):901-6. Epub 2011 Sep 28.	Neuropharmacology. 2012	PubMed	citation	PMID:21967732	pubmed	21967732	create date:2011/10/05 | first author:Liu X
Maternal deprivation and dendritic complexity in the basolateral amygdala.	/pubmed/21964522	Krugers HJ, Oomen CA, Gumbs M, Li M, Velzing EH, Joels M, Lucassen PJ.	Neuropharmacology. 2012 Jan;62(1):534-7. Epub 2011 Sep 29.	Neuropharmacology. 2012	PubMed	citation	PMID:21964522	pubmed	21964522	create date:2011/10/04 | first author:Krugers HJ
In vivo neurochemical evidence that newly synthesised GABA activates GABA(B), but not GABA(A), receptors on dopaminergic nerve endings in the nucleus accumbens of freely moving rats.	/pubmed/21964521	Saigusa T, Aono Y, Sekino R, Uchida T, Takada K, Oi Y, Koshikawa N, Cools AR.	Neuropharmacology. 2012 Feb;62(2):907-13. Epub 2011 Sep 28.	Neuropharmacology. 2012	PubMed	citation	PMID:21964521	pubmed	21964521	create date:2011/10/04 | first author:Saigusa T
Recombinant human MFG-E8 attenuates cerebral ischemic injury: Its role in anti-inflammation and anti-apoptosis.	/pubmed/21964436	Cheyuo C, Jacob A, Wu R, Zhou M, Qi L, Dong W, Ji Y, Chaung WW, Wang H, Nicastro J, Coppa GF, Wang P.	Neuropharmacology. 2012 Feb;62(2):890-900. Epub 2011 Sep 24.	Neuropharmacology. 2012	PubMed	citation	PMID:21964436	pubmed	21964436	create date:2011/10/04 | first author:Cheyuo C
Accumbal dopamine D2 receptor function is associated with individual variability in ethanol behavioral sensitization.	/pubmed/21964435	Abrahao KP, Quadros IM, Andrade AL, Souza-Formigoni ML.	Neuropharmacology. 2012 Feb;62(2):882-9. Epub 2011 Sep 24.	Neuropharmacology. 2012	PubMed	citation	PMID:21964435	pubmed	21964435	create date:2011/10/04 | first author:Abrahao KP
Prenatal fluoxetine exposure induces life-long serotonin 5-HT(3) receptor-dependent cortical abnormalities and anxiety-like behaviour.	/pubmed/21964434	Smit-Rigter LA, Noorlander CW, von Oerthel L, Chameau P, Smidt MP, van Hooft JA.	Neuropharmacology. 2012 Feb;62(2):865-70. Epub 2011 Sep 24.	Neuropharmacology. 2012	PubMed	citation	PMID:21964434	pubmed	21964434	create date:2011/10/04 | first author:Smit-Rigter LA
α-Mangostin, a polyphenolic xanthone derivative from mangosteen, attenuates β-amyloid oligomers-induced neurotoxicity by inhibiting amyloid aggregation.	/pubmed/21958557	Wang Y, Xia Z, Xu JR, Wang YX, Hou LN, Qiu Y, Chen HZ.	Neuropharmacology. 2012 Feb;62(2):871-81. Epub 2011 Sep 24.	Neuropharmacology. 2012	PubMed	citation	PMID:21958557	pubmed	21958557	create date:2011/10/01 | first author:Wang Y
The antidepressant-like effects of the 3β-hydroxysteroid dehydrogenase inhibitor trilostane in mice is related to changes in neuroactive steroid and monoamine levels.	/pubmed/21945799	Espallergues J, Mamiya T, Vallée M, Koseki T, Nabeshima T, Temsamani J, Laruelle C, Maurice T.	Neuropharmacology. 2012 Jan;62(1):492-502. Epub 2011 Sep 22.	Neuropharmacology. 2012	PubMed	citation	PMID:21945799	pubmed	21945799	create date:2011/09/29 | first author:Espallergues J
Investigating anxiety and depressive-like phenotypes in genetic mouse models of serotonin depletion.	/pubmed/21945798	Fernandez SP, Gaspar P.	Neuropharmacology. 2012 Jan;62(1):144-54. Epub 2011 Sep 21.	Neuropharmacology. 2012	PubMed	citation	PMID:21945798	pubmed	21945798	create date:2011/09/29 | first author:Fernandez SP
Ethosuximide modifies network excitability in the rat entorhinal cortex via an increase in GABA release.	/pubmed/21945797	Greenhill SD, Morgan NH, Massey PV, Woodhall GL, Jones RS.	Neuropharmacology. 2012 Feb;62(2):807-14. Epub 2011 Sep 17.	Neuropharmacology. 2012	PubMed	citation	PMID:21945797	pubmed	21945797	create date:2011/09/29 | first author:Greenhill SD
Modulatory effects of two novel agonists for serotonin receptor 7 on emotion, motivation and circadian rhythm profiles in mice.	/pubmed/21945717	Adriani W, Travaglini D, Lacivita E, Saso L, Leopoldo M, Laviola G.	Neuropharmacology. 2012 Feb;62(2):833-42. Epub 2011 Sep 19.	Neuropharmacology. 2012	PubMed	citation	PMID:21945717	pubmed	21945717	create date:2011/09/29 | first author:Adriani W
Curcumin exerts antinociceptive effects in a mouse model of neuropathic pain: Descending monoamine system and opioid receptors are differentially involved.	/pubmed/21945716	Zhao X, Xu Y, Zhao Q, Chen CR, Liu AM, Huang ZL.	Neuropharmacology. 2012 Feb;62(2):843-54. Epub 2011 Sep 19.	Neuropharmacology. 2012	PubMed	citation	PMID:21945716	pubmed	21945716	create date:2011/09/29 | first author:Zhao X
Effects of neuropeptide FF system on CB(1) and CB(2) receptors mediated antinociception in mice.	/pubmed/21945715	Fang Q, Han ZL, Li N, Wang ZL, He N, Wang R.	Neuropharmacology. 2012 Feb;62(2):855-64. Epub 2011 Sep 19.	Neuropharmacology. 2012	PubMed	citation	PMID:21945715	pubmed	21945715	create date:2011/09/29 | first author:Fang Q
Stress during development alters anxiety-like behavior and hippocampal neurotransmission in male and female rats.	/pubmed/21945413	Barbosa Neto JB, Tiba PA, Faturi CB, de Castro-Neto EF, da Graça Naffah-Mazacoratti M, de Jesus Mari J, de Mello MF, Suchecki D.	Neuropharmacology. 2012 Jan;62(1):518-26. Epub 2011 Sep 21.	Neuropharmacology. 2012	PubMed	citation	PMID:21945413	pubmed	21945413	create date:2011/09/29 | first author:Barbosa Neto JB
The neurogenesis hypothesis of affective and anxiety disorders: are we mistaking the scaffolding for the building?	/pubmed/21945290	Petrik D, Lagace DC, Eisch AJ.	Neuropharmacology. 2012 Jan;62(1):21-34. Epub 2011 Sep 19.	Neuropharmacology. 2012	PubMed	citation	PMID:21945290	pubmed	21945290	create date:2011/09/29 | first author:Petrik D
Hippocampal GR expression is increased in elderly depressed females.	/pubmed/21945289	Wang Q, Joels M, Swaab DF, Lucassen PJ.	Neuropharmacology. 2012 Jan;62(1):527-33. Epub 2011 Sep 19.	Neuropharmacology. 2012	PubMed	citation	PMID:21945289	pubmed	21945289	create date:2011/09/29 | first author:Wang Q
Virogenetic and optogenetic mechanisms to define potential therapeutic targets in psychiatric disorders.	/pubmed/21945288	Han MH, Friedman AK.	Neuropharmacology. 2012 Jan;62(1):89-100. Epub 2011 Sep 17.	Neuropharmacology. 2012	PubMed	citation	PMID:21945288	pubmed	21945288	create date:2011/09/29 | first author:Han MH
Increased expression of the Vesicular Glutamate Transporter-1 (VGLUT1) in the prefrontal cortex correlates with differential vulnerability to chronic stress in various mouse strains: effects of fluoxetine and MK-801.	/pubmed/21945287	Farley S, Dumas S, El Mestikawy S, Giros B.	Neuropharmacology. 2012 Jan;62(1):503-17. Epub 2011 Sep 17.	Neuropharmacology. 2012	PubMed	citation	PMID:21945287	pubmed	21945287	create date:2011/09/29 | first author:Farley S
Inhibition of iNOS induces antidepressant-like effects in mice: pharmacological and genetic evidence.	/pubmed/21939674	Montezuma K, Biojone C, Lisboa SF, Cunha FQ, Guimarães FS, Joca SR.	Neuropharmacology. 2012 Jan;62(1):485-91. Epub 2011 Sep 17.	Neuropharmacology. 2012	PubMed	citation	PMID:21939674	pubmed	21939674	create date:2011/09/24 | first author:Montezuma K
Receptor-mediated modulation of activity-dependent adenosine release in rat cerebellum.	/pubmed/21933676	Klyuch BP, Dale N, Wall MJ.	Neuropharmacology. 2012 Feb;62(2):815-24. Epub 2011 Sep 14.	Neuropharmacology. 2012	PubMed	citation	PMID:21933676	pubmed	21933676	create date:2011/09/22 | first author:Klyuch BP
Cocaine sensitization does not alter SP effects on locomotion or excitatory synaptic transmission in the NAc of rats.	/pubmed/21930135	Kombian SB, Ananthalakshmi KV, Zidichouski JA, Saleh TM.	Neuropharmacology. 2012 Feb;62(2):825-32. Epub 2011 Sep 14.	Neuropharmacology. 2012	PubMed	citation	PMID:21930135	pubmed	21930135	create date:2011/09/21 | first author:Kombian SB
Anxiolytic effects of 5-HT₁A receptors and anxiogenic effects of 5-HT₂C receptors in the amygdala of mice.	/pubmed/21925519	Li Q, Luo T, Jiang X, Wang J.	Neuropharmacology. 2012 Jan;62(1):474-84. Epub 2011 Sep 14.	Neuropharmacology. 2012	PubMed	citation	PMID:21925519	pubmed	21925519	create date:2011/09/20 | first author:Li Q
NMDA GluN2A and GluN2B receptors play separate roles in the induction of LTP and LTD in the amygdala and in the acquisition and extinction of conditioned fear.	/pubmed/21925518	Dalton GL, Wu DC, Wang YT, Floresco SB, Phillips AG.	Neuropharmacology. 2012 Feb;62(2):797-806. Epub 2011 Sep 10.	Neuropharmacology. 2012	PubMed	citation	PMID:21925518	pubmed	21925518	create date:2011/09/20 | first author:Dalton GL
Dopamine D2 and serotonin 5-HT1A receptors mediate the actions of aripiprazole in mesocortical and mesoaccumbens transmission.	/pubmed/21925189	Tanahashi S, Yamamura S, Nakagawa M, Motomura E, Okada M.	Neuropharmacology. 2012 Feb;62(2):765-74. Epub 2011 Sep 10.	Neuropharmacology. 2012	PubMed	citation	PMID:21925189	pubmed	21925189	create date:2011/09/20 | first author:Tanahashi S
Arousal effects of orexin A on acute alcohol intoxication-induced coma in rats.	/pubmed/21924278	Jia X, Yan J, Xia J, Xiong J, Wang T, Chen Y, Qi A, Yang N, Fan S, Ye J, Hu Z.	Neuropharmacology. 2012 Feb;62(2):775-83. Epub 2011 Sep 10.	Neuropharmacology. 2012	PubMed	citation	PMID:21924278	pubmed	21924278	create date:2011/09/20 | first author:Jia X
Does endoplasmic reticulum stress participate in APD-induced hepatic metabolic dysregulation?	/pubmed/21924277	Lauressergues E, Bert E, Duriez P, Hum D, Majd Z, Staels B, Cussac D.	Neuropharmacology. 2012 Feb;62(2):784-96. Epub 2011 Sep 10.	Neuropharmacology. 2012	PubMed	citation	PMID:21924277	pubmed	21924277	create date:2011/09/20 | first author:Lauressergues E
Signaling pathways underlying the rapid antidepressant actions of ketamine.	/pubmed/21907221	Duman RS, Li N, Liu RJ, Duric V, Aghajanian G.	Neuropharmacology. 2012 Jan;62(1):35-41. Epub 2011 Sep 2.	Neuropharmacology. 2012	PubMed	citation	PMID:21907221	pubmed	21907221	create date:2011/09/13 | first author:Duman RS
Effect of ΔFosB overexpression on opioid and cannabinoid receptor-mediated signaling in the nucleus accumbens.	/pubmed/21907220	Sim-Selley LJ, Cassidy MP, Sparta A, Zachariou V, Nestler EJ, Selley DE.	Neuropharmacology. 2011 Dec;61(8):1470-6. Epub 2011 Sep 3.	Neuropharmacology. 2011	PubMed	citation	PMID:21907220	pubmed	21907220	create date:2011/09/13 | first author:Sim-Selley LJ
Neuroprotective effects of neurokinin receptor one in dopaminergic neurons are mediated through Akt/PKB cell signaling pathway.	/pubmed/21907219	Chu JM, Chen LW, Chan YS, Yung KK.	Neuropharmacology. 2011 Dec;61(8):1389-98. Epub 2011 Sep 3.	Neuropharmacology. 2011	PubMed	citation	PMID:21907219	pubmed	21907219	create date:2011/09/13 | first author:Chu JM
Pharmacological modulation of stress-induced behavioral changes in the light/dark exploration test in male C57BL/6J mice.	/pubmed/21906605	Ihne JL, Fitzgerald PJ, Hefner KR, Holmes A.	Neuropharmacology. 2012 Jan;62(1):464-73. Epub 2011 Sep 2.	Neuropharmacology. 2012	PubMed	citation	PMID:21906605	pubmed	21906605	create date:2011/09/13 | first author:Ihne JL
SEA0400, a specific Na+/Ca2+ exchange inhibitor, prevents dopaminergic neurotoxicity in an MPTP mouse model of Parkinson's disease.	/pubmed/21903118	Ago Y, Kawasaki T, Nashida T, Ota Y, Cong Y, Kitamoto M, Takahashi T, Takuma K, Matsuda T.	Neuropharmacology. 2011 Dec;61(8):1441-51. Epub 2011 Sep 2.	Neuropharmacology. 2011	PubMed	citation	PMID:21903118	pubmed	21903118	create date:2011/09/10 | first author:Ago Y
Chronic treatment with the opioid antagonist naltrexone favours the coupling of spinal cord μ-opioid receptors to Gα(z) protein subunits.	/pubmed/21903117	Valdizán EM, Díaz A, Pilar-Cuéllar F, Lantero A, Mostany R, Villar AV, Laorden ML, Hurlé MA.	Neuropharmacology. 2012 Feb;62(2):757-64. Epub 2011 Aug 31.	Neuropharmacology. 2012	PubMed	citation	PMID:21903117	pubmed	21903117	create date:2011/09/10 | first author:Valdizán EM
Absence of tolerance to the anticonvulsant and neuroprotective effects of imidazenil against DFP-induced seizure and neuronal damage.	/pubmed/21903116	Kadriu B, Gocel J, Larson J, Guidotti A, Davis JM, Nambiar MP, Auta J.	Neuropharmacology. 2011 Dec;61(8):1463-9. Epub 2011 Sep 2.	Neuropharmacology. 2011	PubMed	citation	PMID:21903116	pubmed	21903116	create date:2011/09/10 | first author:Kadriu B
Involvement of the mammalian target of rapamycin signaling in the antidepressant-like effect of group II metabotropic glutamate receptor antagonists.	/pubmed/21903115	Koike H, Iijima M, Chaki S.	Neuropharmacology. 2011 Dec;61(8):1419-23. Epub 2011 Aug 31.	Neuropharmacology. 2011	PubMed	citation	PMID:21903115	pubmed	21903115	create date:2011/09/10 | first author:Koike H
Social stress-induced hypothyroidism is attenuated by antidepressant treatment in rats.	/pubmed/21903114	Olivares EL, Silva-Almeida C, Pestana FM, Sonoda-Côrtes R, Araujo IG, Rodrigues NC, Mecawi AS, Côrtes WS, Marassi MP, Reis LC, Rocha FF.	Neuropharmacology. 2012 Jan;62(1):446-56. Epub 2011 Aug 31.	Neuropharmacology. 2012	PubMed	citation	PMID:21903114	pubmed	21903114	create date:2011/09/10 | first author:Olivares EL
Biodistribution and brain permeability of the extracellular domain of neuregulin-1-β1.	/pubmed/21903113	Rösler TW, Depboylu C, Arias-Carrión O, Wozny W, Carlsson T, Höllerhage M, Oertel WH, Schrattenholz A, Höglinger GU.	Neuropharmacology. 2011 Dec;61(8):1413-8. Epub 2011 Aug 31.	Neuropharmacology. 2011	PubMed	citation	PMID:21903113	pubmed	21903113	create date:2011/09/10 | first author:Rösler TW
Intact attentional processing but abnormal responding in M1 muscarinic receptor-deficient mice using an automated touchscreen method.	/pubmed/21903112	Bartko SJ, Romberg C, White B, Wess J, Bussey TJ, Saksida LM.	Neuropharmacology. 2011 Dec;61(8):1366-78. Epub 2011 Aug 30.	Neuropharmacology. 2011	PubMed	citation	PMID:21903112	pubmed	21903112	create date:2011/09/10 | first author:Bartko SJ
A time-dependent role of midline thalamic nuclei in the retrieval of fear memory.	/pubmed/21903111	Padilla-Coreano N, Do-Monte FH, Quirk GJ.	Neuropharmacology. 2012 Jan;62(1):457-63. Epub 2011 Aug 31.	Neuropharmacology. 2012	PubMed	citation	PMID:21903111	pubmed	21903111	create date:2011/09/10 | first author:Padilla-Coreano N
Title	URL	Description	Details	ShortDetails	Resource	Type	Identifiers	Db	EntrezUID	Properties
Ethanol protects cultured neurons against amyloid-β and α-synuclein-induced synapse damage.	/pubmed/21903110	Bate C, Williams A.	Neuropharmacology. 2011 Dec;61(8):1406-12. Epub 2011 Aug 31.	Neuropharmacology. 2011	PubMed	citation	PMID:21903110	pubmed	21903110	create date:2011/09/10 | first author:Bate C
The dynamic role of beta-catenin in synaptic plasticity.	/pubmed/21903109	Maguschak KA, Ressler KJ.	Neuropharmacology. 2012 Jan;62(1):78-88. Epub 2011 Aug 31.	Neuropharmacology. 2012	PubMed	citation	PMID:21903109	pubmed	21903109	create date:2011/09/10 | first author:Maguschak KA
Cognitive dysfunctions induced by a cholinergic blockade and Aβ 25-35 peptide are attenuated by salvianolic acid B.	/pubmed/21903108	Kim DH, Park SJ, Kim JM, Jeon SJ, Kim DH, Cho YW, Son KH, Lee HJ, Moon JH, Cheong JH, Ko KH, Ryu JH.	Neuropharmacology. 2011 Dec;61(8):1432-40. Epub 2011 Sep 1.	Neuropharmacology. 2011	PubMed	citation	PMID:21903108	pubmed	21903108	create date:2011/09/10 | first author:Kim DH
αCaMKII autophosphorylation controls exploratory activity to threatening novel stimuli.	/pubmed/21903107	Easton AC, Lucchesi W, Schumann G, Giese KP, Müller CP, Fernandes C.	Neuropharmacology. 2011 Dec;61(8):1424-31. Epub 2011 Aug 31.	Neuropharmacology. 2011	PubMed	citation	PMID:21903107	pubmed	21903107	create date:2011/09/10 | first author:Easton AC
Scopolamine impairs behavioural function and arginine metabolism in the rat dentate gyrus.	/pubmed/21903106	Knox LT, Jing Y, Fleete MS, Collie ND, Zhang H, Liu P.	Neuropharmacology. 2011 Dec;61(8):1452-62. Epub 2011 Sep 2.	Neuropharmacology. 2011	PubMed	citation	PMID:21903106	pubmed	21903106	create date:2011/09/10 | first author:Knox LT
Anxiety in Parkinson's disease: a critical review of experimental and clinical studies.	/pubmed/21903105	Prediger RD, Matheus FC, Schwarzbold ML, Lima MM, Vital MA.	Neuropharmacology. 2012 Jan;62(1):115-24. Epub 2011 Aug 31.	Neuropharmacology. 2012	PubMed	citation	PMID:21903105	pubmed	21903105	create date:2011/09/10 | first author:Prediger RD
Metabotropic glutamate receptor 5 antagonist 2-methyl-6-(phenylethynyl)pyridine (MPEP) microinfusions into the nucleus accumbens shell or ventral tegmental area attenuate the reinforcing effects of nicotine in rats.	/pubmed/21896278	D'Souza MS, Markou A.	Neuropharmacology. 2011 Dec;61(8):1399-405. Epub 2011 Aug 31.	Neuropharmacology. 2011	PubMed	citation	PMID:21896278	pubmed	21896278	create date:2011/09/08 | first author:D'Souza MS
The GABA system in anxiety and depression and its therapeutic potential.	/pubmed/21889518	Möhler H.	Neuropharmacology. 2012 Jan;62(1):42-53. Epub 2011 Sep 1.	Neuropharmacology. 2012	PubMed	citation	PMID:21889518	pubmed	21889518	create date:2011/09/06 | first author:Möhler H
On the role of brain 5-HT7 receptor in the mechanism of hypothermia: comparison with hypothermia mediated via 5-HT1A and 5-HT3 receptor.	/pubmed/21884711	Naumenko VS, Kondaurova EM, Popova NK.	Neuropharmacology. 2011 Dec;61(8):1360-5. Epub 2011 Aug 23.	Neuropharmacology. 2011	PubMed	citation	PMID:21884711	pubmed	21884711	create date:2011/09/03 | first author:Naumenko VS
Behavioral sexual dimorphism in models of anxiety and depression due to changes in HPA axis activity.	/pubmed/21884710	Kokras N, Dalla C, Sideris AC, Dendi A, Mikail HG, Antoniou K, Papadopoulou-Daifoti Z.	Neuropharmacology. 2012 Jan;62(1):436-45. Epub 2011 Aug 25.	Neuropharmacology. 2012	PubMed	citation	PMID:21884710	pubmed	21884710	create date:2011/09/03 | first author:Kokras N
Nicotinic excitatory postsynaptic potentials in hippocampal CA1 interneurons are predominantly mediated by nicotinic receptors that contain α4 and β2 subunits.	/pubmed/21878344	Bell KA, Shim H, Chen CK, McQuiston AR.	Neuropharmacology. 2011 Dec;61(8):1379-88. Epub 2011 Aug 25.	Neuropharmacology. 2011	PubMed	citation	PMID:21878344	pubmed	21878344	create date:2011/09/01 | first author:Bell KA
Neuropharmacology special issue on posttraumatic stress disorder (PTSD): Current state of the art in clinical and preclinical PTSD research.	/pubmed/21875608	Risbrough VB, Stein MB.	Neuropharmacology. 2012 Feb;62(2):539-41. Epub 2011 Aug 23. No abstract available.	Neuropharmacology. 2012	PubMed	citation	PMID:21875608	pubmed	21875608	create date:2011/08/31 | first author:Risbrough VB
Asenapine effects on cognitive and monoamine dysfunction elicited by subchronic phencyclidine administration.	/pubmed/21875607	Elsworth JD, Groman SM, Jentsch JD, Valles R, Shahid M, Wong E, Marston H, Roth RH.	Neuropharmacology. 2012 Mar;62(3):1442-52. Epub 2011 Aug 23.	Neuropharmacology. 2012	PubMed	citation	PMID:21875607	pubmed	21875607	create date:2011/08/31 | first author:Elsworth JD
Nasal application of neuropeptide S reduces anxiety and prolongs memory in rats: social versus non-social effects.	/pubmed/21871467	Lukas M, Neumann ID.	Neuropharmacology. 2012 Jan;62(1):398-405. Epub 2011 Aug 18.	Neuropharmacology. 2012	PubMed	citation	PMID:21871467	pubmed	21871467	create date:2011/08/30 | first author:Lukas M
Circadian rhythms and depression: human psychopathology and animal models.	/pubmed/21871466	Kronfeld-Schor N, Einat H.	Neuropharmacology. 2012 Jan;62(1):101-14. Epub 2011 Aug 18.	Neuropharmacology. 2012	PubMed	citation	PMID:21871466	pubmed	21871466	create date:2011/08/30 | first author:Kronfeld-Schor N
Modulation of fear/anxiety responses, but not food intake, following α-adrenoceptor agonist microinjections in the nucleus accumbens shell of free-feeding rats.	/pubmed/21871465	Kochenborger L, Zanatta D, Berretta LM, Lopes AP, Wunderlich BL, Januário AC, Neto JM, Terenzi MG, Paschoalini MA, Faria MS.	Neuropharmacology. 2012 Jan;62(1):427-35. Epub 2011 Aug 18.	Neuropharmacology. 2012	PubMed	citation	PMID:21871465	pubmed	21871465	create date:2011/08/30 | first author:Kochenborger L
Measures of anxiety, amygdala volumes, and hippocampal scopolamine phMRI response in elderly female rhesus macaques.	/pubmed/21867720	Haley GE, McGuire A, Berteau-Pavy D, Weiss A, Patel R, Messaoudi I, Urbanski HF, Raber J.	Neuropharmacology. 2012 Jan;62(1):385-90. Epub 2011 Aug 16.	Neuropharmacology. 2012	PubMed	citation	PMID:21867720	pubmed	21867720	create date:2011/08/27 | first author:Haley GE
Depressive-like behavior induced by tumor necrosis factor-α in mice.	/pubmed/21867719	Kaster MP, Gadotti VM, Calixto JB, Santos AR, Rodrigues AL.	Neuropharmacology. 2012 Jan;62(1):419-26. Epub 2011 Aug 18.	Neuropharmacology. 2012	PubMed	citation	PMID:21867719	pubmed	21867719	create date:2011/08/27 | first author:Kaster MP
The antidepressant-like effects of glutamatergic drugs ketamine and AMPA receptor potentiator LY 451646 are preserved in bdnf⁺/⁻ heterozygous null mice.	/pubmed/21867718	Lindholm JS, Autio H, Vesa L, Antila H, Lindemann L, Hoener MC, Skolnick P, Rantamäki T, Castrén E.	Neuropharmacology. 2012 Jan;62(1):391-7. Epub 2011 Aug 16.	Neuropharmacology. 2012	PubMed	citation	PMID:21867718	pubmed	21867718	create date:2011/08/27 | first author:Lindholm JS
Effect of cannabidiol on sleep disruption induced by the repeated combination tests consisting of open field and elevated plus-maze in rats.	/pubmed/21867717	Hsiao YT, Yi PL, Li CL, Chang FC.	Neuropharmacology. 2012 Jan;62(1):373-84. Epub 2011 Aug 16.	Neuropharmacology. 2012	PubMed	citation	PMID:21867717	pubmed	21867717	create date:2011/08/27 | first author:Hsiao YT
Gestational and postpartum corticosterone exposure to the dam affects behavioral and endocrine outcome of the offspring in a sexually-dimorphic manner.	/pubmed/21867716	Brummelte S, Lieblich SE, Galea LA.	Neuropharmacology. 2012 Jan;62(1):406-18. Epub 2011 Aug 16.	Neuropharmacology. 2012	PubMed	citation	PMID:21867716	pubmed	21867716	create date:2011/08/27 | first author:Brummelte S
Establishing a learned-helplessness effect paradigm in C57BL/6 mice: behavioural evidence for emotional, motivational and cognitive effects of aversive uncontrollability per se.	/pubmed/21864549	Pryce CR, Azzinnari D, Sigrist H, Gschwind T, Lesch KP, Seifritz E.	Neuropharmacology. 2012 Jan;62(1):358-72. Epub 2011 Aug 16.	Neuropharmacology. 2012	PubMed	citation	PMID:21864549	pubmed	21864549	create date:2011/08/26 | first author:Pryce CR
Isoflurane induces hippocampal cell injury and cognitive impairments in adult rats.	/pubmed/21864548	Lin D, Zuo Z.	Neuropharmacology. 2011 Dec;61(8):1354-9. Epub 2011 Aug 16.	Neuropharmacology. 2011	PubMed	citation	PMID:21864548	pubmed	21864548	create date:2011/08/26 | first author:Lin D
Genetic mouse models relevant to schizophrenia: Taking stock and looking forward.	/pubmed/21864547	Harrison PJ, Pritchett D, Stumpenhorst K, Betts JF, Nissen W, Schweimer J, Lane T, Burnet PW, Lamsa KP, Sharp T, Bannerman DM, Tunbridge EM.	Neuropharmacology. 2012 Mar;62(3):1164-7. Epub 2011 Aug 16.	Neuropharmacology. 2012	PubMed	citation	PMID:21864547	pubmed	21864547	create date:2011/08/26 | first author:Harrison PJ
Extracellular matrix abnormalities in schizophrenia.	/pubmed/21856318	Berretta S.	Neuropharmacology. 2012 Mar;62(3):1584-97. Epub 2011 Aug 16.	Neuropharmacology. 2012	PubMed	citation	PMID:21856318	pubmed	21856318	create date:2011/08/23 | first author:Berretta S
Selective phosphodiesterase inhibitors improve performance on the ED/ID cognitive task in rats.	/pubmed/21856317	Rodefer JS, Saland SK, Eckrich SJ.	Neuropharmacology. 2012 Mar;62(3):1182-90. Epub 2011 Aug 16.	Neuropharmacology. 2012	PubMed	citation	PMID:21856317	pubmed	21856317	create date:2011/08/23 | first author:Rodefer JS
Increased expression of dysbindin-1A leads to a selective deficit in NMDA receptor signaling in the hippocampus.	/pubmed/21856316	Jeans A, Malins R, Padamsey Z, Reinhart M, Emptage N.	Neuropharmacology. 2011 Dec;61(8):1345-53. Epub 2011 Aug 16.	Neuropharmacology. 2011	PubMed	citation	PMID:21856316	pubmed	21856316	create date:2011/08/23 | first author:Jeans A
Neuropeptidomics of mouse hypothalamus after imipramine treatment reveal somatostatin as a potential mediator of antidepressant effects.	/pubmed/21856315	Nilsson A, Stroth N, Zhang X, Qi H, Fälth M, Sköld K, Hoyer D, Andrén PE, Svenningsson P.	Neuropharmacology. 2012 Jan;62(1):347-57. Epub 2011 Aug 16.	Neuropharmacology. 2012	PubMed	citation	PMID:21856315	pubmed	21856315	create date:2011/08/23 | first author:Nilsson A
On the mechanism of anti-hyperthermic effects of LY379268 and LY487379, group II mGlu receptors activators, in the stress-induced hyperthermia in singly housed mice.	/pubmed/21855555	Wierońska JM, Stachowicz K, Brański P, Pałucha-Poniewiera A, Pilc A.	Neuropharmacology. 2012 Jan;62(1):322-31. Epub 2011 Aug 10.	Neuropharmacology. 2012	PubMed	citation	PMID:21855555	pubmed	21855555	create date:2011/08/23 | first author:Wierońska JM
Hyperforin changes the zinc-storage capacities of brain cells.	/pubmed/21854792	Gibon J, Richaud P, Bouron A.	Neuropharmacology. 2011 Dec;61(8):1321-6. Epub 2011 Aug 12.	Neuropharmacology. 2011	PubMed	citation	PMID:21854792	pubmed	21854792	create date:2011/08/23 | first author:Gibon J
Differential effects of mGluR7 and mGluR8 activation on pain-related synaptic activity in the amygdala.	/pubmed/21854791	Ren W, Palazzo E, Maione S, Neugebauer V.	Neuropharmacology. 2011 Dec;61(8):1334-44. Epub 2011 Aug 16.	Neuropharmacology. 2011	PubMed	citation	PMID:21854791	pubmed	21854791	create date:2011/08/23 | first author:Ren W
Rat hippocampal somatostatin sst3 and sst4 receptors mediate anticonvulsive effects in vivo: indications of functional interactions with sst2 receptors.	/pubmed/21854790	Aourz N, De Bundel D, Stragier B, Clinckers R, Portelli J, Michotte Y, Smolders I.	Neuropharmacology. 2011 Dec;61(8):1327-33. Epub 2011 Aug 16.	Neuropharmacology. 2011	PubMed	citation	PMID:21854790	pubmed	21854790	create date:2011/08/23 | first author:Aourz N
Alterations in hippocampal excitability, synaptic transmission and synaptic plasticity in a neurodevelopmental model of schizophrenia.	/pubmed/21854789	Sanderson TM, Cotel MC, O'Neill MJ, Tricklebank MD, Collingridge GL, Sher E.	Neuropharmacology. 2012 Mar;62(3):1349-58. Epub 2011 Aug 16.	Neuropharmacology. 2012	PubMed	citation	PMID:21854789	pubmed	21854789	create date:2011/08/23 | first author:Sanderson TM
Modeling anxiety using adult zebrafish: a conceptual review.	/pubmed/21843537	Stewart A, Gaikwad S, Kyzar E, Green J, Roth A, Kalueff AV.	Neuropharmacology. 2012 Jan;62(1):135-43. Epub 2011 Aug 9.	Neuropharmacology. 2012	PubMed	citation	PMID:21843537	pubmed	21843537	create date:2011/08/17 | first author:Stewart A
Translational models of schizophrenia.	/pubmed/21843536	Lodge D.	Neuropharmacology. 2012 Mar;62(3):1163. Epub 2011 Aug 7. No abstract available.	Neuropharmacology. 2012	PubMed	citation	PMID:21843536	pubmed	21843536	create date:2011/08/17 | first author:Lodge D
Progress on the issue of excitotoxic injury modification vs. real neuroprotection; implications for post-traumatic epilepsy.	/pubmed/21839755	Sloviter RS.	Neuropharmacology. 2011 Oct-Nov;61(5-6):1048-50. Epub 2011 Aug 4. No abstract available.	Neuropharmacology. 2011	PubMed	citation	PMID:21839755	pubmed	21839755	create date:2011/08/16 | first author:Sloviter RS
Is treatment-resistance in unipolar melancholic depression characterized by decreased serotonin₂A receptors in the dorsal prefrontal - anterior cingulate cortex?	/pubmed/21839754	Baeken C, De Raedt R, Bossuyt A.	Neuropharmacology. 2012 Jan;62(1):340-6. Epub 2011 Aug 5.	Neuropharmacology. 2012	PubMed	citation	PMID:21839754	pubmed	21839754	create date:2011/08/16 | first author:Baeken C
Modulation of endocannabinoid-mediated long-lasting disinhibition of striatal output by cholinergic interneurons.	/pubmed/21839753	Adermark L.	Neuropharmacology. 2011 Dec;61(8):1314-20. Epub 2011 Aug 5.	Neuropharmacology. 2011	PubMed	citation	PMID:21839753	pubmed	21839753	create date:2011/08/16 | first author:Adermark L
Chronic valproate treatment blocks D2-like receptor-mediated brain signaling via arachidonic acid in rats.	/pubmed/21839100	Ramadan E, Basselin M, Taha AY, Cheon Y, Chang L, Chen M, Rapoport SI.	Neuropharmacology. 2011 Dec;61(8):1256-64. Epub 2011 Aug 3.	Neuropharmacology. 2011	PubMed	citation	PMID:21839100	pubmed	21839100	create date:2011/08/16 | first author:Ramadan E
Corticotropin releasing factor-1 receptor antagonism alters the biochemical, but not behavioral effects of repeated interleukin-1β administration.	/pubmed/21839099	Wilhelm CJ, Murphy-Crews A, Menasco DJ, Huckans MS, Loftis JM.	Neuropharmacology. 2012 Jan;62(1):313-21. Epub 2011 Aug 4.	Neuropharmacology. 2012	PubMed	citation	PMID:21839099	pubmed	21839099	create date:2011/08/16 | first author:Wilhelm CJ
The involvement of FK506-binding protein 51 (FKBP5) in the behavioral and neuroendocrine effects of chronic social defeat stress.	/pubmed/21839098	Hartmann J, Wagner KV, Liebl C, Scharf SH, Wang XD, Wolf M, Hausch F, Rein T, Schmidt U, Touma C, Cheung-Flynn J, Cox MB, Smith DF, Holsboer F, Müller MB, Schmidt MV.	Neuropharmacology. 2012 Jan;62(1):332-9. Epub 2011 Aug 4.	Neuropharmacology. 2012	PubMed	citation	PMID:21839098	pubmed	21839098	create date:2011/08/16 | first author:Hartmann J
Magnesium deficiency induces anxiety and HPA axis dysregulation: modulation by therapeutic drug treatment.	/pubmed/21835188	Sartori SB, Whittle N, Hetzenauer A, Singewald N.	Neuropharmacology. 2012 Jan;62(1):304-12. Epub 2011 Aug 4.	Neuropharmacology. 2012	PubMed	citation	PMID:21835188	pubmed	21835188	create date:2011/08/13 | first author:Sartori SB
Interactions between corticotropin-releasing factor and the serotonin 1A receptor system on acoustic startle amplitude and prepulse inhibition of the startle response in two rat strains.	/pubmed/21835187	Conti LH.	Neuropharmacology. 2012 Jan;62(1):256-63. Epub 2011 Aug 2.	Neuropharmacology. 2012	PubMed	citation	PMID:21835187	pubmed	21835187	create date:2011/08/13 | first author:Conti LH
Towards a glutamate hypothesis of depression: an emerging frontier of neuropsychopharmacology for mood disorders.	/pubmed/21827775	Sanacora G, Treccani G, Popoli M.	Neuropharmacology. 2012 Jan;62(1):63-77. Epub 2011 Aug 3.	Neuropharmacology. 2012	PubMed	citation	PMID:21827775	pubmed	21827775	create date:2011/08/11 | first author:Sanacora G
Carisbamate (RWJ-333369) inhibits glutamate transmission in the granule cell of the dentate gyrus.	/pubmed/21824485	Lee CY, Lee ML, Shih CC, Liou HH.	Neuropharmacology. 2011 Dec;61(8):1239-47. Epub 2011 Jul 30.	Neuropharmacology. 2011	PubMed	citation	PMID:21824485	pubmed	21824485	create date:2011/08/10 | first author:Lee CY
Hippocampal AMPA autoreceptors positively coupled to NMDA autoreceptors traffic in a constitutive manner and undergo adaptative changes following enriched environment training.	/pubmed/21820454	Summa M, Di Prisco S, Grilli M, Marchi M, Pittaluga A.	Neuropharmacology. 2011 Dec;61(8):1282-90. Epub 2011 Jul 30.	Neuropharmacology. 2011	PubMed	citation	PMID:21820454	pubmed	21820454	create date:2011/08/09 | first author:Summa M
Acetylcholinesterase inhibitors rapidly activate Trk neurotrophin receptors in the mouse hippocampus.	/pubmed/21820453	Autio H, Mätlik K, Rantamäki T, Lindemann L, Hoener MC, Chao M, Arumäe U, Castrén E.	Neuropharmacology. 2011 Dec;61(8):1291-6. Epub 2011 Jul 30.	Neuropharmacology. 2011	PubMed	citation	PMID:21820453	pubmed	21820453	create date:2011/08/09 | first author:Autio H
Susceptibility to the long-term anxiogenic effects of an acute stressor is mediated by the activation of the glucocorticoid receptors.	/pubmed/21820452	Jakovcevski M, Schachner M, Morellini F.	Neuropharmacology. 2011 Dec;61(8):1297-305. Epub 2011 Jul 29.	Neuropharmacology. 2011	PubMed	citation	PMID:21820452	pubmed	21820452	create date:2011/08/09 | first author:Jakovcevski M
Competitive binding at a nicotinic receptor transmembrane site of two α7-selective positive allosteric modulators with differing effects on agonist-evoked desensitization.	/pubmed/21820451	Collins T, Young GT, Millar NS.	Neuropharmacology. 2011 Dec;61(8):1306-13. Epub 2011 Jul 30.	Neuropharmacology. 2011	PubMed	citation	PMID:21820451	pubmed	21820451	create date:2011/08/09 | first author:Collins T
Neurobehavioral and metabolic long-term consequences of neonatal maternal deprivation stress and adolescent olanzapine treatment in male and female rats.	/pubmed/21819999	Llorente-Berzal A, Mela V, Borcel E, Valero M, López-Gallardo M, Viveros MP, Marco EM.	Neuropharmacology. 2012 Mar;62(3):1332-41. Epub 2011 Jul 28.	Neuropharmacology. 2012	PubMed	citation	PMID:21819999	pubmed	21819999	create date:2011/08/09 | first author:Llorente-Berzal A
Title	URL	Description	Details	ShortDetails	Resource	Type	Identifiers	Db	EntrezUID	Properties
Transcriptional up-regulation of cell surface Na V 1.7 sodium channels by insulin-like growth factor-1 via inhibition of glycogen synthase kinase-3β in adrenal chromaffin cells: enhancement of 22Na+ influx, 45Ca2+ influx and catecholamine secretion.	/pubmed/21816165	Yanagita T, Satoh S, Uezono Y, Matsuo K, Nemoto T, Maruta T, Yoshikawa N, Iwakiri T, Minami K, Murakami M.	Neuropharmacology. 2011 Dec;61(8):1265-74. Epub 2011 Jul 28.	Neuropharmacology. 2011	PubMed	citation	PMID:21816165	pubmed	21816165	create date:2011/08/06 | first author:Yanagita T
The PDE10A inhibitor, papaverine, differentially activates ERK in male and female rat striatal slices.	/pubmed/21816164	Hsu YT, Liao G, Bi X, Oka T, Tamura S, Baudry M.	Neuropharmacology. 2011 Dec;61(8):1275-81. Epub 2011 Jul 28.	Neuropharmacology. 2011	PubMed	citation	PMID:21816164	pubmed	21816164	create date:2011/08/06 | first author:Hsu YT
Anxiety and depression: mouse genetics and pharmacological approaches to the role of GABA(A) receptor subtypes.	/pubmed/21810433	Smith KS, Rudolph U.	Neuropharmacology. 2012 Jan;62(1):54-62. Epub 2011 Jul 27.	Neuropharmacology. 2012	PubMed	citation	PMID:21810433	pubmed	21810433	create date:2011/08/04 | first author:Smith KS
Spadin as a new antidepressant: absence of TREK-1-related side effects.	/pubmed/21807005	Moha Ou Maati H, Veyssiere J, Labbal F, Coppola T, Gandin C, Widmann C, Mazella J, Heurteaux C, Borsotto M.	Neuropharmacology. 2012 Jan;62(1):278-88. Epub 2011 Jul 22.	Neuropharmacology. 2012	PubMed	citation	PMID:21807005	pubmed	21807005	create date:2011/08/03 | first author:Moha Ou Maati H
Environmental enrichment has antidepressant-like action without improving learning and memory deficits in olfactory bulbectomized rats.	/pubmed/21807004	Hendriksen H, Meulendijks D, Douma TN, Bink DI, Breuer ME, Westphal KG, Olivier B, Oosting RS.	Neuropharmacology. 2012 Jan;62(1):270-7. Epub 2011 Jul 22.	Neuropharmacology. 2012	PubMed	citation	PMID:21807004	pubmed	21807004	create date:2011/08/03 | first author:Hendriksen H
Stress and anxiety: structural plasticity and epigenetic regulation as a consequence of stress.	/pubmed/21807003	McEwen BS, Eiland L, Hunter RG, Miller MM.	Neuropharmacology. 2012 Jan;62(1):3-12. Epub 2011 Jul 27.	Neuropharmacology. 2012	PubMed	citation	PMID:21807003	pubmed	21807003	create date:2011/08/03 | first author:McEwen BS
Is rTMS an effective therapeutic strategy that can be used to treat anxiety disorders?	/pubmed/21807002	Machado S, Paes F, Velasques B, Teixeira S, Piedade R, Ribeiro P, Nardi AE, Arias-Carrión O.	Neuropharmacology. 2012 Jan;62(1):125-34. Epub 2011 Jul 27.	Neuropharmacology. 2012	PubMed	citation	PMID:21807002	pubmed	21807002	create date:2011/08/03 | first author:Machado S
Effect of potent endomorphin degradation blockers on analgesic and antidepressant-like responses in mice.	/pubmed/21803061	Cravezic A, Fichna J, Gach K, Wyrebska A, Perlikowska R, Costentin J, Bonnet JJ, Janecka A, do Rego JC.	Neuropharmacology. 2011 Dec;61(8):1229-38. Epub 2011 Jul 22.	Neuropharmacology. 2011	PubMed	citation	PMID:21803061	pubmed	21803061	create date:2011/08/02 | first author:Cravezic A
Early reactions of brain-derived neurotrophic factor in plasma (pBDNF) and outcome to acute antidepressant treatment in patients with Major Depression.	/pubmed/21803060	Dreimüller N, Schlicht KF, Wagner S, Peetz D, Borysenko L, Hiemke C, Lieb K, Tadić A.	Neuropharmacology. 2012 Jan;62(1):264-9. Epub 2011 Jul 22.	Neuropharmacology. 2012	PubMed	citation	PMID:21803060	pubmed	21803060	create date:2011/08/02 | first author:Dreimüller N
Agmatinase, an inactivator of the putative endogenous antidepressant agmatine, is strongly upregulated in hippocampal interneurons of subjects with mood disorders.	/pubmed/21803059	Bernstein HG, Stich C, Jäger K, Dobrowolny H, Wick M, Steiner J, Veh R, Bogerts B, Laube G.	Neuropharmacology. 2012 Jan;62(1):237-46. Epub 2011 Jul 22.	Neuropharmacology. 2012	PubMed	citation	PMID:21803059	pubmed	21803059	create date:2011/08/02 | first author:Bernstein HG
Role of neuropeptide Y Y₁ and Y₂ receptors on behavioral despair in a rat model of depression with co-morbid anxiety.	/pubmed/21803058	Morales-Medina JC, Dumont Y, Benoit CE, Bastianetto S, Flores G, Fournier A, Quirion R.	Neuropharmacology. 2012 Jan;62(1):200-8. Epub 2011 Jul 23.	Neuropharmacology. 2012	PubMed	citation	PMID:21803058	pubmed	21803058	create date:2011/08/02 | first author:Morales-Medina JC
Selective modulation of the PKCɛ/p38MAP kinase signalling pathway for the antidepressant-like activity of amitriptyline.	/pubmed/21803057	Galeotti N, Ghelardini C.	Neuropharmacology. 2012 Jan;62(1):289-96. Epub 2011 Jul 22.	Neuropharmacology. 2012	PubMed	citation	PMID:21803057	pubmed	21803057	create date:2011/08/02 | first author:Galeotti N
Lithium-induced effects on adult hippocampal neurogenesis are topographically segregated along the dorso-ventral axis of stressed mice.	/pubmed/21803056	O'Leary OF, O'Connor RM, Cryan JF.	Neuropharmacology. 2012 Jan;62(1):247-55. Epub 2011 Jul 22.	Neuropharmacology. 2012	PubMed	citation	PMID:21803056	pubmed	21803056	create date:2011/08/02 | first author:O'Leary OF
Donepezil reduces cognitive impairment associated with anti-cancer drugs in a mouse model.	/pubmed/21803055	Winocur G, Binns MA, Tannock I.	Neuropharmacology. 2011 Dec;61(8):1222-8. Epub 2011 Jul 22.	Neuropharmacology. 2011	PubMed	citation	PMID:21803055	pubmed	21803055	create date:2011/08/02 | first author:Winocur G
Sex-specific differences in the dynamics of cocaine- and amphetamine-regulated transcript and nesfatin-1 expressions in the midbrain of depressed suicide victims vs. controls.	/pubmed/21803054	Bloem B, Xu L, Morava E, Faludi G, Palkovits M, Roubos EW, Kozicz T.	Neuropharmacology. 2012 Jan;62(1):297-303. Epub 2011 Jul 22.	Neuropharmacology. 2012	PubMed	citation	PMID:21803054	pubmed	21803054	create date:2011/08/02 | first author:Bloem B
Protective effect of pyruvate against ethanol-induced apoptotic neurodegeneration in the developing rat brain.	/pubmed/21803053	Ullah N, Naseer MI, Ullah I, Lee HY, Koh PO, Kim MO.	Neuropharmacology. 2011 Dec;61(8):1248-55. Epub 2011 Jul 23.	Neuropharmacology. 2011	PubMed	citation	PMID:21803053	pubmed	21803053	create date:2011/08/02 | first author:Ullah N
ERK1/2 activation is involved in the neuroprotective action of P2Y13 and P2X7 receptors against glutamate excitotoxicity in cerebellar granule neurons.	/pubmed/21798274	Ortega F, Pérez-Sen R, Delicado EG, Teresa Miras-Portugal M.	Neuropharmacology. 2011 Dec;61(8):1210-21. Epub 2011 Jul 28.	Neuropharmacology. 2011	PubMed	citation	PMID:21798274	pubmed	21798274	create date:2011/07/30 | first author:Ortega F
Comparative analysis of the neurophysiological profile of group II metabotropic glutamate receptor activators and diazepam: effects on hippocampal and cortical EEG patterns in rats.	/pubmed/21791219	Siok CJ, Cogan SM, Shifflett LB, Doran AC, Kocsis B, Hajós M.	Neuropharmacology. 2012 Jan;62(1):226-36. Epub 2011 Jul 26.	Neuropharmacology. 2012	PubMed	citation	PMID:21791219	pubmed	21791219	create date:2011/07/28 | first author:Siok CJ
Interaction of bupropion and zinc with neuronal nicotinic acetylcholine receptors.	/pubmed/21791218	García-Colunga J, Godoy-García U, Vázquez-Gómez E.	Neuropharmacology. 2011 Dec;61(8):1202-9. Epub 2011 Jul 26.	Neuropharmacology. 2011	PubMed	citation	PMID:21791218	pubmed	21791218	create date:2011/07/28 | first author:García-Colunga J
Impact of chronic hypercortisolemia on affective processing.	/pubmed/21787793	Langenecker SA, Weisenbach SL, Giordani B, Briceño EM, Guidotti Breting LM, Schallmo MP, Leon HM, Noll DC, Zubieta JK, Schteingart DE, Starkman MN.	Neuropharmacology. 2012 Jan;62(1):217-25. Epub 2011 Jul 23.	Neuropharmacology. 2012	PubMed	citation	PMID:21787793	pubmed	21787793	create date:2011/07/27 | first author:Langenecker SA
Protective efficacy of mitochondrial targeted antioxidant MitoQ against dichlorvos induced oxidative stress and cell death in rat brain.	/pubmed/21784090	Wani WY, Gudup S, Sunkaria A, Bal A, Singh PP, Kandimalla RJ, Sharma DR, Gill KD.	Neuropharmacology. 2011 Dec;61(8):1193-201. Epub 2011 Jul 26.	Neuropharmacology. 2011	PubMed	citation	PMID:21784090	pubmed	21784090	create date:2011/07/26 | first author:Wani WY
Stress modulation of drug self-administration: Implications for addiction comorbidity with post-traumatic stress disorder.	/pubmed/21782834	Logrip ML, Zorrilla EP, Koob GF.	Neuropharmacology. 2012 Feb;62(2):552-64. Epub 2011 Jul 19.	Neuropharmacology. 2012	PubMed	citation	PMID:21782834	pubmed	21782834	create date:2011/07/26 | first author:Logrip ML
Pavlovian fear memory circuits and phenotype models of PTSD.	/pubmed/21782833	Johnson LR, McGuire J, Lazarus R, Palmer AA.	Neuropharmacology. 2012 Feb;62(2):638-46. Epub 2011 Jul 19.	Neuropharmacology. 2012	PubMed	citation	PMID:21782833	pubmed	21782833	create date:2011/07/26 | first author:Johnson LR
Kainate postconditioning restores LTP in ischemic hippocampal CA1: onset-dependent second pathophysiological stress.	/pubmed/21781978	Nagy D, Kocsis K, Fuzik J, Marosi M, Kis Z, Teichberg VI, Toldi J, Farkas T.	Neuropharmacology. 2011 Oct-Nov;61(5-6):1026-32. Epub 2011 Jul 19.	Neuropharmacology. 2011	PubMed	citation	PMID:21781978	pubmed	21781978	create date:2011/07/26 | first author:Nagy D
Pharmacological elevation of anandamide impairs short-term memory by altering the neurophysiology in the hippocampus.	/pubmed/21767554	Goonawardena AV, Sesay J, Sexton CA, Riedel G, Hampson RE.	Neuropharmacology. 2011 Oct-Nov;61(5-6):1016-25. Epub 2011 Jul 13.	Neuropharmacology. 2011	PubMed	citation	PMID:21767554	pubmed	21767554	create date:2011/07/20 | first author:Goonawardena AV
N-desalkylquetiapine activates ERK1/2 to induce GDNF release in C6 glioma cells: a putative cellular mechanism for quetiapine as antidepressant.	/pubmed/21767553	Di Benedetto B, Kühn R, Nothdurfter C, Rein T, Wurst W, Rupprecht R.	Neuropharmacology. 2012 Jan;62(1):209-16. Epub 2011 Jul 13.	Neuropharmacology. 2012	PubMed	citation	PMID:21767553	pubmed	21767553	create date:2011/07/20 | first author:Di Benedetto B
Modulation of NMDA receptor function by inhibition of D-amino acid oxidase in rodent brain.	/pubmed/21763704	Strick CA, Li C, Scott L, Harvey B, Hajós M, Steyn SJ, Piotrowski MA, James LC, Downs JT, Rago B, Becker SL, El-Kattan A, Xu Y, Ganong AH, Tingley FD 3rd, Ramirez AD, Seymour PA, Guanowsky V, Majchrzak MJ, Fox CB, Schmidt CJ, Duplantier AJ.	Neuropharmacology. 2011 Oct-Nov;61(5-6):1001-15. Epub 2011 Jul 7.	Neuropharmacology. 2011	PubMed	citation	PMID:21763704	pubmed	21763704	create date:2011/07/19 | first author:Strick CA
Chronic administration of THC prevents the behavioral effects of intermittent adolescent MDMA administration and attenuates MDMA-induced hyperthermia and neurotoxicity in rats.	/pubmed/21763331	Shen EY, Ali SF, Meyer JS.	Neuropharmacology. 2011 Dec;61(8):1183-92. Epub 2011 Jul 13.	Neuropharmacology. 2011	PubMed	citation	PMID:21763331	pubmed	21763331	create date:2011/07/19 | first author:Shen EY
CM156, a high affinity sigma ligand, attenuates the stimulant and neurotoxic effects of methamphetamine in mice.	/pubmed/21762711	Kaushal N, Seminerio MJ, Shaikh J, Medina MA, Mesangeau C, Wilson LL, McCurdy CR, Matsumoto RR.	Neuropharmacology. 2011 Oct-Nov;61(5-6):992-1000. Epub 2011 Jul 7.	Neuropharmacology. 2011	PubMed	citation	PMID:21762711	pubmed	21762711	create date:2011/07/19 | first author:Kaushal N
MK-801 increases the baseline level of anxiety in mice introduced to a spatial memory task without prior habituation.	/pubmed/21762710	Ennaceur A, Michalikova S, van Rensburg R, Chazot PL.	Neuropharmacology. 2011 Oct-Nov;61(5-6):981-91. Epub 2011 Jul 6.	Neuropharmacology. 2011	PubMed	citation	PMID:21762710	pubmed	21762710	create date:2011/07/19 | first author:Ennaceur A
In vitro and in vivo characterization of the novel GABAB receptor positive allosteric modulator, 2-{1-[2-(4-chlorophenyl)-5-methylpyrazolo[1,5-a]pyrimidin-7-yl]-2-piperidinyl}ethanol (CMPPE).	/pubmed/21756923	Perdona' E, Costantini VJ, Tessari M, Martinelli P, Carignani C, Valerio E, Mok MH, Zonzini L, Visentini F, Gianotti M, Gordon L, Rocheville M, Corsi M, Capelli AM.	Neuropharmacology. 2011 Oct-Nov;61(5-6):957-66. Epub 2011 Jul 5.	Neuropharmacology. 2011	PubMed	citation	PMID:21756923	pubmed	21756923	create date:2011/07/16 | first author:Perdona' E
Pharmacological evidence for different populations of postsynaptic adenosine A2A receptors in the rat striatum.	/pubmed/21752341	Orrú M, Quiroz C, Guitart X, Ferré S.	Neuropharmacology. 2011 Oct-Nov;61(5-6):967-74. Epub 2011 Jul 5.	Neuropharmacology. 2011	PubMed	citation	PMID:21752341	pubmed	21752341	create date:2011/07/15 | first author:Orrú M
Agonist-specific voltage sensitivity at the dopamine D2S receptor--molecular determinants and relevance to therapeutic ligands.	/pubmed/21752340	Sahlholm K, Barchad-Avitzur O, Marcellino D, Gómez-Soler M, Fuxe K, Ciruela F, Arhem P.	Neuropharmacology. 2011 Oct-Nov;61(5-6):937-49. Epub 2011 Jul 5.	Neuropharmacology. 2011	PubMed	citation	PMID:21752340	pubmed	21752340	create date:2011/07/15 | first author:Sahlholm K
NMDA receptor subunit composition determines the polarity of leptin-induced synaptic plasticity.	/pubmed/21752339	Moult PR, Harvey J.	Neuropharmacology. 2011 Oct-Nov;61(5-6):924-36. Epub 2011 Jul 5.	Neuropharmacology. 2011	PubMed	citation	PMID:21752339	pubmed	21752339	create date:2011/07/15 | first author:Moult PR
HMGB1 inhibitor glycyrrhizin attenuates intracerebral hemorrhage-induced injury in rats.	/pubmed/21752338	Ohnishi M, Katsuki H, Fukutomi C, Takahashi M, Motomura M, Fukunaga M, Matsuoka Y, Isohama Y, Izumi Y, Kume T, Inoue A, Akaike A.	Neuropharmacology. 2011 Oct-Nov;61(5-6):975-80. Epub 2011 Jul 6.	Neuropharmacology. 2011	PubMed	citation	PMID:21752338	pubmed	21752338	create date:2011/07/15 | first author:Ohnishi M
Variations in the GRIN2B gene are associated with risky decision-making.	/pubmed/21749895	Ness V, Arning L, Niesert HE, Stüttgen MC, Epplen JT, Beste C.	Neuropharmacology. 2011 Oct-Nov;61(5-6):950-6. Epub 2011 Jul 5.	Neuropharmacology. 2011	PubMed	citation	PMID:21749895	pubmed	21749895	create date:2011/07/14 | first author:Ness V
Stress-induced activation of the brainstem Bcl-xL gene expression in rats treated with fluoxetine: correlations with serotonin metabolism and depressive-like behavior.	/pubmed/21740920	Shishkina GT, Kalinina TS, Berezova IV, Dygalo NN.	Neuropharmacology. 2012 Jan;62(1):177-83. Epub 2011 Jun 29.	Neuropharmacology. 2012	PubMed	citation	PMID:21740920	pubmed	21740920	create date:2011/07/12 | first author:Shishkina GT
The role of 5-HT₁A receptors in fish oil-mediated increased BDNF expression in the rat hippocampus and cortex: a possible antidepressant mechanism.	/pubmed/21740919	Vines A, Delattre AM, Lima MM, Rodrigues LS, Suchecki D, Machado RB, Tufik S, Pereira SI, Zanata SM, Ferraz AC.	Neuropharmacology. 2012 Jan;62(1):184-91. Epub 2011 Jun 29.	Neuropharmacology. 2012	PubMed	citation	PMID:21740919	pubmed	21740919	create date:2011/07/12 | first author:Vines A
TREK-1 isoforms generated by alternative translation initiation display different susceptibility to the antidepressant fluoxetine.	/pubmed/21740918	Eckert M, Egenberger B, Döring F, Wischmeyer E.	Neuropharmacology. 2011 Oct-Nov;61(5-6):918-23. Epub 2011 Jul 1.	Neuropharmacology. 2011	PubMed	citation	PMID:21740918	pubmed	21740918	create date:2011/07/12 | first author:Eckert M
Pharmacological treatment of PTSD - Established and new approaches.	/pubmed/21736888	Steckler T, Risbrough V.	Neuropharmacology. 2012 Feb;62(2):617-27. Epub 2011 Jun 29.	Neuropharmacology. 2012	PubMed	citation	PMID:21736888	pubmed	21736888	create date:2011/07/09 | first author:Steckler T
Enhancing effects of acetazolamide on neuronal activity correlate with enhanced visual processing ability in humans.	/pubmed/21736887	Aamand R, Skewes J, Møller A, Fago A, Roepstorff A.	Neuropharmacology. 2011 Oct-Nov;61(5-6):900-8. Epub 2011 Jun 29.	Neuropharmacology. 2011	PubMed	citation	PMID:21736887	pubmed	21736887	create date:2011/07/09 | first author:Aamand R
Impact of seizure activity on free extracellular phenytoin concentrations in amygdala-kindled rats.	/pubmed/21736886	Potschka H, Baltes S, Fedrowitz M, Löscher W.	Neuropharmacology. 2011 Oct-Nov;61(5-6):909-17. Epub 2011 Jun 29.	Neuropharmacology. 2011	PubMed	citation	PMID:21736886	pubmed	21736886	create date:2011/07/09 | first author:Potschka H
Blockade of kappa opioid receptors attenuates the development of depressive-like behaviors induced by cocaine withdrawal in rats.	/pubmed/21736885	Chartoff E, Sawyer A, Rachlin A, Potter D, Pliakas A, Carlezon WA.	Neuropharmacology. 2012 Jan;62(1):167-76. Epub 2011 Jun 29.	Neuropharmacology. 2012	PubMed	citation	PMID:21736885	pubmed	21736885	create date:2011/07/09 | first author:Chartoff E
The cannabinoid receptor CB₁ inverse agonist AM251 potentiates the anxiogenic activity of urocortin I in the basolateral amygdala.	/pubmed/21736884	Dono LM, Currie PJ.	Neuropharmacology. 2012 Jan;62(1):192-9. Epub 2011 Jul 1.	Neuropharmacology. 2012	PubMed	citation	PMID:21736884	pubmed	21736884	create date:2011/07/09 | first author:Dono LM
Therapeutic window of opportunity for the neuroprotective effect of valproate versus the competitive AMPA receptor antagonist NS1209 following status epilepticus in rats.	/pubmed/21736883	Langer M, Brandt C, Zellinger C, Löscher W.	Neuropharmacology. 2011 Oct-Nov;61(5-6):1033-47. Epub 2011 Jun 29.	Neuropharmacology. 2011	PubMed	citation	PMID:21736883	pubmed	21736883	create date:2011/07/09 | first author:Langer M
Mouse pharmacological models of cognitive disruption relevant to schizophrenia.	/pubmed/21726569	Young JW, Powell SB, Geyer MA.	Neuropharmacology. 2012 Mar;62(3):1381-90. Epub 2011 Jun 29.	Neuropharmacology. 2012	PubMed	citation	PMID:21726569	pubmed	21726569	create date:2011/07/06 | first author:Young JW
A critical test of the hippocampal theta model of anxiolytic drug action.	/pubmed/21723303	Yeung M, Treit D, Dickson CT.	Neuropharmacology. 2012 Jan;62(1):155-60. Epub 2011 Jun 23.	Neuropharmacology. 2012	PubMed	citation	PMID:21723303	pubmed	21723303	create date:2011/07/05 | first author:Yeung M
Pharmacological reversal of cognitive bias in the chick anxiety-depression model.	/pubmed/21722654	Hymel KA, Sufka KJ.	Neuropharmacology. 2012 Jan;62(1):161-6. Epub 2011 Jun 23.	Neuropharmacology. 2012	PubMed	citation	PMID:21722654	pubmed	21722654	create date:2011/07/05 | first author:Hymel KA
Molecular and cellular sex differences at the intersection of stress and arousal.	/pubmed/21712048	Valentino RJ, Reyes B, Van Bockstaele E, Bangasser D.	Neuropharmacology. 2012 Jan;62(1):13-20. Epub 2011 Jun 21.	Neuropharmacology. 2012	PubMed	citation	PMID:21712048	pubmed	21712048	create date:2011/06/30 | first author:Valentino RJ
Effects of memantine and donepezil on cortical and hippocampal acetylcholine levels and object recognition memory in rats.	/pubmed/21704049	Ihalainen J, Sarajärvi T, Rasmusson D, Kemppainen S, Keski-Rahkonen P, Lehtonen M, Banerjee PK, Semba K, Tanila H.	Neuropharmacology. 2011 Oct-Nov;61(5-6):891-9. Epub 2011 Jun 17.	Neuropharmacology. 2011	PubMed	citation	PMID:21704049	pubmed	21704049	create date:2011/06/28 | first author:Ihalainen J
Title	URL	Description	Details	ShortDetails	Resource	Type	Identifiers	Db	EntrezUID	Properties
Group II metabotropic glutamate receptor agonists and positive allosteric modulators as novel treatments for schizophrenia.	/pubmed/21704048	Fell MJ, McKinzie DL, Monn JA, Svensson KA.	Neuropharmacology. 2012 Mar;62(3):1473-83. Epub 2011 Jun 21.	Neuropharmacology. 2012	PubMed	citation	PMID:21704048	pubmed	21704048	create date:2011/06/28 | first author:Fell MJ
Tracing the development of psychosis and its prevention: What can be learned from animal models.	/pubmed/21703648	Piontkewitz Y, Arad M, Weiner I.	Neuropharmacology. 2012 Mar;62(3):1273-89. Epub 2011 Jun 23.	Neuropharmacology. 2012	PubMed	citation	PMID:21703648	pubmed	21703648	create date:2011/06/28 | first author:Piontkewitz Y
Do GluA1 knockout mice exhibit behavioral abnormalities relevant to the negative or cognitive symptoms of schizophrenia and schizoaffective disorder?	/pubmed/21693126	Barkus C, Feyder M, Graybeal C, Wright T, Wiedholz L, Izquierdo A, Kiselycznyk C, Schmitt W, Sanderson DJ, Rawlins JN, Saksida LM, Bussey TJ, Sprengel R, Bannerman D, Holmes A.	Neuropharmacology. 2012 Mar;62(3):1263-72. Epub 2011 Jun 15.	Neuropharmacology. 2012	PubMed	citation	PMID:21693126	pubmed	21693126	create date:2011/06/23 | first author:Barkus C
A population of immature cerebellar parallel fibre synapses are insensitive to adenosine but are inhibited by hypoxia.	/pubmed/21693125	Atterbury A, Wall MJ.	Neuropharmacology. 2011 Sep;61(4):880-8. Epub 2011 Jun 15.	Neuropharmacology. 2011	PubMed	citation	PMID:21693125	pubmed	21693125	create date:2011/06/23 | first author:Atterbury A
Insulin promotes dendritic spine and synapse formation by the PI3K/Akt/mTOR and Rac1 signaling pathways.	/pubmed/21683721	Lee CC, Huang CC, Hsu KS.	Neuropharmacology. 2011 Sep;61(4):867-79. Epub 2011 Jun 12.	Neuropharmacology. 2011	PubMed	citation	PMID:21683721	pubmed	21683721	create date:2011/06/21 | first author:Lee CC
Dopaminergic modulation of oscillatory network inhibition in the rat basolateral amygdala depends on initial activity state.	/pubmed/21683087	Ohshiro H, Kubota S, Murakoshi T.	Neuropharmacology. 2011 Sep;61(4):857-66. Epub 2011 Jun 13.	Neuropharmacology. 2011	PubMed	citation	PMID:21683087	pubmed	21683087	create date:2011/06/21 | first author:Ohshiro H
The intra-molecular activation mechanisms of the dimeric metabotropic glutamate receptor 1 differ depending on the type of G proteins.	/pubmed/21672544	Tateyama M, Kubo Y.	Neuropharmacology. 2011 Sep;61(4):832-41. Epub 2011 Jun 13.	Neuropharmacology. 2011	PubMed	citation	PMID:21672544	pubmed	21672544	create date:2011/06/16 | first author:Tateyama M
Endocannabinoid-mediated synaptic plasticity and addiction-related behavior.	/pubmed/21669214	Sidhpura N, Parsons LH.	Neuropharmacology. 2011 Dec;61(7):1070-87. Epub 2011 Jun 12. Review.	Neuropharmacology. 2011	PubMed	citation	PMID:21669214	pubmed	21669214	create date:2011/06/15 | first author:Sidhpura N
Up-regulation of dopamine D1 receptor in the hippocampus after establishment of conditioned place preference by cocaine.	/pubmed/21669213	Tanaka T, Kai N, Kobayashi K, Takano Y, Hironaka N.	Neuropharmacology. 2011 Sep;61(4):842-8. Epub 2011 Jun 12.	Neuropharmacology. 2011	PubMed	citation	PMID:21669213	pubmed	21669213	create date:2011/06/15 | first author:Tanaka T
Tetrabenazine inhibition of monoamine uptake and methamphetamine behavioral effects: locomotor activity, drug discrimination and self-administration.	/pubmed/21669212	Meyer AC, Horton DB, Neugebauer NM, Wooters TE, Nickell JR, Dwoskin LP, Bardo MT.	Neuropharmacology. 2011 Sep;61(4):849-56. Epub 2011 Jun 12.	Neuropharmacology. 2011	PubMed	citation	PMID:21669212	pubmed	21669212	create date:2011/06/15 | first author:Meyer AC
Noradrenergic regulation of itch transmission in the spinal cord mediated by α-adrenoceptors.	/pubmed/21664915	Gotoh Y, Andoh T, Kuraishi Y.	Neuropharmacology. 2011 Sep;61(4):825-31. Epub 2011 Jun 7.	Neuropharmacology. 2011	PubMed	citation	PMID:21664915	pubmed	21664915	create date:2011/06/15 | first author:Gotoh Y
Ginsenoside Rd attenuates redox imbalance and improves stroke outcome after focal cerebral ischemia in aged mice.	/pubmed/21664366	Ye R, Kong X, Yang Q, Zhang Y, Han J, Zhao G.	Neuropharmacology. 2011 Sep;61(4):815-24. Epub 2011 Jun 2.	Neuropharmacology. 2011	PubMed	citation	PMID:21664366	pubmed	21664366	create date:2011/06/15 | first author:Ye R
Emerging interventions for PTSD: Future directions for clinical care and research.	/pubmed/21664365	Bomyea J, Lang AJ.	Neuropharmacology. 2012 Feb;62(2):607-16. Epub 2011 Jun 12.	Neuropharmacology. 2012	PubMed	citation	PMID:21664365	pubmed	21664365	create date:2011/06/15 | first author:Bomyea J
Differential effects of amisulpride and haloperidol on dopamine D2 receptor-mediated signaling in SH-SY5Y cells.	/pubmed/21663752	Park SW, Seo MK, Cho HY, Lee JG, Lee BJ, Seol W, Kim YH.	Neuropharmacology. 2011 Sep;61(4):761-9. Epub 2011 Jun 2.	Neuropharmacology. 2011	PubMed	citation	PMID:21663752	pubmed	21663752	create date:2011/06/15 | first author:Park SW
Regional differences in the effects of isoflurane on neurotransmitter release.	/pubmed/21651920	Westphalen RI, Kwak NB, Daniels K, Hemmings HC Jr.	Neuropharmacology. 2011 Sep;61(4):699-706. Epub 2011 May 30.	Neuropharmacology. 2011	PubMed	citation	PMID:21651920	pubmed	21651920	create date:2011/06/10 | first author:Westphalen RI
The use-dependent, nicotinic antagonist BTMPS reduces the adverse consequences of morphine self-administration in rats in an abstinence model of drug seeking.	/pubmed/21651919	Hall BJ, Pearson LS, Terry AV Jr, Buccafusco JJ.	Neuropharmacology. 2011 Sep;61(4):798-806. Epub 2011 May 30.	Neuropharmacology. 2011	PubMed	citation	PMID:21651919	pubmed	21651919	create date:2011/06/10 | first author:Hall BJ
Effects of high frequency electrical stimulation and R-verapamil on seizure susceptibility and glutamate and GABA release in a model of phenytoin-resistant seizures.	/pubmed/21645533	Luna-Munguia H, Orozco-Suarez S, Rocha L.	Neuropharmacology. 2011 Sep;61(4):807-14. Epub 2011 May 27.	Neuropharmacology. 2011	PubMed	citation	PMID:21645533	pubmed	21645533	create date:2011/06/08 | first author:Luna-Munguia H
Peripheral inflammation upregulates P2X receptor expression in satellite glial cells of mouse trigeminal ganglia: a calcium imaging study.	/pubmed/21645532	Kushnir R, Cherkas PS, Hanani M.	Neuropharmacology. 2011 Sep;61(4):739-46. Epub 2011 May 27.	Neuropharmacology. 2011	PubMed	citation	PMID:21645532	pubmed	21645532	create date:2011/06/08 | first author:Kushnir R
Cannabinoid receptor antagonists AM251 and AM630 activate TRPA1 in sensory neurons.	/pubmed/21645531	Patil M, Patwardhan A, Salas MM, Hargreaves KM, Akopian AN.	Neuropharmacology. 2011 Sep;61(4):778-88. Epub 2011 May 27.	Neuropharmacology. 2011	PubMed	citation	PMID:21645531	pubmed	21645531	create date:2011/06/08 | first author:Patil M
Chronic exposure to anabolic androgenic steroids alters activity and synaptic function in neuroendocrine control regions of the female mouse.	/pubmed/21645530	Penatti CA, Oberlander JG, Davis MC, Porter DM, Henderson LP.	Neuropharmacology. 2011 Sep;61(4):653-64. Epub 2011 May 27.	Neuropharmacology. 2011	PubMed	citation	PMID:21645530	pubmed	21645530	create date:2011/06/08 | first author:Penatti CA
Acute morphine administration and withdrawal from chronic morphine increase afterdepolarization amplitude in rat supraoptic nucleus neurons in hypothalamic explants.	/pubmed/21645529	Ruan M, Russell JA, Brown CH.	Neuropharmacology. 2011 Sep;61(4):789-97. Epub 2011 May 27.	Neuropharmacology. 2011	PubMed	citation	PMID:21645529	pubmed	21645529	create date:2011/06/08 | first author:Ruan M
Functional crosstalk and heteromerization of serotonin 5-HT2A and dopamine D2 receptors.	/pubmed/21645528	Albizu L, Holloway T, González-Maeso J, Sealfon SC.	Neuropharmacology. 2011 Sep;61(4):770-7. Epub 2011 May 27.	Neuropharmacology. 2011	PubMed	citation	PMID:21645528	pubmed	21645528	create date:2011/06/08 | first author:Albizu L
Transient receptor potential vanilloid 1 agonists modulate hippocampal CA1 LTP via the GABAergic system.	/pubmed/21645527	Bennion D, Jensen T, Walther C, Hamblin J, Wallmann A, Couch J, Blickenstaff J, Castle M, Dean L, Beckstead S, Merrill C, Muir C, St Pierre T, Williams B, Daniel S, Edwards JG.	Neuropharmacology. 2011 Sep;61(4):730-8. Epub 2011 May 27.	Neuropharmacology. 2011	PubMed	citation	PMID:21645527	pubmed	21645527	create date:2011/06/08 | first author:Bennion D
Chronic phencyclidine (PCP)-induced modulation of muscarinic receptor mRNAs in rat brain : Impact of antipsychotic drug treatment.	/pubmed/21640736	Steward LJ, Kennedy MD, Morris BJ, Pratt JA.	Neuropharmacology. 2012 Mar;62(3):1554-63. Epub 2011 May 27.	Neuropharmacology. 2012	PubMed	citation	PMID:21640736	pubmed	21640736	create date:2011/06/07 | first author:Steward LJ
Sex difference in sensitivity to allopregnanolone neuroprotection in mice correlates with effect on spontaneous inhibitory post synaptic currents.	/pubmed/21640735	Kelley MH, Kuroiwa M, Taguchi N, Herson PS.	Neuropharmacology. 2011 Sep;61(4):724-9. Epub 2011 May 27.	Neuropharmacology. 2011	PubMed	citation	PMID:21640735	pubmed	21640735	create date:2011/06/07 | first author:Kelley MH
Differential effect of the mGlu5 receptor positive allosteric modulator ADX-47273 on early and late hippocampal LTP.	/pubmed/21640734	Kroker KS, Rast G, Rosenbrock H.	Neuropharmacology. 2011 Sep;61(4):707-14. Epub 2011 May 27.	Neuropharmacology. 2011	PubMed	citation	PMID:21640734	pubmed	21640734	create date:2011/06/07 | first author:Kroker KS
The wake-promoting transmitter histamine preferentially enhances alpha-4 subunit-containing GABAA receptors.	/pubmed/21640733	Bianchi MT, Clark AG, Fisher JL.	Neuropharmacology. 2011 Sep;61(4):747-52. Epub 2011 May 27.	Neuropharmacology. 2011	PubMed	citation	PMID:21640733	pubmed	21640733	create date:2011/06/07 | first author:Bianchi MT
The effect of memantine in harmaline-induced tremor and neurodegeneration.	/pubmed/21640732	Iseri PK, Karson A, Gullu KM, Akman O, Kokturk S, Yardýmoglu M, Erturk S, Ates N.	Neuropharmacology. 2011 Sep;61(4):715-23. Epub 2011 May 27.	Neuropharmacology. 2011	PubMed	citation	PMID:21640732	pubmed	21640732	create date:2011/06/07 | first author:Iseri PK
Intravenous nicotine self-administration and cue-induced reinstatement in mice: effects of nicotine dose, rate of drug infusion and prior instrumental training.	/pubmed/21640128	Fowler CD, Kenny PJ.	Neuropharmacology. 2011 Sep;61(4):687-98. Epub 2011 May 25.	Neuropharmacology. 2011	PubMed	citation	PMID:21640128	pubmed	21640128	create date:2011/06/07 | first author:Fowler CD
Low dose methamphetamine mediates neuroprotection through a PI3K-AKT pathway.	/pubmed/21635908	Rau TF, Kothiwal A, Zhang L, Ulatowski S, Jacobson S, Brooks DM, Cardozo-Pelaez F, Chopp M, Poulsen DJ.	Neuropharmacology. 2011 Sep;61(4):677-86. Epub 2011 May 27.	Neuropharmacology. 2011	PubMed	citation	PMID:21635908	pubmed	21635908	create date:2011/06/04 | first author:Rau TF
Role of the primary motor cortex in L-DOPA-induced dyskinesia and its modulation by 5-HT1A receptor stimulation.	/pubmed/21635907	Ostock CY, Dupre KB, Jaunarajs KL, Walters H, George J, Krolewski D, Walker PD, Bishop C.	Neuropharmacology. 2011 Sep;61(4):753-60. Epub 2011 May 27.	Neuropharmacology. 2011	PubMed	citation	PMID:21635907	pubmed	21635907	create date:2011/06/04 | first author:Ostock CY
Dopamine system dysregulation by the hippocampus: Implications for the pathophysiology and treatment of schizophrenia.	/pubmed/21621548	Grace AA.	Neuropharmacology. 2012 Mar;62(3):1342-8. Epub 2011 May 23.	Neuropharmacology. 2012	PubMed	citation	PMID:21621548	pubmed	21621548	create date:2011/05/31 | first author:Grace AA
Metabotropic glutamate receptors as therapeutic targets for schizophrenia.	/pubmed/21620876	Vinson PN, Conn PJ.	Neuropharmacology. 2012 Mar;62(3):1461-72. Epub 2011 May 19.	Neuropharmacology. 2012	PubMed	citation	PMID:21620876	pubmed	21620876	create date:2011/05/31 | first author:Vinson PN
Activation of 5-HT6 receptors inhibits corticostriatal glutamatergic transmission.	/pubmed/21619890	Tassone A, Madeo G, Schirinzi T, Vita D, Puglisi F, Ponterio G, Borsini F, Pisani A, Bonsi P.	Neuropharmacology. 2011 Sep;61(4):632-7. Epub 2011 May 19.	Neuropharmacology. 2011	PubMed	citation	PMID:21619890	pubmed	21619890	create date:2011/05/31 | first author:Tassone A
mGluR2/3 agonist LY379268, by enhancing the production of GDNF, induces a time-related phosphorylation of RET receptor and intracellular signaling Erk1/2 in mouse striatum.	/pubmed/21619889	Di Liberto V, Mudò G, Belluardo N.	Neuropharmacology. 2011 Sep;61(4):638-45. Epub 2011 May 19.	Neuropharmacology. 2011	PubMed	citation	PMID:21619889	pubmed	21619889	create date:2011/05/31 | first author:Di Liberto V
Raclopride lessens the ability of clozapine to suppress alcohol drinking in Syrian golden hamsters.	/pubmed/21619888	Chau DT, Ahmed J, Wang TT, Xie H, Dawson R, Green AI.	Neuropharmacology. 2011 Sep;61(4):646-52. Epub 2011 May 19.	Neuropharmacology. 2011	PubMed	citation	PMID:21619888	pubmed	21619888	create date:2011/05/31 | first author:Chau DT
The selective phosphodiesterase 9 (PDE9) inhibitor PF-04447943 (6-[(3S,4S)-4-methyl-1-(pyrimidin-2-ylmethyl)pyrrolidin-3-yl]-1-(tetrahydro-2H-pyran-4-yl)-1,5-dihydro-4H-pyrazolo[3,4-d]pyrimidin-4-one) enhances synaptic plasticity and cognitive function in rodents.	/pubmed/21619887	Hutson PH, Finger EN, Magliaro BC, Smith SM, Converso A, Sanderson PE, Mullins D, Hyde LA, Eschle BK, Turnbull Z, Sloan H, Guzzi M, Zhang X, Wang A, Rindgen D, Mazzola R, Vivian JA, Eddins D, Uslaner JM, Bednar R, Gambone C, Le-Mair W, et al.	Neuropharmacology. 2011 Sep;61(4):665-76. Epub 2011 May 19.	Neuropharmacology. 2011	PubMed	citation	PMID:21619887	pubmed	21619887	create date:2011/05/31 | first author:Hutson PH
MLC901, a traditional Chinese medicine protects the brain against global ischemia.	/pubmed/21605573	Quintard H, Borsotto M, Veyssiere J, Gandin C, Labbal F, Widmann C, Lazdunski M, Heurteaux C.	Neuropharmacology. 2011 Sep;61(4):622-31. Epub 2011 May 14.	Neuropharmacology. 2011	PubMed	citation	PMID:21605573	pubmed	21605573	create date:2011/05/25 | first author:Quintard H
Opioid-mediated regulation of A11 diencephalospinal dopamine neurons: pharmacological evidence of activation by morphine.	/pubmed/21605572	Pappas SS, Kennedy T, Goudreau JL, Lookingland KJ.	Neuropharmacology. 2011 Sep;61(4):614-21. Epub 2011 May 13.	Neuropharmacology. 2011	PubMed	citation	PMID:21605572	pubmed	21605572	create date:2011/05/25 | first author:Pappas SS
Inhibition of ERK phosphorylation by substance P N-terminal fragment decreases capsaicin-induced nociceptive response.	/pubmed/21601581	Komatsu T, Mizoguchi H, Sasaki M, Sakurada C, Tsuzuki M, Sakurada S, Sakurada T.	Neuropharmacology. 2011 Sep;61(4):608-13. Epub 2011 May 14.	Neuropharmacology. 2011	PubMed	citation	PMID:21601581	pubmed	21601581	create date:2011/05/24 | first author:Komatsu T
Review of biological mechanisms and pharmacological treatments of comorbid PTSD and substance use disorder.	/pubmed/21600225	Norman SB, Myers US, Wilkins KC, Goldsmith AA, Hristova V, Huang Z, McCullough KC, Robinson SK.	Neuropharmacology. 2012 Feb;62(2):542-51. Epub 2011 May 13.	Neuropharmacology. 2012	PubMed	citation	PMID:21600225	pubmed	21600225	create date:2011/05/24 | first author:Norman SB
Hippocampal dysfunction effects on context memory: Possible etiology for posttraumatic stress disorder.	/pubmed/21596050	Acheson DT, Gresack JE, Risbrough VB.	Neuropharmacology. 2012 Feb;62(2):674-85. Epub 2011 May 11.	Neuropharmacology. 2012	PubMed	citation	PMID:21596050	pubmed	21596050	create date:2011/05/21 | first author:Acheson DT
Lacosamide has protective disease modifying properties in experimental vincristine neuropathy.	/pubmed/21586299	Geis C, Beyreuther BK, Stöhr T, Sommer C.	Neuropharmacology. 2011 Sep;61(4):600-7. Epub 2011 May 11.	Neuropharmacology. 2011	PubMed	citation	PMID:21586299	pubmed	21586299	create date:2011/05/19 | first author:Geis C
Amantadine protects dopamine neurons by a dual action: reducing activation of microglia and inducing expression of GNDF in astroglia.	/pubmed/21586298	Ossola B, Schendzielorz N, Chen SH, Bird GS, Tuominen RK, Männistö PT, Hong JS.	Neuropharmacology. 2011 Sep;61(4):574-82. Epub 2011 May 11.	Neuropharmacology. 2011	PubMed	citation	PMID:21586298	pubmed	21586298	create date:2011/05/19 | first author:Ossola B
Pain and post traumatic stress disorder - Review of clinical and experimental evidence.	/pubmed/21586297	Moeller-Bertram T, Keltner J, Strigo IA.	Neuropharmacology. 2012 Feb;62(2):586-97. Epub 2011 May 10.	Neuropharmacology. 2012	PubMed	citation	PMID:21586297	pubmed	21586297	create date:2011/05/19 | first author:Moeller-Bertram T
Estrogen receptors and gonadal steroids in vulnerability and protection of dopamine neurons in a mouse model of Parkinson's disease.	/pubmed/21586296	Al-Sweidi S, Morissette M, Bourque M, Di Paolo T.	Neuropharmacology. 2011 Sep;61(4):583-91. Epub 2011 May 11.	Neuropharmacology. 2011	PubMed	citation	PMID:21586296	pubmed	21586296	create date:2011/05/19 | first author:Al-Sweidi S
Anti-inflammatory effects of fluoxetine in lipopolysaccharide(LPS)-stimulated microglial cells.	/pubmed/21575647	Liu D, Wang Z, Liu S, Wang F, Zhao S, Hao A.	Neuropharmacology. 2011 Sep;61(4):592-9. Epub 2011 May 11.	Neuropharmacology. 2011	PubMed	citation	PMID:21575647	pubmed	21575647	create date:2011/05/18 | first author:Liu D
Selective serotonin 5-HT(2C) receptor activation suppresses the reinforcing efficacy of cocaine and sucrose but differentially affects the incentive-salience value of cocaine- vs. sucrose-associated cues.	/pubmed/21575646	Cunningham KA, Fox RG, Anastasio NC, Bubar MJ, Stutz SJ, Moeller FG, Gilbertson SR, Rosenzweig-Lipson S.	Neuropharmacology. 2011 Sep;61(3):513-23. Epub 2011 May 11.	Neuropharmacology. 2011	PubMed	citation	PMID:21575646	pubmed	21575646	create date:2011/05/18 | first author:Cunningham KA
Sensitized activation of Fos and brain-derived neurotrophic factor in the medial prefrontal cortex and ventral tegmental area accompanies behavioral sensitization to amphetamine.	/pubmed/21570990	Fanous S, Lacagnina MJ, Nikulina EM, Hammer RP Jr.	Neuropharmacology. 2011 Sep;61(4):558-64. Epub 2011 May 5.	Neuropharmacology. 2011	PubMed	citation	PMID:21570990	pubmed	21570990	create date:2011/05/17 | first author:Fanous S
Sex-specific influence of exposure to bisphenol-A between adolescence and young adulthood on mouse behaviors.	/pubmed/21570416	Xu X, Tian D, Hong X, Chen L, Xie L.	Neuropharmacology. 2011 Sep;61(4):565-73. Epub 2011 May 5.	Neuropharmacology. 2011	PubMed	citation	PMID:21570416	pubmed	21570416	create date:2011/05/17 | first author:Xu X
Title	URL	Description	Details	ShortDetails	Resource	Type	Identifiers	Db	EntrezUID	Properties
Dose-dependent opposite effects of gabapentin on the depressive action of morphine on a C-fibre reflex in the rat.	/pubmed/21570415	Pollin B, Roy-Ledoux R, le Bars D, Adam F.	Neuropharmacology. 2011 Sep;61(4):551-7. Epub 2011 May 6.	Neuropharmacology. 2011	PubMed	citation	PMID:21570415	pubmed	21570415	create date:2011/05/17 | first author:Pollin B
Rats tested after a washout period from sub-chronic PCP administration exhibited impaired performance in the 5-Choice Continuous Performance Test (5C-CPT) when the attentional load was increased.	/pubmed/21569782	Barnes SA, Young JW, Neill JC.	Neuropharmacology. 2012 Mar;62(3):1432-41. Epub 2011 May 5.	Neuropharmacology. 2012	PubMed	citation	PMID:21569782	pubmed	21569782	create date:2011/05/17 | first author:Barnes SA
Pharmacological inactivation of the small GTPase Rac1 impairs long-term plasticity in the mouse hippocampus.	/pubmed/21569781	Martinez LA, Tejada-Simon MV.	Neuropharmacology. 2011 Jul-Aug;61(1-2):305-12. Epub 2011 May 5.	Neuropharmacology. 2011	PubMed	citation	PMID:21569781	pubmed	21569781	create date:2011/05/17 | first author:Martinez LA
Animal model for PTSD: From clinical concept to translational research.	/pubmed/21565209	Cohen H, Kozlovsky N, Alona C, Matar MA, Joseph Z.	Neuropharmacology. 2012 Feb;62(2):715-24. Epub 2011 Apr 30.	Neuropharmacology. 2012	PubMed	citation	PMID:21565209	pubmed	21565209	create date:2011/05/14 | first author:Cohen H
Mouse models of genetic effects on cognition: Relevance to schizophrenia.	/pubmed/21557953	Papaleo F, Lipska BK, Weinberger DR.	Neuropharmacology. 2012 Mar;62(3):1204-20. Epub 2011 May 5.	Neuropharmacology. 2012	PubMed	citation	PMID:21557953	pubmed	21557953	create date:2011/05/12 | first author:Papaleo F
Myricetin attenuated MPP(+)-induced cytotoxicity by anti-oxidation and inhibition of MKK4 and JNK activation in MES23.5 cells.	/pubmed/21549720	Zhang K, Ma Z, Wang J, Xie A, Xie J.	Neuropharmacology. 2011 Jul-Aug;61(1-2):329-35. Epub 2011 Apr 23.	Neuropharmacology. 2011	PubMed	citation	PMID:21549720	pubmed	21549720	create date:2011/05/10 | first author:Zhang K
Methylphenidate and μ opioid receptor interactions: a pharmacological target for prevention of stimulant abuse.	/pubmed/21545805	Zhu J, Spencer TJ, Liu-Chen LY, Biederman J, Bhide PG.	Neuropharmacology. 2011 Jul-Aug;61(1-2):283-92. Epub 2011 Apr 23.	Neuropharmacology. 2011	PubMed	citation	PMID:21545805	pubmed	21545805	create date:2011/05/07 | first author:Zhu J
Carisbamate has powerful disease-modifying effects in the lithium-pilocarpine model of temporal lobe epilepsy.	/pubmed/21539848	François J, Germe K, Ferrandon A, Koning E, Nehlig A.	Neuropharmacology. 2011 Jul-Aug;61(1-2):313-28. Epub 2011 Apr 23.	Neuropharmacology. 2011	PubMed	citation	PMID:21539848	pubmed	21539848	create date:2011/05/05 | first author:François J
Cellular mechanisms of acute decrease of glutamate release induced by raloxifene in rat cerebral cortex.	/pubmed/21536054	Hung KL, Wang CC, Wang SJ.	Neuropharmacology. 2011 Jul-Aug;61(1-2):293-304. Epub 2011 Apr 21.	Neuropharmacology. 2011	PubMed	citation	PMID:21536054	pubmed	21536054	create date:2011/05/04 | first author:Hung KL
Blockade of glycine transporter 1 by SSR-504734 promotes cognitive flexibility in glycine/NMDA receptor-dependent manner.	/pubmed/21530555	Nikiforuk A, Kos T, Rafa D, Behl B, Bespalov A, Popik P.	Neuropharmacology. 2011 Jul-Aug;61(1-2):262-7. Epub 2011 Apr 21.	Neuropharmacology. 2011	PubMed	citation	PMID:21530555	pubmed	21530555	create date:2011/05/03 | first author:Nikiforuk A
Mecamylamine attenuates dexamethasone-induced anxiety-like behavior in association with brain derived neurotrophic factor upregulation in rat brains.	/pubmed/21530554	Park DI, Kim HG, Jung WR, Shin MK, Kim KL.	Neuropharmacology. 2011 Jul-Aug;61(1-2):276-82. Epub 2011 Apr 21.	Neuropharmacology. 2011	PubMed	citation	PMID:21530554	pubmed	21530554	create date:2011/05/03 | first author:Park DI
Positive affective vocalizations during cocaine and sucrose self-administration: a model for spontaneous drug desire in rats.	/pubmed/21530553	Browning JR, Browning DA, Maxwell AO, Dong Y, Jansen HT, Panksepp J, Sorg BA.	Neuropharmacology. 2011 Jul-Aug;61(1-2):268-75. Epub 2011 Apr 21.	Neuropharmacology. 2011	PubMed	citation	PMID:21530553	pubmed	21530553	create date:2011/05/03 | first author:Browning JR
Raphe serotonin neurons are not homogenous: electrophysiological, morphological and neurochemical evidence.	/pubmed/21530552	Calizo LH, Akanwa A, Ma X, Pan YZ, Lemos JC, Craige C, Heemstra LA, Beck SG.	Neuropharmacology. 2011 Sep;61(3):524-43. Epub 2011 Apr 16.	Neuropharmacology. 2011	PubMed	citation	PMID:21530552	pubmed	21530552	create date:2011/05/03 | first author:Calizo LH
Activation of orexin neurons in dorsomedial/perifornical hypothalamus and antidepressant reversal in a rodent model of depression.	/pubmed/21530551	Nollet M, Gaillard P, Minier F, Tanti A, Belzung C, Leman S.	Neuropharmacology. 2011 Jul-Aug;61(1-2):336-46. Epub 2011 Apr 23.	Neuropharmacology. 2011	PubMed	citation	PMID:21530551	pubmed	21530551	create date:2011/05/03 | first author:Nollet M
New translational assays for preclinical modelling of cognition in schizophrenia: The touchscreen testing method for mice and rats.	/pubmed/21530550	Bussey TJ, Holmes A, Lyon L, Mar AC, McAllister KA, Nithianantharajah J, Oomen CA, Saksida LM.	Neuropharmacology. 2012 Mar;62(3):1191-203. Epub 2011 Apr 21.	Neuropharmacology. 2012	PubMed	citation	PMID:21530550	pubmed	21530550	create date:2011/05/03 | first author:Bussey TJ
Timing as a window on cognition in schizophrenia.	/pubmed/21530549	Ward RD, Kellendonk C, Kandel ER, Balsam PD.	Neuropharmacology. 2012 Mar;62(3):1175-81. Epub 2011 Apr 21.	Neuropharmacology. 2012	PubMed	citation	PMID:21530549	pubmed	21530549	create date:2011/05/03 | first author:Ward RD
A microdialysis study of the medial prefrontal cortex of adolescent and adult rats.	/pubmed/21527264	Staiti AM, Morgane PJ, Galler JR, Grivetti JY, Bass DC, Mokler DJ.	Neuropharmacology. 2011 Sep;61(3):544-9. Epub 2011 Apr 19.	Neuropharmacology. 2011	PubMed	citation	PMID:21527264	pubmed	21527264	create date:2011/04/30 | first author:Staiti AM
Dopamine-related drugs act presynaptically to potentiate GABA(A) receptor currents in VTA dopamine neurons.	/pubmed/21527263	Michaeli A, Yaka R.	Neuropharmacology. 2011 Jul-Aug;61(1-2):234-44. Epub 2011 Apr 19.	Neuropharmacology. 2011	PubMed	citation	PMID:21527263	pubmed	21527263	create date:2011/04/30 | first author:Michaeli A
Neuroprotective effect of mithramycin against endoplasmic reticulum stress-induced neurotoxicity in organotypic hippocampal slice cultures.	/pubmed/21527262	Kosuge Y, Taniguchi Y, Imai T, Ishige K, Ito Y.	Neuropharmacology. 2011 Jul-Aug;61(1-2):252-61. Epub 2011 Apr 16.	Neuropharmacology. 2011	PubMed	citation	PMID:21527262	pubmed	21527262	create date:2011/04/30 | first author:Kosuge Y
Differential effects of cocaine and MDMA self-administration on cortical serotonin transporter availability in monkeys.	/pubmed/21521647	Gould RW, Gage HD, Banks ML, Blaylock BL, Czoty PW, Nader MA.	Neuropharmacology. 2011 Jul-Aug;61(1-2):245-51. Epub 2011 Apr 17.	Neuropharmacology. 2011	PubMed	citation	PMID:21521647	pubmed	21521647	create date:2011/04/28 | first author:Gould RW
Differential effects of NMDA antagonists on high frequency and gamma EEG oscillations in a neurodevelopmental model of schizophrenia.	/pubmed/21521646	Phillips KG, Cotel MC, McCarthy AP, Edgar DM, Tricklebank M, O'Neill MJ, Jones MW, Wafford KA.	Neuropharmacology. 2012 Mar;62(3):1359-70. Epub 2011 Apr 19.	Neuropharmacology. 2012	PubMed	citation	PMID:21521646	pubmed	21521646	create date:2011/04/28 | first author:Phillips KG
Possible involvement of serotonin 5-HT2 receptor in the regulation of feeding behavior through the histaminergic system.	/pubmed/21514311	Murotani T, Ishizuka T, Isogawa Y, Karashima M, Yamatodani A.	Neuropharmacology. 2011 Jul-Aug;61(1-2):228-33. Epub 2011 Apr 15.	Neuropharmacology. 2011	PubMed	citation	PMID:21514311	pubmed	21514311	create date:2011/04/26 | first author:Murotani T
Sex differences and effects of cocaine on excitatory synapses in the nucleus accumbens.	/pubmed/21510962	Wissman AM, McCollum AF, Huang GZ, Nikrodhanond AA, Woolley CS.	Neuropharmacology. 2011 Jul-Aug;61(1-2):217-27. Epub 2011 Apr 13.	Neuropharmacology. 2011	PubMed	citation	PMID:21510962	pubmed	21510962	create date:2011/04/23 | first author:Wissman AM
Individual differences in oral nicotine intake in rats.	/pubmed/21504750	Nesil T, Kanit L, Collins AC, Pogun S.	Neuropharmacology. 2011 Jul-Aug;61(1-2):189-201. Epub 2011 Apr 12.	Neuropharmacology. 2011	PubMed	citation	PMID:21504750	pubmed	21504750	create date:2011/04/21 | first author:Nesil T
Enhanced effects of amphetamine but reduced effects of the hallucinogen, 5-MeO-DMT, on locomotor activity in 5-HT(1A) receptor knockout mice: implications for schizophrenia.	/pubmed/21501627	van den Buuse M, Ruimschotel E, Martin S, Risbrough VB, Halberstadt AL.	Neuropharmacology. 2011 Jul-Aug;61(1-2):209-16. Epub 2011 Apr 12.	Neuropharmacology. 2011	PubMed	citation	PMID:21501627	pubmed	21501627	create date:2011/04/20 | first author:van den Buuse M
High concentrations of MDMA ('ecstasy') and its metabolite MDA inhibit calcium influx and depolarization-evoked vesicular dopamine release in PC12 cells.	/pubmed/21497613	Hondebrink L, Meulenbelt J, Meijer M, van den Berg M, Westerink RH.	Neuropharmacology. 2011 Jul-Aug;61(1-2):202-8. Epub 2011 Apr 7.	Neuropharmacology. 2011	PubMed	citation	PMID:21497613	pubmed	21497613	create date:2011/04/19 | first author:Hondebrink L
Pre-clinical validation of a novel alpha-7 nicotinic receptor radiotracer, [(3)H]AZ11637326: target localization, biodistribution and ligand occupancy in the rat brain.	/pubmed/21497612	Maier DL, Hill G, Ding M, Tuke D, Einstein E, Gurley D, Gordon JC, Bock MJ, Smith JS, Bialecki R, Eisman M, Elmore CS, Werkheiser JL.	Neuropharmacology. 2011 Jul-Aug;61(1-2):161-71. Epub 2011 Apr 7.	Neuropharmacology. 2011	PubMed	citation	PMID:21497612	pubmed	21497612	create date:2011/04/19 | first author:Maier DL
The influence of manipulations to alter ambient GABA concentrations on the hypnotic and immobilizing actions produced by sevoflurane, propofol, and midazolam.	/pubmed/21497611	Nishikawa K, Kubo K, Obata H, Yanagawa Y, Saito S.	Neuropharmacology. 2011 Jul-Aug;61(1-2):172-80. Epub 2011 Apr 7.	Neuropharmacology. 2011	PubMed	citation	PMID:21497611	pubmed	21497611	create date:2011/04/19 | first author:Nishikawa K
Inhibition of noradrenaline release by clonidine in the ventral bed nucleus of the stria terminalis attenuates pain-induced aversion in rats.	/pubmed/21497164	Deyama S, Ide S, Kondoh N, Yamaguchi T, Yoshioka M, Minami M.	Neuropharmacology. 2011 Jul-Aug;61(1-2):156-60. Epub 2011 Apr 7.	Neuropharmacology. 2011	PubMed	citation	PMID:21497164	pubmed	21497164	create date:2011/04/19 | first author:Deyama S
Oxytocin injected into the hippocampal ventral subiculum induces penile erection in male rats by increasing glutamatergic neurotransmission in the ventral tegmental area.	/pubmed/21496460	Succu S, Sanna F, Argiolas A, Melis MR.	Neuropharmacology. 2011 Jul-Aug;61(1-2):181-8. Epub 2011 Apr 7.	Neuropharmacology. 2011	PubMed	citation	PMID:21496460	pubmed	21496460	create date:2011/04/19 | first author:Succu S
Hippocampal serotonin depletion facilitates the enhancement of prepulse inhibition by risperidone: possible role of 5-HT(2C) receptors in the dorsal hippocampus.	/pubmed/21477601	Adams W, van den Buuse M.	Neuropharmacology. 2011 Sep;61(3):458-67. Epub 2011 Apr 5.	Neuropharmacology. 2011	PubMed	citation	PMID:21477601	pubmed	21477601	create date:2011/04/12 | first author:Adams W
Comparison of the specificity of Trk inhibitors in recombinant and neuronal assays.	/pubmed/21466816	Martin KJ, Shpiro N, Traynor R, Elliott M, Arthur JS.	Neuropharmacology. 2011 Jul-Aug;61(1-2):148-55. Epub 2011 Apr 3.	Neuropharmacology. 2011	PubMed	citation	PMID:21466816	pubmed	21466816	create date:2011/04/07 | first author:Martin KJ
Contributions of serotonin in addiction vulnerability.	/pubmed/21466815	Kirby LG, Zeeb FD, Winstanley CA.	Neuropharmacology. 2011 Sep;61(3):421-32. Epub 2011 Apr 3. Review.	Neuropharmacology. 2011	PubMed	citation	PMID:21466815	pubmed	21466815	create date:2011/04/07 | first author:Kirby LG
Natural rewards, neuroplasticity, and non-drug addictions.	/pubmed/21459101	Olsen CM.	Neuropharmacology. 2011 Dec;61(7):1109-22. Epub 2011 Apr 1. Review.	Neuropharmacology. 2011	PubMed	citation	PMID:21459101	pubmed	21459101	create date:2011/04/05 | first author:Olsen CM
Enhanced long-term depression and impaired reversal learning in phosphodiesterase 4B-knockout (PDE4B(-/-)) mice.	/pubmed/21458469	Rutten K, Wallace TL, Works M, Prickaerts J, Blokland A, Novak TJ, Santarelli L, Misner DL.	Neuropharmacology. 2011 Jul-Aug;61(1-2):138-47. Epub 2011 Mar 31.	Neuropharmacology. 2011	PubMed	citation	PMID:21458469	pubmed	21458469	create date:2011/04/05 | first author:Rutten K
11β-Hydroxylase inhibitors protect against seizures in mice by increasing endogenous neurosteroid synthesis.	/pubmed/21458468	Kaminski RM, Rogawski MA.	Neuropharmacology. 2011 Jul-Aug;61(1-2):133-7. Epub 2011 Mar 31.	Neuropharmacology. 2011	PubMed	citation	PMID:21458468	pubmed	21458468	create date:2011/04/05 | first author:Kaminski RM
Twin studies of posttraumatic stress disorder: Differentiating vulnerability factors from sequelae.	/pubmed/21443892	Kremen WS, Koenen KC, Afari N, Lyons MJ.	Neuropharmacology. 2012 Feb;62(2):647-53. Epub 2011 Mar 31.	Neuropharmacology. 2012	PubMed	citation	PMID:21443892	pubmed	21443892	create date:2011/03/30 | first author:Kremen WS
A question of balance--positive versus negative allosteric modulation of GABA(A) receptor subtypes as a driver of analgesic efficacy in rat models of inflammatory and neuropathic pain.	/pubmed/21439986	Munro G, Erichsen HK, Rae MG, Mirza NR.	Neuropharmacology. 2011 Jul-Aug;61(1-2):121-32. Epub 2011 Mar 31.	Neuropharmacology. 2011	PubMed	citation	PMID:21439986	pubmed	21439986	create date:2011/03/29 | first author:Munro G
Gene × environment vulnerability factors for PTSD: The HPA-axis.	/pubmed/21439305	Mehta D, Binder EB.	Neuropharmacology. 2012 Feb;62(2):654-62. Epub 2011 Mar 23.	Neuropharmacology. 2012	PubMed	citation	PMID:21439305	pubmed	21439305	create date:2011/03/29 | first author:Mehta D
Reversal learning and attentional set-shifting in mice.	/pubmed/21439304	Bissonette GB, Powell EM.	Neuropharmacology. 2012 Mar;62(3):1168-74. Epub 2011 Mar 23.	Neuropharmacology. 2012	PubMed	citation	PMID:21439304	pubmed	21439304	create date:2011/03/29 | first author:Bissonette GB
Psychopharmacological treatment of schizophrenia: What do we have, and what could we get?	/pubmed/21420988	Ellenbroek BA.	Neuropharmacology. 2012 Mar;62(3):1371-80. Epub 2011 Mar 21.	Neuropharmacology. 2012	PubMed	citation	PMID:21420988	pubmed	21420988	create date:2011/03/23 | first author:Ellenbroek BA
NMDA receptors, cognition and schizophrenia - Testing the validity of the NMDA receptor hypofunction hypothesis.	/pubmed/21420987	Gilmour G, Dix S, Fellini L, Gastambide F, Plath N, Steckler T, Talpos J, Tricklebank M.	Neuropharmacology. 2012 Mar;62(3):1401-12. Epub 2011 Mar 21.	Neuropharmacology. 2012	PubMed	citation	PMID:21420987	pubmed	21420987	create date:2011/03/23 | first author:Gilmour G
Neural circuitry of PTSD with or without mild traumatic brain injury: A meta-analysis.	/pubmed/21420986	Simmons AN, Matthews SC.	Neuropharmacology. 2012 Feb;62(2):598-606. Epub 2011 Mar 21.	Neuropharmacology. 2012	PubMed	citation	PMID:21420986	pubmed	21420986	create date:2011/03/23 | first author:Simmons AN
Insulin signaling and addiction.	/pubmed/21420985	Daws LC, Avison MJ, Robertson SD, Niswender KD, Galli A, Saunders C.	Neuropharmacology. 2011 Dec;61(7):1123-8. Epub 2011 Mar 21. Review.	Neuropharmacology. 2011	PubMed	citation	PMID:21420985	pubmed	21420985	create date:2011/03/23 | first author:Daws LC
Interaction of tyrosine 151 in norepinephrine transporter with the 2β group of cocaine analog RTI-113.	/pubmed/21420984	Hill ER, Huang X, Zhan CG, Ivy Carroll F, Gu HH.	Neuropharmacology. 2011 Jul-Aug;61(1-2):112-20. Epub 2011 Mar 21.	Neuropharmacology. 2011	PubMed	citation	PMID:21420984	pubmed	21420984	create date:2011/03/23 | first author:Hill ER
5-HT(1A)-receptor over-expressing mice: genotype and sex dependent responses to antidepressants in the forced swim-test.	/pubmed/21419787	Günther L, Rothe J, Rex A, Voigt JP, Millan MJ, Fink H, Bert B.	Neuropharmacology. 2011 Sep;61(3):433-41. Epub 2011 Mar 17.	Neuropharmacology. 2011	PubMed	citation	PMID:21419787	pubmed	21419787	create date:2011/03/23 | first author:Günther L
Molecular determinants for the subtype specificity of μ-conotoxin SIIIA targeting neuronal voltage-gated sodium channels.	/pubmed/21419143	Leipold E, Markgraf R, Miloslavina A, Kijas M, Schirmeyer J, Imhof D, Heinemann SH.	Neuropharmacology. 2011 Jul-Aug;61(1-2):105-11. Epub 2011 Mar 16.	Neuropharmacology. 2011	PubMed	citation	PMID:21419143	pubmed	21419143	create date:2011/03/23 | first author:Leipold E
The monoamine oxidase (MAO) inhibitor tranylcypromine enhances nicotine self-administration in rats through a mechanism independent of MAO inhibition.	/pubmed/21419142	Lotfipour S, Arnold MM, Hogenkamp DJ, Gee KW, Belluzzi JD, Leslie FM.	Neuropharmacology. 2011 Jul-Aug;61(1-2):95-104. Epub 2011 Mar 23.	Neuropharmacology. 2011	PubMed	citation	PMID:21419142	pubmed	21419142	create date:2011/03/23 | first author:Lotfipour S
Influence of social isolation in the rat on serotonergic function and memory--relevance to models of schizophrenia and the role of 5-HT₆ receptors.	/pubmed/21414329	Marsden CA, King MV, Fone KC.	Neuropharmacology. 2011 Sep;61(3):400-7. Epub 2011 Mar 15. Review.	Neuropharmacology. 2011	PubMed	citation	PMID:21414329	pubmed	21414329	create date:2011/03/19 | first author:Marsden CA
Alterations in striatal oxidative stress level produced by pharmacological manipulation of dopamine as shown by a novel synthetic marker molecule.	/pubmed/21414328	Aluf Y, Vaya J, Khatib S, Finberg JP.	Neuropharmacology. 2011 Jul-Aug;61(1-2):87-94. Epub 2011 Mar 21.	Neuropharmacology. 2011	PubMed	citation	PMID:21414328	pubmed	21414328	create date:2011/03/19 | first author:Aluf Y
Title	URL	Description	Details	ShortDetails	Resource	Type	Identifiers	Db	EntrezUID	Properties
Dissociation of inositol polyphosphates from the C2B domain of synaptotagmin facilitates spontaneous release of catecholamines in adrenal chromaffin cells. A suggestive evidence of a fusion clamp by synaptotagmin.	/pubmed/21402086	Sasakawa N, Ohara-Imaizumi M, Fukuda M, Kabayama H, Mikoshiba K, Kumakura K.	Neuropharmacology. 2011 Jun;60(7-8):1364-70. Epub 2011 Mar 12.	Neuropharmacology. 2011	PubMed	citation	PMID:21402086	pubmed	21402086	create date:2011/03/16 | first author:Sasakawa N
Impulsive action induced by amphetamine, cocaine and MK801 is reduced by 5-HT(2C) receptor stimulation and 5-HT(2A) receptor blockade.	/pubmed/21402085	Fletcher PJ, Rizos Z, Noble K, Higgins GA.	Neuropharmacology. 2011 Sep;61(3):468-77. Epub 2011 Mar 21.	Neuropharmacology. 2011	PubMed	citation	PMID:21402085	pubmed	21402085	create date:2011/03/16 | first author:Fletcher PJ
Galanin receptor/Neuropeptide Y receptor interactions in the dorsal raphe nucleus of the rat.	/pubmed/21396946	Díaz-Cabiale Z, Parrado C, Narváez M, Puigcerver A, Millón C, Santín L, Fuxe K, Narváez JA.	Neuropharmacology. 2011 Jul-Aug;61(1-2):80-6. Epub 2011 Mar 17.	Neuropharmacology. 2011	PubMed	citation	PMID:21396946	pubmed	21396946	create date:2011/03/15 | first author:Díaz-Cabiale Z
Treating nightmares and insomnia in posttraumatic stress disorder: A review of current evidence.	/pubmed/21396945	Nappi CM, Drummond SP, Hall JM.	Neuropharmacology. 2012 Feb;62(2):576-85. Epub 2011 Mar 17.	Neuropharmacology. 2012	PubMed	citation	PMID:21396945	pubmed	21396945	create date:2011/03/15 | first author:Nappi CM
Overlapping neurobiology of learned helplessness and conditioned defeat: Implications for PTSD and mood disorders.	/pubmed/21396383	Hammack SE, Cooper MA, Lezak KR.	Neuropharmacology. 2012 Feb;62(2):565-75. Epub 2011 Mar 9.	Neuropharmacology. 2012	PubMed	citation	PMID:21396383	pubmed	21396383	create date:2011/03/15 | first author:Hammack SE
Biomarkers of PTSD: Neuropeptides and immune signaling.	/pubmed/21392516	Baker DG, Nievergelt CM, O'Connor DT.	Neuropharmacology. 2012 Feb;62(2):663-73. Epub 2011 Mar 22.	Neuropharmacology. 2012	PubMed	citation	PMID:21392516	pubmed	21392516	create date:2011/03/12 | first author:Baker DG
5-HT(4) receptor agonist mediated enhancement of cognitive function in vivo and amyloid precursor protein processing in vitro: A pharmacodynamic and pharmacokinetic assessment.	/pubmed/21392515	Shen F, Smith JA, Chang R, Bourdet DL, Tsuruda PR, Obedencio GP, Beattie DT.	Neuropharmacology. 2011 Jul-Aug;61(1-2):69-79. Epub 2011 Mar 12.	Neuropharmacology. 2011	PubMed	citation	PMID:21392515	pubmed	21392515	create date:2011/03/12 | first author:Shen F
Impaired safety signal learning may be a biomarker of PTSD.	/pubmed/21377482	Jovanovic T, Kazama A, Bachevalier J, Davis M.	Neuropharmacology. 2012 Feb;62(2):695-704. Epub 2011 Mar 4.	Neuropharmacology. 2012	PubMed	citation	PMID:21377482	pubmed	21377482	create date:2011/03/08 | first author:Jovanovic T
Serotonin: the new wave.	/pubmed/21376744	Marsden CA, Beck SG.	Neuropharmacology. 2011 Sep;61(3):347. Epub 2011 Mar 3. No abstract available.	Neuropharmacology. 2011	PubMed	citation	PMID:21376744	pubmed	21376744	create date:2011/03/08 | first author:Marsden CA
Prenatal exposure to a viral mimetic alters behavioural flexibility in male, but not female, rats.	/pubmed/21376064	Zhang Y, Cazakoff BN, Thai CA, Howland JG.	Neuropharmacology. 2012 Mar;62(3):1299-307. Epub 2011 Mar 2.	Neuropharmacology. 2012	PubMed	citation	PMID:21376064	pubmed	21376064	create date:2011/03/08 | first author:Zhang Y
Synergistic interactions between PDE4B and GSK-3: DISC1 mutant mice.	/pubmed/21376063	Lipina TV, Wang M, Liu F, Roder JC.	Neuropharmacology. 2012 Mar;62(3):1252-62. Epub 2011 Mar 2.	Neuropharmacology. 2012	PubMed	citation	PMID:21376063	pubmed	21376063	create date:2011/03/08 | first author:Lipina TV
Intermittent treatment with olanzapine causes sensitization of the metabolic side-effects in rats.	/pubmed/21376062	Boyda HN, Procyshyn RM, Tse L, Wong D, Pang CC, Honer WG, Barr AM.	Neuropharmacology. 2012 Mar;62(3):1391-400. Epub 2011 Mar 2.	Neuropharmacology. 2012	PubMed	citation	PMID:21376062	pubmed	21376062	create date:2011/03/08 | first author:Boyda HN
Induced pluripotent stem cells: a new tool to confront the challenge of neuropsychiatric disorders.	/pubmed/21371482	Vaccarino FM, Stevens HE, Kocabas A, Palejev D, Szekely A, Grigorenko EL, Weissman S.	Neuropharmacology. 2011 Jun;60(7-8):1355-63. Epub 2011 Mar 1. Review.	Neuropharmacology. 2011	PubMed	citation	PMID:21371482	pubmed	21371482	create date:2011/03/05 | first author:Vaccarino FM
Modeling treatment-resistant depression.	/pubmed/21356220	Samuels BA, Leonardo ED, Gadient R, Williams A, Zhou J, David DJ, Gardier AM, Wong EH, Hen R.	Neuropharmacology. 2011 Sep;61(3):408-13. Epub 2011 Feb 26. Review.	Neuropharmacology. 2011	PubMed	citation	PMID:21356220	pubmed	21356220	create date:2011/03/02 | first author:Samuels BA
PTSD and gene variants: New pathways and new thinking.	/pubmed/21356219	Skelton K, Ressler KJ, Norrholm SD, Jovanovic T, Bradley-Davino B.	Neuropharmacology. 2012 Feb;62(2):628-37. Epub 2011 Feb 26.	Neuropharmacology. 2012	PubMed	citation	PMID:21356219	pubmed	21356219	create date:2011/03/02 | first author:Skelton K
Modulation of the serotonin system by endocannabinoid signaling.	/pubmed/21354188	Haj-Dahmane S, Shen RY.	Neuropharmacology. 2011 Sep;61(3):414-20. Epub 2011 Feb 24. Review.	Neuropharmacology. 2011	PubMed	citation	PMID:21354188	pubmed	21354188	create date:2011/03/01 | first author:Haj-Dahmane S
Cellular and behavioural effects of a new steroidal inhibitor of the N-methyl-d-aspartate receptor 3α5β-pregnanolone glutamate.	/pubmed/21354187	Rambousek L, Bubenikova-Valesova V, Kacer P, Syslova K, Kenney J, Holubova K, Najmanova V, Zach P, Svoboda J, Stuchlik A, Chodounska H, Kapras V, Adamusova E, Borovska J, Vyklicky L, Vales K.	Neuropharmacology. 2011 Jul-Aug;61(1-2):61-8. Epub 2011 Feb 24.	Neuropharmacology. 2011	PubMed	citation	PMID:21354187	pubmed	21354187	create date:2011/03/01 | first author:Rambousek L
Cardiovascular effects of chronic treatment with a β2-adrenoceptor agonist relieving neuropathic pain in mice.	/pubmed/21352833	Choucair-Jaafar N, Beetz N, Gilsbach R, Yalcin I, Waltisperger E, Freund-Mercier MJ, Monassier L, Hein L, Barrot M.	Neuropharmacology. 2011 Jul-Aug;61(1-2):51-60. Epub 2011 Feb 23.	Neuropharmacology. 2011	PubMed	citation	PMID:21352833	pubmed	21352833	create date:2011/03/01 | first author:Choucair-Jaafar N
An animal model of schizophrenia based on chronic LSD administration: old idea, new results.	/pubmed/21352832	Marona-Lewicka D, Nichols CD, Nichols DE.	Neuropharmacology. 2011 Sep;61(3):503-12. Epub 2011 Feb 23.	Neuropharmacology. 2011	PubMed	citation	PMID:21352832	pubmed	21352832	create date:2011/03/01 | first author:Marona-Lewicka D
GPR3 orphan receptor is involved in neuropathic pain after peripheral nerve injury and regulates morphine-induced antinociception.	/pubmed/21352831	Ruiz-Medina J, Ledent C, Valverde O.	Neuropharmacology. 2011 Jul-Aug;61(1-2):43-50. Epub 2011 Feb 23.	Neuropharmacology. 2011	PubMed	citation	PMID:21352831	pubmed	21352831	create date:2011/03/01 | first author:Ruiz-Medina J
Executive function and PTSD: Disengaging from trauma.	/pubmed/21349277	Aupperle RL, Melrose AJ, Stein MB, Paulus MP.	Neuropharmacology. 2012 Feb;62(2):686-94. Epub 2011 Feb 22.	Neuropharmacology. 2012	PubMed	citation	PMID:21349277	pubmed	21349277	create date:2011/02/26 | first author:Aupperle RL
Gamma synchrony: Towards a translational biomarker for the treatment-resistant symptoms of schizophrenia.	/pubmed/21349276	Gandal MJ, Edgar JC, Klook K, Siegel SJ.	Neuropharmacology. 2012 Mar;62(3):1504-18. Epub 2011 Feb 22.	Neuropharmacology. 2012	PubMed	citation	PMID:21349276	pubmed	21349276	create date:2011/02/26 | first author:Gandal MJ
Multiple protein kinases determine the phosphorylated state of the small heat shock protein, HSP27, in SH-SY5Y neuroblastoma cells.	/pubmed/21338617	Dokas LA, Malone AM, Williams FE, Nauli SM, Messer WS Jr.	Neuropharmacology. 2011 Jul-Aug;61(1-2):12-24. Epub 2011 Feb 19.	Neuropharmacology. 2011	PubMed	citation	PMID:21338617	pubmed	21338617	create date:2011/02/23 | first author:Dokas LA
κ-opioid receptors are implicated in the increased potency of intra-accumbens nalmefene in ethanol-dependent rats.	/pubmed/21338616	Nealey KA, Smith AW, Davis SM, Smith DG, Walker BM.	Neuropharmacology. 2011 Jul-Aug;61(1-2):35-42. Epub 2011 Feb 19.	Neuropharmacology. 2011	PubMed	citation	PMID:21338616	pubmed	21338616	create date:2011/02/23 | first author:Nealey KA
Minor contribution of ATP P2 receptors to electrically-evoked electrographic seizure activity in hippocampal slices: Evidence from purine biosensors and P2 receptor agonists and antagonists.	/pubmed/21338615	Lopatář J, Dale N, Frenguelli BG.	Neuropharmacology. 2011 Jul-Aug;61(1-2):25-34. Epub 2011 Feb 19.	Neuropharmacology. 2011	PubMed	citation	PMID:21338615	pubmed	21338615	create date:2011/02/23 | first author:Lopatář J
Characterization of 5-HT(1A/1B)-/- mice: an animal model sensitive to anxiolytic treatments.	/pubmed/21333660	Guilloux JP, David DJ, Xia L, Nguyen HT, Rainer Q, Guiard BP, Repérant C, Deltheil T, Toth M, Hen R, Gardier AM.	Neuropharmacology. 2011 Sep;61(3):478-88. Epub 2011 Feb 17.	Neuropharmacology. 2011	PubMed	citation	PMID:21333660	pubmed	21333660	create date:2011/02/22 | first author:Guilloux JP
The 5-HT₆ serotonin receptor antagonist SB-271046 attenuates the development and expression of nicotine-induced locomotor sensitisation in Wistar rats.	/pubmed/21329711	de Bruin NM, Kloeze BM, McCreary AC.	Neuropharmacology. 2011 Sep;61(3):451-7. Epub 2011 Feb 15.	Neuropharmacology. 2011	PubMed	citation	PMID:21329711	pubmed	21329711	create date:2011/02/19 | first author:de Bruin NM
Increased serotonin axons (immunoreactive to 5-HT transporter) in postmortem brains from young autism donors.	/pubmed/21329710	Azmitia EC, Singh JS, Whitaker-Azmitia PM.	Neuropharmacology. 2011 Jun;60(7-8):1347-54. Epub 2011 Feb 15.	Neuropharmacology. 2011	PubMed	citation	PMID:21329710	pubmed	21329710	create date:2011/02/19 | first author:Azmitia EC
Stress induces altered CRE/CREB pathway activity and BDNF expression in the hippocampus of glucocorticoid receptor-impaired mice.	/pubmed/21324325	Alboni S, Tascedda F, Corsini D, Benatti C, Caggia F, Capone G, Barden N, Blom JM, Brunello N.	Neuropharmacology. 2011 Jun;60(7-8):1337-46. Epub 2011 Feb 13.	Neuropharmacology. 2011	PubMed	citation	PMID:21324325	pubmed	21324325	create date:2011/02/18 | first author:Alboni S
Behavioral and neurochemical consequences of cortical oxidative stress on parvalbumin-interneuron maturation in rodent models of schizophrenia.	/pubmed/21315745	Powell SB, Sejnowski TJ, Behrens MM.	Neuropharmacology. 2012 Mar;62(3):1322-31. Epub 2011 Feb 17.	Neuropharmacology. 2012	PubMed	citation	PMID:21315745	pubmed	21315745	create date:2011/02/15 | first author:Powell SB
Mutant DISC1 affects methamphetamine-induced sensitization and conditioned place preference: a comorbidity model.	/pubmed/21315744	Pogorelov VM, Nomura J, Kim J, Kannan G, Ayhan Y, Yang C, Taniguchi Y, Abazyan B, Valentine H, Krasnova IN, Kamiya A, Cadet JL, Wong DF, Pletnikov MV.	Neuropharmacology. 2012 Mar;62(3):1242-51. Epub 2011 Feb 17.	Neuropharmacology. 2012	PubMed	citation	PMID:21315744	pubmed	21315744	create date:2011/02/15 | first author:Pogorelov VM
Adenosine hypothesis of schizophrenia - Opportunities for pharmacotherapy.	/pubmed/21315743	Boison D, Singer P, Shen HY, Feldon J, Yee BK.	Neuropharmacology. 2012 Mar;62(3):1527-43. Epub 2011 Feb 17.	Neuropharmacology. 2012	PubMed	citation	PMID:21315743	pubmed	21315743	create date:2011/02/15 | first author:Boison D
Post stroke intervention: is the window widening?	/pubmed/21315742	Zhan X, Kuczynski B, Sharp FR.	Neuropharmacology. 2011 May;60(6):1000-2. Epub 2011 Feb 17. No abstract available.	Neuropharmacology. 2011	PubMed	citation	PMID:21315742	pubmed	21315742	create date:2011/02/15 | first author:Zhan X
Differential trafficking of adenosine receptors in hippocampal neurons monitored using GFP- and super-ecliptic pHluorin-tagged receptors.	/pubmed/21315741	Baines AE, Corrêa SA, Irving AJ, Frenguelli BG.	Neuropharmacology. 2011 Jul-Aug;61(1-2):1-11. Epub 2011 Feb 17.	Neuropharmacology. 2011	PubMed	citation	PMID:21315741	pubmed	21315741	create date:2011/02/15 | first author:Baines AE
Environmental novelty causes stress-like adaptations at nucleus accumbens synapses: implications for studying addiction-related plasticity.	/pubmed/21315090	Rothwell PE, Kourrich S, Thomas MJ.	Neuropharmacology. 2011 Dec;61(7):1152-9. Epub 2011 Feb 16.	Neuropharmacology. 2011	PubMed	citation	PMID:21315090	pubmed	21315090	create date:2011/02/15 | first author:Rothwell PE
Therapeutic significance of NR2B-containing NMDA receptors and mGluR5 metabotropic glutamate receptors in mediating the synaptotoxic effects of β-amyloid oligomers on long-term potentiation (LTP) in murine hippocampal slices.	/pubmed/21310164	Rammes G, Hasenjäger A, Sroka-Saidi K, Deussing JM, Parsons CG.	Neuropharmacology. 2011 May;60(6):982-90. Epub 2011 Feb 12.	Neuropharmacology. 2011	PubMed	citation	PMID:21310164	pubmed	21310164	create date:2011/02/12 | first author:Rammes G
Co-expression of serotonin 5-HT(1B) and 5-HT(4) receptors in p11 containing cells in cerebral cortex, hippocampus, caudate-putamen and cerebellum.	/pubmed/21300076	Egeland M, Warner-Schmidt J, Greengard P, Svenningsson P.	Neuropharmacology. 2011 Sep;61(3):442-50. Epub 2011 Feb 12.	Neuropharmacology. 2011	PubMed	citation	PMID:21300076	pubmed	21300076	create date:2011/02/09 | first author:Egeland M
Interneurons go plastic.	/pubmed/21296094	Kullmann DM, Lamsa KP.	Neuropharmacology. 2011 Apr;60(5):711. Epub 2011 Feb 4. No abstract available.	Neuropharmacology. 2011	PubMed	citation	PMID:21296094	pubmed	21296094	create date:2011/02/08 | first author:Kullmann DM
Gene-dose dependent effects of methamphetamine on interval timing in dopamine-transporter knockout mice.	/pubmed/21296093	Meck WH, Cheng RK, Macdonald CJ, Gainetdinov RR, Caron MG, Cevik MÖ.	Neuropharmacology. 2012 Mar;62(3):1221-9. Epub 2011 Feb 4.	Neuropharmacology. 2012	PubMed	citation	PMID:21296093	pubmed	21296093	create date:2011/02/08 | first author:Meck WH
Contributions of the d-serine pathway to schizophrenia.	/pubmed/21295046	Labrie V, Wong AH, Roder JC.	Neuropharmacology. 2012 Mar;62(3):1484-503. Epub 2011 Feb 2.	Neuropharmacology. 2012	PubMed	citation	PMID:21295046	pubmed	21295046	create date:2011/02/08 | first author:Labrie V
Dopamine induces a GluN2A-dependent form of long-term depression of NMDA synaptic responses in the nucleus accumbens.	/pubmed/21295045	Chergui K.	Neuropharmacology. 2011 May;60(6):975-81. Epub 2011 Feb 2.	Neuropharmacology. 2011	PubMed	citation	PMID:21295045	pubmed	21295045	create date:2011/02/08 | first author:Chergui K
Cannabinoid receptor activation modifies NMDA receptor mediated release of intracellular calcium: implications for endocannabinoid control of hippocampal neural plasticity.	/pubmed/21288475	Hampson RE, Miller F, Palchik G, Deadwyler SA.	Neuropharmacology. 2011 May;60(6):944-52. Epub 2011 Feb 1.	Neuropharmacology. 2011	PubMed	citation	PMID:21288475	pubmed	21288475	create date:2011/02/04 | first author:Hampson RE
Irving Page Lecture: 5-HT(2A) serotonin receptor biology: interacting proteins, kinases and paradoxical regulation.	/pubmed/21288474	Roth BL.	Neuropharmacology. 2011 Sep;61(3):348-54. Epub 2011 Feb 1.	Neuropharmacology. 2011	PubMed	citation	PMID:21288474	pubmed	21288474	create date:2011/02/04 | first author:Roth BL
Enduring sensorimotor gating abnormalities following predator exposure or corticotropin-releasing factor in rats: A model for PTSD-like information-processing deficits?	/pubmed/21288473	Bakshi VP, Alsene KM, Roseboom PH, Connors EE.	Neuropharmacology. 2012 Feb;62(2):737-48. Epub 2011 Feb 1.	Neuropharmacology. 2012	PubMed	citation	PMID:21288473	pubmed	21288473	create date:2011/02/04 | first author:Bakshi VP
Fluoxetine prevents MPTP-induced loss of dopaminergic neurons by inhibiting microglial activation.	/pubmed/21288472	Chung YC, Kim SR, Park JY, Chung ES, Park KW, Won SY, Bok E, Jin M, Park ES, Yoon SH, Ko HW, Kim YS, Jin BK.	Neuropharmacology. 2011 May;60(6):963-74. Epub 2011 Feb 1.	Neuropharmacology. 2011	PubMed	citation	PMID:21288472	pubmed	21288472	create date:2011/02/04 | first author:Chung YC
Concurrent upregulation of postsynaptic L-type Ca(2+) channel function and protein kinase A signaling is required for the periadolescent facilitation of Ca(2+) plateau potentials and dopamine D1 receptor modulation in the prefrontal cortex.	/pubmed/21288471	Heng LJ, Markham JA, Hu XT, Tseng KY.	Neuropharmacology. 2011 May;60(6):953-62. Epub 2011 Feb 1.	Neuropharmacology. 2011	PubMed	citation	PMID:21288471	pubmed	21288471	create date:2011/02/04 | first author:Heng LJ
Schizophrenia and tobacco smoking comorbidity: nAChR agonists in the treatment of schizophrenia-associated cognitive deficits.	/pubmed/21288470	D'Souza MS, Markou A.	Neuropharmacology. 2012 Mar;62(3):1564-73. Epub 2011 Feb 1.	Neuropharmacology. 2012	PubMed	citation	PMID:21288470	pubmed	21288470	create date:2011/02/04 | first author:D'Souza MS
Subchronic memantine administration on spatial learning, exploratory activity, and nest-building in an APP/PS1 mouse model of Alzheimer's disease.	/pubmed/21281652	Filali M, Lalonde R, Rivest S.	Neuropharmacology. 2011 May;60(6):930-6. Epub 2011 Jan 31.	Neuropharmacology. 2011	PubMed	citation	PMID:21281652	pubmed	21281652	create date:2011/02/02 | first author:Filali M
Control of hippocampal theta rhythm by serotonin: role of 5-HT2c receptors.	/pubmed/21281651	Sörman E, Wang D, Hajos M, Kocsis B.	Neuropharmacology. 2011 Sep;61(3):489-94. Epub 2011 Jan 31.	Neuropharmacology. 2011	PubMed	citation	PMID:21281651	pubmed	21281651	create date:2011/02/02 | first author:Sörman E
GABAergic disinhibition induced pain hypersensitivity by upregulating NMDA receptor functions in spinal dorsal horn.	/pubmed/21277878	Cao J, Yang X, Liu YN, Suo ZW, Shi L, Zheng CR, Yang HB, Li S, Hu XD.	Neuropharmacology. 2011 May;60(6):921-9. Epub 2011 Jan 26.	Neuropharmacology. 2011	PubMed	citation	PMID:21277878	pubmed	21277878	create date:2011/02/01 | first author:Cao J
Title	URL	Description	Details	ShortDetails	Resource	Type	Identifiers	Db	EntrezUID	Properties
Protective role for type-1 metabotropic glutamate receptors against spike and wave discharges in the WAG/Rij rat model of absence epilepsy.	/pubmed/21277877	Ngomba RT, Santolini I, Biagioni F, Molinaro G, Simonyi A, van Rijn CM, D'Amore V, Mastroiacovo F, Olivieri G, Gradini R, Ferraguti F, Battaglia G, Bruno V, Puliti A, van Luijtelaar G, Nicoletti F.	Neuropharmacology. 2011 Jun;60(7-8):1281-91. Epub 2011 Jan 26.	Neuropharmacology. 2011	PubMed	citation	PMID:21277877	pubmed	21277877	create date:2011/02/01 | first author:Ngomba RT
GABAergic interneuron origin of schizophrenia pathophysiology.	/pubmed/21277876	Nakazawa K, Zsiros V, Jiang Z, Nakao K, Kolata S, Zhang S, Belforte JE.	Neuropharmacology. 2012 Mar;62(3):1574-83. Epub 2011 Jan 26.	Neuropharmacology. 2012	PubMed	citation	PMID:21277876	pubmed	21277876	create date:2011/02/01 | first author:Nakazawa K
Implication of 5-HT(2B) receptors in the serotonin syndrome.	/pubmed/21277875	Diaz SL, Maroteaux L.	Neuropharmacology. 2011 Sep;61(3):495-502. Epub 2011 Jan 26.	Neuropharmacology. 2011	PubMed	citation	PMID:21277875	pubmed	21277875	create date:2011/02/01 | first author:Diaz SL
The viral theory of schizophrenia revisited: Abnormal placental gene expression and structural changes with lack of evidence for H1N1 viral presence in placentae of infected mice or brains of exposed offspring.	/pubmed/21277874	Fatemi SH, Folsom TD, Rooney RJ, Mori S, Kornfield TE, Reutiman TJ, Kneeland RE, Liesch SB, Hua K, Hsu J, Patel DH.	Neuropharmacology. 2012 Mar;62(3):1290-8. Epub 2011 Jan 26.	Neuropharmacology. 2012	PubMed	citation	PMID:21277874	pubmed	21277874	create date:2011/02/01 | first author:Fatemi SH
Peripheral insulin-sensitizer drug metformin ameliorates neuronal insulin resistance and Alzheimer's-like changes.	/pubmed/21277873	Gupta A, Bisht B, Dey CS.	Neuropharmacology. 2011 May;60(6):910-20. Epub 2011 Jan 26.	Neuropharmacology. 2011	PubMed	citation	PMID:21277873	pubmed	21277873	create date:2011/02/01 | first author:Gupta A
Abnormal synaptic plasticity in basolateral amygdala may account for hyperactivity and attention-deficit in male rat exposed perinatally to low-dose bisphenol-A.	/pubmed/21277317	Zhou R, Bai Y, Yang R, Zhu Y, Chi X, Li L, Chen L, Sokabe M, Chen L.	Neuropharmacology. 2011 Apr;60(5):789-98. Epub 2011 Jan 28.	Neuropharmacology. 2011	PubMed	citation	PMID:21277317	pubmed	21277317	create date:2011/02/01 | first author:Zhou R
Antidepressant phenotype by inhibiting the phospholipase Cβ(1)--protein kinase Cγ pathway in the forced swim test.	/pubmed/21277316	Galeotti N, Ghelardini C.	Neuropharmacology. 2011 May;60(6):937-43. Epub 2011 Jan 28.	Neuropharmacology. 2011	PubMed	citation	PMID:21277316	pubmed	21277316	create date:2011/02/01 | first author:Galeotti N
Synaptic plasticity and addiction: learning mechanisms gone awry.	/pubmed/21277315	Mameli M, Lüscher C.	Neuropharmacology. 2011 Dec;61(7):1052-9. Epub 2011 Jan 28. Review.	Neuropharmacology. 2011	PubMed	citation	PMID:21277315	pubmed	21277315	create date:2011/02/01 | first author:Mameli M
Involvement of histaminergic receptor mechanisms in the stimulation of NT-3 synthesis in astrocytes.	/pubmed/21276809	Jurič DM, Mele T, Carman-Kržan M.	Neuropharmacology. 2011 Jun;60(7-8):1309-17. Epub 2011 Jan 27.	Neuropharmacology. 2011	PubMed	citation	PMID:21276809	pubmed	21276809	create date:2011/02/01 | first author:Jurič DM
Alterations in AMPA receptor subunits and TARPs in the rat nucleus accumbens related to the formation of Ca²⁺-permeable AMPA receptors during the incubation of cocaine craving.	/pubmed/21276808	Ferrario CR, Loweth JA, Milovanovic M, Ford KA, Galiñanes GL, Heng LJ, Tseng KY, Wolf ME.	Neuropharmacology. 2011 Dec;61(7):1141-51. Epub 2011 Jan 27.	Neuropharmacology. 2011	PubMed	citation	PMID:21276808	pubmed	21276808	create date:2011/02/01 | first author:Ferrario CR
Serotonin transporter and memory.	/pubmed/21276807	Meneses A, Perez-Garcia G, Ponce-Lopez T, Tellez R, Castillo C.	Neuropharmacology. 2011 Sep;61(3):355-63. Epub 2011 Jan 27. Review.	Neuropharmacology. 2011	PubMed	citation	PMID:21276807	pubmed	21276807	create date:2011/02/01 | first author:Meneses A
Neuroimaging insights into the role of cortical GABA systems and the influence of nicotine on the recovery from alcohol dependence.	/pubmed/21276806	Cosgrove KP, Esterlis I, Mason GF, Bois F, O'Malley SS, Krystal JH.	Neuropharmacology. 2011 Jun;60(7-8):1318-25. Epub 2011 Jan 27. Review.	Neuropharmacology. 2011	PubMed	citation	PMID:21276806	pubmed	21276806	create date:2011/02/01 | first author:Cosgrove KP
Signaling pathways mediating phosphorylation and inactivation of glycogen synthase kinase-3β by the recombinant human δ-opioid receptor stably expressed in Chinese hamster ovary cells.	/pubmed/21276805	Olianas MC, Dedoni S, Onali P.	Neuropharmacology. 2011 Jun;60(7-8):1326-36. Epub 2011 Jan 27.	Neuropharmacology. 2011	PubMed	citation	PMID:21276805	pubmed	21276805	create date:2011/02/01 | first author:Olianas MC
Enhancement of apamin-sensitive medium afterhyperpolarization current by anandamide and its role in excitability control in cultured hippocampal neurons.	/pubmed/21272594	Wang W, Zhang K, Yan S, Li A, Hu X, Zhang L, Liu C.	Neuropharmacology. 2011 May;60(6):901-9. Epub 2011 Jan 25.	Neuropharmacology. 2011	PubMed	citation	PMID:21272594	pubmed	21272594	create date:2011/01/29 | first author:Wang W
Opiates and plasticity.	/pubmed/21272593	Dacher M, Nugent FS.	Neuropharmacology. 2011 Dec;61(7):1088-96. Epub 2011 Jan 25. Review.	Neuropharmacology. 2011	PubMed	citation	PMID:21272593	pubmed	21272593	create date:2011/01/29 | first author:Dacher M
Augmentation of immune response by chicoric acid through the modulation of CD28/CTLA-4 and Th1 pathway in chronically stressed mice.	/pubmed/21272592	Kour K, Bani S.	Neuropharmacology. 2011 May;60(6):852-60. Epub 2011 Jan 25.	Neuropharmacology. 2011	PubMed	citation	PMID:21272592	pubmed	21272592	create date:2011/01/29 | first author:Kour K
Distinct effects of pramipexole on the proliferation of adult mouse sub-ventricular zone-derived cells and the appearance of a neuronal phenotype.	/pubmed/21272591	Merlo S, Canonico PL, Sortino MA.	Neuropharmacology. 2011 May;60(6):892-900. Epub 2011 Jan 25.	Neuropharmacology. 2011	PubMed	citation	PMID:21272591	pubmed	21272591	create date:2011/01/29 | first author:Merlo S
The role of neurexins in schizophrenia and autistic spectrum disorder.	/pubmed/21262241	Reichelt AC, Rodgers RJ, Clapcote SJ.	Neuropharmacology. 2012 Mar;62(3):1519-26. Epub 2011 Jan 22.	Neuropharmacology. 2012	PubMed	citation	PMID:21262241	pubmed	21262241	create date:2011/01/26 | first author:Reichelt AC
Spike-timing dependent plasticity in striatal interneurons.	/pubmed/21262240	Fino E, Venance L.	Neuropharmacology. 2011 Apr;60(5):780-8. Epub 2011 Jan 22. Review.	Neuropharmacology. 2011	PubMed	citation	PMID:21262240	pubmed	21262240	create date:2011/01/26 | first author:Fino E
Isolation rearing-induced reduction of brain 5α-reductase expression: relevance to dopaminergic impairments.	/pubmed/21256141	Bortolato M, Devoto P, Roncada P, Frau R, Flore G, Saba P, Pistritto G, Soggiu A, Pisanu S, Zappala A, Ristaldi MS, Tattoli M, Cuomo V, Marrosu F, Barbaccia ML.	Neuropharmacology. 2011 Jun;60(7-8):1301-8. Epub 2011 Jan 20.	Neuropharmacology. 2011	PubMed	citation	PMID:21256141	pubmed	21256141	create date:2011/01/25 | first author:Bortolato M
Multiple receptors contribute to the behavioral effects of indoleamine hallucinogens.	/pubmed/21256140	Halberstadt AL, Geyer MA.	Neuropharmacology. 2011 Sep;61(3):364-81. Epub 2011 Jan 20. Review.	Neuropharmacology. 2011	PubMed	citation	PMID:21256140	pubmed	21256140	create date:2011/01/25 | first author:Halberstadt AL
The role of propriospinal interneurons in recovery from spinal cord injury.	/pubmed/21251920	Flynn JR, Graham BA, Galea MP, Callister RJ.	Neuropharmacology. 2011 Apr;60(5):809-22. Epub 2011 Jan 18. Review.	Neuropharmacology. 2011	PubMed	citation	PMID:21251920	pubmed	21251920	create date:2011/01/22 | first author:Flynn JR
Intermittent ethanol consumption depresses endocannabinoid-signaling in the dorsolateral striatum of rat.	/pubmed/21251919	Adermark L, Jonsson S, Ericson M, Söderpalm B.	Neuropharmacology. 2011 Dec;61(7):1160-5. Epub 2011 Jan 18.	Neuropharmacology. 2011	PubMed	citation	PMID:21251919	pubmed	21251919	create date:2011/01/22 | first author:Adermark L
Serotonin-dependent depression in Parkinson's disease: a role for the subthalamic nucleus?	/pubmed/21251918	Tan SK, Hartung H, Sharp T, Temel Y.	Neuropharmacology. 2011 Sep;61(3):387-99. Epub 2011 Jan 18. Review.	Neuropharmacology. 2011	PubMed	citation	PMID:21251918	pubmed	21251918	create date:2011/01/22 | first author:Tan SK
Serotonergic regulation of neuronal excitability in the prefrontal cortex.	/pubmed/21251917	Andrade R.	Neuropharmacology. 2011 Sep;61(3):382-6. Epub 2011 Jan 18. Review.	Neuropharmacology. 2011	PubMed	citation	PMID:21251917	pubmed	21251917	create date:2011/01/22 | first author:Andrade R
Chronic administration of the anabolic androgenic steroid nandrolone alters neurosteroid action at the sigma-1 receptor but not at the sigma-2 or NMDA receptors.	/pubmed/21251916	Elfverson M, Johansson T, Zhou Q, Le Grevès P, Nyberg F.	Neuropharmacology. 2011 Dec;61(7):1172-81. Epub 2011 Jan 18.	Neuropharmacology. 2011	PubMed	citation	PMID:21251916	pubmed	21251916	create date:2011/01/22 | first author:Elfverson M
Heat shock enhances CMV-IE promoter-driven metabotropic glutamate receptor expression and toxicity in transfected cells.	/pubmed/21241715	Pshenichkin S, Surin A, Surina E, Klauzińska M, Grajkowska E, Luchenko V, Dolińska M, Wroblewska B, Wroblewski JT.	Neuropharmacology. 2011 Jun;60(7-8):1292-300. Epub 2011 Jan 15.	Neuropharmacology. 2011	PubMed	citation	PMID:21241715	pubmed	21241715	create date:2011/01/19 | first author:Pshenichkin S
Repeated phencyclidine administration alters glutamate release and decreases GABA markers in the prefrontal cortex of rats.	/pubmed/21238466	Amitai N, Kuczenski R, Behrens MM, Markou A.	Neuropharmacology. 2012 Mar;62(3):1422-31. Epub 2011 Jan 14.	Neuropharmacology. 2012	PubMed	citation	PMID:21238466	pubmed	21238466	create date:2011/01/18 | first author:Amitai N
To poly(I:C) or not to poly(I:C): Advancing preclinical schizophrenia research through the use of prenatal immune activation models.	/pubmed/21238465	Meyer U, Feldon J.	Neuropharmacology. 2012 Mar;62(3):1308-21. Epub 2011 Jan 14.	Neuropharmacology. 2012	PubMed	citation	PMID:21238465	pubmed	21238465	create date:2011/01/18 | first author:Meyer U
Effects of histamine H3 receptors on chemical hyperalgesia in diabetic rats.	/pubmed/21237180	Hasanein P.	Neuropharmacology. 2011 May;60(6):886-91. Epub 2011 Jan 13.	Neuropharmacology. 2011	PubMed	citation	PMID:21237180	pubmed	21237180	create date:2011/01/18 | first author:Hasanein P
Acute lipophilicity-dependent effect of intravascular simvastatin in the early phase of focal cerebral ischemia.	/pubmed/21236270	Beretta S, Pastori C, Sala G, Piazza F, Ferrarese C, Cattalini A, de Curtis M, Librizzi L.	Neuropharmacology. 2011 May;60(6):878-85. Epub 2011 Jan 12.	Neuropharmacology. 2011	PubMed	citation	PMID:21236270	pubmed	21236270	create date:2011/01/18 | first author:Beretta S
Cocaine-induced metaplasticity in the nucleus accumbens: silent synapse and beyond.	/pubmed/21232547	Lee BR, Dong Y.	Neuropharmacology. 2011 Dec;61(7):1060-9. Epub 2011 Jan 11. Review.	Neuropharmacology. 2011	PubMed	citation	PMID:21232547	pubmed	21232547	create date:2011/01/15 | first author:Lee BR
Nicotinic receptor agonists decrease L-dopa-induced dyskinesias most effectively in partially lesioned parkinsonian rats.	/pubmed/21232546	Huang LZ, Campos C, Ly J, Ivy Carroll F, Quik M.	Neuropharmacology. 2011 May;60(6):861-8. Epub 2011 Jan 11.	Neuropharmacology. 2011	PubMed	citation	PMID:21232546	pubmed	21232546	create date:2011/01/15 | first author:Huang LZ
Epac-mediated cAMP-signalling in the mouse model of Rett Syndrome.	/pubmed/21232545	Mironov SL, Skorova EY, Kügler S.	Neuropharmacology. 2011 May;60(6):869-77. Epub 2011 Jan 11.	Neuropharmacology. 2011	PubMed	citation	PMID:21232545	pubmed	21232545	create date:2011/01/15 | first author:Mironov SL
GABA and central neuropathic pain following spinal cord injury.	/pubmed/21216257	Gwak YS, Hulsebosch CE.	Neuropharmacology. 2011 Apr;60(5):799-808. Epub 2011 Jan 7. Review.	Neuropharmacology. 2011	PubMed	citation	PMID:21216257	pubmed	21216257	create date:2011/01/11 | first author:Gwak YS
Differential glutamate AMPA-receptor plasticity in subpopulations of VTA neurons in the presence or absence of residual cocaine: implications for the development of addiction.	/pubmed/21215761	Lane DA, Reed B, Kreek MJ, Pickel VM.	Neuropharmacology. 2011 Dec;61(7):1129-40. Epub 2011 Jan 6.	Neuropharmacology. 2011	PubMed	citation	PMID:21215761	pubmed	21215761	create date:2011/01/11 | first author:Lane DA
Lamina- and cell-specific alterations in cortical somatostatin receptor 2 mRNA expression in schizophrenia.	/pubmed/21215273	Beneyto M, Morris HM, Rovensky KC, Lewis DA.	Neuropharmacology. 2012 Mar;62(3):1598-605. Epub 2011 Jan 5.	Neuropharmacology. 2012	PubMed	citation	PMID:21215273	pubmed	21215273	create date:2011/01/11 | first author:Beneyto M
Thyroid hormones modulate GABA(A) receptor-mediated currents in hippocampal neurons.	/pubmed/21215272	Puia G, Losi G.	Neuropharmacology. 2011 Jun;60(7-8):1254-61. Epub 2011 Jan 5.	Neuropharmacology. 2011	PubMed	citation	PMID:21215272	pubmed	21215272	create date:2011/01/11 | first author:Puia G
DISC1-binding proteins in neural development, signalling and schizophrenia.	/pubmed/21195721	Bradshaw NJ, Porteous DJ.	Neuropharmacology. 2012 Mar;62(3):1230-41. Epub 2010 Dec 31.	Neuropharmacology. 2012	PubMed	citation	PMID:21195721	pubmed	21195721	create date:2011/01/05 | first author:Bradshaw NJ
Synaptoproteomics of learned helpless rats involve energy metabolism and cellular remodeling pathways in depressive-like behavior and antidepressant response.	/pubmed/21195720	Mallei A, Giambelli R, Gass P, Racagni G, Mathé AA, Vollmayr B, Popoli M.	Neuropharmacology. 2011 Jun;60(7-8):1243-53. Epub 2010 Dec 31.	Neuropharmacology. 2011	PubMed	citation	PMID:21195720	pubmed	21195720	create date:2011/01/05 | first author:Mallei A
Ethanol modulation of synaptic plasticity.	/pubmed/21195719	McCool BA.	Neuropharmacology. 2011 Dec;61(7):1097-108. Epub 2010 Dec 31. Review.	Neuropharmacology. 2011	PubMed	citation	PMID:21195719	pubmed	21195719	create date:2011/01/05 | first author:McCool BA
Direct inhibition of hypocretin/orexin neurons in the lateral hypothalamus by nociceptin/orphanin FQ blocks stress-induced analgesia in rats.	/pubmed/21195099	Gerashchenko D, Horvath TL, Xie XS.	Neuropharmacology. 2011 Mar;60(4):543-9. Epub 2010 Dec 30.	Neuropharmacology. 2011	PubMed	citation	PMID:21195099	pubmed	21195099	create date:2011/01/05 | first author:Gerashchenko D
Induction and expression rules of synaptic plasticity in hippocampal interneurons.	/pubmed/21195098	Laezza F, Dingledine R.	Neuropharmacology. 2011 Apr;60(5):720-9. Epub 2010 Dec 30. Review.	Neuropharmacology. 2011	PubMed	citation	PMID:21195098	pubmed	21195098	create date:2011/01/05 | first author:Laezza F
Role of microcircuit structure and input integration in hippocampal interneuron recruitment and plasticity.	/pubmed/21195097	Bartos M, Alle H, Vida I.	Neuropharmacology. 2011 Apr;60(5):730-9. Epub 2010 Dec 30. Review.	Neuropharmacology. 2011	PubMed	citation	PMID:21195097	pubmed	21195097	create date:2011/01/05 | first author:Bartos M
Different actions for acute and chronic administration of mirtazapine on serotonergic transmission associated with raphe nuclei and their innervation cortical regions.	/pubmed/21195096	Yamamura S, Abe M, Nakagawa M, Ochi S, Ueno S, Okada M.	Neuropharmacology. 2011 Mar;60(4):550-60. Epub 2010 Dec 31.	Neuropharmacology. 2011	PubMed	citation	PMID:21195096	pubmed	21195096	create date:2011/01/05 | first author:Yamamura S
Excitatory synaptic activity is associated with a rapid structural plasticity of inhibitory synapses on hippocampal CA1 pyramidal cells.	/pubmed/21187106	Lushnikova I, Skibo G, Muller D, Nikonenko I.	Neuropharmacology. 2011 Apr;60(5):757-64. Epub 2010 Dec 25.	Neuropharmacology. 2011	PubMed	citation	PMID:21187106	pubmed	21187106	create date:2010/12/29 | first author:Lushnikova I
Mechanisms of bi-directional modulation of thalamocortical transmission in barrel cortex by presynaptic kainate receptors.	/pubmed/21187105	Jouhanneau JS, Ball SM, Molnár E, Isaac JT.	Neuropharmacology. 2011 May;60(6):832-41. Epub 2010 Dec 25.	Neuropharmacology. 2011	PubMed	citation	PMID:21187105	pubmed	21187105	create date:2010/12/29 | first author:Jouhanneau JS
Ghrelin-induced activation of cAMP signal transduction and its negative regulation by endocannabinoids in the hippocampus.	/pubmed/21187104	Cuellar JN, Isokawa M.	Neuropharmacology. 2011 May;60(6):842-51. Epub 2010 Dec 25.	Neuropharmacology. 2011	PubMed	citation	PMID:21187104	pubmed	21187104	create date:2010/12/29 | first author:Cuellar JN
LTP and LTD in cortical GABAergic interneurons: emerging rules and roles.	/pubmed/21185319	Kullmann DM, Lamsa KP.	Neuropharmacology. 2011 Apr;60(5):712-9. Epub 2010 Dec 23. Review.	Neuropharmacology. 2011	PubMed	citation	PMID:21185319	pubmed	21185319	create date:2010/12/28 | first author:Kullmann DM
A microdialysis study of ST1936, a novel 5-HT6 receptor agonist.	/pubmed/21185318	Valentini V, Frau R, Bordi F, Borsini F, Di Chiara G.	Neuropharmacology. 2011 Mar;60(4):602-8. Epub 2010 Dec 23.	Neuropharmacology. 2011	PubMed	citation	PMID:21185318	pubmed	21185318	create date:2010/12/28 | first author:Valentini V
Title	URL	Description	Details	ShortDetails	Resource	Type	Identifiers	Db	EntrezUID	Properties
Synaptic plasticity in inhibitory neurons of the auditory brainstem.	/pubmed/21185317	Bender KJ, Trussell LO.	Neuropharmacology. 2011 Apr;60(5):774-9. Epub 2010 Dec 23.	Neuropharmacology. 2011	PubMed	citation	PMID:21185317	pubmed	21185317	create date:2010/12/28 | first author:Bender KJ
Restraint stress-induced reduction in prepulse inhibition in Brown Norway rats: role of the CRF2 receptor.	/pubmed/21185316	Sutherland JE, Conti LH.	Neuropharmacology. 2011 Mar;60(4):561-71. Epub 2010 Dec 23.	Neuropharmacology. 2011	PubMed	citation	PMID:21185316	pubmed	21185316	create date:2010/12/28 | first author:Sutherland JE
A systems genetic analysis of alcohol drinking by mice, rats and men: influence of brain GABAergic transmission.	/pubmed/21185315	Saba LM, Bennett B, Hoffman PL, Barcomb K, Ishii T, Kechris K, Tabakoff B.	Neuropharmacology. 2011 Jun;60(7-8):1269-80. Epub 2010 Dec 23.	Neuropharmacology. 2011	PubMed	citation	PMID:21185315	pubmed	21185315	create date:2010/12/28 | first author:Saba LM
Short- and long-term depression at glutamatergic synapses on hippocampal interneurons by group I mGluR activation.	/pubmed/21185314	Le Duigou C, Holden T, Kullmann DM.	Neuropharmacology. 2011 Apr;60(5):748-56. Epub 2010 Dec 23.	Neuropharmacology. 2011	PubMed	citation	PMID:21185314	pubmed	21185314	create date:2010/12/28 | first author:Le Duigou C
The effects of huperzine A and IDRA 21 on visual recognition memory in young macaques.	/pubmed/21185313	Malkova L, Kozikowski AP, Gale K.	Neuropharmacology. 2011 Jun;60(7-8):1262-8. Epub 2010 Dec 23.	Neuropharmacology. 2011	PubMed	citation	PMID:21185313	pubmed	21185313	create date:2010/12/28 | first author:Malkova L
Nociceptin/orphanin FQ receptor knockout rats: in vitro and in vivo studies.	/pubmed/21184763	Rizzi A, Molinari S, Marti M, Marzola G, Calo' G.	Neuropharmacology. 2011 Mar;60(4):572-9. Epub 2010 Dec 22.	Neuropharmacology. 2011	PubMed	citation	PMID:21184763	pubmed	21184763	create date:2010/12/28 | first author:Rizzi A
Regulation of cell cycle and DNA repair in post-mitotic GABA neurons in psychotic disorders.	/pubmed/21184762	Benes FM.	Neuropharmacology. 2011 Jun;60(7-8):1232-42. Epub 2010 Dec 22. Review.	Neuropharmacology. 2011	PubMed	citation	PMID:21184762	pubmed	21184762	create date:2010/12/28 | first author:Benes FM
Oleoylethanolamide: effects on hypothalamic transmitters and gut peptides regulating food intake.	/pubmed/21172362	Serrano A, Pavón FJ, Tovar S, Casanueva F, Señarís R, Diéguez C, de Fonseca FR.	Neuropharmacology. 2011 Mar;60(4):593-601. Epub 2010 Dec 21.	Neuropharmacology. 2011	PubMed	citation	PMID:21172362	pubmed	21172362	create date:2010/12/22 | first author:Serrano A
Acidic pH facilitates peripheral αβmeATP-mediated nociception in rats: differential roles of P2X, P2Y, ASIC and TRPV1 receptors in ATP-induced mechanical allodynia and thermal hyperalgesia.	/pubmed/21172361	Seo HS, Roh DH, Kwon SG, Yoon SY, Kang SY, Moon JY, Choi SR, Beitz AJ, Lee JH.	Neuropharmacology. 2011 Mar;60(4):580-6. Epub 2010 Dec 21.	Neuropharmacology. 2011	PubMed	citation	PMID:21172361	pubmed	21172361	create date:2010/12/22 | first author:Seo HS
Thiamethoxam, a poor agonist of nicotinic acetylcholine receptors expressed on isolated cell bodies, acts as a full agonist at cockroach cercal afferent/giant interneuron synapses.	/pubmed/21172360	Thany SH.	Neuropharmacology. 2011 Mar;60(4):587-92. Epub 2010 Dec 21.	Neuropharmacology. 2011	PubMed	citation	PMID:21172360	pubmed	21172360	create date:2010/12/22 | first author:Thany SH
Nicotine ameliorates NMDA receptor antagonist-induced deficits in contextual fear conditioning through high-affinity nicotinic acetylcholine receptors in the hippocampus.	/pubmed/21167848	André JM, Leach PT, Gould TJ.	Neuropharmacology. 2011 Mar;60(4):617-25. Epub 2010 Dec 16.	Neuropharmacology. 2011	PubMed	citation	PMID:21167848	pubmed	21167848	create date:2010/12/21 | first author:André JM
Involvement of spinal phosphorylation cascade of Tyr1472-NR2B, Thr286-CaMKII, and Ser831-GluR1 in neuropathic pain.	/pubmed/21167847	Katano T, Nakazawa T, Nakatsuka T, Watanabe M, Yamamoto T, Ito S.	Neuropharmacology. 2011 Mar;60(4):609-16. Epub 2010 Dec 16.	Neuropharmacology. 2011	PubMed	citation	PMID:21167847	pubmed	21167847	create date:2010/12/21 | first author:Katano T
Delayed intervention in experimental stroke with TRC051384--a small molecule HSP70 inducer.	/pubmed/21167846	Mohanan A, Deshpande S, Jamadarkhana PG, Kumar P, Gupta RC, Chauthaiwale V, Dutt C.	Neuropharmacology. 2011 May;60(6):991-9. Epub 2010 Dec 16.	Neuropharmacology. 2011	PubMed	citation	PMID:21167846	pubmed	21167846	create date:2010/12/21 | first author:Mohanan A
Cholinergic contributions to the cognitive symptoms of schizophrenia and the viability of cholinergic treatments.	/pubmed/21156184	Sarter M, Lustig C, Taylor SF.	Neuropharmacology. 2012 Mar;62(3):1544-53. Epub 2010 Dec 13.	Neuropharmacology. 2012	PubMed	citation	PMID:21156184	pubmed	21156184	create date:2010/12/16 | first author:Sarter M
Isolation and identification of anti-inflammatory constituents from Ligusticum chuanxiong and their underlying mechanisms of action on microglia.	/pubmed/21146552	Or TC, Yang CL, Law AH, Li JC, Lau AS.	Neuropharmacology. 2011 May;60(6):823-31. Epub 2010 Dec 10.	Neuropharmacology. 2011	PubMed	citation	PMID:21146552	pubmed	21146552	create date:2010/12/15 | first author:Or TC
α5GABAA receptors regulate hippocampal sharp wave-ripple activity in vitro.	/pubmed/21146551	Papatheodoropoulos C, Koniaris E.	Neuropharmacology. 2011 Mar;60(4):662-73. Epub 2010 Dec 10.	Neuropharmacology. 2011	PubMed	citation	PMID:21146551	pubmed	21146551	create date:2010/12/15 | first author:Papatheodoropoulos C
The cPLA2α inhibitor efipladib decreases nociceptive responses without affecting PGE2 levels in the cerebral spinal fluid.	/pubmed/21146550	Nickerson-Nutter CL, Goodwin D, Shen MW, Damphousse C, Duan W, Samad TA, McKew JC, Lee KL, Zaleska MM, Mollova N, Clark JD.	Neuropharmacology. 2011 Mar;60(4):633-41. Epub 2010 Dec 10.	Neuropharmacology. 2011	PubMed	citation	PMID:21146550	pubmed	21146550	create date:2010/12/15 | first author:Nickerson-Nutter CL
HZ166, a novel GABAA receptor subtype-selective benzodiazepine site ligand, is antihyperalgesic in mouse models of inflammatory and neuropathic pain.	/pubmed/21145329	Di Lio A, Benke D, Besson M, Desmeules J, Daali Y, Wang ZJ, Edwankar R, Cook JM, Zeilhofer HU.	Neuropharmacology. 2011 Mar;60(4):626-32. Epub 2010 Dec 8.	Neuropharmacology. 2011	PubMed	citation	PMID:21145329	pubmed	21145329	create date:2010/12/15 | first author:Di Lio A
Involvement of inward rectifier and M-type currents in carbachol-induced epileptiform synchronization.	/pubmed/21144855	Cataldi M, Panuccio G, Cavaccini A, D'Antuono M, Taglialatela M, Avoli M.	Neuropharmacology. 2011 Mar;60(4):653-61. Epub 2010 Dec 7.	Neuropharmacology. 2011	PubMed	citation	PMID:21144855	pubmed	21144855	create date:2010/12/15 | first author:Cataldi M
Estradiol modulation of cortical, striatal and raphe nucleus 5-HT1A and 5-HT2A receptors of female hemiparkinsonian monkeys after long-term ovariectomy.	/pubmed/21144854	Sánchez MG, Estrada-Camarena E, Bélanger N, Morissette M, Di Paolo T.	Neuropharmacology. 2011 Mar;60(4):642-52. Epub 2010 Dec 7.	Neuropharmacology. 2011	PubMed	citation	PMID:21144854	pubmed	21144854	create date:2010/12/15 | first author:Sánchez MG
CB1 receptors and post-ischemic brain damage: studies on the toxic and neuroprotective effects of cannabinoids in rat organotypic hippocampal slices.	/pubmed/21130785	Landucci E, Scartabelli T, Gerace E, Moroni F, Pellegrini-Giampietro DE.	Neuropharmacology. 2011 Mar;60(4):674-82. Epub 2010 Dec 3.	Neuropharmacology. 2011	PubMed	citation	PMID:21130785	pubmed	21130785	create date:2010/12/07 | first author:Landucci E
Differential stress-induced alterations in tryptophan hydroxylase activity and serotonin turnover in two inbred mouse strains.	/pubmed/21130784	Browne CA, Clarke G, Dinan TG, Cryan JF.	Neuropharmacology. 2011 Mar;60(4):683-91. Epub 2010 Dec 3.	Neuropharmacology. 2011	PubMed	citation	PMID:21130784	pubmed	21130784	create date:2010/12/07 | first author:Browne CA
BN82451 attenuates L-dopa-induced dyskinesia in 6-OHDA-lesioned rat model of Parkinson's disease.	/pubmed/21129389	Spinnewyn B, Mautino G, Marin JG, Rocher MN, Grandoulier AS, Ferrandis E, Auguet M, Chabrier PE.	Neuropharmacology. 2011 Mar;60(4):692-700. Epub 2010 Dec 1.	Neuropharmacology. 2011	PubMed	citation	PMID:21129389	pubmed	21129389	create date:2010/12/07 | first author:Spinnewyn B
Morphine-induced modulation of LTD at GABAergic synapses in the ventral tegmental area.	/pubmed/21129388	Dacher M, Nugent FS.	Neuropharmacology. 2011 Dec;61(7):1166-71. Epub 2010 Dec 1.	Neuropharmacology. 2011	PubMed	citation	PMID:21129388	pubmed	21129388	create date:2010/12/07 | first author:Dacher M
Activation patterns of cells in selected brain stem nuclei of more and less stress responsive rats in two animal models of PTSD - Predator exposure and submersion stress.	/pubmed/21112345	Adamec R, Toth M, Haller J, Halasz J, Blundell J.	Neuropharmacology. 2012 Feb;62(2):725-36. Epub 2010 Nov 26.	Neuropharmacology. 2012	PubMed	citation	PMID:21112345	pubmed	21112345	create date:2010/11/30 | first author:Adamec R
Differential effects of the mGluR5 positive allosteric modulator CDPPB in the cortex and striatum following repeated administration.	/pubmed/21112344	Parmentier-Batteur S, Obrien JA, Doran S, Nguyen SJ, Flick RB, Uslaner JM, Chen H, Finger EN, Williams TM, Jacobson MA, Hutson PH.	Neuropharmacology. 2012 Mar;62(3):1453-60. Epub 2010 Nov 26.	Neuropharmacology. 2012	PubMed	citation	PMID:21112344	pubmed	21112344	create date:2010/11/30 | first author:Parmentier-Batteur S
Pregnenolone sulfate enhances survival of adult-generated hippocampal granule cells via sustained presynaptic potentiation.	/pubmed/21111750	Yang R, Zhou R, Chen L, Cai W, Tomimoto H, Sokabe M, Chen L.	Neuropharmacology. 2011 Feb-Mar;60(2-3):529-41. Epub 2010 Nov 25.	Neuropharmacology. 2011	PubMed	citation	PMID:21111750	pubmed	21111750	create date:2010/11/30 | first author:Yang R
Volatile anesthetic effects on isolated GABA synapses and extrasynaptic receptors.	/pubmed/21111749	Ogawa SK, Tanaka E, Shin MC, Kotani N, Akaike N.	Neuropharmacology. 2011 Mar;60(4):701-10. Epub 2010 Nov 25.	Neuropharmacology. 2011	PubMed	citation	PMID:21111749	pubmed	21111749	create date:2010/11/30 | first author:Ogawa SK
G-protein coupled receptor 35 (GPR35) activation and inflammatory pain: Studies on the antinociceptive effects of kynurenic acid and zaprinast.	/pubmed/21110987	Cosi C, Mannaioni G, Cozzi A, Carlà V, Sili M, Cavone L, Maratea D, Moroni F.	Neuropharmacology. 2011 Jun;60(7-8):1227-31. Epub 2010 Nov 24.	Neuropharmacology. 2011	PubMed	citation	PMID:21110987	pubmed	21110987	create date:2010/11/30 | first author:Cosi C
T-type calcium channel antagonism produces antipsychotic-like effects and reduces stimulant-induced glutamate release in the nucleus accumbens of rats.	/pubmed/21110986	Uslaner JM, Smith SM, Huszar SL, Pachmerhiwala R, Hinchliffe RM, Vardigan JD, Nguyen SJ, Surles NO, Yao L, Barrow JC, Uebele VN, Renger JJ, Clark J, Hutson PH.	Neuropharmacology. 2012 Mar;62(3):1413-21. Epub 2010 Nov 24.	Neuropharmacology. 2012	PubMed	citation	PMID:21110986	pubmed	21110986	create date:2010/11/30 | first author:Uslaner JM
The role of fragile X mental retardation protein in major mental disorders.	/pubmed/21108954	Fatemi SH, Folsom TD.	Neuropharmacology. 2011 Jun;60(7-8):1221-6. Epub 2010 Nov 22. Review.	Neuropharmacology. 2011	PubMed	citation	PMID:21108954	pubmed	21108954	create date:2010/11/27 | first author:Fatemi SH
Nicotine and endogenous opioids: neurochemical and pharmacological evidence.	/pubmed/21108953	Hadjiconstantinou M, Neff NH.	Neuropharmacology. 2011 Jun;60(7-8):1209-20. Epub 2010 Nov 22. Review.	Neuropharmacology. 2011	PubMed	citation	PMID:21108953	pubmed	21108953	create date:2010/11/27 | first author:Hadjiconstantinou M
Interneurons in the basolateral amygdala.	/pubmed/21093462	Spampanato J, Polepalli J, Sah P.	Neuropharmacology. 2011 Apr;60(5):765-73. Epub 2010 Nov 18. Review.	Neuropharmacology. 2011	PubMed	citation	PMID:21093462	pubmed	21093462	create date:2010/11/26 | first author:Spampanato J
An intrinsic GABAergic system in human lymphocytes.	/pubmed/21093461	Dionisio L, José De Rosa M, Bouzat C, Esandi Mdel C.	Neuropharmacology. 2011 Feb-Mar;60(2-3):513-9. Epub 2010 Nov 18.	Neuropharmacology. 2011	PubMed	citation	PMID:21093461	pubmed	21093461	create date:2010/11/26 | first author:Dionisio L
Allosteric modulators induce distinct movements at the GABA-binding site interface of the GABA-A receptor.	/pubmed/21093460	Sancar F, Czajkowski C.	Neuropharmacology. 2011 Feb-Mar;60(2-3):520-8. Epub 2010 Nov 18.	Neuropharmacology. 2011	PubMed	citation	PMID:21093460	pubmed	21093460	create date:2010/11/26 | first author:Sancar F
Multiple forms of long-term synaptic plasticity at hippocampal mossy fiber synapses on interneurons.	/pubmed/21093459	Galván EJ, Cosgrove KE, Barrionuevo G.	Neuropharmacology. 2011 Apr;60(5):740-7. Epub 2010 Nov 18. Review.	Neuropharmacology. 2011	PubMed	citation	PMID:21093459	pubmed	21093459	create date:2010/11/26 | first author:Galván EJ
Enhanced susceptibility to the GABA antagonist pentylenetetrazole during the latent period following a pilocarpine-induced status epilepticus in rats.	/pubmed/21075125	Rattka M, Brandt C, Bankstahl M, Bröer S, Löscher W.	Neuropharmacology. 2011 Feb-Mar;60(2-3):505-12. Epub 2010 Nov 12.	Neuropharmacology. 2011	PubMed	citation	PMID:21075125	pubmed	21075125	create date:2010/11/16 | first author:Rattka M
Epigenetic GABAergic targets in schizophrenia and bipolar disorder.	/pubmed/21074545	Guidotti A, Auta J, Chen Y, Davis JM, Dong E, Gavin DP, Grayson DR, Matrisciano F, Pinna G, Satta R, Sharma RP, Tremolizzo L, Tueting P.	Neuropharmacology. 2011 Jun;60(7-8):1007-16. Epub 2010 Nov 11. Review.	Neuropharmacology. 2011	PubMed	citation	PMID:21074545	pubmed	21074545	create date:2010/11/16 | first author:Guidotti A
Ginkgolide B and bilobalide block the pore of the 5-HT₃receptor at a location that overlaps the picrotoxin binding site.	/pubmed/21059362	Thompson AJ, Jarvis GE, Duke RK, Johnston GA, Lummis SC.	Neuropharmacology. 2011 Feb-Mar;60(2-3):488-95. Epub 2010 Nov 5.	Neuropharmacology. 2011	PubMed	citation	PMID:21059362	pubmed	21059362	create date:2010/11/10 | first author:Thompson AJ
Region-specific diet-induced and leptin-induced cellular leptin resistance includes the ventral tegmental area in rats.	/pubmed/21059361	Matheny M, Shapiro A, Tümer N, Scarpace PJ.	Neuropharmacology. 2011 Feb-Mar;60(2-3):480-7. Epub 2010 Nov 5.	Neuropharmacology. 2011	PubMed	citation	PMID:21059361	pubmed	21059361	create date:2010/11/10 | first author:Matheny M
Thymulin related peptide attenuates inflammation in the brain induced by intracerebroventricular endotoxin injection.	/pubmed/21059360	Safieh-Garabedian B, Jabbur SJ, Dardenne M, Saadé NE.	Neuropharmacology. 2011 Feb-Mar;60(2-3):496-504. Epub 2010 Nov 5.	Neuropharmacology. 2011	PubMed	citation	PMID:21059360	pubmed	21059360	create date:2010/11/10 | first author:Safieh-Garabedian B
Zinc pre-treatment enhances NMDAR-mediated excitotoxicity in cultured cortical neurons from SOD1(G93A) mouse, a model of amyotrophic lateral sclerosis.	/pubmed/21056589	Nutini M, Frazzini V, Marini C, Spalloni A, Sensi SL, Longone P.	Neuropharmacology. 2011 Jun;60(7-8):1200-8. Epub 2010 Nov 5.	Neuropharmacology. 2011	PubMed	citation	PMID:21056589	pubmed	21056589	create date:2010/11/09 | first author:Nutini M
Mu opioid receptor activation normalizes temporo-ammonic pathway driven inhibition in hippocampal CA1.	/pubmed/21056047	McQuiston AR.	Neuropharmacology. 2011 Feb-Mar;60(2-3):472-9. Epub 2010 Nov 4.	Neuropharmacology. 2011	PubMed	citation	PMID:21056047	pubmed	21056047	create date:2010/11/09 | first author:McQuiston AR
The functional BDNF Val66Met polymorphism affects functions of pre-attentive visual sensory memory processes.	/pubmed/21056046	Beste C, Schneider D, Epplen JT, Arning L.	Neuropharmacology. 2011 Feb-Mar;60(2-3):467-71. Epub 2010 Nov 4.	Neuropharmacology. 2011	PubMed	citation	PMID:21056046	pubmed	21056046	create date:2010/11/09 | first author:Beste C
Huntington's disease is a disorder of the corpus striatum: focus on Rhes (Ras homologue enriched in the striatum).	/pubmed/21044641	Subramaniam S, Snyder SH.	Neuropharmacology. 2011 Jun;60(7-8):1187-92. Epub 2010 Oct 31. Review.	Neuropharmacology. 2011	PubMed	citation	PMID:21044641	pubmed	21044641	create date:2010/11/04 | first author:Subramaniam S
Effects of histamine H3 receptor ligands on the rewarding, stimulant and motor-impairing effects of ethanol in DBA/2J mice.	/pubmed/21044640	Nuutinen S, Vanhanen J, Pigni MC, Panula P.	Neuropharmacology. 2011 Jun;60(7-8):1193-9. Epub 2010 Oct 31.	Neuropharmacology. 2011	PubMed	citation	PMID:21044640	pubmed	21044640	create date:2010/11/04 | first author:Nuutinen S
In-vivo histamine H3 receptor antagonism activates cellular signaling suggestive of symptomatic and disease modifying efficacy in Alzheimer's disease.	/pubmed/21044639	Bitner RS, Markosyan S, Nikkel AL, Brioni JD.	Neuropharmacology. 2011 Feb-Mar;60(2-3):460-6. Epub 2010 Oct 31.	Neuropharmacology. 2011	PubMed	citation	PMID:21044639	pubmed	21044639	create date:2010/11/04 | first author:Bitner RS
Functional reduction of SK3-mediated currents precedes AMPA-receptor-mediated excitotoxicity in dopaminergic neurons.	/pubmed/21044638	Benítez BA, Belálcazar HM, Anastasía A, Mamah DT, Zorumski CF, Mascó DH, Herrera DG, de Erausquin GA.	Neuropharmacology. 2011 Jun;60(7-8):1176-86. Epub 2010 Oct 31.	Neuropharmacology. 2011	PubMed	citation	PMID:21044638	pubmed	21044638	create date:2010/11/04 | first author:Benítez BA
Potentiation and inhibition of glycine receptors by tutin.	/pubmed/21044637	Fuentealba J, Muñoz B, Yévenes G, Moraga-Cid G, Pérez C, Guzmán L, Rigo JM, Aguayo LG.	Neuropharmacology. 2011 Feb-Mar;60(2-3):453-9. Epub 2010 Oct 31.	Neuropharmacology. 2011	PubMed	citation	PMID:21044637	pubmed	21044637	create date:2010/11/04 | first author:Fuentealba J
Metabotropic glutamate receptors: from the workbench to the bedside.	/pubmed/21036182	Nicoletti F, Bockaert J, Collingridge GL, Conn PJ, Ferraguti F, Schoepp DD, Wroblewski JT, Pin JP.	Neuropharmacology. 2011 Jun;60(7-8):1017-41. Epub 2010 Oct 29. Review.	Neuropharmacology. 2011	PubMed	citation	PMID:21036182	pubmed	21036182	create date:2010/11/03 | first author:Nicoletti F
Title	URL	Description	Details	ShortDetails	Resource	Type	Identifiers	Db	EntrezUID	Properties
Beneficial effects of an innovative exercise model on motor and oxidative disorders induced by haloperidol in rats.	/pubmed/21035474	Teixeira A, Müller LG, Reckziegel P, Boufleur N, Pase CS, Villarinho JG, Fachinetto R, Ferreira J, Rocha JB, Bürger ME.	Neuropharmacology. 2011 Feb-Mar;60(2-3):432-8. Epub 2010 Oct 28.	Neuropharmacology. 2011	PubMed	citation	PMID:21035474	pubmed	21035474	create date:2010/11/03 | first author:Teixeira A
The rise of a new GABA pharmacology.	/pubmed/21035473	Möhler H.	Neuropharmacology. 2011 Jun;60(7-8):1042-9. Epub 2010 Oct 28. Review.	Neuropharmacology. 2011	PubMed	citation	PMID:21035473	pubmed	21035473	create date:2010/11/03 | first author:Möhler H
Differential induction of adenylyl cyclase supersensitivity by antiparkinson drugs acting as agonists at dopamine D1/D2/D3 receptors vs D2/D3 receptors only: parallel observations from co-transfected human and native cerebral receptors.	/pubmed/21035472	Aloisi G, Silvano E, Rossi M, Millan MJ, Maggio R.	Neuropharmacology. 2011 Feb-Mar;60(2-3):439-45. Epub 2010 Oct 28.	Neuropharmacology. 2011	PubMed	citation	PMID:21035472	pubmed	21035472	create date:2010/11/03 | first author:Aloisi G
Antinociceptive effect of spirocyclopiperazinium salt compound LXM-15 via activating peripheral α7 nAChR and M4 mAChR in mice.	/pubmed/21035471	Zhao X, Ye J, Sun Q, Xiong Y, Li R, Jiang Y.	Neuropharmacology. 2011 Feb-Mar;60(2-3):446-52. Epub 2010 Oct 28.	Neuropharmacology. 2011	PubMed	citation	PMID:21035471	pubmed	21035471	create date:2010/11/03 | first author:Zhao X
Apotransferrin protects cortical neurons from hemoglobin toxicity.	/pubmed/21034753	Chen-Roetling J, Chen L, Regan RF.	Neuropharmacology. 2011 Feb-Mar;60(2-3):423-31. Epub 2010 Oct 27.	Neuropharmacology. 2011	PubMed	citation	PMID:21034753	pubmed	21034753	create date:2010/11/03 | first author:Chen-Roetling J
Harmine, a natural beta-carboline alkaloid, upregulates astroglial glutamate transporter expression.	/pubmed/21034752	Li Y, Sattler R, Yang EJ, Nunes A, Ayukawa Y, Akhtar S, Ji G, Zhang PW, Rothstein JD.	Neuropharmacology. 2011 Jun;60(7-8):1168-75. Epub 2010 Oct 27.	Neuropharmacology. 2011	PubMed	citation	PMID:21034752	pubmed	21034752	create date:2010/11/03 | first author:Li Y
Effects of cannabinoid CB1 receptor agonism and antagonism on SKF81297-induced dyskinesia and haloperidol-induced dystonia in Cebus apella monkeys.	/pubmed/21029743	Madsen MV, Peacock LP, Werge T, Andersen MB, Andreasen JT.	Neuropharmacology. 2011 Feb-Mar;60(2-3):418-22. Epub 2010 Oct 26.	Neuropharmacology. 2011	PubMed	citation	PMID:21029743	pubmed	21029743	create date:2010/10/30 | first author:Madsen MV
In vivo levels of corticotropin-releasing hormone and gastrin-releasing peptide at the basolateral amygdala and medial prefrontal cortex in response to conditioned fear in the rat.	/pubmed/20974156	Mountney C, Anisman H, Merali Z.	Neuropharmacology. 2011 Feb-Mar;60(2-3):410-7. Epub 2010 Oct 23.	Neuropharmacology. 2011	PubMed	citation	PMID:20974156	pubmed	20974156	create date:2010/10/27 | first author:Mountney C
S-norfluoxetine microinfused into the basolateral amygdala increases allopregnanolone levels and reduces aggression in socially isolated mice.	/pubmed/20971127	Nelson M, Pinna G.	Neuropharmacology. 2011 Jun;60(7-8):1154-9. Epub 2010 Oct 29.	Neuropharmacology. 2011	PubMed	citation	PMID:20971127	pubmed	20971127	create date:2010/10/26 | first author:Nelson M
Exogenous gangliosides increase the release of brain-derived neurotrophic factor.	/pubmed/20971126	Lim ST, Esfahani K, Avdoshina V, Mocchetti I.	Neuropharmacology. 2011 Jun;60(7-8):1160-7. Epub 2010 Oct 28.	Neuropharmacology. 2011	PubMed	citation	PMID:20971126	pubmed	20971126	create date:2010/10/26 | first author:Lim ST
Temporary inhibition of AMPA receptors induces a prolonged improvement of motor performance in a mouse model of juvenile Batten disease.	/pubmed/20971125	Kovács AD, Saje A, Wong A, Szénási G, Kiricsi P, Szabó E, Cooper JD, Pearce DA.	Neuropharmacology. 2011 Feb-Mar;60(2-3):405-9. Epub 2010 Oct 29.	Neuropharmacology. 2011	PubMed	citation	PMID:20971125	pubmed	20971125	create date:2010/10/26 | first author:Kovács AD
The sensitizing effect of acute nicotine on amphetamine-stimulated behavior and dopamine efflux requires activation of β2 subunit-containing nicotinic acetylcholine receptors and glutamate N-methyl-D-aspartate receptors.	/pubmed/20971124	Kim MN, Jutkiewicz EM, Zhang M, Gnegy ME.	Neuropharmacology. 2011 Jun;60(7-8):1126-34. Epub 2010 Oct 28.	Neuropharmacology. 2011	PubMed	citation	PMID:20971124	pubmed	20971124	create date:2010/10/26 | first author:Kim MN
Increased binding of cortical and hippocampal group II metabotropic glutamate receptors in isolation-reared mice.	/pubmed/20970439	Kawasaki T, Ago Y, Yano K, Araki R, Washida Y, Onoe H, Chaki S, Nakazato A, Hashimoto H, Baba A, Takuma K, Matsuda T.	Neuropharmacology. 2011 Feb-Mar;60(2-3):397-404. Epub 2010 Oct 21.	Neuropharmacology. 2011	PubMed	citation	PMID:20970439	pubmed	20970439	create date:2010/10/26 | first author:Kawasaki T
Quantification of the Mg2+-induced potency shift of amantadine and memantine voltage-dependent block in human recombinant GluN1/GluN2A NMDARs.	/pubmed/20955720	Otton HJ, Lawson McLean A, Pannozzo MA, Davies CH, Wyllie DJ.	Neuropharmacology. 2011 Feb-Mar;60(2-3):388-96. Epub 2010 Oct 16.	Neuropharmacology. 2011	PubMed	citation	PMID:20955720	pubmed	20955720	create date:2010/10/20 | first author:Otton HJ
The 4-aminopyridine in vitro epilepsy model analyzed with a perforated multi-electrode array.	/pubmed/20955719	Gonzalez-Sulser A, Wang J, Motamedi GK, Avoli M, Vicini S, Dzakpasu R.	Neuropharmacology. 2011 Jun;60(7-8):1142-53. Epub 2010 Oct 16.	Neuropharmacology. 2011	PubMed	citation	PMID:20955719	pubmed	20955719	create date:2010/10/20 | first author:Gonzalez-Sulser A
Electrical stimulation of the lateral habenula produces an inhibitory effect on sucrose self-administration.	/pubmed/20955718	Friedman A, Lax E, Dikshtein Y, Abraham L, Flaumenhaft Y, Sudai E, Ben-Tzion M, Yadid G.	Neuropharmacology. 2011 Feb-Mar;60(2-3):381-7. Epub 2010 Oct 16.	Neuropharmacology. 2011	PubMed	citation	PMID:20955718	pubmed	20955718	create date:2010/10/20 | first author:Friedman A
A legacy of discovery: from monoamines to GABA.	/pubmed/20951150	Enna SJ.	Neuropharmacology. 2011 Jun;60(7-8):1050-7. Epub 2010 Oct 14. Review.	Neuropharmacology. 2011	PubMed	citation	PMID:20951150	pubmed	20951150	create date:2010/10/19 | first author:Enna SJ
Persistent anxiolytic affects after chronic administration of the CRF₁ receptor antagonist R121919 in rats.	/pubmed/20951149	Gutman DA, Owens MJ, Thrivikraman KV, Nemeroff CB.	Neuropharmacology. 2011 Jun;60(7-8):1135-41. Epub 2010 Oct 14.	Neuropharmacology. 2011	PubMed	citation	PMID:20951149	pubmed	20951149	create date:2010/10/19 | first author:Gutman DA
Verapamil protects dopaminergic neuron damage through a novel anti-inflammatory mechanism by inhibition of microglial activation.	/pubmed/20950631	Liu Y, Lo YC, Qian L, Crews FT, Wilson B, Chen HL, Wu HM, Chen SH, Wei K, Lu RB, Ali S, Hong JS.	Neuropharmacology. 2011 Feb-Mar;60(2-3):373-80. Epub 2010 Oct 13.	Neuropharmacology. 2011	PubMed	citation	PMID:20950631	pubmed	20950631	create date:2010/10/19 | first author:Liu Y
Inhibition of phospholipase A2 increased the removal of the prion derived peptide PrP82-146 from cultured neurons.	/pubmed/20934441	Bate C, Ingham V, Williams A.	Neuropharmacology. 2011 Feb-Mar;60(2-3):365-72. Epub 2010 Oct 8.	Neuropharmacology. 2011	PubMed	citation	PMID:20934441	pubmed	20934441	create date:2010/10/12 | first author:Bate C
Kainic acid-induced neurodegeneration and activation of inflammatory processes in organotypic hippocampal slice cultures: treatment with cyclooxygenase-2 inhibitor does not prevent neuronal death.	/pubmed/20932983	Järvelä JT, Ruohonen S, Kukko-Lukjanov TK, Plysjuk A, Lopez-Picon FR, Holopainen IE.	Neuropharmacology. 2011 Jun;60(7-8):1116-25. Epub 2010 Oct 7.	Neuropharmacology. 2011	PubMed	citation	PMID:20932983	pubmed	20932983	create date:2010/10/12 | first author:Järvelä JT
Comparison of the effects of erythropoietin and its carbamylated derivative on behaviour and hippocampal neurogenesis in mice.	/pubmed/20932982	Leconte C, Bihel E, Lepelletier FX, Bouët V, Saulnier R, Petit E, Boulouard M, Bernaudin M, Schumann-Bard P.	Neuropharmacology. 2011 Feb-Mar;60(2-3):354-64. Epub 2010 Oct 7.	Neuropharmacology. 2011	PubMed	citation	PMID:20932982	pubmed	20932982	create date:2010/10/12 | first author:Leconte C
Isoform-specific uncoupling of the D2 dopamine receptors subtypes.	/pubmed/20888845	Kendall RT, Senogles SE.	Neuropharmacology. 2011 Feb-Mar;60(2-3):336-42. Epub 2010 Oct 1.	Neuropharmacology. 2011	PubMed	citation	PMID:20888845	pubmed	20888845	create date:2010/10/05 | first author:Kendall RT
Repeated transient sulforaphane stimulation in astrocytes leads to prolonged Nrf2-mediated gene expression and protection from superoxide-induced damage.	/pubmed/20888844	Bergström P, Andersson HC, Gao Y, Karlsson JO, Nodin C, Anderson MF, Nilsson M, Hammarsten O.	Neuropharmacology. 2011 Feb-Mar;60(2-3):343-53. Epub 2010 Oct 1.	Neuropharmacology. 2011	PubMed	citation	PMID:20888844	pubmed	20888844	create date:2010/10/05 | first author:Bergström P
Histone deacetylase inhibition alters histone methylation associated with heat shock protein 70 promoter modifications in astrocytes and neurons.	/pubmed/20888352	Marinova Z, Leng Y, Leeds P, Chuang DM.	Neuropharmacology. 2011 Jun;60(7-8):1109-15. Epub 2010 Oct 1.	Neuropharmacology. 2011	PubMed	citation	PMID:20888352	pubmed	20888352	create date:2010/10/05 | first author:Marinova Z
11-Deoxycortisol impedes GABAergic neurotransmission and induces drug-resistant status epilepticus in mice.	/pubmed/20883706	Kaminski RM, Fu Z, Venkatesan K, Mazzuferi M, Leclercq K, Seutin V, Vicini S.	Neuropharmacology. 2011 Jun;60(7-8):1098-108. Epub 2010 Sep 29.	Neuropharmacology. 2011	PubMed	citation	PMID:20883706	pubmed	20883706	create date:2010/10/05 | first author:Kaminski RM
Speedball induced changes in electrically stimulated dopamine overflow in rat nucleus accumbens.	/pubmed/20869972	Pattison LP, Bonin KD, Hemby SE, Budygin EA.	Neuropharmacology. 2011 Feb-Mar;60(2-3):312-7. Epub 2010 Sep 24.	Neuropharmacology. 2011	PubMed	citation	PMID:20869972	pubmed	20869972	create date:2010/09/28 | first author:Pattison LP
Mentored and inspired by Mimo: a tribute to Erminio Costa.	/pubmed/20869374	Bloom FE.	Neuropharmacology. 2011 Jun;60(7-8):1003-6.	Neuropharmacology. 2011	PubMed	citation	PMID:20869374	pubmed	20869374	create date:2010/09/28 | first author:Bloom FE
Setdb1-mediated histone H3K9 hypermethylation in neurons worsens the neurological phenotype of Mecp2-deficient mice.	/pubmed/20869373	Jiang Y, Matevossian A, Guo Y, Akbarian S.	Neuropharmacology. 2011 Jun;60(7-8):1088-97. Epub 2010 Sep 30.	Neuropharmacology. 2011	PubMed	citation	PMID:20869373	pubmed	20869373	create date:2010/09/28 | first author:Jiang Y
Analysis of the GAD1 promoter: trans-acting factors and DNA methylation converge on the 5' untranslated region.	/pubmed/20869372	Chen Y, Dong E, Grayson DR.	Neuropharmacology. 2011 Jun;60(7-8):1075-87. Epub 2010 Sep 28.	Neuropharmacology. 2011	PubMed	citation	PMID:20869372	pubmed	20869372	create date:2010/09/28 | first author:Chen Y
Effects of minocycline on cocaine sensitization and phosphorylation of GluR1 receptors in 5-lipoxygenase deficient mice.	/pubmed/20868701	Chen H, Manev H.	Neuropharmacology. 2011 Jun;60(7-8):1058-63. Epub 2010 Sep 22.	Neuropharmacology. 2011	PubMed	citation	PMID:20868701	pubmed	20868701	create date:2010/09/28 | first author:Chen H
Neuroprotective effects of resveratrol on ischemic injury mediated by improving brain energy metabolism and alleviating oxidative stress in rats.	/pubmed/20868700	Li H, Yan Z, Zhu J, Yang J, He J.	Neuropharmacology. 2011 Feb-Mar;60(2-3):252-8. Epub 2010 Sep 22.	Neuropharmacology. 2011	PubMed	citation	PMID:20868700	pubmed	20868700	create date:2010/09/28 | first author:Li H
Endocrine and behavioural responses to acute central CRF challenge are antagonized in the periphery and CNS, respectively, in C57BL/6 mice.	/pubmed/20868699	Pryce CR, Siegl S, Mayer R, Rahmanzadeh G, McAllister KH.	Neuropharmacology. 2011 Feb-Mar;60(2-3):318-27. Epub 2010 Sep 22.	Neuropharmacology. 2011	PubMed	citation	PMID:20868699	pubmed	20868699	create date:2010/09/28 | first author:Pryce CR
Central administration of NPY or an NPY-Y5 selective agonist increase in vivo extracellular monoamine levels in mesocorticolimbic projecting areas.	/pubmed/20868698	Quarta D, Leslie CP, Carletti R, Valerio E, Caberlotto L.	Neuropharmacology. 2011 Feb-Mar;60(2-3):328-35. Epub 2010 Sep 22.	Neuropharmacology. 2011	PubMed	citation	PMID:20868698	pubmed	20868698	create date:2010/09/28 | first author:Quarta D
Prenatal L-DOPA exposure produces lasting changes in brain dopamine content, cocaine-induced dopamine release and cocaine conditioned place preference.	/pubmed/20854831	Ren JQ, Jiang Y, Wang Z, McCarthy D, Rajadhyaksha AM, Tropea TF, Kosofsky BE, Bhide PG.	Neuropharmacology. 2011 Feb-Mar;60(2-3):295-302. Epub 2010 Sep 18.	Neuropharmacology. 2011	PubMed	citation	PMID:20854831	pubmed	20854831	create date:2010/09/22 | first author:Ren JQ
Stimulation of α2-adrenergic receptors in the central nucleus of the amygdala attenuates stress-induced reinstatement of nicotine seeking in rats.	/pubmed/20854830	Yamada H, Bruijnzeel AW.	Neuropharmacology. 2011 Feb-Mar;60(2-3):303-11. Epub 2010 Sep 18.	Neuropharmacology. 2011	PubMed	citation	PMID:20854830	pubmed	20854830	create date:2010/09/22 | first author:Yamada H
Chronic treatment with the α2-adrenoceptor antagonist fluparoxan prevents age-related deficits in spatial working memory in APP×PS1 transgenic mice without altering β-amyloid plaque load or astrocytosis.	/pubmed/20850464	Scullion GA, Kendall DA, Marsden CA, Sunter D, Pardon MC.	Neuropharmacology. 2011 Feb-Mar;60(2-3):223-34. Epub 2010 Sep 17.	Neuropharmacology. 2011	PubMed	citation	PMID:20850464	pubmed	20850464	create date:2010/09/21 | first author:Scullion GA
Chronic URB597 treatment at adulthood reverted most depressive-like symptoms induced by adolescent exposure to THC in female rats.	/pubmed/20850463	Realini N, Vigano' D, Guidali C, Zamberletti E, Rubino T, Parolaro D.	Neuropharmacology. 2011 Feb-Mar;60(2-3):235-43. Epub 2010 Sep 17.	Neuropharmacology. 2011	PubMed	citation	PMID:20850463	pubmed	20850463	create date:2010/09/21 | first author:Realini N
Evaluation of the D3 dopamine receptor selective agonist/partial agonist PG01042 on L-dopa dependent animal involuntary movements in rats.	/pubmed/20850462	Riddle LR, Kumar R, Griffin SA, Grundt P, Newman AH, Luedtke RR.	Neuropharmacology. 2011 Feb-Mar;60(2-3):284-94. Epub 2010 Sep 17.	Neuropharmacology. 2011	PubMed	citation	PMID:20850462	pubmed	20850462	create date:2010/09/21 | first author:Riddle LR
Exposure to a high-fat diet decreases sensitivity to Δ9-tetrahydrocannabinol-induced motor effects in female rats.	/pubmed/20850461	Wiley JL, Jones AR, Wright MJ Jr.	Neuropharmacology. 2011 Feb-Mar;60(2-3):274-83. Epub 2010 Sep 17.	Neuropharmacology. 2011	PubMed	citation	PMID:20850461	pubmed	20850461	create date:2010/09/21 | first author:Wiley JL
5-HT2C receptor regulation of defensive responses in the rat dorsal periaqueductal gray.	/pubmed/20850460	Yamashita PS, de Bortoli VC, Zangrossi H Jr.	Neuropharmacology. 2011 Feb-Mar;60(2-3):216-22. Epub 2010 Sep 17.	Neuropharmacology. 2011	PubMed	citation	PMID:20850460	pubmed	20850460	create date:2010/09/21 | first author:Yamashita PS
The CB2 cannabinoid receptor-selective agonist O-3223 reduces pain and inflammation without apparent cannabinoid behavioral effects.	/pubmed/20849866	Kinsey SG, Mahadevan A, Zhao B, Sun H, Naidu PS, Razdan RK, Selley DE, Imad Damaj M, Lichtman AH.	Neuropharmacology. 2011 Feb-Mar;60(2-3):244-51. Epub 2010 Sep 16.	Neuropharmacology. 2011	PubMed	citation	PMID:20849866	pubmed	20849866	create date:2010/09/21 | first author:Kinsey SG
Vasopeptidase inhibitor ilepatril (AVE7688) prevents obesity- and diabetes-induced neuropathy in C57Bl/6J mice.	/pubmed/20849865	Coppey L, Davidson E, Lu B, Gerard C, Yorek M.	Neuropharmacology. 2011 Feb-Mar;60(2-3):259-66. Epub 2010 Sep 16.	Neuropharmacology. 2011	PubMed	citation	PMID:20849865	pubmed	20849865	create date:2010/09/21 | first author:Coppey L
Reelin as a putative vulnerability factor for depression: examining the depressogenic effects of repeated corticosterone in heterozygous reeler mice.	/pubmed/20849864	Lussier AL, Romay-Tallón R, Kalynchuk LE, Caruncho HJ.	Neuropharmacology. 2011 Jun;60(7-8):1064-74. Epub 2010 Sep 16.	Neuropharmacology. 2011	PubMed	citation	PMID:20849864	pubmed	20849864	create date:2010/09/21 | first author:Lussier AL
The long-term impact of footshock stress on addiction-related behaviors in rats.	/pubmed/20849863	Barsy B, Mikics E, Barsvári B, Haller J.	Neuropharmacology. 2011 Feb-Mar;60(2-3):267-73. Epub 2010 Sep 16.	Neuropharmacology. 2011	PubMed	citation	PMID:20849863	pubmed	20849863	create date:2010/09/21 | first author:Barsy B
Positive and negative modulation of circadian activity rhythms by mGluR5 and mGluR2/3 metabotropic glutamate receptors.	/pubmed/20831878	Gannon RL, Millan MJ.	Neuropharmacology. 2011 Feb-Mar;60(2-3):209-15. Epub 2010 Sep 8.	Neuropharmacology. 2011	PubMed	citation	PMID:20831878	pubmed	20831878	create date:2010/09/14 | first author:Gannon RL
The binding sites for benztropines and dopamine in the dopamine transporter overlap.	/pubmed/20816875	Bisgaard H, Larsen MA, Mazier S, Beuming T, Newman AH, Weinstein H, Shi L, Loland CJ, Gether U.	Neuropharmacology. 2011 Jan;60(1):182-90. Epub 2010 Sep 6.	Neuropharmacology. 2011	PubMed	citation	PMID:20816875	pubmed	20816875	create date:2010/09/08 | first author:Bisgaard H
Neuroprotective effect of flurbiprofen in focal cerebral ischemia: the possible role of ASIC1a.	/pubmed/20813117	Mishra V, Verma R, Raghubir R.	Neuropharmacology. 2010 Dec;59(7-8):582-8. Epub 2010 Sep 8.	Neuropharmacology. 2010	PubMed	citation	PMID:20813117	pubmed	20813117	create date:2010/09/04 | first author:Mishra V
Serotonergic modulation of extrapyramidal motor disorders in mice and rats: role of striatal 5-HT3 and 5-HT6 receptors.	/pubmed/20813116	Ohno Y, Imaki J, Mae Y, Takahashi T, Tatara A.	Neuropharmacology. 2011 Feb-Mar;60(2-3):201-8. Epub 2010 Sep 9.	Neuropharmacology. 2011	PubMed	citation	PMID:20813116	pubmed	20813116	create date:2010/09/04 | first author:Ohno Y
Introduction to the special issue on High Resolution Neuropharmacology.	/pubmed/20813115	Collingridge GL, Pin JP, Hubbard RE, Kiss JP, Spedding M.	Neuropharmacology. 2011 Jan;60(1):1-2. Epub 2010 Sep 4. No abstract available.	Neuropharmacology. 2011	PubMed	citation	PMID:20813115	pubmed	20813115	create date:2010/09/04 | first author:Collingridge GL
Title	URL	Description	Details	ShortDetails	Resource	Type	Identifiers	Db	EntrezUID	Properties
Tetrahydroberberine blocks ATP-sensitive potassium channels in dopamine neurons acutely-dissociated from rat substantia nigra pars compacta.	/pubmed/20804776	Wu C, Yang K, Liu Q, Wakui M, Jin GZ, Zhen X, Wu J.	Neuropharmacology. 2010 Dec;59(7-8):567-72. Epub 2010 Sep 9.	Neuropharmacology. 2010	PubMed	citation	PMID:20804776	pubmed	20804776	create date:2010/09/02 | first author:Wu C
Disease-modifying activity of progesterone in the hippocampus kindling model of epileptogenesis.	/pubmed/20804775	Reddy DS, Gangisetty O, Briyal S.	Neuropharmacology. 2010 Dec;59(7-8):573-81. Epub 2010 Sep 8.	Neuropharmacology. 2010	PubMed	citation	PMID:20804775	pubmed	20804775	create date:2010/09/02 | first author:Reddy DS
Post-stroke pharmacological intervention: promoting brain recovery from injury in the future.	/pubmed/20804774	Barone FC.	Neuropharmacology. 2010 Dec;59(7-8):650-3. Epub 2010 Sep 8. No abstract available.	Neuropharmacology. 2010	PubMed	citation	PMID:20804774	pubmed	20804774	create date:2010/09/02 | first author:Barone FC
Prokineticin 2 suppresses GABA-activated current in rat primary sensory neurons.	/pubmed/20800074	Xiong YC, Li XM, Wang XJ, Liu YQ, Qiu F, Wu D, Gan YB, Wang BH, Hu WP.	Neuropharmacology. 2010 Dec;59(7-8):589-94. Epub 2010 Aug 25.	Neuropharmacology. 2010	PubMed	citation	PMID:20800074	pubmed	20800074	create date:2010/08/31 | first author:Xiong YC
The neuroprotective effects of tanshinone IIA on β-amyloid-induced toxicity in rat cortical neurons.	/pubmed/20800073	Liu T, Jin H, Sun QR, Xu JH, Hu HT.	Neuropharmacology. 2010 Dec;59(7-8):595-604. Epub 2010 Aug 25.	Neuropharmacology. 2010	PubMed	citation	PMID:20800073	pubmed	20800073	create date:2010/08/31 | first author:Liu T
Selective deficits in spatial working memory in the neonatal ventral hippocampal lesion rat model of schizophrenia.	/pubmed/20732335	Brady AM, Saul RD, Wiest MK.	Neuropharmacology. 2010 Dec;59(7-8):605-11. Epub 2010 Aug 21.	Neuropharmacology. 2010	PubMed	citation	PMID:20732335	pubmed	20732335	create date:2010/08/25 | first author:Brady AM
Introduction to the special issue on Alzheimer's disease.	/pubmed/20728692	Pangalos MN, Randall AD.	Neuropharmacology. 2010 Sep-Oct;59(4-5):219-20. No abstract available.	Neuropharmacology. 2010	PubMed	citation	PMID:20728692	pubmed	20728692	create date:2010/08/24 | first author:Pangalos MN
Anxiolytic-like effects of 8-acetylene imidazobenzodiazepines in a rhesus monkey conflict procedure.	/pubmed/20727364	Fischer BD, Licata SC, Edwankar RV, Wang ZJ, Huang S, He X, Yu J, Zhou H, Johnson EM Jr, Cook JM, Furtmüller R, Ramerstorfer J, Sieghart W, Roth BL, Majumder S, Rowlett JK.	Neuropharmacology. 2010 Dec;59(7-8):612-8. Epub 2010 Aug 18.	Neuropharmacology. 2010	PubMed	citation	PMID:20727364	pubmed	20727364	create date:2010/08/24 | first author:Fischer BD
Sensing G protein-coupled receptor activation.	/pubmed/20727363	Ambrosio M, Zürn A, Lohse MJ.	Neuropharmacology. 2011 Jan;60(1):45-51. Epub 2010 Aug 18. Review.	Neuropharmacology. 2011	PubMed	citation	PMID:20727363	pubmed	20727363	create date:2010/08/24 | first author:Ambrosio M
Progressive ratio responding in an obese mouse model: Effects of fenfluramine.	/pubmed/20727362	Finger BC, Dinan TG, Cryan JF.	Neuropharmacology. 2010 Dec;59(7-8):619-26. Epub 2010 Aug 18.	Neuropharmacology. 2010	PubMed	citation	PMID:20727362	pubmed	20727362	create date:2010/08/24 | first author:Finger BC
The complexity of their activation mechanism opens new possibilities for the modulation of mGlu and GABAB class C G protein-coupled receptors.	/pubmed/20713070	Rondard P, Goudet C, Kniazeff J, Pin JP, Prézeau L.	Neuropharmacology. 2011 Jan;60(1):82-92. Epub 2010 Aug 14. Review.	Neuropharmacology. 2011	PubMed	citation	PMID:20713070	pubmed	20713070	create date:2010/08/18 | first author:Rondard P
Lessons from more than 80 structures of the GluA2 ligand-binding domain in complex with agonists, antagonists and allosteric modulators.	/pubmed/20713069	Pøhlsgaard J, Frydenvang K, Madsen U, Kastrup JS.	Neuropharmacology. 2011 Jan;60(1):135-50. Epub 2010 Aug 14. Review.	Neuropharmacology. 2011	PubMed	citation	PMID:20713069	pubmed	20713069	create date:2010/08/18 | first author:Pøhlsgaard J
Metabotropic glutamate receptor 4 novel agonist LSP1-2111 with anxiolytic, but not antidepressant-like activity, mediated by serotonergic and GABAergic systems.	/pubmed/20713068	Wierońska JM, Stachowicz K, Pałucha-Poniewiera A, Acher F, Brański P, Pilc A.	Neuropharmacology. 2010 Dec;59(7-8):627-34. Epub 2010 Aug 14.	Neuropharmacology. 2010	PubMed	citation	PMID:20713068	pubmed	20713068	create date:2010/08/18 | first author:Wierońska JM
The role of beta-arrestin2 in the severity of antinociceptive tolerance and physical dependence induced by different opioid pain therapeutics.	/pubmed/20713067	Raehal KM, Bohn LM.	Neuropharmacology. 2011 Jan;60(1):58-65. Epub 2010 Aug 14.	Neuropharmacology. 2011	PubMed	citation	PMID:20713067	pubmed	20713067	create date:2010/08/18 | first author:Raehal KM
3D structure and allosteric modulation of the transmembrane domain of pentameric ligand-gated ion channels.	/pubmed/20713066	Baenziger JE, Corringer PJ.	Neuropharmacology. 2011 Jan;60(1):116-25. Epub 2010 Aug 14. Review.	Neuropharmacology. 2011	PubMed	citation	PMID:20713066	pubmed	20713066	create date:2010/08/18 | first author:Baenziger JE
Binding of sodium channel inhibitors to hyperpolarized and depolarized conformations of the channel.	/pubmed/20713065	Lenkey N, Karoly R, Epresi N, Vizi E, Mike A.	Neuropharmacology. 2011 Jan;60(1):191-200. Epub 2010 Aug 14.	Neuropharmacology. 2011	PubMed	citation	PMID:20713065	pubmed	20713065	create date:2010/08/18 | first author:Lenkey N
Resolution of controversies in drug/receptor interactions by protein structure. Limitations and pharmacological solutions.	/pubmed/20709088	Spedding M.	Neuropharmacology. 2011 Jan;60(1):3-6. Epub 2010 Aug 13. Review.	Neuropharmacology. 2011	PubMed	citation	PMID:20709088	pubmed	20709088	create date:2010/08/17 | first author:Spedding M
Transmembrane signaling by GPCRs: insight from rhodopsin and opsin structures.	/pubmed/20708633	Choe HW, Park JH, Kim YJ, Ernst OP.	Neuropharmacology. 2011 Jan;60(1):52-7. Epub 2010 Aug 12. Review.	Neuropharmacology. 2011	PubMed	citation	PMID:20708633	pubmed	20708633	create date:2010/08/17 | first author:Choe HW
Icariin attenuates β-amyloid-induced neurotoxicity by inhibition of tau protein hyperphosphorylation in PC12 cells.	/pubmed/20708632	Zeng KW, Ko H, Yang HO, Wang XM.	Neuropharmacology. 2010 Nov;59(6):542-50. Epub 2010 Aug 12.	Neuropharmacology. 2010	PubMed	citation	PMID:20708632	pubmed	20708632	create date:2010/08/17 | first author:Zeng KW
New views of glutamate transporter structure and function: advances and challenges.	/pubmed/20708631	Jiang J, Amara SG.	Neuropharmacology. 2011 Jan;60(1):172-81. Epub 2010 Aug 12. Review.	Neuropharmacology. 2011	PubMed	citation	PMID:20708631	pubmed	20708631	create date:2010/08/17 | first author:Jiang J
Exploration of structure-based drug design opportunities for mGluRs.	/pubmed/20705075	Topiol S, Sabio M, Uberti M.	Neuropharmacology. 2011 Jan;60(1):93-101. Epub 2010 Aug 10.	Neuropharmacology. 2011	PubMed	citation	PMID:20705075	pubmed	20705075	create date:2010/08/14 | first author:Topiol S
Occupancy of human brain GABA(A) receptors by the novel α5 subtype-selective benzodiazepine site inverse agonist α5IA as measured using [¹¹C]flumazenil PET imaging.	/pubmed/20696179	Eng W, Atack JR, Bergstrom M, Sanabria S, Appel L, Dawson GR, Sciberras D, Hargreaves RJ, Langstrom B, Burns HD.	Neuropharmacology. 2010 Dec;59(7-8):635-9. Epub 2010 Aug 7.	Neuropharmacology. 2010	PubMed	citation	PMID:20696179	pubmed	20696179	create date:2010/08/11 | first author:Eng W
Pharmacological characterisation of the GlyT-1 glycine transporter using two novel radioligands.	/pubmed/20691713	Herdon HJ, Roberts JC, Coulton S, Porter RA.	Neuropharmacology. 2010 Nov;59(6):558-65. Epub 2010 Aug 5.	Neuropharmacology. 2010	PubMed	citation	PMID:20691713	pubmed	20691713	create date:2010/08/10 | first author:Herdon HJ
Celecoxib induces tolerance in a model of peripheral inflammatory pain in rats.	/pubmed/20691196	Rezende RM, Paiva-Lima P, Dos Reis WG, Camêlo VM, Bakhle YS, de Francischi JN.	Neuropharmacology. 2010 Nov;59(6):551-7. Epub 2010 Aug 4.	Neuropharmacology. 2010	PubMed	citation	PMID:20691196	pubmed	20691196	create date:2010/08/10 | first author:Rezende RM
Glial growth factor 2 promotes functional recovery with treatment initiated up to 7 days after permanent focal ischemic stroke.	/pubmed/20691195	Iaci JF, Ganguly A, Finklestein SP, Parry TJ, Ren J, Saha S, Sietsma DK, Srinivas M, Vecchione AM, Caggiano AO.	Neuropharmacology. 2010 Dec;59(7-8):640-9. Epub 2010 Aug 4.	Neuropharmacology. 2010	PubMed	citation	PMID:20691195	pubmed	20691195	create date:2010/08/10 | first author:Iaci JF
Effect of agomelatine and its interaction with the daily corticosterone rhythm on progenitor cell proliferation in the dentate gyrus of the adult rat.	/pubmed/20685215	AlAhmed S, Herbert J.	Neuropharmacology. 2010 Nov;59(6):375-9. Epub 2010 Jun 1.	Neuropharmacology. 2010	PubMed	citation	PMID:20685215	pubmed	20685215	create date:2010/08/06 | first author:AlAhmed S
Structure-based drug discovery and protein targets in the CNS.	/pubmed/20673774	Hubbard RE.	Neuropharmacology. 2011 Jan;60(1):7-23. Epub 2010 Jul 29. Review.	Neuropharmacology. 2011	PubMed	citation	PMID:20673774	pubmed	20673774	create date:2010/08/03 | first author:Hubbard RE
Serotonin transporter gene-linked polymorphic region (5-HTTLPR) influences decision making under ambiguity and risk in a large Chinese sample.	/pubmed/20659488	He Q, Xue G, Chen C, Lu Z, Dong Q, Lei X, Ding N, Li J, Li H, Chen C, Li J, Moyzis RK, Bechara A.	Neuropharmacology. 2010 Nov;59(6):518-26. Epub 2010 Jul 24.	Neuropharmacology. 2010	PubMed	citation	PMID:20659488	pubmed	20659488	create date:2010/07/28 | first author:He Q
The cannabinoid 1 receptor antagonist AM251 produces nocifensive behavior via activation of ERK signaling pathway.	/pubmed/20654633	Katsuyama S, Mizoguchi H, Komatsu T, Nagaoka K, Sakurada S, Sakurada T.	Neuropharmacology. 2010 Nov;59(6):534-41. Epub 2010 Jul 21.	Neuropharmacology. 2010	PubMed	citation	PMID:20654633	pubmed	20654633	create date:2010/07/27 | first author:Katsuyama S
ADDLs and the signaling web that leads to Alzheimer's disease.	/pubmed/20650286	Krafft GA, Klein WL.	Neuropharmacology. 2010 Sep-Oct;59(4-5):230-42. Epub 2010 Jul 23. Review.	Neuropharmacology. 2010	PubMed	citation	PMID:20650286	pubmed	20650286	create date:2010/07/24 | first author:Krafft GA
Calpain inhibition prevents amyloid-beta-induced neurodegeneration and associated behavioral dysfunction in rats.	/pubmed/20650285	Granic I, Nyakas C, Luiten PG, Eisel UL, Halmy LG, Gross G, Schoemaker H, Möller A, Nimmrich V.	Neuropharmacology. 2010 Sep-Oct;59(4-5):334-42. Epub 2010 Jul 23.	Neuropharmacology. 2010	PubMed	citation	PMID:20650285	pubmed	20650285	create date:2010/07/24 | first author:Granic I
Cysteine accessibility analysis of the human alpha7 nicotinic acetylcholine receptor ligand-binding domain identifies L119 as a gatekeeper.	/pubmed/20650284	Papke RL, Stokes C, Williams DK, Wang J, Horenstein NA.	Neuropharmacology. 2011 Jan;60(1):159-71. Epub 2010 Jul 27.	Neuropharmacology. 2011	PubMed	citation	PMID:20650284	pubmed	20650284	create date:2010/07/24 | first author:Papke RL
Withdrawal from chronic amphetamine produces persistent anxiety-like behavior but temporally-limited reductions in monoamines and neurogenesis in the adult rat dentate gyrus.	/pubmed/20638943	Barr JL, Renner KJ, Forster GL.	Neuropharmacology. 2010 Nov;59(6):395-405. Epub 2010 Jun 2.	Neuropharmacology. 2010	PubMed	citation	PMID:20638943	pubmed	20638943	create date:2010/07/20 | first author:Barr JL
Benzodiazepine modulation of the rat GABAA receptor α4β3γ2L subtype expressed in Xenopus oocytes.	/pubmed/20638393	You H, Kozuska JL, Paulsen IM, Dunn SM.	Neuropharmacology. 2010 Nov;59(6):527-33. Epub 2010 Jul 16.	Neuropharmacology. 2010	PubMed	citation	PMID:20638393	pubmed	20638393	create date:2010/07/20 | first author:You H
Structure based prediction of subtype-selectivity for adenosine receptor antagonists.	/pubmed/20637786	Katritch V, Kufareva I, Abagyan R.	Neuropharmacology. 2011 Jan;60(1):108-15. Epub 2010 Jul 15.	Neuropharmacology. 2011	PubMed	citation	PMID:20637786	pubmed	20637786	create date:2010/07/20 | first author:Katritch V
Allosteric modulation of G protein-coupled receptors: a pharmacological perspective.	/pubmed/20637785	Keov P, Sexton PM, Christopoulos A.	Neuropharmacology. 2011 Jan;60(1):24-35. Epub 2010 Jul 15. Review.	Neuropharmacology. 2011	PubMed	citation	PMID:20637785	pubmed	20637785	create date:2010/07/20 | first author:Keov P
Allosteric modulation of metabotropic glutamate receptors: structural insights and therapeutic potential.	/pubmed/20637216	Gregory KJ, Dong EN, Meiler J, Conn PJ.	Neuropharmacology. 2011 Jan;60(1):66-81. Epub 2010 Jul 14. Review.	Neuropharmacology. 2011	PubMed	citation	PMID:20637216	pubmed	20637216	create date:2010/07/20 | first author:Gregory KJ
In vitro and in vivo characterization of a novel negative allosteric modulator of neuronal nAChRs.	/pubmed/20633568	Abdrakhmanova GR, Blough BE, Nesloney C, Navarro HA, Damaj MI, Carroll FI.	Neuropharmacology. 2010 Nov;59(6):511-7. Epub 2010 Jul 13.	Neuropharmacology. 2010	PubMed	citation	PMID:20633568	pubmed	20633568	create date:2010/07/17 | first author:Abdrakhmanova GR
Revisiting the complex influences of cannabinoids on motor functions unravels pharmacodynamic differences between cannabinoid agonists.	/pubmed/20633567	Bosier B, Sarre S, Smolders I, Michotte Y, Hermans E, Lambert DM.	Neuropharmacology. 2010 Nov;59(6):503-10. Epub 2010 Jul 13.	Neuropharmacology. 2010	PubMed	citation	PMID:20633567	pubmed	20633567	create date:2010/07/17 | first author:Bosier B
The properties of thermostabilised G protein-coupled receptors (StaRs) and their use in drug discovery.	/pubmed/20624408	Robertson N, Jazayeri A, Errey J, Baig A, Hurrell E, Zhukov A, Langmead CJ, Weir M, Marshall FH.	Neuropharmacology. 2011 Jan;60(1):36-44. Epub 2010 Jul 17.	Neuropharmacology. 2011	PubMed	citation	PMID:20624408	pubmed	20624408	create date:2010/07/14 | first author:Robertson N
Functional relevance of serotonin 2C receptor mRNA editing in antidepressant- and anxiety-like behaviors.	/pubmed/20624407	Mombereau C, Kawahara Y, Gundersen BB, Nishikura K, Blendy JA.	Neuropharmacology. 2010 Nov;59(6):468-73. Epub 2010 Jul 17.	Neuropharmacology. 2010	PubMed	citation	PMID:20624407	pubmed	20624407	create date:2010/07/14 | first author:Mombereau C
The H3 antagonist, ciproxifan, alleviates the memory impairment but enhances the motor effects of MK-801 (dizocilpine) in rats.	/pubmed/20621107	Bardgett ME, Points M, Kleier J, Blankenship M, Griffith MS.	Neuropharmacology. 2010 Nov;59(6):492-502. Epub 2010 Jul 16.	Neuropharmacology. 2010	PubMed	citation	PMID:20621107	pubmed	20621107	create date:2010/07/14 | first author:Bardgett ME
A critical pocket close to the glutamate binding site of mGlu receptors opens new possibilities for agonist design.	/pubmed/20621106	Acher FC, Selvam C, Pin JP, Goudet C, Bertrand HO.	Neuropharmacology. 2011 Jan;60(1):102-7. Epub 2010 Jul 16.	Neuropharmacology. 2011	PubMed	citation	PMID:20621106	pubmed	20621106	create date:2010/07/14 | first author:Acher FC
Functional evidence for a twisted conformation of the NMDA receptor GluN2A subunit N-terminal domain.	/pubmed/20621105	Stroebel D, Carvalho S, Paoletti P.	Neuropharmacology. 2011 Jan;60(1):151-8. Epub 2010 Jul 16.	Neuropharmacology. 2011	PubMed	citation	PMID:20621105	pubmed	20621105	create date:2010/07/14 | first author:Stroebel D
Inhibition of ATP-sensitive potassium channels increases HSV-tk/GCV bystander effect in U373 human glioma cells by enhancing gap junctional intercellular communication.	/pubmed/20603136	Paíno T, Gangoso E, Medina JM, Tabernero A.	Neuropharmacology. 2010 Nov;59(6):480-91. Epub 2010 Jul 24.	Neuropharmacology. 2010	PubMed	citation	PMID:20603136	pubmed	20603136	create date:2010/07/07 | first author:Paíno T
Reduced alcohol drinking in adult rats exposed to sucrose during adolescence.	/pubmed/20600175	Vendruscolo LF, Gueye AB, Vendruscolo JC, Clemens KJ, Mormède P, Darnaudéry M, Cador M.	Neuropharmacology. 2010 Nov;59(6):388-94. Epub 2010 Jun 17.	Neuropharmacology. 2010	PubMed	citation	PMID:20600175	pubmed	20600175	create date:2010/07/06 | first author:Vendruscolo LF
In vitro identification and electrophysiological characterization of dopamine neurons in the ventral tegmental area.	/pubmed/20600174	Zhang TA, Placzek AN, Dani JA.	Neuropharmacology. 2010 Nov;59(6):431-6. Epub 2010 Jun 18.	Neuropharmacology. 2010	PubMed	citation	PMID:20600174	pubmed	20600174	create date:2010/07/06 | first author:Zhang TA
Investigation into the efficacy of the acetylcholinesterase inhibitor, donepezil, and novel procognitive agents to induce gamma oscillations in rat hippocampal slices.	/pubmed/20600173	Spencer JP, Middleton LJ, Davies CH.	Neuropharmacology. 2010 Nov;59(6):437-43. Epub 2010 Jun 23.	Neuropharmacology. 2010	PubMed	citation	PMID:20600173	pubmed	20600173	create date:2010/07/06 | first author:Spencer JP
Glycogen synthase kinase-3 and p38 MAPK are required for opioid-induced microglia apoptosis.	/pubmed/20600172	Xie N, Li H, Wei D, LeSage G, Chen L, Wang S, Zhang Y, Chi L, Ferslew K, He L, Chi Z, Yin D.	Neuropharmacology. 2010 Nov;59(6):444-51. Epub 2010 Jun 22.	Neuropharmacology. 2010	PubMed	citation	PMID:20600172	pubmed	20600172	create date:2010/07/06 | first author:Xie N
An increase in spinal dehydroepiandrosterone sulfate (DHEAS) enhances NMDA-induced pain via phosphorylation of the NR1 subunit in mice: involvement of the sigma-1 receptor.	/pubmed/20600171	Yoon SY, Roh DH, Seo HS, Kang SY, Moon JY, Song S, Beitz AJ, Lee JH.	Neuropharmacology. 2010 Nov;59(6):460-7. Epub 2010 Jun 22.	Neuropharmacology. 2010	PubMed	citation	PMID:20600171	pubmed	20600171	create date:2010/07/06 | first author:Yoon SY
Title	URL	Description	Details	ShortDetails	Resource	Type	Identifiers	Db	EntrezUID	Properties
Electrical stimulation of the lateral habenula produces enduring inhibitory effect on cocaine seeking behavior.	/pubmed/20600170	Friedman A, Lax E, Dikshtein Y, Abraham L, Flaumenhaft Y, Sudai E, Ben-Tzion M, Ami-Ad L, Yaka R, Yadid G.	Neuropharmacology. 2010 Nov;59(6):452-9. Epub 2010 Jun 22.	Neuropharmacology. 2010	PubMed	citation	PMID:20600170	pubmed	20600170	create date:2010/07/06 | first author:Friedman A
Pharmacokinetics of acute and sub-chronic aripiprazole in P-glycoprotein deficient mice.	/pubmed/20599439	Kirschbaum KM, Uhr M, Holthoewer D, Namendorf C, Pietrzik C, Hiemke C, Schmitt U.	Neuropharmacology. 2010 Nov;59(6):474-9. Epub 2010 Jul 3.	Neuropharmacology. 2010	PubMed	citation	PMID:20599439	pubmed	20599439	create date:2010/07/06 | first author:Kirschbaum KM
P2Y1 receptors inhibit long-term depression in the prefrontal cortex.	/pubmed/20570683	Guzman SJ, Schmidt H, Franke H, Krügel U, Eilers J, Illes P, Gerevich Z.	Neuropharmacology. 2010 Nov;59(6):406-15. Epub 2010 Jun 4.	Neuropharmacology. 2010	PubMed	citation	PMID:20570683	pubmed	20570683	create date:2010/06/24 | first author:Guzman SJ
A-887826 is a structurally novel, potent and voltage-dependent Na(v)1.8 sodium channel blocker that attenuates neuropathic tactile allodynia in rats.	/pubmed/20566409	Zhang XF, Shieh CC, Chapman ML, Matulenko MA, Hakeem AH, Atkinson RN, Kort ME, Marron BE, Joshi S, Honore P, Faltynek CR, Krafte DS, Jarvis MF.	Neuropharmacology. 2010 Sep;59(3):201-7. Epub 2010 Jun 1.	Neuropharmacology. 2010	PubMed	citation	PMID:20566409	pubmed	20566409	create date:2010/06/23 | first author:Zhang XF
Selective potentiation of gabapentin-mediated antinociception in the rat formalin test by the nicotinic acetylcholine receptor agonist ABT-594.	/pubmed/20562022	Munro G, Dyhr H, Grunnet M.	Neuropharmacology. 2010 Sep;59(3):208-17. Epub 2010 Jun 1.	Neuropharmacology. 2010	PubMed	citation	PMID:20562022	pubmed	20562022	create date:2010/06/22 | first author:Munro G
Binding site and ligand flexibility revealed by high resolution crystal structures of GluK1 competitive antagonists.	/pubmed/20558186	Alushin GM, Jane D, Mayer ML.	Neuropharmacology. 2011 Jan;60(1):126-34. Epub 2010 Jun 15.	Neuropharmacology. 2011	PubMed	citation	PMID:20558186	pubmed	20558186	create date:2010/06/19 | first author:Alushin GM
T-type calcium channel antagonists suppress tremor in two mouse models of essential tremor.	/pubmed/20547167	Handforth A, Homanics GE, Covey DF, Krishnan K, Lee JY, Sakimura K, Martin FC, Quesada A.	Neuropharmacology. 2010 Nov;59(6):380-7. Epub 2010 Jun 12.	Neuropharmacology. 2010	PubMed	citation	PMID:20547167	pubmed	20547167	create date:2010/06/16 | first author:Handforth A
Somatostatin and nociceptin inhibit neurons in the central nucleus of amygdala that project to the periaqueductal grey.	/pubmed/20541564	Chieng B, Christie MJ.	Neuropharmacology. 2010 Nov;59(6):425-30. Epub 2010 Jun 10.	Neuropharmacology. 2010	PubMed	citation	PMID:20541564	pubmed	20541564	create date:2010/06/15 | first author:Chieng B
The σ 1 receptor agonist 4-PPBP elicits ERK1/2 phosphorylation in primary neurons: a possible mechanism of neuroprotective action.	/pubmed/20538010	Tan F, Guio-Aguilar PL, Downes C, Zhang M, O'Donovan L, Callaway JK, Crack PJ.	Neuropharmacology. 2010 Nov;59(6):416-24. Epub 2010 Jun 9.	Neuropharmacology. 2010	PubMed	citation	PMID:20538010	pubmed	20538010	create date:2010/06/12 | first author:Tan F
The role of the NOP receptor in regulating food intake, meal pattern, and the excitability of proopiomelanocortin neurons.	/pubmed/20510254	Farhang B, Pietruszewski L, Lutfy K, Wagner EJ.	Neuropharmacology. 2010 Sep;59(3):190-200. Epub 2010 May 25.	Neuropharmacology. 2010	PubMed	citation	PMID:20510254	pubmed	20510254	create date:2010/06/01 | first author:Farhang B
Histamine and histamine receptors in pathogenesis and treatment of multiple sclerosis.	/pubmed/20493888	Jadidi-Niaragh F, Mirshafiey A.	Neuropharmacology. 2010 Sep;59(3):180-9. Epub 2010 May 21.	Neuropharmacology. 2010	PubMed	citation	PMID:20493888	pubmed	20493888	create date:2010/05/25 | first author:Jadidi-Niaragh F
Quantitative comparison of phosphodiesterase mRNA distribution in human brain and peripheral tissues.	/pubmed/20493887	Lakics V, Karran EH, Boess FG.	Neuropharmacology. 2010 Nov;59(6):367-74. Epub 2010 May 21.	Neuropharmacology. 2010	PubMed	citation	PMID:20493887	pubmed	20493887	create date:2010/05/25 | first author:Lakics V
Antidepressant-like pharmacological profile of 3-(4-fluorophenylselenyl)-2,5-diphenylselenophene: Involvement of serotonergic system.	/pubmed/20488195	Gay BM, Prigol M, Stein AL, Nogueira CW.	Neuropharmacology. 2010 Sep;59(3):172-9. Epub 2010 May 19.	Neuropharmacology. 2010	PubMed	citation	PMID:20488195	pubmed	20488195	create date:2010/05/22 | first author:Gay BM
Early developmental alterations in GABAergic protein expression in fragile X knockout mice.	/pubmed/20470805	Adusei DC, Pacey LK, Chen D, Hampson DR.	Neuropharmacology. 2010 Sep;59(3):167-71. Epub 2010 May 12.	Neuropharmacology. 2010	PubMed	citation	PMID:20470805	pubmed	20470805	create date:2010/05/18 | first author:Adusei DC
Pain is a salient stressor" that is mediated by corticotropin-releasing factor-1 receptors."	/pubmed/20470804	Hummel M, Cummons T, Lu P, Mark L, Harrison JE, Kennedy JD, Whiteside GT.	Neuropharmacology. 2010 Sep;59(3):160-6. Epub 2010 May 12.	Neuropharmacology. 2010	PubMed	citation	PMID:20470804	pubmed	20470804	create date:2010/05/18 | first author:Hummel M
Drug reprofiling using zebrafish identifies novel compounds with potential pro-myelination effects.	/pubmed/20450924	Buckley CE, Marguerie A, Roach AG, Goldsmith P, Fleming A, Alderton WK, Franklin RJ.	Neuropharmacology. 2010 Sep;59(3):149-59. Epub 2010 May 5.	Neuropharmacology. 2010	PubMed	citation	PMID:20450924	pubmed	20450924	create date:2010/05/11 | first author:Buckley CE
Multi-component signaling complexes of the delta-opioid receptor with STAT5B and G proteins.	/pubmed/20433855	Georganta EM, Agalou A, Georgoussi Z.	Neuropharmacology. 2010 Sep;59(3):139-48. Epub 2010 Apr 28.	Neuropharmacology. 2010	PubMed	citation	PMID:20433855	pubmed	20433855	create date:2010/05/04 | first author:Georganta EM
Fluoxetine protects against amyloid-beta toxicity, in part via daf-16 mediated cell signaling pathway, in Caenorhabditis elegans.	/pubmed/20420844	Keowkase R, Aboukhatwa M, Luo Y.	Neuropharmacology. 2010 Sep-Oct;59(4-5):358-65. Epub 2010 Apr 24.	Neuropharmacology. 2010	PubMed	citation	PMID:20420844	pubmed	20420844	create date:2010/04/28 | first author:Keowkase R
Delta9-tetrahydrocannabinol is a full agonist at CB1 receptors on GABA neuron axon terminals in the hippocampus.	/pubmed/20417220	Laaris N, Good CH, Lupica CR.	Neuropharmacology. 2010 Jul-Aug;59(1-2):121-7. Epub 2010 Apr 22.	Neuropharmacology. 2010	PubMed	citation	PMID:20417220	pubmed	20417220	create date:2010/04/27 | first author:Laaris N
Inhibition of adenylyl cyclase in amygdala blocks the effect of audiogenic seizure kindling in genetically epilepsy-prone rats.	/pubmed/20417219	Tupal S, Faingold C.	Neuropharmacology. 2010 Jul-Aug;59(1-2):107-11. Epub 2010 Apr 22.	Neuropharmacology. 2010	PubMed	citation	PMID:20417219	pubmed	20417219	create date:2010/04/27 | first author:Tupal S
In vivo seizure induction and affinity studies of domoic acid and isodomoic acids-D, -E and -F.	/pubmed/20416329	Sawant PM, Tyndall JD, Holland PT, Peake BM, Mountfort DO, Kerr DS.	Neuropharmacology. 2010 Sep;59(3):129-38. Epub 2010 Apr 21.	Neuropharmacology. 2010	PubMed	citation	PMID:20416329	pubmed	20416329	create date:2010/04/27 | first author:Sawant PM
Clozapine does not require 5-HT1A receptors to block the locomotor hyperactivity induced by MK-801 Clz and MK-801 in KO1A mice.	/pubmed/20412811	Scorza MC, Castañé A, Bortolozzi A, Artigas F.	Neuropharmacology. 2010 Jul-Aug;59(1-2):112-20. Epub 2010 Apr 20.	Neuropharmacology. 2010	PubMed	citation	PMID:20412811	pubmed	20412811	create date:2010/04/24 | first author:Scorza MC
Detection of increased scyllo-inositol in brain with magnetic resonance spectroscopy after dietary supplementation in Alzheimer's disease mouse models.	/pubmed/20399219	Choi JK, Carreras I, Dedeoglu A, Jenkins BG.	Neuropharmacology. 2010 Sep-Oct;59(4-5):353-7. Epub 2010 Apr 22.	Neuropharmacology. 2010	PubMed	citation	PMID:20399219	pubmed	20399219	create date:2010/04/20 | first author:Choi JK
Activation of c-Jun N-terminal kinase is required for the regulation of endoplasmic reticulum stress response in the rat dorsal striatum following repeated cocaine administration.	/pubmed/20399218	Go BS, Ahn SM, Shim I, Choe ES.	Neuropharmacology. 2010 Jul-Aug;59(1-2):100-6. Epub 2010 Apr 22.	Neuropharmacology. 2010	PubMed	citation	PMID:20399218	pubmed	20399218	create date:2010/04/20 | first author:Go BS
A glycosylphosphatidylinositol analogue reduced prion-derived peptide mediated activation of cytoplasmic phospholipase A2, synapse degeneration and neuronal death.	/pubmed/20398681	Bate C, Tayebi M, Williams A.	Neuropharmacology. 2010 Jul-Aug;59(1-2):93-9. Epub 2010 Apr 14.	Neuropharmacology. 2010	PubMed	citation	PMID:20398681	pubmed	20398681	create date:2010/04/20 | first author:Bate C
Multiphoton in vivo imaging of amyloid in animal models of Alzheimer's disease.	/pubmed/20398680	Dong J, Revilla-Sanchez R, Moss S, Haydon PG.	Neuropharmacology. 2010 Sep-Oct;59(4-5):268-75. Epub 2010 Apr 14. Review.	Neuropharmacology. 2010	PubMed	citation	PMID:20398680	pubmed	20398680	create date:2010/04/20 | first author:Dong J
Oxidative stress in Alzheimer disease: a possibility for prevention.	/pubmed/20394761	Bonda DJ, Wang X, Perry G, Nunomura A, Tabaton M, Zhu X, Smith MA.	Neuropharmacology. 2010 Sep-Oct;59(4-5):290-4. Epub 2010 Apr 13. Review.	Neuropharmacology. 2010	PubMed	citation	PMID:20394761	pubmed	20394761	create date:2010/04/17 | first author:Bonda DJ
Biomarkers in translational research of Alzheimer's disease.	/pubmed/20394760	Tarawneh R, Holtzman DM.	Neuropharmacology. 2010 Sep-Oct;59(4-5):310-22. Epub 2010 Apr 13. Review.	Neuropharmacology. 2010	PubMed	citation	PMID:20394760	pubmed	20394760	create date:2010/04/17 | first author:Tarawneh R
Immunotherapy for Alzheimer's disease.	/pubmed/20388523	Solomon B, Frenkel D.	Neuropharmacology. 2010 Sep-Oct;59(4-5):303-9. Epub 2010 Apr 11. Review.	Neuropharmacology. 2010	PubMed	citation	PMID:20388523	pubmed	20388523	create date:2010/04/15 | first author:Solomon B
Oligomerisation differentially affects the acute and chronic actions of amyloid-beta in vitro.	/pubmed/20388522	Innocent N, Evans N, Hille C, Wonnacott S.	Neuropharmacology. 2010 Sep-Oct;59(4-5):343-52. Epub 2010 Apr 11.	Neuropharmacology. 2010	PubMed	citation	PMID:20388522	pubmed	20388522	create date:2010/04/15 | first author:Innocent N
Ictal activity induced by group I metabotropic glutamate receptor activation and loss of afterhyperpolarizations.	/pubmed/20385148	Pan YZ, Karr L, Rutecki P.	Neuropharmacology. 2010 Jul-Aug;59(1-2):86-92. Epub 2010 Apr 10.	Neuropharmacology. 2010	PubMed	citation	PMID:20385148	pubmed	20385148	create date:2010/04/14 | first author:Pan YZ
Icariin protects against brain injury by enhancing SIRT1-dependent PGC-1alpha expression in experimental stroke.	/pubmed/20381504	Zhu HR, Wang ZY, Zhu XL, Wu XX, Li EG, Xu Y.	Neuropharmacology. 2010 Jul-Aug;59(1-2):70-6. Epub 2010 Apr 8.	Neuropharmacology. 2010	PubMed	citation	PMID:20381504	pubmed	20381504	create date:2010/04/13 | first author:Zhu HR
Citalopram (antidepressant) administration causes sexual dysfunction in male mice through RF-amide related peptide in the dorsomedial hypothalamus.	/pubmed/20381503	Soga T, Wong DW, Clarke IJ, Parhar IS.	Neuropharmacology. 2010 Jul-Aug;59(1-2):77-85. Epub 2010 Apr 8.	Neuropharmacology. 2010	PubMed	citation	PMID:20381503	pubmed	20381503	create date:2010/04/13 | first author:Soga T
The tricyclic antidepressants amitriptyline, nortriptyline and imipramine are weak antagonists of human and rat alpha1B-adrenoceptors.	/pubmed/20363235	Nojimoto FD, Mueller A, Hebeler-Barbosa F, Akinaga J, Lima V, Kiguti LR, Pupo AS.	Neuropharmacology. 2010 Jul-Aug;59(1-2):49-57. Epub 2010 Apr 2.	Neuropharmacology. 2010	PubMed	citation	PMID:20363235	pubmed	20363235	create date:2010/04/07 | first author:Nojimoto FD
Mechanisms of inhibition of CaV3.1 T-type calcium current by aliphatic alcohols.	/pubmed/20363234	Eckle VS, Todorovic SM.	Neuropharmacology. 2010 Jul-Aug;59(1-2):58-69. Epub 2010 Apr 2.	Neuropharmacology. 2010	PubMed	citation	PMID:20363234	pubmed	20363234	create date:2010/04/07 | first author:Eckle VS
Sinapic acid attenuates kainic acid-induced hippocampal neuronal damage in mice.	/pubmed/20363233	Kim DH, Yoon BH, Jung WY, Kim JM, Park SJ, Park DH, Huh Y, Park C, Cheong JH, Lee KT, Shin CY, Ryu JH.	Neuropharmacology. 2010 Jul-Aug;59(1-2):20-30. Epub 2010 Apr 2.	Neuropharmacology. 2010	PubMed	citation	PMID:20363233	pubmed	20363233	create date:2010/04/07 | first author:Kim DH
The type IV phosphodiesterase inhibitor rolipram disturbs expression and extinction of conditioned fear in mice.	/pubmed/20362594	Mueller EM, Hofmann SG, Cherry JA.	Neuropharmacology. 2010 Jul-Aug;59(1-2):1-8. Epub 2010 Apr 1.	Neuropharmacology. 2010	PubMed	citation	PMID:20362594	pubmed	20362594	create date:2010/04/07 | first author:Mueller EM
Noradrenaline acting at beta-adrenoceptors induces expression of IL-1beta and its negative regulators IL-1ra and IL-1RII, and drives an overall anti-inflammatory phenotype in rat cortex.	/pubmed/20361987	McNamee EN, Griffin EW, Ryan KM, Ryan KJ, Heffernan S, Harkin A, Connor TJ.	Neuropharmacology. 2010 Jul-Aug;59(1-2):37-48. Epub 2010 Mar 31.	Neuropharmacology. 2010	PubMed	citation	PMID:20361987	pubmed	20361987	create date:2010/04/07 | first author:McNamee EN
5-HT2A receptor antagonists improve motor impairments in the MPTP mouse model of Parkinson's disease.	/pubmed/20361986	Ferguson MC, Nayyar T, Deutch AY, Ansah TA.	Neuropharmacology. 2010 Jul-Aug;59(1-2):31-6. Epub 2010 Mar 31.	Neuropharmacology. 2010	PubMed	citation	PMID:20361986	pubmed	20361986	create date:2010/04/07 | first author:Ferguson MC
The psychostimulant modafinil facilitates water maze performance and augments synaptic potentiation in dentate gyrus.	/pubmed/20347854	Tsanov M, Lyons DG, Barlow S, González Reyes RE, O'Mara SM.	Neuropharmacology. 2010 Jul-Aug;59(1-2):9-19. Epub 2010 Mar 27.	Neuropharmacology. 2010	PubMed	citation	PMID:20347854	pubmed	20347854	create date:2010/03/30 | first author:Tsanov M
Mitochondrial fragmentation and neuronal cell death in response to the Bcl-2/Bcl-x(L)/Bcl-w antagonist ABT-737.	/pubmed/20307556	Young KW, Piñón LG, Dhiraj D, Twiddy D, Macfarlane M, Hickman J, Nicotera P.	Neuropharmacology. 2010 Jun;58(8):1258-67. Epub 2010 Mar 20.	Neuropharmacology. 2010	PubMed	citation	PMID:20307556	pubmed	20307556	create date:2010/03/24 | first author:Young KW
Genistein directly inhibits native and recombinant NMDA receptors.	/pubmed/20303997	Huang R, Singh M, Dillon GH.	Neuropharmacology. 2010 Jun;58(8):1246-51. Epub 2010 Mar 19.	Neuropharmacology. 2010	PubMed	citation	PMID:20303997	pubmed	20303997	create date:2010/03/23 | first author:Huang R
Pharmacological magnetic resonance imaging of muscarinic acetylcholine receptor activation in rat brain.	/pubmed/20303996	Hoff EI, van Oostenbrugge RJ, Otte WM, van der Marel K, Steinbusch HW, Dijkhuizen RM.	Neuropharmacology. 2010 Jun;58(8):1252-7. Epub 2010 Mar 19.	Neuropharmacology. 2010	PubMed	citation	PMID:20303996	pubmed	20303996	create date:2010/03/23 | first author:Hoff EI
Extinction with varenicline and nornicotine, but not ABT-418, weakens conditioned responding evoked by the interoceptive stimulus effects of nicotine.	/pubmed/20302882	Reichel CM, Murray JE, Barr JD, Bevins RA.	Neuropharmacology. 2010 Jun;58(8):1237-45. Epub 2010 Mar 17.	Neuropharmacology. 2010	PubMed	citation	PMID:20302882	pubmed	20302882	create date:2010/03/23 | first author:Reichel CM
Evaluation of the antiallodynic, teratogenic and pharmacokinetic profile of stereoisomers of valnoctamide, an amide derivative of a chiral isomer of valproic acid.	/pubmed/20230843	Kaufmann D, Yagen B, Minert A, Wlodarczyk B, Finnell RH, Schurig V, Devor M, Bialer M.	Neuropharmacology. 2010 Jun;58(8):1228-36. Epub 2010 Mar 15.	Neuropharmacology. 2010	PubMed	citation	PMID:20230843	pubmed	20230843	create date:2010/03/17 | first author:Kaufmann D
Zolpidem modulation of phasic and tonic GABA currents in the rat dorsal motor nucleus of the vagus.	/pubmed/20226798	Gao H, Smith BN.	Neuropharmacology. 2010 Jun;58(8):1220-7. Epub 2010 Mar 11.	Neuropharmacology. 2010	PubMed	citation	PMID:20226798	pubmed	20226798	create date:2010/03/17 | first author:Gao H
Characterization of active and inactive states of CB1 receptor and the differential binding state modulation by cannabinoid agonists, antagonists and inverse agonists.	/pubmed/20214912	Gullapalli S, Amrutkar D, Gupta S, Kandadi MR, Kumar H, Gandhi M, Karande V, Narayanan S.	Neuropharmacology. 2010 Jun;58(8):1215-9. Epub 2010 Mar 7.	Neuropharmacology. 2010	PubMed	citation	PMID:20214912	pubmed	20214912	create date:2010/03/11 | first author:Gullapalli S
Effects of hydroxamate metalloendoprotease inhibitors on botulinum neurotoxin A poisoned mouse neuromuscular junctions.	/pubmed/20211192	Thyagarajan B, Potian JG, Garcia CC, Hognason K, Capková K, Moe ST, Jacobson AR, Janda KD, McArdle JJ.	Neuropharmacology. 2010 Jun;58(8):1189-98. Epub 2010 Mar 6.	Neuropharmacology. 2010	PubMed	citation	PMID:20211192	pubmed	20211192	create date:2010/03/10 | first author:Thyagarajan B
Hyperactivity of the dopaminergic system in NTS1 and NTS2 null mice.	/pubmed/20211191	Liang Y, Boules M, Li Z, Williams K, Miura T, Oliveros A, Richelson E.	Neuropharmacology. 2010 Jun;58(8):1199-205. Epub 2010 Mar 6.	Neuropharmacology. 2010	PubMed	citation	PMID:20211191	pubmed	20211191	create date:2010/03/10 | first author:Liang Y
The PLC/IP 3 R/PKC pathway is required for ethanol-enhanced GABA release.	/pubmed/20206640	Kelm MK, Weinberg RJ, Criswell HE, Breese GR.	Neuropharmacology. 2010 Jun;58(7):1179-86. Epub 2010 Mar 4.	Neuropharmacology. 2010	PubMed	citation	PMID:20206640	pubmed	20206640	create date:2010/03/09 | first author:Kelm MK
Title	URL	Description	Details	ShortDetails	Resource	Type	Identifiers	Db	EntrezUID	Properties
N-desmethylclozapine (NDMC) is an antagonist at the human native muscarinic M(1) receptor.	/pubmed/20206188	Thomas DR, Dada A, Jones GA, Deisz RA, Gigout S, Langmead CJ, Werry TD, Hendry N, Hagan JJ, Davies CH, Watson JM.	Neuropharmacology. 2010 Jun;58(8):1206-14. Epub 2010 Mar 3.	Neuropharmacology. 2010	PubMed	citation	PMID:20206188	pubmed	20206188	create date:2010/03/09 | first author:Thomas DR
Effect of amphetamine on extracellular concentrations of amino acids in striatum in neurotensin subtype 1 and 2 receptor null mice: a possible interaction between neurotensin receptors and amino acid systems for study of schizophrenia.	/pubmed/20193696	Li Z, Liang Y, Boules M, Gordillo A, Richelson E.	Neuropharmacology. 2010 Jun;58(7):1174-8. Epub 2010 Mar 1.	Neuropharmacology. 2010	PubMed	citation	PMID:20193696	pubmed	20193696	create date:2010/03/03 | first author:Li Z
Association analysis of SIGMAR1 with major depressive disorder and SSRI response.	/pubmed/20178807	Kishi T, Yoshimura R, Okochi T, Fukuo Y, Kitajima T, Okumura T, Tsunoka T, Kawashima K, Yamanouchi Y, Kinoshita Y, Umene-Nakano W, Naitoh H, Nakamura J, Ozaki N, Iwata N.	Neuropharmacology. 2010 Jun;58(7):1168-73. Epub 2010 Feb 21.	Neuropharmacology. 2010	PubMed	citation	PMID:20178807	pubmed	20178807	create date:2010/02/25 | first author:Kishi T
TrkB signaling is required for behavioral sensitization and conditioned place preference induced by a single injection of cocaine.	/pubmed/20176040	Crooks KR, Kleven DT, Rodriguiz RM, Wetsel WC, McNamara JO.	Neuropharmacology. 2010 Jun;58(7):1067-77. Epub 2010 Feb 20.	Neuropharmacology. 2010	PubMed	citation	PMID:20176040	pubmed	20176040	create date:2010/02/24 | first author:Crooks KR
Diphenidol inhibited sodium currents and produced spinal anesthesia.	/pubmed/20176039	Leung YM, Wu BT, Chen YC, Hung CH, Chen YW.	Neuropharmacology. 2010 Jun;58(7):1147-52. Epub 2010 Feb 20.	Neuropharmacology. 2010	PubMed	citation	PMID:20176039	pubmed	20176039	create date:2010/02/24 | first author:Leung YM
Exposure of the amygdala to elevated levels of corticosterone alters colonic motility in response to acute psychological stress.	/pubmed/20170666	Venkova K, Johnson AC, Myers B, Greenwood-Van Meerveld B.	Neuropharmacology. 2010 Jun;58(7):1161-7. Epub 2010 Feb 17.	Neuropharmacology. 2010	PubMed	citation	PMID:20170666	pubmed	20170666	create date:2010/02/23 | first author:Venkova K
DHEA prevents Aβ25-35-impaired survival of newborn neurons in the dentate gyrus through a modulation of PI3K-Akt-mTOR signaling.	/pubmed/20167228	Li L, Xu B, Zhu Y, Chen L, Sokabe M, Chen L.	Neuropharmacology. 2010 Sep-Oct;59(4-5):323-33. Epub 2010 Feb 16.	Neuropharmacology. 2010	PubMed	citation	PMID:20167228	pubmed	20167228	create date:2010/02/20 | first author:Li L
The functional neurophysiology of the amyloid precursor protein (APP) processing pathway.	/pubmed/20167227	Randall AD, Witton J, Booth C, Hynes-Allen A, Brown JT.	Neuropharmacology. 2010 Sep-Oct;59(4-5):243-67. Epub 2010 Feb 16. Review.	Neuropharmacology. 2010	PubMed	citation	PMID:20167227	pubmed	20167227	create date:2010/02/20 | first author:Randall AD
Oxytocin induces penile erection when injected into the ventral subiculum: role of nitric oxide and glutamic acid.	/pubmed/20156463	Melis MR, Succu S, Cocco C, Caboni E, Sanna F, Boi A, Ferri GL, Argiolas A.	Neuropharmacology. 2010 Jun;58(7):1153-60. Epub 2010 Feb 13.	Neuropharmacology. 2010	PubMed	citation	PMID:20156463	pubmed	20156463	create date:2010/02/17 | first author:Melis MR
Neurochemical basis for symptomatic treatment of Alzheimer's disease.	/pubmed/20156462	Francis PT, Ramírez MJ, Lai MK.	Neuropharmacology. 2010 Sep-Oct;59(4-5):221-9. Epub 2010 Feb 13. Review.	Neuropharmacology. 2010	PubMed	citation	PMID:20156462	pubmed	20156462	create date:2010/02/17 | first author:Francis PT
A mutant thyroid hormone receptor alpha1 alters hippocampal circuitry and reduces seizure susceptibility in mice.	/pubmed/20153760	Hadjab-Lallemend S, Wallis K, van Hogerlinden M, Dudazy S, Nordström K, Vennström B, Fisahn A.	Neuropharmacology. 2010 Jun;58(7):1130-9. Epub 2010 Feb 12.	Neuropharmacology. 2010	PubMed	citation	PMID:20153760	pubmed	20153760	create date:2010/02/16 | first author:Hadjab-Lallemend S
Influence of BDNF and COMT polymorphisms on emotional decision making.	/pubmed/20153759	Kang JI, Namkoong K, Ha RY, Jhung K, Kim YT, Kim SJ.	Neuropharmacology. 2010 Jun;58(7):1109-13. Epub 2010 Feb 12.	Neuropharmacology. 2010	PubMed	citation	PMID:20153759	pubmed	20153759	create date:2010/02/16 | first author:Kang JI
Microglia signaling as a target of donepezil.	/pubmed/20153342	Hwang J, Hwang H, Lee HW, Suk K.	Neuropharmacology. 2010 Jun;58(7):1122-9. Epub 2010 Feb 11.	Neuropharmacology. 2010	PubMed	citation	PMID:20153342	pubmed	20153342	create date:2010/02/16 | first author:Hwang J
Effects of serotonin (5-HT)2 receptor ligands on depression-like behavior during nicotine withdrawal.	/pubmed/20153341	Zaniewska M, McCreary AC, Wydra K, Filip M.	Neuropharmacology. 2010 Jun;58(7):1140-6. Epub 2010 Feb 11.	Neuropharmacology. 2010	PubMed	citation	PMID:20153341	pubmed	20153341	create date:2010/02/16 | first author:Zaniewska M
Pharmacokinetics and bioactivity of glial cell line-derived factor (GDNF) and neurturin (NTN) infused into the rat brain.	/pubmed/20153340	Hadaczek P, Johnston L, Forsayeth J, Bankiewicz KS.	Neuropharmacology. 2010 Jun;58(7):1114-21. Epub 2010 Feb 11.	Neuropharmacology. 2010	PubMed	citation	PMID:20153340	pubmed	20153340	create date:2010/02/16 | first author:Hadaczek P
Tau protein and tau aggregation inhibitors.	/pubmed/20149808	Bulic B, Pickhardt M, Mandelkow EM, Mandelkow E.	Neuropharmacology. 2010 Sep-Oct;59(4-5):276-89. Epub 2010 Feb 10. Review.	Neuropharmacology. 2010	PubMed	citation	PMID:20149808	pubmed	20149808	create date:2010/02/13 | first author:Bulic B
Dopamine on D2-like receptors reboosts" dopamine D1-like receptor-mediated behavioural activation in rats licking for sucrose."	/pubmed/20149807	D'Aquila PS.	Neuropharmacology. 2010 Jun;58(7):1085-96. Epub 2010 Feb 10.	Neuropharmacology. 2010	PubMed	citation	PMID:20149807	pubmed	20149807	create date:2010/02/13 | first author:D'Aquila PS
Recent advancements in stem cell and gene therapies for neurological disorders and intractable epilepsy.	/pubmed/20146928	Naegele JR, Maisano X, Yang J, Royston S, Ribeiro E.	Neuropharmacology. 2010 May;58(6):855-64. Epub 2010 Feb 8. Review.	Neuropharmacology. 2010	PubMed	citation	PMID:20146928	pubmed	20146928	create date:2010/02/12 | first author:Naegele JR
The stem cell journey: from paradise to purgatory.	/pubmed/20146927	Bordey A.	Neuropharmacology. 2010 May;58(6):833-4. Epub 2010 Feb 8. No abstract available.	Neuropharmacology. 2010	PubMed	citation	PMID:20146927	pubmed	20146927	create date:2010/02/12 | first author:Bordey A
Homologous posttranscriptional regulation of insulin-like growth factor-I receptor level via glycogen synthase kinase-3beta and mammalian target of rapamycin in adrenal chromaffin cells: effect on tau phosphorylation.	/pubmed/20144629	Nemoto T, Satoh S, Maruta T, Kanai T, Yoshikawa N, Miyazaki S, Yanagita T, Wada A.	Neuropharmacology. 2010 Jun;58(7):1097-108. Epub 2010 Feb 6.	Neuropharmacology. 2010	PubMed	citation	PMID:20144629	pubmed	20144629	create date:2010/02/11 | first author:Nemoto T
Decreased numbers of progenitor cells but no response to antidepressant drugs in the hippocampus of elderly depressed patients.	/pubmed/20138063	Lucassen PJ, Stumpel MW, Wang Q, Aronica E.	Neuropharmacology. 2010 May;58(6):940-9. Epub 2010 Feb 9.	Neuropharmacology. 2010	PubMed	citation	PMID:20138063	pubmed	20138063	create date:2010/02/09 | first author:Lucassen PJ
Repeated anabolic androgenic steroid treatment causes antidepressant-reversible alterations of the hypothalamic-pituitary-adrenal axis, BDNF levels and behavior.	/pubmed/20138062	Matrisciano F, Modafferi AM, Togna GI, Barone Y, Pinna G, Nicoletti F, Scaccianoce S.	Neuropharmacology. 2010 Jun;58(7):1078-84. Epub 2010 Feb 4.	Neuropharmacology. 2010	PubMed	citation	PMID:20138062	pubmed	20138062	create date:2010/02/09 | first author:Matrisciano F
Diarylamidines: high potency inhibitors of acid-sensing ion channels.	/pubmed/20114056	Chen X, Qiu L, Li M, Dürrnagel S, Orser BA, Xiong ZG, MacDonald JF.	Neuropharmacology. 2010 Jun;58(7):1045-53. Epub 2010 Jan 28.	Neuropharmacology. 2010	PubMed	citation	PMID:20114056	pubmed	20114056	create date:2010/02/02 | first author:Chen X
Structural differences determine the relative selectivity of nicotinic compounds for native alpha 4 beta 2*-, alpha 6 beta 2*-, alpha 3 beta 4*- and alpha 7-nicotine acetylcholine receptors.	/pubmed/20114055	Grady SR, Drenan RM, Breining SR, Yohannes D, Wageman CR, Fedorov NB, McKinney S, Whiteaker P, Bencherif M, Lester HA, Marks MJ.	Neuropharmacology. 2010 Jun;58(7):1054-66. Epub 2010 Jan 28.	Neuropharmacology. 2010	PubMed	citation	PMID:20114055	pubmed	20114055	create date:2010/02/02 | first author:Grady SR
Direct angiotensin II type 2 receptor stimulation decreases dopamine synthesis in the rat striatum.	/pubmed/20097214	Mertens B, Vanderheyden P, Michotte Y, Sarre S.	Neuropharmacology. 2010 Jun;58(7):1038-44. Epub 2010 Jan 26.	Neuropharmacology. 2010	PubMed	citation	PMID:20097214	pubmed	20097214	create date:2010/01/26 | first author:Mertens B
A symphony of signals conducts early and late stages of adult neurogenesis.	/pubmed/20097213	Pathania M, Yan LD, Bordey A.	Neuropharmacology. 2010 May;58(6):865-76. Epub 2010 Jan 25. Review.	Neuropharmacology. 2010	PubMed	citation	PMID:20097213	pubmed	20097213	create date:2010/01/26 | first author:Pathania M
Neurotransmitter roles in synaptic modulation, plasticity and learning in the dorsal striatum.	/pubmed/20096294	Lovinger DM.	Neuropharmacology. 2010 Jun;58(7):951-61. Epub 2010 Jan 21. Review.	Neuropharmacology. 2010	PubMed	citation	PMID:20096294	pubmed	20096294	create date:2010/01/26 | first author:Lovinger DM
Evaluation of transport of common antiepileptic drugs by human multidrug resistance-associated proteins (MRP1, 2 and 5) that are overexpressed in pharmacoresistant epilepsy.	/pubmed/20080116	Luna-Tortós C, Fedrowitz M, Löscher W.	Neuropharmacology. 2010 Jun;58(7):1019-32. Epub 2010 Jan 18.	Neuropharmacology. 2010	PubMed	citation	PMID:20080116	pubmed	20080116	create date:2010/01/19 | first author:Luna-Tortós C
Involvement of alpha-MSH in the social isolation induced anxiety- and depression-like behaviors in rat.	/pubmed/20080115	Kokare DM, Dandekar MP, Singru PS, Gupta GL, Subhedar NK.	Neuropharmacology. 2010 Jun;58(7):1009-18. Epub 2010 Jan 18.	Neuropharmacology. 2010	PubMed	citation	PMID:20080115	pubmed	20080115	create date:2010/01/19 | first author:Kokare DM
Functional evidence for different roles of GABAA and GABAB receptors in modulating mouse gastric tone.	/pubmed/20080114	Rotondo A, Serio R, Mulè F.	Neuropharmacology. 2010 Jun;58(7):1033-7. Epub 2010 Jan 18.	Neuropharmacology. 2010	PubMed	citation	PMID:20080114	pubmed	20080114	create date:2010/01/19 | first author:Rotondo A
Brain lipid metabolism, apolipoprotein E and the pathophysiology of Alzheimer's disease.	/pubmed/20079752	Bales KR.	Neuropharmacology. 2010 Sep-Oct;59(4-5):295-302. Epub 2010 Jan 15. Review.	Neuropharmacology. 2010	PubMed	citation	PMID:20079752	pubmed	20079752	create date:2010/01/19 | first author:Bales KR
MK-801 inhibits L-DOPA-induced abnormal involuntary movements only at doses that worsen parkinsonism.	/pubmed/20079362	Paquette MA, Anderson AM, Lewis JR, Meshul CK, Johnson SW, Paul Berger S.	Neuropharmacology. 2010 Jun;58(7):1002-8. Epub 2010 Jan 14.	Neuropharmacology. 2010	PubMed	citation	PMID:20079362	pubmed	20079362	create date:2010/01/19 | first author:Paquette MA
Treatment with progesterone after focal cerebral ischemia suppresses proliferation of progenitor cells but enhances survival of newborn neurons in adult male mice.	/pubmed/20079361	Zhang Z, Yang R, Cai W, Bai Y, Sokabe M, Chen L.	Neuropharmacology. 2010 May;58(6):930-9. Epub 2010 Jan 14.	Neuropharmacology. 2010	PubMed	citation	PMID:20079361	pubmed	20079361	create date:2010/01/19 | first author:Zhang Z
Effect of the metabotropic glutamate receptor type 5 antagonists MPEP and MTEP in parkinsonian monkeys.	/pubmed/20074579	Morin N, Grégoire L, Gomez-Mancilla B, Gasparini F, Di Paolo T.	Neuropharmacology. 2010 Jun;58(7):981-6. Epub 2010 Jan 13.	Neuropharmacology. 2010	PubMed	citation	PMID:20074579	pubmed	20074579	create date:2010/01/16 | first author:Morin N
Neuroprotective and neuroproliferative activities of NeuroAid (MLC601, MLC901), a Chinese medicine, in vitro and in vivo.	/pubmed/20064536	Heurteaux C, Gandin C, Borsotto M, Widmann C, Brau F, Lhuillier M, Onteniente B, Lazdunski M.	Neuropharmacology. 2010 Jun;58(7):987-1001. Epub 2010 Jan 11.	Neuropharmacology. 2010	PubMed	citation	PMID:20064536	pubmed	20064536	create date:2010/01/13 | first author:Heurteaux C
Pharmacological characterization of a novel positive modulator at alpha 4 beta 3 delta-containing extrasynaptic GABA(A) receptors.	/pubmed/20060846	Hoestgaard-Jensen K, Dalby NO, Wolinsky TD, Murphey C, Jones KA, Rottländer M, Frederiksen K, Watson WP, Jensen K, Ebert B.	Neuropharmacology. 2010 Mar-Apr;58(4-5):702-11. Epub 2010 Jan 12.	Neuropharmacology. 2010	PubMed	citation	PMID:20060846	pubmed	20060846	create date:2010/01/12 | first author:Hoestgaard-Jensen K
Hippocampal neurogenesis as a target for the treatment of mental illness: a critical evaluation.	/pubmed/20060007	DeCarolis NA, Eisch AJ.	Neuropharmacology. 2010 May;58(6):884-93. Epub 2010 Jan 6. Review.	Neuropharmacology. 2010	PubMed	citation	PMID:20060007	pubmed	20060007	create date:2010/01/12 | first author:DeCarolis NA
Blood-brain barrier permeability and tPA-mediated neurotoxicity.	/pubmed/20060006	Abu Fanne R, Nassar T, Yarovoi S, Rayan A, Lamensdorf I, Karakoveski M, Vadim P, Jammal M, Cines DB, Higazi AA.	Neuropharmacology. 2010 Jun;58(7):972-80. Epub 2010 Jan 6.	Neuropharmacology. 2010	PubMed	citation	PMID:20060006	pubmed	20060006	create date:2010/01/12 | first author:Abu Fanne R
Thyroid hormone prevents cognitive deficit in a mouse model of Alzheimer's disease.	/pubmed/20045708	Fu AL, Zhou CY, Chen X.	Neuropharmacology. 2010 Mar-Apr;58(4-5):722-9. Epub 2010 Jan 5.	Neuropharmacology. 2010	PubMed	citation	PMID:20045708	pubmed	20045708	create date:2010/01/05 | first author:Fu AL
mGluR-mediated and endocannabinoid-dependent long-term depression in the hilar region of the rat dentate gyrus.	/pubmed/20045707	Nahir B, Lindsly C, Frazier CJ.	Neuropharmacology. 2010 Mar-Apr;58(4-5):712-21. Epub 2010 Jan 5.	Neuropharmacology. 2010	PubMed	citation	PMID:20045707	pubmed	20045707	create date:2010/01/05 | first author:Nahir B
De-routing neuronal precursors in the adult brain to sites of injury: role of the vasculature.	/pubmed/20045706	Massouh M, Saghatelyan A.	Neuropharmacology. 2010 May;58(6):877-83. Epub 2010 Jan 1. Review.	Neuropharmacology. 2010	PubMed	citation	PMID:20045706	pubmed	20045706	create date:2010/01/05 | first author:Massouh M
Primary brain tumors, neural stem cell, and brain tumor cancer cells: where is the link?	/pubmed/20045420	Germano I, Swiss V, Casaccia P.	Neuropharmacology. 2010 May;58(6):903-10. Epub 2010 Jan 1. Review.	Neuropharmacology. 2010	PubMed	citation	PMID:20045420	pubmed	20045420	create date:2010/01/05 | first author:Germano I
Central interleukin-10 attenuates lipopolysaccharide-induced changes in food intake, energy expenditure and hypothalamic Fos expression.	/pubmed/20045008	Hollis JH, Lemus M, Evetts MJ, Oldfield BJ.	Neuropharmacology. 2010 Mar-Apr;58(4-5):730-8. Epub 2009 Dec 31.	Neuropharmacology. 2010	PubMed	citation	PMID:20045008	pubmed	20045008	create date:2010/01/05 | first author:Hollis JH
Alpha1-adrenoceptors modulate citalopram-induced serotonin release.	/pubmed/20043931	Rea K, Folgering J, Westerink BH, Cremers TI.	Neuropharmacology. 2010 Jun;58(7):962-71. Epub 2009 Dec 31.	Neuropharmacology. 2010	PubMed	citation	PMID:20043931	pubmed	20043931	create date:2010/01/02 | first author:Rea K
Peripheral antinociceptive effects of low doses of naloxone in an in vivo and in vitro model of trigeminal nociception.	/pubmed/20036676	Capuano A, De Corato A, Treglia M, Tringali G, Currò D, Dello Russo C, Navarra P.	Neuropharmacology. 2010 Mar-Apr;58(4-5):784-92. Epub 2009 Dec 29.	Neuropharmacology. 2010	PubMed	citation	PMID:20036676	pubmed	20036676	create date:2009/12/29 | first author:Capuano A
Decreased glutathione levels and altered antioxidant defense in an animal model of schizophrenia: long-term effects of perinatal phencyclidine administration.	/pubmed/20036264	Radonjić NV, Knezević ID, Vilimanovich U, Kravić-Stevović T, Marina LV, Nikolić T, Todorović V, Bumbasirević V, Petronijević ND.	Neuropharmacology. 2010 Mar-Apr;58(4-5):739-45. Epub 2009 Dec 27.	Neuropharmacology. 2010	PubMed	citation	PMID:20036264	pubmed	20036264	create date:2009/12/29 | first author:Radonjić NV
Mechanism of St. John's wort extract (STW3-VI) during chronic restraint stress is mediated by the interrelationship of the immune, oxidative defense, and neuroendocrine system.	/pubmed/20036263	Grundmann O, Lv Y, Kelber O, Butterweck V.	Neuropharmacology. 2010 Mar-Apr;58(4-5):767-73. Epub 2009 Dec 28.	Neuropharmacology. 2010	PubMed	citation	PMID:20036263	pubmed	20036263	create date:2009/12/29 | first author:Grundmann O
Stem cell transplantation for neurometabolic and neurodegenerative diseases.	/pubmed/20036262	Shihabuddin LS, Aubert I.	Neuropharmacology. 2010 May;58(6):845-54. Epub 2009 Dec 28. Review.	Neuropharmacology. 2010	PubMed	citation	PMID:20036262	pubmed	20036262	create date:2009/12/29 | first author:Shihabuddin LS
Chronic stress enhances synaptic plasticity due to disinhibition in the anterior cingulate cortex and induces hyper-locomotion in mice.	/pubmed/20035774	Ito H, Nagano M, Suzuki H, Murakoshi T.	Neuropharmacology. 2010 Mar-Apr;58(4-5):746-57. Epub 2009 Dec 24.	Neuropharmacology. 2010	PubMed	citation	PMID:20035774	pubmed	20035774	create date:2009/12/29 | first author:Ito H
Cannabinoid receptor-mediated antinociception with acetaminophen drug combinations in rats with neuropathic spinal cord injury pain.	/pubmed/20035773	Hama AT, Sagen J.	Neuropharmacology. 2010 Mar-Apr;58(4-5):758-66. Epub 2009 Dec 24.	Neuropharmacology. 2010	PubMed	citation	PMID:20035773	pubmed	20035773	create date:2009/12/29 | first author:Hama AT
Title	URL	Description	Details	ShortDetails	Resource	Type	Identifiers	Db	EntrezUID	Properties
Cilostazol improves cognitive function in mice by increasing the production of insulin-like growth factor-I in the hippocampus.	/pubmed/20035772	Zhao J, Harada N, Kurihara H, Nakagata N, Okajima K.	Neuropharmacology. 2010 Mar-Apr;58(4-5):774-83. Epub 2009 Dec 24.	Neuropharmacology. 2010	PubMed	citation	PMID:20035772	pubmed	20035772	create date:2009/12/29 | first author:Zhao J
Acute ethanol treatment prevents endocannabinoid-mediated long-lasting disinhibition of striatal output.	/pubmed/20026138	Clarke RB, Adermark L.	Neuropharmacology. 2010 Mar-Apr;58(4-5):799-805. Epub 2009 Dec 21.	Neuropharmacology. 2010	PubMed	citation	PMID:20026138	pubmed	20026138	create date:2009/12/23 | first author:Clarke RB
Agonist-induced restoration of hippocampal neurogenesis and cognitive improvement in a model of cholinergic denervation.	/pubmed/20026137	Van Kampen JM, Eckman CB.	Neuropharmacology. 2010 May;58(6):921-9. Epub 2009 Dec 22.	Neuropharmacology. 2010	PubMed	citation	PMID:20026137	pubmed	20026137	create date:2009/12/23 | first author:Van Kampen JM
Intravenous levetiracetam in the rat pilocarpine-induced status epilepticus model: behavioral, physiological and histological studies.	/pubmed/20026136	Zheng Y, Moussally J, Cash SS, Karnam HB, Cole AJ.	Neuropharmacology. 2010 Mar-Apr;58(4-5):793-8. Epub 2009 Dec 21.	Neuropharmacology. 2010	PubMed	citation	PMID:20026136	pubmed	20026136	create date:2009/12/23 | first author:Zheng Y
From synapse to nucleus: novel targets for treating depression.	/pubmed/20018197	Covington HE 3rd, Vialou V, Nestler EJ.	Neuropharmacology. 2010 Mar-Apr;58(4-5):683-93. Epub 2009 Dec 17. Review.	Neuropharmacology. 2010	PubMed	citation	PMID:20018197	pubmed	20018197	create date:2009/12/19 | first author:Covington HE 3rd
Functional and biochemical evidence indicating beneficial effect of Melatonin and Nicotinamide alone and in combination in experimental diabetic neuropathy.	/pubmed/20005237	Negi G, Kumar A, Kaundal RK, Gulati A, Sharma SS.	Neuropharmacology. 2010 Mar;58(3):585-92. Epub 2009 Dec 11.	Neuropharmacology. 2010	PubMed	citation	PMID:20005237	pubmed	20005237	create date:2009/12/17 | first author:Negi G
Selective potentiation of homomeric P2X2 ionotropic ATP receptors by a fast non-genomic action of progesterone.	/pubmed/20004677	De Roo M, Boué-Grabot E, Schlichter R.	Neuropharmacology. 2010 Mar;58(3):569-77. Epub 2009 Dec 16.	Neuropharmacology. 2010	PubMed	citation	PMID:20004677	pubmed	20004677	create date:2009/12/17 | first author:De Roo M
Roles of cutaneous versus spinal TRPA1 channels in mechanical hypersensitivity in the diabetic or mustard oil-treated non-diabetic rat.	/pubmed/20004676	Wei H, Chapman H, Saarnilehto M, Kuokkanen K, Koivisto A, Pertovaara A.	Neuropharmacology. 2010 Mar;58(3):578-84. Epub 2009 Dec 29.	Neuropharmacology. 2010	PubMed	citation	PMID:20004676	pubmed	20004676	create date:2009/12/17 | first author:Wei H
Modulatory effects of S 38232, a non alpha-7 containing nicotine acetylcholine receptor agonist on network activity in the mouse hippocampus.	/pubmed/20004675	Lagostena L, Danober L, Challal S, Lestage P, Mocaër E, Trocmé-Thibierge C, Cherubini E.	Neuropharmacology. 2010 Mar-Apr;58(4-5):806-15. Epub 2009 Dec 24.	Neuropharmacology. 2010	PubMed	citation	PMID:20004675	pubmed	20004675	create date:2009/12/17 | first author:Lagostena L
The effect of antiparkinsonian drugs on oxidative stress induced pathological [3H]dopamine efflux after in vitro rotenone exposure in rat striatal slices.	/pubmed/19995567	Milusheva E, Baranyi M, Kormos E, Hracskó Z, Sylvester Vizi E, Sperlágh B.	Neuropharmacology. 2010 Mar-Apr;58(4-5):816-25. Epub 2009 Dec 6.	Neuropharmacology. 2010	PubMed	citation	PMID:19995567	pubmed	19995567	create date:2009/12/10 | first author:Milusheva E
Differential effect of glutamate receptor blockade on dendritic outgrowth in chicken lumbar motoneurons.	/pubmed/19995566	Ni X, Martin-Caraballo M.	Neuropharmacology. 2010 Mar;58(3):593-604. Epub 2009 Dec 6.	Neuropharmacology. 2010	PubMed	citation	PMID:19995566	pubmed	19995566	create date:2009/12/10 | first author:Ni X
Nitric oxide-soluble guanylyl cyclase signaling regulates corticostriatal transmission and short-term synaptic plasticity of striatal projection neurons recorded in vivo.	/pubmed/19969007	Sammut S, Threlfell S, West AR.	Neuropharmacology. 2010 Mar;58(3):624-31. Epub 2009 Dec 5.	Neuropharmacology. 2010	PubMed	citation	PMID:19969007	pubmed	19969007	create date:2009/12/09 | first author:Sammut S
Pharmacological activity of C10-substituted analogs of the high-affinity kainate receptor agonist dysiherbaine.	/pubmed/19962997	Lash-Van Wyhe LL, Postila PA, Tsubone K, Sasaki M, Pentikäinen OT, Sakai R, Swanson GT.	Neuropharmacology. 2010 Mar;58(3):640-9. Epub 2009 Dec 4.	Neuropharmacology. 2010	PubMed	citation	PMID:19962997	pubmed	19962997	create date:2009/12/08 | first author:Lash-Van Wyhe LL
Targeting p38 MAPK pathway for the treatment of Alzheimer's disease.	/pubmed/19951717	Munoz L, Ammit AJ.	Neuropharmacology. 2010 Mar;58(3):561-8. Epub 2009 Dec 4. Review.	Neuropharmacology. 2010	PubMed	citation	PMID:19951717	pubmed	19951717	create date:2009/12/03 | first author:Munoz L
Activation of metabotropic glutamate (mGlu)2 receptors suppresses histamine release in limbic brain regions following acute ketamine challenge.	/pubmed/19951716	Fell MJ, Katner JS, Johnson BG, Khilevich A, Schkeryantz JM, Perry KW, Svensson KA.	Neuropharmacology. 2010 Mar;58(3):632-9. Epub 2009 Dec 3.	Neuropharmacology. 2010	PubMed	citation	PMID:19951716	pubmed	19951716	create date:2009/12/03 | first author:Fell MJ
A new ethyladenine antagonist of adenosine A(2A) receptors: behavioral and biochemical characterization as an antiparkinsonian drug.	/pubmed/19951715	Pinna A, Tronci E, Schintu N, Simola N, Volpini R, Pontis S, Cristalli G, Morelli M.	Neuropharmacology. 2010 Mar;58(3):613-23. Epub 2009 Dec 4.	Neuropharmacology. 2010	PubMed	citation	PMID:19951715	pubmed	19951715	create date:2009/12/03 | first author:Pinna A
Low and high cocaine locomotor responding male Sprague-Dawley rats differ in rapid cocaine-induced regulation of striatal dopamine transporter function.	/pubmed/19951714	Mandt BH, Zahniser NR.	Neuropharmacology. 2010 Mar;58(3):605-12. Epub 2009 Dec 4.	Neuropharmacology. 2010	PubMed	citation	PMID:19951714	pubmed	19951714	create date:2009/12/03 | first author:Mandt BH
Cognitive impulsivity in animal models: role of response time and reinforcing rate in delay intolerance with two-choice operant tasks.	/pubmed/19945469	Adriani W, Zoratto F, Romano E, Laviola G.	Neuropharmacology. 2010 Mar-Apr;58(4-5):694-701. Epub 2009 Nov 27. Review.	Neuropharmacology. 2010	PubMed	citation	PMID:19945469	pubmed	19945469	create date:2009/12/01 | first author:Adriani W
In vivo pharmacological manipulation of small conductance Ca(2+)-activated K(+) channels influences motor behavior, object memory and fear conditioning.	/pubmed/19944112	Vick KA 4th, Guidi M, Stackman RW Jr.	Neuropharmacology. 2010 Mar;58(3):650-9. Epub 2009 Nov 24.	Neuropharmacology. 2010	PubMed	citation	PMID:19944112	pubmed	19944112	create date:2009/12/01 | first author:Vick KA 4th
Intra-periaqueductal grey microinjections of an imidazo[1,2-b]pyridazine derivative, DM2, affects rostral ventromedial medulla cell activity and shows antinociceptive effect.	/pubmed/19944111	Palazzo E, Rimoli MG, De Chiaro M, Guida F, Melisi D, Curcio A, de Novellis V, Marabese I, Rossi F, Abignente E, Maione S.	Neuropharmacology. 2010 Mar;58(3):660-7. Epub 2009 Nov 24.	Neuropharmacology. 2010	PubMed	citation	PMID:19944111	pubmed	19944111	create date:2009/12/01 | first author:Palazzo E
alpha5 Subunit-containing GABA(A) receptors mediate a slowly decaying inhibitory synaptic current in CA1 pyramidal neurons following Schaffer collateral activation.	/pubmed/19941877	Vargas-Caballero M, Martin LJ, Salter MW, Orser BA, Paulsen O.	Neuropharmacology. 2010 Mar;58(3):668-75. Epub 2009 Nov 23.	Neuropharmacology. 2010	PubMed	citation	PMID:19941877	pubmed	19941877	create date:2009/11/28 | first author:Vargas-Caballero M
Making neurons from mature glia: a far-fetched dream?	/pubmed/19931285	Berninger B.	Neuropharmacology. 2010 May;58(6):894-902. Epub 2009 Nov 18. Review.	Neuropharmacology. 2010	PubMed	citation	PMID:19931285	pubmed	19931285	create date:2009/11/26 | first author:Berninger B
The mechanism of heme oxygenase-1 action involved in the enhancement of neurotrophic factor expression.	/pubmed/19925812	Hung SY, Liou HC, Fu WM.	Neuropharmacology. 2010 Feb;58(2):321-9. Epub 2009 Nov 20.	Neuropharmacology. 2010	PubMed	citation	PMID:19925812	pubmed	19925812	create date:2009/11/21 | first author:Hung SY
Anti-depressant natural flavonols modulate BDNF and beta amyloid in neurons and hippocampus of double TgAD mice.	/pubmed/19917299	Hou Y, Aboukhatwa MA, Lei DL, Manaye K, Khan I, Luo Y.	Neuropharmacology. 2010 May;58(6):911-20. Epub 2009 Nov 14.	Neuropharmacology. 2010	PubMed	citation	PMID:19917299	pubmed	19917299	create date:2009/11/18 | first author:Hou Y
Zinc enhances ethanol modulation of the alpha1 glycine receptor.	/pubmed/19913039	McCracken LM, Trudell JR, Goldstein BE, Harris RA, Mihic SJ.	Neuropharmacology. 2010 Mar;58(3):676-81. Epub 2009 Nov 11.	Neuropharmacology. 2010	PubMed	citation	PMID:19913039	pubmed	19913039	create date:2009/11/17 | first author:McCracken LM
Clozapine chronically suppresses alcohol drinking in Syrian golden hamsters.	/pubmed/19895824	Chau DT, Gulick D, Xie H, Dawson R, Green AI.	Neuropharmacology. 2010 Feb;58(2):351-6. Epub 2009 Nov 4.	Neuropharmacology. 2010	PubMed	citation	PMID:19895824	pubmed	19895824	create date:2009/11/10 | first author:Chau DT
Activation of peroxisome proliferator-activated receptor gamma in brain inhibits inflammatory pain, dorsal horn expression of Fos, and local edema.	/pubmed/19891980	Morgenweck J, Abdel-Aleem OS, McNamara KC, Donahue RR, Badr MZ, Taylor BK.	Neuropharmacology. 2010 Feb;58(2):337-45. Epub 2009 Nov 3.	Neuropharmacology. 2010	PubMed	citation	PMID:19891980	pubmed	19891980	create date:2009/11/07 | first author:Morgenweck J
Neuropeptides. Editorial.	/pubmed/19887230	Ring RH.	Neuropharmacology. 2010 Jan;58(1):1. No abstract available.	Neuropharmacology. 2010	PubMed	citation	PMID:19887230	pubmed	19887230	create date:2009/11/06 | first author:Ring RH
Brain-derived neurotrophic factor prevents phencyclidine-induced apoptosis in developing brain by parallel activation of both the ERK and PI-3K/Akt pathways.	/pubmed/19887077	Xia Y, Wang CZ, Liu J, Anastasio NC, Johnson KM.	Neuropharmacology. 2010 Feb;58(2):330-6. Epub 2009 Nov 1.	Neuropharmacology. 2010	PubMed	citation	PMID:19887077	pubmed	19887077	create date:2009/11/06 | first author:Xia Y
Effect of the alpha4beta2* nicotinic acetylcholine receptor partial agonist varenicline on dopamine release in beta2 knock-out mice with selective re-expression of the beta2 subunit in the ventral tegmental area.	/pubmed/19887076	Reperant C, Pons S, Dufour E, Rollema H, Gardier AM, Maskos U.	Neuropharmacology. 2010 Feb;58(2):346-50. Epub 2009 Nov 1.	Neuropharmacology. 2010	PubMed	citation	PMID:19887076	pubmed	19887076	create date:2009/11/06 | first author:Reperant C
A synergistic approach for neural repair: cell transplantation and induction of endogenous precursor cell activity.	/pubmed/19853620	Madhavan L, Collier TJ.	Neuropharmacology. 2010 May;58(6):835-44. Epub 2009 Oct 22. Review.	Neuropharmacology. 2010	PubMed	citation	PMID:19853620	pubmed	19853620	create date:2009/10/27 | first author:Madhavan L
Discriminative stimulus effects of L-838,417 (7-tert-butyl-3-(2,5-difluoro-phenyl)-6-(2-methyl-2H-[1,2,4]triazol-3-ylmethoxy)-[1,2,4]triazolo[4,3-b]pyridazine): role of GABA(A) receptor subtypes.	/pubmed/19853619	Licata SC, Platt DM, Rüedi-Bettschen D, Atack JR, Dawson GR, Van Linn ML, Cook JM, Rowlett JK.	Neuropharmacology. 2010 Feb;58(2):357-64. Epub 2009 Oct 22.	Neuropharmacology. 2010	PubMed	citation	PMID:19853619	pubmed	19853619	create date:2009/10/27 | first author:Licata SC
AC-260584, an orally bioavailable M(1) muscarinic receptor allosteric agonist, improves cognitive performance in an animal model.	/pubmed/19835892	Bradley SR, Lameh J, Ohrmund L, Son T, Bajpai A, Nguyen D, Friberg M, Burstein ES, Spalding TA, Ott TR, Schiffer HH, Tabatabaei A, McFarland K, Davis RE, Bonhaus DW.	Neuropharmacology. 2010 Feb;58(2):365-73. Epub 2009 Oct 14.	Neuropharmacology. 2010	PubMed	citation	PMID:19835892	pubmed	19835892	create date:2009/10/20 | first author:Bradley SR
Nicotine-induced conditioned place preference in rats: sex differences and the role of mGluR5 receptors.	/pubmed/19833142	Yararbas G, Keser A, Kanit L, Pogun S.	Neuropharmacology. 2010 Feb;58(2):374-82. Epub 2009 Oct 13.	Neuropharmacology. 2010	PubMed	citation	PMID:19833142	pubmed	19833142	create date:2009/10/17 | first author:Yararbas G
Olvanil: a non-pungent TRPV1 activator has anti-emetic properties in the ferret.	/pubmed/19825380	Chu KM, Ngan MP, Wai MK, Yeung CK, Andrews PL, Percie du Sert N, Rudd JA.	Neuropharmacology. 2010 Feb;58(2):383-91. Epub 2009 Oct 13.	Neuropharmacology. 2010	PubMed	citation	PMID:19825380	pubmed	19825380	create date:2009/10/15 | first author:Chu KM
Young age and low temperature, but not female gender delay ATP loss and glutamate release, and protect Purkinje cells during simulated ischemia in cerebellar slices.	/pubmed/19825379	Mohr C, Brady JD, Rossi DJ.	Neuropharmacology. 2010 Feb;58(2):392-403. Epub 2009 Oct 13.	Neuropharmacology. 2010	PubMed	citation	PMID:19825379	pubmed	19825379	create date:2009/10/15 | first author:Mohr C
COX-2 inhibition controls P-glycoprotein expression and promotes brain delivery of phenytoin in chronic epileptic rats.	/pubmed/19786037	van Vliet EA, Zibell G, Pekcec A, Schlichtiger J, Edelbroek PM, Holtman L, Aronica E, Gorter JA, Potschka H.	Neuropharmacology. 2010 Feb;58(2):404-12. Epub 2009 Sep 26.	Neuropharmacology. 2010	PubMed	citation	PMID:19786037	pubmed	19786037	create date:2009/09/30 | first author:van Vliet EA
Substance P selectively modulates GABA(A) receptor-mediated synaptic transmission in striatal cholinergic interneurons.	/pubmed/19786036	Govindaiah G, Wang Y, Cox CL.	Neuropharmacology. 2010 Feb;58(2):413-22. Epub 2009 Sep 26.	Neuropharmacology. 2010	PubMed	citation	PMID:19786036	pubmed	19786036	create date:2009/09/30 | first author:Govindaiah G
Gender moderates the association between 5-HTTLPR and decision-making under ambiguity but not under risk.	/pubmed/19781560	Stoltenberg SF, Vandever JM.	Neuropharmacology. 2010 Feb;58(2):423-8. Epub 2009 Sep 23.	Neuropharmacology. 2010	PubMed	citation	PMID:19781560	pubmed	19781560	create date:2009/09/29 | first author:Stoltenberg SF
Effect of administration of the nicotinic acetylcholine receptor antagonist BTMPS, during nicotine self-administration, on lever responding induced by context long after withdrawal.	/pubmed/19772864	Hall BJ, Pearson LS, Buccafusco JJ.	Neuropharmacology. 2010 Feb;58(2):429-35. Epub 2009 Sep 20.	Neuropharmacology. 2010	PubMed	citation	PMID:19772864	pubmed	19772864	create date:2009/09/24 | first author:Hall BJ
Cocaine exposure modulates dopamine and adenosine signaling in the fetal brain.	/pubmed/19765599	Kubrusly RC, Bhide PG.	Neuropharmacology. 2010 Feb;58(2):436-43. Epub 2009 Sep 16.	Neuropharmacology. 2010	PubMed	citation	PMID:19765599	pubmed	19765599	create date:2009/09/22 | first author:Kubrusly RC
Alterations in gene regulation following inhibition of the striatum-enriched phosphodiesterase, PDE10A.	/pubmed/19765598	Strick CA, James LC, Fox CB, Seeger TF, Menniti FS, Schmidt CJ.	Neuropharmacology. 2010 Feb;58(2):444-51. Epub 2009 Sep 16.	Neuropharmacology. 2010	PubMed	citation	PMID:19765598	pubmed	19765598	create date:2009/09/22 | first author:Strick CA
The neuropharmacology of ADHD drugs in vivo: insights on efficacy and safety.	/pubmed/19761781	Heal DJ, Cheetham SC, Smith SL.	Neuropharmacology. 2009 Dec;57(7-8):608-18. Epub 2009 Sep 15. Review.	Neuropharmacology. 2009	PubMed	citation	PMID:19761781	pubmed	19761781	create date:2009/09/19 | first author:Heal DJ
SDF-1alpha/CXCL12 enhances GABA and glutamate synaptic activity at serotonin neurons in the rat dorsal raphe nucleus.	/pubmed/19755127	Heinisch S, Kirby LG.	Neuropharmacology. 2010 Feb;58(2):501-14. Epub 2009 Sep 13.	Neuropharmacology. 2010	PubMed	citation	PMID:19755127	pubmed	19755127	create date:2009/09/17 | first author:Heinisch S
Behavioural and neurochemical abnormalities in mice lacking functional tachykinin-1 (NK1) receptors: a model of attention deficit hyperactivity disorder.	/pubmed/19748515	Yan TC, Hunt SP, Stanford SC.	Neuropharmacology. 2009 Dec;57(7-8):627-35. Epub 2009 Sep 10. Review.	Neuropharmacology. 2009	PubMed	citation	PMID:19748515	pubmed	19748515	create date:2009/09/15 | first author:Yan TC
Serotonin 1A receptor gene is associated with Japanese methamphetamine-induced psychosis patients.	/pubmed/19747927	Kishi T, Tsunoka T, Ikeda M, Kitajima T, Kawashima K, Okochi T, Okumura T, Yamanouchi Y, Kinoshita Y, Ujike H, Inada T, Yamada M, Uchimura N, Sora I, Iyo M, Ozaki N, Iwata N.	Neuropharmacology. 2010 Feb;58(2):452-6. Epub 2009 Sep 10.	Neuropharmacology. 2010	PubMed	citation	PMID:19747927	pubmed	19747927	create date:2009/09/15 | first author:Kishi T
Differential anti-neuropathic pain effects of tetrodotoxin in sciatic nerve- versus infraorbital nerve-ligated rats--behavioral, pharmacological and immunohistochemical investigations.	/pubmed/19747496	Kayser V, Viguier F, Ioannidi M, Bernard JF, Latrémolière A, Michot B, Vela JM, Buschmann H, Hamon M, Bourgoin S.	Neuropharmacology. 2010 Feb;58(2):474-87. Epub 2009 Sep 9.	Neuropharmacology. 2010	PubMed	citation	PMID:19747496	pubmed	19747496	create date:2009/09/15 | first author:Kayser V
Reduced expression of glutamate transporters vGluT1, EAAT2 and EAAT4 in learned helpless rats, an animal model of depression.	/pubmed/19747495	Zink M, Vollmayr B, Gebicke-Haerter PJ, Henn FA.	Neuropharmacology. 2010 Feb;58(2):465-73. Epub 2009 Sep 9.	Neuropharmacology. 2010	PubMed	citation	PMID:19747495	pubmed	19747495	create date:2009/09/15 | first author:Zink M
Swim stress enhances nociceptin/orphanin FQ-induced inhibition of rat dorsal raphe nucleus activity in vivo and in vitro: role of corticotropin releasing factor.	/pubmed/19747494	Nazzaro C, Barbieri M, Varani K, Beani L, Valentino RJ, Siniscalchi A.	Neuropharmacology. 2010 Feb;58(2):457-64. Epub 2009 Sep 9.	Neuropharmacology. 2010	PubMed	citation	PMID:19747494	pubmed	19747494	create date:2009/09/15 | first author:Nazzaro C
Rg1 protects the MPP+-treated MES23.5 cells via attenuating DMT1 up-regulation and cellular iron uptake.	/pubmed/19744503	Xu H, Jiang H, Wang J, Xie J.	Neuropharmacology. 2010 Feb;58(2):488-94. Epub 2009 Sep 8.	Neuropharmacology. 2010	PubMed	citation	PMID:19744503	pubmed	19744503	create date:2009/09/12 | first author:Xu H
Title	URL	Description	Details	ShortDetails	Resource	Type	Identifiers	Db	EntrezUID	Properties
Nefopam but not physostigmine affects the thermoregulatory response in mice via alpha(2)-adrenoceptors.	/pubmed/19744502	Höcker J, Gruenewald M, Meybohm P, Schaper C, Scholz J, Steinfath M, Bein B.	Neuropharmacology. 2010 Feb;58(2):495-500. Epub 2009 Sep 8.	Neuropharmacology. 2010	PubMed	citation	PMID:19744502	pubmed	19744502	create date:2009/09/12 | first author:Höcker J
Exploring kainate receptor pharmacology using molecular dynamics simulations.	/pubmed/19737573	Postila PA, Swanson GT, Pentikäinen OT.	Neuropharmacology. 2010 Feb;58(2):515-27. Epub 2009 Sep 6.	Neuropharmacology. 2010	PubMed	citation	PMID:19737573	pubmed	19737573	create date:2009/09/10 | first author:Postila PA
Attention deficit hyperactivity disorder (ADHD): improved understanding and novel drug treatment.	/pubmed/19733580	Marsden CA.	Neuropharmacology. 2009 Dec;57(7-8):577-8. Epub 2009 Sep 5. No abstract available.	Neuropharmacology. 2009	PubMed	citation	PMID:19733580	pubmed	19733580	create date:2009/09/08 | first author:Marsden CA
The selective D(3) receptor antagonist, S33084, improves parkinsonian-like motor dysfunction but does not affect L-DOPA-induced dyskinesia in 6-hydroxydopamine hemi-lesioned rats.	/pubmed/19733554	Mela F, Millan MJ, Brocco M, Morari M.	Neuropharmacology. 2010 Feb;58(2):528-36. Epub 2009 Sep 4.	Neuropharmacology. 2010	PubMed	citation	PMID:19733554	pubmed	19733554	create date:2009/09/08 | first author:Mela F
Mapping the central effects of methylphenidate in the rat using pharmacological MRI BOLD contrast.	/pubmed/19733553	Easton N, Marshall FH, Marsden CA, Fone KC.	Neuropharmacology. 2009 Dec;57(7-8):653-64. Epub 2009 Sep 4.	Neuropharmacology. 2009	PubMed	citation	PMID:19733553	pubmed	19733553	create date:2009/09/08 | first author:Easton N
Carboxylesterase 1 gene polymorphism and methylphenidate response in ADHD.	/pubmed/19733552	Nemoda Z, Angyal N, Tarnok Z, Gadoros J, Sasvari-Szekely M.	Neuropharmacology. 2009 Dec;57(7-8):731-3. Epub 2009 Sep 4.	Neuropharmacology. 2009	PubMed	citation	PMID:19733552	pubmed	19733552	create date:2009/09/08 | first author:Nemoda Z
The role of fatty acids in the treatment of ADHD.	/pubmed/19715711	Chalon S.	Neuropharmacology. 2009 Dec;57(7-8):636-9. Epub 2009 Aug 26. Review.	Neuropharmacology. 2009	PubMed	citation	PMID:19715711	pubmed	19715711	create date:2009/09/01 | first author:Chalon S
Genetics of attention-deficit hyperactivity disorder (ADHD).	/pubmed/19715710	Sharp SI, McQuillin A, Gurling HM.	Neuropharmacology. 2009 Dec;57(7-8):590-600. Epub 2009 Aug 26. Review.	Neuropharmacology. 2009	PubMed	citation	PMID:19715710	pubmed	19715710	create date:2009/09/01 | first author:Sharp SI
Methylphenidate normalises activation and functional connectivity deficits in attention and motivation networks in medication-naïve children with ADHD during a rewarded continuous performance task.	/pubmed/19715709	Rubia K, Halari R, Cubillo A, Mohammad AM, Brammer M, Taylor E.	Neuropharmacology. 2009 Dec;57(7-8):640-52. Epub 2009 Aug 26.	Neuropharmacology. 2009	PubMed	citation	PMID:19715709	pubmed	19715709	create date:2009/09/01 | first author:Rubia K
D4 and D1 dopamine receptors modulate [3H] GABA release in the substantia nigra pars reticulata of the rat.	/pubmed/19715708	Acosta-García J, Hernández-Chan N, Paz-Bermúdez F, Sierra A, Erlij D, Aceves J, Florán B.	Neuropharmacology. 2009 Dec;57(7-8):725-30. Epub 2009 Aug 26.	Neuropharmacology. 2009	PubMed	citation	PMID:19715708	pubmed	19715708	create date:2009/09/01 | first author:Acosta-García J
Positive modulation of alpha7 nAChR responses in rat hippocampal interneurons to full agonists and the alpha7-selective partial agonists, 4OH-GTS-21 and S 24795.	/pubmed/19705574	López-Hernández GY, Thinschmidt JS, Morain P, Trocme-Thibierge C, Kem WR, Soti F, Papke RL.	Neuropharmacology. 2009 Mar;56(4):821-30.	Neuropharmacology. 2009	PubMed	citation	PMID:19705574	pubmed	19705574	create date:2009/08/26 | first author:López-Hernández GY
Reduction of the cerebrovascular volume in a transgenic mouse model of Alzheimer's disease.	/pubmed/19705573	Bourasset F, Mélissa O, Tremblay C, Julien C, Do TM, Oddo S, LaFerla F, Calon F.	Neuropharmacology. 2009 Mar;56(4):808-13.	Neuropharmacology. 2009	PubMed	citation	PMID:19705573	pubmed	19705573	create date:2009/08/26 | first author:Bourasset F
Effects of antipsychotic drugs on MK-801-induced attentional and motivational deficits in rats.	/pubmed/19705572	Paine TA, Carlezon WA Jr.	Neuropharmacology. 2009 Mar;56(4):788-97.	Neuropharmacology. 2009	PubMed	citation	PMID:19705572	pubmed	19705572	create date:2009/08/26 | first author:Paine TA
Metabotropic glutamate receptor-dependent long-term potentiation.	/pubmed/19705571	Anwyl R.	Neuropharmacology. 2009 Mar;56(4):735-40. Review.	Neuropharmacology. 2009	PubMed	citation	PMID:19705571	pubmed	19705571	create date:2009/08/26 | first author:Anwyl R
Evaluation of the effects of propylisopropylacetic acid (PIA) on neuronal growth cone morphology.	/pubmed/19705552	Shimshoni JA, Dalton EC, Watson P, Boris Y, Bialer M, Harwood AJ.	Neuropharmacology. 2009 Mar;56(4):831-7.	Neuropharmacology. 2009	PubMed	citation	PMID:19705552	pubmed	19705552	create date:2009/08/26 | first author:Shimshoni JA
Deletion of vanilloid receptor (TRPV1) in mice alters behavioral effects of ethanol.	/pubmed/19705551	Blednov YA, Harris RA.	Neuropharmacology. 2009 Mar;56(4):814-20.	Neuropharmacology. 2009	PubMed	citation	PMID:19705551	pubmed	19705551	create date:2009/08/26 | first author:Blednov YA
Induction of Fos proteins in regions of the nucleus accumbens and ventrolateral striatum correlates with catalepsy and stereotypic behaviours induced by morphine.	/pubmed/19705550	Hamlin AS, McNally GP, Westbrook RF, Osborne PB.	Neuropharmacology. 2009 Mar;56(4):798-807.	Neuropharmacology. 2009	PubMed	citation	PMID:19705550	pubmed	19705550	create date:2009/08/26 | first author:Hamlin AS
A study of brain insulin receptors, AChE activity and oxidative stress in rat model of ICV STZ induced dementia.	/pubmed/19705549	Agrawal R, Tyagi E, Shukla R, Nath C.	Neuropharmacology. 2009 Mar;56(4):779-87.	Neuropharmacology. 2009	PubMed	citation	PMID:19705549	pubmed	19705549	create date:2009/08/26 | first author:Agrawal R
Effect of acute and repeated treatment with desipramine or methylphenidate on serial reversal learning in rats.	/pubmed/19703480	Seu E, David Jentsch J.	Neuropharmacology. 2009 Dec;57(7-8):665-72. Epub 2009 Aug 22.	Neuropharmacology. 2009	PubMed	citation	PMID:19703480	pubmed	19703480	create date:2009/08/26 | first author:Seu E
Monoaminergic neuronal changes in orexin deficient mice.	/pubmed/19703479	Mori T, Ito S, Kuwaki T, Yanagisawa M, Sakurai T, Sawaguchi T.	Neuropharmacology. 2010 Mar-Apr;58(4-5):826-32. Epub 2009 Aug 22.	Neuropharmacology. 2010	PubMed	citation	PMID:19703479	pubmed	19703479	create date:2009/08/26 | first author:Mori T
Comparison of mechanical allodynia and the affective component of inflammatory pain in rats.	/pubmed/19703478	Boyce-Rustay JM, Zhong C, Kohnken R, Baker SJ, Simler GH, Wensink EJ, Decker MW, Honore P.	Neuropharmacology. 2010 Feb;58(2):537-43. Epub 2009 Aug 22.	Neuropharmacology. 2010	PubMed	citation	PMID:19703478	pubmed	19703478	create date:2009/08/26 | first author:Boyce-Rustay JM
Attenuation of morphine antinociceptive tolerance by a CB(1) receptor agonist and an NMDA receptor antagonist: Interactive effects.	/pubmed/19699755	Fischer BD, Ward SJ, Henry FE, Dykstra LA.	Neuropharmacology. 2010 Feb;58(2):544-50. Epub 2009 Aug 21.	Neuropharmacology. 2010	PubMed	citation	PMID:19699755	pubmed	19699755	create date:2009/08/25 | first author:Fischer BD
Behavioural characterisation of the effects of acute and repeated administration of GBR 12909 in rats: further evaluation of a potential model of ADHD.	/pubmed/19699754	Hewitt KN, Marsden CA, Hollis CP, Fone KC.	Neuropharmacology. 2009 Dec;57(7-8):678-86. Epub 2009 Aug 21.	Neuropharmacology. 2009	PubMed	citation	PMID:19699754	pubmed	19699754	create date:2009/08/25 | first author:Hewitt KN
Novel and functional norepinephrine transporter protein variants identified in attention-deficit hyperactivity disorder.	/pubmed/19698724	Hahn MK, Steele A, Couch RS, Stein MA, Krueger JJ.	Neuropharmacology. 2009 Dec;57(7-8):694-701. Epub 2009 Aug 19.	Neuropharmacology. 2009	PubMed	citation	PMID:19698724	pubmed	19698724	create date:2009/08/25 | first author:Hahn MK
Acute atomoxetine effects on the EEG of children with attention-deficit/hyperactivity disorder.	/pubmed/19698723	Barry RJ, Clarke AR, Hajos M, McCarthy R, Selikowitz M, Bruggemann JM.	Neuropharmacology. 2009 Dec;57(7-8):702-7. Epub 2009 Aug 19.	Neuropharmacology. 2009	PubMed	citation	PMID:19698723	pubmed	19698723	create date:2009/08/25 | first author:Barry RJ
The spontaneously hypertensive rat model of ADHD--the importance of selecting the appropriate reference strain.	/pubmed/19698722	Sagvolden T, Johansen EB, Wøien G, Walaas SI, Storm-Mathisen J, Bergersen LH, Hvalby O, Jensen V, Aase H, Russell VA, Killeen PR, Dasbanerjee T, Middleton FA, Faraone SV.	Neuropharmacology. 2009 Dec;57(7-8):619-26. Epub 2009 Aug 19. Review.	Neuropharmacology. 2009	PubMed	citation	PMID:19698722	pubmed	19698722	create date:2009/08/25 | first author:Sagvolden T
Positron emission tomography neuroimaging for a better understanding of the biology of ADHD.	/pubmed/19682469	Zimmer L.	Neuropharmacology. 2009 Dec;57(7-8):601-7. Epub 2009 Aug 13. Review.	Neuropharmacology. 2009	PubMed	citation	PMID:19682469	pubmed	19682469	create date:2009/08/18 | first author:Zimmer L
Cannabinoid receptor activation reduces TNFalpha-induced surface localization of AMPAR-type glutamate receptors and excitotoxicity.	/pubmed/19654014	Zhao P, Leonoudakis D, Abood ME, Beattie EC.	Neuropharmacology. 2010 Feb;58(2):551-8. Epub 2009 Aug 4.	Neuropharmacology. 2010	PubMed	citation	PMID:19654014	pubmed	19654014	create date:2009/08/06 | first author:Zhao P
PACAP-cytokine interactions govern adrenal neuropeptide biosynthesis after systemic administration of LPS.	/pubmed/19647754	Ait-Ali D, Stroth N, Sen JM, Eiden LE.	Neuropharmacology. 2010 Jan;58(1):208-14. Epub 2009 Jul 31. Erratum in: Neuropharmacology. 2010 Jun;58(7):1187.	Neuropharmacology. 2010	PubMed	citation	PMID:19647754	pubmed	19647754	create date:2009/08/04 | first author:Ait-Ali D
Differential regulation of CXCL12 and PACAP mRNA expression after focal and global ischemia.	/pubmed/19647005	Riek-Burchardt M, Kolodziej A, Henrich-Noack P, Reymann KG, Höllt V, Stumm R.	Neuropharmacology. 2010 Jan;58(1):199-207. Epub 2009 Jul 30.	Neuropharmacology. 2010	PubMed	citation	PMID:19647005	pubmed	19647005	create date:2009/08/04 | first author:Riek-Burchardt M
Nicotine differentially affects dopamine transmission in the nucleus accumbens shell and core of Lewis and Fischer 344 rats.	/pubmed/19647004	Cadoni C, Muto T, Di Chiara G.	Neuropharmacology. 2009 Oct-Nov;57(5-6):496-501. Epub 2009 Jul 30.	Neuropharmacology. 2009	PubMed	citation	PMID:19647004	pubmed	19647004	create date:2009/08/04 | first author:Cadoni C
Calcium-sensing receptor: a high-affinity presynaptic target for aminoglycoside-induced weakness.	/pubmed/19646457	Harnett MT, Chen W, Smith SM.	Neuropharmacology. 2009 Oct-Nov;57(5-6):502-5. Epub 2009 Jul 29.	Neuropharmacology. 2009	PubMed	citation	PMID:19646457	pubmed	19646457	create date:2009/08/04 | first author:Harnett MT
Early methylphenidate exposure enhances morphine antinociception and tolerance in adult rats.	/pubmed/19646456	Cyr MC, Morgan MM.	Neuropharmacology. 2009 Dec;57(7-8):673-7. Epub 2009 Jul 30.	Neuropharmacology. 2009	PubMed	citation	PMID:19646456	pubmed	19646456	create date:2009/08/04 | first author:Cyr MC
Alpha2 adrenoceptors modulate histamine release from sympathetic nerves in the guinea pig vas deferens.	/pubmed/19638279	He G, Ma X, Lu J, Meng J, Chen Y, Jia M, Luo X.	Neuropharmacology. 2009 Oct-Nov;57(5-6):506-10. Epub 2009 Jul 26.	Neuropharmacology. 2009	PubMed	citation	PMID:19638279	pubmed	19638279	create date:2009/07/30 | first author:He G
Impaired migration signaling in the hippocampus following prenatal hypoxia.	/pubmed/19635490	Golan MH, Mane R, Molczadzki G, Zuckerman M, Kaplan-Louson V, Huleihel M, Perez-Polo JR.	Neuropharmacology. 2009 Oct-Nov;57(5-6):511-22. Epub 2009 Jul 25.	Neuropharmacology. 2009	PubMed	citation	PMID:19635490	pubmed	19635490	create date:2009/07/29 | first author:Golan MH
GABA(A) receptors and their associated proteins: implications in the etiology and treatment of schizophrenia and related disorders.	/pubmed/19631671	Charych EI, Liu F, Moss SJ, Brandon NJ.	Neuropharmacology. 2009 Oct-Nov;57(5-6):481-95. Epub 2009 Jul 23. Review.	Neuropharmacology. 2009	PubMed	citation	PMID:19631671	pubmed	19631671	create date:2009/07/28 | first author:Charych EI
Plasma and brain concentrations of oral therapeutic doses of methylphenidate and their impact on brain monoamine content in mice.	/pubmed/19631228	Balcioglu A, Ren JQ, McCarthy D, Spencer TJ, Biederman J, Bhide PG.	Neuropharmacology. 2009 Dec;57(7-8):687-93. Epub 2009 Jul 22.	Neuropharmacology. 2009	PubMed	citation	PMID:19631228	pubmed	19631228	create date:2009/07/28 | first author:Balcioglu A
The JNK pathway amplifies and drives subcellular changes in tau phosphorylation.	/pubmed/19628001	Vogel J, Anand VS, Ludwig B, Nawoschik S, Dunlop J, Braithwaite SP.	Neuropharmacology. 2009 Oct-Nov;57(5-6):539-50. Epub 2009 Jul 21.	Neuropharmacology. 2009	PubMed	citation	PMID:19628001	pubmed	19628001	create date:2009/07/25 | first author:Vogel J
Salvinorin A exerts opposite presynaptic controls on neurotransmitter exocytosis from mouse brain nerve terminals.	/pubmed/19628000	Grilli M, Neri E, Zappettini S, Massa F, Bisio A, Romussi G, Marchi M, Pittaluga A.	Neuropharmacology. 2009 Oct-Nov;57(5-6):523-30. Epub 2009 Jul 21.	Neuropharmacology. 2009	PubMed	citation	PMID:19628000	pubmed	19628000	create date:2009/07/25 | first author:Grilli M
Dose-dependent effect of CDPPB, the mGluR5 positive allosteric modulator, on recognition memory is associated with GluR1 and CREB phosphorylation in the prefrontal cortex and hippocampus.	/pubmed/19627999	Uslaner JM, Parmentier-Batteur S, Flick RB, Surles NO, Lam JS, McNaughton CH, Jacobson MA, Hutson PH.	Neuropharmacology. 2009 Oct-Nov;57(5-6):531-8. Epub 2009 Jul 21.	Neuropharmacology. 2009	PubMed	citation	PMID:19627999	pubmed	19627999	create date:2009/07/25 | first author:Uslaner JM
Neurobiology of ADHD.	/pubmed/19627998	Tripp G, Wickens JR.	Neuropharmacology. 2009 Dec;57(7-8):579-89. Epub 2009 Jul 21. Review.	Neuropharmacology. 2009	PubMed	citation	PMID:19627998	pubmed	19627998	create date:2009/07/25 | first author:Tripp G
Resting state electroencephalographic correlates with red cell long-chain fatty acids, memory performance and age in adolescent boys with attention deficit hyperactivity disorder.	/pubmed/19627997	Sumich A, Matsudaira T, Gow RV, Ibrahimovic A, Ghebremeskel K, Crawford M, Taylor E.	Neuropharmacology. 2009 Dec;57(7-8):708-14. Epub 2009 Jul 21.	Neuropharmacology. 2009	PubMed	citation	PMID:19627997	pubmed	19627997	create date:2009/07/25 | first author:Sumich A
The glycine transport inhibitor sarcosine is an inhibitory glycine receptor agonist.	/pubmed/19619564	Zhang HX, Lyons-Warren A, Thio LL.	Neuropharmacology. 2009 Oct-Nov;57(5-6):551-5. Epub 2009 Jul 18.	Neuropharmacology. 2009	PubMed	citation	PMID:19619564	pubmed	19619564	create date:2009/07/22 | first author:Zhang HX
Characterization of pharmacological and behavioral differences to nicotine in C57Bl/6 and DBA/2 mice.	/pubmed/19619563	Jackson KJ, Walters CL, Miles MF, Martin BR, Damaj MI.	Neuropharmacology. 2009 Sep;57(4):347-55. Epub 2009 Jul 18.	Neuropharmacology. 2009	PubMed	citation	PMID:19619563	pubmed	19619563	create date:2009/07/22 | first author:Jackson KJ
Behavioral effects of hindbrain vasotocin in goldfish are seasonally variable but not sexually dimorphic.	/pubmed/19616564	Walton JC, Waxman B, Hoffbuhr K, Kennedy M, Beth E, Scangos J, Thompson RR.	Neuropharmacology. 2010 Jan;58(1):126-34. Epub 2009 Jul 17.	Neuropharmacology. 2010	PubMed	citation	PMID:19616564	pubmed	19616564	create date:2009/07/21 | first author:Walton JC
Functional CB2 type cannabinoid receptors at CNS synapses.	/pubmed/19616018	Morgan NH, Stanford IM, Woodhall GL.	Neuropharmacology. 2009 Sep;57(4):356-68. Epub 2009 Jul 16.	Neuropharmacology. 2009	PubMed	citation	PMID:19616018	pubmed	19616018	create date:2009/07/21 | first author:Morgan NH
Central AMPK contributes to sleep homeostasis in mice.	/pubmed/19615388	Chikahisa S, Fujiki N, Kitaoka K, Shimizu N, Séi H.	Neuropharmacology. 2009 Sep;57(4):369-74. Epub 2009 Jul 15.	Neuropharmacology. 2009	PubMed	citation	PMID:19615388	pubmed	19615388	create date:2009/07/21 | first author:Chikahisa S
Receptor and behavioral pharmacology of WAY-267464, a non-peptide oxytocin receptor agonist.	/pubmed/19615387	Ring RH, Schechter LE, Leonard SK, Dwyer JM, Platt BJ, Graf R, Grauer S, Pulicicchio C, Resnick L, Rahman Z, Sukoff Rizzo SJ, Luo B, Beyer CE, Logue SF, Marquis KL, Hughes ZA, Rosenzweig-Lipson S.	Neuropharmacology. 2010 Jan;58(1):69-77. Epub 2009 Jul 15.	Neuropharmacology. 2010	PubMed	citation	PMID:19615387	pubmed	19615387	create date:2009/07/21 | first author:Ring RH
The relation between open-field and emergence tests in a hyperactive mouse model.	/pubmed/19607948	Lalonde R, Strazielle C.	Neuropharmacology. 2009 Dec;57(7-8):722-4. Epub 2009 Jul 14.	Neuropharmacology. 2009	PubMed	citation	PMID:19607948	pubmed	19607948	create date:2009/07/18 | first author:Lalonde R
Bidirectional modulation of classical fear conditioning in mice by 5-HT(1A) receptor ligands with contrasting intrinsic activities.	/pubmed/19607850	Youn J, Misane I, Eriksson TM, Millan MJ, Ogren SO, Verhage M, Stiedl O.	Neuropharmacology. 2009 Oct-Nov;57(5-6):567-76. Epub 2009 Jul 15.	Neuropharmacology. 2009	PubMed	citation	PMID:19607850	pubmed	19607850	create date:2009/07/18 | first author:Youn J
Title	URL	Description	Details	ShortDetails	Resource	Type	Identifiers	Db	EntrezUID	Properties
Induction of multiple photophobic behaviors in a transgenic mouse sensitized to CGRP.	/pubmed/19607849	Recober A, Kaiser EA, Kuburas A, Russo AF.	Neuropharmacology. 2010 Jan;58(1):156-65. Epub 2009 Jul 14.	Neuropharmacology. 2010	PubMed	citation	PMID:19607849	pubmed	19607849	create date:2009/07/18 | first author:Recober A
Serotonin(1A)-receptor-dependent signaling proteins in mouse hippocampus.	/pubmed/19607848	Li L, Whittle N, Klug S, Chen WQ, Singewald N, Toth M, Lubec G.	Neuropharmacology. 2009 Oct-Nov;57(5-6):556-66. Epub 2009 Jul 14.	Neuropharmacology. 2009	PubMed	citation	PMID:19607848	pubmed	19607848	create date:2009/07/18 | first author:Li L
Opiate-induced hypernociception and chemokine receptors.	/pubmed/19607847	White F, Wilson N.	Neuropharmacology. 2010 Jan;58(1):35-7. Epub 2009 Jul 15.	Neuropharmacology. 2010	PubMed	citation	PMID:19607847	pubmed	19607847	create date:2009/07/18 | first author:White F
Bidirectional regulation of novelty-induced behavioral inhibition by the endocannabinoid system.	/pubmed/19607846	Lafenêtre P, Chaouloff F, Marsicano G.	Neuropharmacology. 2009 Dec;57(7-8):715-21. Epub 2009 Jul 14.	Neuropharmacology. 2009	PubMed	citation	PMID:19607846	pubmed	19607846	create date:2009/07/18 | first author:Lafenêtre P
Down-regulation of GluK2 kainate receptor expression by chronic treatment with mood-stabilizing anti-convulsants or lithium in cultured astrocytes and brain, but not in neurons.	/pubmed/19596362	Li B, Zhang S, Li M, Zhang H, Hertz L, Peng L.	Neuropharmacology. 2009 Sep;57(4):375-85. Epub 2009 Jul 9.	Neuropharmacology. 2009	PubMed	citation	PMID:19596362	pubmed	19596362	create date:2009/07/15 | first author:Li B
GABAergic amacrine cells and visual function are reduced in PAC1 transgenic mice.	/pubmed/19596361	Lang B, Zhao L, Cai L, McKie L, Forrester JV, McCaig CD, Jackson IJ, Shen S.	Neuropharmacology. 2010 Jan;58(1):215-25. Epub 2009 Jul 9.	Neuropharmacology. 2010	PubMed	citation	PMID:19596361	pubmed	19596361	create date:2009/07/15 | first author:Lang B
Arginine vasopressin gene expression changes within the nucleus accumbens during environment elicited cocaine-conditioned response in rats.	/pubmed/19596360	Rodríguez-Borrero E, Rivera-Escalera F, Candelas F, Montalvo J, Muñoz-Miranda WJ, Walker JR, Maldonado-Vlaar CS.	Neuropharmacology. 2010 Jan;58(1):88-101. Epub 2009 Jul 9.	Neuropharmacology. 2010	PubMed	citation	PMID:19596360	pubmed	19596360	create date:2009/07/15 | first author:Rodríguez-Borrero E
Sensorimotor gating in neurotensin-1 receptor null mice.	/pubmed/19596359	Feifel D, Pang Z, Shilling PD, Melendez G, Schreiber R, Button D.	Neuropharmacology. 2010 Jan;58(1):173-8. Epub 2009 Jul 9.	Neuropharmacology. 2010	PubMed	citation	PMID:19596359	pubmed	19596359	create date:2009/07/15 | first author:Feifel D
The acute and subchronic effects of a brain-penetrating, neurotensin-1 receptor agonist on feeding, body weight and temperature.	/pubmed/19596358	Feifel D, Goldenberg J, Melendez G, Shilling PD.	Neuropharmacology. 2010 Jan;58(1):195-8. Epub 2009 Jul 9.	Neuropharmacology. 2010	PubMed	citation	PMID:19596358	pubmed	19596358	create date:2009/07/15 | first author:Feifel D
Oxytocin and/or steroid hormone binding globulin infused into the ventral tegmental area modulates progestogen-mediated lordosis.	/pubmed/19596020	Frye CA, Walf AA.	Neuropharmacology. 2010 Jan;58(1):44-9. Epub 2009 Jul 14.	Neuropharmacology. 2010	PubMed	citation	PMID:19596020	pubmed	19596020	create date:2009/07/15 | first author:Frye CA
Reduced emotional and corticosterone responses to stress in mu-opioid receptor knockout mice.	/pubmed/19596019	Ide S, Sora I, Ikeda K, Minami M, Uhl GR, Ishihara K.	Neuropharmacology. 2010 Jan;58(1):241-7. Epub 2009 Jul 14.	Neuropharmacology. 2010	PubMed	citation	PMID:19596019	pubmed	19596019	create date:2009/07/15 | first author:Ide S
Orexin receptor antagonism prevents transcriptional and behavioral plasticity resulting from stimulant exposure.	/pubmed/19596018	Winrow CJ, Tanis KQ, Reiss DR, Rigby AM, Uslaner JM, Uebele VN, Doran SM, Fox SV, Garson SL, Gotter AL, Levine DM, Roecker AJ, Coleman PJ, Koblan KS, Renger JJ.	Neuropharmacology. 2010 Jan;58(1):185-94. Epub 2009 Jul 14.	Neuropharmacology. 2010	PubMed	citation	PMID:19596018	pubmed	19596018	create date:2009/07/15 | first author:Winrow CJ
Morphine-induced conditioned place preference in rats is inhibited by electroacupuncture at 2 Hz: role of enkephalin in the nucleus accumbens.	/pubmed/19596017	Liang J, Ping XJ, Li YJ, Ma YY, Wu LZ, Han JS, Cui CL.	Neuropharmacology. 2010 Jan;58(1):233-40. Epub 2009 Jul 14.	Neuropharmacology. 2010	PubMed	citation	PMID:19596017	pubmed	19596017	create date:2009/07/15 | first author:Liang J
Pharmacological characterization of standard analgesics on mechanical allodynia in streptozotocin-induced diabetic rats.	/pubmed/19591853	Yamamoto H, Shimoshige Y, Yamaji T, Murai N, Aoki T, Matsuoka N.	Neuropharmacology. 2009 Sep;57(4):403-8. Epub 2009 Jul 9.	Neuropharmacology. 2009	PubMed	citation	PMID:19591853	pubmed	19591853	create date:2009/07/14 | first author:Yamamoto H
Salvinorin A and derivatives: protection from metabolism does not prolong short-term, whole-brain residence.	/pubmed/19591852	Hooker JM, Munro TA, Béguin C, Alexoff D, Shea C, Xu Y, Cohen BM.	Neuropharmacology. 2009 Sep;57(4):386-91. Epub 2009 Jul 8.	Neuropharmacology. 2009	PubMed	citation	PMID:19591852	pubmed	19591852	create date:2009/07/14 | first author:Hooker JM
Beating the boojum: comparative approaches to the neurobiology of social behavior.	/pubmed/19591851	Phelps SM, Campbell P, Zheng DJ, Ophir AG.	Neuropharmacology. 2010 Jan;58(1):17-28. Epub 2009 Jul 8. Review.	Neuropharmacology. 2010	PubMed	citation	PMID:19591851	pubmed	19591851	create date:2009/07/14 | first author:Phelps SM
Orexin/hypocretin is necessary for context-driven cocaine-seeking.	/pubmed/19591850	Smith RJ, Tahsili-Fahadan P, Aston-Jones G.	Neuropharmacology. 2010 Jan;58(1):179-84. Epub 2009 Jul 8.	Neuropharmacology. 2010	PubMed	citation	PMID:19591850	pubmed	19591850	create date:2009/07/14 | first author:Smith RJ
Dopamine D1 receptor activation induces tau phosphorylation via cdk5 and GSK3 signaling pathways.	/pubmed/19591849	Lebel M, Patenaude C, Allyson J, Massicotte G, Cyr M.	Neuropharmacology. 2009 Sep;57(4):392-402. Epub 2009 Jul 8.	Neuropharmacology. 2009	PubMed	citation	PMID:19591849	pubmed	19591849	create date:2009/07/14 | first author:Lebel M
Chronic icv oxytocin attenuates the pathological high anxiety state of selectively bred Wistar rats.	/pubmed/19589349	Slattery DA, Neumann ID.	Neuropharmacology. 2010 Jan;58(1):56-61. Epub 2009 Jul 7.	Neuropharmacology. 2010	PubMed	citation	PMID:19589349	pubmed	19589349	create date:2009/07/11 | first author:Slattery DA
Antidepressant like effect of selective serotonin reuptake inhibitors involve modulation of imidazoline receptors by agmatine.	/pubmed/19589348	Taksande BG, Kotagale NR, Tripathi SJ, Ugale RR, Chopde CT.	Neuropharmacology. 2009 Sep;57(4):415-24. Epub 2009 Jul 7.	Neuropharmacology. 2009	PubMed	citation	PMID:19589348	pubmed	19589348	create date:2009/07/11 | first author:Taksande BG
Oxytocin enhances the inhibitory effects of diazepam in the rat central medial amygdala.	/pubmed/19589347	Viviani D, Terrettaz T, Magara F, Stoop R.	Neuropharmacology. 2010 Jan;58(1):62-8. Epub 2009 Jul 7.	Neuropharmacology. 2010	PubMed	citation	PMID:19589347	pubmed	19589347	create date:2009/07/11 | first author:Viviani D
Enhanced morphine-induced antinociception in histamine H3 receptor gene knockout mice.	/pubmed/19589346	Mobarakeh JI, Takahashi K, Yanai K.	Neuropharmacology. 2009 Sep;57(4):409-14. Epub 2009 Jul 7.	Neuropharmacology. 2009	PubMed	citation	PMID:19589346	pubmed	19589346	create date:2009/07/11 | first author:Mobarakeh JI
Vasopressin mediates enhanced offspring protection in multiparous rats.	/pubmed/19580820	Nephew BC, Byrnes EM, Bridges RS.	Neuropharmacology. 2010 Jan;58(1):102-6. Epub 2009 Jul 4.	Neuropharmacology. 2010	PubMed	citation	PMID:19580820	pubmed	19580820	create date:2009/07/08 | first author:Nephew BC
l-kynurenine combined with probenecid and the novel synthetic kynurenic acid derivative attenuate nitroglycerin-induced nNOS in the rat caudal trigeminal nucleus.	/pubmed/19580819	Vámos E, Párdutz A, Varga H, Bohár Z, Tajti J, Fülöp F, Toldi J, Vécsei L.	Neuropharmacology. 2009 Sep;57(4):425-9. Epub 2009 Jul 4.	Neuropharmacology. 2009	PubMed	citation	PMID:19580819	pubmed	19580819	create date:2009/07/08 | first author:Vámos E
Chronic morphine treatment induces functional delta-opioid receptors in amygdala neurons that project to periaqueductal grey.	/pubmed/19580818	Chieng B, Christie MJ.	Neuropharmacology. 2009 Sep;57(4):430-7. Epub 2009 Jul 4.	Neuropharmacology. 2009	PubMed	citation	PMID:19580818	pubmed	19580818	create date:2009/07/08 | first author:Chieng B
Tripartite synapses: roles for astrocytic purines in the control of synaptic physiology and behavior.	/pubmed/19577581	Halassa MM, Fellin T, Haydon PG.	Neuropharmacology. 2009 Sep;57(4):343-6. Epub 2009 Jul 3. Review.	Neuropharmacology. 2009	PubMed	citation	PMID:19577581	pubmed	19577581	create date:2009/07/07 | first author:Halassa MM
Intracerebroventricular infusion of bombesin modulates GIP secretion in conscious dogs.	/pubmed/19576914	Yavropoulou MP, Kotsa K, Anastasiou OE, O'Dorisio TM, Pappas TN, Yovos JG.	Neuropharmacology. 2010 Jan;58(1):226-32. Epub 2009 Jul 2.	Neuropharmacology. 2010	PubMed	citation	PMID:19576914	pubmed	19576914	create date:2009/07/07 | first author:Yavropoulou MP
Mass spectrometric profiling of (neuro)-peptides in the worker honeybee, Apis mellifera.	/pubmed/19576913	Boerjan B, Cardoen D, Bogaerts A, Landuyt B, Schoofs L, Verleyen P.	Neuropharmacology. 2010 Jan;58(1):248-58. Epub 2009 Jul 2.	Neuropharmacology. 2010	PubMed	citation	PMID:19576913	pubmed	19576913	create date:2009/07/07 | first author:Boerjan B
Activation of somatostatin receptor (sst 5) protects the rat retina from AMPA-induced neurotoxicity.	/pubmed/19576912	Kiagiadaki F, Savvaki M, Thermos K.	Neuropharmacology. 2010 Jan;58(1):297-303. Epub 2009 Jul 2.	Neuropharmacology. 2010	PubMed	citation	PMID:19576912	pubmed	19576912	create date:2009/07/07 | first author:Kiagiadaki F
Neuropeptide S attenuates neuropathological, neurochemical and behavioral changes induced by the NMDA receptor antagonist MK-801.	/pubmed/19576911	Okamura N, Reinscheid RK, Ohgake S, Iyo M, Hashimoto K.	Neuropharmacology. 2010 Jan;58(1):166-72. Epub 2009 Jul 2.	Neuropharmacology. 2010	PubMed	citation	PMID:19576911	pubmed	19576911	create date:2009/07/07 | first author:Okamura N
Effect of non-dopaminergic drug treatment on Levodopa induced dyskinesias in MPTP monkeys: common implication of striatal neuropeptides.	/pubmed/19576910	Tamim MK, Samadi P, Morissette M, Grégoire L, Ouattara B, Lévesque D, Rouillard C, Di Paolo T.	Neuropharmacology. 2010 Jan;58(1):286-96. Epub 2009 Jul 2.	Neuropharmacology. 2010	PubMed	citation	PMID:19576910	pubmed	19576910	create date:2009/07/07 | first author:Tamim MK
SP protects cerebellar granule cells against beta-amyloid-induced apoptosis by down-regulation and reduced activity of Kv4 potassium channels.	/pubmed/19576909	Pieri M, Amadoro G, Carunchio I, Ciotti MT, Quaresima S, Florenzano F, Calissano P, Possenti R, Zona C, Severini C.	Neuropharmacology. 2010 Jan;58(1):268-76. Epub 2009 Jul 2.	Neuropharmacology. 2010	PubMed	citation	PMID:19576909	pubmed	19576909	create date:2009/07/07 | first author:Pieri M
Lean mean fat reducing ghrelin" machine: hypothalamic ghrelin and ghrelin receptors as therapeutic targets in obesity."	/pubmed/19573543	Schellekens H, Dinan TG, Cryan JF.	Neuropharmacology. 2010 Jan;58(1):2-16. Epub 2009 Jun 30. Review.	Neuropharmacology. 2010	PubMed	citation	PMID:19573543	pubmed	19573543	create date:2009/07/04 | first author:Schellekens H
Corticotropin releasing factor-induced ERK phosphorylation in AtT20 cells occurs via a cAMP-dependent mechanism requiring EPAC2.	/pubmed/19573542	Van Kolen K, Dautzenberg FM, Verstraeten K, Royaux I, De Hoogt R, Gutknecht E, Peeters PJ.	Neuropharmacology. 2010 Jan;58(1):135-44. Epub 2009 Jun 30. Erratum in: Neuropharmacology. 2010 Feb;58(2):559. Dautzenberg, Frank M [added].	Neuropharmacology. 2010	PubMed	citation	PMID:19573542	pubmed	19573542	create date:2009/07/04 | first author:Van Kolen K
Effects of lacosamide, a novel sodium channel modulator, on dorsal horn neuronal responses in a rat model of neuropathy.	/pubmed/19573541	Bee LA, Dickenson AH.	Neuropharmacology. 2009 Sep;57(4):472-9. Epub 2009 Jun 30.	Neuropharmacology. 2009	PubMed	citation	PMID:19573541	pubmed	19573541	create date:2009/07/04 | first author:Bee LA
Central vasopressin V1a receptors modulate neural processing in mothers facing intruder threat to pups.	/pubmed/19573540	Caffrey MK, Nephew BC, Febo M.	Neuropharmacology. 2010 Jan;58(1):107-16. Epub 2009 Jun 30. Erratum in: Neuropharmacology. 2010 Sep;59(3):218.	Neuropharmacology. 2010	PubMed	citation	PMID:19573540	pubmed	19573540	create date:2009/07/04 | first author:Caffrey MK
Maternal separation interferes with developmental changes in brain vasopressin and oxytocin receptor binding in male rats.	/pubmed/19560475	Lukas M, Bredewold R, Neumann ID, Veenema AH.	Neuropharmacology. 2010 Jan;58(1):78-87. Epub 2009 Jun 26.	Neuropharmacology. 2010	PubMed	citation	PMID:19560475	pubmed	19560475	create date:2009/06/30 | first author:Lukas M
Swim stress excitation of nucleus incertus and rapid induction of relaxin-3 expression via CRF1 activation.	/pubmed/19560474	Banerjee A, Shen PJ, Ma S, Bathgate RA, Gundlach AL.	Neuropharmacology. 2010 Jan;58(1):145-55. Epub 2009 Jun 26.	Neuropharmacology. 2010	PubMed	citation	PMID:19560474	pubmed	19560474	create date:2009/06/30 | first author:Banerjee A
Oxytocin decreases methamphetamine self-administration, methamphetamine hyperactivity, and relapse to methamphetamine-seeking behaviour in rats.	/pubmed/19560473	Carson DS, Cornish JL, Guastella AJ, Hunt GE, McGregor IS.	Neuropharmacology. 2010 Jan;58(1):38-43. Epub 2009 Jun 26.	Neuropharmacology. 2010	PubMed	citation	PMID:19560473	pubmed	19560473	create date:2009/06/30 | first author:Carson DS
N-acetylaspartylglutamate (NAAG) inhibits intravenous cocaine self-administration and cocaine-enhanced brain-stimulation reward in rats.	/pubmed/19559037	Xi ZX, Kiyatkin M, Li X, Peng XQ, Wiggins A, Spiller K, Li J, Gardner EL.	Neuropharmacology. 2010 Jan;58(1):304-13. Epub 2009 Jun 24.	Neuropharmacology. 2010	PubMed	citation	PMID:19559037	pubmed	19559037	create date:2009/06/30 | first author:Xi ZX
Identification of a novel transmembrane domain involved in the negative modulation of mGluR1 using a newly discovered allosteric mGluR1 antagonist, 3-cyclohexyl-5-fluoro-6-methyl-7-(2-morpholin-4-ylethoxy)-4H-chromen-4-one.	/pubmed/19559036	Fukuda J, Suzuki G, Kimura T, Nagatomi Y, Ito S, Kawamoto H, Ozaki S, Ohta H.	Neuropharmacology. 2009 Sep;57(4):438-45. Epub 2009 Jun 24.	Neuropharmacology. 2009	PubMed	citation	PMID:19559036	pubmed	19559036	create date:2009/06/30 | first author:Fukuda J
Age-related LH surge dysfunction correlates with reduced responsiveness of hypothalamic anteroventral periventricular nucleus kisspeptin neurons to estradiol positive feedback in middle-aged rats.	/pubmed/19559035	Lederman MA, Lebesgue D, Gonzalez VV, Shu J, Merhi ZO, Etgen AM, Neal-Perry G.	Neuropharmacology. 2010 Jan;58(1):314-20. Epub 2009 Jun 24.	Neuropharmacology. 2010	PubMed	citation	PMID:19559035	pubmed	19559035	create date:2009/06/30 | first author:Lederman MA
Tocotrienol attenuates oxidative-nitrosative stress and inflammatory cascade in experimental model of diabetic neuropathy.	/pubmed/19555701	Kuhad A, Chopra K.	Neuropharmacology. 2009 Sep;57(4):456-62. Epub 2009 Jun 23.	Neuropharmacology. 2009	PubMed	citation	PMID:19555701	pubmed	19555701	create date:2009/06/27 | first author:Kuhad A
Distinct actions of etomidate and propofol at beta3-containing gamma-aminobutyric acid type A receptors.	/pubmed/19555700	Drexler B, Jurd R, Rudolph U, Antkowiak B.	Neuropharmacology. 2009 Sep;57(4):446-55. Epub 2009 Jun 23.	Neuropharmacology. 2009	PubMed	citation	PMID:19555700	pubmed	19555700	create date:2009/06/27 | first author:Drexler B
Does repetitive Ritalin injection produce long-term effects on SD female adolescent rats?	/pubmed/19540860	Lee MJ, Yang PB, Wilcox VT, Burau KD, Swann AC, Dafny N.	Neuropharmacology. 2009 Sep;57(3):201-7. Epub 2009 Jun 21.	Neuropharmacology. 2009	PubMed	citation	PMID:19540860	pubmed	19540860	create date:2009/06/23 | first author:Lee MJ
Curcumin reverses impaired cognition and neuronal plasticity induced by chronic stress.	/pubmed/19540859	Xu Y, Lin D, Li S, Li G, Shyamala SG, Barish PA, Vernon MM, Pan J, Ogle WO.	Neuropharmacology. 2009 Sep;57(4):463-71. Epub 2009 Jun 21.	Neuropharmacology. 2009	PubMed	citation	PMID:19540859	pubmed	19540859	create date:2009/06/23 | first author:Xu Y
Dopaminergic regulation of mate competition aggression and aromatase-Fos colocalization in vasotocin neurons.	/pubmed/19540858	Kabelik D, Kelly AM, Goodson JL.	Neuropharmacology. 2010 Jan;58(1):117-25. Epub 2009 Jun 21.	Neuropharmacology. 2010	PubMed	citation	PMID:19540858	pubmed	19540858	create date:2009/06/23 | first author:Kabelik D
Pharmacological characterization of senktide-induced tail whips.	/pubmed/19540857	Nordquist RE, Ballard TM, Algeyer B, Pauly-Evers M, Ozmen L, Spooren W.	Neuropharmacology. 2010 Jan;58(1):259-67. Epub 2009 Jun 21.	Neuropharmacology. 2010	PubMed	citation	PMID:19540857	pubmed	19540857	create date:2009/06/23 | first author:Nordquist RE
Investigating the role of substance P in photic responses of the circadian system: individual and combined actions with gastrin-releasing peptide.	/pubmed/19540856	Sterniczuk R, Colijn MA, Nunez M, Antle MC.	Neuropharmacology. 2010 Jan;58(1):277-85. Epub 2009 Jun 21.	Neuropharmacology. 2010	PubMed	citation	PMID:19540856	pubmed	19540856	create date:2009/06/23 | first author:Sterniczuk R
Oxytocin-induced elevation of ADP-ribosyl cyclase activity, cyclic ADP-ribose or Ca(2+) concentrations is involved in autoregulation of oxytocin secretion in the hypothalamus and posterior pituitary in male mice.	/pubmed/19540855	Lopatina O, Liu HX, Amina S, Hashii M, Higashida H.	Neuropharmacology. 2010 Jan;58(1):50-5. Epub 2009 Jun 21.	Neuropharmacology. 2010	PubMed	citation	PMID:19540855	pubmed	19540855	create date:2009/06/23 | first author:Lopatina O
Title	URL	Description	Details	ShortDetails	Resource	Type	Identifiers	Db	EntrezUID	Properties
Prolonged exposure to WIN55,212-2 causes downregulation of the CB1 receptor and the development of tolerance to its anticonvulsant effects in the hippocampal neuronal culture model of acquired epilepsy.	/pubmed/19540252	Blair RE, Deshpande LS, Sombati S, Elphick MR, Martin BR, DeLorenzo RJ.	Neuropharmacology. 2009 Sep;57(3):208-18. Epub 2009 Jun 18.	Neuropharmacology. 2009	PubMed	citation	PMID:19540252	pubmed	19540252	create date:2009/06/23 | first author:Blair RE
cAMP-dependent kinase does not modulate the Slack sodium-activated potassium channel.	/pubmed/19540251	Nuwer MO, Picchione KE, Bhattacharjee A.	Neuropharmacology. 2009 Sep;57(3):219-26. Epub 2009 Jun 18.	Neuropharmacology. 2009	PubMed	citation	PMID:19540251	pubmed	19540251	create date:2009/06/23 | first author:Nuwer MO
The group III mGlu receptor agonist ACPT-I exerts anxiolytic-like but not antidepressant-like effects, mediated by the serotonergic and GABA-ergic systems.	/pubmed/19539634	Stachowicz K, Kłodzińska A, Palucha-Poniewiera A, Schann S, Neuville P, Pilc A.	Neuropharmacology. 2009 Sep;57(3):227-34. Epub 2009 Jun 17.	Neuropharmacology. 2009	PubMed	citation	PMID:19539634	pubmed	19539634	create date:2009/06/23 | first author:Stachowicz K
Antinociceptive effects of the non-selective cannabinoid receptor agonist CP 55,940 are absent in CB1(-/-) and not CB2(-/-) mice in models of acute and persistent pain.	/pubmed/19538975	Sain NM, Liang A, Kane SA, Urban MO.	Neuropharmacology. 2009 Sep;57(3):235-41. Epub 2009 Jun 16.	Neuropharmacology. 2009	PubMed	citation	PMID:19538975	pubmed	19538975	create date:2009/06/23 | first author:Sain NM
Electrophysiological characterisation of the actions of kynurenic acid at ligand-gated ion channels.	/pubmed/19523966	Mok MH, Fricker AC, Weil A, Kew JN.	Neuropharmacology. 2009 Sep;57(3):242-9. Epub 2009 Jun 11.	Neuropharmacology. 2009	PubMed	citation	PMID:19523966	pubmed	19523966	create date:2009/06/16 | first author:Mok MH
Does schizophrenia arise from oxidative dysregulation of parvalbumin-interneurons in the developing cortex?	/pubmed/19523965	Behrens MM, Sejnowski TJ.	Neuropharmacology. 2009 Sep;57(3):193-200. Epub 2009 Jun 11. Review.	Neuropharmacology. 2009	PubMed	citation	PMID:19523965	pubmed	19523965	create date:2009/06/16 | first author:Behrens MM
Neuropeptide S: a transmitter system in the brain regulating fear and anxiety.	/pubmed/19523478	Pape HC, Jüngling K, Seidenbecher T, Lesting J, Reinscheid RK.	Neuropharmacology. 2010 Jan;58(1):29-34. Epub 2009 Jun 10. Review.	Neuropharmacology. 2010	PubMed	citation	PMID:19523478	pubmed	19523478	create date:2009/06/16 | first author:Pape HC
Mechanisms involved in cholesterol-induced neuronal insulin resistance.	/pubmed/19523477	Taghibiglou C, Bradley CA, Gaertner T, Li Y, Wang Y, Wang YT.	Neuropharmacology. 2009 Sep;57(3):268-76. Epub 2009 Jun 10.	Neuropharmacology. 2009	PubMed	citation	PMID:19523477	pubmed	19523477	create date:2009/06/16 | first author:Taghibiglou C
Characterizing the effects of 5-HT(2C) receptor ligands on motor activity and feeding behaviour in 5-HT(2C) receptor knockout mice.	/pubmed/19501602	Fletcher PJ, Tampakeras M, Sinyard J, Slassi A, Isaac M, Higgins GA.	Neuropharmacology. 2009 Sep;57(3):259-67. Epub 2009 Jun 6.	Neuropharmacology. 2009	PubMed	citation	PMID:19501602	pubmed	19501602	create date:2009/06/09 | first author:Fletcher PJ
The AMPA receptor positive allosteric modulator, S18986, is neuroprotective against neonatal excitotoxic and inflammatory brain damage through BDNF synthesis.	/pubmed/19501111	Destot-Wong KD, Liang K, Gupta SK, Favrais G, Schwendimann L, Pansiot J, Baud O, Spedding M, Lelièvre V, Mani S, Gressens P.	Neuropharmacology. 2009 Sep;57(3):277-86. Epub 2009 Jun 6.	Neuropharmacology. 2009	PubMed	citation	PMID:19501111	pubmed	19501111	create date:2009/06/09 | first author:Destot-Wong KD
Cannabinoid CB(1) receptor activation stimulates neurite outgrowth and inhibits capsaicin-induced Ca(2+) influx in an in vitro model of diabetic neuropathy.	/pubmed/19501110	Zhang F, Challapalli SC, Smith PJ.	Neuropharmacology. 2009 Aug;57(2):88-96. Epub 2009 Jun 6.	Neuropharmacology. 2009	PubMed	citation	PMID:19501110	pubmed	19501110	create date:2009/06/09 | first author:Zhang F
The influence of mecamylamine on ethanol and sucrose self-administration.	/pubmed/19501109	Ford MM, Fretwell AM, Nickel JD, Mark GP, Strong MN, Yoneyama N, Finn DA.	Neuropharmacology. 2009 Sep;57(3):250-8. Epub 2009 Jun 7.	Neuropharmacology. 2009	PubMed	citation	PMID:19501109	pubmed	19501109	create date:2009/06/09 | first author:Ford MM
Interactive effects of ethanol and nicotine on learning, anxiety, and locomotion in C57BL/6 mice in the plus-maze discriminative avoidance task.	/pubmed/19500603	Gulick D, Gould TJ.	Neuropharmacology. 2009 Sep;57(3):302-10. Epub 2009 Jun 3.	Neuropharmacology. 2009	PubMed	citation	PMID:19500603	pubmed	19500603	create date:2009/06/09 | first author:Gulick D
A single nucleotide polymorphism in the human serotonin transporter introduces a new site for N-linked glycosylation.	/pubmed/19500602	Rasmussen TN, Plenge P, Bay T, Egebjerg J, Gether U.	Neuropharmacology. 2009 Sep;57(3):287-94. Epub 2009 Jun 3.	Neuropharmacology. 2009	PubMed	citation	PMID:19500602	pubmed	19500602	create date:2009/06/09 | first author:Rasmussen TN
Blockade of neurokinin-3 receptors modulates dopamine-mediated behavioral hyperactivity.	/pubmed/19500601	Nwaneshiudu CA, Unterwald EM.	Neuropharmacology. 2009 Sep;57(3):295-301. Epub 2009 Jun 3.	Neuropharmacology. 2009	PubMed	citation	PMID:19500601	pubmed	19500601	create date:2009/06/09 | first author:Nwaneshiudu CA
Chronic lithium treatment up-regulates cell surface Na(V)1.7 sodium channels via inhibition of glycogen synthase kinase-3 in adrenal chromaffin cells: enhancement of Na(+) influx, Ca(2+) influx and catecholamine secretion after lithium withdrawal.	/pubmed/19486905	Yanagita T, Maruta T, Nemoto T, Uezono Y, Matsuo K, Satoh S, Yoshikawa N, Kanai T, Kobayashi H, Wada A.	Neuropharmacology. 2009 Sep;57(3):311-21. Epub 2009 May 30.	Neuropharmacology. 2009	PubMed	citation	PMID:19486905	pubmed	19486905	create date:2009/06/03 | first author:Yanagita T
Zonisamide enhances delta receptor-associated neurotransmitter release in striato-pallidal pathway.	/pubmed/19482038	Yamamura S, Ohoyama K, Nagase H, Okada M.	Neuropharmacology. 2009 Sep;57(3):322-31. Epub 2009 May 29.	Neuropharmacology. 2009	PubMed	citation	PMID:19482038	pubmed	19482038	create date:2009/06/02 | first author:Yamamura S
Atypical antipsychotics as noncompetitive inhibitors of alpha4beta2 and alpha7 neuronal nicotinic receptors.	/pubmed/19481556	Grinevich VP, Papke RL, Lippiello PM, Bencherif M.	Neuropharmacology. 2009 Aug;57(2):183-91. Epub 2009 May 28.	Neuropharmacology. 2009	PubMed	citation	PMID:19481556	pubmed	19481556	create date:2009/06/02 | first author:Grinevich VP
In vivo effects of 3-iodocytisine: pharmacological and genetic analysis of hypothermia and evaluation of chronic treatment on nicotinic binding sites.	/pubmed/19481555	Zambrano CA, Marks MJ, Cassels BK, Maccioni RB.	Neuropharmacology. 2009 Sep;57(3):332-42. Epub 2009 May 28.	Neuropharmacology. 2009	PubMed	citation	PMID:19481555	pubmed	19481555	create date:2009/06/02 | first author:Zambrano CA
The effect of CRF and alpha-helical CRF((9-41)) on rat fear responses and amino acids release in the central nucleus of the amygdala.	/pubmed/19477189	Skórzewska A, Bidziński A, Hamed A, Lehner M, Turzyńska D, Sobolewska A, Szyndler J, Maciejak P, Wisłowska-Stanek A, Płaźnik A.	Neuropharmacology. 2009 Aug;57(2):148-56. Epub 2009 May 27.	Neuropharmacology. 2009	PubMed	citation	PMID:19477189	pubmed	19477189	create date:2009/05/30 | first author:Skórzewska A
Use of MGLUR2 and MGLUR3 knockout mice to explore in vivo receptor specificity of the MGLUR2/3 selective antagonist LY341495.	/pubmed/19477188	Linden AM, Johnson BG, Trokovic N, Korpi ER, Schoepp DD.	Neuropharmacology. 2009 Aug;57(2):172-82. Epub 2009 May 27.	Neuropharmacology. 2009	PubMed	citation	PMID:19477188	pubmed	19477188	create date:2009/05/30 | first author:Linden AM
Phosphatidylinositol-linked novel D(1) dopamine receptor facilitates long-term depression in rat hippocampal CA1 synapses.	/pubmed/19465033	Liu J, Wang W, Wang F, Cai F, Hu ZL, Yang YJ, Chen J, Chen JG.	Neuropharmacology. 2009 Aug;57(2):164-71. Epub 2009 May 22.	Neuropharmacology. 2009	PubMed	citation	PMID:19465033	pubmed	19465033	create date:2009/05/26 | first author:Liu J
Not glutamate but endocannabinoids mediate retrograde suppression of cerebellar parallel fiber to Purkinje cell synaptic transmission in young adult rodents.	/pubmed/19447120	Tanimura A, Kawata S, Hashimoto K, Kano M.	Neuropharmacology. 2009 Aug;57(2):157-63. Epub 2009 May 15.	Neuropharmacology. 2009	PubMed	citation	PMID:19447120	pubmed	19447120	create date:2009/05/19 | first author:Tanimura A
Pharmacological doses of gamma-hydroxybutyrate (GHB) potentiate histone acetylation in the rat brain by histone deacetylase inhibition.	/pubmed/19427877	Klein C, Kemmel V, Taleb O, Aunis D, Maitre M.	Neuropharmacology. 2009 Aug;57(2):137-47. Epub 2009 May 8.	Neuropharmacology. 2009	PubMed	citation	PMID:19427877	pubmed	19427877	create date:2009/05/12 | first author:Klein C
The selectivity of conantokin-G for ion channel inhibition of NR2B subunit-containing NMDA receptors is regulated by amino acid residues in the S2 region of NR2B.	/pubmed/19427876	Sheng Z, Liang Z, Geiger JH, Prorok M, Castellino FJ.	Neuropharmacology. 2009 Aug;57(2):127-36. Epub 2009 May 8.	Neuropharmacology. 2009	PubMed	citation	PMID:19427876	pubmed	19427876	create date:2009/05/12 | first author:Sheng Z
The anxiolytic and analgesic properties of fenobam, a potent mGlu5 receptor antagonist, in relation to the impairment of learning.	/pubmed/19426746	Jacob W, Gravius A, Pietraszek M, Nagel J, Belozertseva I, Shekunova E, Malyshkin A, Greco S, Barberi C, Danysz W.	Neuropharmacology. 2009 Aug;57(2):97-108. Epub 2009 May 6.	Neuropharmacology. 2009	PubMed	citation	PMID:19426746	pubmed	19426746	create date:2009/05/12 | first author:Jacob W
Ethanol enhances both action potential-dependent and action potential-independent GABAergic transmission onto cerebellar Purkinje cells.	/pubmed/19426745	Hirono M, Yamada M, Obata K.	Neuropharmacology. 2009 Aug;57(2):109-20. Epub 2009 May 6.	Neuropharmacology. 2009	PubMed	citation	PMID:19426745	pubmed	19426745	create date:2009/05/12 | first author:Hirono M
Antinociceptive effects of chronic administration of uncompetitive NMDA receptor antagonists in a rat model of diabetic neuropathic pain.	/pubmed/19422840	Chen SR, Samoriski G, Pan HL.	Neuropharmacology. 2009 Aug;57(2):121-6. Epub 2009 May 5.	Neuropharmacology. 2009	PubMed	citation	PMID:19422840	pubmed	19422840	create date:2009/05/09 | first author:Chen SR
Jingzhaotoxin-IX, a novel gating modifier of both sodium and potassium channels from Chinese tarantula Chilobrachys jingzhao.	/pubmed/19409400	Deng M, Kuang F, Sun Z, Tao H, Cai T, Zhong L, Chen Z, Xiao Y, Liang S.	Neuropharmacology. 2009 Aug;57(2):77-87. Epub 2009 May 4.	Neuropharmacology. 2009	PubMed	citation	PMID:19409400	pubmed	19409400	create date:2009/05/05 | first author:Deng M
Effects of the histone deacetylase inhibitor sodium butyrate in models of depression and anxiety.	/pubmed/19393671	Gundersen BB, Blendy JA.	Neuropharmacology. 2009 Jul;57(1):67-74. Epub 2009 Apr 23.	Neuropharmacology. 2009	PubMed	citation	PMID:19393671	pubmed	19393671	create date:2009/04/28 | first author:Gundersen BB
Mechanism of bis(7)-tacrine inhibition of GABA-activated current in cultured rat hippocampal neurons.	/pubmed/19393253	Zhou L, Liu YW, Peoples RW, Yang M, Tian X, Ai YX, Pang YP, Li ZW, Han YF, Li CY.	Neuropharmacology. 2009 Jul;57(1):33-40. Epub 2009 Apr 22.	Neuropharmacology. 2009	PubMed	citation	PMID:19393253	pubmed	19393253	create date:2009/04/28 | first author:Zhou L
Varenicline attenuates nicotine-enhanced brain-stimulation reward by activation of alpha4beta2 nicotinic receptors in rats.	/pubmed/19393252	Spiller K, Xi ZX, Li X, Ashby CR Jr, Callahan PM, Tehim A, Gardner EL.	Neuropharmacology. 2009 Jul;57(1):60-6. Epub 2009 Apr 22.	Neuropharmacology. 2009	PubMed	citation	PMID:19393252	pubmed	19393252	create date:2009/04/28 | first author:Spiller K
BDNF-TrkB signaling pathway mediates the induction of epileptiform activity induced by a convulsant drug cyclothiazide.	/pubmed/19393251	Wang Y, Qi JS, Kong S, Sun Y, Fan J, Jiang M, Chen G.	Neuropharmacology. 2009 Jul;57(1):49-59. Epub 2009 Apr 22.	Neuropharmacology. 2009	PubMed	citation	PMID:19393251	pubmed	19393251	create date:2009/04/28 | first author:Wang Y
Proteomic analysis of the nucleus accumbens of rats with different vulnerability to cocaine addiction.	/pubmed/19393250	del Castillo C, Morales L, Alguacil LF, Salas E, Garrido E, Alonso E, Pérez-García C.	Neuropharmacology. 2009 Jul;57(1):41-8. Epub 2009 Apr 22.	Neuropharmacology. 2009	PubMed	citation	PMID:19393250	pubmed	19393250	create date:2009/04/28 | first author:del Castillo C
Nicotine anxiogenic and rewarding effects are decreased in mice lacking beta-endorphin.	/pubmed/19376143	Trigo JM, Zimmer A, Maldonado R.	Neuropharmacology. 2009 Jun;56(8):1147-53. Epub 2009 Apr 17.	Neuropharmacology. 2009	PubMed	citation	PMID:19376143	pubmed	19376143	create date:2009/04/21 | first author:Trigo JM
Strain differences between Lewis and Fischer 344 rats in the modulation of dopaminergic receptors after morphine self-administration and during extinction.	/pubmed/19376142	Sánchez-Cardoso P, Higuera-Matas A, Martín S, Miguéns M, Del Olmo N, García-Lecumberri C, Ambrosio E.	Neuropharmacology. 2009 Jul;57(1):8-17. Epub 2009 Apr 17.	Neuropharmacology. 2009	PubMed	citation	PMID:19376142	pubmed	19376142	create date:2009/04/21 | first author:Sánchez-Cardoso P
Paclitaxel and vinorelbine, evoked the release of substance P from cultured rat dorsal root ganglion cells through different PKC isoform-sensitive ion channels.	/pubmed/19376141	Miyano K, Tang HB, Nakamura Y, Morioka N, Inoue A, Nakata Y.	Neuropharmacology. 2009 Jul;57(1):25-32. Epub 2009 Apr 17.	Neuropharmacology. 2009	PubMed	citation	PMID:19376141	pubmed	19376141	create date:2009/04/21 | first author:Miyano K
Pre-training administration of anesthetic ketamine differentially affects rats' spatial and non-spatial recognition memory.	/pubmed/19376140	Pitsikas N, Boultadakis A.	Neuropharmacology. 2009 Jul;57(1):1-7. Epub 2009 Apr 17.	Neuropharmacology. 2009	PubMed	citation	PMID:19376140	pubmed	19376140	create date:2009/04/21 | first author:Pitsikas N
Relevance of dorsal raphe nucleus firing in serotonin 5-HT(2C) receptor blockade-induced augmentation of SSRIs effects.	/pubmed/19376075	Sotty F, Folgering JH, Brennum LT, Hogg S, Mørk A, Hertel P, Cremers TI.	Neuropharmacology. 2009 Jul;57(1):18-24. Epub 2009 Apr 17.	Neuropharmacology. 2009	PubMed	citation	PMID:19376075	pubmed	19376075	create date:2009/04/21 | first author:Sotty F
Valproic acid enhances protein L-isoaspartyl methyltransferase expression by stimulating extracellular signal-regulated kinase signaling pathway.	/pubmed/19371592	Cournoyer P, Desrosiers RR.	Neuropharmacology. 2009 Apr;56(5):839-48. Epub 2009 Jan 19.	Neuropharmacology. 2009	PubMed	citation	PMID:19371592	pubmed	19371592	create date:2009/04/18 | first author:Cournoyer P
Enhanced nicotine sensitivity in nociceptin/orphanin FQ receptor knockout mice.	/pubmed/19371589	Sakoori K, Murphy NP.	Neuropharmacology. 2009 Apr;56(5):896-904. Epub 2009 Jan 27.	Neuropharmacology. 2009	PubMed	citation	PMID:19371589	pubmed	19371589	create date:2009/04/18 | first author:Sakoori K
Potentiating effect of diltiazem on pentobarbital-induced hypnosis is augmented by serotonergic system: the TMN and VLPO as key elements in the pathway.	/pubmed/19371588	Zhao X, Cui XY, Wang LE, Zhang YH.	Neuropharmacology. 2009 May-Jun;56(6-7):937-43. Epub 2009 Feb 7.	Neuropharmacology. 2009	PubMed	citation	PMID:19371588	pubmed	19371588	create date:2009/04/18 | first author:Zhao X
Functional and pharmacological properties of human and rat NaV1.8 channels.	/pubmed/19371587	Browne LE, Clare JJ, Wray D.	Neuropharmacology. 2009 Apr;56(5):905-14. Epub 2009 Jan 31.	Neuropharmacology. 2009	PubMed	citation	PMID:19371587	pubmed	19371587	create date:2009/04/18 | first author:Browne LE
Evaluation of D2 and D3 dopamine receptor selective compounds on L-dopa-dependent abnormal involuntary movements in rats.	/pubmed/19371586	Kumar R, Riddle LR, Griffin SA, Chu W, Vangveravong S, Neisewander J, Mach RH, Luedtke RR.	Neuropharmacology. 2009 May-Jun;56(6-7):956-69. Epub 2009 Feb 5.	Neuropharmacology. 2009	PubMed	citation	PMID:19371586	pubmed	19371586	create date:2009/04/18 | first author:Kumar R
Evaluation of the D3 dopamine receptor selective antagonist PG01037 on L-dopa-dependent abnormal involuntary movements in rats.	/pubmed/19371585	Kumar R, Riddle L, Griffin SA, Grundt P, Newman AH, Luedtke RR.	Neuropharmacology. 2009 May-Jun;56(6-7):944-55. Epub 2009 Feb 5.	Neuropharmacology. 2009	PubMed	citation	PMID:19371585	pubmed	19371585	create date:2009/04/18 | first author:Kumar R
The role of various nicotinic receptor subunits and factors influencing nicotine conditioned place aversion.	/pubmed/19371584	Jackson KJ, Kota DH, Martin BR, Damaj MI.	Neuropharmacology. 2009 May-Jun;56(6-7):970-4. Epub 2009 Feb 6.	Neuropharmacology. 2009	PubMed	citation	PMID:19371584	pubmed	19371584	create date:2009/04/18 | first author:Jackson KJ
Heme oxygenase activity and hemoglobin neurotoxicity are attenuated by inhibitors of the MEK/ERK pathway.	/pubmed/19371583	Chen-Roetling J, Li Z, Chen M, Awe OO, Regan RF.	Neuropharmacology. 2009 Apr;56(5):922-8. Epub 2009 Feb 6.	Neuropharmacology. 2009	PubMed	citation	PMID:19371583	pubmed	19371583	create date:2009/04/18 | first author:Chen-Roetling J
GABAB/NMDA receptor interaction in the regulation of extracellular dopamine levels in rodent prefrontal cortex and striatum.	/pubmed/19371582	Balla A, Nattini ME, Sershen H, Lajtha A, Dunlop DS, Javitt DC.	Neuropharmacology. 2009 Apr;56(5):915-21. Epub 2009 Feb 6.	Neuropharmacology. 2009	PubMed	citation	PMID:19371582	pubmed	19371582	create date:2009/04/18 | first author:Balla A
Effects of nicotine on K+ currents and nicotinic receptors in astrocytes of the hippocampal CA1 region.	/pubmed/19371581	Hernández-Morales M, García-Colunga J.	Neuropharmacology. 2009 May-Jun;56(6-7):975-83. Epub 2009 Feb 8.	Neuropharmacology. 2009	PubMed	citation	PMID:19371581	pubmed	19371581	create date:2009/04/18 | first author:Hernández-Morales M
Block of voltage-gated calcium channels stimulates dopamine efflux in rat mesocorticolimbic system.	/pubmed/19371580	Belardetti F, Ahn S, So K, Snutch TP, Phillips AG.	Neuropharmacology. 2009 May-Jun;56(6-7):984-93. Epub 2009 Feb 11.	Neuropharmacology. 2009	PubMed	citation	PMID:19371580	pubmed	19371580	create date:2009/04/18 | first author:Belardetti F
Title	URL	Description	Details	ShortDetails	Resource	Type	Identifiers	Db	EntrezUID	Properties
Potency, voltage-dependency, agonist concentration-dependency, blocking kinetics and partial untrapping of the uncompetitive N-methyl-D-aspartate (NMDA) channel blocker memantine at human NMDA (GluN1/GluN2A) receptors.	/pubmed/19371579	Gilling KE, Jatzke C, Hechenberger M, Parsons CG.	Neuropharmacology. 2009 Apr;56(5):866-75. Epub 2009 Jan 21.	Neuropharmacology. 2009	PubMed	citation	PMID:19371579	pubmed	19371579	create date:2009/04/18 | first author:Gilling KE
Differential effects of GABAB autoreceptor activation on ethanol potentiation of local and lateral paracapsular GABAergic synapses in the rat basolateral amygdala.	/pubmed/19371578	Silberman Y, Ariwodola OJ, Weiner JL.	Neuropharmacology. 2009 Apr;56(5):886-95. Epub 2009 Jan 21.	Neuropharmacology. 2009	PubMed	citation	PMID:19371578	pubmed	19371578	create date:2009/04/18 | first author:Silberman Y
Prevention of seizure-induced up-regulation of endothelial P-glycoprotein by COX-2 inhibition.	/pubmed/19371577	Zibell G, Unkrüer B, Pekcec A, Hartz AM, Bauer B, Miller DS, Potschka H.	Neuropharmacology. 2009 Apr;56(5):849-55. Epub 2009 Jan 21.	Neuropharmacology. 2009	PubMed	citation	PMID:19371577	pubmed	19371577	create date:2009/04/18 | first author:Zibell G
BDNF mediates the neuroprotective effects of positive AMPA receptor modulators against MPP+-induced toxicity in cultured hippocampal and mesencephalic slices.	/pubmed/19371576	Jourdi H, Hamo L, Oka T, Seegan A, Baudry M.	Neuropharmacology. 2009 Apr;56(5):876-85. Epub 2009 Jan 21.	Neuropharmacology. 2009	PubMed	citation	PMID:19371576	pubmed	19371576	create date:2009/04/18 | first author:Jourdi H
Effects of oxytocin on methamphetamine-induced conditioned place preference and the possible role of glutamatergic neurotransmission in the medial prefrontal cortex of mice in reinstatement.	/pubmed/19371575	Qi J, Yang JY, Wang F, Zhao YN, Song M, Wu CF.	Neuropharmacology. 2009 Apr;56(5):856-65. Epub 2009 Jan 21.	Neuropharmacology. 2009	PubMed	citation	PMID:19371575	pubmed	19371575	create date:2009/04/18 | first author:Qi J
The mechanosensitive cell line ND-C does not express functional thermoTRP channels.	/pubmed/19348834	Rugiero F, Wood JN.	Neuropharmacology. 2009 Jun;56(8):1138-46. Epub 2009 Apr 5.	Neuropharmacology. 2009	PubMed	citation	PMID:19348834	pubmed	19348834	create date:2009/04/08 | first author:Rugiero F
Effects of acute and repeated zolpidem treatment on pentylenetetrazole-induced seizure threshold and on locomotor activity: comparison with diazepam.	/pubmed/19345234	Vlainić J, Pericić D.	Neuropharmacology. 2009 Jun;56(8):1124-30. Epub 2009 Apr 1.	Neuropharmacology. 2009	PubMed	citation	PMID:19345234	pubmed	19345234	create date:2009/04/07 | first author:Vlainić J
JNJ-10181457, a selective non-imidazole histamine H(3) receptor antagonist, normalizes acetylcholine neurotransmission and has efficacy in translational rat models of cognition.	/pubmed/19345233	Galici R, Boggs JD, Aluisio L, Fraser IC, Bonaventure P, Lord B, Lovenberg TW.	Neuropharmacology. 2009 Jun;56(8):1131-7. Epub 2009 Apr 2.	Neuropharmacology. 2009	PubMed	citation	PMID:19345233	pubmed	19345233	create date:2009/04/07 | first author:Galici R
Depolarization-induced release of endocannabinoids by murine dorsal motor nucleus of the vagus nerve neurons differentially regulates inhibitory and excitatory neurotransmission.	/pubmed/19332082	Roux J, Wanaverbecq N, Jean A, Lebrun B, Trouslard J.	Neuropharmacology. 2009 Jun;56(8):1106-15. Epub 2009 Mar 28.	Neuropharmacology. 2009	PubMed	citation	PMID:19332082	pubmed	19332082	create date:2009/04/01 | first author:Roux J
Effects of the beta-amino acid antagonist TAG on thalamocortical inhibition.	/pubmed/19332081	Mathers DA, McCarthy SM, Cooke JE, Ghavanini AA, Puil E.	Neuropharmacology. 2009 Jun;56(8):1097-105. Epub 2009 Mar 28.	Neuropharmacology. 2009	PubMed	citation	PMID:19332081	pubmed	19332081	create date:2009/04/01 | first author:Mathers DA
Ischaemia differentially regulates GABA(B) receptor subunits in organotypic hippocampal slice cultures.	/pubmed/19328818	Cimarosti H, Kantamneni S, Henley JM.	Neuropharmacology. 2009 Jun;56(8):1088-96. Epub 2009 Mar 28.	Neuropharmacology. 2009	PubMed	citation	PMID:19328818	pubmed	19328818	create date:2009/03/31 | first author:Cimarosti H
Cocaine-induced hyperactivity and sensitization are dependent on GSK3.	/pubmed/19328817	Miller JS, Tallarida RJ, Unterwald EM.	Neuropharmacology. 2009 Jun;56(8):1116-23. Epub 2009 Mar 27.	Neuropharmacology. 2009	PubMed	citation	PMID:19328817	pubmed	19328817	create date:2009/03/31 | first author:Miller JS
Activation of adenosine(1) (A(1)) receptors suppresses head shakes induced by a serotonergic hallucinogen in rats.	/pubmed/19324062	Marek GJ.	Neuropharmacology. 2009 Jun;56(8):1082-7. Epub 2009 Mar 24.	Neuropharmacology. 2009	PubMed	citation	PMID:19324062	pubmed	19324062	create date:2009/03/28 | first author:Marek GJ
MPTP-induced model of Parkinson's disease in cytochrome P450 2E1 knockout mice.	/pubmed/19298832	Viaggi C, Vaglini F, Pardini C, Caramelli A, Corsini GU.	Neuropharmacology. 2009 Jun;56(8):1075-81. Epub 2009 Mar 17.	Neuropharmacology. 2009	PubMed	citation	PMID:19298832	pubmed	19298832	create date:2009/03/21 | first author:Viaggi C
alpha(2)-Adrenoceptors mediate the acute inhibitory effect of fluoxetine on locus coeruleus noradrenergic neurons.	/pubmed/19298831	Miguelez C, Fernandez-Aedo I, Torrecilla M, Grandoso L, Ugedo L.	Neuropharmacology. 2009 May-Jun;56(6-7):1068-73. Epub 2009 Mar 17.	Neuropharmacology. 2009	PubMed	citation	PMID:19298831	pubmed	19298831	create date:2009/03/21 | first author:Miguelez C
Effects of N-acetylaspartylglutamate (NAAG) at group II mGluRs and NMDAR.	/pubmed/19285517	Fricker AC, Mok MH, de la Flor R, Shah AJ, Woolley M, Dawson LA, Kew JN.	Neuropharmacology. 2009 May-Jun;56(6-7):1060-7. Epub 2009 Mar 12.	Neuropharmacology. 2009	PubMed	citation	PMID:19285517	pubmed	19285517	create date:2009/03/17 | first author:Fricker AC
TGF-beta as a promising option in the treatment of multiple sclerosis.	/pubmed/19285095	Mirshafiey A, Mohsenzadegan M.	Neuropharmacology. 2009 May-Jun;56(6-7):929-36. Epub 2009 Mar 11. Review.	Neuropharmacology. 2009	PubMed	citation	PMID:19285095	pubmed	19285095	create date:2009/03/17 | first author:Mirshafiey A
Downregulation of LRP1 [correction of LPR1] at the blood-brain barrier in streptozotocin-induced diabetic mice.	/pubmed/19285094	Hong H, Liu LP, Liao JM, Wang TS, Ye FY, Wu J, Wang YY, Wang Y, Li YQ, Long Y, Xia YZ.	Neuropharmacology. 2009 May-Jun;56(6-7):1054-9. Epub 2009 Mar 11.	Neuropharmacology. 2009	PubMed	citation	PMID:19285094	pubmed	19285094	create date:2009/03/17 | first author:Hong H
Expression levels of the alpha4 subunit of the GABA(A) receptor in differentiated neuroblastoma cells are correlated with GABA-gated current.	/pubmed/19285093	Zhou X, Smith SS.	Neuropharmacology. 2009 May-Jun;56(6-7):1041-53. Epub 2009 Mar 11.	Neuropharmacology. 2009	PubMed	citation	PMID:19285093	pubmed	19285093	create date:2009/03/17 | first author:Zhou X
Neuronal nicotinic acetylcholine receptors are modulated by zinc.	/pubmed/19285092	Vázquez-Gómez E, García-Colunga J.	Neuropharmacology. 2009 May-Jun;56(6-7):1035-40. Epub 2009 Mar 11.	Neuropharmacology. 2009	PubMed	citation	PMID:19285092	pubmed	19285092	create date:2009/03/17 | first author:Vázquez-Gómez E
Erythropoietin protects PC12 cells from beta-amyloid(25-35)-induced apoptosis via PI3K/Akt signaling pathway.	/pubmed/19268480	Ma R, Xiong N, Huang C, Tang Q, Hu B, Xiang J, Li G.	Neuropharmacology. 2009 May-Jun;56(6-7):1027-34. Epub 2009 Mar 4.	Neuropharmacology. 2009	PubMed	citation	PMID:19268480	pubmed	19268480	create date:2009/03/10 | first author:Ma R
Persistent inflammatory pain decreases the antinociceptive effects of the mu opioid receptor agonist DAMGO in the locus coeruleus of male rats.	/pubmed/19265713	Jongeling AC, Johns ME, Murphy AZ, Hammond DL.	Neuropharmacology. 2009 May-Jun;56(6-7):1017-26. Epub 2009 Mar 3.	Neuropharmacology. 2009	PubMed	citation	PMID:19265713	pubmed	19265713	create date:2009/03/07 | first author:Jongeling AC
alpha(7) Nicotinic acetylcholine receptor activation prevents behavioral and molecular changes induced by repeated phencyclidine treatment.	/pubmed/19233218	Thomsen MS, Christensen DZ, Hansen HH, Redrobe JP, Mikkelsen JD.	Neuropharmacology. 2009 May-Jun;56(6-7):1001-9. Epub 2009 Feb 21.	Neuropharmacology. 2009	PubMed	citation	PMID:19233218	pubmed	19233218	create date:2009/02/24 | first author:Thomsen MS
The anti-inflammatory agent flufenamic acid depresses store-operated channels by altering mitochondrial calcium homeostasis.	/pubmed/19233217	Tu P, Brandolin G, Bouron A.	Neuropharmacology. 2009 May-Jun;56(6-7):1010-6. Epub 2009 Feb 21.	Neuropharmacology. 2009	PubMed	citation	PMID:19233217	pubmed	19233217	create date:2009/02/24 | first author:Tu P
Caffeine alters proliferation of neuronal precursors in the adult hippocampus.	/pubmed/19217915	Wentz CT, Magavi SS.	Neuropharmacology. 2009 May-Jun;56(6-7):994-1000. Epub 2009 Feb 13.	Neuropharmacology. 2009	PubMed	citation	PMID:19217915	pubmed	19217915	create date:2009/02/17 | first author:Wentz CT
Allosteric modulation of metabotropic glutamate receptor 5 affects phosphorylation, internalization, and desensitization of the micro-opioid receptor.	/pubmed/19162047	Schröder H, Wu DF, Seifert A, Rankovic M, Schulz S, Höllt V, Koch T.	Neuropharmacology. 2009 Mar;56(4):768-78.	Neuropharmacology. 2009	PubMed	citation	PMID:19162047	pubmed	19162047	create date:2009/01/24 | first author:Schröder H
Alterations of N/OFQ and NOP receptor gene expression in the substantia nigra and caudate putamen of MPP+ and 6-OHDA lesioned rats.	/pubmed/19162046	Di Benedetto M, Cavina C, D'Addario C, Leoni G, Candeletti S, Cox BM, Romualdi P.	Neuropharmacology. 2009 Mar;56(4):761-7.	Neuropharmacology. 2009	PubMed	citation	PMID:19162046	pubmed	19162046	create date:2009/01/24 | first author:Di Benedetto M
Early deprivation leads to long-term reductions in motivation for reward and 5-HT1A binding and both effects are reversed by fluoxetine.	/pubmed/19138691	Leventopoulos M, Russig H, Feldon J, Pryce CR, Opacka-Juffry J.	Neuropharmacology. 2009 Mar;56(3):692-701. Epub 2008 Dec 24.	Neuropharmacology. 2009	PubMed	citation	PMID:19138691	pubmed	19138691	create date:2009/01/14 | first author:Leventopoulos M
The preferential dopamine D3 receptor antagonist S33138 inhibits cocaine reward and cocaine-triggered relapse to drug-seeking behavior in rats.	/pubmed/19136017	Peng XQ, Ashby CR Jr, Spiller K, Li X, Li J, Thomasson N, Millan MJ, Mocaër E, Muńoz C, Gardner EL, Xi ZX.	Neuropharmacology. 2009 Mar;56(4):752-60.	Neuropharmacology. 2009	PubMed	citation	PMID:19136017	pubmed	19136017	create date:2009/01/13 | first author:Peng XQ
Nitric oxide utilizes NF-kappaB to signal its neuroprotective effect against alcohol toxicity.	/pubmed/19135070	Bonthius DJ, Luong T, Bonthius NE, Hostager BS, Karacay B.	Neuropharmacology. 2009 Mar;56(3):716-31. Epub 2008 Dec 25.	Neuropharmacology. 2009	PubMed	citation	PMID:19135070	pubmed	19135070	create date:2009/01/13 | first author:Bonthius DJ
Chronic nicotine exposure switches the functional role of mesolimbic dopamine transmission in the processing of nicotine's rewarding and aversive effects.	/pubmed/19133278	Tan H, Bishop SF, Lauzon NM, Sun N, Laviolette SR.	Neuropharmacology. 2009 Mar;56(4):741-51.	Neuropharmacology. 2009	PubMed	citation	PMID:19133278	pubmed	19133278	create date:2009/01/10 | first author:Tan H
Development and persistence of long-lasting behavioral sensitization to cocaine in female mice: role of the nNOS gene.	/pubmed/19114050	Balda MA, Anderson KL, Itzhak Y.	Neuropharmacology. 2009 Mar;56(3):709-15. Epub 2008 Dec 16.	Neuropharmacology. 2009	PubMed	citation	PMID:19114050	pubmed	19114050	create date:2008/12/31 | first author:Balda MA
Pharmacological assessments of nitric oxide synthase isoforms and downstream diversity of NO signaling in the maintenance of thermal and mechanical hypersensitivity after peripheral nerve injury in mice.	/pubmed/19111753	Tanabe M, Nagatani Y, Saitoh K, Takasu K, Ono H.	Neuropharmacology. 2009 Mar;56(3):702-8. Epub 2008 Dec 16.	Neuropharmacology. 2009	PubMed	citation	PMID:19111753	pubmed	19111753	create date:2008/12/30 | first author:Tanabe M
The roles of nerve growth factor and cholecystokinin in the enhancement of morphine analgesia in a rodent model of central nervous system inflammation.	/pubmed/19103210	Xanthos DN, Kumar N, Theodorsson E, Coderre TJ.	Neuropharmacology. 2009 Mar;56(3):684-91. Epub 2008 Dec 11.	Neuropharmacology. 2009	PubMed	citation	PMID:19103210	pubmed	19103210	create date:2008/12/24 | first author:Xanthos DN
N-acyldopamines control striatal input terminals via novel ligand-gated cation channels.	/pubmed/19101577	Ferreira SG, Lomaglio T, Avelino A, Cruz F, Oliveira CR, Cunha RA, Köfalvi A.	Neuropharmacology. 2009 Mar;56(3):676-83. Epub 2008 Dec 7.	Neuropharmacology. 2009	PubMed	citation	PMID:19101577	pubmed	19101577	create date:2008/12/23 | first author:Ferreira SG
Calcium channel dysfunction in inferior colliculus neurons of the genetically epilepsy-prone rat.	/pubmed/19084544	N'gouemo P, Faingold CL, Morad M.	Neuropharmacology. 2009 Mar;56(3):665-75. Epub 2008 Dec 6.	Neuropharmacology. 2009	PubMed	citation	PMID:19084544	pubmed	19084544	create date:2008/12/17 | first author:N'gouemo P
Behavioural and neurochemical response of alpha-synuclein A30P transgenic mice to the effects of L-DOPA.	/pubmed/19084027	Oksman M, Tanila H, Yavich L.	Neuropharmacology. 2009 Mar;56(3):647-52. Epub 2008 Dec 3.	Neuropharmacology. 2009	PubMed	citation	PMID:19084027	pubmed	19084027	create date:2008/12/17 | first author:Oksman M
T-type channel blocking properties and antiabsence activity of two imidazo[1,2-b]pyridazine derivatives structurally related to indomethacin.	/pubmed/19071141	Rimoli MG, Russo E, Cataldi M, Citraro R, Ambrosino P, Melisi D, Curcio A, De Lucia S, Patrignani P, De Sarro G, Abignente E.	Neuropharmacology. 2009 Mar;56(3):637-46. Epub 2008 Nov 30.	Neuropharmacology. 2009	PubMed	citation	PMID:19071141	pubmed	19071141	create date:2008/12/17 | first author:Rimoli MG
Oleoylethanolamide exerts partial and dose-dependent neuroprotection of substantia nigra dopamine neurons.	/pubmed/19070629	Galan-Rodriguez B, Suarez J, Gonzalez-Aparicio R, Bermudez-Silva FJ, Maldonado R, Robledo P, Rodriguez de Fonseca F, Fernandez-Espejo E.	Neuropharmacology. 2009 Mar;56(3):653-64. Epub 2008 Dec 7.	Neuropharmacology. 2009	PubMed	citation	PMID:19070629	pubmed	19070629	create date:2008/12/17 | first author:Galan-Rodriguez B
BM88/Cend1 regulates stimuli-induced intracellular calcium mobilization.	/pubmed/19061903	Masgrau R, Hurel C, Papastefanaki F, Georgopoulou N, Thomaidou D, Matsas R.	Neuropharmacology. 2009 Mar;56(3):598-609. Epub 2008 Nov 13.	Neuropharmacology. 2009	PubMed	citation	PMID:19061903	pubmed	19061903	create date:2008/12/09 | first author:Masgrau R
Isoflurane anaesthesia reversibly improves cognitive function and long-term potentiation (LTP) via an up-regulation in NMDA receptor 2B subunit expression.	/pubmed/19059421	Rammes G, Starker LK, Haseneder R, Berkmann J, Plack A, Zieglgänsberger W, Ohl F, Kochs EF, Blobner M.	Neuropharmacology. 2009 Mar;56(3):626-36. Epub 2008 Nov 27.	Neuropharmacology. 2009	PubMed	citation	PMID:19059421	pubmed	19059421	create date:2008/12/09 | first author:Rammes G
Involvement of hippocampal CA3 K(ATP) channels in contextual memory.	/pubmed/19059420	Betourne A, Bertholet AM, Labroue E, Halley H, Sun HS, Lorsignol A, Feng ZP, French RJ, Penicaud L, Lassalle JM, Frances B.	Neuropharmacology. 2009 Mar;56(3):615-25. Epub 2008 Nov 25.	Neuropharmacology. 2009	PubMed	citation	PMID:19059420	pubmed	19059420	create date:2008/12/09 | first author:Betourne A
Nimodipine protects dopaminergic neurons against inflammation-mediated degeneration through inhibition of microglial activation.	/pubmed/19049811	Li Y, Hu X, Liu Y, Bao Y, An L.	Neuropharmacology. 2009 Mar;56(3):580-9. Epub 2008 Nov 21.	Neuropharmacology. 2009	PubMed	citation	PMID:19049811	pubmed	19049811	create date:2008/12/04 | first author:Li Y
Antinociceptive activity of Tilia americana var. mexicana inflorescences and quercetin in the formalin test and in an arthritic pain model in rats.	/pubmed/19027760	Martínez AL, González-Trujano ME, Aguirre-Hernández E, Moreno J, Soto-Hernández M, López-Muñoz FJ.	Neuropharmacology. 2009 Feb;56(2):564-71. Epub 2008 Nov 5.	Neuropharmacology. 2009	PubMed	citation	PMID:19027760	pubmed	19027760	create date:2008/11/26 | first author:Martínez AL
Nicotinic and muscarinic cholinergic receptors coexist on GABAergic nerve endings in the mouse striatum and interact in modulating GABA release.	/pubmed/19027759	Grilli M, Zappettini S, Raiteri L, Marchi M.	Neuropharmacology. 2009 Mar;56(3):610-4. Epub 2008 Nov 8.	Neuropharmacology. 2009	PubMed	citation	PMID:19027759	pubmed	19027759	create date:2008/11/26 | first author:Grilli M
Modulation of GABAergic and glutamatergic transmission by ethanol in the developing neocortex: an in vitro test of the excessive inhibition hypothesis of fetal alcohol spectrum disorder.	/pubmed/19027758	Sanderson JL, Donald Partridge L, Valenzuela CF.	Neuropharmacology. 2009 Feb;56(2):541-55. Epub 2008 Nov 7.	Neuropharmacology. 2009	PubMed	citation	PMID:19027758	pubmed	19027758	create date:2008/11/26 | first author:Sanderson JL
Caffeine drinking potentiates cannabinoid transmission in the striatum: interaction with stress effects.	/pubmed/19027757	Rossi S, De Chiara V, Musella A, Mataluni G, Sacchetti L, Siracusano A, Bernardi G, Usiello A, Centonze D.	Neuropharmacology. 2009 Mar;56(3):590-7. Epub 2008 Nov 8.	Neuropharmacology. 2009	PubMed	citation	PMID:19027757	pubmed	19027757	create date:2008/11/26 | first author:Rossi S
Asymmetrical response of aminopeptidase A and nitric oxide in plasma of normotensive and hypertensive rats with experimental hemiparkinsonism.	/pubmed/19026669	Banegas I, Prieto I, Vives F, Alba F, de Gasparo M, Duran R, Luna Jde D, Segarra AB, Hermoso F, Ramírez M.	Neuropharmacology. 2009 Mar;56(3):573-9. Epub 2008 Nov 5.	Neuropharmacology. 2009	PubMed	citation	PMID:19026669	pubmed	19026669	create date:2008/11/26 | first author:Banegas I
Mast cells reduce survival of myenteric neurons in culture.	/pubmed/19013185	Sand E, Themner-Persson A, Ekblad E.	Neuropharmacology. 2009 Feb;56(2):522-30. Epub 2008 Oct 25.	Neuropharmacology. 2009	PubMed	citation	PMID:19013185	pubmed	19013185	create date:2008/11/18 | first author:Sand E
Antinociceptive effects of the marine snail peptides conantokin-G and conotoxin MVIIA alone and in combination in rat models of pain.	/pubmed/19010337	Hama A, Sagen J.	Neuropharmacology. 2009 Feb;56(2):556-63. Epub 2008 Oct 26.	Neuropharmacology. 2009	PubMed	citation	PMID:19010337	pubmed	19010337	create date:2008/11/18 | first author:Hama A
Title	URL	Description	Details	ShortDetails	Resource	Type	Identifiers	Db	EntrezUID	Properties
The development of stroke therapeutics: promising mechanisms and translational challenges.	/pubmed/19007799	Zaleska MM, Mercado ML, Chavez J, Feuerstein GZ, Pangalos MN, Wood A.	Neuropharmacology. 2009 Feb;56(2):329-41. Epub 2008 Nov 1. Review.	Neuropharmacology. 2009	PubMed	citation	PMID:19007799	pubmed	19007799	create date:2008/11/15 | first author:Zaleska MM
Valproic acid promotes neuronal differentiation by induction of proneural factors in association with H4 acetylation.	/pubmed/19007798	Yu IT, Park JY, Kim SH, Lee JS, Kim YS, Son H.	Neuropharmacology. 2009 Feb;56(2):473-80. Epub 2008 Nov 1.	Neuropharmacology. 2009	PubMed	citation	PMID:19007798	pubmed	19007798	create date:2008/11/15 | first author:Yu IT
Zinc regulates the dopamine transporter in a membrane potential and chloride dependent manner.	/pubmed/19000913	Pifl C, Wolf A, Rebernik P, Reither H, Berger ML.	Neuropharmacology. 2009 Feb;56(2):531-40. Epub 2008 Oct 26.	Neuropharmacology. 2009	PubMed	citation	PMID:19000913	pubmed	19000913	create date:2008/11/13 | first author:Pifl C
The effect of COMT Val158 Met genotype on decision-making and preliminary findings on its interaction with the 5-HTTLPR in healthy females.	/pubmed/18983999	van den Bos R, Homberg J, Gijsbers E, den Heijer E, Cuppen E.	Neuropharmacology. 2009 Feb;56(2):493-8. Epub 2008 Nov 1.	Neuropharmacology. 2009	PubMed	citation	PMID:18983999	pubmed	18983999	create date:2008/11/06 | first author:van den Bos R
Mineralocorticoid and glucocorticoid receptors in the amygdala regulate distinct responses to colorectal distension.	/pubmed/18977372	Venkova K, Foreman RD, Greenwood-Van Meerveld B.	Neuropharmacology. 2009 Feb;56(2):514-21. Epub 2008 Oct 17.	Neuropharmacology. 2009	PubMed	citation	PMID:18977372	pubmed	18977372	create date:2008/11/04 | first author:Venkova K
Inhibitory effects of the antiepileptic drug ethosuximide on G protein-activated inwardly rectifying K+ channels.	/pubmed/18977371	Kobayashi T, Hirai H, Iino M, Fuse I, Mitsumura K, Washiyama K, Kasai S, Ikeda K.	Neuropharmacology. 2009 Feb;56(2):499-506. Epub 2008 Oct 17.	Neuropharmacology. 2009	PubMed	citation	PMID:18977371	pubmed	18977371	create date:2008/11/04 | first author:Kobayashi T
Serotonin2C receptors in the medial prefrontal cortex facilitate cocaine-induced dopamine release in the rat nucleus accumbens.	/pubmed/18977370	Leggio GM, Cathala A, Moison D, Cunningham KA, Piazza PV, Spampinato U.	Neuropharmacology. 2009 Feb;56(2):507-13. Epub 2008 Oct 17.	Neuropharmacology. 2009	PubMed	citation	PMID:18977370	pubmed	18977370	create date:2008/11/04 | first author:Leggio GM
Astrocytic adenosine kinase regulates basal synaptic adenosine levels and seizure activity but not activity-dependent adenosine release in the hippocampus.	/pubmed/18957298	Etherington LA, Patterson GE, Meechan L, Boison D, Irving AJ, Dale N, Frenguelli BG.	Neuropharmacology. 2009 Feb;56(2):429-37. Epub 2008 Oct 10.	Neuropharmacology. 2009	PubMed	citation	PMID:18957298	pubmed	18957298	create date:2008/10/30 | first author:Etherington LA
Modulation of gamma oscillations by endogenous adenosine through A1 and A2A receptors in the mouse hippocampus.	/pubmed/18955071	Pietersen AN, Lancaster DM, Patel N, Hamilton JB, Vreugdenhil M.	Neuropharmacology. 2009 Feb;56(2):481-92. Epub 2008 Oct 17.	Neuropharmacology. 2009	PubMed	citation	PMID:18955071	pubmed	18955071	create date:2008/10/29 | first author:Pietersen AN
Elevated glycogen synthase kinase-3 activity in Fragile X mice: key metabolic regulator with evidence for treatment potential.	/pubmed/18952114	Min WW, Yuskaitis CJ, Yan Q, Sikorski C, Chen S, Jope RS, Bauchwitz RP.	Neuropharmacology. 2009 Feb;56(2):463-72. Epub 2008 Oct 14.	Neuropharmacology. 2009	PubMed	citation	PMID:18952114	pubmed	18952114	create date:2008/10/28 | first author:Min WW
Allosteric modulation of 5-HT(1A) receptors by zinc: Binding studies.	/pubmed/18951909	Barrondo S, Sallés J.	Neuropharmacology. 2009 Feb;56(2):455-62. Epub 2008 Oct 14.	Neuropharmacology. 2009	PubMed	citation	PMID:18951909	pubmed	18951909	create date:2008/10/28 | first author:Barrondo S
Isoflurane modulates excitability in the mouse thalamus via GABA-dependent and GABA-independent mechanisms.	/pubmed/18948126	Ying SW, Werner DF, Homanics GE, Harrison NL, Goldstein PA.	Neuropharmacology. 2009 Feb;56(2):438-47. Epub 2008 Oct 9.	Neuropharmacology. 2009	PubMed	citation	PMID:18948126	pubmed	18948126	create date:2008/10/25 | first author:Ying SW
Evidence of calpain/cdk5 pathway inhibition by lithium in 3-nitropropionic acid toxicity in vivo and in vitro.	/pubmed/18948125	Crespo-Biel N, Camins A, Pallàs M, Canudas AM.	Neuropharmacology. 2009 Feb;56(2):422-8. Epub 2008 Oct 7.	Neuropharmacology. 2009	PubMed	citation	PMID:18948125	pubmed	18948125	create date:2008/10/25 | first author:Crespo-Biel N
5-HT7 receptor deletion enhances REM sleep suppression induced by selective serotonin reuptake inhibitors, but not by direct stimulation of 5-HT1A receptor.	/pubmed/18948124	Shelton J, Bonaventure P, Li X, Yun S, Lovenberg T, Dugovic C.	Neuropharmacology. 2009 Feb;56(2):448-54. Epub 2008 Oct 7.	Neuropharmacology. 2009	PubMed	citation	PMID:18948124	pubmed	18948124	create date:2008/10/25 | first author:Shelton J
Anxiolytic profile of pregabalin on elicited hippocampal theta oscillation.	/pubmed/18930748	Siok CJ, Taylor CP, Hajós M.	Neuropharmacology. 2009 Feb;56(2):379-85. Epub 2008 Oct 7.	Neuropharmacology. 2009	PubMed	citation	PMID:18930748	pubmed	18930748	create date:2008/10/22 | first author:Siok CJ
NMDA receptor-mediated long-term alterations in epileptiform activity in experimental chronic epilepsy.	/pubmed/18930747	Hellier JL, White A, Williams PA, Edward Dudek F, Staley KJ.	Neuropharmacology. 2009 Feb;56(2):414-21. Epub 2008 Oct 7.	Neuropharmacology. 2009	PubMed	citation	PMID:18930747	pubmed	18930747	create date:2008/10/22 | first author:Hellier JL
Identification of discrete sites of action of chronic treatment with desipramine in a model of neuropathic pain.	/pubmed/18930746	Jones KL, Finn DP, Governo RJ, Prior MJ, Morris PG, Kendall DA, Marsden CA, Chapman V.	Neuropharmacology. 2009 Feb;56(2):405-13. Epub 2008 Oct 4.	Neuropharmacology. 2009	PubMed	citation	PMID:18930746	pubmed	18930746	create date:2008/10/22 | first author:Jones KL
Neural precursor cells as a novel target for interferon-beta.	/pubmed/18930745	Wellen J, Walter J, Jangouk P, Hartung HP, Dihné M.	Neuropharmacology. 2009 Feb;56(2):386-98. Epub 2008 Oct 4.	Neuropharmacology. 2009	PubMed	citation	PMID:18930745	pubmed	18930745	create date:2008/10/22 | first author:Wellen J
Involvement of dopamine D2 receptors in the induction of long-term potentiation in the basolateral amygdala-dentate gyrus pathway of anesthetized rats.	/pubmed/18835399	Abe K, Niikura Y, Fujimoto T, Akaishi T, Misawa M.	Neuropharmacology. 2008 Dec;55(8):1419-24. Epub 2008 Sep 23.	Neuropharmacology. 2008	PubMed	citation	PMID:18835399	pubmed	18835399	create date:2008/10/07 | first author:Abe K
Functional mutations in mouse norepinephrine transporter reduce sensitivity to cocaine inhibition.	/pubmed/18824182	Wei H, Hill ER, Gu HH.	Neuropharmacology. 2009 Feb;56(2):399-404. Epub 2008 Sep 25.	Neuropharmacology. 2009	PubMed	citation	PMID:18824182	pubmed	18824182	create date:2008/10/01 | first author:Wei H
The GABA(B) receptor agonist, baclofen, and the positive allosteric modulator, CGP7930, inhibit visceral pain-related responses to colorectal distension in rats.	/pubmed/18824012	Brusberg M, Ravnefjord A, Martinsson R, Larsson H, Martinez V, Lindström E.	Neuropharmacology. 2009 Feb;56(2):362-7. Epub 2008 Sep 25.	Neuropharmacology. 2009	PubMed	citation	PMID:18824012	pubmed	18824012	create date:2008/10/01 | first author:Brusberg M
N-type and P/Q-type calcium channels regulate differentially the release of noradrenaline, ATP and beta-NAD in blood vessels.	/pubmed/18824011	Smyth LM, Yamboliev IA, Mutafova-Yambolieva VN.	Neuropharmacology. 2009 Feb;56(2):368-78. Epub 2008 Sep 25.	Neuropharmacology. 2009	PubMed	citation	PMID:18824011	pubmed	18824011	create date:2008/10/01 | first author:Smyth LM
Several major antiepileptic drugs are substrates for human P-glycoprotein.	/pubmed/18824002	Luna-Tortós C, Fedrowitz M, Löscher W.	Neuropharmacology. 2008 Dec;55(8):1364-75. Epub 2008 Sep 11.	Neuropharmacology. 2008	PubMed	citation	PMID:18824002	pubmed	18824002	create date:2008/10/01 | first author:Luna-Tortós C
Striatal 5-HT1A receptor stimulation reduces D1 receptor-induced dyskinesia and improves movement in the hemiparkinsonian rat.	/pubmed/18824001	Dupre KB, Eskow KL, Barnum CJ, Bishop C.	Neuropharmacology. 2008 Dec;55(8):1321-8. Epub 2008 Sep 10.	Neuropharmacology. 2008	PubMed	citation	PMID:18824001	pubmed	18824001	create date:2008/10/01 | first author:Dupre KB
How the serotonin story is being rewritten by new gene-based discoveries principally related to SLC6A4, the serotonin transporter gene, which functions to influence all cellular serotonin systems.	/pubmed/18824000	Murphy DL, Fox MA, Timpano KR, Moya PR, Ren-Patterson R, Andrews AM, Holmes A, Lesch KP, Wendland JR.	Neuropharmacology. 2008 Nov;55(6):932-60. Epub 2008 Sep 11. Review.	Neuropharmacology. 2008	PubMed	citation	PMID:18824000	pubmed	18824000	create date:2008/10/01 | first author:Murphy DL
Augmentation of antipsychotic-induced neurochemical changes by the NK3 receptor antagonist talnetant (SB-223412).	/pubmed/18822303	de la Flor R, Dawson LA.	Neuropharmacology. 2009 Feb;56(2):342-9. Epub 2008 Sep 18.	Neuropharmacology. 2009	PubMed	citation	PMID:18822303	pubmed	18822303	create date:2008/09/30 | first author:de la Flor R
Ligand gated ion channels.	/pubmed/18817790	Collingridge GL, Olsen R, Peters JA, Spedding M.	Neuropharmacology. 2009 Jan;56(1):1. Epub 2008 Sep 12. No abstract available.	Neuropharmacology. 2009	PubMed	citation	PMID:18817790	pubmed	18817790	create date:2008/09/27 | first author:Collingridge GL
Mechanism of the neuroprotective role of coenzyme Q10 with or without L-dopa in rotenone-induced parkinsonism.	/pubmed/18817789	Abdin AA, Hamouda HE.	Neuropharmacology. 2008 Dec;55(8):1340-6. Epub 2008 Sep 10.	Neuropharmacology. 2008	PubMed	citation	PMID:18817789	pubmed	18817789	create date:2008/09/27 | first author:Abdin AA
Rutaecarpine inhibits hypoxia/reoxygenation-induced apoptosis in rat hippocampal neurons.	/pubmed/18809421	Dai Z, Xiao J, Liu SY, Cui L, Hu GY, Jiang DJ.	Neuropharmacology. 2008 Dec;55(8):1307-12. Epub 2008 Sep 4.	Neuropharmacology. 2008	PubMed	citation	PMID:18809421	pubmed	18809421	create date:2008/09/24 | first author:Dai Z
Auditory gating in rat hippocampus and medial prefrontal cortex: effect of the cannabinoid agonist WIN55,212-2.	/pubmed/18809420	Dissanayake DW, Zachariou M, Marsden CA, Mason R.	Neuropharmacology. 2008 Dec;55(8):1397-404. Epub 2008 Sep 17.	Neuropharmacology. 2008	PubMed	citation	PMID:18809420	pubmed	18809420	create date:2008/09/24 | first author:Dissanayake DW
In vivo seizure induction and pharmacological preconditioning by domoic acid and isodomoic acids A, B and C.	/pubmed/18809419	Sawant PM, Holland PT, Mountfort DO, Kerr DS.	Neuropharmacology. 2008 Dec;55(8):1412-8. Epub 2008 Sep 17.	Neuropharmacology. 2008	PubMed	citation	PMID:18809419	pubmed	18809419	create date:2008/09/24 | first author:Sawant PM
Region-specific changes in 5-HT1A agonist-induced Extracellular signal-Regulated Kinases 1/2 phosphorylation in rat brain: a quantitative ELISA study.	/pubmed/18809418	Buritova J, Berrichon G, Cathala C, Colpaert F, Cussac D.	Neuropharmacology. 2009 Feb;56(2):350-61. Epub 2008 Sep 17.	Neuropharmacology. 2009	PubMed	citation	PMID:18809418	pubmed	18809418	create date:2008/09/24 | first author:Buritova J
The motivation to obtain nicotine-conditioned reinforcers depends on nicotine dose.	/pubmed/18809417	Palmatier MI, Coddington SB, Liu X, Donny EC, Caggiula AR, Sved AF.	Neuropharmacology. 2008 Dec;55(8):1425-30. Epub 2008 Sep 17.	Neuropharmacology. 2008	PubMed	citation	PMID:18809417	pubmed	18809417	create date:2008/09/24 | first author:Palmatier MI
Phosphorylation of TRPV1 by neurokinin-1 receptor agonist exaggerates the capsaicin-mediated substance P release from cultured rat dorsal root ganglion neurons.	/pubmed/18809416	Tang HB, Li YS, Miyano K, Nakata Y.	Neuropharmacology. 2008 Dec;55(8):1405-11. Epub 2008 Sep 17.	Neuropharmacology. 2008	PubMed	citation	PMID:18809416	pubmed	18809416	create date:2008/09/24 | first author:Tang HB
WAY100635 prevents the changes induced by fluoxetine upon the 5-HT1A receptor functionality.	/pubmed/18809415	Castro E, Díaz A, Rodriguez-Gaztelumendi A, Del Olmo E, Pazos A.	Neuropharmacology. 2008 Dec;55(8):1391-6. Epub 2008 Sep 17.	Neuropharmacology. 2008	PubMed	citation	PMID:18809415	pubmed	18809415	create date:2008/09/24 | first author:Castro E
Excitatory actions of peptide histidine isoleucine on thalamic relay neurons.	/pubmed/18804119	Lee SH, Cox CL.	Neuropharmacology. 2008 Dec;55(8):1329-39. Epub 2008 Aug 30.	Neuropharmacology. 2008	PubMed	citation	PMID:18804119	pubmed	18804119	create date:2008/09/23 | first author:Lee SH
Effects of chronic morphine and morphine withdrawal on gene expression in rat peripheral blood mononuclear cells.	/pubmed/18801381	Desjardins S, Belkai E, Crete D, Cordonnier L, Scherrmann JM, Noble F, Marie-Claire C.	Neuropharmacology. 2008 Dec;55(8):1347-54. Epub 2008 Aug 30.	Neuropharmacology. 2008	PubMed	citation	PMID:18801381	pubmed	18801381	create date:2008/09/20 | first author:Desjardins S
A NMDA receptor glycine site partial agonist, GLYX-13, simultaneously enhances LTP and reduces LTD at Schaffer collateral-CA1 synapses in hippocampus.	/pubmed/18796308	Zhang XL, Sullivan JA, Moskal JR, Stanton PK.	Neuropharmacology. 2008 Dec;55(7):1238-50. Epub 2008 Aug 29.	Neuropharmacology. 2008	PubMed	citation	PMID:18796308	pubmed	18796308	create date:2008/09/18 | first author:Zhang XL
Antidepressant-like effects of the glucocorticoid receptor antagonist RU-43044 are associated with changes in prefrontal dopamine in mouse models of depression.	/pubmed/18796307	Ago Y, Arikawa S, Yata M, Yano K, Abe M, Takuma K, Matsuda T.	Neuropharmacology. 2008 Dec;55(8):1355-63. Epub 2008 Aug 30.	Neuropharmacology. 2008	PubMed	citation	PMID:18796307	pubmed	18796307	create date:2008/09/18 | first author:Ago Y
Kainate receptors: pharmacology, function and therapeutic potential.	/pubmed/18793656	Jane DE, Lodge D, Collingridge GL.	Neuropharmacology. 2009 Jan;56(1):90-113. Epub 2008 Aug 28. Review.	Neuropharmacology. 2009	PubMed	citation	PMID:18793656	pubmed	18793656	create date:2008/09/17 | first author:Jane DE
The selective nicotinic acetylcholine receptor alpha7 agonist JN403 is active in animal models of cognition, sensory gating, epilepsy and pain.	/pubmed/18793655	Feuerbach D, Lingenhoehl K, Olpe HR, Vassout A, Gentsch C, Chaperon F, Nozulak J, Enz A, Bilbe G, McAllister K, Hoyer D.	Neuropharmacology. 2009 Jan;56(1):254-63. Epub 2008 Aug 28.	Neuropharmacology. 2009	PubMed	citation	PMID:18793655	pubmed	18793655	create date:2008/09/17 | first author:Feuerbach D
Binding-site mutations in the alpha1 subunit of the inhibitory glycine receptor convert the inhibitory metal ion Cu2+ into a positive modulator.	/pubmed/18793654	Schumann T, Grudzinska J, Kuzmin D, Betz H, Laube B.	Neuropharmacology. 2009 Jan;56(1):310-7. Epub 2008 Aug 28.	Neuropharmacology. 2009	PubMed	citation	PMID:18793654	pubmed	18793654	create date:2008/09/17 | first author:Schumann T
Neonatal administration of N-omega-nitro-L-arginine induces permanent decrease in NO levels and hyperresponsiveness to locomotor activity by D-amphetamine in postpubertal rats.	/pubmed/18790702	Morales-Medina JC, Mejorada A, Romero-Curiel A, Aguilar-Alonso P, León-Chávez BA, Gamboa C, Quirion R, Flores G.	Neuropharmacology. 2008 Dec;55(8):1313-20. Epub 2008 Aug 26.	Neuropharmacology. 2008	PubMed	citation	PMID:18790702	pubmed	18790702	create date:2008/09/16 | first author:Morales-Medina JC
Combined roles of loops C and D in the interactions of a neonicotinoid insecticide imidacloprid with the alpha4beta2 nicotinic acetylcholine receptor.	/pubmed/18790701	Toshima K, Kanaoka S, Yamada A, Tarumoto K, Akamatsu M, Sattelle DB, Matsuda K.	Neuropharmacology. 2009 Jan;56(1):264-72. Epub 2008 Aug 26.	Neuropharmacology. 2009	PubMed	citation	PMID:18790701	pubmed	18790701	create date:2008/09/16 | first author:Toshima K
Serotonin transporter transgenic (SERTcre) mouse line reveals developmental targets of serotonin specific reuptake inhibitors (SSRIs).	/pubmed/18789954	Narboux-Nême N, Pavone LM, Avallone L, Zhuang X, Gaspar P.	Neuropharmacology. 2008 Nov;55(6):994-1005. Epub 2008 Aug 26.	Neuropharmacology. 2008	PubMed	citation	PMID:18789954	pubmed	18789954	create date:2008/09/16 | first author:Narboux-Nême N
Demonstration of functional alpha4-containing nicotinic receptors in the medial habenula.	/pubmed/18789953	Fonck C, Nashmi R, Salas R, Zhou C, Huang Q, De Biasi M, Lester RA, Lester HA.	Neuropharmacology. 2009 Jan;56(1):247-53. Epub 2008 Aug 26.	Neuropharmacology. 2009	PubMed	citation	PMID:18789953	pubmed	18789953	create date:2008/09/16 | first author:Fonck C
HSP70 expression protects against hippocampal neurodegeneration induced by endogenous glutamate in vivo.	/pubmed/18789952	Ayala GX, Tapia R.	Neuropharmacology. 2008 Dec;55(8):1383-90. Epub 2008 Sep 9.	Neuropharmacology. 2008	PubMed	citation	PMID:18789952	pubmed	18789952	create date:2008/09/16 | first author:Ayala GX
ACET is a highly potent and specific kainate receptor antagonist: characterisation and effects on hippocampal mossy fibre function.	/pubmed/18789344	Dargan SL, Clarke VR, Alushin GM, Sherwood JL, Nisticò R, Bortolotto ZA, Ogden AM, Bleakman D, Doherty AJ, Lodge D, Mayer ML, Fitzjohn SM, Jane DE, Collingridge GL.	Neuropharmacology. 2009 Jan;56(1):121-30. Epub 2008 Aug 22.	Neuropharmacology. 2009	PubMed	citation	PMID:18789344	pubmed	18789344	create date:2008/09/16 | first author:Dargan SL
Frontiers in addiction research: celebrating the 35th anniversary of the National Institute on Drug Abuse. Sponsor's foreword.	/pubmed/18789343	Shurtleff D, Liu R, Sasek C.	Neuropharmacology. 2009;56 Suppl 1:1-2. Epub 2008 Aug 19. No abstract available.	Neuropharmacology. 2009	PubMed	citation	PMID:18789343	pubmed	18789343	create date:2008/09/16 | first author:Shurtleff D
Pharmacological MRI in animal models: a useful tool for 5-HT research?	/pubmed/18789342	Martin C, Sibson NR.	Neuropharmacology. 2008 Nov;55(6):1038-47. Epub 2008 Aug 22. Review.	Neuropharmacology. 2008	PubMed	citation	PMID:18789342	pubmed	18789342	create date:2008/09/16 | first author:Martin C
Title	URL	Description	Details	ShortDetails	Resource	Type	Identifiers	Db	EntrezUID	Properties
Developmental switch in requirement for PKA RIIbeta in NMDA-receptor-dependent synaptic plasticity at Schaffer collateral to CA1 pyramidal cell synapses.	/pubmed/18789341	Yang Y, Takeuchi K, Rodenas-Ruano A, Takayasu Y, Bennett MV, Zukin RS.	Neuropharmacology. 2009 Jan;56(1):56-65. Epub 2008 Aug 22.	Neuropharmacology. 2009	PubMed	citation	PMID:18789341	pubmed	18789341	create date:2008/09/16 | first author:Yang Y
Glutamate receptors as targets of protein kinase C in the pathophysiology and treatment of animal models of mania.	/pubmed/18789340	Szabo ST, Machado-Vieira R, Yuan P, Wang Y, Wei Y, Falke C, Cirelli C, Tononi G, Manji HK, Du J.	Neuropharmacology. 2009 Jan;56(1):47-55. Epub 2008 Aug 22.	Neuropharmacology. 2009	PubMed	citation	PMID:18789340	pubmed	18789340	create date:2008/09/16 | first author:Szabo ST
Importance of the C-terminus of the human 5-HT3A receptor subunit.	/pubmed/18786552	Butler AS, Lindesay SA, Dover TJ, Kennedy MD, Patchell VB, Levine BA, Hope AG, Barnes NM.	Neuropharmacology. 2009 Jan;56(1):292-302. Epub 2008 Aug 22.	Neuropharmacology. 2009	PubMed	citation	PMID:18786552	pubmed	18786552	create date:2008/09/13 | first author:Butler AS
Methamphetamine-seeking behavior is due to inhibition of nicotinic cholinergic transmission by activation of cannabinoid CB1 receptors.	/pubmed/18782581	Hiranita T, Nawata Y, Sakimura K, Yamamoto T.	Neuropharmacology. 2008 Dec;55(8):1300-6. Epub 2008 Aug 22.	Neuropharmacology. 2008	PubMed	citation	PMID:18782581	pubmed	18782581	create date:2008/09/11 | first author:Hiranita T
Etomidate, propofol and the neurosteroid THDOC increase the GABA efficacy of recombinant alpha4beta3delta and alpha4beta3 GABA A receptors expressed in HEK cells.	/pubmed/18778723	Meera P, Olsen RW, Otis TS, Wallner M.	Neuropharmacology. 2009 Jan;56(1):155-60. Epub 2008 Aug 20.	Neuropharmacology. 2009	PubMed	citation	PMID:18778723	pubmed	18778723	create date:2008/09/10 | first author:Meera P
Context-dependent modulation of alphabetagamma and alphabetadelta GABA A receptors by penicillin: implications for phasic and tonic inhibition.	/pubmed/18775733	Feng HJ, Botzolakis EJ, Macdonald RL.	Neuropharmacology. 2009 Jan;56(1):161-73. Epub 2008 Aug 19.	Neuropharmacology. 2009	PubMed	citation	PMID:18775733	pubmed	18775733	create date:2008/09/09 | first author:Feng HJ
Depression of C fibre-evoked spinal field potentials by the spinal delta opioid receptor is enhanced in the spinal nerve ligation model of neuropathic pain: involvement of the mu-subtype.	/pubmed/18775732	Buesa I, Urrutia A, Aira Z, Salgueiro M, Bilbao J, Mozas M, Aguilera L, Zimmermann M, Azkue JJ.	Neuropharmacology. 2008 Dec;55(8):1376-82. Epub 2008 Aug 31.	Neuropharmacology. 2008	PubMed	citation	PMID:18775732	pubmed	18775732	create date:2008/09/09 | first author:Buesa I
3'-Fluoro substitution in the pyridine ring of epibatidine improves selectivity and efficacy for alpha4beta2 versus alpha3beta4 nAChRs.	/pubmed/18775444	Abdrakhmanova GR, Carroll FI, Damaj MI, Martin BR.	Neuropharmacology. 2008 Dec;55(8):1287-92. Epub 2008 Aug 15.	Neuropharmacology. 2008	PubMed	citation	PMID:18775444	pubmed	18775444	create date:2008/09/09 | first author:Abdrakhmanova GR
Receptor activation involving positive allosteric modulation, unlike full agonism, does not result in GABAB receptor desensitization.	/pubmed/18775443	Gjoni T, Urwyler S.	Neuropharmacology. 2008 Dec;55(8):1293-9. Epub 2008 Aug 15.	Neuropharmacology. 2008	PubMed	citation	PMID:18775443	pubmed	18775443	create date:2008/09/09 | first author:Gjoni T
The novel NTPDase inhibitor sodium polyoxotungstate (POM-1) inhibits ATP breakdown but also blocks central synaptic transmission, an action independent of NTPDase inhibition.	/pubmed/18768144	Wall MJ, Wigmore G, Lopatár J, Frenguelli BG, Dale N.	Neuropharmacology. 2008 Dec;55(7):1251-8. Epub 2008 Aug 14.	Neuropharmacology. 2008	PubMed	citation	PMID:18768144	pubmed	18768144	create date:2008/09/05 | first author:Wall MJ
Nanomolar ambient ATP decelerates P2X3 receptor kinetics.	/pubmed/18768143	Grote A, Hans M, Boldogkoi Z, Zimmer A, Steinhäuser C, Jabs R.	Neuropharmacology. 2008 Dec;55(7):1212-8. Epub 2008 Aug 14.	Neuropharmacology. 2008	PubMed	citation	PMID:18768143	pubmed	18768143	create date:2008/09/05 | first author:Grote A
The history of the pharmacology and cloning of ionotropic glutamate receptors and the development of idiosyncratic nomenclature.	/pubmed/18765242	Lodge D.	Neuropharmacology. 2009 Jan;56(1):6-21. Epub 2008 Aug 14. Review.	Neuropharmacology. 2009	PubMed	citation	PMID:18765242	pubmed	18765242	create date:2008/09/04 | first author:Lodge D
Towards a quantitative representation of the cell signaling mechanisms of hallucinogens: measurement and mathematical modeling of 5-HT1A and 5-HT2A receptor-mediated ERK1/2 activation.	/pubmed/18762202	Chang CW, Poteet E, Schetz JA, Gümüş ZH, Weinstein H.	Neuropharmacology. 2009;56 Suppl 1:213-25. Epub 2008 Aug 13.	Neuropharmacology. 2009	PubMed	citation	PMID:18762202	pubmed	18762202	create date:2008/09/03 | first author:Chang CW
Conserved site for neurosteroid modulation of GABA A receptors.	/pubmed/18762201	Hosie AM, Clarke L, da Silva H, Smart TG.	Neuropharmacology. 2009 Jan;56(1):149-54. Epub 2008 Aug 13.	Neuropharmacology. 2009	PubMed	citation	PMID:18762201	pubmed	18762201	create date:2008/09/03 | first author:Hosie AM
Novel compounds selectively enhance delta subunit containing GABA A receptors and increase tonic currents in thalamus.	/pubmed/18762200	Wafford KA, van Niel MB, Ma QP, Horridge E, Herd MB, Peden DR, Belelli D, Lambert JJ.	Neuropharmacology. 2009 Jan;56(1):182-9. Epub 2008 Aug 13.	Neuropharmacology. 2009	PubMed	citation	PMID:18762200	pubmed	18762200	create date:2008/09/03 | first author:Wafford KA
Antagonism of recombinant and native GluK3-containing kainate receptors.	/pubmed/18761361	Perrais D, Pinheiro PS, Jane DE, Mulle C.	Neuropharmacology. 2009 Jan;56(1):131-40. Epub 2008 Aug 12.	Neuropharmacology. 2009	PubMed	citation	PMID:18761361	pubmed	18761361	create date:2008/09/02 | first author:Perrais D
Behavioral and serotonergic consequences of decreasing or increasing hippocampus brain-derived neurotrophic factor protein levels in mice.	/pubmed/18761360	Deltheil T, Guiard BP, Cerdan J, David DJ, Tanaka KF, Repérant C, Guilloux JP, Coudoré F, Hen R, Gardier AM.	Neuropharmacology. 2008 Nov;55(6):1006-14. Epub 2008 Aug 12. Review.	Neuropharmacology. 2008	PubMed	citation	PMID:18761360	pubmed	18761360	create date:2008/09/02 | first author:Deltheil T
The 5-HT3 receptor--the relationship between structure and function.	/pubmed/18761359	Barnes NM, Hales TG, Lummis SC, Peters JA.	Neuropharmacology. 2009 Jan;56(1):273-84. Epub 2008 Aug 12. Review.	Neuropharmacology. 2009	PubMed	citation	PMID:18761359	pubmed	18761359	create date:2008/09/02 | first author:Barnes NM
GABA A receptors: subtypes provide diversity of function and pharmacology.	/pubmed/18760291	Olsen RW, Sieghart W.	Neuropharmacology. 2009 Jan;56(1):141-8. Epub 2008 Aug 8. Review.	Neuropharmacology. 2009	PubMed	citation	PMID:18760291	pubmed	18760291	create date:2008/09/02 | first author:Olsen RW
FK1706, a novel non-immunosuppressive immunophilin ligand, modifies the course of painful diabetic neuropathy.	/pubmed/18760290	Yamazaki S, Yamaji T, Murai N, Yamamoto H, Price RD, Matsuoka N, Mutoh S.	Neuropharmacology. 2008 Dec;55(7):1226-30. Epub 2008 Aug 8.	Neuropharmacology. 2008	PubMed	citation	PMID:18760290	pubmed	18760290	create date:2008/09/02 | first author:Yamazaki S
Membrane microdomains and metabolic pathways that define anandamide and 2-arachidonyl glycerol biosynthesis and breakdown.	/pubmed/18760289	Placzek EA, Okamoto Y, Ueda N, Barker EL.	Neuropharmacology. 2008 Dec;55(7):1095-104. Epub 2008 Aug 8. Review.	Neuropharmacology. 2008	PubMed	citation	PMID:18760289	pubmed	18760289	create date:2008/09/02 | first author:Placzek EA
Increased expression, but not postsynaptic localisation, of ionotropic glutamate receptors during the late-phase of long-term potentiation in the dentate gyrus in vivo.	/pubmed/18755203	Kennard JT, Guévremont D, Mason-Parker SE, Abraham WC, Williams JM.	Neuropharmacology. 2009 Jan;56(1):66-72. Epub 2008 Aug 8.	Neuropharmacology. 2009	PubMed	citation	PMID:18755203	pubmed	18755203	create date:2008/08/30 | first author:Kennard JT
Regulation of NMDA receptor subunit expression and its implications for LTD, LTP, and metaplasticity.	/pubmed/18755202	Yashiro K, Philpot BD.	Neuropharmacology. 2008 Dec;55(7):1081-94. Epub 2008 Aug 8. Review.	Neuropharmacology. 2008	PubMed	citation	PMID:18755202	pubmed	18755202	create date:2008/08/30 | first author:Yashiro K
Neurobiological substrates for the dark side of compulsivity in addiction.	/pubmed/18725236	Koob GF.	Neuropharmacology. 2009;56 Suppl 1:18-31. Epub 2008 Aug 7. Review.	Neuropharmacology. 2009	PubMed	citation	PMID:18725236	pubmed	18725236	create date:2008/08/30 | first author:Koob GF
Bidirectional translational research: Progress in understanding addictive diseases.	/pubmed/18725235	Kreek MJ, Schlussman SD, Reed B, Zhang Y, Nielsen DA, Levran O, Zhou Y, Butelman ER.	Neuropharmacology. 2009;56 Suppl 1:32-43. Epub 2008 Aug 7. Review.	Neuropharmacology. 2009	PubMed	citation	PMID:18725235	pubmed	18725235	create date:2008/08/30 | first author:Kreek MJ
GABA A receptor subtype selectivity underlying selective anxiolytic effect of baicalin.	/pubmed/18723037	Wang F, Xu Z, Ren L, Tsang SY, Xue H.	Neuropharmacology. 2008 Dec;55(7):1231-7. Epub 2008 Aug 5.	Neuropharmacology. 2008	PubMed	citation	PMID:18723037	pubmed	18723037	create date:2008/08/30 | first author:Wang F
Diversity of vertebrate nicotinic acetylcholine receptors.	/pubmed/18723036	Millar NS, Gotti C.	Neuropharmacology. 2009 Jan;56(1):237-46. Epub 2008 Aug 5. Review.	Neuropharmacology. 2009	PubMed	citation	PMID:18723036	pubmed	18723036	create date:2008/08/30 | first author:Millar NS
Repeated cannabinoid injections into the rat periaqueductal gray enhance subsequent morphine antinociception.	/pubmed/18723035	Wilson AR, Maher L, Morgan MM.	Neuropharmacology. 2008 Dec;55(7):1219-25. Epub 2008 Aug 5.	Neuropharmacology. 2008	PubMed	citation	PMID:18723035	pubmed	18723035	create date:2008/08/30 | first author:Wilson AR
A psychobiological framework of the substrates that mediate nicotine use during adolescence.	/pubmed/18723034	O'Dell LE.	Neuropharmacology. 2009;56 Suppl 1:263-78. Epub 2008 Aug 5. Review.	Neuropharmacology. 2009	PubMed	citation	PMID:18723034	pubmed	18723034	create date:2008/08/30 | first author:O'Dell LE
Characterizing intercellular signaling peptides in drug addiction.	/pubmed/18722391	Romanova EV, Hatcher NG, Rubakhin SS, Sweedler JV.	Neuropharmacology. 2009;56 Suppl 1:196-204. Epub 2008 Aug 3. Review.	Neuropharmacology. 2009	PubMed	citation	PMID:18722391	pubmed	18722391	create date:2008/08/30 | first author:Romanova EV
A somatic marker theory of addiction.	/pubmed/18722390	Verdejo-García A, Bechara A.	Neuropharmacology. 2009;56 Suppl 1:48-62. Epub 2008 Aug 5. Review.	Neuropharmacology. 2009	PubMed	citation	PMID:18722390	pubmed	18722390	create date:2008/08/30 | first author:Verdejo-García A
Endocannabinoid signaling in microglial cells.	/pubmed/18722389	Stella N.	Neuropharmacology. 2009;56 Suppl 1:244-53. Epub 2008 Aug 3. Review.	Neuropharmacology. 2009	PubMed	citation	PMID:18722389	pubmed	18722389	create date:2008/08/30 | first author:Stella N
Native glycine receptor subtypes and their physiological roles.	/pubmed/18721822	Lynch JW.	Neuropharmacology. 2009 Jan;56(1):303-9. Epub 2008 Aug 3. Review.	Neuropharmacology. 2009	PubMed	citation	PMID:18721822	pubmed	18721822	create date:2008/08/30 | first author:Lynch JW
Opioid receptors: from binding sites to visible molecules in vivo.	/pubmed/18718480	Kieffer BL, Evans CJ.	Neuropharmacology. 2009;56 Suppl 1:205-12. Epub 2008 Aug 5. Review.	Neuropharmacology. 2009	PubMed	citation	PMID:18718480	pubmed	18718480	create date:2008/08/23 | first author:Kieffer BL
A critical role of Rho-kinase ROCK2 in the regulation of spine and synaptic function.	/pubmed/18718479	Zhou Z, Meng Y, Asrar S, Todorovski Z, Jia Z.	Neuropharmacology. 2009 Jan;56(1):81-9. Epub 2008 Aug 5.	Neuropharmacology. 2009	PubMed	citation	PMID:18718479	pubmed	18718479	create date:2008/08/23 | first author:Zhou Z
Long-term alterations in vulnerability to addiction to drugs of abuse and in brain gene expression after early life ethanol exposure.	/pubmed/18713641	Barbier E, Pierrefiche O, Vaudry D, Vaudry H, Daoust M, Naassila M.	Neuropharmacology. 2008 Dec;55(7):1199-211. Epub 2008 Jul 31.	Neuropharmacology. 2008	PubMed	citation	PMID:18713641	pubmed	18713641	create date:2008/08/21 | first author:Barbier E
Antipsychotic-induced alterations in CB1 receptor-mediated G-protein signaling and in vivo pharmacology in rats.	/pubmed/18708079	Wiley JL, Kendler SH, Burston JJ, Howard DR, Selley DE, Sim-Selley LJ.	Neuropharmacology. 2008 Dec;55(7):1183-90. Epub 2008 Jul 30.	Neuropharmacology. 2008	PubMed	citation	PMID:18708079	pubmed	18708079	create date:2008/08/19 | first author:Wiley JL
An antidepressant behaviour in mice carrying a gene-specific InsP3R1, InsP3R2 and InsP3R3 protein knockdown.	/pubmed/18708078	Galeotti N, Vivoli E, Norcini M, Bartolini A, Ghelardini C.	Neuropharmacology. 2008 Dec;55(7):1156-64. Epub 2008 Jul 30.	Neuropharmacology. 2008	PubMed	citation	PMID:18708078	pubmed	18708078	create date:2008/08/19 | first author:Galeotti N
Targeting extinction and reconsolidation mechanisms to combat the impact of drug cues on addiction.	/pubmed/18708077	Taylor JR, Olausson P, Quinn JJ, Torregrossa MM.	Neuropharmacology. 2009;56 Suppl 1:186-95. Epub 2008 Jul 30. Review.	Neuropharmacology. 2009	PubMed	citation	PMID:18708077	pubmed	18708077	create date:2008/08/19 | first author:Taylor JR
Sustained administration of bupropion alters the neuronal activity of serotonin, norepinephrine but not dopamine neurons in the rat brain.	/pubmed/18708076	El Mansari M, Ghanbari R, Janssen S, Blier P.	Neuropharmacology. 2008 Dec;55(7):1191-8. Epub 2008 Jul 30.	Neuropharmacology. 2008	PubMed	citation	PMID:18708076	pubmed	18708076	create date:2008/08/19 | first author:El Mansari M
Fentanyl treatment reduces GABAergic inhibition in the CA1 area of the hippocampus 24 h after acute exposure to the drug.	/pubmed/18706433	Kouvaras E, Asprodini EK, Asouchidou I, Vasilaki A, Kilindris T, Michaloudis D, Koukoutianou I, Papatheodoropoulos C, Kostopoulos G.	Neuropharmacology. 2008 Dec;55(7):1172-82. Epub 2008 Jul 26.	Neuropharmacology. 2008	PubMed	citation	PMID:18706433	pubmed	18706433	create date:2008/08/19 | first author:Kouvaras E
Role of orexin/hypocretin and CRF in the formation of drug-dependent synaptic plasticity in the mesolimbic system.	/pubmed/18694770	Bonci A, Borgland S.	Neuropharmacology. 2009;56 Suppl 1:107-11. Epub 2008 Jul 24. Review.	Neuropharmacology. 2009	PubMed	citation	PMID:18694770	pubmed	18694770	create date:2008/08/13 | first author:Bonci A
Drosophila, a genetic model system to study cocaine-related behaviors: a review with focus on LIM-only proteins.	/pubmed/18694769	Heberlein U, Tsai LT, Kapfhamer D, Lasek AW.	Neuropharmacology. 2009;56 Suppl 1:97-106. Epub 2008 Jul 24. Review.	Neuropharmacology. 2009	PubMed	citation	PMID:18694769	pubmed	18694769	create date:2008/08/13 | first author:Heberlein U
The excitatory postsynaptic density is a size exclusion diffusion environment.	/pubmed/18694768	Renner ML, Cognet L, Lounis B, Triller A, Choquet D.	Neuropharmacology. 2009 Jan;56(1):30-6. Epub 2008 Jul 23.	Neuropharmacology. 2009	PubMed	citation	PMID:18694768	pubmed	18694768	create date:2008/08/13 | first author:Renner ML
The BTB/kelch protein, KRIP6, modulates the interaction of PICK1 with GluR6 kainate receptors.	/pubmed/18692513	Laezza F, Wilding TJ, Sequeira S, Craig AM, Huettner JE.	Neuropharmacology. 2008 Dec;55(7):1131-9. Epub 2008 Jul 23.	Neuropharmacology. 2008	PubMed	citation	PMID:18692513	pubmed	18692513	create date:2008/08/12 | first author:Laezza F
Neural substrates of cognitive inflexibility after chronic cocaine exposure.	/pubmed/18692512	Stalnaker TA, Takahashi Y, Roesch MR, Schoenbaum G.	Neuropharmacology. 2009;56 Suppl 1:63-72. Epub 2008 Jul 22. Review.	Neuropharmacology. 2009	PubMed	citation	PMID:18692512	pubmed	18692512	create date:2008/08/12 | first author:Stalnaker TA
Nicotine-induced plasticity during development: modulation of the cholinergic system and long-term consequences for circuits involved in attention and sensory processing.	/pubmed/18692078	Heath CJ, Picciotto MR.	Neuropharmacology. 2009;56 Suppl 1:254-62. Epub 2008 Jul 22. Review.	Neuropharmacology. 2009	PubMed	citation	PMID:18692078	pubmed	18692078	create date:2008/08/12 | first author:Heath CJ
Looking for the role of cannabinoid receptor heteromers in striatal function.	/pubmed/18691604	Ferré S, Goldberg SR, Lluis C, Franco R.	Neuropharmacology. 2009;56 Suppl 1:226-34. Epub 2008 Jul 19. Review.	Neuropharmacology. 2009	PubMed	citation	PMID:18691604	pubmed	18691604	create date:2008/08/12 | first author:Ferré S
The endocannabinoid system as a target for the treatment of cannabis dependence.	/pubmed/18691603	Clapper JR, Mangieri RA, Piomelli D.	Neuropharmacology. 2009;56 Suppl 1:235-43. Epub 2008 Jul 19. Review.	Neuropharmacology. 2009	PubMed	citation	PMID:18691603	pubmed	18691603	create date:2008/08/12 | first author:Clapper JR
Induction of the drug metabolizing enzyme CYP2D in monkey brain by chronic nicotine treatment.	/pubmed/18687346	Mann A, Miksys S, Lee A, Mash DC, Tyndale RF.	Neuropharmacology. 2008 Dec;55(7):1147-55. Epub 2008 Jul 19.	Neuropharmacology. 2008	PubMed	citation	PMID:18687346	pubmed	18687346	create date:2008/08/09 | first author:Mann A
Title	URL	Description	Details	ShortDetails	Resource	Type	Identifiers	Db	EntrezUID	Properties
Serotonin and GI clinical disorders.	/pubmed/18687345	Spiller R.	Neuropharmacology. 2008 Nov;55(6):1072-80. Epub 2008 Jul 19. Review.	Neuropharmacology. 2008	PubMed	citation	PMID:18687345	pubmed	18687345	create date:2008/08/09 | first author:Spiller R
Traditional AMPA receptor antagonists partially block Na v1.6-mediated persistent current.	/pubmed/18687344	Welch NC, Lin W, Juranka PF, Morris CE, Stys PK.	Neuropharmacology. 2008 Dec;55(7):1165-71. Epub 2008 Jul 18.	Neuropharmacology. 2008	PubMed	citation	PMID:18687344	pubmed	18687344	create date:2008/08/09 | first author:Welch NC
Engineering a high-affinity allosteric binding site for divalent cations in kainate receptors.	/pubmed/18687343	Plested AJ, Mayer ML.	Neuropharmacology. 2009 Jan;56(1):114-20. Epub 2008 Jul 18.	Neuropharmacology. 2009	PubMed	citation	PMID:18687343	pubmed	18687343	create date:2008/08/09 | first author:Plested AJ
Chronic antidepressant treatments increase basic fibroblast growth factor and fibroblast growth factor-binding protein in neurons.	/pubmed/18682257	Bachis A, Mallei A, Cruz MI, Wellstein A, Mocchetti I.	Neuropharmacology. 2008 Dec;55(7):1114-20. Epub 2008 Jul 18.	Neuropharmacology. 2008	PubMed	citation	PMID:18682257	pubmed	18682257	create date:2008/08/07 | first author:Bachis A
Blockade of glutamate transporters leads to potentiation of NMDA receptor current in layer V pyramidal neurons of the rat prefrontal cortex via group II metabotropic glutamate receptor activation.	/pubmed/18680754	Oliveira JF, Krügel U, Köles L, Illes P, Wirkner K.	Neuropharmacology. 2008 Sep;55(4):447-53. Epub 2008 Aug 5.	Neuropharmacology. 2008	PubMed	citation	PMID:18680754	pubmed	18680754	create date:2008/08/06 | first author:Oliveira JF
Glutamate transmission in addiction.	/pubmed/18675832	Kalivas PW, Lalumiere RT, Knackstedt L, Shen H.	Neuropharmacology. 2009;56 Suppl 1:169-73. Epub 2008 Jul 16. Review.	Neuropharmacology. 2009	PubMed	citation	PMID:18675832	pubmed	18675832	create date:2008/08/05 | first author:Kalivas PW
Blockade of group II metabotropic glutamate receptors produces hyper-locomotion in cocaine pre-exposed rats by interactions with dopamine receptors.	/pubmed/18675831	Yoon HS, Jang JK, Kim JH.	Neuropharmacology. 2008 Sep;55(4):555-9. Epub 2008 Jul 17.	Neuropharmacology. 2008	PubMed	citation	PMID:18675831	pubmed	18675831	create date:2008/08/05 | first author:Yoon HS
Calcium modulation of 5-HT3 receptor binding and function.	/pubmed/18675830	Thompson AJ, Lummis SC.	Neuropharmacology. 2009 Jan;56(1):285-91. Epub 2008 Jul 16.	Neuropharmacology. 2009	PubMed	citation	PMID:18675830	pubmed	18675830	create date:2008/08/05 | first author:Thompson AJ
Effects of serotonin in failing cardiac ventricle: signalling mechanisms and potential therapeutic implications.	/pubmed/18675829	Levy FO, Qvigstad E, Krobert KA, Skomedal T, Osnes JB.	Neuropharmacology. 2008 Nov;55(6):1066-71. Epub 2008 Jul 16. Review.	Neuropharmacology. 2008	PubMed	citation	PMID:18675829	pubmed	18675829	create date:2008/08/05 | first author:Levy FO
Excitatory afferents to CA3 pyramidal cells display differential sensitivity to CB1 dependent inhibition of synaptic transmission.	/pubmed/18675282	Hofmann ME, Nahir B, Frazier CJ.	Neuropharmacology. 2008 Dec;55(7):1140-6. Epub 2008 Jul 15.	Neuropharmacology. 2008	PubMed	citation	PMID:18675282	pubmed	18675282	create date:2008/08/05 | first author:Hofmann ME
Biological substrates of reward and aversion: a nucleus accumbens activity hypothesis.	/pubmed/18675281	Carlezon WA Jr, Thomas MJ.	Neuropharmacology. 2009;56 Suppl 1:122-32. Epub 2008 Jul 15. Review.	Neuropharmacology. 2009	PubMed	citation	PMID:18675281	pubmed	18675281	create date:2008/08/05 | first author:Carlezon WA Jr
(+/-)-3,4-Methylenedioxymethamphetamine treatment in adult rats impairs path integration learning: a comparison of single vs once per week treatment for 5 weeks.	/pubmed/18674550	Skelton MR, Able JA, Grace CE, Herring NR, Schaefer TL, Gudelsky GA, Vorhees CV, Williams MT.	Neuropharmacology. 2008 Dec;55(7):1121-30. Epub 2008 Jul 12.	Neuropharmacology. 2008	PubMed	citation	PMID:18674550	pubmed	18674550	create date:2008/08/05 | first author:Skelton MR
The novel selective PDE9 inhibitor BAY 73-6691 improves learning and memory in rodents.	/pubmed/18674549	van der Staay FJ, Rutten K, Bärfacker L, Devry J, Erb C, Heckroth H, Karthaus D, Tersteegen A, van Kampen M, Blokland A, Prickaerts J, Reymann KG, Schröder UH, Hendrix M.	Neuropharmacology. 2008 Oct;55(5):908-18. Epub 2008 Jul 12.	Neuropharmacology. 2008	PubMed	citation	PMID:18674549	pubmed	18674549	create date:2008/08/05 | first author:van der Staay FJ
Liver Kupffer cells control the magnitude of the inflammatory response in the injured brain and spinal cord.	/pubmed/18674548	Campbell SJ, Zahid I, Losey P, Law S, Jiang Y, Bilgen M, van Rooijen N, Morsali D, Davis AE, Anthony DC.	Neuropharmacology. 2008 Oct;55(5):780-7. Epub 2008 Jul 12.	Neuropharmacology. 2008	PubMed	citation	PMID:18674548	pubmed	18674548	create date:2008/08/05 | first author:Campbell SJ
[truncated: 2,320 more rows]
