# Supplementary material for: Rising Publication Delays Inflate Journal Impact Factors
Source: PLoS One. 2012 Dec 31;7(12):e53374. doi: 10.1371/journal.pone.0053374 (PMC3534064; doi:10.1371/journal.pone.0053374)
Supplement: Data S1 — Datasets used for the analysis. (ZIP) [file pone.0053374.s005.zip › Neuropsychopharmacology.csv]

Title	URL	Description	Details	ShortDetails	Resource	Type	Identifiers	Db	EntrezUID	Properties
Trait Impulsive Choice Predicts Resistance to Extinction and Propensity to Relapse to Cocaine Seeking: A Bidirectional Investigation.	/pubmed/22318198	Broos N, Diergaarde L, Schoffelmeer AN, Pattij T, De Vries TJ.	Neuropsychopharmacology. 2012 Feb 8. doi: 10.1038/npp.2011.323. [Epub ahead of print]	Neuropsychopharmacology. 2012	PubMed	citation	PMID:22318198	pubmed	22318198	create date:2012/02/10 | first author:Broos N
Modulation of Social Influence by Methylphenidate.	/pubmed/22318197	Campbell-Meiklejohn DK, Simonsen A, Jensen M, Wohlert V, Gjerløff T, Scheel-Kruger J, Møller A, Frith CD, Roepstorff A.	Neuropsychopharmacology. 2012 Feb 8. doi: 10.1038/npp.2011.337. [Epub ahead of print]	Neuropsychopharmacology. 2012	PubMed	citation	PMID:22318197	pubmed	22318197	create date:2012/02/10 | first author:Campbell-Meiklejohn DK
Physical Exercise and Antidepressants Enhance BDNF Targeting in Hippocampal CA3 Dendrites: Further Evidence of a Spatial Code for BDNF Splice Variants.	/pubmed/22318196	Baj G, D'Alessandro V, Musazzi L, Mallei A, Sartori CR, Sciancalepore M, Tardito D, Langone F, Popoli M, Tongiorgi E.	Neuropsychopharmacology. 2012 Feb 8. doi: 10.1038/npp.2012.5. [Epub ahead of print]	Neuropsychopharmacology. 2012	PubMed	citation	PMID:22318196	pubmed	22318196	create date:2012/02/10 | first author:Baj G
Reduced γ-Aminobutyric Acid in Occipital and Anterior Cingulate Cortices in Primary Insomnia: a Link to Major Depressive Disorder?	/pubmed/22318195	Plante DT, Jensen JE, Schoerning L, Winkelman JW.	Neuropsychopharmacology. 2012 Feb 8. doi: 10.1038/npp.2012.4. [Epub ahead of print]	Neuropsychopharmacology. 2012	PubMed	citation	PMID:22318195	pubmed	22318195	create date:2012/02/10 | first author:Plante DT
Differential Effects of Cocaine on Dopamine Neuron Firing in Awake and Anesthetized Rats.	/pubmed/22298123	Koulchitsky S, De Backer B, Quertemont E, Charlier C, Seutin V.	Neuropsychopharmacology. 2012 Feb 1. doi: 10.1038/npp.2011.339. [Epub ahead of print]	Neuropsychopharmacology. 2012	PubMed	citation	PMID:22298123	pubmed	22298123	create date:2012/02/03 | first author:Koulchitsky S
Prevention of Stress-Impaired Fear Extinction Through Neuropeptide S Action in the Lateral Amygdala.	/pubmed/22298122	Chauveau F, Lange MD, Jüngling K, Lesting J, Seidenbecher T, Pape HC.	Neuropsychopharmacology. 2012 Feb 1. doi: 10.1038/npp.2012.3. [Epub ahead of print]	Neuropsychopharmacology. 2012	PubMed	citation	PMID:22298122	pubmed	22298122	create date:2012/02/03 | first author:Chauveau F
Course of Improvement in Depressive Symptoms to a Single Intravenous Infusion of Ketamine vs Add-on Riluzole: Results from a 4-Week, Double-Blind, Placebo-Controlled Study.	/pubmed/22298121	Ibrahim L, Diazgranados N, Franco-Chaves J, Brutsche N, Henter ID, Kronstein P, Moaddel R, Wainer I, Luckenbaugh DA, Manji HK, Zarate CA Jr.	Neuropsychopharmacology. 2012 Feb 1. doi: 10.1038/npp.2011.338. [Epub ahead of print]	Neuropsychopharmacology. 2012	PubMed	citation	PMID:22298121	pubmed	22298121	create date:2012/02/03 | first author:Ibrahim L
Corticotropin-Releasing Factor Modulation of Forebrain GABAergic Transmission has a Pivotal Role in the Expression of Anabolic Steroid-Induced Anxiety in the Female Mouse.	/pubmed/22298120	Oberlander JG, Henderson LP.	Neuropsychopharmacology. 2012 Feb 1. doi: 10.1038/npp.2011.334. [Epub ahead of print]	Neuropsychopharmacology. 2012	PubMed	citation	PMID:22298120	pubmed	22298120	create date:2012/02/03 | first author:Oberlander JG
Chronic Fluoxetine Selectively Upregulates Dopamine D(1)-Like Receptors in the Hippocampus.	/pubmed/22278095	Kobayashi K, Haneda E, Higuchi M, Suhara T, Suzuki H.	Neuropsychopharmacology. 2012 Jan 25. doi: 10.1038/npp.2011.335. [Epub ahead of print]	Neuropsychopharmacology. 2012	PubMed	citation	PMID:22278095	pubmed	22278095	create date:2012/01/27 | first author:Kobayashi K
Effects of a Common Variant in the CD38 Gene on Social Processing in an Oxytocin Challenge Study: Possible Links to Autism.	/pubmed/22278094	Sauer C, Montag C, Wörner C, Kirsch P, Reuter M.	Neuropsychopharmacology. 2012 Jan 25. doi: 10.1038/npp.2011.333. [Epub ahead of print]	Neuropsychopharmacology. 2012	PubMed	citation	PMID:22278094	pubmed	22278094	create date:2012/01/27 | first author:Sauer C
Intranasally Administered Neuropeptide S (NPS) Exerts Anxiolytic Effects Following Internalization Into NPS Receptor-Expressing Neurons.	/pubmed/22278093	Ionescu IA, Dine J, Yen YC, Buell DR, Herrmann L, Holsboer F, Eder M, Landgraf R, Schmidt U.	Neuropsychopharmacology. 2012 Jan 25. doi: 10.1038/npp.2011.317. [Epub ahead of print]	Neuropsychopharmacology. 2012	PubMed	citation	PMID:22278093	pubmed	22278093	create date:2012/01/27 | first author:Ionescu IA
AT-1001: A High Affinity and Selective α3β4 Nicotinic Acetylcholine Receptor Antagonist Blocks Nicotine Self-Administration in Rats.	/pubmed/22278092	Toll L, Zaveri NT, Polgar WE, Jiang F, Khroyan TV, Zhou W, Xie XS, Stauber GB, Costello MR, Leslie FM.	Neuropsychopharmacology. 2012 Jan 25. doi: 10.1038/npp.2011.322. [Epub ahead of print]	Neuropsychopharmacology. 2012	PubMed	citation	PMID:22278092	pubmed	22278092	create date:2012/01/27 | first author:Toll L
Postpartum and Depression Status are Associated With Lower [(11)C]raclopride BP(ND) in Reproductive-Age Women.	/pubmed/22257897	Moses-Kolko EL, Price JC, Wisner KL, Hanusa BH, Meltzer CC, Berga SL, Grace AA, di Scalea TL, Kaye WH, Becker C, Drevets WC.	Neuropsychopharmacology. 2012 Jan 18. doi: 10.1038/npp.2011.328. [Epub ahead of print]	Neuropsychopharmacology. 2012	PubMed	citation	PMID:22257897	pubmed	22257897	create date:2012/01/20 | first author:Moses-Kolko EL
Prenatal NMDA Receptor Antagonism Impaired Proliferation of Neuronal Progenitor, Leading to Fewer Glutamatergic Neurons in the Prefrontal Cortex.	/pubmed/22257896	Toriumi K, Mouri A, Narusawa S, Aoyama Y, Ikawa N, Lu L, Nagai T, Mamiya T, Kim HC, Nabeshima T.	Neuropsychopharmacology. 2012 Jan 18. doi: 10.1038/npp.2011.324. [Epub ahead of print]	Neuropsychopharmacology. 2012	PubMed	citation	PMID:22257896	pubmed	22257896	create date:2012/01/20 | first author:Toriumi K
Pramipexole-Induced Increased Probabilistic Discounting: Comparison Between a Rodent Model of Parkinson's Disease and Controls.	/pubmed/22257895	Rokosik SL, Napier TC.	Neuropsychopharmacology. 2012 Jan 18. doi: 10.1038/npp.2011.325. [Epub ahead of print]	Neuropsychopharmacology. 2012	PubMed	citation	PMID:22257895	pubmed	22257895	create date:2012/01/20 | first author:Rokosik SL
Mathematical coupling and the true role of baseline severity in acute mania trials.	/pubmed/22240539	Fountoulakis KN, Kontis D.	Neuropsychopharmacology. 2012 Feb;37(3):850. doi: 10.1038/npp.2011.234. No abstract available.	Neuropsychopharmacology. 2012	PubMed	citation	PMID:22240539	pubmed	22240539	create date:2012/01/14 | first author:Fountoulakis KN
High times for low-frequency stimulation as endocannabinoids engage in hippocampal long-term depression.	/pubmed/22240538	Patel S.	Neuropsychopharmacology. 2012 Feb;37(3):583-5. doi: 10.1038/npp.2011.275. No abstract available.	Neuropsychopharmacology. 2012	PubMed	citation	PMID:22240538	pubmed	22240538	create date:2012/01/14 | first author:Patel S
Differential Effects of a Dual Orexin Receptor Antagonist (SB-649868) and Zolpidem on Sleep Initiation and Consolidation, SWS, REM Sleep, and EEG Power Spectra in a Model of Situational Insomnia.	/pubmed/22237311	Bettica P, Squassante L, Groeger JA, Gennery B, Winsky-Sommerer R, Dijk DJ.	Neuropsychopharmacology. 2012 Jan 11. doi: 10.1038/npp.2011.310. [Epub ahead of print]	Neuropsychopharmacology. 2012	PubMed	citation	PMID:22237311	pubmed	22237311	create date:2012/01/13 | first author:Bettica P
Social Fear Conditioning: A Novel and Specific Animal Model to Study Social Anxiety Disorder.	/pubmed/22237310	Toth I, Neumann ID, Slattery DA.	Neuropsychopharmacology. 2012 Jan 11. doi: 10.1038/npp.2011.329. [Epub ahead of print]	Neuropsychopharmacology. 2012	PubMed	citation	PMID:22237310	pubmed	22237310	create date:2012/01/13 | first author:Toth I
Dexamethasone Stimulated Gene Expression in Peripheral Blood is a Sensitive Marker for Glucocorticoid Receptor Resistance in Depressed Patients.	/pubmed/22237309	Menke A, Arloth J, Pütz B, Weber P, Klengel T, Mehta D, Gonik M, Rex-Haffner M, Rubel J, Uhr M, Lucae S, Deussing JM, Müller-Myhsok B, Holsboer F, Binder EB.	Neuropsychopharmacology. 2012 Jan 11. doi: 10.1038/npp.2011.331. [Epub ahead of print]	Neuropsychopharmacology. 2012	PubMed	citation	PMID:22237309	pubmed	22237309	create date:2012/01/13 | first author:Menke A
Haplotype Polymorphism in the Alpha-2B-Adrenergic Receptor Gene Influences Response Inhibition in a Large Chinese Sample.	/pubmed/22218095	Lei X, Chen C, He Q, Moyzis R, Xue G, Chen C, Cao Z, Li J, Li H, Zhu B, Zhang M, Li J, Dong Q.	Neuropsychopharmacology. 2012 Jan 4. doi: 10.1038/npp.2011.266. [Epub ahead of print]	Neuropsychopharmacology. 2012	PubMed	citation	PMID:22218095	pubmed	22218095	create date:2012/01/06 | first author:Lei X
BDNF Val66Met Impairs Fluoxetine-Induced Enhancement of Adult Hippocampus Plasticity.	/pubmed/22218094	Bath KG, Jing DQ, Dincheva I, Neeb CC, Pattwell SS, Chao MV, Lee FS, Ninan I.	Neuropsychopharmacology. 2012 Jan 4. doi: 10.1038/npp.2011.318. [Epub ahead of print]	Neuropsychopharmacology. 2012	PubMed	citation	PMID:22218094	pubmed	22218094	create date:2012/01/06 | first author:Bath KG
Impaired Sensorimotor Gating in Unmedicated Adults with Obsessive-Compulsive Disorder.	/pubmed/22218093	Ahmari SE, Risbrough VB, Geyer MA, Simpson HB.	Neuropsychopharmacology. 2012 Jan 4. doi: 10.1038/npp.2011.308. [Epub ahead of print]	Neuropsychopharmacology. 2012	PubMed	citation	PMID:22218093	pubmed	22218093	create date:2012/01/06 | first author:Ahmari SE
Dopamine-Glutamate Interplay in the Ventral Striatum Modulates Spatial Learning in a Receptor Subtype-Dependent Manner.	/pubmed/22218092	Coccurello R, Oliverio A, Mele A.	Neuropsychopharmacology. 2012 Jan 4. doi: 10.1038/npp.2011.296. [Epub ahead of print]	Neuropsychopharmacology. 2012	PubMed	citation	PMID:22218092	pubmed	22218092	create date:2012/01/06 | first author:Coccurello R
Delay- and Dose-Dependent Effects of Δ(9)-Tetrahydrocannabinol Administration on Spatial and Object Working Memory Tasks in Adolescent Rhesus Monkeys.	/pubmed/22218091	Verrico CD, Liu S, Bitler EJ, Gu H, Sampson AR, Bradberry CW, Lewis DA.	Neuropsychopharmacology. 2012 Jan 4. doi: 10.1038/npp.2011.321. [Epub ahead of print]	Neuropsychopharmacology. 2012	PubMed	citation	PMID:22218091	pubmed	22218091	create date:2012/01/06 | first author:Verrico CD
RSK2 Signaling in Medial Habenula Contributes to Acute Morphine Analgesia.	/pubmed/22218090	Darcq E, Befort K, Koebel P, Pannetier S, Mahoney MK, Gaveriaux-Ruff C, Hanauer A, Kieffer BL.	Neuropsychopharmacology. 2012 Jan 4. doi: 10.1038/npp.2011.316. [Epub ahead of print]	Neuropsychopharmacology. 2012	PubMed	citation	PMID:22218090	pubmed	22218090	create date:2012/01/06 | first author:Darcq E
Increased Kv1 Channel Expression May Contribute to Decreased sIPSC Frequency Following Chronic Inhibition of NR2B-Containing NMDAR.	/pubmed/22218089	He S, Shao LR, Rittase WB, Bausch SB.	Neuropsychopharmacology. 2012 Jan 4. doi: 10.1038/npp.2011.320. [Epub ahead of print]	Neuropsychopharmacology. 2012	PubMed	citation	PMID:22218089	pubmed	22218089	create date:2012/01/06 | first author:He S
Central Neuropeptide Y Modulates Binge-Like Ethanol Drinking in C57BL/6J Mice via Y1 and Y2 Receptors.	/pubmed/22218088	Sparrow AM, Lowery-Gionta EG, Pleil KE, Li C, Sprow GM, Cox BR, Rinker JA, Jijon AM, Peňa J, Navarro M, Kash TL, Thiele TE.	Neuropsychopharmacology. 2012 Jan 4. doi: 10.1038/npp.2011.327. [Epub ahead of print]	Neuropsychopharmacology. 2012	PubMed	citation	PMID:22218088	pubmed	22218088	create date:2012/01/06 | first author:Sparrow AM
Levels of Neural Progenitors in the Hippocampus Predicts Memory Impairment and Relapse to Drug Seeking as a Function of Excessive Methamphetamine Self-Administration.	/pubmed/22205547	Recinto P, Samant AR, Chavez G, Kim A, Yuan CJ, Soleiman M, Grant Y, Edwards S, Wee S, Koob GF, George O, Mandyam CD.	Neuropsychopharmacology. 2011 Dec 28. doi: 10.1038/npp.2011.315. [Epub ahead of print]	Neuropsychopharmacology. 2011	PubMed	citation	PMID:22205547	pubmed	22205547	create date:2011/12/30 | first author:Recinto P
The 5-HT(2C) Receptor Agonist Lorcaserin Reduces Nicotine Self-Administration, Discrimination, and Reinstatement: Relationship to Feeding Behavior and Impulse Control.	/pubmed/22189292	Higgins GA, Silenieks LB, Roßmann A, Rizos Z, Noble K, Soko AD, Fletcher PJ.	Neuropsychopharmacology. 2011 Dec 21. doi: 10.1038/npp.2011.303. [Epub ahead of print]	Neuropsychopharmacology. 2011	PubMed	citation	PMID:22189292	pubmed	22189292	create date:2011/12/23 | first author:Higgins GA
Gap Junction Dysfunction in the Prefrontal Cortex Induces Depressive-Like Behaviors in Rats.	/pubmed/22189291	Sun JD, Liu Y, Yuan YH, Li J, Chen NH.	Neuropsychopharmacology. 2011 Dec 21. doi: 10.1038/npp.2011.319. [Epub ahead of print]	Neuropsychopharmacology. 2011	PubMed	citation	PMID:22189291	pubmed	22189291	create date:2011/12/23 | first author:Sun JD
Altered Serotonergic Function may Partially Account for Behavioral Endophenotypes in Steroid Sulfatase-deficient Mice.	/pubmed/22189290	Trent S, Cassano T, Bedse G, Ojarikre OA, Humby T, Davies W.	Neuropsychopharmacology. 2011 Dec 21. doi: 10.1038/npp.2011.314. [Epub ahead of print]	Neuropsychopharmacology. 2011	PubMed	citation	PMID:22189290	pubmed	22189290	create date:2011/12/23 | first author:Trent S
No Laughing Matter: Intranasal Oxytocin Administration Changes Functional Brain Connectivity during Exposure to Infant Laughter.	/pubmed/22189289	Riem MM, van Ijzendoorn MH, Tops M, Boksem MA, Rombouts SA, Bakermans-Kranenburg MJ.	Neuropsychopharmacology. 2011 Dec 21. doi: 10.1038/npp.2011.313. [Epub ahead of print]	Neuropsychopharmacology. 2011	PubMed	citation	PMID:22189289	pubmed	22189289	create date:2011/12/23 | first author:Riem MM
Hippocampal Extracellular Signal-Regulated Kinase Signaling has a Role in Passive Avoidance Memory Retrieval Induced by GABA(A) Receptor Modulation in Mice.	/pubmed/22169949	Kim DH, Kim JM, Park SJ, Lee S, Shin CY, Cheong JH, Ryu JH.	Neuropsychopharmacology. 2011 Dec 14. doi: 10.1038/npp.2011.311. [Epub ahead of print]	Neuropsychopharmacology. 2011	PubMed	citation	PMID:22169949	pubmed	22169949	create date:2011/12/16 | first author:Kim DH
Evidence for Cortical Inhibitory and Excitatory Dysfunction in Obsessive Compulsive Disorder.	/pubmed/22169948	Richter MA, de Jesus DR, Hoppenbrouwers S, Daigle M, Deluce J, Ravindran LN, Fitzgerald PB, Daskalakis ZJ.	Neuropsychopharmacology. 2011 Dec 14. doi: 10.1038/npp.2011.300. [Epub ahead of print]	Neuropsychopharmacology. 2011	PubMed	citation	PMID:22169948	pubmed	22169948	create date:2011/12/16 | first author:Richter MA
Stimulation of the Noradrenergic System during Memory Formation Impairs Extinction Learning but not the Disruption of Reconsolidation.	/pubmed/22169947	Soeter M, Kindt M.	Neuropsychopharmacology. 2011 Dec 14. doi: 10.1038/npp.2011.307. [Epub ahead of print]	Neuropsychopharmacology. 2011	PubMed	citation	PMID:22169947	pubmed	22169947	create date:2011/12/16 | first author:Soeter M
Alpha7 Nicotinic Acetylcholine Receptors Modulate Motivation to Self-Administer Nicotine: Implications for Smoking and Schizophrenia.	/pubmed/22169946	Brunzell DH, McIntosh JM.	Neuropsychopharmacology. 2011 Dec 14. doi: 10.1038/npp.2011.299. [Epub ahead of print]	Neuropsychopharmacology. 2011	PubMed	citation	PMID:22169946	pubmed	22169946	create date:2011/12/16 | first author:Brunzell DH
Adenosine A(2A) Receptors in the Nucleus Accumbens Bi-Directionally Alter Cocaine Seeking in Rats.	/pubmed/22169945	O'Neill CE, Letendre ML, Bachtell RK.	Neuropsychopharmacology. 2011 Dec 14. doi: 10.1038/npp.2011.312. [Epub ahead of print]	Neuropsychopharmacology. 2011	PubMed	citation	PMID:22169945	pubmed	22169945	create date:2011/12/16 | first author:O'Neill CE
Cerebrospinal Fluid Biomarkers for Major Depression Confirm Relevance of Associated Pathophysiology.	/pubmed/22169944	Ditzen C, Tang N, Jastorff AM, Teplytska L, Yassouridis A, Maccarrone G, Uhr M, Bronisch T, Miller CA, Holsboer F, Turck CW.	Neuropsychopharmacology. 2011 Dec 14. doi: 10.1038/npp.2011.285. [Epub ahead of print]	Neuropsychopharmacology. 2011	PubMed	citation	PMID:22169944	pubmed	22169944	create date:2011/12/16 | first author:Ditzen C
The Designer Methcathinone Analogs, Mephedrone and Methylone, are Substrates for Monoamine Transporters in Brain Tissue.	/pubmed/22169943	Baumann MH, Ayestas MA Jr, Partilla JS, Sink JR, Shulgin AT, Daley PF, Brandt SD, Rothman RB, Ruoho AE, Cozzi NV.	Neuropsychopharmacology. 2011 Dec 14. doi: 10.1038/npp.2011.304. [Epub ahead of print]	Neuropsychopharmacology. 2011	PubMed	citation	PMID:22169943	pubmed	22169943	create date:2011/12/16 | first author:Baumann MH
Inhibitory Inputs from Rostromedial Tegmental Neurons Regulate Spontaneous Activity of Midbrain Dopamine Cells and Their Responses to Drugs of Abuse.	/pubmed/22169942	Lecca S, Melis M, Luchicchi A, Muntoni AL, Pistis M.	Neuropsychopharmacology. 2011 Dec 14. doi: 10.1038/npp.2011.302. [Epub ahead of print]	Neuropsychopharmacology. 2011	PubMed	citation	PMID:22169942	pubmed	22169942	create date:2011/12/16 | first author:Lecca S
Randomized, Placebo-Controlled Trials of Antidepressants for Acute Major Depression: Thirty-Year Meta-Analytic Review.	/pubmed/22169941	Undurraga J, Baldessarini RJ.	Neuropsychopharmacology. 2011 Dec 14. doi: 10.1038/npp.2011.306. [Epub ahead of print]	Neuropsychopharmacology. 2011	PubMed	citation	PMID:22169941	pubmed	22169941	create date:2011/12/16 | first author:Undurraga J
Abstracts of the American College of Neuropsychopharmacology (ACNP) 50th Annual Meeting. December 4-8, 2011. Waikoloa Beach, Hawaii, USA.	/pubmed/22167902	[No authors listed]	Neuropsychopharmacology. 2011 Dec;36 Suppl 1:S1-504. No abstract available.	Neuropsychopharmacology. 2011	PubMed	citation	PMID:22167902	pubmed	22167902	create date:2011/12/15
Gestational methylazoxymethanol acetate administration alters proteomic and metabolomic markers of hippocampal glutamatergic transmission.	/pubmed/22157947	Lodge DJ, Grace AA.	Neuropsychopharmacology. 2012 Jan;37(2):319-20. doi: 10.1038/npp.2011.255. No abstract available.	Neuropsychopharmacology. 2012	PubMed	citation	PMID:22157947	pubmed	22157947	create date:2011/12/14 | first author:Lodge DJ
Expanding our understanding of neurobiological mechanisms of resilience by using animal models.	/pubmed/22157946	Liberzon I, Knox D.	Neuropsychopharmacology. 2012 Jan;37(2):317-8. doi: 10.1038/npp.2011.259. No abstract available.	Neuropsychopharmacology. 2012	PubMed	citation	PMID:22157946	pubmed	22157946	create date:2011/12/14 | first author:Liberzon I
Association of mu-opioid and NMDA receptors in the periaqueductal gray: what does it mean for pain control?	/pubmed/22157945	Ingram SL.	Neuropsychopharmacology. 2012 Jan;37(2):315-6. doi: 10.1038/npp.2011.241. No abstract available.	Neuropsychopharmacology. 2012	PubMed	citation	PMID:22157945	pubmed	22157945	create date:2011/12/14 | first author:Ingram SL
The many faces of MeCP2.	/pubmed/22157944	McGinty JF.	Neuropsychopharmacology. 2012 Jan;37(2):313-4. doi: 10.1038/npp.2011.246. No abstract available.	Neuropsychopharmacology. 2012	PubMed	citation	PMID:22157944	pubmed	22157944	create date:2011/12/14 | first author:McGinty JF
From father to offspring: paternal transmission of depressive-like behaviors.	/pubmed/22157877	Dietz DM, Nestler EJ.	Neuropsychopharmacology. 2012 Jan;37(1):311-2. doi: 10.1038/npp.2011.167. No abstract available.	Neuropsychopharmacology. 2012	PubMed	citation	PMID:22157877	pubmed	22157877	create date:2011/12/14 | first author:Dietz DM
Beyond antipsychotics: pharmacologically-augmented cognitive therapies (PACTs) for schizophrenia.	/pubmed/22157876	Swerdlow NR.	Neuropsychopharmacology. 2012 Jan;37(1):310-1. doi: 10.1038/npp.2011.195. No abstract available.	Neuropsychopharmacology. 2012	PubMed	citation	PMID:22157876	pubmed	22157876	create date:2011/12/14 | first author:Swerdlow NR
Update on omega-3 polyunsaturated fatty acids in early-stage psychotic disorders.	/pubmed/22157875	Amminger GP, McGorry PD.	Neuropsychopharmacology. 2012 Jan;37(1):309-10. doi: 10.1038/npp.2011.187. No abstract available.	Neuropsychopharmacology. 2012	PubMed	citation	PMID:22157875	pubmed	22157875	create date:2011/12/14 | first author:Amminger GP
Title	URL	Description	Details	ShortDetails	Resource	Type	Identifiers	Db	EntrezUID	Properties
Update on corticotropin-releasing factor pharmacotherapy for psychiatric disorders: a revisionist view.	/pubmed/22157874	Koob GF, Zorrilla EP.	Neuropsychopharmacology. 2012 Jan;37(1):308-9. doi: 10.1038/npp.2011.213. No abstract available.	Neuropsychopharmacology. 2012	PubMed	citation	PMID:22157874	pubmed	22157874	create date:2011/12/14 | first author:Koob GF
Circuits, cells, and synapses: toward a new target for deep brain stimulation in depression.	/pubmed/22157873	Henn FA.	Neuropsychopharmacology. 2012 Jan;37(1):307-8. doi: 10.1038/npp.2011.193. No abstract available.	Neuropsychopharmacology. 2012	PubMed	citation	PMID:22157873	pubmed	22157873	create date:2011/12/14 | first author:Henn FA
Habenular signaling in nicotine reinforcement.	/pubmed/22157872	Fowler CD, Kenny PJ.	Neuropsychopharmacology. 2012 Jan;37(1):306-7. doi: 10.1038/npp.2011.197. No abstract available.	Neuropsychopharmacology. 2012	PubMed	citation	PMID:22157872	pubmed	22157872	create date:2011/12/14 | first author:Fowler CD
Dysregulation of mTOR signaling in neuropsychiatric disorders: therapeutic implications.	/pubmed/22157871	Sawicka K, Zukin RS.	Neuropsychopharmacology. 2012 Jan;37(1):305-6. doi: 10.1038/npp.2011.210. No abstract available.	Neuropsychopharmacology. 2012	PubMed	citation	PMID:22157871	pubmed	22157871	create date:2011/12/14 | first author:Sawicka K
Oxytocin as a potential therapeutic target for schizophrenia and other neuropsychiatric conditions.	/pubmed/22157870	Feifel D.	Neuropsychopharmacology. 2012 Jan;37(1):304-5. doi: 10.1038/npp.2011.184. No abstract available.	Neuropsychopharmacology. 2012	PubMed	citation	PMID:22157870	pubmed	22157870	create date:2011/12/14 | first author:Feifel D
Endogenous opioids as physiological antidepressants: complementary role of delta receptors and dopamine.	/pubmed/22157869	Jutkiewicz EM, Roques BP.	Neuropsychopharmacology. 2012 Jan;37(1):303-4. doi: 10.1038/npp.2011.244. No abstract available.	Neuropsychopharmacology. 2012	PubMed	citation	PMID:22157869	pubmed	22157869	create date:2011/12/14 | first author:Jutkiewicz EM
Transferrin antibodies into the brain.	/pubmed/22157868	Dennis MS, Watts RJ.	Neuropsychopharmacology. 2012 Jan;37(1):302-3. doi: 10.1038/npp.2011.196. No abstract available.	Neuropsychopharmacology. 2012	PubMed	citation	PMID:22157868	pubmed	22157868	create date:2011/12/14 | first author:Dennis MS
Phospholipase D as a therapeutic target in brain disorders.	/pubmed/22157867	Lindsley CW, Brown HA.	Neuropsychopharmacology. 2012 Jan;37(1):301-2. doi: 10.1038/npp.2011.178. No abstract available.	Neuropsychopharmacology. 2012	PubMed	citation	PMID:22157867	pubmed	22157867	create date:2011/12/14 | first author:Lindsley CW
Mainstreaming mice.	/pubmed/22157866	Babineau BA, Yang M, Crawley JN.	Neuropsychopharmacology. 2012 Jan;37(1):300-1. doi: 10.1038/npp.2011.168. No abstract available.	Neuropsychopharmacology. 2012	PubMed	citation	PMID:22157866	pubmed	22157866	create date:2011/12/14 | first author:Babineau BA
Placental source for 5-HT that tunes fetal brain development.	/pubmed/22157865	Bonnin A, Levitt P.	Neuropsychopharmacology. 2012 Jan;37(1):299-300. doi: 10.1038/npp.2011.194. No abstract available.	Neuropsychopharmacology. 2012	PubMed	citation	PMID:22157865	pubmed	22157865	create date:2011/12/14 | first author:Bonnin A
Chronic N-acetylcysteine after cocaine self-administration produces enduring reductions in drug-seeking.	/pubmed/22157864	Reichel CM, See RE.	Neuropsychopharmacology. 2012 Jan;37(1):298. doi: 10.1038/npp.2011.164. No abstract available.	Neuropsychopharmacology. 2012	PubMed	citation	PMID:22157864	pubmed	22157864	create date:2011/12/14 | first author:Reichel CM
Methamphetamine-induced oxidation of proteins and alterations in protein processing.	/pubmed/22157863	Yamamoto BK, Yang FC.	Neuropsychopharmacology. 2012 Jan;37(1):298-9. doi: 10.1038/npp.2011.173. No abstract available.	Neuropsychopharmacology. 2012	PubMed	citation	PMID:22157863	pubmed	22157863	create date:2011/12/14 | first author:Yamamoto BK
Dopamine D(3) receptor function and cocaine exposure.	/pubmed/22157862	Blaylock BL, Nader MA.	Neuropsychopharmacology. 2012 Jan;37(1):297-8. doi: 10.1038/npp.2011.170. No abstract available.	Neuropsychopharmacology. 2012	PubMed	citation	PMID:22157862	pubmed	22157862	create date:2011/12/14 | first author:Blaylock BL
Grateful DREADDs: engineered receptors reveal how neural circuits regulate behavior.	/pubmed/22157861	Ferguson SM, Neumaier JF.	Neuropsychopharmacology. 2012 Jan;37(1):296-7. doi: 10.1038/npp.2011.179. No abstract available.	Neuropsychopharmacology. 2012	PubMed	citation	PMID:22157861	pubmed	22157861	create date:2011/12/14 | first author:Ferguson SM
The role of complementary, alternative, and integrative medicine in personalized health care.	/pubmed/22157860	Edwards E.	Neuropsychopharmacology. 2012 Jan;37(1):293-5. doi: 10.1038/npp.2011.92. No abstract available.	Neuropsychopharmacology. 2012	PubMed	citation	PMID:22157860	pubmed	22157860	create date:2011/12/14 | first author:Edwards E
New medications for substance use disorders: challenges and opportunities.	/pubmed/22157859	Volkow ND, Skolnick P.	Neuropsychopharmacology. 2012 Jan;37(1):290-2. doi: 10.1038/npp.2011.84.	Neuropsychopharmacology. 2012	PubMed	citation	PMID:22157859	pubmed	22157859	create date:2011/12/14 | first author:Volkow ND
Neuroscience networking: linking discovery to drugs.	/pubmed/22157858	Heemskerk J, Farkas R, Kaufmann P.	Neuropsychopharmacology. 2012 Jan;37(1):287-9. doi: 10.1038/npp.2011.177.	Neuropsychopharmacology. 2012	PubMed	citation	PMID:22157858	pubmed	22157858	create date:2011/12/14 | first author:Heemskerk J
NIA commentary: translational issues in Alzheimer's disease drug development.	/pubmed/22157857	Buckholtz NS, Ryan LM, Petanceska S, Refolo LM.	Neuropsychopharmacology. 2012 Jan;37(1):284-6. doi: 10.1038/npp.2011.116. No abstract available.	Neuropsychopharmacology. 2012	PubMed	citation	PMID:22157857	pubmed	22157857	create date:2011/12/14 | first author:Buckholtz NS
Translating discoveries into medicine: psychiatric drug development in 2011.	/pubmed/22157856	Brady LS, Insel TR.	Neuropsychopharmacology. 2012 Jan;37(1):281-3. doi: 10.1038/npp.2011.106. No abstract available.	Neuropsychopharmacology. 2012	PubMed	citation	PMID:22157856	pubmed	22157856	create date:2011/12/14 | first author:Brady LS
New era for novel CNS drug development.	/pubmed/22157855	Potter WZ.	Neuropsychopharmacology. 2012 Jan;37(1):278-80. doi: 10.1038/npp.2011.186. No abstract available.	Neuropsychopharmacology. 2012	PubMed	citation	PMID:22157855	pubmed	22157855	create date:2011/12/14 | first author:Potter WZ
Neurotherapeutics.	/pubmed/22157854	Smith GS, Li X, Conn PJ.	Neuropsychopharmacology. 2012 Jan;37(1):1-3. doi: 10.1038/npp.2011.233. No abstract available.	Neuropsychopharmacology. 2012	PubMed	citation	PMID:22157854	pubmed	22157854	create date:2011/12/14 | first author:Smith GS
Modulation of RhoGTPases Improves the Behavioral Phenotype and Reverses Astrocytic Deficits in a Mouse Model of Rett Syndrome.	/pubmed/22157810	De Filippis B, Fabbri A, Simone D, Canese R, Ricceri L, Malchiodi-Albedi F, Laviola G, Fiorentini C.	Neuropsychopharmacology. 2011 Dec 7. doi: 10.1038/npp.2011.301. [Epub ahead of print]	Neuropsychopharmacology. 2011	PubMed	citation	PMID:22157810	pubmed	22157810	create date:2011/12/14 | first author:De Filippis B
Selective Remediation of Reversal Learning Deficits in the Neurodevelopmental MAM Model of Schizophrenia by a Novel mGlu5 Positive Allosteric Modulator.	/pubmed/22129780	Gastambide F, Cotel MC, Gilmour G, O'Neill MJ, Robbins TW, Tricklebank MD.	Neuropsychopharmacology. 2011 Nov 30. doi: 10.1038/npp.2011.298. [Epub ahead of print]	Neuropsychopharmacology. 2011	PubMed	citation	PMID:22129780	pubmed	22129780	create date:2011/12/02 | first author:Gastambide F
Determinants of Early Alcohol Use In Healthy Adolescents: The Differential Contribution of Neuroimaging and Psychological Factors.	/pubmed/22113088	Nees F, Tzschoppe J, Patrick CJ, Vollstädt-Klein S, Steiner S, Poustka L, Banaschewski T, Barker GJ, Büchel C, Conrod PJ, Garavan H, Heinz A, Gallinat J, Lathrop M, Mann K, Artiges E, Paus T, Poline JB, Robbins TW, Rietschel M, Smolka MN, Spanagel R, et al.	Neuropsychopharmacology. 2011 Nov 23. doi: 10.1038/npp.2011.282. [Epub ahead of print]	Neuropsychopharmacology. 2011	PubMed	citation	PMID:22113088	pubmed	22113088	create date:2011/11/25 | first author:Nees F
Glycine Transporter Inhibitor Attenuates the Psychotomimetic Effects of Ketamine in Healthy Males: Preliminary Evidence.	/pubmed/22113087	D'Souza DC, Singh N, Elander J, Carbuto M, Pittman B, de Haes JU, Sjogren M, Peeters P, Ranganathan M, Schipper J.	Neuropsychopharmacology. 2011 Nov 23. doi: 10.1038/npp.2011.295. [Epub ahead of print]	Neuropsychopharmacology. 2011	PubMed	citation	PMID:22113087	pubmed	22113087	create date:2011/11/25 | first author:D'Souza DC
Brain-Specific Inactivation of the Crhr1 Gene Inhibits Post-Dependent and Stress-Induced Alcohol Intake, but Does Not Affect Relapse-Like Drinking.	/pubmed/22113086	Molander A, Vengeliene V, Heilig M, Wurst W, Deussing JM, Spanagel R.	Neuropsychopharmacology. 2011 Nov 23. doi: 10.1038/npp.2011.297. [Epub ahead of print]	Neuropsychopharmacology. 2011	PubMed	citation	PMID:22113086	pubmed	22113086	create date:2011/11/25 | first author:Molander A
Quantitative Tract-Specific Measures of Uncinate and Cingulum in Major Depression Using Diffusion Tensor Imaging.	/pubmed/22089322	Zhang A, Leow A, Ajilore O, Lamar M, Yang S, Joseph J, Medina J, Zhan L, Kumar A.	Neuropsychopharmacology. 2011 Nov 16. doi: 10.1038/npp.2011.279. [Epub ahead of print]	Neuropsychopharmacology. 2011	PubMed	citation	PMID:22089322	pubmed	22089322	create date:2011/11/18 | first author:Zhang A
The Effect of Dopamine Agonists on Adaptive and Aberrant Salience in Parkinson's Disease.	/pubmed/22089321	Nagy H, Levy-Gigi E, Somlai Z, Takáts A, Bereczki D, Kéri S.	Neuropsychopharmacology. 2011 Nov 16. doi: 10.1038/npp.2011.278. [Epub ahead of print]	Neuropsychopharmacology. 2011	PubMed	citation	PMID:22089321	pubmed	22089321	create date:2011/11/18 | first author:Nagy H
Compound Stimulus Presentation and the Norepinephrine Reuptake Inhibitor Atomoxetine Enhance Long-Term Extinction of Cocaine-Seeking Behavior.	/pubmed/22089320	Janak PH, Bowers MS, Corbit LH.	Neuropsychopharmacology. 2011 Nov 16. doi: 10.1038/npp.2011.281. [Epub ahead of print]	Neuropsychopharmacology. 2011	PubMed	citation	PMID:22089320	pubmed	22089320	create date:2011/11/18 | first author:Janak PH
Pharmacological Activation of Group-II Metabotropic Glutamate Receptors Corrects a Schizophrenia-Like Phenotype Induced by Prenatal Stress in Mice.	/pubmed/22089319	Matrisciano F, Tueting P, Maccari S, Nicoletti F, Guidotti A.	Neuropsychopharmacology. 2011 Nov 16. doi: 10.1038/npp.2011.274. [Epub ahead of print]	Neuropsychopharmacology. 2011	PubMed	citation	PMID:22089319	pubmed	22089319	create date:2011/11/18 | first author:Matrisciano F
Csnk1e Is a Genetic Regulator of Sensitivity to Psychostimulants and Opioids.	/pubmed/22089318	Bryant CD, Parker CC, Zhou L, Olker C, Chandrasekaran RY, Wager TT, Bolivar VJ, Loudon AS, Vitaterna MH, Turek FW, Palmer AA.	Neuropsychopharmacology. 2011 Nov 16. doi: 10.1038/npp.2011.287. [Epub ahead of print]	Neuropsychopharmacology. 2011	PubMed	citation	PMID:22089318	pubmed	22089318	create date:2011/11/18 | first author:Bryant CD
Is cognitive functioning impaired in methamphetamine users? A critical review.	/pubmed/22089317	Hart CL, Marvin CB, Silver R, Smith EE.	Neuropsychopharmacology. 2012 Feb;37(3):586-608. doi: 10.1038/npp.2011.276. Epub 2011 Nov 16.	Neuropsychopharmacology. 2012	PubMed	citation	PMID:22089317	pubmed	22089317	create date:2011/11/18 | first author:Hart CL
Noradrenergic vs Serotonergic Antidepressant with or without Naltrexone for Veterans with PTSD and Comorbid Alcohol Dependence.	/pubmed/22089316	Petrakis IL, Ralevski E, Desai N, Trevisan L, Gueorguieva R, Rounsaville B, Krystal JH.	Neuropsychopharmacology. 2011 Nov 16. doi: 10.1038/npp.2011.283. [Epub ahead of print]	Neuropsychopharmacology. 2011	PubMed	citation	PMID:22089316	pubmed	22089316	create date:2011/11/18 | first author:Petrakis IL
R7BP Modulates Opiate Analgesia and Tolerance but not Withdrawal.	/pubmed/22089315	Terzi D, Cao Y, Agrimaki I, Martemyanov KA, Zachariou V.	Neuropsychopharmacology. 2011 Nov 16. doi: 10.1038/npp.2011.284. [Epub ahead of print]	Neuropsychopharmacology. 2011	PubMed	citation	PMID:22089315	pubmed	22089315	create date:2011/11/18 | first author:Terzi D
Gene-Centric Analysis of Serum Cotinine Levels in African and European American Populations.	/pubmed/22089314	Hamidovic A, Goodloe RJ, Bergen AW, Benowitz NL, Styn MA, Kasberger JL, Choquet H, Young TR, Meng Y, Palmer C, Pletcher M, Kertesz S, Hitsman B, Spring B, Jorgenson E.	Neuropsychopharmacology. 2011 Nov 16. doi: 10.1038/npp.2011.280. [Epub ahead of print]	Neuropsychopharmacology. 2011	PubMed	citation	PMID:22089314	pubmed	22089314	create date:2011/11/18 | first author:Hamidovic A
Variations in maternal behavior--oxytocin and reward pathways--peripheral measures matter?!	/pubmed/22071897	Leckman JF.	Neuropsychopharmacology. 2011 Dec;36(13):2587-8. doi: 10.1038/npp.2011.201. No abstract available.	Neuropsychopharmacology. 2011	PubMed	citation	PMID:22071897	pubmed	22071897	create date:2011/11/11 | first author:Leckman JF
Thinking Outside the Synapse: Pharmacokinetic-Based Medications for Cocaine Addiction.	/pubmed/22071873	Czoty PW, Roberts DC.	Neuropsychopharmacology. 2011 Nov 9. doi: 10.1038/npp.2011.269. [Epub ahead of print] No abstract available.	Neuropsychopharmacology. 2011	PubMed	citation	PMID:22071873	pubmed	22071873	create date:2011/11/11 | first author:Czoty PW
Altered Learning and Arc-Regulated Consolidation of Learning in Striatum by Methamphetamine-Induced Neurotoxicity.	/pubmed/22071872	Pastuzyn ED, Chapman DE, Wilcox KS, Keefe KA.	Neuropsychopharmacology. 2011 Nov 9. doi: 10.1038/npp.2011.265. [Epub ahead of print]	Neuropsychopharmacology. 2011	PubMed	citation	PMID:22071872	pubmed	22071872	create date:2011/11/11 | first author:Pastuzyn ED
Interleukin-1β: A New Regulator of the Kynurenine Pathway Affecting Human Hippocampal Neurogenesis.	/pubmed/22071871	Zunszain PA, Anacker C, Cattaneo A, Choudhury S, Musaelyan K, Myint AM, Thuret S, Price J, Pariante CM.	Neuropsychopharmacology. 2011 Nov 9. doi: 10.1038/npp.2011.277. [Epub ahead of print]	Neuropsychopharmacology. 2011	PubMed	citation	PMID:22071871	pubmed	22071871	create date:2011/11/11 | first author:Zunszain PA
Conditioned Response Evoked by Nicotine Conditioned Stimulus Preferentially Induces c-Fos Expression in Medial Regions of Caudate-Putamen.	/pubmed/22048468	Charntikov S, Tracy ME, Zhao C, Li M, Bevins RA.	Neuropsychopharmacology. 2011 Nov 2. doi: 10.1038/npp.2011.263. [Epub ahead of print]	Neuropsychopharmacology. 2011	PubMed	citation	PMID:22048468	pubmed	22048468	create date:2011/11/04 | first author:Charntikov S
Regional cortical thickness and subcortical volume changes are associated with cognitive impairments in the drug-naive patients with late-onset depression.	/pubmed/22048467	Lim HK, Jung WS, Ahn KJ, Won WY, Hahn C, Lee SY, Kim I, Lee CU.	Neuropsychopharmacology. 2012 Feb;37(3):838-49. doi: 10.1038/npp.2011.264. Epub 2011 Nov 2.	Neuropsychopharmacology. 2012	PubMed	citation	PMID:22048467	pubmed	22048467	create date:2011/11/04 | first author:Lim HK
Smoking cessation pharmacogenetics: analysis of varenicline and bupropion in placebo-controlled clinical trials.	/pubmed/22048466	King DP, Paciga S, Pickering E, Benowitz NL, Bierut LJ, Conti DV, Kaprio J, Lerman C, Park PW.	Neuropsychopharmacology. 2012 Feb;37(3):641-50. doi: 10.1038/npp.2011.232. Epub 2011 Nov 2.	Neuropsychopharmacology. 2012	PubMed	citation	PMID:22048466	pubmed	22048466	create date:2011/11/04 | first author:King DP
Cognitive training for impaired neural systems in neuropsychiatric illness.	/pubmed/22048465	Vinogradov S, Fisher M, de Villers-Sidani E.	Neuropsychopharmacology. 2012 Jan;37(1):43-76. doi: 10.1038/npp.2011.251. Epub 2011 Nov 2.	Neuropsychopharmacology. 2012	PubMed	citation	PMID:22048465	pubmed	22048465	create date:2011/11/04 | first author:Vinogradov S
Modulation of fronto-cortical activity by modafinil: a functional imaging and fos study in the rat.	/pubmed/22048464	Gozzi A, Colavito V, Seke Etet PF, Montanari D, Fiorini S, Tambalo S, Bifone A, Zucconi GG, Bentivoglio M.	Neuropsychopharmacology. 2012 Feb;37(3):822-37. doi: 10.1038/npp.2011.260. Epub 2011 Nov 2.	Neuropsychopharmacology. 2012	PubMed	citation	PMID:22048464	pubmed	22048464	create date:2011/11/04 | first author:Gozzi A
Abnormal Activity of the MAPK- and cAMP-Associated Signaling Pathways in Frontal Cortical Areas in Postmortem Brain in Schizophrenia.	/pubmed/22048463	Funk AJ, McCullumsmith RE, Haroutunian V, Meador-Woodruff JH.	Neuropsychopharmacology. 2011 Nov 2. doi: 10.1038/npp.2011.267. [Epub ahead of print]	Neuropsychopharmacology. 2011	PubMed	citation	PMID:22048463	pubmed	22048463	create date:2011/11/04 | first author:Funk AJ
Mifepristone in the Central Nucleus of the Amygdala Reduces Yohimbine Stress-Induced Reinstatement of Ethanol-Seeking.	/pubmed/22048462	Simms JA, Haass-Koffler CL, Bito-Onon J, Li R, Bartlett SE.	Neuropsychopharmacology. 2011 Nov 2. doi: 10.1038/npp.2011.268. [Epub ahead of print]	Neuropsychopharmacology. 2011	PubMed	citation	PMID:22048462	pubmed	22048462	create date:2011/11/04 | first author:Simms JA
Effect of Variation in Diacylglycerol Kinase Eta (DGKH) Gene on Brain Function in a Cohort at Familial Risk of Bipolar Disorder.	/pubmed/22048461	Whalley HC, Papmeyer M, Romaniuk L, Johnstone EC, Hall J, Lawrie SM, Sussmann JE, McIntosh AM.	Neuropsychopharmacology. 2011 Nov 2. doi: 10.1038/npp.2011.272. [Epub ahead of print]	Neuropsychopharmacology. 2011	PubMed	citation	PMID:22048461	pubmed	22048461	create date:2011/11/04 | first author:Whalley HC
Adjunctive varenicline treatment with antipsychotic medications for cognitive impairments in people with schizophrenia: a randomized double-blind placebo-controlled trial.	/pubmed/22048460	Shim JC, Jung DU, Jung SS, Seo YS, Cho DM, Lee JH, Lee SW, Kong BG, Kang JW, Oh MK, Kim SD, McMahon RP, Kelly DL.	Neuropsychopharmacology. 2012 Feb;37(3):660-8. doi: 10.1038/npp.2011.238. Epub 2011 Nov 2.	Neuropsychopharmacology. 2012	PubMed	citation	PMID:22048460	pubmed	22048460	create date:2011/11/04 | first author:Shim JC
Exogenous and Endogenous Cannabinoids Suppress Inhibitory Neurotransmission in the Human Neocortex.	/pubmed/22048459	Kovacs FE, Knop T, Urbanski MJ, Freiman I, Freiman TM, Feuerstein TJ, Zentner J, Szabo B.	Neuropsychopharmacology. 2011 Nov 2. doi: 10.1038/npp.2011.262. [Epub ahead of print]	Neuropsychopharmacology. 2011	PubMed	citation	PMID:22048459	pubmed	22048459	create date:2011/11/04 | first author:Kovacs FE
Growth arrest and DNA-damage-inducible, beta (GADD45b)-mediated DNA demethylation in major psychosis.	/pubmed/22048458	Gavin DP, Sharma RP, Chase KA, Matrisciano F, Dong E, Guidotti A.	Neuropsychopharmacology. 2012 Jan;37(2):531-42. doi: 10.1038/npp.2011.221. Epub 2011 Nov 2.	Neuropsychopharmacology. 2012	PubMed	citation	PMID:22048458	pubmed	22048458	create date:2011/11/04 | first author:Gavin DP
Title	URL	Description	Details	ShortDetails	Resource	Type	Identifiers	Db	EntrezUID	Properties
Blockade of dopamine d4 receptors attenuates reinstatement of extinguished nicotine-seeking behavior in rats.	/pubmed/22030716	Yan Y, Pushparaj A, Le Strat Y, Gamaleddin I, Barnes C, Justinova Z, Goldberg SR, Le Foll B.	Neuropsychopharmacology. 2012 Feb;37(3):685-96. doi: 10.1038/npp.2011.245. Epub 2011 Oct 26.	Neuropsychopharmacology. 2012	PubMed	citation	PMID:22030716	pubmed	22030716	create date:2011/10/28 | first author:Yan Y
Mismatch Negativity Encoding of Prediction Errors Predicts S-ketamine-Induced Cognitive Impairments.	/pubmed/22030715	Schmidt A, Bachmann R, Kometer M, Csomor PA, Stephan KE, Seifritz E, Vollenweider FX.	Neuropsychopharmacology. 2011 Oct 26. doi: 10.1038/npp.2011.261. [Epub ahead of print]	Neuropsychopharmacology. 2011	PubMed	citation	PMID:22030715	pubmed	22030715	create date:2011/10/28 | first author:Schmidt A
Novel therapeutic strategies for alcohol and drug addiction: focus on GABA, ion channels and transcranial magnetic stimulation.	/pubmed/22030714	Addolorato G, Leggio L, Hopf FW, Diana M, Bonci A.	Neuropsychopharmacology. 2012 Jan;37(1):163-77. doi: 10.1038/npp.2011.216. Epub 2011 Oct 26.	Neuropsychopharmacology. 2012	PubMed	citation	PMID:22030714	pubmed	22030714	create date:2011/10/28 | first author:Addolorato G
α- and β-Adrenergic Receptors Differentially Modulate the Emission of Spontaneous and Amphetamine-Induced 50-kHz Ultrasonic Vocalizations in Adult Rats.	/pubmed/22030713	Wright JM, Dobosiewicz MR, Clarke PB.	Neuropsychopharmacology. 2012 Feb;37(3):808-21. doi: 10.1038/npp.2011.258. Epub 2011 Oct 26.	Neuropsychopharmacology. 2012	PubMed	citation	PMID:22030713	pubmed	22030713	create date:2011/10/28 | first author:Wright JM
Distinct Neurochemical Adaptations Within the Nucleus Accumbens Produced by a History of Self-Administered vs Non-Contingently Administered Intravenous Methamphetamine.	/pubmed/22030712	Lominac KD, Sacramento AD, Szumlinski KK, Kippin TE.	Neuropsychopharmacology. 2012 Feb;37(3):707-22. doi: 10.1038/npp.2011.248. Epub 2011 Oct 26.	Neuropsychopharmacology. 2012	PubMed	citation	PMID:22030712	pubmed	22030712	create date:2011/10/28 | first author:Lominac KD
Selective Blockade of Dopamine D(3) Receptors Enhances while D(2) Receptor Antagonism Impairs Social Novelty Discrimination and Novel Object Recognition in Rats: A Key Role for the Prefrontal Cortex.	/pubmed/22030711	Watson DJ, Loiseau F, Ingallinesi M, Millan MJ, Marsden CA, Fone KC.	Neuropsychopharmacology. 2012 Feb;37(3):770-86. doi: 10.1038/npp.2011.254. Epub 2011 Oct 26.	Neuropsychopharmacology. 2012	PubMed	citation	PMID:22030711	pubmed	22030711	create date:2011/10/28 | first author:Watson DJ
Consolidation of Remote Fear Memories Involves Corticotropin-Releasing Hormone (CRH) Receptor Type 1-Mediated Enhancement of AMPA Receptor GluR1 Signaling in the Dentate Gyrus.	/pubmed/22030710	Thoeringer CK, Henes K, Eder M, Dahlhoff M, Wurst W, Holsboer F, Deussing JM, Moosmang S, Wotjak CT.	Neuropsychopharmacology. 2012 Feb;37(3):787-96. doi: 10.1038/npp.2011.256. Epub 2011 Oct 26.	Neuropsychopharmacology. 2012	PubMed	citation	PMID:22030710	pubmed	22030710	create date:2011/10/28 | first author:Thoeringer CK
Gray matter volumes in obsessive-compulsive disorder before and after fluoxetine or cognitive-behavior therapy: a randomized clinical trial.	/pubmed/22030709	Hoexter MQ, de Souza Duran FL, D'Alcante CC, Dougherty DD, Shavitt RG, Lopes AC, Diniz JB, Deckersbach T, Batistuzzo MC, Bressan RA, Miguel EC, Busatto GF.	Neuropsychopharmacology. 2012 Feb;37(3):734-45. doi: 10.1038/npp.2011.250. Epub 2011 Oct 26.	Neuropsychopharmacology. 2012	PubMed	citation	PMID:22030709	pubmed	22030709	create date:2011/10/28 | first author:Hoexter MQ
Genome-wide association study of antidepressant treatment-emergent suicidal ideation.	/pubmed/22030708	Menke A, Domschke K, Czamara D, Klengel T, Hennings J, Lucae S, Baune BT, Arolt V, Müller-Myhsok B, Holsboer F, Binder EB.	Neuropsychopharmacology. 2012 Feb;37(3):797-807. doi: 10.1038/npp.2011.257. Epub 2011 Oct 26.	Neuropsychopharmacology. 2012	PubMed	citation	PMID:22030708	pubmed	22030708	create date:2011/10/28 | first author:Menke A
The Effects of CACNA1C Gene Polymorphism on Spatial Working Memory in Both Healthy Controls and Patients with Schizophrenia or Bipolar Disorder.	/pubmed/22012475	Zhang Q, Shen Q, Xu Z, Chen M, Cheng L, Zhai J, Gu H, Bao X, Chen X, Wang K, Deng X, Ji F, Liu C, Li J, Dong Q, Chen C.	Neuropsychopharmacology. 2012 Feb;37(3):677-84. doi: 10.1038/npp.2011.242. Epub 2011 Oct 19.	Neuropsychopharmacology. 2012	PubMed	citation	PMID:22012475	pubmed	22012475	create date:2011/10/21 | first author:Zhang Q
Clozapine Reverses Phencyclidine-Induced Desynchronization of Prefrontal Cortex through a 5-HT(1A) Receptor-Dependent Mechanism.	/pubmed/22012474	Kargieman L, Riga MS, Artigas F, Celada P.	Neuropsychopharmacology. 2012 Feb;37(3):723-33. doi: 10.1038/npp.2011.249. Epub 2011 Oct 19.	Neuropsychopharmacology. 2012	PubMed	citation	PMID:22012474	pubmed	22012474	create date:2011/10/21 | first author:Kargieman L
Developmental influence of the serotonin transporter on the expression of npas4 and GABAergic markers: modulation by antidepressant treatment.	/pubmed/22012473	Guidotti G, Calabrese F, Auletta F, Olivier J, Racagni G, Homberg J, Riva MA.	Neuropsychopharmacology. 2012 Feb;37(3):746-58. doi: 10.1038/npp.2011.252. Epub 2011 Oct 19.	Neuropsychopharmacology. 2012	PubMed	citation	PMID:22012473	pubmed	22012473	create date:2011/10/21 | first author:Guidotti G
Childhood Adversity Increases Risk for Nicotine Dependence and Interacts with α5 Nicotinic Acetylcholine Receptor Genotype Specifically in Males.	/pubmed/22012472	Xie P, Kranzler HR, Zhang H, Oslin D, Anton RF, Farrer LA, Gelernter J.	Neuropsychopharmacology. 2012 Feb;37(3):669-76. doi: 10.1038/npp.2011.240. Epub 2011 Oct 19.	Neuropsychopharmacology. 2012	PubMed	citation	PMID:22012472	pubmed	22012472	create date:2011/10/21 | first author:Xie P
ADORA2A Gene Variation, Caffeine, and Emotional Processing: A Multi-level Interaction on Startle Reflex.	/pubmed/22012471	Domschke K, Gajewska A, Winter B, Herrmann MJ, Warrings B, Mühlberger A, Wosnitza K, Glotzbach E, Conzelmann A, Dlugos A, Fobker M, Jacob C, Arolt V, Reif A, Pauli P, Zwanzger P, Deckert J.	Neuropsychopharmacology. 2012 Feb;37(3):759-69. doi: 10.1038/npp.2011.253. Epub 2011 Oct 19.	Neuropsychopharmacology. 2012	PubMed	citation	PMID:22012471	pubmed	22012471	create date:2011/10/21 | first author:Domschke K
Reelin, a marker of stress resilience in depression and psychosis.	/pubmed/21997708	Fatemi SH.	Neuropsychopharmacology. 2011 Nov;36(12):2371-2. doi: 10.1038/npp.2011.169. No abstract available.	Neuropsychopharmacology. 2011	PubMed	citation	PMID:21997708	pubmed	21997708	create date:2011/10/15 | first author:Fatemi SH
NMDA Receptors, mGluR5, and Endocannabinoids are Involved in a Cascade Leading to Hippocampal Long-Term Depression.	/pubmed/21993209	Izumi Y, Zorumski CF.	Neuropsychopharmacology. 2012 Feb;37(3):609-17. doi: 10.1038/npp.2011.243. Epub 2011 Oct 12.	Neuropsychopharmacology. 2012	PubMed	citation	PMID:21993209	pubmed	21993209	create date:2011/10/14 | first author:Izumi Y
Early life stress inhibits expression of a novel innate immune pathway in the developing hippocampus.	/pubmed/21993208	Wei L, Simen A, Mane S, Kaffman A.	Neuropsychopharmacology. 2012 Jan;37(2):567-80. doi: 10.1038/npp.2011.239. Epub 2011 Oct 12.	Neuropsychopharmacology. 2012	PubMed	citation	PMID:21993208	pubmed	21993208	create date:2011/10/14 | first author:Wei L
Pilot Randomized Clinical Trial of an SSRI vs Bupropion: Effects on Suicidal Behavior, Ideation, and Mood in Major Depression.	/pubmed/21993207	Grunebaum MF, Ellis SP, Duan N, Burke AK, Oquendo MA, John Mann J.	Neuropsychopharmacology. 2012 Feb;37(3):697-706. doi: 10.1038/npp.2011.247. Epub 2011 Oct 12.	Neuropsychopharmacology. 2012	PubMed	citation	PMID:21993207	pubmed	21993207	create date:2011/10/14 | first author:Grunebaum MF
Long-Lasting Effects of a PEGylated Mutant Cocaine Esterase (CocE) on the Reinforcing and Discriminative Stimulus Effects of Cocaine in Rats.	/pubmed/21993206	Collins GT, Narasimhan D, Cunningham AR, Zaks ME, Nichols J, Ko MC, Sunahara RK, Woods JH.	Neuropsychopharmacology. 2011 Oct 12. doi: 10.1038/npp.2011.226. [Epub ahead of print]	Neuropsychopharmacology. 2011	PubMed	citation	PMID:21993206	pubmed	21993206	create date:2011/10/14 | first author:Collins GT
Corticotropin-releasing factor in the norepinephrine nucleus, locus coeruleus, facilitates behavioral flexibility.	/pubmed/21993205	Snyder K, Wang WW, Han R, McFadden K, Valentino RJ.	Neuropsychopharmacology. 2012 Jan;37(2):520-30. doi: 10.1038/npp.2011.218. Epub 2011 Oct 12.	Neuropsychopharmacology. 2012	PubMed	citation	PMID:21993205	pubmed	21993205	create date:2011/10/14 | first author:Snyder K
The neuropeptide Y (NPY)-ergic system is associated with behavioral resilience to stress exposure in an animal model of post-traumatic stress disorder.	/pubmed/21976046	Cohen H, Liu T, Kozlovsky N, Kaplan Z, Zohar J, Mathé AA.	Neuropsychopharmacology. 2012 Jan;37(2):350-63. doi: 10.1038/npp.2011.230. Epub 2011 Oct 5.	Neuropsychopharmacology. 2012	PubMed	citation	PMID:21976046	pubmed	21976046	create date:2011/10/07 | first author:Cohen H
Reversal of dopamine inhibition of dopaminergic neurons of the ventral tegmental area is mediated by protein kinase C.	/pubmed/21976045	Nimitvilai S, Arora DS, Brodie MS.	Neuropsychopharmacology. 2012 Jan;37(2):543-56. doi: 10.1038/npp.2011.222. Epub 2011 Oct 5.	Neuropsychopharmacology. 2012	PubMed	citation	PMID:21976045	pubmed	21976045	create date:2011/10/07 | first author:Nimitvilai S
Cognitive mechanisms of treatment in depression.	/pubmed/21976044	Roiser JP, Elliott R, Sahakian BJ.	Neuropsychopharmacology. 2012 Jan;37(1):117-36. doi: 10.1038/npp.2011.183. Epub 2011 Oct 5.	Neuropsychopharmacology. 2012	PubMed	citation	PMID:21976044	pubmed	21976044	create date:2011/10/07 | first author:Roiser JP
Somatic treatments for mood disorders.	/pubmed/21976043	Rosa MA, Lisanby SH.	Neuropsychopharmacology. 2012 Jan;37(1):102-16. doi: 10.1038/npp.2011.225. Epub 2011 Oct 5.	Neuropsychopharmacology. 2012	PubMed	citation	PMID:21976043	pubmed	21976043	create date:2011/10/07 | first author:Rosa MA
Opposite effects of amphetamine on impulsive action with fixed and variable delays to respond.	/pubmed/21976042	Hayton SJ, Maracle AC, Olmstead MC.	Neuropsychopharmacology. 2012 Feb;37(3):651-9. doi: 10.1038/npp.2011.236. Epub 2011 Oct 5.	Neuropsychopharmacology. 2012	PubMed	citation	PMID:21976042	pubmed	21976042	create date:2011/10/07 | first author:Hayton SJ
Differential regulation of MeCP2 phosphorylation in the CNS by dopamine and serotonin.	/pubmed/21956448	Hutchinson AN, Deng JV, Aryal DK, Wetsel WC, West AE.	Neuropsychopharmacology. 2012 Jan;37(2):321-37. doi: 10.1038/npp.2011.190. Epub 2011 Sep 28.	Neuropsychopharmacology. 2012	PubMed	citation	PMID:21956448	pubmed	21956448	create date:2011/10/01 | first author:Hutchinson AN
Psilocybin-Induced Deficits in Automatic and Controlled Inhibition are Attenuated by Ketanserin in Healthy Human Volunteers.	/pubmed/21956447	Quednow BB, Kometer M, Geyer MA, Vollenweider FX.	Neuropsychopharmacology. 2012 Feb;37(3):630-40. doi: 10.1038/npp.2011.228. Epub 2011 Sep 28.	Neuropsychopharmacology. 2012	PubMed	citation	PMID:21956447	pubmed	21956447	create date:2011/10/01 | first author:Quednow BB
From revolution to evolution: the glutamate hypothesis of schizophrenia and its implication for treatment.	/pubmed/21956446	Moghaddam B, Javitt D.	Neuropsychopharmacology. 2012 Jan;37(1):4-15. doi: 10.1038/npp.2011.181. Epub 2011 Sep 28.	Neuropsychopharmacology. 2012	PubMed	citation	PMID:21956446	pubmed	21956446	create date:2011/10/01 | first author:Moghaddam B
Effects of chronic marijuana use on brain activity during monetary decision-making.	/pubmed/21956445	Vaidya JG, Block RI, O'Leary DS, Ponto LB, Ghoneim MM, Bechara A.	Neuropsychopharmacology. 2012 Feb;37(3):618-29. doi: 10.1038/npp.2011.227. Epub 2011 Sep 28.	Neuropsychopharmacology. 2012	PubMed	citation	PMID:21956445	pubmed	21956445	create date:2011/10/01 | first author:Vaidya JG
The methylazoxymethanol acetate (MAM-E17) rat model: molecular and functional effects in the hippocampus.	/pubmed/21956444	Hradetzky E, Sanderson TM, Tsang TM, Sherwood JL, Fitzjohn SM, Lakics V, Malik N, Schoeffmann S, O'Neill MJ, Cheng TM, Harris LW, Rahmoune H, Guest PC, Sher E, Collingridge GL, Holmes E, Tricklebank MD, Bahn S.	Neuropsychopharmacology. 2012 Jan;37(2):364-77. doi: 10.1038/npp.2011.219. Epub 2011 Sep 28.	Neuropsychopharmacology. 2012	PubMed	citation	PMID:21956444	pubmed	21956444	create date:2011/10/01 | first author:Hradetzky E
Muscarinic and nicotinic acetylcholine receptor agonists and allosteric modulators for the treatment of schizophrenia.	/pubmed/21956443	Jones CK, Byun N, Bubser M.	Neuropsychopharmacology. 2012 Jan;37(1):16-42. doi: 10.1038/npp.2011.199. Epub 2011 Sep 28.	Neuropsychopharmacology. 2012	PubMed	citation	PMID:21956443	pubmed	21956443	create date:2011/10/01 | first author:Jones CK
Parkinson's disease therapeutics: new developments and challenges since the introduction of levodopa.	/pubmed/21956442	Smith Y, Wichmann T, Factor SA, DeLong MR.	Neuropsychopharmacology. 2012 Jan;37(1):213-46. doi: 10.1038/npp.2011.212. Epub 2011 Sep 28.	Neuropsychopharmacology. 2012	PubMed	citation	PMID:21956442	pubmed	21956442	create date:2011/10/01 | first author:Smith Y
Nicotine improves working memory span capacity in rats following sub-chronic ketamine exposure.	/pubmed/21956441	Rushforth SL, Steckler T, Shoaib M.	Neuropsychopharmacology. 2011 Dec;36(13):2774-81. doi: 10.1038/npp.2011.224. Epub 2011 Sep 28.	Neuropsychopharmacology. 2011	PubMed	citation	PMID:21956441	pubmed	21956441	create date:2011/10/01 | first author:Rushforth SL
Investigation of anatomical thalamo-cortical connectivity and FMRI activation in schizophrenia.	/pubmed/21956440	Marenco S, Stein JL, Savostyanova AA, Sambataro F, Tan HY, Goldman AL, Verchinski BA, Barnett AS, Dickinson D, Apud JA, Callicott JH, Meyer-Lindenberg A, Weinberger DR.	Neuropsychopharmacology. 2012 Jan;37(2):499-507. doi: 10.1038/npp.2011.215. Epub 2011 Sep 28.	Neuropsychopharmacology. 2012	PubMed	citation	PMID:21956440	pubmed	21956440	create date:2011/10/01 | first author:Marenco S
Genome-wide association study of alcohol dependence implicates KIAA0040 on chromosome 1q.	/pubmed/21956439	Zuo L, Gelernter J, Zhang CK, Zhao H, Lu L, Kranzler HR, Malison RT, Li CS, Wang F, Zhang XY, Deng HW, Krystal JH, Zhang F, Luo X.	Neuropsychopharmacology. 2012 Jan;37(2):557-66. doi: 10.1038/npp.2011.229. Epub 2011 Sep 28. Erratum in: Neuropsychopharmacology. 2012 Jan;37(2):581-2.	Neuropsychopharmacology. 2012	PubMed	citation	PMID:21956439	pubmed	21956439	create date:2011/10/01 | first author:Zuo L
Subjective and neural responses to intravenous alcohol in young adults with light and heavy drinking patterns.	/pubmed/21956438	Gilman JM, Ramchandani VA, Crouss T, Hommer DW.	Neuropsychopharmacology. 2012 Jan;37(2):467-77. doi: 10.1038/npp.2011.206. Epub 2011 Sep 28.	Neuropsychopharmacology. 2012	PubMed	citation	PMID:21956438	pubmed	21956438	create date:2011/10/01 | first author:Gilman JM
Alzheimer's therapeutics: translation of preclinical science to clinical drug development.	/pubmed/21937983	Savonenko AV, Melnikova T, Hiatt A, Li T, Worley PF, Troncoso JC, Wong PC, Price DL.	Neuropsychopharmacology. 2012 Jan;37(1):261-77. doi: 10.1038/npp.2011.211. Epub 2011 Sep 21.	Neuropsychopharmacology. 2012	PubMed	citation	PMID:21937983	pubmed	21937983	create date:2011/09/23 | first author:Savonenko AV
Depression, antidepressants, and neurogenesis: a critical reappraisal.	/pubmed/21937982	Hanson ND, Owens MJ, Nemeroff CB.	Neuropsychopharmacology. 2011 Dec;36(13):2589-602. doi: 10.1038/npp.2011.220. Epub 2011 Sep 21.	Neuropsychopharmacology. 2011	PubMed	citation	PMID:21937982	pubmed	21937982	create date:2011/09/23 | first author:Hanson ND
Networking in autism: leveraging genetic, biomarker and model system findings in the search for new treatments.	/pubmed/21937981	Veenstra-VanderWeele J, Blakely RD.	Neuropsychopharmacology. 2012 Jan;37(1):196-212. doi: 10.1038/npp.2011.185. Epub 2011 Sep 21.	Neuropsychopharmacology. 2012	PubMed	citation	PMID:21937981	pubmed	21937981	create date:2011/09/23 | first author:Veenstra-VanderWeele J
Opposing roles for cannabinoid receptor type-1 (CB₁) and transient receptor potential vanilloid type-1 channel (TRPV1) on the modulation of panic-like responses in rats.	/pubmed/21937980	Casarotto PC, Terzian AL, Aguiar DC, Zangrossi H, Guimarães FS, Wotjak CT, Moreira FA.	Neuropsychopharmacology. 2012 Jan;37(2):478-86. doi: 10.1038/npp.2011.207. Epub 2011 Sep 21.	Neuropsychopharmacology. 2012	PubMed	citation	PMID:21937980	pubmed	21937980	create date:2011/09/23 | first author:Casarotto PC
Endogenic and iatrogenic diabetes mellitus in drug-naïve schizophrenia: the role of olanzapine and its place in the psychopharmacological treatment algorithm.	/pubmed/21918520	Cohen D, De Hert M.	Neuropsychopharmacology. 2011 Oct;36(11):2368-9. doi: 10.1038/npp.2011.94. No abstract available.	Neuropsychopharmacology. 2011	PubMed	citation	PMID:21918520	pubmed	21918520	create date:2011/09/16 | first author:Cohen D
Opioid receptors: binding that ties.	/pubmed/21918519	Furay AR, Neumaier JF.	Neuropsychopharmacology. 2011 Oct;36(11):2157-8. doi: 10.1038/npp.2011.147. No abstract available.	Neuropsychopharmacology. 2011	PubMed	citation	PMID:21918519	pubmed	21918519	create date:2011/09/16 | first author:Furay AR
Sex hormones: a new treatment for cocaine abuse?	/pubmed/21918518	de Wit H.	Neuropsychopharmacology. 2011 Oct;36(11):2155-6. doi: 10.1038/npp.2011.146. No abstract available.	Neuropsychopharmacology. 2011	PubMed	citation	PMID:21918518	pubmed	21918518	create date:2011/09/16 | first author:de Wit H
Is CREB the angry bird that releases memory in Alzheimer's?	/pubmed/21918517	Wang A, Bibb JA.	Neuropsychopharmacology. 2011 Oct;36(11):2153-4. doi: 10.1038/npp.2011.126. No abstract available.	Neuropsychopharmacology. 2011	PubMed	citation	PMID:21918517	pubmed	21918517	create date:2011/09/16 | first author:Wang A
Can understanding social preferences in rodents lead to novel pharmacotherapies for social anxiety and avoidance in psychiatric disorders?	/pubmed/21918516	Young LJ.	Neuropsychopharmacology. 2011 Oct;36(11):2151-2. doi: 10.1038/npp.2011.124. No abstract available.	Neuropsychopharmacology. 2011	PubMed	citation	PMID:21918516	pubmed	21918516	create date:2011/09/16 | first author:Young LJ
Psychoneuroimmunology meets neuropsychopharmacology: translational implications of the impact of inflammation on behavior.	/pubmed/21918508	Haroon E, Raison CL, Miller AH.	Neuropsychopharmacology. 2012 Jan;37(1):137-62. doi: 10.1038/npp.2011.205. Epub 2011 Sep 14.	Neuropsychopharmacology. 2012	PubMed	citation	PMID:21918508	pubmed	21918508	create date:2011/09/16 | first author:Haroon E
Dopamine receptor blockade attenuates the general incentive motivational effects of noncontingently delivered rewards and reward-paired cues without affecting their ability to bias action selection.	/pubmed/21918507	Ostlund SB, Maidment NT.	Neuropsychopharmacology. 2012 Jan;37(2):508-19. doi: 10.1038/npp.2011.217. Epub 2011 Sep 14.	Neuropsychopharmacology. 2012	PubMed	citation	PMID:21918507	pubmed	21918507	create date:2011/09/16 | first author:Ostlund SB
Cannabinoids prevent the development of behavioral and endocrine alterations in a rat model of intense stress.	/pubmed/21918506	Ganon-Elazar E, Akirav I.	Neuropsychopharmacology. 2012 Jan;37(2):456-66. doi: 10.1038/npp.2011.204. Epub 2011 Sep 14.	Neuropsychopharmacology. 2012	PubMed	citation	PMID:21918506	pubmed	21918506	create date:2011/09/16 | first author:Ganon-Elazar E
Distinct contributions of dopamine in the dorsolateral striatum and nucleus accumbens shell to the reinforcing properties of cocaine.	/pubmed/21918505	Veeneman MM, Broekhoven MH, Damsteegt R, Vanderschuren LJ.	Neuropsychopharmacology. 2012 Jan;37(2):487-98. doi: 10.1038/npp.2011.209. Epub 2011 Sep 14.	Neuropsychopharmacology. 2012	PubMed	citation	PMID:21918505	pubmed	21918505	create date:2011/09/16 | first author:Veeneman MM
Novel Cocaine Vaccine Linked to a Disrupted Adenovirus Gene Transfer Vector Blocks Cocaine Psychostimulant and Reinforcing Effects.	/pubmed/21918504	Wee S, Hicks MJ, De BP, Rosenberg JB, Moreno AY, Kaminsky SM, Janda KD, Crystal RG, Koob GF.	Neuropsychopharmacology. 2011 Sep 14. doi: 10.1038/npp.2011.200. [Epub ahead of print]	Neuropsychopharmacology. 2011	PubMed	citation	PMID:21918504	pubmed	21918504	create date:2011/09/16 | first author:Wee S
Title	URL	Description	Details	ShortDetails	Resource	Type	Identifiers	Db	EntrezUID	Properties
Anti-aversive effects of cannabidiol on innate fear-induced behaviors evoked by an ethological model of panic attacks based on a prey vs the wild snake Epicrates cenchria crassus confrontation paradigm.	/pubmed/21918503	Uribe-Mariño A, Francisco A, Castiblanco-Urbina MA, Twardowschy A, Salgado-Rohner CJ, Crippa JA, Hallak JE, Zuardi AW, Coimbra NC.	Neuropsychopharmacology. 2012 Jan;37(2):412-21. doi: 10.1038/npp.2011.188. Epub 2011 Sep 14.	Neuropsychopharmacology. 2012	PubMed	citation	PMID:21918503	pubmed	21918503	create date:2011/09/16 | first author:Uribe-Mariño A
Pharmacogenetics of naltrexone in asian americans: a randomized placebo-controlled laboratory study.	/pubmed/21900886	Ray LA, Bujarski S, Chin PF, Miotto K.	Neuropsychopharmacology. 2012 Jan;37(2):445-55. doi: 10.1038/npp.2011.192. Epub 2011 Sep 7.	Neuropsychopharmacology. 2012	PubMed	citation	PMID:21900886	pubmed	21900886	create date:2011/09/09 | first author:Ray LA
GABA(A) receptor blockade enhances memory consolidation by increasing hippocampal BDNF levels.	/pubmed/21900885	Kim DH, Kim JM, Park SJ, Cai M, Liu X, Lee S, Shin CY, Ryu JH.	Neuropsychopharmacology. 2012 Jan;37(2):422-33. doi: 10.1038/npp.2011.189. Epub 2011 Sep 7.	Neuropsychopharmacology. 2012	PubMed	citation	PMID:21900885	pubmed	21900885	create date:2011/09/09 | first author:Kim DH
Review of pharmacological treatment in mood disorders and future directions for drug development.	/pubmed/21900884	Li X, Frye MA, Shelton RC.	Neuropsychopharmacology. 2012 Jan;37(1):77-101. doi: 10.1038/npp.2011.198. Epub 2011 Sep 7.	Neuropsychopharmacology. 2012	PubMed	citation	PMID:21900884	pubmed	21900884	create date:2011/09/09 | first author:Li X
The Alcohol Clinical Trials Initiative (ACTIVE): purpose and goals for assessing important and salient issues for medications development in alcohol use disorders.	/pubmed/21900883	Anton RF, Litten RZ, Falk DE, Palumbo JM, Bartus RT, Robinson RL, Kranzler HR, Kosten TR, Meyer RE, O'Brien CP, Mann K, Meulien D.	Neuropsychopharmacology. 2012 Jan;37(2):402-11. doi: 10.1038/npp.2011.182. Epub 2011 Sep 7.	Neuropsychopharmacology. 2012	PubMed	citation	PMID:21900883	pubmed	21900883	create date:2011/09/09 | first author:Anton RF
7,8-dihydroxyflavone, a small-molecule TrkB agonist, reverses memory deficits and BACE1 elevation in a mouse model of Alzheimer's disease.	/pubmed/21900882	Devi L, Ohno M.	Neuropsychopharmacology. 2012 Jan;37(2):434-44. doi: 10.1038/npp.2011.191. Epub 2011 Sep 7.	Neuropsychopharmacology. 2012	PubMed	citation	PMID:21900882	pubmed	21900882	create date:2011/09/09 | first author:Devi L
Enhanced sensitivity to attenuation of conditioned reinstatement by the mGluR 2/3 agonist LY379268 and increased functional activity of mGluR 2/3 in rats with a history of ethanol dependence.	/pubmed/21881571	Kufahl PR, Martin-Fardon R, Weiss F.	Neuropsychopharmacology. 2011 Dec;36(13):2762-73. doi: 10.1038/npp.2011.174. Epub 2011 Aug 31.	Neuropsychopharmacology. 2011	PubMed	citation	PMID:21881571	pubmed	21881571	create date:2011/09/02 | first author:Kufahl PR
Abnormal glucocorticoid receptor mRNA and protein isoform expression in the prefrontal cortex in psychiatric illness.	/pubmed/21881570	Sinclair D, Tsai SY, Woon HG, Weickert CS.	Neuropsychopharmacology. 2011 Dec;36(13):2698-709. doi: 10.1038/npp.2011.160. Epub 2011 Aug 31.	Neuropsychopharmacology. 2011	PubMed	citation	PMID:21881570	pubmed	21881570	create date:2011/09/02 | first author:Sinclair D
A randomized trial on mineralocorticoid receptor blockade in men: effects on stress responses, selective attention, and memory.	/pubmed/21881569	Cornelisse S, Joëls M, Smeets T.	Neuropsychopharmacology. 2011 Dec;36(13):2720-8. doi: 10.1038/npp.2011.162. Epub 2011 Aug 31.	Neuropsychopharmacology. 2011	PubMed	citation	PMID:21881569	pubmed	21881569	create date:2011/09/02 | first author:Cornelisse S
Activation of nociceptin/orphanin FQ peptide receptors disrupts visual but not auditory sensorimotor gating in BALB/cByJ mice: comparison to dopamine receptor agonists.	/pubmed/21881568	Ces A, Reiss D, Walter O, Wichmann J, Prinssen EP, Kieffer BL, Ouagazzal AM.	Neuropsychopharmacology. 2012 Jan;37(2):378-89. doi: 10.1038/npp.2011.175. Epub 2011 Aug 31.	Neuropsychopharmacology. 2012	PubMed	citation	PMID:21881568	pubmed	21881568	create date:2011/09/02 | first author:Ces A
Estradiol modulates effort-based decision making in female rats.	/pubmed/21881567	Uban KA, Rummel J, Floresco SB, Galea LA.	Neuropsychopharmacology. 2012 Jan;37(2):390-401. doi: 10.1038/npp.2011.176. Epub 2011 Aug 31.	Neuropsychopharmacology. 2012	PubMed	citation	PMID:21881567	pubmed	21881567	create date:2011/09/02 | first author:Uban KA
Specifying the neurobiological basis of human attachment: brain, hormones, and behavior in synchronous and intrusive mothers.	/pubmed/21881566	Atzil S, Hendler T, Feldman R.	Neuropsychopharmacology. 2011 Dec;36(13):2603-15. doi: 10.1038/npp.2011.172. Epub 2011 Aug 31.	Neuropsychopharmacology. 2011	PubMed	citation	PMID:21881566	pubmed	21881566	create date:2011/09/02 | first author:Atzil S
A genomewide linkage scan of cocaine dependence and major depressive episode in two populations.	/pubmed/21849985	Yang BZ, Han S, Kranzler HR, Farrer LA, Gelernter J.	Neuropsychopharmacology. 2011 Nov;36(12):2422-30. doi: 10.1038/npp.2011.122. Epub 2011 Aug 17.	Neuropsychopharmacology. 2011	PubMed	citation	PMID:21849985	pubmed	21849985	create date:2011/08/19 | first author:Yang BZ
Laminin-β1 impairs spatial learning through inhibition of ERK/MAPK and SGK1 signaling.	/pubmed/21849984	Yang YC, Ma YL, Liu WT, Lee EH.	Neuropsychopharmacology. 2011 Nov;36(12):2571-86. doi: 10.1038/npp.2011.148. Epub 2011 Aug 17.	Neuropsychopharmacology. 2011	PubMed	citation	PMID:21849984	pubmed	21849984	create date:2011/08/19 | first author:Yang YC
Reversible gating of endocannabinoid plasticity in the amygdala by chronic stress: a potential role for monoacylglycerol lipase inhibition in the prevention of stress-induced behavioral adaptation.	/pubmed/21849983	Sumislawski JJ, Ramikie TS, Patel S.	Neuropsychopharmacology. 2011 Dec;36(13):2750-61. doi: 10.1038/npp.2011.166. Epub 2011 Aug 17.	Neuropsychopharmacology. 2011	PubMed	citation	PMID:21849983	pubmed	21849983	create date:2011/08/19 | first author:Sumislawski JJ
Age, sex, and reproductive hormone effects on brain serotonin-1A and serotonin-2A receptor binding in a healthy population.	/pubmed/21849982	Moses-Kolko EL, Price JC, Shah N, Berga S, Sereika SM, Fisher PM, Coleman R, Becker C, Mason NS, Loucks T, Meltzer CC.	Neuropsychopharmacology. 2011 Dec;36(13):2729-40. doi: 10.1038/npp.2011.163. Epub 2011 Aug 17.	Neuropsychopharmacology. 2011	PubMed	citation	PMID:21849982	pubmed	21849982	create date:2011/08/19 | first author:Moses-Kolko EL
Brain-cocaine concentrations determine the dose self-administered by rats on a novel behaviorally dependent dosing schedule.	/pubmed/21849981	Zimmer BA, Dobrin CV, Roberts DC.	Neuropsychopharmacology. 2011 Dec;36(13):2741-9. doi: 10.1038/npp.2011.165. Epub 2011 Aug 17.	Neuropsychopharmacology. 2011	PubMed	citation	PMID:21849981	pubmed	21849981	create date:2011/08/19 | first author:Zimmer BA
Baseline brain metabolism in resistant depression and response to transcranial magnetic stimulation.	/pubmed/21849980	Martinot ML, Martinot JL, Ringuenet D, Galinowski A, Gallarda T, Bellivier F, Lefaucheur JP, Lemaitre H, Artiges E.	Neuropsychopharmacology. 2011 Dec;36(13):2710-9. doi: 10.1038/npp.2011.161. Epub 2011 Aug 17.	Neuropsychopharmacology. 2011	PubMed	citation	PMID:21849980	pubmed	21849980	create date:2011/08/19 | first author:Martinot ML
Imaging drugs with and without clinical analgesic efficacy.	/pubmed/21849979	Upadhyay J, Anderson J, Schwarz AJ, Coimbra A, Baumgartner R, Pendse G, George E, Nutile L, Wallin D, Bishop J, Neni S, Maier G, Iyengar S, Evelhoch JL, Bleakman D, Hargreaves R, Becerra L, Borsook D.	Neuropsychopharmacology. 2011 Dec;36(13):2659-73. doi: 10.1038/npp.2011.156. Epub 2011 Aug 17.	Neuropsychopharmacology. 2011	PubMed	citation	PMID:21849979	pubmed	21849979	create date:2011/08/19 | first author:Upadhyay J
A cautionary note against 'one size fits all'.	/pubmed/21847087	Meltzer-Brody S.	Neuropsychopharmacology. 2011 Sep;36(10):1959-60. doi: 10.1038/npp.2011.101. No abstract available.	Neuropsychopharmacology. 2011	PubMed	citation	PMID:21847087	pubmed	21847087	create date:2011/08/19 | first author:Meltzer-Brody S
Fractionation of spatial memory in GRM2/3 (mGlu2/mGlu3) double knockout mice reveals a role for group II metabotropic glutamate receptors at the interface between arousal and cognition.	/pubmed/21832989	Lyon L, Burnet PW, Kew JN, Corti C, Rawlins JN, Lane T, De Filippis B, Harrison PJ, Bannerman DM.	Neuropsychopharmacology. 2011 Dec;36(13):2616-28. doi: 10.1038/npp.2011.145. Epub 2011 Aug 10.	Neuropsychopharmacology. 2011	PubMed	citation	PMID:21832989	pubmed	21832989	create date:2011/08/13 | first author:Lyon L
Using an experimental medicine model to explore combination effects of pharmacological and cognitive interventions for depression and anxiety.	/pubmed/21832988	Browning M, Grol M, Ly V, Goodwin GM, Holmes EA, Harmer CJ.	Neuropsychopharmacology. 2011 Dec;36(13):2689-97. doi: 10.1038/npp.2011.159. Epub 2011 Aug 10.	Neuropsychopharmacology. 2011	PubMed	citation	PMID:21832988	pubmed	21832988	create date:2011/08/13 | first author:Browning M
Social deficits and perseverative behaviors, but not overt aggression, in MAO-A hypomorphic mice.	/pubmed/21832987	Bortolato M, Chen K, Godar SC, Chen G, Wu W, Rebrin I, Farrell MR, Scott AL, Wellman CL, Shih JC.	Neuropsychopharmacology. 2011 Dec;36(13):2674-88. doi: 10.1038/npp.2011.157. Epub 2011 Aug 10.	Neuropsychopharmacology. 2011	PubMed	citation	PMID:21832987	pubmed	21832987	create date:2011/08/13 | first author:Bortolato M
Membrane mineralocorticoid but not glucocorticoid receptors of the dorsal hippocampus mediate the rapid effects of corticosterone on memory retrieval.	/pubmed/21814189	Dorey R, Piérard C, Shinkaruk S, Tronche C, Chauveau F, Baudonnat M, Béracochéa D.	Neuropsychopharmacology. 2011 Dec;36(13):2639-49. doi: 10.1038/npp.2011.152. Epub 2011 Aug 3.	Neuropsychopharmacology. 2011	PubMed	citation	PMID:21814189	pubmed	21814189	create date:2011/08/05 | first author:Dorey R
The mu-opioid receptor and the NMDA receptor associate in PAG neurons: implications in pain control.	/pubmed/21814188	Rodríguez-Muñoz M, Sánchez-Blázquez P, Vicente-Sánchez A, Berrocoso E, Garzón J.	Neuropsychopharmacology. 2012 Jan;37(2):338-49. doi: 10.1038/npp.2011.155. Epub 2011 Aug 3.	Neuropsychopharmacology. 2012	PubMed	citation	PMID:21814188	pubmed	21814188	create date:2011/08/05 | first author:Rodríguez-Muñoz M
Haloperidol regulates the state of phosphorylation of ribosomal protein S6 via activation of PKA and phosphorylation of DARPP-32.	/pubmed/21814187	Valjent E, Bertran-Gonzalez J, Bowling H, Lopez S, Santini E, Matamales M, Bonito-Oliva A, Hervé D, Hoeffer C, Klann E, Girault JA, Fisone G.	Neuropsychopharmacology. 2011 Nov;36(12):2561-70. doi: 10.1038/npp.2011.144. Epub 2011 Aug 3.	Neuropsychopharmacology. 2011	PubMed	citation	PMID:21814187	pubmed	21814187	create date:2011/08/05 | first author:Valjent E
Treating mouse models of Huntington disease.	/pubmed/21814186	Tallaksen-Greene SJ, Albin RL.	Neuropsychopharmacology. 2011 Nov;36(12):2373-4. doi: 10.1038/npp.2011.158. Epub 2011 Aug 3. No abstract available.	Neuropsychopharmacology. 2011	PubMed	citation	PMID:21814186	pubmed	21814186	create date:2011/08/05 | first author:Tallaksen-Greene SJ
Astrocytic hypertrophy in anterior cingulate white matter of depressed suicides.	/pubmed/21814185	Torres-Platas SG, Hercher C, Davoli MA, Maussion G, Labonté B, Turecki G, Mechawar N.	Neuropsychopharmacology. 2011 Dec;36(13):2650-8. doi: 10.1038/npp.2011.154. Epub 2011 Aug 3.	Neuropsychopharmacology. 2011	PubMed	citation	PMID:21814185	pubmed	21814185	create date:2011/08/05 | first author:Torres-Platas SG
Transient inactivation of the neonatal ventral hippocampus permanently disrupts the mesolimbic regulation of prefrontal cholinergic transmission: implications for schizophrenia.	/pubmed/21814184	Brooks JM, Sarter M, Bruno JP.	Neuropsychopharmacology. 2011 Nov;36(12):2477-87. doi: 10.1038/npp.2011.136. Epub 2011 Aug 3.	Neuropsychopharmacology. 2011	PubMed	citation	PMID:21814184	pubmed	21814184	create date:2011/08/05 | first author:Brooks JM
Overexpression of Reelin prevents the manifestation of behavioral phenotypes related to schizophrenia and bipolar disorder.	/pubmed/21814183	Teixeira CM, Martín ED, Sahún I, Masachs N, Pujadas L, Corvelo A, Bosch C, Rossi D, Martinez A, Maldonado R, Dierssen M, Soriano E.	Neuropsychopharmacology. 2011 Nov;36(12):2395-405. doi: 10.1038/npp.2011.153. Epub 2011 Aug 3.	Neuropsychopharmacology. 2011	PubMed	citation	PMID:21814183	pubmed	21814183	create date:2011/08/05 | first author:Teixeira CM
Functional biomarkers of depression: diagnosis, treatment, and pathophysiology.	/pubmed/21814182	Schmidt HD, Shelton RC, Duman RS.	Neuropsychopharmacology. 2011 Nov;36(12):2375-94. doi: 10.1038/npp.2011.151. Epub 2011 Aug 3.	Neuropsychopharmacology. 2011	PubMed	citation	PMID:21814182	pubmed	21814182	create date:2011/08/05 | first author:Schmidt HD
Severe serotonin depletion after conditional deletion of the vesicular monoamine transporter 2 gene in serotonin neurons: neural and behavioral consequences.	/pubmed/21814181	Narboux-Nême N, Sagné C, Doly S, Diaz SL, Martin CB, Angenard G, Martres MP, Giros B, Hamon M, Lanfumey L, Gaspar P, Mongeau R.	Neuropsychopharmacology. 2011 Nov;36(12):2538-50. doi: 10.1038/npp.2011.142. Epub 2011 Aug 3.	Neuropsychopharmacology. 2011	PubMed	citation	PMID:21814181	pubmed	21814181	create date:2011/08/05 | first author:Narboux-Nême N
Effects of progesterone and testosterone on cocaine self-administration and cocaine discrimination by female rhesus monkeys.	/pubmed/21796112	Mello NK, Knudson IM, Kelly M, Fivel PA, Mendelson JH.	Neuropsychopharmacology. 2011 Oct;36(11):2187-99. doi: 10.1038/npp.2011.130. Epub 2011 Jul 27.	Neuropsychopharmacology. 2011	PubMed	citation	PMID:21796112	pubmed	21796112	create date:2011/07/29 | first author:Mello NK
Antidepressant and proneurogenic influence of environmental enrichment in mice: protective effects vs recovery.	/pubmed/21796111	Llorens-Martín M, Tejeda GS, Trejo JL.	Neuropsychopharmacology. 2011 Nov;36(12):2460-8. doi: 10.1038/npp.2011.134. Epub 2011 Jul 27.	Neuropsychopharmacology. 2011	PubMed	citation	PMID:21796111	pubmed	21796111	create date:2011/07/29 | first author:Llorens-Martín M
Synaptic and morphological neuroadaptations in the putamen associated with long-term, relapsing alcohol drinking in primates.	/pubmed/21796110	Cuzon Carlson VC, Seabold GK, Helms CM, Garg N, Odagiri M, Rau AR, Daunais J, Alvarez VA, Lovinger DM, Grant KA.	Neuropsychopharmacology. 2011 Nov;36(12):2513-28. doi: 10.1038/npp.2011.140. Epub 2011 Jul 27.	Neuropsychopharmacology. 2011	PubMed	citation	PMID:21796110	pubmed	21796110	create date:2011/07/29 | first author:Cuzon Carlson VC
Acute nicotine-induced tachyphylaxis is differentially manifest in the limbic system.	/pubmed/21796109	Zuo Y, Lu H, Vaupel DB, Zhang Y, Chefer SI, Rea WR, Moore AV, Yang Y, Stein EA.	Neuropsychopharmacology. 2011 Nov;36(12):2498-512. doi: 10.1038/npp.2011.139. Epub 2011 Jul 27.	Neuropsychopharmacology. 2011	PubMed	citation	PMID:21796109	pubmed	21796109	create date:2011/07/29 | first author:Zuo Y
Fluctuations in endogenous kynurenic acid control hippocampal glutamate and memory.	/pubmed/21796108	Pocivavsek A, Wu HQ, Potter MC, Elmer GI, Pellicciari R, Schwarcz R.	Neuropsychopharmacology. 2011 Oct;36(11):2357-67. doi: 10.1038/npp.2011.127. Epub 2011 Jul 27.	Neuropsychopharmacology. 2011	PubMed	citation	PMID:21796108	pubmed	21796108	create date:2011/07/29 | first author:Pocivavsek A
Combined treatment with the mood stabilizers lithium and valproate produces multiple beneficial effects in transgenic mouse models of Huntington's disease.	/pubmed/21796107	Chiu CT, Liu G, Leeds P, Chuang DM.	Neuropsychopharmacology. 2011 Nov;36(12):2406-21. doi: 10.1038/npp.2011.128. Epub 2011 Jul 27.	Neuropsychopharmacology. 2011	PubMed	citation	PMID:21796107	pubmed	21796107	create date:2011/07/29 | first author:Chiu CT
Therapeutic strategies in fragile X syndrome: dysregulated mGluR signaling and beyond.	/pubmed/21796106	Gross C, Berry-Kravis EM, Bassell GJ.	Neuropsychopharmacology. 2012 Jan;37(1):178-95. doi: 10.1038/npp.2011.137. Epub 2011 Jul 27.	Neuropsychopharmacology. 2012	PubMed	citation	PMID:21796106	pubmed	21796106	create date:2011/07/29 | first author:Gross C
Decreased proliferation of adult hippocampal stem cells during cocaine withdrawal: possible role of the cell fate regulator FADD.	/pubmed/21796105	García-Fuster MJ, Flagel SB, Mahmood ST, Mayo LM, Thompson RC, Watson SJ, Akil H.	Neuropsychopharmacology. 2011 Oct;36(11):2303-17. doi: 10.1038/npp.2011.119. Epub 2011 Jul 27.	Neuropsychopharmacology. 2011	PubMed	citation	PMID:21796105	pubmed	21796105	create date:2011/07/29 | first author:García-Fuster MJ
Oxytocin reduces background anxiety in a fear-potentiated startle paradigm: peripheral vs central administration.	/pubmed/21796104	Ayers LW, Missig G, Schulkin J, Rosen JB.	Neuropsychopharmacology. 2011 Nov;36(12):2488-97. doi: 10.1038/npp.2011.138. Epub 2011 Jul 27.	Neuropsychopharmacology. 2011	PubMed	citation	PMID:21796104	pubmed	21796104	create date:2011/07/29 | first author:Ayers LW
The effect of antidepressant medication treatment on serum levels of inflammatory cytokines: a meta-analysis.	/pubmed/21796103	Hannestad J, DellaGioia N, Bloch M.	Neuropsychopharmacology. 2011 Nov;36(12):2452-9. doi: 10.1038/npp.2011.132. Epub 2011 Jul 27.	Neuropsychopharmacology. 2011	PubMed	citation	PMID:21796103	pubmed	21796103	create date:2011/07/29 | first author:Hannestad J
Social interaction promotes nicotine self-administration with olfactogustatory cues in adolescent rats.	/pubmed/21796102	Chen H, Sharp BM, Matta SG, Wu Q.	Neuropsychopharmacology. 2011 Dec;36(13):2629-38. doi: 10.1038/npp.2011.149. Epub 2011 Jul 27.	Neuropsychopharmacology. 2011	PubMed	citation	PMID:21796102	pubmed	21796102	create date:2011/07/29 | first author:Chen H
Cocaine-induced adaptations in cellular redox balance contributes to enduring behavioral plasticity.	/pubmed/21796101	Uys JD, Knackstedt L, Hurt P, Tew KD, Manevich Y, Hutchens S, Townsend DM, Kalivas PW.	Neuropsychopharmacology. 2011 Nov;36(12):2551-60. doi: 10.1038/npp.2011.143. Epub 2011 Jul 27.	Neuropsychopharmacology. 2011	PubMed	citation	PMID:21796101	pubmed	21796101	create date:2011/07/29 | first author:Uys JD
The neuropeptide galanin and variants in the GalR1 gene are associated with nicotine dependence.	/pubmed/21796100	Jackson KJ, Chen X, Miles MF, Harenza J, Damaj MI.	Neuropsychopharmacology. 2011 Oct;36(11):2339-48. doi: 10.1038/npp.2011.123. Epub 2011 Jul 27.	Neuropsychopharmacology. 2011	PubMed	citation	PMID:21796100	pubmed	21796100	create date:2011/07/29 | first author:Jackson KJ
Impaired formation of stimulus-response, but not action-outcome, associations in rats with methamphetamine-induced neurotoxicity.	/pubmed/21775980	Son JH, Latimer C, Keefe KA.	Neuropsychopharmacology. 2011 Nov;36(12):2441-51. doi: 10.1038/npp.2011.131. Epub 2011 Jul 20.	Neuropsychopharmacology. 2011	PubMed	citation	PMID:21775980	pubmed	21775980	create date:2011/07/22 | first author:Son JH
Short-term duloxetine administration affects neural correlates of mood-congruent memory.	/pubmed/21775979	Tendolkar I, van Wingen G, Urner M, Verkes RJ, Fernández G.	Neuropsychopharmacology. 2011 Oct;36(11):2266-75. doi: 10.1038/npp.2011.114. Epub 2011 Jul 20.	Neuropsychopharmacology. 2011	PubMed	citation	PMID:21775979	pubmed	21775979	create date:2011/07/22 | first author:Tendolkar I
AKT1 moderation of cannabis-induced cognitive alterations in psychotic disorder.	/pubmed/21775978	van Winkel R, van Beveren NJ, Simons C; Genetic Risk and Outcome of Psychosis (GROUP) Investigators.	Neuropsychopharmacology. 2011 Nov;36(12):2529-37. doi: 10.1038/npp.2011.141. Epub 2011 Jul 20.	Neuropsychopharmacology. 2011	PubMed	citation	PMID:21775978	pubmed	21775978	create date:2011/07/22 | first author:van Winkel R
Acute phenylalanine/tyrosine depletion reduces motivation to smoke cigarettes across stages of addiction.	/pubmed/21775977	Venugopalan VV, Casey KF, O'Hara C, O'Loughlin J, Benkelfat C, Fellows LK, Leyton M.	Neuropsychopharmacology. 2011 Nov;36(12):2469-76. doi: 10.1038/npp.2011.135. Epub 2011 Jul 20.	Neuropsychopharmacology. 2011	PubMed	citation	PMID:21775977	pubmed	21775977	create date:2011/07/22 | first author:Venugopalan VV
Neuroimaging evidence of altered fronto-cortical and striatal function after prolonged cocaine self-administration in the rat.	/pubmed/21775976	Gozzi A, Tessari M, Dacome L, Agosta F, Lepore S, Lanzoni A, Cristofori P, Pich EM, Corsi M, Bifone A.	Neuropsychopharmacology. 2011 Nov;36(12):2431-40. doi: 10.1038/npp.2011.129. Epub 2011 Jul 20.	Neuropsychopharmacology. 2011	PubMed	citation	PMID:21775976	pubmed	21775976	create date:2011/07/22 | first author:Gozzi A
Title	URL	Description	Details	ShortDetails	Resource	Type	Identifiers	Db	EntrezUID	Properties
Is there evidence for neurotoxicity in the prodromal and early stages of schizophrenia?	/pubmed/21753798	Lahti AC, Reid MA.	Neuropsychopharmacology. 2011 Aug;36(9):1779-80. doi: 10.1038/npp.2011.83. No abstract available.	Neuropsychopharmacology. 2011	PubMed	citation	PMID:21753798	pubmed	21753798	create date:2011/07/15 | first author:Lahti AC
Evidence for a role of oxytocin receptors in the long-term establishment of dominance hierarchies.	/pubmed/21750583	Timmer M, Cordero MI, Sevelinges Y, Sandi C.	Neuropsychopharmacology. 2011 Oct;36(11):2349-56. doi: 10.1038/npp.2011.125. Epub 2011 Jul 13.	Neuropsychopharmacology. 2011	PubMed	citation	PMID:21750583	pubmed	21750583	create date:2011/07/14 | first author:Timmer M
Learning-induced changes in mPFC-BLA connections after fear conditioning, extinction, and reinstatement of fear.	/pubmed/21750582	Vouimba RM, Maroun M.	Neuropsychopharmacology. 2011 Oct;36(11):2276-85. doi: 10.1038/npp.2011.115. Epub 2011 Jul 13.	Neuropsychopharmacology. 2011	PubMed	citation	PMID:21750582	pubmed	21750582	create date:2011/07/14 | first author:Vouimba RM
Genetic association of recovery from eating disorders: the role of GABA receptor SNPs.	/pubmed/21750581	Bloss CS, Berrettini W, Bergen AW, Magistretti P, Duvvuri V, Strober M, Brandt H, Crawford S, Crow S, Fichter MM, Halmi KA, Johnson C, Kaplan AS, Keel P, Klump KL, Mitchell J, Treasure J, Woodside DB, Marzola E, Schork NJ, Kaye WH.	Neuropsychopharmacology. 2011 Oct;36(11):2222-32. doi: 10.1038/npp.2011.108. Epub 2011 Jul 13.	Neuropsychopharmacology. 2011	PubMed	citation	PMID:21750581	pubmed	21750581	create date:2011/07/14 | first author:Bloss CS
Presynaptic 5-HT1A is related to 5-HTT receptor density in the human brain.	/pubmed/21750580	Bose SK, Mehta MA, Selvaraj S, Howes OD, Hinz R, Rabiner EA, Grasby PM, Turkheimer FE, Murthy V.	Neuropsychopharmacology. 2011 Oct;36(11):2258-65. doi: 10.1038/npp.2011.113. Epub 2011 Jul 13.	Neuropsychopharmacology. 2011	PubMed	citation	PMID:21750580	pubmed	21750580	create date:2011/07/14 | first author:Bose SK
DIRAS2 is associated with adult ADHD, related traits, and co-morbid disorders.	/pubmed/21750579	Reif A, Nguyen TT, Weissflog L, Jacob CP, Romanos M, Renner TJ, Buttenschon HN, Kittel-Schneider S, Gessner A, Weber H, Neuner M, Gross-Lesch S, Zamzow K, Kreiker S, Walitza S, Meyer J, Freitag CM, Bosch R, Casas M, Gómez N, Ribasès M, Bayès M, et al.	Neuropsychopharmacology. 2011 Oct;36(11):2318-27. doi: 10.1038/npp.2011.120. Epub 2011 Jul 13.	Neuropsychopharmacology. 2011	PubMed	citation	PMID:21750579	pubmed	21750579	create date:2011/07/14 | first author:Reif A
Increasing CREB function in the CA1 region of dorsal hippocampus rescues the spatial memory deficits in a mouse model of Alzheimer's disease.	/pubmed/21734652	Yiu AP, Rashid AJ, Josselyn SA.	Neuropsychopharmacology. 2011 Oct;36(11):2169-86. doi: 10.1038/npp.2011.107. Epub 2011 Jul 6.	Neuropsychopharmacology. 2011	PubMed	citation	PMID:21734652	pubmed	21734652	create date:2011/07/08 | first author:Yiu AP
Activation of group II metabotropic glutamate receptors inhibits the discriminative stimulus effects of alcohol via selective activity within the amygdala.	/pubmed/21734651	Cannady R, Grondin JJ, Fisher KR, Hodge CW, Besheer J.	Neuropsychopharmacology. 2011 Oct;36(11):2328-38. doi: 10.1038/npp.2011.121. Epub 2011 Jul 6.	Neuropsychopharmacology. 2011	PubMed	citation	PMID:21734651	pubmed	21734651	create date:2011/07/08 | first author:Cannady R
Activation of μ-opioid receptors in the dorsal striatum is necessary for adult social attachment in monogamous prairie voles.	/pubmed/21734650	Burkett JP, Spiegel LL, Inoue K, Murphy AZ, Young LJ.	Neuropsychopharmacology. 2011 Oct;36(11):2200-10. doi: 10.1038/npp.2011.117. Epub 2011 Jul 6.	Neuropsychopharmacology. 2011	PubMed	citation	PMID:21734650	pubmed	21734650	create date:2011/07/08 | first author:Burkett JP
The characteristic long-term upregulation of hippocampal NF-κB complex in PTSD-like behavioral stress response is normalized by high-dose corticosterone and pyrrolidine dithiocarbamate administered immediately after exposure.	/pubmed/21734649	Cohen H, Kozlovsky N, Matar MA, Zohar J, Kaplan Z.	Neuropsychopharmacology. 2011 Oct;36(11):2286-302. doi: 10.1038/npp.2011.118. Epub 2011 Jul 6.	Neuropsychopharmacology. 2011	PubMed	citation	PMID:21734649	pubmed	21734649	create date:2011/07/08 | first author:Cohen H
Smoke extracts and nicotine, but not tobacco extracts, potentiate firing and burst activity of ventral tegmental area dopaminergic neurons in mice.	/pubmed/21716264	Marti F, Arib O, Morel C, Dufresne V, Maskos U, Corringer PJ, de Beaurepaire R, Faure P.	Neuropsychopharmacology. 2011 Oct;36(11):2244-57. doi: 10.1038/npp.2011.112. Epub 2011 Jun 29.	Neuropsychopharmacology. 2011	PubMed	citation	PMID:21716264	pubmed	21716264	create date:2011/07/01 | first author:Marti F
N-acetyl cysteine treatment rescues cognitive deficits induced by mitochondrial dysfunction in G72/G30 transgenic mice.	/pubmed/21716263	Otte DM, Sommersberg B, Kudin A, Guerrero C, Albayram O, Filiou MD, Frisch P, Yilmaz O, Drews E, Turck CW, Bilkei-Gorzó A, Kunz WS, Beck H, Zimmer A.	Neuropsychopharmacology. 2011 Oct;36(11):2233-43. doi: 10.1038/npp.2011.109. Epub 2011 Jun 29.	Neuropsychopharmacology. 2011	PubMed	citation	PMID:21716263	pubmed	21716263	create date:2011/07/01 | first author:Otte DM
Differential activity by polymorphic variants of a remote enhancer that supports galanin expression in the hypothalamus and amygdala: implications for obesity, depression and alcoholism.	/pubmed/21716262	Davidson S, Lear M, Shanley L, Hing B, Baizan-Edge A, Herwig A, Quinn JP, Breen G, McGuffin P, Starkey A, Barrett P, MacKenzie A.	Neuropsychopharmacology. 2011 Oct;36(11):2211-21. doi: 10.1038/npp.2011.93. Epub 2011 Jun 29.	Neuropsychopharmacology. 2011	PubMed	citation	PMID:21716262	pubmed	21716262	create date:2011/07/01 | first author:Davidson S
D2 receptor block abolishes theta burst stimulation-induced neuroplasticity in the human motor cortex.	/pubmed/21697824	Monte-Silva K, Ruge D, Teo JT, Paulus W, Rothwell JC, Nitsche MA.	Neuropsychopharmacology. 2011 Sep;36(10):2097-102. doi: 10.1038/npp.2011.100. Epub 2011 Jun 22.	Neuropsychopharmacology. 2011	PubMed	citation	PMID:21697824	pubmed	21697824	create date:2011/06/24 | first author:Monte-Silva K
Selective pyramidal cell reduction of GABA(A) receptor α1 subunit messenger RNA expression in schizophrenia.	/pubmed/21677653	Glausier JR, Lewis DA.	Neuropsychopharmacology. 2011 Sep;36(10):2103-10. doi: 10.1038/npp.2011.102. Epub 2011 Jun 15.	Neuropsychopharmacology. 2011	PubMed	citation	PMID:21677653	pubmed	21677653	create date:2011/06/17 | first author:Glausier JR
Phencyclidine-induced loss of asymmetric spine synapses in rodent prefrontal cortex is reversed by acute and chronic treatment with olanzapine.	/pubmed/21677652	Elsworth JD, Morrow BA, Hajszan T, Leranth C, Roth RH.	Neuropsychopharmacology. 2011 Sep;36(10):2054-61. doi: 10.1038/npp.2011.96. Epub 2011 Jun 15.	Neuropsychopharmacology. 2011	PubMed	citation	PMID:21677652	pubmed	21677652	create date:2011/06/17 | first author:Elsworth JD
Persistent increase in hypothalamic arginine vasopressin gene expression during protracted withdrawal from chronic escalating-dose cocaine in rodents.	/pubmed/21677651	Zhou Y, Litvin Y, Piras AP, Pfaff DW, Kreek MJ.	Neuropsychopharmacology. 2011 Sep;36(10):2062-75. doi: 10.1038/npp.2011.97. Epub 2011 Jun 15.	Neuropsychopharmacology. 2011	PubMed	citation	PMID:21677651	pubmed	21677651	create date:2011/06/17 | first author:Zhou Y
The neuropeptide oxytocin facilitates pro-social behavior and prevents social avoidance in rats and mice.	/pubmed/21677650	Lukas M, Toth I, Reber SO, Slattery DA, Veenema AH, Neumann ID.	Neuropsychopharmacology. 2011 Oct;36(11):2159-68. doi: 10.1038/npp.2011.95. Epub 2011 Jun 15.	Neuropsychopharmacology. 2011	PubMed	citation	PMID:21677650	pubmed	21677650	create date:2011/06/17 | first author:Lukas M
Identifying neurobiological phenotypes associated with alcohol use disorder severity.	/pubmed/21677649	Claus ED, Ewing SW, Filbey FM, Sabbineni A, Hutchison KE.	Neuropsychopharmacology. 2011 Sep;36(10):2086-96. doi: 10.1038/npp.2011.99. Epub 2011 Jun 15.	Neuropsychopharmacology. 2011	PubMed	citation	PMID:21677649	pubmed	21677649	create date:2011/06/17 | first author:Claus ED
Forgot your HAT? CBP might be to blame.	/pubmed/21673711	Miller CA.	Neuropsychopharmacology. 2011 Jul;36(8):1543-4. doi: 10.1038/npp.2011.79. No abstract available.	Neuropsychopharmacology. 2011	PubMed	citation	PMID:21673711	pubmed	21673711	create date:2011/06/16 | first author:Miller CA
The reduction of R1, a novel repressor protein for monoamine oxidase a, in major depressive disorder.	/pubmed/21654740	Johnson S, Stockmeier CA, Meyer JH, Austin MC, Albert PR, Wang J, May WL, Rajkowska G, Overholser JC, Jurjus G, Dieter L, Johnson C, Sittman DB, Ou XM.	Neuropsychopharmacology. 2011 Sep;36(10):2139-48. doi: 10.1038/npp.2011.105. Epub 2011 Jun 8.	Neuropsychopharmacology. 2011	PubMed	citation	PMID:21654740	pubmed	21654740	create date:2011/06/10 | first author:Johnson S
Critical role of peripheral actions of intravenous nicotine in mediating its central effects.	/pubmed/21654739	Lenoir M, Kiyatkin EA.	Neuropsychopharmacology. 2011 Sep;36(10):2125-38. doi: 10.1038/npp.2011.104. Epub 2011 Jun 8.	Neuropsychopharmacology. 2011	PubMed	citation	PMID:21654739	pubmed	21654739	create date:2011/06/10 | first author:Lenoir M
Cross-disorder analysis of bipolar risk genes: further evidence of DGKH as a risk gene for bipolar disorder, but also unipolar depression and adult ADHD.	/pubmed/21654738	Weber H, Kittel-Schneider S, Gessner A, Domschke K, Neuner M, Jacob CP, Buttenschon HN, Boreatti-Hümmer A, Volkert J, Herterich S, Baune BT, Gross-Lesch S, Kopf J, Kreiker S, Nguyen TT, Weissflog L, Arolt V, Mors O, Deckert J, Lesch KP, Reif A.	Neuropsychopharmacology. 2011 Sep;36(10):2076-85. doi: 10.1038/npp.2011.98. Epub 2011 Jun 8.	Neuropsychopharmacology. 2011	PubMed	citation	PMID:21654738	pubmed	21654738	create date:2011/06/10 | first author:Weber H
Evidence for the role of histamine H3 receptor in alcohol consumption and alcohol reward in mice.	/pubmed/21654737	Nuutinen S, Lintunen M, Vanhanen J, Ojala T, Rozov S, Panula P.	Neuropsychopharmacology. 2011 Sep;36(10):2030-40. doi: 10.1038/npp.2011.90. Epub 2011 Jun 8.	Neuropsychopharmacology. 2011	PubMed	citation	PMID:21654737	pubmed	21654737	create date:2011/06/10 | first author:Nuutinen S
Mu-opioid receptor coupling to Gα(o) plays an important role in opioid antinociception.	/pubmed/21654736	Lamberts JT, Jutkiewicz EM, Mortensen RM, Traynor JR.	Neuropsychopharmacology. 2011 Sep;36(10):2041-53. doi: 10.1038/npp.2011.91. Epub 2011 Jun 8.	Neuropsychopharmacology. 2011	PubMed	citation	PMID:21654736	pubmed	21654736	create date:2011/06/10 | first author:Lamberts JT
Abnormal medial prefrontal cortex resting-state connectivity in bipolar disorder and schizophrenia.	/pubmed/21654735	Chai XJ, Whitfield-Gabrieli S, Shinn AK, Gabrieli JD, Nieto Castañón A, McCarthy JM, Cohen BM, Ongür D.	Neuropsychopharmacology. 2011 Sep;36(10):2009-17. doi: 10.1038/npp.2011.88. Epub 2011 Jun 8.	Neuropsychopharmacology. 2011	PubMed	citation	PMID:21654735	pubmed	21654735	create date:2011/06/10 | first author:Chai XJ
The metabotropic glutamate 2/3 receptor agonist LY379268 blocked nicotine-induced increases in nucleus accumbens shell dopamine only in the presence of a nicotine-associated context in rats.	/pubmed/21654734	D'Souza MS, Liechti ME, Ramirez-Niño AM, Kuczenski R, Markou A.	Neuropsychopharmacology. 2011 Sep;36(10):2111-24. doi: 10.1038/npp.2011.103. Epub 2011 Jun 8.	Neuropsychopharmacology. 2011	PubMed	citation	PMID:21654734	pubmed	21654734	create date:2011/06/10 | first author:D'Souza MS
Moderation of adult depression by a polymorphism in the FKBP5 gene and childhood physical abuse in the general population.	/pubmed/21654733	Appel K, Schwahn C, Mahler J, Schulz A, Spitzer C, Fenske K, Stender J, Barnow S, John U, Teumer A, Biffar R, Nauck M, Völzke H, Freyberger HJ, Grabe HJ.	Neuropsychopharmacology. 2011 Sep;36(10):1982-91. doi: 10.1038/npp.2011.81. Epub 2011 Jun 8.	Neuropsychopharmacology. 2011	PubMed	citation	PMID:21654733	pubmed	21654733	create date:2011/06/10 | first author:Appel K
Basolateral amygdala-driven augmentation of medial prefrontal cortex GABAergic neurotransmission in response to environmental stimuli associated with cocaine administration.	/pubmed/21633339	Chefer VI, Wang R, Shippenberg TS.	Neuropsychopharmacology. 2011 Sep;36(10):2018-29. doi: 10.1038/npp.2011.89. Epub 2011 Jun 1.	Neuropsychopharmacology. 2011	PubMed	citation	PMID:21633339	pubmed	21633339	create date:2011/06/03 | first author:Chefer VI
PKMζ maintains drug reward and aversion memory in the basolateral amygdala and extinction memory in the infralimbic cortex.	/pubmed/21633338	He YY, Xue YX, Wang JS, Fang Q, Liu JF, Xue LF, Lu L.	Neuropsychopharmacology. 2011 Sep;36(10):1972-81. doi: 10.1038/npp.2011.63. Epub 2011 Jun 1.	Neuropsychopharmacology. 2011	PubMed	citation	PMID:21633338	pubmed	21633338	create date:2011/06/03 | first author:He YY
Role of glycine receptors in glycine-induced LTD in hippocampal CA1 pyramidal neurons.	/pubmed/21593734	Chen RQ, Wang SH, Yao W, Wang JJ, Ji F, Yan JZ, Ren SQ, Chen Z, Liu SY, Lu W.	Neuropsychopharmacology. 2011 Aug;36(9):1948-58. doi: 10.1038/npp.2011.86. Epub 2011 May 18.	Neuropsychopharmacology. 2011	PubMed	citation	PMID:21593734	pubmed	21593734	create date:2011/05/20 | first author:Chen RQ
Multilocus genetic profile for dopamine signaling predicts ventral striatum reactivity.	/pubmed/21593733	Nikolova YS, Ferrell RE, Manuck SB, Hariri AR.	Neuropsychopharmacology. 2011 Aug;36(9):1940-7. doi: 10.1038/npp.2011.82. Epub 2011 May 18.	Neuropsychopharmacology. 2011	PubMed	citation	PMID:21593733	pubmed	21593733	create date:2011/05/20 | first author:Nikolova YS
Variants of the RELA gene are associated with schizophrenia and their startle responses.	/pubmed/21593732	Hashimoto R, Ohi K, Yasuda Y, Fukumoto M, Yamamori H, Takahashi H, Iwase M, Okochi T, Kazui H, Saitoh O, Tatsumi M, Iwata N, Ozaki N, Kamijima K, Kunugi H, Takeda M.	Neuropsychopharmacology. 2011 Aug;36(9):1921-31. doi: 10.1038/npp.2011.78. Epub 2011 May 18.	Neuropsychopharmacology. 2011	PubMed	citation	PMID:21593732	pubmed	21593732	create date:2011/05/20 | first author:Hashimoto R
Epigenetic treatments for cognitive impairments.	/pubmed/21593731	Day JJ, Sweatt JD.	Neuropsychopharmacology. 2012 Jan;37(1):247-60. doi: 10.1038/npp.2011.85. Epub 2011 May 18.	Neuropsychopharmacology. 2012	PubMed	citation	PMID:21593731	pubmed	21593731	create date:2011/05/20 | first author:Day JJ
Generalization of fear inhibition by disrupting hippocampal protein synthesis-dependent reconsolidation process.	/pubmed/21593730	Yang CH, Huang CC, Hsu KS.	Neuropsychopharmacology. 2011 Sep;36(10):1992-2008. doi: 10.1038/npp.2011.87. Epub 2011 May 18.	Neuropsychopharmacology. 2011	PubMed	citation	PMID:21593730	pubmed	21593730	create date:2011/05/20 | first author:Yang CH
Blockade of 5-HT(2) Receptor Selectively Prevents MDMA-Induced Verbal Memory Impairment.	/pubmed/21562484	van Wel JH, Kuypers KP, Theunissen EL, Bosker WM, Bakker K, Ramaekers JG.	Neuropsychopharmacology. 2011 Aug;36(9):1932-9. doi: 10.1038/npp.2011.80. Epub 2011 May 11.	Neuropsychopharmacology. 2011	PubMed	citation	PMID:21562484	pubmed	21562484	create date:2011/05/13 | first author:van Wel JH
A novel α5GABA(A)R-positive allosteric modulator reverses hyperactivation of the dopamine system in the MAM model of schizophrenia.	/pubmed/21562483	Gill KM, Lodge DJ, Cook JM, Aras S, Grace AA.	Neuropsychopharmacology. 2011 Aug;36(9):1903-11. doi: 10.1038/npp.2011.76. Epub 2011 May 11.	Neuropsychopharmacology. 2011	PubMed	citation	PMID:21562483	pubmed	21562483	create date:2011/05/13 | first author:Gill KM
Plasma oxytocin concentration during pregnancy is associated with development of postpartum depression.	/pubmed/21562482	Skrundz M, Bolten M, Nast I, Hellhammer DH, Meinlschmidt G.	Neuropsychopharmacology. 2011 Aug;36(9):1886-93. doi: 10.1038/npp.2011.74. Epub 2011 May 11.	Neuropsychopharmacology. 2011	PubMed	citation	PMID:21562482	pubmed	21562482	create date:2011/05/13 | first author:Skrundz M
The Effects of nicotine replacement on cognitive brain activity during smoking withdrawal studied with simultaneous fMRI/EEG.	/pubmed/21544072	Beaver JD, Long CJ, Cole DM, Durcan MJ, Bannon LC, Mishra RG, Matthews PM.	Neuropsychopharmacology. 2011 Aug;36(9):1792-800. doi: 10.1038/npp.2011.53. Epub 2011 May 4.	Neuropsychopharmacology. 2011	PubMed	citation	PMID:21544072	pubmed	21544072	create date:2011/05/06 | first author:Beaver JD
Neural correlates of antidepressant-related sexual dysfunction: a placebo-controlled FMRI study on healthy males under subchronic paroxetine and bupropion.	/pubmed/21544071	Abler B, Seeringer A, Hartmann A, Grön G, Metzger C, Walter M, Stingl J.	Neuropsychopharmacology. 2011 Aug;36(9):1837-47. doi: 10.1038/npp.2011.66. Epub 2011 May 4.	Neuropsychopharmacology. 2011	PubMed	citation	PMID:21544071	pubmed	21544071	create date:2011/05/06 | first author:Abler B
Neuromodulatory neurotransmitters influence LTP-like plasticity in human cortex: a pharmaco-TMS study.	/pubmed/21544070	Korchounov A, Ziemann U.	Neuropsychopharmacology. 2011 Aug;36(9):1894-902. doi: 10.1038/npp.2011.75. Epub 2011 May 4.	Neuropsychopharmacology. 2011	PubMed	citation	PMID:21544070	pubmed	21544070	create date:2011/05/06 | first author:Korchounov A
Inhibition of β-Adrenergic Receptors Induces a Persistent Deficit in Retrieval of a Cocaine-Associated Memory Providing Protection against Reinstatement.	/pubmed/21544069	Otis JM, Mueller D.	Neuropsychopharmacology. 2011 Aug;36(9):1912-20. doi: 10.1038/npp.2011.77. Epub 2011 May 4.	Neuropsychopharmacology. 2011	PubMed	citation	PMID:21544069	pubmed	21544069	create date:2011/05/06 | first author:Otis JM
Hippocampal leptin signaling reduces food intake and modulates food-related memory processing.	/pubmed/21544068	Kanoski SE, Hayes MR, Greenwald HS, Fortin SM, Gianessi CA, Gilbert JR, Grill HJ.	Neuropsychopharmacology. 2011 Aug;36(9):1859-70. doi: 10.1038/npp.2011.70. Epub 2011 May 4.	Neuropsychopharmacology. 2011	PubMed	citation	PMID:21544068	pubmed	21544068	create date:2011/05/06 | first author:Kanoski SE
The involvement of Cdk5 Activator p35 in social isolation-triggered onset of early Alzheimer's disease-related cognitive deficit in the transgenic mice.	/pubmed/21544067	Hsiao YH, Chen PS, Chen SH, Gean PW.	Neuropsychopharmacology. 2011 Aug;36(9):1848-58. doi: 10.1038/npp.2011.69. Epub 2011 May 4.	Neuropsychopharmacology. 2011	PubMed	citation	PMID:21544067	pubmed	21544067	create date:2011/05/06 | first author:Hsiao YH
Fluoxetine alleviates behavioral depression while decreasing acetylcholine release in the nucleus accumbens shell.	/pubmed/21525864	Chau DT, Rada PV, Kim K, Kosloff RA, Hoebel BG.	Neuropsychopharmacology. 2011 Jul;36(8):1729-37. doi: 10.1038/npp.2011.54. Epub 2011 Apr 27.	Neuropsychopharmacology. 2011	PubMed	citation	PMID:21525864	pubmed	21525864	create date:2011/04/29 | first author:Chau DT
Differential effects of dopamine receptor D1-type and D2-type antagonists and phase of the estrous cycle on social learning of food preferences, feeding, and social interactions in mice.	/pubmed/21525863	Choleris E, Clipperton-Allen AE, Gray DG, Diaz-Gonzalez S, Welsman RG.	Neuropsychopharmacology. 2011 Jul;36(8):1689-702. doi: 10.1038/npp.2011.50. Epub 2011 Apr 27.	Neuropsychopharmacology. 2011	PubMed	citation	PMID:21525863	pubmed	21525863	create date:2011/04/29 | first author:Choleris E
Enhancement of LTP in aged rats is dependent on endogenous BDNF.	/pubmed/21525862	Diógenes MJ, Costenla AR, Lopes LV, Jerónimo-Santos A, Sousa VC, Fontinha BM, Ribeiro JA, Sebastião AM.	Neuropsychopharmacology. 2011 Aug;36(9):1823-36. doi: 10.1038/npp.2011.64. Epub 2011 Apr 27.	Neuropsychopharmacology. 2011	PubMed	citation	PMID:21525862	pubmed	21525862	create date:2011/04/29 | first author:Diógenes MJ
Dopamine transporter gene variant affecting expression in human brain is associated with bipolar disorder.	/pubmed/21525861	Pinsonneault JK, Han DD, Burdick KE, Kataki M, Bertolino A, Malhotra AK, Gu HH, Sadee W.	Neuropsychopharmacology. 2011 Jul;36(8):1644-55. doi: 10.1038/npp.2011.45. Epub 2011 Apr 27.	Neuropsychopharmacology. 2011	PubMed	citation	PMID:21525861	pubmed	21525861	create date:2011/04/29 | first author:Pinsonneault JK
Resting glutamate levels and rapid glutamate transients in the prefrontal cortex of the Flinders Sensitive Line rat: a genetic rodent model of depression.	/pubmed/21525860	Hascup KN, Hascup ER, Stephens ML, Glaser PE, Yoshitake T, Mathé AA, Gerhardt GA, Kehr J.	Neuropsychopharmacology. 2011 Jul;36(8):1769-77. doi: 10.1038/npp.2011.60. Epub 2011 Apr 27.	Neuropsychopharmacology. 2011	PubMed	citation	PMID:21525860	pubmed	21525860	create date:2011/04/29 | first author:Hascup KN
Selective serotonin reuptake inhibitors affect neurobehavioral development in the human fetus.	/pubmed/21525859	Mulder EJ, Ververs FF, de Heus R, Visser GH.	Neuropsychopharmacology. 2011 Sep;36(10):1961-71. doi: 10.1038/npp.2011.67. Epub 2011 Apr 27.	Neuropsychopharmacology. 2011	PubMed	citation	PMID:21525859	pubmed	21525859	create date:2011/04/29 | first author:Mulder EJ
Title	URL	Description	Details	ShortDetails	Resource	Type	Identifiers	Db	EntrezUID	Properties
Cholecystokinin exerts an effect via the endocannabinoid system to inhibit GABAergic transmission in midbrain periaqueductal gray.	/pubmed/21525858	Mitchell VA, Jeong HJ, Drew GM, Vaughan CW.	Neuropsychopharmacology. 2011 Aug;36(9):1801-10. doi: 10.1038/npp.2011.59. Epub 2011 Apr 27.	Neuropsychopharmacology. 2011	PubMed	citation	PMID:21525858	pubmed	21525858	create date:2011/04/29 | first author:Mitchell VA
Neuropeptide-S (NPS) receptor genotype modulates basolateral amygdala responsiveness to aversive stimuli.	/pubmed/21525857	Dannlowski U, Kugel H, Franke F, Stuhrmann A, Hohoff C, Zwanzger P, Lenzen T, Grotegerd D, Suslow T, Arolt V, Heindel W, Domschke K.	Neuropsychopharmacology. 2011 Aug;36(9):1879-85. doi: 10.1038/npp.2011.73. Epub 2011 Apr 27.	Neuropsychopharmacology. 2011	PubMed	citation	PMID:21525857	pubmed	21525857	create date:2011/04/29 | first author:Dannlowski U
The ZNF804A gene: characterization of a novel neural risk mechanism for the major psychoses.	/pubmed/21525856	Voineskos AN, Lerch JP, Felsky D, Tiwari A, Rajji TK, Miranda D, Lobaugh NJ, Pollock BG, Mulsant BH, Kennedy JL.	Neuropsychopharmacology. 2011 Aug;36(9):1871-8. doi: 10.1038/npp.2011.72. Epub 2011 Apr 27.	Neuropsychopharmacology. 2011	PubMed	citation	PMID:21525856	pubmed	21525856	create date:2011/04/29 | first author:Voineskos AN
Enhanced incentive motivation for sucrose-paired cues in adolescent rats: possible roles for dopamine and opioid systems.	/pubmed/21508935	Burton CL, Noble K, Fletcher PJ.	Neuropsychopharmacology. 2011 Jul;36(8):1631-43. doi: 10.1038/npp.2011.44. Epub 2011 Apr 20.	Neuropsychopharmacology. 2011	PubMed	citation	PMID:21508935	pubmed	21508935	create date:2011/04/22 | first author:Burton CL
Reduced cortical thickness is associated with the glutamatergic regulatory gene risk variant DAOA Arg30Lys in schizophrenia.	/pubmed/21508934	Schultz CC, Nenadic I, Koch K, Wagner G, Roebel M, Schachtzabel C, Mühleisen TW, Nöthen MM, Cichon S, Deufel T, Kiehntopf M, Rietschel M, Reichenbach JR, Sauer H, Schlösser RG.	Neuropsychopharmacology. 2011 Jul;36(8):1747-53. doi: 10.1038/npp.2011.56. Epub 2011 Apr 20.	Neuropsychopharmacology. 2011	PubMed	citation	PMID:21508934	pubmed	21508934	create date:2011/04/22 | first author:Schultz CC
Higher levels of glutamate in the associative-striatum of subjects with prodromal symptoms of schizophrenia and patients with first-episode psychosis.	/pubmed/21508933	de la Fuente-Sandoval C, León-Ortiz P, Favila R, Stephano S, Mamo D, Ramírez-Bermúdez J, Graff-Guerrero A.	Neuropsychopharmacology. 2011 Aug;36(9):1781-91. doi: 10.1038/npp.2011.65. Epub 2011 Apr 20.	Neuropsychopharmacology. 2011	PubMed	citation	PMID:21508933	pubmed	21508933	create date:2011/04/22 | first author:de la Fuente-Sandoval C
Incidence of tardive dyskinesia with risperidone or olanzapine in the elderly: results from a 2-year, prospective study in antipsychotic-naïve patients.	/pubmed/21508932	Woerner MG, Correll CU, Alvir JM, Greenwald B, Delman H, Kane JM.	Neuropsychopharmacology. 2011 Jul;36(8):1738-46. doi: 10.1038/npp.2011.55. Epub 2011 Apr 20.	Neuropsychopharmacology. 2011	PubMed	citation	PMID:21508932	pubmed	21508932	create date:2011/04/22 | first author:Woerner MG
Antidepressant drugs diversely affect autophagy pathways in astrocytes and neurons--dissociation from cholesterol homeostasis.	/pubmed/21508931	Zschocke J, Zimmermann N, Berning B, Ganal V, Holsboer F, Rein T.	Neuropsychopharmacology. 2011 Jul;36(8):1754-68. doi: 10.1038/npp.2011.57. Epub 2011 Apr 20.	Neuropsychopharmacology. 2011	PubMed	citation	PMID:21508931	pubmed	21508931	create date:2011/04/22 | first author:Zschocke J
Hippocampal focal knockout of CBP affects specific histone modifications, long-term potentiation, and long-term memory.	/pubmed/21508930	Barrett RM, Malvaez M, Kramar E, Matheos DP, Arrizon A, Cabrera SM, Lynch G, Greene RW, Wood MA.	Neuropsychopharmacology. 2011 Jul;36(8):1545-56. doi: 10.1038/npp.2011.61. Epub 2011 Apr 20.	Neuropsychopharmacology. 2011	PubMed	citation	PMID:21508930	pubmed	21508930	create date:2011/04/22 | first author:Barrett RM
Pharmacological stimulation of locus coeruleus reveals a new antipsychotic-responsive pathway for deficient sensorimotor gating.	/pubmed/21508929	Alsene KM, Bakshi VP.	Neuropsychopharmacology. 2011 Jul;36(8):1656-67. doi: 10.1038/npp.2011.47. Epub 2011 Apr 20.	Neuropsychopharmacology. 2011	PubMed	citation	PMID:21508929	pubmed	21508929	create date:2011/04/22 | first author:Alsene KM
Nitric oxide donors enhance the frequency dependence of dopamine release in nucleus accumbens.	/pubmed/21508928	Hartung H, Threlfell S, Cragg SJ.	Neuropsychopharmacology. 2011 Aug;36(9):1811-22. doi: 10.1038/npp.2011.62. Epub 2011 Apr 20.	Neuropsychopharmacology. 2011	PubMed	citation	PMID:21508928	pubmed	21508928	create date:2011/04/22 | first author:Hartung H
Gender-specific effect of Mthfr genotype and neonatal vigabatrin interaction on synaptic proteins in mouse cortex.	/pubmed/21490592	Blumkin E, Levav-Rabkin T, Melamed O, Galron D, Golan HM.	Neuropsychopharmacology. 2011 Jul;36(8):1714-28. doi: 10.1038/npp.2011.52. Epub 2011 Apr 13.	Neuropsychopharmacology. 2011	PubMed	citation	PMID:21490592	pubmed	21490592	create date:2011/04/15 | first author:Blumkin E
Inhalation of 7.5% carbon dioxide increases threat processing in humans.	/pubmed/21490591	Garner M, Attwood A, Baldwin DS, James A, Munafò MR.	Neuropsychopharmacology. 2011 Jul;36(8):1557-62. doi: 10.1038/npp.2011.15. Epub 2011 Apr 13.	Neuropsychopharmacology. 2011	PubMed	citation	PMID:21490591	pubmed	21490591	create date:2011/04/15 | first author:Garner M
Schizophrenia-like attentional deficits following blockade of prefrontal cortex GABAA receptors.	/pubmed/21490590	Paine TA, Slipp LE, Carlezon WA Jr.	Neuropsychopharmacology. 2011 Jul;36(8):1703-13. doi: 10.1038/npp.2011.51. Epub 2011 Apr 13.	Neuropsychopharmacology. 2011	PubMed	citation	PMID:21490590	pubmed	21490590	create date:2011/04/15 | first author:Paine TA
Phasic and sustained fear are pharmacologically dissociable in rats.	/pubmed/21471958	Miles L, Davis M, Walker D.	Neuropsychopharmacology. 2011 Jul;36(8):1563-74. doi: 10.1038/npp.2011.29. Epub 2011 Apr 6.	Neuropsychopharmacology. 2011	PubMed	citation	PMID:21471958	pubmed	21471958	create date:2011/04/08 | first author:Miles L
The association of schizophrenia risk D-amino acid oxidase polymorphisms with sensorimotor gating, working memory and personality in healthy males.	/pubmed/21471957	Roussos P, Giakoumaki SG, Adamaki E, Anastasios G, Nikos RK, Bitsios P.	Neuropsychopharmacology. 2011 Jul;36(8):1677-88. doi: 10.1038/npp.2011.49. Epub 2011 Apr 6.	Neuropsychopharmacology. 2011	PubMed	citation	PMID:21471957	pubmed	21471957	create date:2011/04/08 | first author:Roussos P
Individual variation in the motivational properties of cocaine.	/pubmed/21471956	Saunders BT, Robinson TE.	Neuropsychopharmacology. 2011 Jul;36(8):1668-76. doi: 10.1038/npp.2011.48. Epub 2011 Apr 6.	Neuropsychopharmacology. 2011	PubMed	citation	PMID:21471956	pubmed	21471956	create date:2011/04/08 | first author:Saunders BT
Neurocognitive function in dopamine-β-hydroxylase deficiency.	/pubmed/21471955	Jepma M, Deinum J, Asplund CL, Rombouts SA, Tamsma JT, Tjeerdema N, Spapé MM, Garland EM, Robertson D, Lenders JW, Nieuwenhuis S.	Neuropsychopharmacology. 2011 Jul;36(8):1608-19. doi: 10.1038/npp.2011.42. Epub 2011 Apr 6.	Neuropsychopharmacology. 2011	PubMed	citation	PMID:21471955	pubmed	21471955	create date:2011/04/08 | first author:Jepma M
Sex modulates the associations between the COMT gene and personality traits.	/pubmed/21471954	Chen C, Chen C, Moyzis R, Dong Q, He Q, Zhu B, Li J, Li H, Li J, Lessard J.	Neuropsychopharmacology. 2011 Jul;36(8):1593-8. doi: 10.1038/npp.2011.39. Epub 2011 Apr 6.	Neuropsychopharmacology. 2011	PubMed	citation	PMID:21471954	pubmed	21471954	create date:2011/04/08 | first author:Chen C
Paranoid schizophrenia is characterized by increased CB1 receptor binding in the dorsolateral prefrontal cortex.	/pubmed/21471953	Dalton VS, Long LE, Weickert CS, Zavitsanou K.	Neuropsychopharmacology. 2011 Jul;36(8):1620-30. doi: 10.1038/npp.2011.43. Epub 2011 Apr 6.	Neuropsychopharmacology. 2011	PubMed	citation	PMID:21471953	pubmed	21471953	create date:2011/04/08 | first author:Dalton VS
The MATRICS consensus cognitive battery in patients with bipolar I disorder.	/pubmed/21451499	Burdick KE, Goldberg TE, Cornblatt BA, Keefe RS, Gopin CB, Derosse P, Braga RJ, Malhotra AK.	Neuropsychopharmacology. 2011 Jul;36(8):1587-92. doi: 10.1038/npp.2011.36. Epub 2011 Mar 30.	Neuropsychopharmacology. 2011	PubMed	citation	PMID:21451499	pubmed	21451499	create date:2011/04/01 | first author:Burdick KE
Methylphenidate normalizes fronto-striatal underactivation during interference inhibition in medication-naïve boys with attention-deficit hyperactivity disorder.	/pubmed/21451498	Rubia K, Halari R, Cubillo A, Smith AB, Mohammad AM, Brammer M, Taylor E.	Neuropsychopharmacology. 2011 Jul;36(8):1575-86. doi: 10.1038/npp.2011.30. Epub 2011 Mar 30.	Neuropsychopharmacology. 2011	PubMed	citation	PMID:21451498	pubmed	21451498	create date:2011/04/01 | first author:Rubia K
mGluR8 modulates excitatory transmission in the bed nucleus of the stria terminalis in a stress-dependent manner.	/pubmed/21451497	Gosnell HB, Silberman Y, Grueter BA, Duvoisin RM, Raber J, Winder DG.	Neuropsychopharmacology. 2011 Jul;36(8):1599-607. doi: 10.1038/npp.2011.40. Epub 2011 Mar 30.	Neuropsychopharmacology. 2011	PubMed	citation	PMID:21451497	pubmed	21451497	create date:2011/04/01 | first author:Gosnell HB
Fluoxetine, desipramine, and the dual antidepressant milnacipran reduce alcohol self-administration and/or relapse in dependent rats.	/pubmed/21430652	Simon O'Brien E, Legastelois R, Houchi H, Vilpoux C, Alaux-Cantin S, Pierrefiche O, André E, Naassila M.	Neuropsychopharmacology. 2011 Jun;36(7):1518-30. Epub 2011 Mar 23.	Neuropsychopharmacology. 2011	PubMed	citation	PMID:21430652	pubmed	21430652	create date:2011/03/25 | first author:Simon O'Brien E
Deletion of CB2 cannabinoid receptor induces schizophrenia-related behaviors in mice.	/pubmed/21430651	Ortega-Alvaro A, Aracil-Fernández A, García-Gutiérrez MS, Navarrete F, Manzanares J.	Neuropsychopharmacology. 2011 Jun;36(7):1489-504. Epub 2011 Mar 23.	Neuropsychopharmacology. 2011	PubMed	citation	PMID:21430651	pubmed	21430651	create date:2011/03/25 | first author:Ortega-Alvaro A
Latent inhibition-related dopaminergic responses in the nucleus accumbens are disrupted following neonatal transient inactivation of the ventral subiculum.	/pubmed/21430650	Meyer FF, Louilot A.	Neuropsychopharmacology. 2011 Jun;36(7):1421-32. Epub 2011 Mar 23.	Neuropsychopharmacology. 2011	PubMed	citation	PMID:21430650	pubmed	21430650	create date:2011/03/25 | first author:Meyer FF
The abused inhalant toluene differentially modulates excitatory and inhibitory synaptic transmission in deep-layer neurons of the medial prefrontal cortex.	/pubmed/21430649	Beckley JT, Woodward JJ.	Neuropsychopharmacology. 2011 Jun;36(7):1531-42. Epub 2011 Mar 23.	Neuropsychopharmacology. 2011	PubMed	citation	PMID:21430649	pubmed	21430649	create date:2011/03/25 | first author:Beckley JT
Specific role of VTA dopamine neuronal firing rates and morphology in the reversal of anxiety-related, but not depression-related behavior in the ClockΔ19 mouse model of mania.	/pubmed/21430648	Coque L, Mukherjee S, Cao JL, Spencer S, Marvin M, Falcon E, Sidor MM, Birnbaum SG, Graham A, Neve RL, Gordon E, Ozburn AR, Goldberg MS, Han MH, Cooper DC, McClung CA.	Neuropsychopharmacology. 2011 Jun;36(7):1478-88. Epub 2011 Mar 23.	Neuropsychopharmacology. 2011	PubMed	citation	PMID:21430648	pubmed	21430648	create date:2011/03/25 | first author:Coque L
The galanin receptor 1 gene associates with tobacco craving in smokers seeking cessation treatment.	/pubmed/21430647	Lori A, Tang Y, O'Malley S, Picciotto MR, Wu R, Conneely KN, Cubells JF.	Neuropsychopharmacology. 2011 Jun;36(7):1412-20. Epub 2011 Mar 23.	Neuropsychopharmacology. 2011	PubMed	citation	PMID:21430647	pubmed	21430647	create date:2011/03/25 | first author:Lori A
Muscarinic receptor occupancy and cognitive impairment: a PET study with [11C](+)3-MPB and scopolamine in conscious monkeys.	/pubmed/21430646	Yamamoto S, Nishiyama S, Kawamata M, Ohba H, Wakuda T, Takei N, Tsukada H, Domino EF.	Neuropsychopharmacology. 2011 Jun;36(7):1455-65. Epub 2011 Mar 23.	Neuropsychopharmacology. 2011	PubMed	citation	PMID:21430646	pubmed	21430646	create date:2011/03/25 | first author:Yamamoto S
Pregabalin influences insula and amygdala activation during anticipation of emotional images.	/pubmed/21430645	Aupperle RL, Ravindran L, Tankersley D, Flagan T, Stein NR, Simmons AN, Stein MB, Paulus MP.	Neuropsychopharmacology. 2011 Jun;36(7):1466-77. Epub 2011 Mar 23.	Neuropsychopharmacology. 2011	PubMed	citation	PMID:21430645	pubmed	21430645	create date:2011/03/25 | first author:Aupperle RL
The necessity of α4* nicotinic receptors in nicotine-driven behaviors: dissociation between reinforcing and motor effects of nicotine.	/pubmed/21430644	Cahir E, Pillidge K, Drago J, Lawrence AJ.	Neuropsychopharmacology. 2011 Jun;36(7):1505-17. Epub 2011 Mar 23.	Neuropsychopharmacology. 2011	PubMed	citation	PMID:21430644	pubmed	21430644	create date:2011/03/25 | first author:Cahir E
The cannabinoid receptor agonist THC attenuates weight loss in a rodent model of activity-based anorexia.	/pubmed/21412227	Verty AN, Evetts MJ, Crouch GJ, McGregor IS, Stefanidis A, Oldfield BJ.	Neuropsychopharmacology. 2011 Jun;36(7):1349-58. Epub 2011 Mar 16.	Neuropsychopharmacology. 2011	PubMed	citation	PMID:21412227	pubmed	21412227	create date:2011/03/18 | first author:Verty AN
Androgen receptors in the posterior bed nucleus of the stria terminalis increase neuropeptide expression and the stress-induced activation of the paraventricular nucleus of the hypothalamus.	/pubmed/21412226	Bingham B, Myung C, Innala L, Gray M, Anonuevo A, Viau V.	Neuropsychopharmacology. 2011 Jun;36(7):1433-43. Epub 2011 Mar 16.	Neuropsychopharmacology. 2011	PubMed	citation	PMID:21412226	pubmed	21412226	create date:2011/03/18 | first author:Bingham B
Dopamine receptor mediation of the exploratory/hyperactivity effects of modafinil.	/pubmed/21412225	Young JW, Kooistra K, Geyer MA.	Neuropsychopharmacology. 2011 Jun;36(7):1385-96. Epub 2011 Mar 16.	Neuropsychopharmacology. 2011	PubMed	citation	PMID:21412225	pubmed	21412225	create date:2011/03/18 | first author:Young JW
Modulation of auditory and visual processing by delta-9-tetrahydrocannabinol and cannabidiol: an FMRI study.	/pubmed/21412224	Winton-Brown TT, Allen P, Bhattacharyya S, Borgwardt SJ, Fusar-Poli P, Crippa JA, Seal ML, Martin-Santos R, Ffytche D, Zuardi AW, Atakan Z, McGuire PK.	Neuropsychopharmacology. 2011 Jun;36(7):1340-8. Epub 2011 Mar 16. Erratum in: Neuropsychopharmacology. 2011 Jul;36(8):1778. Bhattacharrya, Sagnik [corrected to Bhattacharyya, Sagnik].	Neuropsychopharmacology. 2011	PubMed	citation	PMID:21412224	pubmed	21412224	create date:2011/03/18 | first author:Winton-Brown TT
Nicotine alters limbic function in adolescent rat by a 5-HT1A receptor mechanism.	/pubmed/21412223	Dao JM, McQuown SC, Loughlin SE, Belluzzi JD, Leslie FM.	Neuropsychopharmacology. 2011 Jun;36(7):1319-31. Epub 2011 Mar 16.	Neuropsychopharmacology. 2011	PubMed	citation	PMID:21412223	pubmed	21412223	create date:2011/03/18 | first author:Dao JM
Adrenal activity during repeated long-access cocaine self-administration is required for later CRF-Induced and CRF-dependent stressor-induced reinstatement in rats.	/pubmed/21412222	Graf EN, Hoks MA, Baumgardner J, Sierra J, Vranjkovic O, Bohr C, Baker DA, Mantsch JR.	Neuropsychopharmacology. 2011 Jun;36(7):1444-54. Epub 2011 Mar 16.	Neuropsychopharmacology. 2011	PubMed	citation	PMID:21412222	pubmed	21412222	create date:2011/03/18 | first author:Graf EN
AKT kinase activity is required for lithium to modulate mood-related behaviors in mice.	/pubmed/21389981	Pan JQ, Lewis MC, Ketterman JK, Clore EL, Riley M, Richards KR, Berry-Scott E, Liu X, Wagner FF, Holson EB, Neve RL, Biechele TL, Moon RT, Scolnick EM, Petryshen TL, Haggarty SJ.	Neuropsychopharmacology. 2011 Jun;36(7):1397-411. Epub 2011 Mar 9.	Neuropsychopharmacology. 2011	PubMed	citation	PMID:21389981	pubmed	21389981	create date:2011/03/11 | first author:Pan JQ
Gender and iron genes may modify associations between brain iron and memory in healthy aging.	/pubmed/21389980	Bartzokis G, Lu PH, Tingus K, Peters DG, Amar CP, Tishler TA, Finn JP, Villablanca P, Altshuler LL, Mintz J, Neely E, Connor JR.	Neuropsychopharmacology. 2011 Jun;36(7):1375-84. Epub 2011 Mar 9.	Neuropsychopharmacology. 2011	PubMed	citation	PMID:21389980	pubmed	21389980	create date:2011/03/11 | first author:Bartzokis G
Perturbation of the glutamate-glutamine system in alcohol dependence and remission.	/pubmed/21389979	Thoma R, Mullins P, Ruhl D, Monnig M, Yeo RA, Caprihan A, Bogenschutz M, Lysne P, Tonigan S, Kalyanam R, Gasparovic C.	Neuropsychopharmacology. 2011 Jun;36(7):1359-65. Epub 2011 Mar 9.	Neuropsychopharmacology. 2011	PubMed	citation	PMID:21389979	pubmed	21389979	create date:2011/03/11 | first author:Thoma R
Selective α4β2 nicotinic acetylcholine receptor agonists target epigenetic mechanisms in cortical GABAergic neurons.	/pubmed/21368748	Maloku E, Kadriu B, Zhubi A, Dong E, Pibiri F, Satta R, Guidotti A.	Neuropsychopharmacology. 2011 Jun;36(7):1366-74. Epub 2011 Mar 2.	Neuropsychopharmacology. 2011	PubMed	citation	PMID:21368748	pubmed	21368748	create date:2011/03/04 | first author:Maloku E
Interaction of serotonin transporter gene-linked polymorphic region and stressful life events predicts cortisol stress response.	/pubmed/21368747	Mueller A, Armbruster D, Moser DA, Canli T, Lesch KP, Brocke B, Kirschbaum C.	Neuropsychopharmacology. 2011 Jun;36(7):1332-9. Epub 2011 Mar 2.	Neuropsychopharmacology. 2011	PubMed	citation	PMID:21368747	pubmed	21368747	create date:2011/03/04 | first author:Mueller A
Impact of common KIBRA allele on human cognitive functions.	/pubmed/21346737	Wersching H, Guske K, Hasenkamp S, Hagedorn C, Schiwek S, Jansen S, Witte V, Wellmann J, Lohmann H, Duning K, Kremerskothen J, Knecht S, Brand E, Floel A.	Neuropsychopharmacology. 2011 May;36(6):1296-304. Epub 2011 Feb 23.	Neuropsychopharmacology. 2011	PubMed	citation	PMID:21346737	pubmed	21346737	create date:2011/02/25 | first author:Wersching H
Pattern classification of working memory networks reveals differential effects of methylphenidate, atomoxetine, and placebo in healthy volunteers.	/pubmed/21346736	Marquand AF, De Simoni S, O'Daly OG, Williams SC, Mourão-Miranda J, Mehta MA.	Neuropsychopharmacology. 2011 May;36(6):1237-47. Epub 2011 Feb 23.	Neuropsychopharmacology. 2011	PubMed	citation	PMID:21346736	pubmed	21346736	create date:2011/02/25 | first author:Marquand AF
Activation of σ-receptors induces binge-like drinking in Sardinian alcohol-preferring rats.	/pubmed/21346735	Sabino V, Cottone P, Blasio A, Iyer MR, Steardo L, Rice KC, Conti B, Koob GF, Zorrilla EP.	Neuropsychopharmacology. 2011 May;36(6):1207-18. Epub 2011 Feb 23.	Neuropsychopharmacology. 2011	PubMed	citation	PMID:21346735	pubmed	21346735	create date:2011/02/25 | first author:Sabino V
Pimozide augmentation of clozapine inpatients with schizophrenia and schizoaffective disorder unresponsive to clozapine monotherapy.	/pubmed/21346734	Friedman JI, Lindenmayer JP, Alcantara F, Bowler S, Parak M, White L, Iskander A, Parrella M, Adler DN, Tsopelas ND, Tsai WY, Novakovick V, Harvey PD, Davis KL, Kaushik S.	Neuropsychopharmacology. 2011 May;36(6):1289-95. Epub 2011 Feb 23. Erratum in: Neuropsychopharmacology. 2011 May;36(6):1317. Kaushik, Saurabh [added].	Neuropsychopharmacology. 2011	PubMed	citation	PMID:21346734	pubmed	21346734	create date:2011/02/25 | first author:Friedman JI
Plasticity of presynaptic and postsynaptic serotonin 1A receptors in an animal model of epilepsy-associated depression.	/pubmed/21346733	Pineda EA, Hensler JG, Sankar R, Shin D, Burke TF, Mazarati AM.	Neuropsychopharmacology. 2011 May;36(6):1305-16. Epub 2011 Feb 23.	Neuropsychopharmacology. 2011	PubMed	citation	PMID:21346733	pubmed	21346733	create date:2011/02/25 | first author:Pineda EA
Human Ecstasy use is associated with increased cortical excitability: an fMRI study.	/pubmed/21326196	Bauernfeind AL, Dietrich MS, Blackford JU, Charboneau EJ, Lillevig JG, Cannistraci CJ, Woodward ND, Cao A, Watkins T, Di Iorio CR, Cascio C, Salomon RM, Cowan RL.	Neuropsychopharmacology. 2011 May;36(6):1127-41. Epub 2011 Feb 16.	Neuropsychopharmacology. 2011	PubMed	citation	PMID:21326196	pubmed	21326196	create date:2011/02/18 | first author:Bauernfeind AL
Chronic high-fat diet drives postnatal epigenetic regulation of μ-opioid receptor in the brain.	/pubmed/21326195	Vucetic Z, Kimmel J, Reyes TM.	Neuropsychopharmacology. 2011 May;36(6):1199-206. Epub 2011 Feb 16.	Neuropsychopharmacology. 2011	PubMed	citation	PMID:21326195	pubmed	21326195	create date:2011/02/18 | first author:Vucetic Z
Title	URL	Description	Details	ShortDetails	Resource	Type	Identifiers	Db	EntrezUID	Properties
Pharmacological blockade of 5-HT7 receptors as a putative fast acting antidepressant strategy.	/pubmed/21326194	Mnie-Filali O, Faure C, Lambás-Señas L, El Mansari M, Belblidia H, Gondard E, Etiévant A, Scarna H, Didier A, Berod A, Blier P, Haddjeri N.	Neuropsychopharmacology. 2011 May;36(6):1275-88. Epub 2011 Feb 16.	Neuropsychopharmacology. 2011	PubMed	citation	PMID:21326194	pubmed	21326194	create date:2011/02/18 | first author:Mnie-Filali O
Group II metabotropic glutamate receptor agonist ameliorates MK801-induced dysfunction of NMDA receptors via the Akt/GSK-3β pathway in adult rat prefrontal cortex.	/pubmed/21326193	Xi D, Li YC, Snyder MA, Gao RY, Adelman AE, Zhang W, Shumsky JS, Gao WJ.	Neuropsychopharmacology. 2011 May;36(6):1260-74. Epub 2011 Feb 16.	Neuropsychopharmacology. 2011	PubMed	citation	PMID:21326193	pubmed	21326193	create date:2011/02/18 | first author:Xi D
Child μ-opioid receptor gene variant influences parent-child relations.	/pubmed/21326192	Copeland WE, Sun H, Costello EJ, Angold A, Heilig MA, Barr CS.	Neuropsychopharmacology. 2011 May;36(6):1165-70. Epub 2011 Feb 16.	Neuropsychopharmacology. 2011	PubMed	citation	PMID:21326192	pubmed	21326192	create date:2011/02/18 | first author:Copeland WE
Continuous, but not intermittent, antipsychotic drug delivery intensifies the pursuit of reward cues.	/pubmed/21326191	Bédard AM, Maheux J, Lévesque D, Samaha AN.	Neuropsychopharmacology. 2011 May;36(6):1248-59. Epub 2011 Feb 16.	Neuropsychopharmacology. 2011	PubMed	citation	PMID:21326191	pubmed	21326191	create date:2011/02/18 | first author:Bédard AM
Cannabidiol reduces the anxiety induced by simulated public speaking in treatment-naïve social phobia patients.	/pubmed/21307846	Bergamaschi MM, Queiroz RH, Chagas MH, de Oliveira DC, De Martinis BS, Kapczinski F, Quevedo J, Roesler R, Schröder N, Nardi AE, Martín-Santos R, Hallak JE, Zuardi AW, Crippa JA.	Neuropsychopharmacology. 2011 May;36(6):1219-26. Epub 2011 Feb 9.	Neuropsychopharmacology. 2011	PubMed	citation	PMID:21307846	pubmed	21307846	create date:2011/02/11 | first author:Bergamaschi MM
KCNJ6 is associated with adult alcohol dependence and involved in gene × early life stress interactions in adolescent alcohol drinking.	/pubmed/21307845	Clarke TK, Laucht M, Ridinger M, Wodarz N, Rietschel M, Maier W, Lathrop M, Lourdusamy A, Zimmermann US, Desrivieres S, Schumann G.	Neuropsychopharmacology. 2011 May;36(6):1142-8. Epub 2011 Feb 9.	Neuropsychopharmacology. 2011	PubMed	citation	PMID:21307845	pubmed	21307845	create date:2011/02/11 | first author:Clarke TK
Regulation of MiR-124, Let-7d, and MiR-181a in the accumbens affects the expression, extinction, and reinstatement of cocaine-induced conditioned place preference.	/pubmed/21307844	Chandrasekar V, Dreyer JL.	Neuropsychopharmacology. 2011 May;36(6):1149-64. Epub 2011 Feb 9.	Neuropsychopharmacology. 2011	PubMed	citation	PMID:21307844	pubmed	21307844	create date:2011/02/11 | first author:Chandrasekar V
fMRI of cocaine self-administration in macaques reveals functional inhibition of basal ganglia.	/pubmed/21307843	Mandeville JB, Choi JK, Jarraya B, Rosen BR, Jenkins BG, Vanduffel W.	Neuropsychopharmacology. 2011 May;36(6):1187-98. Epub 2011 Feb 9.	Neuropsychopharmacology. 2011	PubMed	citation	PMID:21307843	pubmed	21307843	create date:2011/02/11 | first author:Mandeville JB
The medial prefrontal and orbitofrontal cortices differentially regulate dopamine system function.	/pubmed/21307842	Lodge DJ.	Neuropsychopharmacology. 2011 May;36(6):1227-36. Epub 2011 Feb 9.	Neuropsychopharmacology. 2011	PubMed	citation	PMID:21307842	pubmed	21307842	create date:2011/02/11 | first author:Lodge DJ
Prenatal exposure to nicotine impairs performance of the 5-choice serial reaction time task in adult rats.	/pubmed/21289608	Schneider T, Ilott N, Brolese G, Bizarro L, Asherson PJ, Stolerman IP.	Neuropsychopharmacology. 2011 Apr;36(5):1114-25. Epub 2011 Feb 2.	Neuropsychopharmacology. 2011	PubMed	citation	PMID:21289608	pubmed	21289608	create date:2011/02/04 | first author:Schneider T
Huperzine A activates Wnt/β-catenin signaling and enhances the nonamyloidogenic pathway in an Alzheimer transgenic mouse model.	/pubmed/21289607	Wang CY, Zheng W, Wang T, Xie JW, Wang SL, Zhao BL, Teng WP, Wang ZY.	Neuropsychopharmacology. 2011 Apr;36(5):1073-89. Epub 2011 Feb 2.	Neuropsychopharmacology. 2011	PubMed	citation	PMID:21289607	pubmed	21289607	create date:2011/02/04 | first author:Wang CY
Effect of modafinil on learning and task-related brain activity in methamphetamine-dependent and healthy individuals.	/pubmed/21289606	Ghahremani DG, Tabibnia G, Monterosso J, Hellemann G, Poldrack RA, London ED.	Neuropsychopharmacology. 2011 Apr;36(5):950-9. Epub 2011 Feb 2.	Neuropsychopharmacology. 2011	PubMed	citation	PMID:21289606	pubmed	21289606	create date:2011/02/04 | first author:Ghahremani DG
Amelioration of the cardiovascular effects of cocaine in rhesus monkeys by a long-acting mutant form of cocaine esterase.	/pubmed/21289605	Collins GT, Carey KA, Narasimhan D, Nichols J, Berlin AA, Lukacs NW, Sunahara RK, Woods JH, Ko MC.	Neuropsychopharmacology. 2011 Apr;36(5):1047-59. Epub 2011 Feb 2.	Neuropsychopharmacology. 2011	PubMed	citation	PMID:21289605	pubmed	21289605	create date:2011/02/04 | first author:Collins GT
Nicotine-mediated activation of dopaminergic neurons in distinct regions of the ventral tegmental area.	/pubmed/21289604	Zhao-Shea R, Liu L, Soll LG, Improgo MR, Meyers EE, McIntosh JM, Grady SR, Marks MJ, Gardner PD, Tapper AR.	Neuropsychopharmacology. 2011 Apr;36(5):1021-32. Epub 2011 Feb 2.	Neuropsychopharmacology. 2011	PubMed	citation	PMID:21289604	pubmed	21289604	create date:2011/02/04 | first author:Zhao-Shea R
Ethanol affects striatal interneurons directly and projection neurons through a reduction in cholinergic tone.	/pubmed/21289603	Blomeley CP, Cains S, Smith R, Bracci E.	Neuropsychopharmacology. 2011 Apr;36(5):1033-46. Epub 2011 Feb 2.	Neuropsychopharmacology. 2011	PubMed	citation	PMID:21289603	pubmed	21289603	create date:2011/02/04 | first author:Blomeley CP
Peripheral nerve injury leads to working memory deficits and dysfunction of the hippocampus by upregulation of TNF-α in rodents.	/pubmed/21289602	Ren WJ, Liu Y, Zhou LJ, Li W, Zhong Y, Pang RP, Xin WJ, Wei XH, Wang J, Zhu HQ, Wu CY, Qin ZH, Liu G, Liu XG.	Neuropsychopharmacology. 2011 Apr;36(5):979-92. Epub 2011 Feb 2.	Neuropsychopharmacology. 2011	PubMed	citation	PMID:21289602	pubmed	21289602	create date:2011/02/04 | first author:Ren WJ
Pharmacologically induced alcohol craving in treatment seeking alcoholics correlates with alcoholism severity, but is insensitive to acamprosate.	/pubmed/21289601	Umhau JC, Schwandt ML, Usala J, Geyer C, Singley E, George DT, Heilig M.	Neuropsychopharmacology. 2011 May;36(6):1178-86. Epub 2011 Feb 2.	Neuropsychopharmacology. 2011	PubMed	citation	PMID:21289601	pubmed	21289601	create date:2011/02/04 | first author:Umhau JC
Influence of cocaine history on the behavioral effects of Dopamine D(3) receptor-selective compounds in monkeys.	/pubmed/21289600	Blaylock BL, Gould RW, Banala A, Grundt P, Luedtke RR, Newman AH, Nader MA.	Neuropsychopharmacology. 2011 Apr;36(5):1104-13. Epub 2011 Feb 2.	Neuropsychopharmacology. 2011	PubMed	citation	PMID:21289600	pubmed	21289600	create date:2011/02/04 | first author:Blaylock BL
Neural correlates of response inhibition and cigarette smoking in late adolescence.	/pubmed/21270772	Galván A, Poldrack RA, Baker CM, McGlennen KM, London ED.	Neuropsychopharmacology. 2011 Apr;36(5):970-8. Epub 2011 Jan 26.	Neuropsychopharmacology. 2011	PubMed	citation	PMID:21270772	pubmed	21270772	create date:2011/01/29 | first author:Galván A
Dopamine D3-like receptors modulate anxiety-like behavior and regulate GABAergic transmission in the rat lateral/basolateral amygdala.	/pubmed/21270771	Diaz MR, Chappell AM, Christian DT, Anderson NJ, McCool BA.	Neuropsychopharmacology. 2011 Apr;36(5):1090-103. Epub 2011 Jan 26.	Neuropsychopharmacology. 2011	PubMed	citation	PMID:21270771	pubmed	21270771	create date:2011/01/29 | first author:Diaz MR
Astrocyte and glutamate markers in the superficial, deep, and white matter layers of the anterior cingulate gyrus in schizophrenia.	/pubmed/21270770	Katsel P, Byne W, Roussos P, Tan W, Siever L, Haroutunian V.	Neuropsychopharmacology. 2011 May;36(6):1171-7. Epub 2011 Jan 26.	Neuropsychopharmacology. 2011	PubMed	citation	PMID:21270770	pubmed	21270770	create date:2011/01/29 | first author:Katsel P
Effects of stimulant medication, incentives, and event rate on reaction time variability in children with ADHD.	/pubmed/21248722	Epstein JN, Brinkman WB, Froehlich T, Langberg JM, Narad ME, Antonini TN, Shiels K, Simon JO, Altaye M.	Neuropsychopharmacology. 2011 Apr;36(5):1060-72. Epub 2011 Jan 19.	Neuropsychopharmacology. 2011	PubMed	citation	PMID:21248722	pubmed	21248722	create date:2011/01/21 | first author:Epstein JN
Discrete forebrain neuronal networks supporting noradrenergic regulation of sensorimotor gating.	/pubmed/21248721	Alsene KM, Rajbhandari AK, Ramaker MJ, Bakshi VP.	Neuropsychopharmacology. 2011 Apr;36(5):1003-14. Epub 2011 Jan 19.	Neuropsychopharmacology. 2011	PubMed	citation	PMID:21248721	pubmed	21248721	create date:2011/01/21 | first author:Alsene KM
In vivo ethanol experience increases D(2) autoinhibition in the ventral tegmental area.	/pubmed/21248720	Perra S, Clements MA, Bernier BE, Morikawa H.	Neuropsychopharmacology. 2011 Apr;36(5):993-1002. Epub 2011 Jan 19.	Neuropsychopharmacology. 2011	PubMed	citation	PMID:21248720	pubmed	21248720	create date:2011/01/21 | first author:Perra S
Selective deletion of a cell cycle checkpoint kinase (ATR) reduces neurogenesis and alters responses in rodent models of behavioral affect.	/pubmed/21248719	Onksen JL, Brown EJ, Blendy JA.	Neuropsychopharmacology. 2011 Apr;36(5):960-9. Epub 2011 Jan 19.	Neuropsychopharmacology. 2011	PubMed	citation	PMID:21248719	pubmed	21248719	create date:2011/01/21 | first author:Onksen JL
Loss of alternative non-drug reinforcement induces relapse of cocaine-seeking in rats: role of dopamine D(1) receptors.	/pubmed/21228769	Quick SL, Pyszczynski AD, Colston KA, Shahan TA.	Neuropsychopharmacology. 2011 Apr;36(5):1015-20. Epub 2011 Jan 12.	Neuropsychopharmacology. 2011	PubMed	citation	PMID:21228769	pubmed	21228769	create date:2011/01/14 | first author:Quick SL
Effects of direct- and indirect-acting serotonin receptor agonists on the antinociceptive and discriminative stimulus effects of morphine in rhesus monkeys.	/pubmed/21209613	Li JX, Koek W, Rice KC, France CP.	Neuropsychopharmacology. 2011 Apr;36(5):940-9. Epub 2011 Jan 5.	Neuropsychopharmacology. 2011	PubMed	citation	PMID:21209613	pubmed	21209613	create date:2011/01/07 | first author:Li JX
Dopamine modulates reward expectancy during performance of a slot machine task in rats: evidence for a 'near-miss' effect.	/pubmed/21209612	Winstanley CA, Cocker PJ, Rogers RD.	Neuropsychopharmacology. 2011 Apr;36(5):913-25. Epub 2011 Jan 5.	Neuropsychopharmacology. 2011	PubMed	citation	PMID:21209612	pubmed	21209612	create date:2011/01/07 | first author:Winstanley CA
Acquisition of Pavlovian fear conditioning using β-adrenoceptor activation of the dorsal premammillary nucleus as an unconditioned stimulus to mimic live predator-threat exposure.	/pubmed/21209611	Pavesi E, Canteras NS, Carobrez AP.	Neuropsychopharmacology. 2011 Apr;36(5):926-39. Epub 2011 Jan 5.	Neuropsychopharmacology. 2011	PubMed	citation	PMID:21209611	pubmed	21209611	create date:2011/01/07 | first author:Pavesi E
In vivo binding of antipsychotics to D3 and D2 receptors: a PET study in baboons with [11C]-(+)-PHNO.	/pubmed/21178982	Girgis RR, Xu X, Miyake N, Easwaramoorthy B, Gunn RN, Rabiner EA, Abi-Dargham A, Slifstein M.	Neuropsychopharmacology. 2011 Mar;36(4):887-95. Epub 2010 Dec 22.	Neuropsychopharmacology. 2011	PubMed	citation	PMID:21178982	pubmed	21178982	create date:2010/12/24 | first author:Girgis RR
Early adolescence as a critical window during which social stress distinctly alters behavior and brain norepinephrine activity.	/pubmed/21178981	Bingham B, McFadden K, Zhang X, Bhatnagar S, Beck S, Valentino R.	Neuropsychopharmacology. 2011 Mar;36(4):896-909. Epub 2010 Dec 22.	Neuropsychopharmacology. 2011	PubMed	citation	PMID:21178981	pubmed	21178981	create date:2010/12/24 | first author:Bingham B
The modulatory role of the lateral septum on neuroendocrine and behavioral stress responses.	/pubmed/21160468	Singewald GM, Rjabokon A, Singewald N, Ebner K.	Neuropsychopharmacology. 2011 Mar;36(4):793-804. Epub 2010 Dec 15.	Neuropsychopharmacology. 2011	PubMed	citation	PMID:21160468	pubmed	21160468	create date:2010/12/17 | first author:Singewald GM
Persistent nigrostriatal dopaminergic abnormalities in ex-users of MDMA ('Ecstasy'): an 18F-dopa PET study.	/pubmed/21160467	Tai YF, Hoshi R, Brignell CM, Cohen L, Brooks DJ, Curran HV, Piccini P.	Neuropsychopharmacology. 2011 Mar;36(4):735-43. Epub 2010 Dec 15.	Neuropsychopharmacology. 2011	PubMed	citation	PMID:21160467	pubmed	21160467	create date:2010/12/17 | first author:Tai YF
Nicotinergic impact on focal and non-focal neuroplasticity induced by non-invasive brain stimulation in non-smoking humans.	/pubmed/21160466	Thirugnanasambandam N, Grundey J, Adam K, Drees A, Skwirba AC, Lang N, Paulus W, Nitsche MA.	Neuropsychopharmacology. 2011 Mar;36(4):879-86. Epub 2010 Dec 15.	Neuropsychopharmacology. 2011	PubMed	citation	PMID:21160466	pubmed	21160466	create date:2010/12/17 | first author:Thirugnanasambandam N
Stress-hyperresponsive WKY rats demonstrate depressed dorsal raphe neuronal excitability and dysregulated CRF-mediated responses.	/pubmed/21160465	Lemos JC, Zhang G, Walsh T, Kirby LG, Akanwa A, Brooks-Kayal A, Beck SG.	Neuropsychopharmacology. 2011 Mar;36(4):721-34. Epub 2010 Dec 15.	Neuropsychopharmacology. 2011	PubMed	citation	PMID:21160465	pubmed	21160465	create date:2010/12/17 | first author:Lemos JC
Repeated N-acetyl cysteine reduces cocaine seeking in rodents and craving in cocaine-dependent humans.	/pubmed/21160464	Amen SL, Piacentine LB, Ahmad ME, Li SJ, Mantsch JR, Risinger RC, Baker DA.	Neuropsychopharmacology. 2011 Mar;36(4):871-8. Epub 2010 Dec 15.	Neuropsychopharmacology. 2011	PubMed	citation	PMID:21160464	pubmed	21160464	create date:2010/12/17 | first author:Amen SL
Differential effects of 5-HTTLPR genotypes on inhibition of negative emotional information following acute stress exposure and tryptophan challenge.	/pubmed/21150915	Markus CR, De Raedt R.	Neuropsychopharmacology. 2011 Mar;36(4):819-26. Epub 2010 Dec 8.	Neuropsychopharmacology. 2011	PubMed	citation	PMID:21150915	pubmed	21150915	create date:2010/12/15 | first author:Markus CR
Disruption of frontal θ coherence by Δ9-tetrahydrocannabinol is associated with positive psychotic symptoms.	/pubmed/21150914	Morrison PD, Nottage J, Stone JM, Bhattacharyya S, Tunstall N, Brenneisen R, Holt D, Wilson D, Sumich A, McGuire P, Murray RM, Kapur S, Ffytche DH.	Neuropsychopharmacology. 2011 Mar;36(4):827-36. Epub 2010 Dec 8.	Neuropsychopharmacology. 2011	PubMed	citation	PMID:21150914	pubmed	21150914	create date:2010/12/15 | first author:Morrison PD
Angiotensin II AT1 receptor blockade ameliorates brain inflammation.	/pubmed/21150913	Benicky J, Sánchez-Lemus E, Honda M, Pang T, Orecna M, Wang J, Leng Y, Chuang DM, Saavedra JM.	Neuropsychopharmacology. 2011 Mar;36(4):857-70. Epub 2010 Dec 8.	Neuropsychopharmacology. 2011	PubMed	citation	PMID:21150913	pubmed	21150913	create date:2010/12/15 | first author:Benicky J
The effects of the COMT Val108/158Met polymorphism on BOLD activation during working memory, planning, and response inhibition: a role for the posterior cingulate cortex?	/pubmed/21150912	Stokes PR, Rhodes RA, Grasby PM, Mehta MA.	Neuropsychopharmacology. 2011 Mar;36(4):763-71. Epub 2010 Dec 8.	Neuropsychopharmacology. 2011	PubMed	citation	PMID:21150912	pubmed	21150912	create date:2010/12/15 | first author:Stokes PR
Regulatory role of cannabinoid receptor 1 in stress-induced excitotoxicity and neuroinflammation.	/pubmed/21150911	Zoppi S, Pérez Nievas BG, Madrigal JL, Manzanares J, Leza JC, García-Bueno B.	Neuropsychopharmacology. 2011 Mar;36(4):805-18. Epub 2010 Dec 8.	Neuropsychopharmacology. 2011	PubMed	citation	PMID:21150911	pubmed	21150911	create date:2010/12/15 | first author:Zoppi S
Methylphenidate treatment in adolescent rats with an attention deficit/hyperactivity disorder phenotype: cocaine addiction vulnerability and dopamine transporter function.	/pubmed/21150910	Harvey RC, Sen S, Deaciuc A, Dwoskin LP, Kantak KM.	Neuropsychopharmacology. 2011 Mar;36(4):837-47. Epub 2010 Dec 8.	Neuropsychopharmacology. 2011	PubMed	citation	PMID:21150910	pubmed	21150910	create date:2010/12/15 | first author:Harvey RC
Neuropeptide S enhances memory during the consolidation phase and interacts with noradrenergic systems in the brain.	/pubmed/21150909	Okamura N, Garau C, Duangdao DM, Clark SD, Jüngling K, Pape HC, Reinscheid RK.	Neuropsychopharmacology. 2011 Mar;36(4):744-52. Epub 2010 Dec 8.	Neuropsychopharmacology. 2011	PubMed	citation	PMID:21150909	pubmed	21150909	create date:2010/12/15 | first author:Okamura N
Maternal behavior is impaired in female mice lacking type 3 adenylyl cyclase.	/pubmed/21150908	Wang Z, Storm DR.	Neuropsychopharmacology. 2011 Mar;36(4):772-81. Epub 2010 Dec 8.	Neuropsychopharmacology. 2011	PubMed	citation	PMID:21150908	pubmed	21150908	create date:2010/12/15 | first author:Wang Z
Intronic polymorphisms affecting alternative splicing of human dopamine D2 receptor are associated with cocaine abuse.	/pubmed/21150907	Moyer RA, Wang D, Papp AC, Smith RM, Duque L, Mash DC, Sadee W.	Neuropsychopharmacology. 2011 Mar;36(4):753-62. Epub 2010 Dec 8.	Neuropsychopharmacology. 2011	PubMed	citation	PMID:21150907	pubmed	21150907	create date:2010/12/15 | first author:Moyer RA
Loss of object recognition memory produced by extended access to methamphetamine self-administration is reversed by positive allosteric modulation of metabotropic glutamate receptor 5.	/pubmed/21150906	Reichel CM, Schwendt M, McGinty JF, Olive MF, See RE.	Neuropsychopharmacology. 2011 Mar;36(4):782-92. Epub 2010 Dec 8.	Neuropsychopharmacology. 2011	PubMed	citation	PMID:21150906	pubmed	21150906	create date:2010/12/15 | first author:Reichel CM
Differential effects of the dual orexin receptor antagonist almorexant and the GABA(A)-α1 receptor modulator zolpidem, alone or combined with ethanol, on motor performance in the rat.	/pubmed/21150905	Steiner MA, Lecourt H, Strasser DS, Brisbare-Roch C, Jenck F.	Neuropsychopharmacology. 2011 Mar;36(4):848-56. Epub 2010 Dec 8.	Neuropsychopharmacology. 2011	PubMed	citation	PMID:21150905	pubmed	21150905	create date:2010/12/15 | first author:Steiner MA
Abstracts of the ACNP (American College of Neuropsychopharmacology) 49th Annual Conference. December 5-9, 2010. Miami, Florida, USA.	/pubmed/21140541	[No authors listed]	Neuropsychopharmacology. 2010 Dec;35 Suppl 1:S1-447. No abstract available.	Neuropsychopharmacology. 2010	PubMed	citation	PMID:21140541	pubmed	21140541	create date:2010/12/09
Characterization of the interactive effects of glycine and D-cycloserine in men: further evidence for enhanced NMDA receptor function associated with human alcohol dependence.	/pubmed/21124304	Krystal JH, Petrakis IL, Limoncelli D, Nappi SK, Trevisan L, Pittman B, D'Souza DC, Suckow RF.	Neuropsychopharmacology. 2011 Feb;36(3):701-10. Epub 2010 Dec 1. Erratum in: Neuropsychopharmacology. 2011 Mar;36(4):911. Suckow, Raymond F [added].	Neuropsychopharmacology. 2011	PubMed	citation	PMID:21124304	pubmed	21124304	create date:2010/12/03 | first author:Krystal JH
Interaction of the basolateral amygdala and orbitofrontal cortex is critical for drug context-induced reinstatement of cocaine-seeking behavior in rats.	/pubmed/21124303	Lasseter HC, Wells AM, Xie X, Fuchs RA.	Neuropsychopharmacology. 2011 Feb;36(3):711-20. Epub 2010 Dec 1.	Neuropsychopharmacology. 2011	PubMed	citation	PMID:21124303	pubmed	21124303	create date:2010/12/03 | first author:Lasseter HC
Title	URL	Description	Details	ShortDetails	Resource	Type	Identifiers	Db	EntrezUID	Properties
Dorsal vs ventral hippocampal neurogenesis: implications for cognition and mood.	/pubmed/21116266	Kheirbek MA, Hen R.	Neuropsychopharmacology. 2011 Jan;36(1):373-4. No abstract available.	Neuropsychopharmacology. 2011	PubMed	citation	PMID:21116266	pubmed	21116266	create date:2010/12/01 | first author:Kheirbek MA
fMRI studies of reward processing in adolescent depression.	/pubmed/21116265	Forbes EE.	Neuropsychopharmacology. 2011 Jan;36(1):372-3. No abstract available.	Neuropsychopharmacology. 2011	PubMed	citation	PMID:21116265	pubmed	21116265	create date:2010/12/01 | first author:Forbes EE
New treatments in amyotrophic lateral sclerosis.	/pubmed/21116264	Maragakis N, Rothstein JD.	Neuropsychopharmacology. 2011 Jan;36(1):370-2. No abstract available.	Neuropsychopharmacology. 2011	PubMed	citation	PMID:21116264	pubmed	21116264	create date:2010/12/01 | first author:Maragakis N
The therapeutic potential of κ-opioids for treatment of pain and addiction.	/pubmed/21116263	Chavkin C.	Neuropsychopharmacology. 2011 Jan;36(1):369-70. No abstract available.	Neuropsychopharmacology. 2011	PubMed	citation	PMID:21116263	pubmed	21116263	create date:2010/12/01 | first author:Chavkin C
New insights into the mechanisms underlying the effects of BDNF on eating behavior.	/pubmed/21116262	Rios M.	Neuropsychopharmacology. 2011 Jan;36(1):368-9. No abstract available.	Neuropsychopharmacology. 2011	PubMed	citation	PMID:21116262	pubmed	21116262	create date:2010/12/01 | first author:Rios M
Failures in learning-dependent predictive perception as the key cognitive vulnerability to psychosis in schizophrenia.	/pubmed/21116261	Keefe RS, Kraus MS, Krishnan RR.	Neuropsychopharmacology. 2011 Jan;36(1):367-8. No abstract available.	Neuropsychopharmacology. 2011	PubMed	citation	PMID:21116261	pubmed	21116261	create date:2010/12/01 | first author:Keefe RS
Oral methylphenidate normalizes cingulate activity and decreases impulsivity in cocaine addiction during an emotionally salient cognitive task.	/pubmed/21116260	Goldstein RZ, Volkow ND.	Neuropsychopharmacology. 2011 Jan;36(1):366-7. No abstract available.	Neuropsychopharmacology. 2011	PubMed	citation	PMID:21116260	pubmed	21116260	create date:2010/12/01 | first author:Goldstein RZ
Cortical circuits for motor control.	/pubmed/21116259	Sheets PL, Shepherd GM.	Neuropsychopharmacology. 2011 Jan;36(1):365-6. No abstract available.	Neuropsychopharmacology. 2011	PubMed	citation	PMID:21116259	pubmed	21116259	create date:2010/12/01 | first author:Sheets PL
Modeling neuropsychiatric disease-relevant human SNPs in mice.	/pubmed/21116258	Blendy JA.	Neuropsychopharmacology. 2011 Jan;36(1):364-5. No abstract available.	Neuropsychopharmacology. 2011	PubMed	citation	PMID:21116258	pubmed	21116258	create date:2010/12/01 | first author:Blendy JA
New horizons for selective 5-HT2C receptor ligands in psychiatric/neurological disorders.	/pubmed/21116257	Rosenzweig-Lipson S.	Neuropsychopharmacology. 2011 Jan;36(1):363-4. No abstract available.	Neuropsychopharmacology. 2011	PubMed	citation	PMID:21116257	pubmed	21116257	create date:2010/12/01 | first author:Rosenzweig-Lipson S
An emerging role for TARPs in neuropsychiatric disorders.	/pubmed/21116256	Gill MB, Bredt DS.	Neuropsychopharmacology. 2011 Jan;36(1):362-3. No abstract available.	Neuropsychopharmacology. 2011	PubMed	citation	PMID:21116256	pubmed	21116256	create date:2010/12/01 | first author:Gill MB
Transcriptional control of serotonin-modulated behavior and physiology.	/pubmed/21116255	Liu C, Deneris ES.	Neuropsychopharmacology. 2011 Jan;36(1):361-2. No abstract available.	Neuropsychopharmacology. 2011	PubMed	citation	PMID:21116255	pubmed	21116255	create date:2010/12/01 | first author:Liu C
Extinction learning and adult neurogenesis.	/pubmed/21116254	Cleva RM, Wischerath KC, Olive MF.	Neuropsychopharmacology. 2011 Jan;36(1):360-1. No abstract available.	Neuropsychopharmacology. 2011	PubMed	citation	PMID:21116254	pubmed	21116254	create date:2010/12/01 | first author:Cleva RM
Insulin regulation of monoamine signaling: pathway to obesity.	/pubmed/21116253	Niswender KD, Daws LC, Avison MJ, Galli A.	Neuropsychopharmacology. 2011 Jan;36(1):359-60. No abstract available.	Neuropsychopharmacology. 2011	PubMed	citation	PMID:21116253	pubmed	21116253	create date:2010/12/01 | first author:Niswender KD
Gambling rats: insight into impulsive and addictive behavior.	/pubmed/21116252	Winstanley CA.	Neuropsychopharmacology. 2011 Jan;36(1):359. No abstract available.	Neuropsychopharmacology. 2011	PubMed	citation	PMID:21116252	pubmed	21116252	create date:2010/12/01 | first author:Winstanley CA
Emerging roles for ectonucleotidases in pain-sensing neurons.	/pubmed/21116251	Street SE, Zylka MJ.	Neuropsychopharmacology. 2011 Jan;36(1):358. No abstract available.	Neuropsychopharmacology. 2011	PubMed	citation	PMID:21116251	pubmed	21116251	create date:2010/12/01 | first author:Street SE
Epigenetic modifications in neurons are essential for formation and storage of behavioral memory.	/pubmed/21116250	Day JJ, Sweatt JD.	Neuropsychopharmacology. 2011 Jan;36(1):357-8. No abstract available.	Neuropsychopharmacology. 2011	PubMed	citation	PMID:21116250	pubmed	21116250	create date:2010/12/01 | first author:Day JJ
NICO-TEEN: neural substrates that mediate adolescent tobacco abuse.	/pubmed/21116249	O'Dell LE.	Neuropsychopharmacology. 2011 Jan;36(1):356-7. No abstract available.	Neuropsychopharmacology. 2011	PubMed	citation	PMID:21116249	pubmed	21116249	create date:2010/12/01 | first author:O'Dell LE
Neurocognitive dimensions of breast cancer and its treatment.	/pubmed/21116248	McDonald BC, Saykin AJ.	Neuropsychopharmacology. 2011 Jan;36(1):355-6. No abstract available.	Neuropsychopharmacology. 2011	PubMed	citation	PMID:21116248	pubmed	21116248	create date:2010/12/01 | first author:McDonald BC
Cognition: the ultimate brain function.	/pubmed/21116247	Robbins TW.	Neuropsychopharmacology. 2011 Jan;36(1):1-2. No abstract available.	Neuropsychopharmacology. 2011	PubMed	citation	PMID:21116247	pubmed	21116247	create date:2010/12/01 | first author:Robbins TW
Drug metabolism within the brain changes drug response: selective manipulation of brain CYP2B alters propofol effects.	/pubmed/21107310	Khokhar JY, Tyndale RF.	Neuropsychopharmacology. 2011 Feb;36(3):692-700. Epub 2010 Nov 24.	Neuropsychopharmacology. 2011	PubMed	citation	PMID:21107310	pubmed	21107310	create date:2010/11/26 | first author:Khokhar JY
Genome-wide pharmacogenomic study of neurocognition as an indicator of antipsychotic treatment response in schizophrenia.	/pubmed/21107309	McClay JL, Adkins DE, Aberg K, Bukszár J, Khachane AN, Keefe RS, Perkins DO, McEvoy JP, Stroup TS, Vann RE, Beardsley PM, Lieberman JA, Sullivan PF, van den Oord EJ.	Neuropsychopharmacology. 2011 Feb;36(3):616-26. Epub 2010 Nov 24.	Neuropsychopharmacology. 2011	PubMed	citation	PMID:21107309	pubmed	21107309	create date:2010/11/26 | first author:McClay JL
White matter changes in healthy adolescents at familial risk for unipolar depression: a diffusion tensor imaging study.	/pubmed/21085111	Huang H, Fan X, Williamson DE, Rao U.	Neuropsychopharmacology. 2011 Feb;36(3):684-91. Epub 2010 Nov 17.	Neuropsychopharmacology. 2011	PubMed	citation	PMID:21085111	pubmed	21085111	create date:2010/11/19 | first author:Huang H
NIMH-funded pragmatic trials: moving on.	/pubmed/21068745	Wang PS, Insel TR.	Neuropsychopharmacology. 2010 Dec;35(13):2489-90. No abstract available.	Neuropsychopharmacology. 2010	PubMed	citation	PMID:21068745	pubmed	21068745	create date:2010/11/12 | first author:Wang PS
Probing GABA receptor function in schizophrenia with iomazenil.	/pubmed/21068719	Ahn K, Gil R, Seibyl J, Sewell RA, D'Souza DC.	Neuropsychopharmacology. 2011 Feb;36(3):677-83. Epub 2010 Nov 10.	Neuropsychopharmacology. 2011	PubMed	citation	PMID:21068719	pubmed	21068719	create date:2010/11/12 | first author:Ahn K
The role of TNFα in the periaqueductal gray during naloxone-precipitated morphine withdrawal in rats.	/pubmed/21068718	Hao S, Liu S, Zheng X, Zheng W, Ouyang H, Mata M, Fink DJ.	Neuropsychopharmacology. 2011 Feb;36(3):664-76. Epub 2010 Nov 10.	Neuropsychopharmacology. 2011	PubMed	citation	PMID:21068718	pubmed	21068718	create date:2010/11/12 | first author:Hao S
Effects of drugs of abuse on putative rostromedial tegmental neurons, inhibitory afferents to midbrain dopamine cells.	/pubmed/21048703	Lecca S, Melis M, Luchicchi A, Ennas MG, Castelli MP, Muntoni AL, Pistis M.	Neuropsychopharmacology. 2011 Feb;36(3):589-602. Epub 2010 Nov 3.	Neuropsychopharmacology. 2011	PubMed	citation	PMID:21048703	pubmed	21048703	create date:2010/11/05 | first author:Lecca S
Body mass index, metabolic factors, and striatal activation during stressful and neutral-relaxing states: an FMRI study.	/pubmed/21048702	Jastreboff AM, Potenza MN, Lacadie C, Hong KA, Sherwin RS, Sinha R.	Neuropsychopharmacology. 2011 Feb;36(3):627-37. Epub 2010 Nov 3.	Neuropsychopharmacology. 2011	PubMed	citation	PMID:21048702	pubmed	21048702	create date:2010/11/05 | first author:Jastreboff AM
Partial agonists of the α3β4* neuronal nicotinic acetylcholine receptor reduce ethanol consumption and seeking in rats.	/pubmed/21048701	Chatterjee S, Steensland P, Simms JA, Holgate J, Coe JW, Hurst RS, Shaffer CL, Lowe J, Rollema H, Bartlett SE.	Neuropsychopharmacology. 2011 Feb;36(3):603-15. Epub 2010 Nov 3.	Neuropsychopharmacology. 2011	PubMed	citation	PMID:21048701	pubmed	21048701	create date:2010/11/05 | first author:Chatterjee S
The presynaptic component of the serotonergic system is required for clozapine's efficacy.	/pubmed/21048700	Yadav PN, Abbas AI, Farrell MS, Setola V, Sciaky N, Huang XP, Kroeze WK, Crawford LK, Piel DA, Keiser MJ, Irwin JJ, Shoichet BK, Deneris ES, Gingrich J, Beck SG, Roth BL.	Neuropsychopharmacology. 2011 Feb;36(3):638-51. Epub 2010 Nov 3.	Neuropsychopharmacology. 2011	PubMed	citation	PMID:21048700	pubmed	21048700	create date:2010/11/05 | first author:Yadav PN
Short-term adaptation of conditioned fear responses through endocannabinoid signaling in the central amygdala.	/pubmed/20980994	Kamprath K, Romo-Parra H, Häring M, Gaburro S, Doengi M, Lutz B, Pape HC.	Neuropsychopharmacology. 2011 Feb;36(3):652-63. Epub 2010 Oct 27.	Neuropsychopharmacology. 2011	PubMed	citation	PMID:20980994	pubmed	20980994	create date:2010/10/29 | first author:Kamprath K
A dopamine D1 receptor-dependent β-arrestin signaling complex potentially regulates morphine-induced psychomotor activation but not reward in mice.	/pubmed/20980993	Urs NM, Daigle TL, Caron MG.	Neuropsychopharmacology. 2011 Feb;36(3):551-8. Epub 2010 Oct 27.	Neuropsychopharmacology. 2011	PubMed	citation	PMID:20980993	pubmed	20980993	create date:2010/10/29 | first author:Urs NM
The subjective, reinforcing, and analgesic effects of oxycodone in patients with chronic, non-malignant pain who are maintained on sublingual buprenorphine/naloxone.	/pubmed/20980992	Jones JD, Sullivan MA, Manubay J, Vosburg SK, Comer SD.	Neuropsychopharmacology. 2011 Jan;36(2):411-22. Epub 2010 Oct 27.	Neuropsychopharmacology. 2011	PubMed	citation	PMID:20980992	pubmed	20980992	create date:2010/10/29 | first author:Jones JD
Efficacy of antimanic treatments: meta-analysis of randomized, controlled trials.	/pubmed/20980991	Yildiz A, Vieta E, Leucht S, Baldessarini RJ.	Neuropsychopharmacology. 2011 Jan;36(2):375-89. Epub 2010 Oct 27. Review.	Neuropsychopharmacology. 2011	PubMed	citation	PMID:20980991	pubmed	20980991	create date:2010/10/29 | first author:Yildiz A
Serotonin and dopamine play complementary roles in gambling to recover losses.	/pubmed/20980990	Campbell-Meiklejohn D, Wakeley J, Herbert V, Cook J, Scollo P, Ray MK, Selvaraj S, Passingham RE, Cowen P, Rogers RD.	Neuropsychopharmacology. 2011 Jan;36(2):402-10. Epub 2010 Oct 27.	Neuropsychopharmacology. 2011	PubMed	citation	PMID:20980990	pubmed	20980990	create date:2010/10/29 | first author:Campbell-Meiklejohn D
High-novelty-preference rats are predisposed to compulsive cocaine self-administration.	/pubmed/20980989	Belin D, Berson N, Balado E, Piazza PV, Deroche-Gamonet V.	Neuropsychopharmacology. 2011 Feb;36(3):569-79. Epub 2010 Oct 27.	Neuropsychopharmacology. 2011	PubMed	citation	PMID:20980989	pubmed	20980989	create date:2010/10/29 | first author:Belin D
NMDA receptor hypofunction phase couples independent γ-oscillations in the rat visual cortex.	/pubmed/20962769	Anver H, Ward PD, Magony A, Vreugdenhil M.	Neuropsychopharmacology. 2011 Jan;36(2):519-28. Epub 2010 Oct 20.	Neuropsychopharmacology. 2011	PubMed	citation	PMID:20962769	pubmed	20962769	create date:2010/10/22 | first author:Anver H
Dissociable roles of prelimbic and infralimbic cortices, ventral hippocampus, and basolateral amygdala in the expression and extinction of conditioned fear.	/pubmed/20962768	Sierra-Mercado D, Padilla-Coreano N, Quirk GJ.	Neuropsychopharmacology. 2011 Jan;36(2):529-38. Epub 2010 Oct 20.	Neuropsychopharmacology. 2011	PubMed	citation	PMID:20962768	pubmed	20962768	create date:2010/10/22 | first author:Sierra-Mercado D
Role of dorsal medial prefrontal cortex dopamine D1-family receptors in relapse to high-fat food seeking induced by the anxiogenic drug yohimbine.	/pubmed/20962767	Nair SG, Navarre BM, Cifani C, Pickens CL, Bossert JM, Shaham Y.	Neuropsychopharmacology. 2011 Jan;36(2):497-510. Epub 2010 Oct 20.	Neuropsychopharmacology. 2011	PubMed	citation	PMID:20962767	pubmed	20962767	create date:2010/10/22 | first author:Nair SG
Signs of preclinical Wernicke's encephalopathy and thiamine levels as predictors of neuropsychological deficits in alcoholism without Korsakoff's syndrome.	/pubmed/20962766	Pitel AL, Zahr NM, Jackson K, Sassoon SA, Rosenbloom MJ, Pfefferbaum A, Sullivan EV.	Neuropsychopharmacology. 2011 Feb;36(3):580-8. Epub 2010 Oct 20.	Neuropsychopharmacology. 2011	PubMed	citation	PMID:20962766	pubmed	20962766	create date:2010/10/22 | first author:Pitel AL
Prolonged attenuation of the reinforcing strength of cocaine by chronic d-amphetamine in rhesus monkeys.	/pubmed/20962765	Czoty PW, Gould RW, Martelle JL, Nader MA.	Neuropsychopharmacology. 2011 Jan;36(2):539-47. Epub 2010 Oct 20.	Neuropsychopharmacology. 2011	PubMed	citation	PMID:20962765	pubmed	20962765	create date:2010/10/22 | first author:Czoty PW
Preclinical data elucidate molecular and neural mechanisms of perinatal nicotine effects on neurodevelopment and behavior: translational opportunities and implications.	/pubmed/20948511	Lerman C.	Neuropsychopharmacology. 2010 Nov;35(12):2322-3. No abstract available.	Neuropsychopharmacology. 2010	PubMed	citation	PMID:20948511	pubmed	20948511	create date:2010/10/16 | first author:Lerman C
The serotonin 5-HT2C receptor in medial prefrontal cortex exerts rheostatic control over the motivational salience of cocaine-associated cues: new observations from preclinical animal research.	/pubmed/20948510	Cunningham KA, Bubar MJ, Anastasio NC.	Neuropsychopharmacology. 2010 Nov;35(12):2319-21. No abstract available.	Neuropsychopharmacology. 2010	PubMed	citation	PMID:20948510	pubmed	20948510	create date:2010/10/16 | first author:Cunningham KA
Role of dopamine D1 receptors in the activation of nucleus accumbens extracellular signal-regulated kinase (ERK) by cocaine-paired contextual cues.	/pubmed/20944555	Fricks-Gleason AN, Marshall JF.	Neuropsychopharmacology. 2011 Jan;36(2):434-44. Epub 2010 Oct 13.	Neuropsychopharmacology. 2011	PubMed	citation	PMID:20944555	pubmed	20944555	create date:2010/10/15 | first author:Fricks-Gleason AN
Electroconvulsive therapy alters dopamine signaling in the striatum of non-human primates.	/pubmed/20944554	Landau AM, Chakravarty MM, Clark CM, Zis AP, Doudet DJ.	Neuropsychopharmacology. 2011 Jan;36(2):511-8. Epub 2010 Oct 13.	Neuropsychopharmacology. 2011	PubMed	citation	PMID:20944554	pubmed	20944554	create date:2010/10/15 | first author:Landau AM
Cognitive and cortical plasticity deficits correlate with altered amyloid-β CSF levels in multiple sclerosis.	/pubmed/20944553	Mori F, Rossi S, Sancesario G, Codecà C, Mataluni G, Monteleone F, Buttari F, Kusayanagi H, Castelli M, Motta C, Studer V, Bernardi G, Koch G, Bernardini S, Centonze D.	Neuropsychopharmacology. 2011 Feb;36(3):559-68. Epub 2010 Oct 13.	Neuropsychopharmacology. 2011	PubMed	citation	PMID:20944553	pubmed	20944553	create date:2010/10/15 | first author:Mori F
Regulation of hippocampal cannabinoid CB1 receptor actions by adenosine A1 receptors and chronic caffeine administration: implications for the effects of Δ9-tetrahydrocannabinol on spatial memory.	/pubmed/20927050	Sousa VC, Assaife-Lopes N, Ribeiro JA, Pratt JA, Brett RR, Sebastião AM.	Neuropsychopharmacology. 2011 Jan;36(2):472-87. Epub 2010 Oct 6.	Neuropsychopharmacology. 2011	PubMed	citation	PMID:20927050	pubmed	20927050	create date:2010/10/12 | first author:Sousa VC
Risk-assessment and coping strategies segregate with divergent intrinsic aerobic capacity in rats.	/pubmed/20927049	Burghardt PR, Flagel SB, Burghardt KJ, Britton SL, Gerard-Koch L, Watson SJ, Akil H.	Neuropsychopharmacology. 2011 Jan;36(2):390-401. Epub 2010 Oct 6.	Neuropsychopharmacology. 2011	PubMed	citation	PMID:20927049	pubmed	20927049	create date:2010/10/12 | first author:Burghardt PR
Deconstructing antiobesity compound action: requirement of serotonin 5-HT2B receptors for dexfenfluramine anorectic effects.	/pubmed/20927048	Banas SM, Doly S, Boutourlinsky K, Diaz SL, Belmer A, Callebert J, Collet C, Launay JM, Maroteaux L.	Neuropsychopharmacology. 2011 Jan;36(2):423-33. Epub 2010 Oct 6.	Neuropsychopharmacology. 2011	PubMed	citation	PMID:20927048	pubmed	20927048	create date:2010/10/12 | first author:Banas SM
Central and peripheral administration of secretin inhibits food intake in mice through the activation of the melanocortin system.	/pubmed/20927047	Cheng CY, Chu JY, Chow BK.	Neuropsychopharmacology. 2011 Jan;36(2):459-71. Epub 2010 Oct 6.	Neuropsychopharmacology. 2011	PubMed	citation	PMID:20927047	pubmed	20927047	create date:2010/10/12 | first author:Cheng CY
Title	URL	Description	Details	ShortDetails	Resource	Type	Identifiers	Db	EntrezUID	Properties
Stress and alcohol cues exert conjoint effects on go and stop signal responding in male problem drinkers.	/pubmed/20927046	Zack M, Woodford TM, Tremblay AM, Steinberg L, Zawertailo LA, Busto UE.	Neuropsychopharmacology. 2011 Jan;36(2):445-58. Epub 2010 Oct 6. Erratum in: Neuropsychopharmacology. 2011 Jan;36(2):549.	Neuropsychopharmacology. 2011	PubMed	citation	PMID:20927046	pubmed	20927046	create date:2010/10/12 | first author:Zack M
Disrupted activity in the hippocampal-accumbens circuit of type III neuregulin 1 mutant mice.	/pubmed/20927045	Nason MW Jr, Adhikari A, Bozinoski M, Gordon JA, Role LW.	Neuropsychopharmacology. 2011 Jan;36(2):488-96. Epub 2010 Oct 6.	Neuropsychopharmacology. 2011	PubMed	citation	PMID:20927045	pubmed	20927045	create date:2010/10/12 | first author:Nason MW Jr
How human electrophysiology informs psychopharmacology: from bottom-up driven processing to top-down control.	/pubmed/20927044	Kenemans JL, Kähkönen S.	Neuropsychopharmacology. 2011 Jan;36(1):26-51. Epub 2010 Oct 6. Review.	Neuropsychopharmacology. 2011	PubMed	citation	PMID:20927044	pubmed	20927044	create date:2010/10/12 | first author:Kenemans JL
Temporal lobe atrophy and white matter lesions are related to major depression over 5 years in the elderly.	/pubmed/20881949	Olesen PJ, Gustafson DR, Simoni M, Pantoni L, Ostling S, Guo X, Skoog I.	Neuropsychopharmacology. 2010 Dec;35(13):2638-45. Epub 2010 Sep 29.	Neuropsychopharmacology. 2010	PubMed	citation	PMID:20881949	pubmed	20881949	create date:2010/10/01 | first author:Olesen PJ
Opponency revisited: competition and cooperation between dopamine and serotonin.	/pubmed/20881948	Boureau YL, Dayan P.	Neuropsychopharmacology. 2011 Jan;36(1):74-97. Epub 2010 Sep 29. Review.	Neuropsychopharmacology. 2011	PubMed	citation	PMID:20881948	pubmed	20881948	create date:2010/10/01 | first author:Boureau YL
Sustained release d-amphetamine reduces cocaine but not 'speedball'-seeking in buprenorphine-maintained volunteers: a test of dual-agonist pharmacotherapy for cocaine/heroin polydrug abusers.	/pubmed/20881947	Greenwald MK, Lundahl LH, Steinmiller CL.	Neuropsychopharmacology. 2010 Dec;35(13):2624-37. Epub 2010 Sep 29.	Neuropsychopharmacology. 2010	PubMed	citation	PMID:20881947	pubmed	20881947	create date:2010/10/01 | first author:Greenwald MK
Understanding the effects of stimulant medications on cognition in individuals with attention-deficit hyperactivity disorder: a decade of progress.	/pubmed/20881946	Swanson J, Baler RD, Volkow ND.	Neuropsychopharmacology. 2011 Jan;36(1):207-26. Epub 2010 Sep 29. Review.	Neuropsychopharmacology. 2011	PubMed	citation	PMID:20881946	pubmed	20881946	create date:2010/10/01 | first author:Swanson J
Association between plasma IL-6 response to acute stress and early-life adversity in healthy adults.	/pubmed/20881945	Carpenter LL, Gawuga CE, Tyrka AR, Lee JK, Anderson GM, Price LH.	Neuropsychopharmacology. 2010 Dec;35(13):2617-23. Epub 2010 Sep 29.	Neuropsychopharmacology. 2010	PubMed	citation	PMID:20881945	pubmed	20881945	create date:2010/10/01 | first author:Carpenter LL
The roles of dopamine and serotonin in decision making: evidence from pharmacological experiments in humans.	/pubmed/20881944	Rogers RD.	Neuropsychopharmacology. 2011 Jan;36(1):114-32. Epub 2010 Sep 29. Review.	Neuropsychopharmacology. 2011	PubMed	citation	PMID:20881944	pubmed	20881944	create date:2010/10/01 | first author:Rogers RD
Glutamatergic model psychoses: prediction error, learning, and inference.	/pubmed/20861831	Corlett PR, Honey GD, Krystal JH, Fletcher PC.	Neuropsychopharmacology. 2011 Jan;36(1):294-315. Epub 2010 Sep 22. Review.	Neuropsychopharmacology. 2011	PubMed	citation	PMID:20861831	pubmed	20861831	create date:2010/09/24 | first author:Corlett PR
Smoking withdrawal modulates right inferior frontal cortex but not presupplementary motor area activation during inhibitory control.	/pubmed/20861830	Kozink RV, Kollins SH, McClernon FJ.	Neuropsychopharmacology. 2010 Dec;35(13):2600-6. Epub 2010 Sep 22.	Neuropsychopharmacology. 2010	PubMed	citation	PMID:20861830	pubmed	20861830	create date:2010/09/24 | first author:Kozink RV
Update on memory systems and processes.	/pubmed/20861829	Nadel L, Hardt O.	Neuropsychopharmacology. 2011 Jan;36(1):251-73. Epub 2010 Sep 22. Review.	Neuropsychopharmacology. 2011	PubMed	citation	PMID:20861829	pubmed	20861829	create date:2010/09/24 | first author:Nadel L
Frontocingulate dysfunction in depression: toward biomarkers of treatment response.	/pubmed/20861828	Pizzagalli DA.	Neuropsychopharmacology. 2011 Jan;36(1):183-206. Epub 2010 Sep 22. Review.	Neuropsychopharmacology. 2011	PubMed	citation	PMID:20861828	pubmed	20861828	create date:2010/09/24 | first author:Pizzagalli DA
Cognitive control deficits in schizophrenia: mechanisms and meaning.	/pubmed/20844478	Lesh TA, Niendam TA, Minzenberg MJ, Carter CS.	Neuropsychopharmacology. 2011 Jan;36(1):316-38. Epub 2010 Sep 15. Review.	Neuropsychopharmacology. 2011	PubMed	citation	PMID:20844478	pubmed	20844478	create date:2010/09/17 | first author:Lesh TA
Pharmacological enhancement of memory and executive functioning in laboratory animals.	/pubmed/20844477	Floresco SB, Jentsch JD.	Neuropsychopharmacology. 2011 Jan;36(1):227-50. Epub 2010 Sep 15. Review.	Neuropsychopharmacology. 2011	PubMed	citation	PMID:20844477	pubmed	20844477	create date:2010/09/17 | first author:Floresco SB
Oxytocin reduces background anxiety in a fear-potentiated startle paradigm.	/pubmed/20844476	Missig G, Ayers LW, Schulkin J, Rosen JB.	Neuropsychopharmacology. 2010 Dec;35(13):2607-16. Epub 2010 Sep 15.	Neuropsychopharmacology. 2010	PubMed	citation	PMID:20844476	pubmed	20844476	create date:2010/09/17 | first author:Missig G
Oxytocin decreases aversion to angry faces in an associative learning task.	/pubmed/20844475	Evans S, Shergill SS, Averbeck BB.	Neuropsychopharmacology. 2010 Dec;35(13):2502-9. Epub 2010 Sep 15.	Neuropsychopharmacology. 2010	PubMed	citation	PMID:20844475	pubmed	20844475	create date:2010/09/17 | first author:Evans S
Transition to mania during treatment of bipolar depression.	/pubmed/20827274	Perlis RH, Ostacher MJ, Goldberg JF, Miklowitz DJ, Friedman E, Calabrese J, Thase ME, Sachs GS.	Neuropsychopharmacology. 2010 Dec;35(13):2545-52. Epub 2010 Sep 8.	Neuropsychopharmacology. 2010	PubMed	citation	PMID:20827274	pubmed	20827274	create date:2010/09/10 | first author:Perlis RH
Interleukin-1 receptor activation by systemic lipopolysaccharide induces behavioral despair linked to MAPK regulation of CNS serotonin transporters.	/pubmed/20827273	Zhu CB, Lindler KM, Owens AW, Daws LC, Blakely RD, Hewlett WA.	Neuropsychopharmacology. 2010 Dec;35(13):2510-20. Epub 2010 Sep 8.	Neuropsychopharmacology. 2010	PubMed	citation	PMID:20827273	pubmed	20827273	create date:2010/09/10 | first author:Zhu CB
Is slow-onset long-acting monoamine transport blockade to cocaine as methadone is to heroin? Implication for anti-addiction medications.	/pubmed/20827272	Peng XQ, Xi ZX, Li X, Spiller K, Li J, Chun L, Wu KM, Froimowitz M, Gardner EL.	Neuropsychopharmacology. 2010 Dec;35(13):2564-78. Epub 2010 Sep 8.	Neuropsychopharmacology. 2010	PubMed	citation	PMID:20827272	pubmed	20827272	create date:2010/09/10 | first author:Peng XQ
Gamma oscillatory power is impaired during cognitive control independent of medication status in first-episode schizophrenia.	/pubmed/20827271	Minzenberg MJ, Firl AJ, Yoon JH, Gomes GC, Reinking C, Carter CS.	Neuropsychopharmacology. 2010 Dec;35(13):2590-9. Epub 2010 Sep 8.	Neuropsychopharmacology. 2010	PubMed	citation	PMID:20827271	pubmed	20827271	create date:2010/09/10 | first author:Minzenberg MJ
Episodic withdrawal promotes psychomotor sensitization to morphine.	/pubmed/20811341	Rothwell PE, Gewirtz JC, Thomas MJ.	Neuropsychopharmacology. 2010 Dec;35(13):2579-89. Epub 2010 Sep 1.	Neuropsychopharmacology. 2010	PubMed	citation	PMID:20811341	pubmed	20811341	create date:2010/09/03 | first author:Rothwell PE
Cholinergic enhancement increases the effects of voluntary attention but does not affect involuntary attention.	/pubmed/20811340	Rokem A, Landau AN, Garg D, Prinzmetal W, Silver MA.	Neuropsychopharmacology. 2010 Dec;35(13):2538-44. Epub 2010 Sep 1.	Neuropsychopharmacology. 2010	PubMed	citation	PMID:20811340	pubmed	20811340	create date:2010/09/03 | first author:Rokem A
Spatial memory consolidation is associated with induction of several lysine-acetyltransferase (histone acetyltransferase) expression levels and H2B/H4 acetylation-dependent transcriptional events in the rat hippocampus.	/pubmed/20811339	Bousiges O, Vasconcelos AP, Neidl R, Cosquer B, Herbeaux K, Panteleeva I, Loeffler JP, Cassel JC, Boutillier AL.	Neuropsychopharmacology. 2010 Dec;35(13):2521-37. Epub 2010 Sep 1.	Neuropsychopharmacology. 2010	PubMed	citation	PMID:20811339	pubmed	20811339	create date:2010/09/03 | first author:Bousiges O
DAT1 and COMT effects on delay discounting and trait impulsivity in male adolescents with attention deficit/hyperactivity disorder and healthy controls.	/pubmed/20736997	Paloyelis Y, Asherson P, Mehta MA, Faraone SV, Kuntsi J.	Neuropsychopharmacology. 2010 Nov;35(12):2414-26. Epub 2010 Aug 25.	Neuropsychopharmacology. 2010	PubMed	citation	PMID:20736997	pubmed	20736997	create date:2010/08/26 | first author:Paloyelis Y
Disulfiram attenuates drug-primed reinstatement of cocaine seeking via inhibition of dopamine β-hydroxylase.	/pubmed/20736996	Schroeder JP, Cooper DA, Schank JR, Lyle MA, Gaval-Cruz M, Ogbonmwan YE, Pozdeyev N, Freeman KG, Iuvone PM, Edwards GL, Holmes PV, Weinshenker D.	Neuropsychopharmacology. 2010 Nov;35(12):2440-9. Epub 2010 Aug 25.	Neuropsychopharmacology. 2010	PubMed	citation	PMID:20736996	pubmed	20736996	create date:2010/08/26 | first author:Schroeder JP
Resequencing of nicotinic acetylcholine receptor genes and association of common and rare variants with the Fagerström test for nicotine dependence.	/pubmed/20736995	Wessel J, McDonald SM, Hinds DA, Stokowski RP, Javitz HS, Kennemer M, Krasnow R, Dirks W, Hardin J, Pitts SJ, Michel M, Jack L, Ballinger DG, McClure JB, Swan GE, Bergen AW.	Neuropsychopharmacology. 2010 Nov;35(12):2392-402. Epub 2010 Aug 25.	Neuropsychopharmacology. 2010	PubMed	citation	PMID:20736995	pubmed	20736995	create date:2010/08/26 | first author:Wessel J
Tractographic analysis of historical lesion surgery for depression.	/pubmed/20736994	Schoene-Bake JC, Parpaley Y, Weber B, Panksepp J, Hurwitz TA, Coenen VA.	Neuropsychopharmacology. 2010 Dec;35(13):2553-63. Epub 2010 Aug 25.	Neuropsychopharmacology. 2010	PubMed	citation	PMID:20736994	pubmed	20736994	create date:2010/08/26 | first author:Schoene-Bake JC
Late prenatal immune activation in mice leads to behavioral and neurochemical abnormalities relevant to the negative symptoms of schizophrenia.	/pubmed/20736993	Bitanihirwe BK, Peleg-Raibstein D, Mouttet F, Feldon J, Meyer U.	Neuropsychopharmacology. 2010 Nov;35(12):2462-78. Epub 2010 Aug 25.	Neuropsychopharmacology. 2010	PubMed	citation	PMID:20736993	pubmed	20736993	create date:2010/08/26 | first author:Bitanihirwe BK
Cortico-thalamic connectivity is vulnerable to nicotine exposure during early postnatal development through α4/β2/α5 nicotinic acetylcholine receptors.	/pubmed/20736992	Heath CJ, King SL, Gotti C, Marks MJ, Picciotto MR.	Neuropsychopharmacology. 2010 Nov;35(12):2324-38. Epub 2010 Aug 25.	Neuropsychopharmacology. 2010	PubMed	citation	PMID:20736992	pubmed	20736992	create date:2010/08/26 | first author:Heath CJ
Serotonin and dopamine: unifying affective, activational, and decision functions.	/pubmed/20736991	Cools R, Nakamura K, Daw ND.	Neuropsychopharmacology. 2011 Jan;36(1):98-113. Epub 2010 Aug 25. Review.	Neuropsychopharmacology. 2011	PubMed	citation	PMID:20736991	pubmed	20736991	create date:2010/08/26 | first author:Cools R
What have we learned about trial design from NIMH-funded pragmatic trials?	/pubmed/20736990	March J, Kraemer HC, Trivedi M, Csernansky J, Davis J, Ketter TA, Glick ID.	Neuropsychopharmacology. 2010 Dec;35(13):2491-501. Epub 2010 Aug 25.	Neuropsychopharmacology. 2010	PubMed	citation	PMID:20736990	pubmed	20736990	create date:2010/08/26 | first author:March J
Scopolamine produces larger antidepressant and antianxiety effects in women than in men.	/pubmed/20736989	Furey ML, Khanna A, Hoffman EM, Drevets WC.	Neuropsychopharmacology. 2010 Nov;35(12):2479-88. Epub 2010 Aug 25.	Neuropsychopharmacology. 2010	PubMed	citation	PMID:20736989	pubmed	20736989	create date:2010/08/26 | first author:Furey ML
DNA methylation regulates cocaine-induced behavioral sensitization in mice.	/pubmed/20720536	Anier K, Malinovskaja K, Aonurm-Helm A, Zharkovsky A, Kalda A.	Neuropsychopharmacology. 2010 Nov;35(12):2450-61. Epub 2010 Aug 18.	Neuropsychopharmacology. 2010	PubMed	citation	PMID:20720536	pubmed	20720536	create date:2010/08/20 | first author:Anier K
Oxytocin attenuates amygdala reactivity to fear in generalized social anxiety disorder.	/pubmed/20720535	Labuschagne I, Phan KL, Wood A, Angstadt M, Chua P, Heinrichs M, Stout JC, Nathan PJ.	Neuropsychopharmacology. 2010 Nov;35(12):2403-13. Epub 2010 Aug 18.	Neuropsychopharmacology. 2010	PubMed	citation	PMID:20720535	pubmed	20720535	create date:2010/08/20 | first author:Labuschagne I
Abnormal responses to monetary outcomes in cortex, but not in the basal ganglia, in schizophrenia.	/pubmed/20720534	Waltz JA, Schweitzer JB, Ross TJ, Kurup PK, Salmeron BJ, Rose EJ, Gold JM, Stein EA.	Neuropsychopharmacology. 2010 Nov;35(12):2427-39. Epub 2010 Aug 18.	Neuropsychopharmacology. 2010	PubMed	citation	PMID:20720534	pubmed	20720534	create date:2010/08/20 | first author:Waltz JA
mGluR2-Positive allosteric modulators: Therapeutic potential for treating cocaine abuse?	/pubmed/20711209	Barrett JE.	Neuropsychopharmacology. 2010 Sep;35(10):2007-8. No abstract available.	Neuropsychopharmacology. 2010	PubMed	citation	PMID:20711209	pubmed	20711209	create date:2010/08/17 | first author:Barrett JE
Neural substrates of attentional bias for smoking-related cues: an FMRI study.	/pubmed/20703221	Janes AC, Pizzagalli DA, Richardt S, Frederick Bde B, Holmes AJ, Sousa J, Fava M, Evins AE, Kaufman MJ.	Neuropsychopharmacology. 2010 Nov;35(12):2339-45. Epub 2010 Aug 11.	Neuropsychopharmacology. 2010	PubMed	citation	PMID:20703221	pubmed	20703221	create date:2010/08/13 | first author:Janes AC
Relapse prevention in schizophrenia and schizoaffective disorder with risperidone long-acting injectable vs quetiapine: results of a long-term, open-label, randomized clinical trial.	/pubmed/20686456	Gaebel W, Schreiner A, Bergmans P, de Arce R, Rouillon F, Cordes J, Eriksson L, Smeraldi E.	Neuropsychopharmacology. 2010 Nov;35(12):2367-77. Epub 2010 Aug 4. Erratum in: Neuropsychopharmacology. 2011 Jan;36(2):548.	Neuropsychopharmacology. 2010	PubMed	citation	PMID:20686456	pubmed	20686456	create date:2010/08/06 | first author:Gaebel W
Ventral striatal noradrenergic mechanisms contribute to sensorimotor gating deficits induced by amphetamine.	/pubmed/20686455	Alsene KM, Fallace K, Bakshi VP.	Neuropsychopharmacology. 2010 Nov;35(12):2346-56. Epub 2010 Aug 4.	Neuropsychopharmacology. 2010	PubMed	citation	PMID:20686455	pubmed	20686455	create date:2010/08/06 | first author:Alsene KM
Peripheral BDNF produces antidepressant-like effects in cellular and behavioral models.	/pubmed/20686454	Schmidt HD, Duman RS.	Neuropsychopharmacology. 2010 Nov;35(12):2378-91. Epub 2010 Aug 4. Erratum in: Neuropsychopharmacology. 2011 Jan;36(2):550.	Neuropsychopharmacology. 2010	PubMed	citation	PMID:20686454	pubmed	20686454	create date:2010/08/06 | first author:Schmidt HD
Effects of duloxetine treatment on brain response to painful stimulation in major depressive disorder.	/pubmed/20668437	López-Solà M, Pujol J, Hernández-Ribas R, Harrison BJ, Contreras-Rodríguez O, Soriano-Mas C, Deus J, Ortiz H, Menchón JM, Vallejo J, Cardoner N.	Neuropsychopharmacology. 2010 Oct;35(11):2305-17. Epub 2010 Jul 28.	Neuropsychopharmacology. 2010	PubMed	citation	PMID:20668437	pubmed	20668437	create date:2010/07/30 | first author:López-Solà M
Is glycogen synthase kinase-3 a central modulator in mood regulation?	/pubmed/20668436	Li X, Jope RS.	Neuropsychopharmacology. 2010 Oct;35(11):2143-54. Epub 2010 Jul 28. Review.	Neuropsychopharmacology. 2010	PubMed	citation	PMID:20668436	pubmed	20668436	create date:2010/07/30 | first author:Li X
Docosahexaenoic acid suppresses neuroinflammatory responses and induces heme oxygenase-1 expression in BV-2 microglia: implications of antidepressant effects for ω-3 fatty acids.	/pubmed/20668435	Lu DY, Tsao YY, Leung YM, Su KP.	Neuropsychopharmacology. 2010 Oct;35(11):2238-48. Epub 2010 Jul 28.	Neuropsychopharmacology. 2010	PubMed	citation	PMID:20668435	pubmed	20668435	create date:2010/07/30 | first author:Lu DY
Neuroanatomical and neurochemical substrates of timing.	/pubmed/20668434	Coull JT, Cheng RK, Meck WH.	Neuropsychopharmacology. 2011 Jan;36(1):3-25. Epub 2010 Jul 28. Review.	Neuropsychopharmacology. 2011	PubMed	citation	PMID:20668434	pubmed	20668434	create date:2010/07/30 | first author:Coull JT
Modes and models of forebrain cholinergic neuromodulation of cognition.	/pubmed/20668433	Hasselmo ME, Sarter M.	Neuropsychopharmacology. 2011 Jan;36(1):52-73. Epub 2010 Jul 28. Review.	Neuropsychopharmacology. 2011	PubMed	citation	PMID:20668433	pubmed	20668433	create date:2010/07/30 | first author:Hasselmo ME
Adjunctive risperidone for partially responsive people with schizophrenia treated with clozapine.	/pubmed/20664583	Weiner E, Conley RR, Ball MP, Feldman S, Gold JM, Kelly DL, Wonodi I, McMahon RP, Buchanan RW.	Neuropsychopharmacology. 2010 Oct;35(11):2274-83. Epub 2010 Jul 21.	Neuropsychopharmacology. 2010	PubMed	citation	PMID:20664583	pubmed	20664583	create date:2010/07/29 | first author:Weiner E
Deficiency in endocannabinoid signaling in the nucleus accumbens induced by chronic unpredictable stress.	/pubmed/20664582	Wang W, Sun D, Pan B, Roberts CJ, Sun X, Hillard CJ, Liu QS.	Neuropsychopharmacology. 2010 Oct;35(11):2249-61. Epub 2010 Jul 21.	Neuropsychopharmacology. 2010	PubMed	citation	PMID:20664582	pubmed	20664582	create date:2010/07/29 | first author:Wang W
Altered dopamine modulation of inhibition in the prefrontal cortex of cocaine-sensitized rats.	/pubmed/20664581	Kroener S, Lavin A.	Neuropsychopharmacology. 2010 Oct;35(11):2292-304. Epub 2010 Jul 21.	Neuropsychopharmacology. 2010	PubMed	citation	PMID:20664581	pubmed	20664581	create date:2010/07/29 | first author:Kroener S
A schizophrenia risk gene, ZNF804A, influences neuroanatomical and neurocognitive phenotypes.	/pubmed/20664580	Lencz T, Szeszko PR, DeRosse P, Burdick KE, Bromet EJ, Bilder RM, Malhotra AK.	Neuropsychopharmacology. 2010 Oct;35(11):2284-91. Epub 2010 Jul 21.	Neuropsychopharmacology. 2010	PubMed	citation	PMID:20664580	pubmed	20664580	create date:2010/07/29 | first author:Lencz T
Title	URL	Description	Details	ShortDetails	Resource	Type	Identifiers	Db	EntrezUID	Properties
Effects of the nitric oxide synthase inhibitor L-NAME on recognition and spatial memory deficits produced by different NMDA receptor antagonists in the rat.	/pubmed/20664579	Boultadakis A, Pitsikas N.	Neuropsychopharmacology. 2010 Nov;35(12):2357-66. Epub 2010 Jul 21.	Neuropsychopharmacology. 2010	PubMed	citation	PMID:20664579	pubmed	20664579	create date:2010/07/29 | first author:Boultadakis A
An anxiolytic response exerted by beta 3-adrenoreceptor activation: correlation with an enhanced subset of gabaergic synaptic responses.	/pubmed/20631722	Greene RW.	Neuropsychopharmacology. 2010 Aug;35(9):1839-40. No abstract available.	Neuropsychopharmacology. 2010	PubMed	citation	PMID:20631722	pubmed	20631722	create date:2010/07/16 | first author:Greene RW
Modafinil blocks reinstatement of extinguished opiate-seeking in rats: mediation by a glutamate mechanism.	/pubmed/20631691	Tahsili-Fahadan P, Carr GV, Harris GC, Aston-Jones G.	Neuropsychopharmacology. 2010 Oct;35(11):2203-10. Epub 2010 Jul 14.	Neuropsychopharmacology. 2010	PubMed	citation	PMID:20631691	pubmed	20631691	create date:2010/07/16 | first author:Tahsili-Fahadan P
CpG methylation in neurons: message, memory, or mask?	/pubmed/20631690	Sharma RP, Gavin DP, Grayson DR.	Neuropsychopharmacology. 2010 Sep;35(10):2009-20. Epub 2010 Jul 14. Review.	Neuropsychopharmacology. 2010	PubMed	citation	PMID:20631690	pubmed	20631690	create date:2010/07/16 | first author:Sharma RP
Glutamate receptors in extinction and extinction-based therapies for psychiatric illness.	/pubmed/20631689	Myers KM, Carlezon WA Jr, Davis M.	Neuropsychopharmacology. 2011 Jan;36(1):274-93. Epub 2010 Jul 14. Review. Erratum in: Neuropsychopharmacology. 2011 Mar;36(4):910.	Neuropsychopharmacology. 2011	PubMed	citation	PMID:20631689	pubmed	20631689	create date:2010/07/16 | first author:Myers KM
Chronic adolescent exposure to Δ-9-tetrahydrocannabinol in COMT mutant mice: impact on psychosis-related and other phenotypes.	/pubmed/20631688	O'Tuathaigh CM, Hryniewiecka M, Behan A, Tighe O, Coughlan C, Desbonnet L, Cannon M, Karayiorgou M, Gogos JA, Cotter DR, Waddington JL.	Neuropsychopharmacology. 2010 Oct;35(11):2262-73. Epub 2010 Jul 14.	Neuropsychopharmacology. 2010	PubMed	citation	PMID:20631688	pubmed	20631688	create date:2010/07/16 | first author:O'Tuathaigh CM
Variation in the nicotinic acetylcholine receptor gene cluster CHRNA5-CHRNA3-CHRNB4 and its interaction with recent tobacco use influence cognitive flexibility.	/pubmed/20631687	Zhang H, Kranzler HR, Poling J, Gelernter J.	Neuropsychopharmacology. 2010 Oct;35(11):2211-24. Epub 2010 Jul 14.	Neuropsychopharmacology. 2010	PubMed	citation	PMID:20631687	pubmed	20631687	create date:2010/07/16 | first author:Zhang H
Intact reward learning but elevated delay discounting in Parkinson's disease patients with impulsive-compulsive spectrum behaviors.	/pubmed/20631686	Housden CR, O'Sullivan SS, Joyce EM, Lees AJ, Roiser JP.	Neuropsychopharmacology. 2010 Oct;35(11):2155-64. Epub 2010 Jul 14.	Neuropsychopharmacology. 2010	PubMed	citation	PMID:20631686	pubmed	20631686	create date:2010/07/16 | first author:Housden CR
Dopamine transporter (SLC6A3) genotype impacts neurophysiological correlates of cognitive response control in an adult sample of patients with ADHD.	/pubmed/20631685	Dresler T, Ehlis AC, Heinzel S, Renner TJ, Reif A, Baehne CG, Heine M, Boreatti-Hümmer A, Jacob CP, Lesch KP, Fallgatter AJ.	Neuropsychopharmacology. 2010 Oct;35(11):2193-202. Epub 2010 Jul 14.	Neuropsychopharmacology. 2010	PubMed	citation	PMID:20631685	pubmed	20631685	create date:2010/07/16 | first author:Dresler T
Neurogenetics and pharmacology of learning, motivation, and cognition.	/pubmed/20631684	Frank MJ, Fossella JA.	Neuropsychopharmacology. 2011 Jan;36(1):133-52. Epub 2010 Jul 14. Review.	Neuropsychopharmacology. 2011	PubMed	citation	PMID:20631684	pubmed	20631684	create date:2010/07/16 | first author:Frank MJ
Sex-dependent antipsychotic capacity of 17β-estradiol in the latent inhibition model: a typical antipsychotic drug in both sexes, atypical antipsychotic drug in males.	/pubmed/20613719	Arad M, Weiner I.	Neuropsychopharmacology. 2010 Oct;35(11):2179-92. Epub 2010 Jul 7.	Neuropsychopharmacology. 2010	PubMed	citation	PMID:20613719	pubmed	20613719	create date:2010/07/09 | first author:Arad M
Involvement of noradrenergic neurotransmission in the stress- but not cocaine-induced reinstatement of extinguished cocaine-induced conditioned place preference in mice: role for β-2 adrenergic receptors.	/pubmed/20613718	Mantsch JR, Weyer A, Vranjkovic O, Beyer CE, Baker DA, Caretta H.	Neuropsychopharmacology. 2010 Oct;35(11):2165-78. Epub 2010 Jul 7.	Neuropsychopharmacology. 2010	PubMed	citation	PMID:20613718	pubmed	20613718	create date:2010/07/09 | first author:Mantsch JR
The mood stabilizers valproic acid and lithium enhance mesenchymal stem cell migration via distinct mechanisms.	/pubmed/20613717	Tsai LK, Leng Y, Wang Z, Leeds P, Chuang DM.	Neuropsychopharmacology. 2010 Oct;35(11):2225-37. Epub 2010 Jul 7.	Neuropsychopharmacology. 2010	PubMed	citation	PMID:20613717	pubmed	20613717	create date:2010/07/09 | first author:Tsai LK
Extracellular matrix plasticity and GABAergic inhibition of prefrontal cortex pyramidal cells facilitates relapse to heroin seeking.	/pubmed/20592718	Van den Oever MC, Lubbers BR, Goriounova NA, Li KW, Van der Schors RC, Loos M, Riga D, Wiskerke J, Binnekade R, Stegeman M, Schoffelmeer AN, Mansvelder HD, Smit AB, De Vries TJ, Spijker S.	Neuropsychopharmacology. 2010 Sep;35(10):2120-33. Epub 2010 Jun 30.	Neuropsychopharmacology. 2010	PubMed	citation	PMID:20592718	pubmed	20592718	create date:2010/07/02 | first author:Van den Oever MC
How placebos change the patient's brain.	/pubmed/20592717	Benedetti F, Carlino E, Pollo A.	Neuropsychopharmacology. 2011 Jan;36(1):339-54. Epub 2010 Jun 30. Review.	Neuropsychopharmacology. 2011	PubMed	citation	PMID:20592717	pubmed	20592717	create date:2010/07/02 | first author:Benedetti F
Impaired extinction retention in adolescent rats: effects of D-cycloserine.	/pubmed/20592716	McCallum J, Kim JH, Richardson R.	Neuropsychopharmacology. 2010 Sep;35(10):2134-42. Epub 2010 Jun 30.	Neuropsychopharmacology. 2010	PubMed	citation	PMID:20592716	pubmed	20592716	create date:2010/07/02 | first author:McCallum J
Affective cognition and its disruption in mood disorders.	/pubmed/20571485	Elliott R, Zahn R, Deakin JF, Anderson IM.	Neuropsychopharmacology. 2011 Jan;36(1):153-82. Epub 2010 Jun 23. Review.	Neuropsychopharmacology. 2011	PubMed	citation	PMID:20571485	pubmed	20571485	create date:2010/06/24 | first author:Elliott R
Genetic deletion of fatty acid amide hydrolase alters emotional behavior and serotonergic transmission in the dorsal raphe, prefrontal cortex, and hippocampus.	/pubmed/20571484	Bambico FR, Cassano T, Dominguez-Lopez S, Katz N, Walker CD, Piomelli D, Gobbi G.	Neuropsychopharmacology. 2010 Sep;35(10):2083-100. Epub 2010 Jun 23.	Neuropsychopharmacology. 2010	PubMed	citation	PMID:20571484	pubmed	20571484	create date:2010/06/24 | first author:Bambico FR
Evidence for abnormal forward trafficking of AMPA receptors in frontal cortex of elderly patients with schizophrenia.	/pubmed/20571483	Hammond JC, McCullumsmith RE, Funk AJ, Haroutunian V, Meador-Woodruff JH.	Neuropsychopharmacology. 2010 Sep;35(10):2110-9. Epub 2010 Jun 23.	Neuropsychopharmacology. 2010	PubMed	citation	PMID:20571483	pubmed	20571483	create date:2010/06/24 | first author:Hammond JC
Cannabinoid CB1 receptor immunoreactivity in the prefrontal cortex: Comparison of schizophrenia and major depressive disorder.	/pubmed/20555313	Eggan SM, Stoyak SR, Verrico CD, Lewis DA.	Neuropsychopharmacology. 2010 Sep;35(10):2060-71. Epub 2010 Jun 16.	Neuropsychopharmacology. 2010	PubMed	citation	PMID:20555313	pubmed	20555313	create date:2010/06/18 | first author:Eggan SM
A controlled, evidence-based trial of paliperidone palmitate, a long-acting injectable antipsychotic, in schizophrenia.	/pubmed/20555312	Nasrallah HA, Gopal S, Gassmann-Mayer C, Quiroz JA, Lim P, Eerdekens M, Yuen E, Hough D.	Neuropsychopharmacology. 2010 Sep;35(10):2072-82. Epub 2010 Jun 16.	Neuropsychopharmacology. 2010	PubMed	citation	PMID:20555312	pubmed	20555312	create date:2010/06/18 | first author:Nasrallah HA
Modulatory effects of modafinil on neural circuits regulating emotion and cognition.	/pubmed/20555311	Rasetti R, Mattay VS, Stankevich B, Skjei K, Blasi G, Sambataro F, Arrillaga-Romany IC, Goldberg TE, Callicott JH, Apud JA, Weinberger DR.	Neuropsychopharmacology. 2010 Sep;35(10):2101-9. Epub 2010 Jun 16.	Neuropsychopharmacology. 2010	PubMed	citation	PMID:20555311	pubmed	20555311	create date:2010/06/18 | first author:Rasetti R
The mGluR2 positive allosteric modulator BINA decreases cocaine self-administration and cue-induced cocaine-seeking and counteracts cocaine-induced enhancement of brain reward function in rats.	/pubmed/20555310	Jin X, Semenova S, Yang L, Ardecky R, Sheffler DJ, Dahl R, Conn PJ, Cosford ND, Markou A.	Neuropsychopharmacology. 2010 Sep;35(10):2021-36. Epub 2010 Jun 16.	Neuropsychopharmacology. 2010	PubMed	citation	PMID:20555310	pubmed	20555310	create date:2010/06/18 | first author:Jin X
Addendum: Paroxetine-induced increase in activity of locus coeruleus neurons in adolescent rats: implication of a countertherapeutic effect of an antidepressant.	/pubmed/20551901	West CH, Ritchie JC, Weiss JM.	Neuropsychopharmacology. 2010 Jul;35(8):1836-7. No abstract available.	Neuropsychopharmacology. 2010	PubMed	citation	PMID:20551901	pubmed	20551901	create date:2010/06/17 | first author:West CH
FKBP5 polymorphisms modify the effects of childhood trauma.	/pubmed/20551900	Koenen KC, Uddin M.	Neuropsychopharmacology. 2010 Jul;35(8):1623-4. No abstract available.	Neuropsychopharmacology. 2010	PubMed	citation	PMID:20551900	pubmed	20551900	create date:2010/06/17 | first author:Koenen KC
Why do we need to use animal models to study cognition and aging?	/pubmed/20551899	Granholm AC.	Neuropsychopharmacology. 2010 Jul;35(8):1621-2. No abstract available.	Neuropsychopharmacology. 2010	PubMed	citation	PMID:20551899	pubmed	20551899	create date:2010/06/17 | first author:Granholm AC
SSRI-enhanced locus coeruleus activity and adolescent suicide: lessons from animal models.	/pubmed/20551898	Liberzon I, George SA.	Neuropsychopharmacology. 2010 Jul;35(8):1619-20. No abstract available.	Neuropsychopharmacology. 2010	PubMed	citation	PMID:20551898	pubmed	20551898	create date:2010/06/17 | first author:Liberzon I
Blockade of astrocytic glutamate uptake in rats induces signs of anhedonia and impaired spatial memory.	/pubmed/20531459	Bechtholt-Gompf AJ, Walther HV, Adams MA, Carlezon WA Jr, Ongür D, Cohen BM.	Neuropsychopharmacology. 2010 Sep;35(10):2049-59. Epub 2010 Jun 9.	Neuropsychopharmacology. 2010	PubMed	citation	PMID:20531459	pubmed	20531459	create date:2010/06/10 | first author:Bechtholt-Gompf AJ
Association of the anxiogenic and alerting effects of caffeine with ADORA2A and ADORA1 polymorphisms and habitual level of caffeine consumption.	/pubmed/20520601	Rogers PJ, Hohoff C, Heatherley SV, Mullings EL, Maxfield PJ, Evershed RP, Deckert J, Nutt DJ.	Neuropsychopharmacology. 2010 Aug;35(9):1973-83. Epub 2010 Jun 2.	Neuropsychopharmacology. 2010	PubMed	citation	PMID:20520601	pubmed	20520601	create date:2010/06/04 | first author:Rogers PJ
Alcohol excites cerebellar Golgi cells by inhibiting the Na+/K+ ATPase.	/pubmed/20520600	Botta P, de Souza FM, Sangrey T, De Schutter E, Valenzuela CF.	Neuropsychopharmacology. 2010 Aug;35(9):1984-96. Epub 2010 Jun 2.	Neuropsychopharmacology. 2010	PubMed	citation	PMID:20520600	pubmed	20520600	create date:2010/06/04 | first author:Botta P
Stimulation of medial prefrontal cortex serotonin 2C (5-HT(2C)) receptors attenuates cocaine-seeking behavior.	/pubmed/20520599	Pentkowski NS, Duke FD, Weber SM, Pockros LA, Teer AP, Hamilton EC, Thiel KJ, Neisewander JL.	Neuropsychopharmacology. 2010 Sep;35(10):2037-48. Epub 2010 Jun 2.	Neuropsychopharmacology. 2010	PubMed	citation	PMID:20520599	pubmed	20520599	create date:2010/06/04 | first author:Pentkowski NS
Antipsychotics associated with the development of type 2 diabetes in antipsychotic-naïve schizophrenia patients.	/pubmed/20520598	Nielsen J, Skadhede S, Correll CU.	Neuropsychopharmacology. 2010 Aug;35(9):1997-2004. Epub 2010 Jun 2.	Neuropsychopharmacology. 2010	PubMed	citation	PMID:20520598	pubmed	20520598	create date:2010/06/04 | first author:Nielsen J
Effect of modafinil on impairments in neurobehavioral performance and learning associated with extended wakefulness and circadian misalignment.	/pubmed/20505660	Grady S, Aeschbach D, Wright KP Jr, Czeisler CA.	Neuropsychopharmacology. 2010 Aug;35(9):1910-20. Epub 2010 May 26.	Neuropsychopharmacology. 2010	PubMed	citation	PMID:20505660	pubmed	20505660	create date:2010/05/28 | first author:Grady S
Variation in nicotinic acetylcholine receptor genes is associated with multiple substance dependence phenotypes.	/pubmed/20485328	Sherva R, Kranzler HR, Yu Y, Logue MW, Poling J, Arias AJ, Anton RF, Oslin D, Farrer LA, Gelernter J.	Neuropsychopharmacology. 2010 Aug;35(9):1921-31. Epub 2010 May 19.	Neuropsychopharmacology. 2010	PubMed	citation	PMID:20485328	pubmed	20485328	create date:2010/05/21 | first author:Sherva R
Psychiatric stress testing: novel strategy for translational psychopharmacology.	/pubmed/20463680	Stahl SM.	Neuropsychopharmacology. 2010 Jun;35(7):1413-4. No abstract available.	Neuropsychopharmacology. 2010	PubMed	citation	PMID:20463680	pubmed	20463680	create date:2010/05/14 | first author:Stahl SM
Reboxetine enhances the olanzapine-induced antipsychotic-like effect, cortical dopamine outflow and NMDA receptor-mediated transmission.	/pubmed/20463659	Marcus MM, Jardemark K, Malmerfelt A, Björkholm C, Svensson TH.	Neuropsychopharmacology. 2010 Aug;35(9):1952-61. Epub 2010 May 12.	Neuropsychopharmacology. 2010	PubMed	citation	PMID:20463659	pubmed	20463659	create date:2010/05/14 | first author:Marcus MM
Striatal dopamine mediates the interface between motivational and cognitive control in humans: evidence from genetic imaging.	/pubmed/20463658	Aarts E, Roelofs A, Franke B, Rijpkema M, Fernández G, Helmich RC, Cools R.	Neuropsychopharmacology. 2010 Aug;35(9):1943-51. Epub 2010 May 12.	Neuropsychopharmacology. 2010	PubMed	citation	PMID:20463658	pubmed	20463658	create date:2010/05/14 | first author:Aarts E
The endocannabinoid system tonically regulates inhibitory transmission and depresses the effect of ethanol in central amygdala.	/pubmed/20463657	Roberto M, Cruz M, Bajo M, Siggins GR, Parsons LH, Schweitzer P.	Neuropsychopharmacology. 2010 Aug;35(9):1962-72. Epub 2010 May 12.	Neuropsychopharmacology. 2010	PubMed	citation	PMID:20463657	pubmed	20463657	create date:2010/05/14 | first author:Roberto M
Calcium/calmodulin-dependent protein kinase II mediates hippocampal glutamatergic plasticity during benzodiazepine withdrawal.	/pubmed/20445501	Shen G, Van Sickle BJ, Tietz EI.	Neuropsychopharmacology. 2010 Aug;35(9):1897-909. Epub 2010 May 5.	Neuropsychopharmacology. 2010	PubMed	citation	PMID:20445501	pubmed	20445501	create date:2010/05/07 | first author:Shen G
Behavioral stress may increase the rewarding valence of cocaine-associated cues through a dynorphin/kappa-opioid receptor-mediated mechanism without affecting associative learning or memory retrieval mechanisms.	/pubmed/20445500	Schindler AG, Li S, Chavkin C.	Neuropsychopharmacology. 2010 Aug;35(9):1932-42. Epub 2010 May 5.	Neuropsychopharmacology. 2010	PubMed	citation	PMID:20445500	pubmed	20445500	create date:2010/05/07 | first author:Schindler AG
Cannabidiol attenuates the appetitive effects of Delta 9-tetrahydrocannabinol in humans smoking their chosen cannabis.	/pubmed/20428110	Morgan CJ, Freeman TP, Schafer GL, Curran HV.	Neuropsychopharmacology. 2010 Aug;35(9):1879-85. Epub 2010 Apr 28.	Neuropsychopharmacology. 2010	PubMed	citation	PMID:20428110	pubmed	20428110	create date:2010/04/30 | first author:Morgan CJ
Prefrontal cortical changes following cognitive training in patients with chronic schizophrenia: effects of practice, generalization, and specificity.	/pubmed/20428109	Haut KM, Lim KO, MacDonald A 3rd.	Neuropsychopharmacology. 2010 Aug;35(9):1850-9. Epub 2010 Apr 28.	Neuropsychopharmacology. 2010	PubMed	citation	PMID:20428109	pubmed	20428109	create date:2010/04/30 | first author:Haut KM
Epistasis of the DRD2/ANKK1 Taq Ia and the BDNF Val66Met polymorphism impacts novelty seeking and harm avoidance.	/pubmed/20410875	Montag C, Markett S, Basten U, Stelzel C, Fiebach C, Canli T, Reuter M.	Neuropsychopharmacology. 2010 Aug;35(9):1860-7. Epub 2010 Apr 21.	Neuropsychopharmacology. 2010	PubMed	citation	PMID:20410875	pubmed	20410875	create date:2010/04/23 | first author:Montag C
Behavioral and neural analysis of GABA in the acquisition, consolidation, reconsolidation, and extinction of fear memory.	/pubmed/20410874	Makkar SR, Zhang SQ, Cranney J.	Neuropsychopharmacology. 2010 Jul;35(8):1625-52. Epub 2010 Apr 21. Review.	Neuropsychopharmacology. 2010	PubMed	citation	PMID:20410874	pubmed	20410874	create date:2010/04/23 | first author:Makkar SR
The antipsychotics olanzapine, risperidone, clozapine, and haloperidol are D2-selective ex vivo but not in vitro.	/pubmed/20410873	McCormick PN, Kapur S, Graff-Guerrero A, Raymond R, Nobrega JN, Wilson AA.	Neuropsychopharmacology. 2010 Jul;35(8):1826-35. Epub 2010 Apr 21.	Neuropsychopharmacology. 2010	PubMed	citation	PMID:20410873	pubmed	20410873	create date:2010/04/23 | first author:McCormick PN
Lateral paracapsular GABAergic synapses in the basolateral amygdala contribute to the anxiolytic effects of beta 3 adrenoceptor activation.	/pubmed/20410872	Silberman Y, Ariwodola OJ, Chappell AM, Yorgason JT, Weiner JL.	Neuropsychopharmacology. 2010 Aug;35(9):1886-96. Epub 2010 Apr 21.	Neuropsychopharmacology. 2010	PubMed	citation	PMID:20410872	pubmed	20410872	create date:2010/04/23 | first author:Silberman Y
Dual tasking and working memory in alcoholism: relation to frontocerebellar circuitry.	/pubmed/20410871	Chanraud S, Pitel AL, Rohlfing T, Pfefferbaum A, Sullivan EV.	Neuropsychopharmacology. 2010 Aug;35(9):1868-78. Epub 2010 Apr 21.	Neuropsychopharmacology. 2010	PubMed	citation	PMID:20410871	pubmed	20410871	create date:2010/04/23 | first author:Chanraud S
Inhibition of G-protein-activated inwardly rectifying K+ channels by the selective norepinephrine reuptake inhibitors atomoxetine and reboxetine.	/pubmed/20393461	Kobayashi T, Washiyama K, Ikeda K.	Neuropsychopharmacology. 2010 Jun;35(7):1560-9. Epub 2010 Mar 10.	Neuropsychopharmacology. 2010	PubMed	citation	PMID:20393461	pubmed	20393461	create date:2010/04/16 | first author:Kobayashi T
Anterior cingulate desynchronization and functional connectivity with the amygdala during a working memory task predict rapid antidepressant response to ketamine.	/pubmed/20393460	Salvadore G, Cornwell BR, Sambataro F, Latov D, Colon-Rosario V, Carver F, Holroyd T, DiazGranados N, Machado-Vieira R, Grillon C, Drevets WC, Zarate CA Jr.	Neuropsychopharmacology. 2010 Jun;35(7):1415-22. Epub 2010 Mar 10.	Neuropsychopharmacology. 2010	PubMed	citation	PMID:20393460	pubmed	20393460	create date:2010/04/16 | first author:Salvadore G
White matter integrity is associated with treatment outcome measures in cocaine dependence.	/pubmed/20393459	Xu J, DeVito EE, Worhunsky PD, Carroll KM, Rounsaville BJ, Potenza MN.	Neuropsychopharmacology. 2010 Jun;35(7):1541-9. Epub 2010 Mar 10.	Neuropsychopharmacology. 2010	PubMed	citation	PMID:20393459	pubmed	20393459	create date:2010/04/16 | first author:Xu J
Title	URL	Description	Details	ShortDetails	Resource	Type	Identifiers	Db	EntrezUID	Properties
Abnormal mGlu 5 receptor/endocannabinoid coupling in mice lacking FMRP and BC1 RNA.	/pubmed/20393458	Maccarrone M, Rossi S, Bari M, De Chiara V, Rapino C, Musella A, Bernardi G, Bagni C, Centonze D.	Neuropsychopharmacology. 2010 Jun;35(7):1500-9. Epub 2010 Mar 10.	Neuropsychopharmacology. 2010	PubMed	citation	PMID:20393458	pubmed	20393458	create date:2010/04/16 | first author:Maccarrone M
Altered neural cholinergic receptor systems in cocaine-addicted subjects.	/pubmed/20393457	Adinoff B, Devous MD Sr, Williams MJ, Best SE, Harris TS, Minhajuddin A, Zielinski T, Cullum M.	Neuropsychopharmacology. 2010 Jun;35(7):1485-99. Epub 2010 Mar 10.	Neuropsychopharmacology. 2010	PubMed	citation	PMID:20393457	pubmed	20393457	create date:2010/04/16 | first author:Adinoff B
Sensorimotor gating is associated with CHRNA3 polymorphisms in schizophrenia and healthy volunteers.	/pubmed/20393456	Petrovsky N, Quednow BB, Ettinger U, Schmechtig A, Mössner R, Collier DA, Kühn KU, Maier W, Wagner M, Kumari V.	Neuropsychopharmacology. 2010 Jun;35(7):1429-39. Epub 2010 Mar 10.	Neuropsychopharmacology. 2010	PubMed	citation	PMID:20393456	pubmed	20393456	create date:2010/04/16 | first author:Petrovsky N
Interaction of FKBP5 with childhood adversity on risk for post-traumatic stress disorder.	/pubmed/20393453	Xie P, Kranzler HR, Poling J, Stein MB, Anton RF, Farrer LA, Gelernter J.	Neuropsychopharmacology. 2010 Jul;35(8):1684-92. Epub 2010 Apr 14.	Neuropsychopharmacology. 2010	PubMed	citation	PMID:20393453	pubmed	20393453	create date:2010/04/16 | first author:Xie P
Ethanol blocks long-term potentiation of GABAergic synapses in the ventral tegmental area involving mu-opioid receptors.	/pubmed/20393452	Guan YZ, Ye JH.	Neuropsychopharmacology. 2010 Aug;35(9):1841-9. Epub 2010 Apr 14.	Neuropsychopharmacology. 2010	PubMed	citation	PMID:20393452	pubmed	20393452	create date:2010/04/16 | first author:Guan YZ
The mGluR5 antagonist MTEP dissociates the acquisition of predictive and incentive motivational properties of reward-paired stimuli in mice.	/pubmed/20375996	O'Connor EC, Crombag HS, Mead AN, Stephens DN.	Neuropsychopharmacology. 2010 Jul;35(8):1807-17. Epub 2010 Apr 7.	Neuropsychopharmacology. 2010	PubMed	citation	PMID:20375996	pubmed	20375996	create date:2010/04/09 | first author:O'Connor EC
Estrogen receptor 1 gene (ESR1) is associated with restrictive anorexia nervosa.	/pubmed/20375995	Versini A, Ramoz N, Le Strat Y, Scherag S, Ehrlich S, Boni C, Hinney A, Hebebrand J, Romo L, Guelfi JD, Gorwood P.	Neuropsychopharmacology. 2010 Jul;35(8):1818-25. Epub 2010 Apr 7.	Neuropsychopharmacology. 2010	PubMed	citation	PMID:20375995	pubmed	20375995	create date:2010/04/09 | first author:Versini A
Behavioral characteristics and neural mechanisms mediating performance in a rodent version of the Balloon Analog Risk Task.	/pubmed/20375994	Jentsch JD, Woods JA, Groman SM, Seu E.	Neuropsychopharmacology. 2010 Jul;35(8):1797-806. Epub 2010 Apr 7.	Neuropsychopharmacology. 2010	PubMed	citation	PMID:20375994	pubmed	20375994	create date:2010/04/09 | first author:Jentsch JD
Lithium-induced gray matter volume increase as a neural correlate of treatment response in bipolar disorder: a longitudinal brain imaging study.	/pubmed/20357761	Lyoo IK, Dager SR, Kim JE, Yoon SJ, Friedman SD, Dunner DL, Renshaw PF.	Neuropsychopharmacology. 2010 Jul;35(8):1743-50. Epub 2010 Mar 31.	Neuropsychopharmacology. 2010	PubMed	citation	PMID:20357761	pubmed	20357761	create date:2010/04/02 | first author:Lyoo IK
Noradrenergic alpha1 receptors as a novel target for the treatment of nicotine addiction.	/pubmed/20357760	Forget B, Wertheim C, Mascia P, Pushparaj A, Goldberg SR, Le Foll B.	Neuropsychopharmacology. 2010 Jul;35(8):1751-60. Epub 2010 Mar 31. Erratum in: Neuropsychopharmacology. 2010 Aug;35(9):2006.	Neuropsychopharmacology. 2010	PubMed	citation	PMID:20357760	pubmed	20357760	create date:2010/04/02 | first author:Forget B
Paroxetine-induced increase in activity of locus coeruleus neurons in adolescent rats: implication of a countertherapeutic effect of an antidepressant.	/pubmed/20357759	West CH, Ritchie JC, Weiss JM.	Neuropsychopharmacology. 2010 Jul;35(8):1653-63. Epub 2010 Mar 31.	Neuropsychopharmacology. 2010	PubMed	citation	PMID:20357759	pubmed	20357759	create date:2010/04/02 | first author:West CH
Genetic modulation of GABA levels in the anterior cingulate cortex by GAD1 and COMT.	/pubmed/20357758	Marenco S, Savostyanova AA, van der Veen JW, Geramita M, Stern A, Barnett AS, Kolachana B, Radulescu E, Zhang F, Callicott JH, Straub RE, Shen J, Weinberger DR.	Neuropsychopharmacology. 2010 Jul;35(8):1708-17. Epub 2010 Mar 31.	Neuropsychopharmacology. 2010	PubMed	citation	PMID:20357758	pubmed	20357758	create date:2010/04/02 | first author:Marenco S
Deficiency in the inhibitory serine-phosphorylation of glycogen synthase kinase-3 increases sensitivity to mood disturbances.	/pubmed/20357757	Polter A, Beurel E, Yang S, Garner R, Song L, Miller CA, Sweatt JD, McMahon L, Bartolucci AA, Li X, Jope RS.	Neuropsychopharmacology. 2010 Jul;35(8):1761-74. Epub 2010 Mar 31.	Neuropsychopharmacology. 2010	PubMed	citation	PMID:20357757	pubmed	20357757	create date:2010/04/02 | first author:Polter A
Stress impairs GABAergic network function in the hippocampus by activating nongenomic glucocorticoid receptors and affecting the integrity of the parvalbumin-expressing neuronal network.	/pubmed/20357756	Hu W, Zhang M, Czéh B, Flügge G, Zhang W.	Neuropsychopharmacology. 2010 Jul;35(8):1693-707. Epub 2010 Mar 31.	Neuropsychopharmacology. 2010	PubMed	citation	PMID:20357756	pubmed	20357756	create date:2010/04/02 | first author:Hu W
FAAH-/- mice display differential tolerance, dependence, and cannabinoid receptor adaptation after delta 9-tetrahydrocannabinol and anandamide administration.	/pubmed/20357755	Falenski KW, Thorpe AJ, Schlosburg JE, Cravatt BF, Abdullah RA, Smith TH, Selley DE, Lichtman AH, Sim-Selley LJ.	Neuropsychopharmacology. 2010 Jul;35(8):1775-87. Epub 2010 Mar 31.	Neuropsychopharmacology. 2010	PubMed	citation	PMID:20357755	pubmed	20357755	create date:2010/04/02 | first author:Falenski KW
Disconnection of the entorhinal cortex and dorsomedial striatum impairs the sensitivity to instrumental contingency degradation.	/pubmed/20357754	Lex B, Hauber W.	Neuropsychopharmacology. 2010 Jul;35(8):1788-96. Epub 2010 Mar 31.	Neuropsychopharmacology. 2010	PubMed	citation	PMID:20357754	pubmed	20357754	create date:2010/04/02 | first author:Lex B
Rosiglitazone rescues memory impairment in Alzheimer's transgenic mice: mechanisms involving a reduced amyloid and tau pathology.	/pubmed/20336061	Escribano L, Simón AM, Gimeno E, Cuadrado-Tejedor M, López de Maturana R, García-Osta A, Ricobaraza A, Pérez-Mediavilla A, Del Río J, Frechilla D.	Neuropsychopharmacology. 2010 Jun;35(7):1593-604. Epub 2010 Mar 24.	Neuropsychopharmacology. 2010	PubMed	citation	PMID:20336061	pubmed	20336061	create date:2010/03/26 | first author:Escribano L
A season-of-birth/DRD4 interaction predicts maximal body mass index in women with bulimia nervosa.	/pubmed/20336060	Levitan RD, Kaplan AS, Davis C, Lam RW, Kennedy JL.	Neuropsychopharmacology. 2010 Jul;35(8):1729-33. Epub 2010 Mar 24.	Neuropsychopharmacology. 2010	PubMed	citation	PMID:20336060	pubmed	20336060	create date:2010/03/26 | first author:Levitan RD
Effectiveness of medications used to attenuate antipsychotic-related weight gain and metabolic abnormalities: a systematic review and meta-analysis.	/pubmed/20336059	Maayan L, Vakhrusheva J, Correll CU.	Neuropsychopharmacology. 2010 Jun;35(7):1520-30. Epub 2010 Mar 24. Review.	Neuropsychopharmacology. 2010	PubMed	citation	PMID:20336059	pubmed	20336059	create date:2010/03/26 | first author:Maayan L
Reduction of endogenous kynurenic acid formation enhances extracellular glutamate, hippocampal plasticity, and cognitive behavior.	/pubmed/20336058	Potter MC, Elmer GI, Bergeron R, Albuquerque EX, Guidetti P, Wu HQ, Schwarcz R.	Neuropsychopharmacology. 2010 Jul;35(8):1734-42. Epub 2010 Mar 24.	Neuropsychopharmacology. 2010	PubMed	citation	PMID:20336058	pubmed	20336058	create date:2010/03/26 | first author:Potter MC
Nitric oxide synthase mediates the ability of darbepoetin alpha to improve the cognitive performance of STOP null mice.	/pubmed/20336057	Kajitani K, Thorne M, Samson M, Robertson GS.	Neuropsychopharmacology. 2010 Jul;35(8):1718-28. Epub 2010 Mar 24. Erratum in: Neuropsychopharmacology. 2010 Aug;35(9):2005.	Neuropsychopharmacology. 2010	PubMed	citation	PMID:20336057	pubmed	20336057	create date:2010/03/26 | first author:Kajitani K
Contrasting effects of increased and decreased dopamine transmission on latent inhibition in ovariectomized rats and their modulation by 17beta-estradiol: an animal model of menopausal psychosis?	/pubmed/20237462	Arad M, Weiner I.	Neuropsychopharmacology. 2010 Jun;35(7):1570-82. Epub 2010 Mar 17.	Neuropsychopharmacology. 2010	PubMed	citation	PMID:20237462	pubmed	20237462	create date:2010/03/20 | first author:Arad M
Acute stress impairs hippocampal mossy fiber-CA3 long-term potentiation by enhancing cAMP-specific phosphodiesterase 4 activity.	/pubmed/20237461	Chen CC, Yang CH, Huang CC, Hsu KS.	Neuropsychopharmacology. 2010 Jun;35(7):1605-17. Epub 2010 Mar 17.	Neuropsychopharmacology. 2010	PubMed	citation	PMID:20237461	pubmed	20237461	create date:2010/03/20 | first author:Chen CC
Gender-specific association of galanin polymorphisms with HPA-axis dysregulation, symptom severity, and antidepressant treatment response.	/pubmed/20237460	Unschuld PG, Ising M, Roeske D, Erhardt A, Specht M, Kloiber S, Uhr M, Müller-Myhsok B, Holsboer F, Binder EB.	Neuropsychopharmacology. 2010 Jun;35(7):1583-92. Epub 2010 Mar 17.	Neuropsychopharmacology. 2010	PubMed	citation	PMID:20237460	pubmed	20237460	create date:2010/03/20 | first author:Unschuld PG
Amphetamine exposure selectively enhances hippocampus-dependent spatial learning and attenuates amygdala-dependent cue learning.	/pubmed/20200510	Ito R, Canseliet M.	Neuropsychopharmacology. 2010 Jun;35(7):1440-52. Epub 2010 Mar 3.	Neuropsychopharmacology. 2010	PubMed	citation	PMID:20200510	pubmed	20200510	create date:2010/03/05 | first author:Ito R
Tesofensine, a novel triple monoamine reuptake inhibitor, induces appetite suppression by indirect stimulation of alpha1 adrenoceptor and dopamine D1 receptor pathways in the diet-induced obese rat.	/pubmed/20200509	Axel AM, Mikkelsen JD, Hansen HH.	Neuropsychopharmacology. 2010 Jun;35(7):1464-76. Epub 2010 Mar 3.	Neuropsychopharmacology. 2010	PubMed	citation	PMID:20200509	pubmed	20200509	create date:2010/03/05 | first author:Axel AM
Adenosine A1 receptors and microglial cells mediate CX3CL1-induced protection of hippocampal neurons against Glu-induced death.	/pubmed/20200508	Lauro C, Cipriani R, Catalano M, Trettel F, Chece G, Brusadin V, Antonilli L, van Rooijen N, Eusebi F, Fredholm BB, Limatola C.	Neuropsychopharmacology. 2010 Jun;35(7):1550-9. Epub 2010 Mar 3.	Neuropsychopharmacology. 2010	PubMed	citation	PMID:20200508	pubmed	20200508	create date:2010/03/05 | first author:Lauro C
Evidence of altered polyamine concentrations in cerebral cortex of suicide completers.	/pubmed/20200507	Chen GG, Fiori LM, Moquin L, Gratton A, Mamer O, Mechawar N, Turecki G.	Neuropsychopharmacology. 2010 Jun;35(7):1477-84. Epub 2010 Mar 3.	Neuropsychopharmacology. 2010	PubMed	citation	PMID:20200507	pubmed	20200507	create date:2010/03/05 | first author:Chen GG
Impact of lipid raft integrity on 5-HT3 receptor function and its modulation by antidepressants.	/pubmed/20200506	Nothdurfter C, Tanasic S, Di Benedetto B, Rammes G, Wagner EM, Kirmeier T, Ganal V, Kessler JS, Rein T, Holsboer F, Rupprecht R.	Neuropsychopharmacology. 2010 Jun;35(7):1510-9. Epub 2010 Mar 3.	Neuropsychopharmacology. 2010	PubMed	citation	PMID:20200506	pubmed	20200506	create date:2010/03/05 | first author:Nothdurfter C
Long-Evans rats acquire operant self-administration of 20% ethanol without sucrose fading.	/pubmed/20200505	Simms JA, Bito-Onon JJ, Chatterjee S, Bartlett SE.	Neuropsychopharmacology. 2010 Jun;35(7):1453-63. Epub 2010 Mar 3.	Neuropsychopharmacology. 2010	PubMed	citation	PMID:20200505	pubmed	20200505	create date:2010/03/05 | first author:Simms JA
TrkB/BDNF-dependent striatal plasticity and behavior in a genetic model of epilepsy: modulation by valproic acid.	/pubmed/20200504	Ghiglieri V, Sgobio C, Patassini S, Bagetta V, Fejtova A, Giampà C, Marinucci S, Heyden A, Gundelfinger ED, Fusco FR, Calabresi P, Picconi B.	Neuropsychopharmacology. 2010 Jun;35(7):1531-40. Epub 2010 Mar 3.	Neuropsychopharmacology. 2010	PubMed	citation	PMID:20200504	pubmed	20200504	create date:2010/03/05 | first author:Ghiglieri V
Interactions between age, stress and insulin on cognition: implications for Alzheimer's disease.	/pubmed/20182419	Solas M, Aisa B, Mugueta MC, Del Río J, Tordera RM, Ramírez MJ.	Neuropsychopharmacology. 2010 Jul;35(8):1664-73. Epub 2010 Feb 24.	Neuropsychopharmacology. 2010	PubMed	citation	PMID:20182419	pubmed	20182419	create date:2010/02/26 | first author:Solas M
The expression of VGF is reduced in leukocytes of depressed patients and it is restored by effective antidepressant treatment.	/pubmed/20164831	Cattaneo A, Sesta A, Calabrese F, Nielsen G, Riva MA, Gennarelli M.	Neuropsychopharmacology. 2010 Jun;35(7):1423-8. Epub 2010 Mar 17.	Neuropsychopharmacology. 2010	PubMed	citation	PMID:20164831	pubmed	20164831	create date:2010/02/19 | first author:Cattaneo A
Differential regulation of behavioral tolerance to WIN55,212-2 by GASP1.	/pubmed/20164830	Martini L, Thompson D, Kharazia V, Whistler JL.	Neuropsychopharmacology. 2010 May;35(6):1363-73. Epub 2010 Feb 17.	Neuropsychopharmacology. 2010	PubMed	citation	PMID:20164830	pubmed	20164830	create date:2010/02/19 | first author:Martini L
Enhancement of attentional performance by selective stimulation of alpha4beta2(*) nAChRs: underlying cholinergic mechanisms.	/pubmed/20147893	Howe WM, Ji J, Parikh V, Williams S, Mocaër E, Trocmé-Thibierge C, Sarter M.	Neuropsychopharmacology. 2010 May;35(6):1391-401. Epub 2010 Feb 10.	Neuropsychopharmacology. 2010	PubMed	citation	PMID:20147893	pubmed	20147893	create date:2010/02/12 | first author:Howe WM
Convergent evidence that choline acetyltransferase gene variation is associated with prospective smoking cessation and nicotine dependence.	/pubmed/20147892	Ray R, Mitra N, Baldwin D, Guo M, Patterson F, Heitjan DF, Jepson C, Wileyto EP, Wei J, Payne T, Ma JZ, Li MD, Lerman C.	Neuropsychopharmacology. 2010 May;35(6):1374-82. Epub 2010 Feb 10.	Neuropsychopharmacology. 2010	PubMed	citation	PMID:20147892	pubmed	20147892	create date:2010/02/12 | first author:Ray R
Childhood stress, serotonin transporter gene and brain structures in major depression.	/pubmed/20147891	Frodl T, Reinhold E, Koutsouleris N, Donohoe G, Bondy B, Reiser M, Möller HJ, Meisenzahl EM.	Neuropsychopharmacology. 2010 May;35(6):1383-90. Epub 2010 Feb 10.	Neuropsychopharmacology. 2010	PubMed	citation	PMID:20147891	pubmed	20147891	create date:2010/02/12 | first author:Frodl T
Confirmation and generalization of an alcohol-dependence locus on chromosome 10q.	/pubmed/20147890	Panhuysen CI, Kranzler HR, Yu Y, Weiss RD, Brady K, Poling J, Farrer LA, Gelernter J.	Neuropsychopharmacology. 2010 May;35(6):1325-32. Epub 2010 Feb 10.	Neuropsychopharmacology. 2010	PubMed	citation	PMID:20147890	pubmed	20147890	create date:2010/02/12 | first author:Panhuysen CI
Amygdala transcriptome and cellular mechanisms underlying stress-enhanced fear learning in a rat model of posttraumatic stress disorder.	/pubmed/20147889	Ponomarev I, Rau V, Eger EI, Harris RA, Fanselow MS.	Neuropsychopharmacology. 2010 May;35(6):1402-11. Epub 2010 Feb 10.	Neuropsychopharmacology. 2010	PubMed	citation	PMID:20147889	pubmed	20147889	create date:2010/02/12 | first author:Ponomarev I
An animal model for the treatment of Alzheimer's disease: potential for a new direction in therapies that enhance the epigenic mechanisms of memory formation.	/pubmed/20145633	Eichenbaum HB.	Neuropsychopharmacology. 2010 Mar;35(4):853-4. No abstract available.	Neuropsychopharmacology. 2010	PubMed	citation	PMID:20145633	pubmed	20145633	create date:2010/02/11 | first author:Eichenbaum HB
Allosteric antipsychotics: m4 muscarinic potentiators as novel treatments for schizophrenia.	/pubmed/20145632	Farrell M, Roth BL.	Neuropsychopharmacology. 2010 Mar;35(4):851-2. No abstract available.	Neuropsychopharmacology. 2010	PubMed	citation	PMID:20145632	pubmed	20145632	create date:2010/02/11 | first author:Farrell M
Fibroblast growth factor-2 enhances extinction and reduces renewal of conditioned fear.	/pubmed/20130536	Graham BM, Richardson R.	Neuropsychopharmacology. 2010 May;35(6):1348-55. Epub 2010 Feb 3.	Neuropsychopharmacology. 2010	PubMed	citation	PMID:20130536	pubmed	20130536	create date:2010/02/05 | first author:Graham BM
Pergolide treatment of cognitive deficits associated with schizotypal personality disorder: continued evidence of the importance of the dopamine system in the schizophrenia spectrum.	/pubmed/20130535	McClure MM, Harvey PD, Goodman M, Triebwasser J, New A, Koenigsberg HW, Sprung LJ, Flory JD, Siever LJ.	Neuropsychopharmacology. 2010 May;35(6):1356-62. Epub 2010 Feb 3.	Neuropsychopharmacology. 2010	PubMed	citation	PMID:20130535	pubmed	20130535	create date:2010/02/05 | first author:McClure MM
Changes in central sodium and not osmolarity or lactate induce panic-like responses in a model of panic disorder.	/pubmed/20130534	Molosh AI, Johnson PL, Fitz SD, Dimicco JA, Herman JP, Shekhar A.	Neuropsychopharmacology. 2010 May;35(6):1333-47. Epub 2010 Feb 3.	Neuropsychopharmacology. 2010	PubMed	citation	PMID:20130534	pubmed	20130534	create date:2010/02/05 | first author:Molosh AI
CRF-1 antagonist and CRF-2 agonist decrease binge-like ethanol drinking in C57BL/6J mice independent of the HPA axis.	/pubmed/20130533	Lowery EG, Spanos M, Navarro M, Lyons AM, Hodge CW, Thiele TE.	Neuropsychopharmacology. 2010 May;35(6):1241-52. Epub 2010 Feb 3.	Neuropsychopharmacology. 2010	PubMed	citation	PMID:20130533	pubmed	20130533	create date:2010/02/05 | first author:Lowery EG
The potentially deleterious impact of muscle activity on gamma band inferences.	/pubmed/20111029	Shackman AJ.	Neuropsychopharmacology. 2010 Feb;35(3):847; author reply 848-9. No abstract available.	Neuropsychopharmacology. 2010	PubMed	citation	PMID:20111029	pubmed	20111029	create date:2010/01/30 | first author:Shackman AJ
Serotonin modulates sensitivity to reward and negative feedback in a probabilistic reversal learning task in rats.	/pubmed/20107431	Bari A, Theobald DE, Caprioli D, Mar AC, Aidoo-Micah A, Dalley JW, Robbins TW.	Neuropsychopharmacology. 2010 May;35(6):1290-301. Epub 2010 Jan 27.	Neuropsychopharmacology. 2010	PubMed	citation	PMID:20107431	pubmed	20107431	create date:2010/01/29 | first author:Bari A
A common polymorphism in the cannabinoid receptor 1 (CNR1) gene is associated with antipsychotic-induced weight gain in Schizophrenia.	/pubmed/20107430	Tiwari AK, Zai CC, Likhodi O, Lisker A, Singh D, Souza RP, Batra P, Zaidi SH, Chen S, Liu F, Puls I, Meltzer HY, Lieberman JA, Kennedy JL, Müller DJ.	Neuropsychopharmacology. 2010 May;35(6):1315-24. Epub 2010 Jan 27.	Neuropsychopharmacology. 2010	PubMed	citation	PMID:20107430	pubmed	20107430	create date:2010/01/29 | first author:Tiwari AK
Neutralization of tumor necrosis factor-related apoptosis-inducing ligand reduces spinal cord injury damage in mice.	/pubmed/20107429	Cantarella G, Di Benedetto G, Scollo M, Paterniti I, Cuzzocrea S, Bosco P, Nocentini G, Riccardi C, Bernardini R.	Neuropsychopharmacology. 2010 May;35(6):1302-14. Epub 2010 Jan 27.	Neuropsychopharmacology. 2010	PubMed	citation	PMID:20107429	pubmed	20107429	create date:2010/01/29 | first author:Cantarella G
Serotonin transporter genotype and action monitoring dysfunction: a possible substrate underlying increased vulnerability to depression.	/pubmed/20090673	Holmes AJ, Bogdan R, Pizzagalli DA.	Neuropsychopharmacology. 2010 Apr;35(5):1186-97. Epub 2010 Jan 20.	Neuropsychopharmacology. 2010	PubMed	citation	PMID:20090673	pubmed	20090673	create date:2010/01/22 | first author:Holmes AJ
Title	URL	Description	Details	ShortDetails	Resource	Type	Identifiers	Db	EntrezUID	Properties
Impulsivity characterization in the Roman high- and low-avoidance rat strains: behavioral and neurochemical differences.	/pubmed/20090672	Moreno M, Cardona D, Gómez MJ, Sánchez-Santed F, Tobeña A, Fernández-Teruel A, Campa L, Suñol C, Escarabajal MD, Torres C, Flores P.	Neuropsychopharmacology. 2010 Apr;35(5):1198-208. Epub 2010 Jan 20.	Neuropsychopharmacology. 2010	PubMed	citation	PMID:20090672	pubmed	20090672	create date:2010/01/22 | first author:Moreno M
Neural responses to BEGIN- and END-stimuli of the smoking ritual in nonsmokers, nondeprived smokers, and deprived smokers.	/pubmed/20090671	Stippekohl B, Winkler M, Mucha RF, Pauli P, Walter B, Vaitl D, Stark R.	Neuropsychopharmacology. 2010 Apr;35(5):1209-25. Epub 2010 Jan 20.	Neuropsychopharmacology. 2010	PubMed	citation	PMID:20090671	pubmed	20090671	create date:2010/01/22 | first author:Stippekohl B
Opposite effects of stimulant and antipsychotic drugs on striatal fast-spiking interneurons.	/pubmed/20090670	Wiltschko AB, Pettibone JR, Berke JD.	Neuropsychopharmacology. 2010 May;35(6):1261-70. Epub 2010 Jan 20.	Neuropsychopharmacology. 2010	PubMed	citation	PMID:20090670	pubmed	20090670	create date:2010/01/22 | first author:Wiltschko AB
Circumstances under which practice does not make perfect: a review of the practice effect literature in schizophrenia and its relevance to clinical treatment studies.	/pubmed/20090669	Goldberg TE, Keefe RS, Goldman RS, Robinson DG, Harvey PD.	Neuropsychopharmacology. 2010 Apr;35(5):1053-62. Epub 2010 Jan 20. Review.	Neuropsychopharmacology. 2010	PubMed	citation	PMID:20090669	pubmed	20090669	create date:2010/01/22 | first author:Goldberg TE
Interaction of FKBP5, a stress-related gene, with childhood trauma increases the risk for attempting suicide.	/pubmed/20090668	Roy A, Gorodetsky E, Yuan Q, Goldman D, Enoch MA.	Neuropsychopharmacology. 2010 Jul;35(8):1674-83. Epub 2010 Jan 20.	Neuropsychopharmacology. 2010	PubMed	citation	PMID:20090668	pubmed	20090668	create date:2010/01/22 | first author:Roy A
Differential role of muscarinic transmission within the entorhinal cortex and basolateral amygdala in the processing of irrelevant stimuli.	/pubmed/20072122	Barak S, Weiner I.	Neuropsychopharmacology. 2010 Apr;35(5):1073-82. Epub 2010 Jan 13.	Neuropsychopharmacology. 2010	PubMed	citation	PMID:20072122	pubmed	20072122	create date:2010/01/15 | first author:Barak S
The mGluR2/3 agonist LY379268 blocks the effects of GLT-1 upregulation on prepulse inhibition of the startle reflex in adult rats.	/pubmed/20072121	Bellesi M, Conti F.	Neuropsychopharmacology. 2010 May;35(6):1253-60. Epub 2010 Jan 13.	Neuropsychopharmacology. 2010	PubMed	citation	PMID:20072121	pubmed	20072121	create date:2010/01/15 | first author:Bellesi M
Differential activation of the periaqueductal gray by mild anxiogenic stress at different stages of the estrous cycle in female rats.	/pubmed/20072120	Devall AJ, Lovick TA.	Neuropsychopharmacology. 2010 Apr;35(5):1174-85. Epub 2010 Jan 13.	Neuropsychopharmacology. 2010	PubMed	citation	PMID:20072120	pubmed	20072120	create date:2010/01/15 | first author:Devall AJ
Association of the HSPG2 gene with neuroleptic-induced tardive dyskinesia.	/pubmed/20072119	Syu A, Ishiguro H, Inada T, Horiuchi Y, Tanaka S, Ishikawa M, Arai M, Itokawa M, Niizato K, Iritani S, Ozaki N, Takahashi M, Kakita A, Takahashi H, Nawa H, Keino-Masu K, Arikawa-Hirasawa E, Arinami T.	Neuropsychopharmacology. 2010 Apr;35(5):1155-64. Epub 2010 Jan 13.	Neuropsychopharmacology. 2010	PubMed	citation	PMID:20072119	pubmed	20072119	create date:2010/01/15 | first author:Syu A
The role of the striatum in compulsive behavior in intact and orbitofrontal-cortex-lesioned rats: possible involvement of the serotonergic system.	/pubmed/20072118	Schilman EA, Klavir O, Winter C, Sohr R, Joel D.	Neuropsychopharmacology. 2010 Mar;35(4):1026-39. Epub 2010 Jan 13.	Neuropsychopharmacology. 2010	PubMed	citation	PMID:20072118	pubmed	20072118	create date:2010/01/15 | first author:Schilman EA
The serotonergic projection from the median raphe nucleus to the ventral hippocampus is involved in the retrieval of fear memory through the corticotropin-releasing factor type 2 receptor.	/pubmed/20072117	Ohmura Y, Izumi T, Yamaguchi T, Tsutsui-Kimura I, Yoshida T, Yoshioka M.	Neuropsychopharmacology. 2010 May;35(6):1271-8. Epub 2010 Jan 13.	Neuropsychopharmacology. 2010	PubMed	citation	PMID:20072117	pubmed	20072117	create date:2010/01/15 | first author:Ohmura Y
Differential association of circadian genes with mood disorders: CRY1 and NPAS2 are associated with unipolar major depression and CLOCK and VIP with bipolar disorder.	/pubmed/20072116	Soria V, Martínez-Amorós E, Escaramís G, Valero J, Pérez-Egea R, García C, Gutiérrez-Zotes A, Puigdemont D, Bayés M, Crespo JM, Martorell L, Vilella E, Labad A, Vallejo J, Pérez V, Menchón JM, Estivill X, Gratacòs M, Urretavizcaya M.	Neuropsychopharmacology. 2010 May;35(6):1279-89. Epub 2010 Jan 13.	Neuropsychopharmacology. 2010	PubMed	citation	PMID:20072116	pubmed	20072116	create date:2010/01/15 | first author:Soria V
Positive effects of cholinergic stimulation favor young APOE epsilon4 carriers.	/pubmed/20072115	Marchant NL, King SL, Tabet N, Rusted JM.	Neuropsychopharmacology. 2010 Apr;35(5):1090-6. Epub 2010 Jan 13.	Neuropsychopharmacology. 2010	PubMed	citation	PMID:20072115	pubmed	20072115	create date:2010/01/15 | first author:Marchant NL
A novel mechanism and treatment target for presynaptic abnormalities in specific striatal regions in schizophrenia.	/pubmed/20072114	Barakauskas VE, Beasley CL, Barr AM, Ypsilanti AR, Li HY, Thornton AE, Wong H, Rosokilja G, Mann JJ, Mancevski B, Jakovski Z, Davceva N, Ilievski B, Dwork AJ, Falkai P, Honer WG.	Neuropsychopharmacology. 2010 Apr;35(5):1226-38. Epub 2010 Jan 13.	Neuropsychopharmacology. 2010	PubMed	citation	PMID:20072114	pubmed	20072114	create date:2010/01/15 | first author:Barakauskas VE
Previous stress attenuates the susceptibility to Midazolam's disruptive effect on fear memory reconsolidation: influence of pre-reactivation D-cycloserine administration.	/pubmed/20043007	Bustos SG, Giachero M, Maldonado H, Molina VA.	Neuropsychopharmacology. 2010 Apr;35(5):1097-108. Epub 2009 Dec 30.	Neuropsychopharmacology. 2010	PubMed	citation	PMID:20043007	pubmed	20043007	create date:2010/01/01 | first author:Bustos SG
Familial risk for mood disorder and the personality risk factor, neuroticism, interact in their association with frontolimbic serotonin 2A receptor binding.	/pubmed/20043006	Frokjaer VG, Vinberg M, Erritzoe D, Baaré W, Holst KK, Mortensen EL, Arfan H, Madsen J, Jernigan TL, Kessing LV, Knudsen GM.	Neuropsychopharmacology. 2010 Apr;35(5):1129-37. Epub 2009 Dec 30.	Neuropsychopharmacology. 2010	PubMed	citation	PMID:20043006	pubmed	20043006	create date:2010/01/01 | first author:Frokjaer VG
Neurochemical alterations in methamphetamine-dependent patients treated with cytidine-5'-diphosphate choline: a longitudinal proton magnetic resonance spectroscopy study.	/pubmed/20043005	Yoon SJ, Lyoo IK, Kim HJ, Kim TS, Sung YH, Kim N, Lukas SE, Renshaw PF.	Neuropsychopharmacology. 2010 Apr;35(5):1165-73. Epub 2009 Dec 30.	Neuropsychopharmacology. 2010	PubMed	citation	PMID:20043005	pubmed	20043005	create date:2010/01/01 | first author:Yoon SJ
R7BP complexes with RGS9-2 and RGS7 in the striatum differentially control motor learning and locomotor responses to cocaine.	/pubmed/20043004	Anderson GR, Cao Y, Davidson S, Truong HV, Pravetoni M, Thomas MJ, Wickman K, Giesler GJ Jr, Martemyanov KA.	Neuropsychopharmacology. 2010 Mar;35(4):1040-50. Epub 2009 Dec 30.	Neuropsychopharmacology. 2010	PubMed	citation	PMID:20043004	pubmed	20043004	create date:2010/01/01 | first author:Anderson GR
A sensitive period of mice inhibitory system to neonatal GABA enhancement by vigabatrin is brain region dependent.	/pubmed/20043003	Levav-Rabkin T, Melamed O, Clarke G, Farber M, Cryan JF, Dinan TG, Grossman Y, Golan HM.	Neuropsychopharmacology. 2010 Apr;35(5):1138-54. Epub 2009 Dec 30.	Neuropsychopharmacology. 2010	PubMed	citation	PMID:20043003	pubmed	20043003	create date:2010/01/01 | first author:Levav-Rabkin T
Ambiguous-cue interpretation is biased under stress- and depression-like states in rats.	/pubmed/20043002	Enkel T, Gholizadeh D, von Bohlen Und Halbach O, Sanchis-Segura C, Hurlemann R, Spanagel R, Gass P, Vollmayr B.	Neuropsychopharmacology. 2010 Mar;35(4):1008-15. Epub 2009 Dec 30.	Neuropsychopharmacology. 2010	PubMed	citation	PMID:20043002	pubmed	20043002	create date:2010/01/01 | first author:Enkel T
Risk-taking behavior in a gambling task associated with variations in the tryptophan hydroxylase 2 gene: relevance to psychiatric disorders.	/pubmed/20043001	Juhasz G, Downey D, Hinvest N, Thomas E, Chase D, Toth ZG, Lloyd-Williams K, Mekli K, Platt H, Payton A, Bagdy G, Elliott R, Deakin JF, Anderson IM.	Neuropsychopharmacology. 2010 Apr;35(5):1109-19. Epub 2009 Dec 30.	Neuropsychopharmacology. 2010	PubMed	citation	PMID:20043001	pubmed	20043001	create date:2010/01/01 | first author:Juhasz G
Association of SOD2, a mitochondrial antioxidant enzyme, with gray matter volume shrinkage in alcoholics.	/pubmed/20043000	Srivastava V, Buzas B, Momenan R, Oroszi G, Pulay AJ, Enoch MA, Hommer DW, Goldman D.	Neuropsychopharmacology. 2010 Apr;35(5):1120-8. Epub 2009 Dec 30.	Neuropsychopharmacology. 2010	PubMed	citation	PMID:20043000	pubmed	20043000	create date:2010/01/01 | first author:Srivastava V
BDNF Val66Met is associated with introversion and interacts with 5-HTTLPR to influence neuroticism.	/pubmed/20042999	Terracciano A, Tanaka T, Sutin AR, Deiana B, Balaci L, Sanna S, Olla N, Maschio A, Uda M, Ferrucci L, Schlessinger D, Costa PT Jr.	Neuropsychopharmacology. 2010 Apr;35(5):1083-9. Epub 2009 Dec 30.	Neuropsychopharmacology. 2010	PubMed	citation	PMID:20042999	pubmed	20042999	create date:2010/01/01 | first author:Terracciano A
Repetitive self-grooming behavior in the BTBR mouse model of autism is blocked by the mGluR5 antagonist MPEP.	/pubmed/20032969	Silverman JL, Tolu SS, Barkan CL, Crawley JN.	Neuropsychopharmacology. 2010 Mar;35(4):976-89. Epub 2009 Dec 23.	Neuropsychopharmacology. 2010	PubMed	citation	PMID:20032969	pubmed	20032969	create date:2009/12/25 | first author:Silverman JL
Prototypic GABA(A) receptor agonist muscimol acts preferentially through forebrain high-affinity binding sites.	/pubmed/20032968	Chandra D, Halonen LM, Linden AM, Procaccini C, Hellsten K, Homanics GE, Korpi ER.	Neuropsychopharmacology. 2010 Mar;35(4):999-1007. Epub 2009 Dec 23.	Neuropsychopharmacology. 2010	PubMed	citation	PMID:20032968	pubmed	20032968	create date:2009/12/25 | first author:Chandra D
Treatment strategies targeting excess hippocampal activity benefit aged rats with cognitive impairment.	/pubmed/20032967	Koh MT, Haberman RP, Foti S, McCown TJ, Gallagher M.	Neuropsychopharmacology. 2010 Mar;35(4):1016-25. Epub 2009 Dec 23.	Neuropsychopharmacology. 2010	PubMed	citation	PMID:20032967	pubmed	20032967	create date:2009/12/25 | first author:Koh MT
Dopaminergic signaling mediates the motivational response underlying the opponent process to chronic but not acute nicotine.	/pubmed/20032966	Grieder TE, Sellings LH, Vargas-Perez H, Ting-A-Kee R, Siu EC, Tyndale RF, van der Kooy D.	Neuropsychopharmacology. 2010 Mar;35(4):943-54. Epub 2009 Dec 23.	Neuropsychopharmacology. 2010	PubMed	citation	PMID:20032966	pubmed	20032966	create date:2009/12/25 | first author:Grieder TE
Convergent Functional Genomics: what we have learned and can learn about genes, pathways, and mechanisms.	/pubmed/20010721	Niculescu AB, Le-Niculescu H.	Neuropsychopharmacology. 2010 Jan;35(1):355-6. No abstract available.	Neuropsychopharmacology. 2010	PubMed	citation	PMID:20010721	pubmed	20010721	create date:2009/12/17 | first author:Niculescu AB
New vaccine development for chronic brain disease.	/pubmed/20010720	Barrett AD, Kayed R, Jackson GR, Cunningham KA.	Neuropsychopharmacology. 2010 Jan;35(1):354. No abstract available.	Neuropsychopharmacology. 2010	PubMed	citation	PMID:20010720	pubmed	20010720	create date:2009/12/17 | first author:Barrett AD
Orexin/hypocretin in psychiatric disorders: present state of knowledge and future potential.	/pubmed/20010719	Borgland SL, Labouèbe G.	Neuropsychopharmacology. 2010 Jan;35(1):353-4. No abstract available.	Neuropsychopharmacology. 2010	PubMed	citation	PMID:20010719	pubmed	20010719	create date:2009/12/17 | first author:Borgland SL
Normalizing drug-induced neuronal plasticity in nucleus accumbens weakens enduring drug-seeking behavior.	/pubmed/20010718	Zhou W.	Neuropsychopharmacology. 2010 Jan;35(1):352-3. No abstract available.	Neuropsychopharmacology. 2010	PubMed	citation	PMID:20010718	pubmed	20010718	create date:2009/12/17 | first author:Zhou W
Antidepressants, age, and neuroprogenitors.	/pubmed/20010717	Boldrini M, Arango V.	Neuropsychopharmacology. 2010 Jan;35(1):351-2. No abstract available.	Neuropsychopharmacology. 2010	PubMed	citation	PMID:20010717	pubmed	20010717	create date:2009/12/17 | first author:Boldrini M
Neuronal signaling pathways: genetic insights into the pathophysiology of major mental illness.	/pubmed/20010716	Margolis RL, Ross CA.	Neuropsychopharmacology. 2010 Jan;35(1):350-1. No abstract available.	Neuropsychopharmacology. 2010	PubMed	citation	PMID:20010716	pubmed	20010716	create date:2009/12/17 | first author:Margolis RL
Imaging and genetics advances in understanding geriatric depression.	/pubmed/20010715	Steffens DC.	Neuropsychopharmacology. 2010 Jan;35(1):349-50. No abstract available.	Neuropsychopharmacology. 2010	PubMed	citation	PMID:20010715	pubmed	20010715	create date:2009/12/17 | first author:Steffens DC
Advances in PET analyses of stress and dopamine.	/pubmed/20010714	Mizrahi R.	Neuropsychopharmacology. 2010 Jan;35(1):348-9. No abstract available.	Neuropsychopharmacology. 2010	PubMed	citation	PMID:20010714	pubmed	20010714	create date:2009/12/17 | first author:Mizrahi R
Induced pluripotent stem (iPS) cells and their future in psychiatry.	/pubmed/20010713	Kim KS.	Neuropsychopharmacology. 2010 Jan;35(1):346-8. No abstract available.	Neuropsychopharmacology. 2010	PubMed	citation	PMID:20010713	pubmed	20010713	create date:2009/12/17 | first author:Kim KS
Ligand functional selectivity advances our understanding of drug mechanisms and drug discovery.	/pubmed/20010712	Mailman RB, Murthy V.	Neuropsychopharmacology. 2010 Jan;35(1):345-6. No abstract available.	Neuropsychopharmacology. 2010	PubMed	citation	PMID:20010712	pubmed	20010712	create date:2009/12/17 | first author:Mailman RB
Trick or treat? neurodevelopmental consequences of pharmacotherapy for affective disorders.	/pubmed/20010711	Frost DO, Gibb R, Kolb B.	Neuropsychopharmacology. 2010 Jan;35(1):344-5. No abstract available.	Neuropsychopharmacology. 2010	PubMed	citation	PMID:20010711	pubmed	20010711	create date:2009/12/17 | first author:Frost DO
Modafinil: an anti-relapse medication.	/pubmed/20010710	Tahsili-Fahadan P, Malcolm R, Aston-Jones G.	Neuropsychopharmacology. 2010 Jan;35(1):343-4. No abstract available.	Neuropsychopharmacology. 2010	PubMed	citation	PMID:20010710	pubmed	20010710	create date:2009/12/17 | first author:Tahsili-Fahadan P
Neurocartography.	/pubmed/20010709	Kasthuri N, Lichtman JW.	Neuropsychopharmacology. 2010 Jan;35(1):342-3. No abstract available.	Neuropsychopharmacology. 2010	PubMed	citation	PMID:20010709	pubmed	20010709	create date:2009/12/17 | first author:Kasthuri N
Dissecting the neural circuitry of addiction and psychiatric disease with optogenetics.	/pubmed/20010708	Stuber GD.	Neuropsychopharmacology. 2010 Jan;35(1):341-2. No abstract available.	Neuropsychopharmacology. 2010	PubMed	citation	PMID:20010708	pubmed	20010708	create date:2009/12/17 | first author:Stuber GD
Sex-related functional asymmetry in the limbic brain.	/pubmed/20010707	Koscik T, Bechara A, Tranel D.	Neuropsychopharmacology. 2010 Jan;35(1):340-1. No abstract available.	Neuropsychopharmacology. 2010	PubMed	citation	PMID:20010707	pubmed	20010707	create date:2009/12/17 | first author:Koscik T
Imaging advances in developing new medications for addiction.	/pubmed/20010706	Moeller FG, Kjome KL, Ma L.	Neuropsychopharmacology. 2010 Jan;35(1):339-40. No abstract available.	Neuropsychopharmacology. 2010	PubMed	citation	PMID:20010706	pubmed	20010706	create date:2009/12/17 | first author:Moeller FG
The emerging role of integrins in neuropsychiatric disorders.	/pubmed/20010705	Carneiro AM.	Neuropsychopharmacology. 2010 Jan;35(1):338-9. No abstract available.	Neuropsychopharmacology. 2010	PubMed	citation	PMID:20010705	pubmed	20010705	create date:2009/12/17 | first author:Carneiro AM
Exploring the molecular basis of addiction: drug-induced neuroadaptations.	/pubmed/20010704	Morón JA, Green TA.	Neuropsychopharmacology. 2010 Jan;35(1):337-8. No abstract available.	Neuropsychopharmacology. 2010	PubMed	citation	PMID:20010704	pubmed	20010704	create date:2009/12/17 | first author:Morón JA
The role of the ventral pallidum in psychiatric disorders.	/pubmed/20010703	Napier TC, Mickiewicz AL.	Neuropsychopharmacology. 2010 Jan;35(1):337. No abstract available.	Neuropsychopharmacology. 2010	PubMed	citation	PMID:20010703	pubmed	20010703	create date:2009/12/17 | first author:Napier TC
Neurocircuitry: a window into the networks underlying neuropsychiatric disease.	/pubmed/20010702	Haber SN, Rauch SL.	Neuropsychopharmacology. 2010 Jan;35(1):1-3. No abstract available.	Neuropsychopharmacology. 2010	PubMed	citation	PMID:20010702	pubmed	20010702	create date:2009/12/17 | first author:Haber SN
Inhibitors of class 1 histone deacetylases reverse contextual memory deficits in a mouse model of Alzheimer's disease.	/pubmed/20010553	Kilgore M, Miller CA, Fass DM, Hennig KM, Haggarty SJ, Sweatt JD, Rumbaugh G.	Neuropsychopharmacology. 2010 Mar;35(4):870-80. Epub 2009 Dec 9.	Neuropsychopharmacology. 2010	PubMed	citation	PMID:20010553	pubmed	20010553	create date:2009/12/17 | first author:Kilgore M
Individual and additive effects of the CNR1 and FAAH genes on brain response to marijuana cues.	/pubmed/20010552	Filbey FM, Schacht JP, Myers US, Chavez RS, Hutchison KE.	Neuropsychopharmacology. 2010 Mar;35(4):967-75. Epub 2009 Dec 9.	Neuropsychopharmacology. 2010	PubMed	citation	PMID:20010552	pubmed	20010552	create date:2009/12/17 | first author:Filbey FM
Divalproex sodium vs placebo for the treatment of irritability in children and adolescents with autism spectrum disorders.	/pubmed/20010551	Hollander E, Chaplin W, Soorya L, Wasserman S, Novotny S, Rusoff J, Feirsen N, Pepa L, Anagnostou E.	Neuropsychopharmacology. 2010 Mar;35(4):990-8. Epub 2009 Dec 9.	Neuropsychopharmacology. 2010	PubMed	citation	PMID:20010551	pubmed	20010551	create date:2009/12/17 | first author:Hollander E
Title	URL	Description	Details	ShortDetails	Resource	Type	Identifiers	Db	EntrezUID	Properties
Chronic cocaine-induced H3 acetylation and transcriptional activation of CaMKIIalpha in the nucleus accumbens is critical for motivation for drug reinforcement.	/pubmed/20010550	Wang L, Lv Z, Hu Z, Sheng J, Hui B, Sun J, Ma L.	Neuropsychopharmacology. 2010 Mar;35(4):913-28. Epub 2009 Dec 9.	Neuropsychopharmacology. 2010	PubMed	citation	PMID:20010550	pubmed	20010550	create date:2009/12/17 | first author:Wang L
Serotonin depletion hampers survival and proliferation in neurospheres derived from adult neural stem cells.	/pubmed/20010549	Benninghoff J, Gritti A, Rizzi M, Lamorte G, Schloesser RJ, Schmitt A, Robel S, Genius J, Moessner R, Riederer P, Manji HK, Grunze H, Rujescu D, Moeller HJ, Lesch KP, Vescovi AL.	Neuropsychopharmacology. 2010 Mar;35(4):893-903. Epub 2009 Dec 9.	Neuropsychopharmacology. 2010	PubMed	citation	PMID:20010549	pubmed	20010549	create date:2009/12/17 | first author:Benninghoff J
Rapid enhancement of glutamatergic neurotransmission in bipolar depression following treatment with riluzole.	/pubmed/19956089	Brennan BP, Hudson JI, Jensen JE, McCarthy J, Roberts JL, Prescot AP, Cohen BM, Pope HG Jr, Renshaw PF, Ongür D.	Neuropsychopharmacology. 2010 Feb;35(3):834-46. Epub 2009 Dec 2.	Neuropsychopharmacology. 2010	PubMed	citation	PMID:19956089	pubmed	19956089	create date:2009/12/04 | first author:Brennan BP
Treatment with olanzapine is associated with modulation of the default mode network in patients with Schizophrenia.	/pubmed/19956088	Sambataro F, Blasi G, Fazio L, Caforio G, Taurisano P, Romano R, Di Giorgio A, Gelao B, Lo Bianco L, Papazacharias A, Popolizio T, Nardini M, Bertolino A.	Neuropsychopharmacology. 2010 Mar;35(4):904-12. Epub 2009 Dec 2.	Neuropsychopharmacology. 2010	PubMed	citation	PMID:19956088	pubmed	19956088	create date:2009/12/04 | first author:Sambataro F
Modulation of opiate-related signaling molecules in morphine-dependent conditioned behavior: conditioned place preference to morphine induces CREB phosphorylation.	/pubmed/19956087	Morón JA, Gullapalli S, Taylor C, Gupta A, Gomes I, Devi LA.	Neuropsychopharmacology. 2010 Mar;35(4):955-66. Epub 2009 Dec 2.	Neuropsychopharmacology. 2010	PubMed	citation	PMID:19956087	pubmed	19956087	create date:2009/12/04 | first author:Morón JA
Impact of D2 receptor internalization on binding affinity of neuroimaging radiotracers.	/pubmed/19956086	Guo N, Guo W, Kralikova M, Jiang M, Schieren I, Narendran R, Slifstein M, Abi-Dargham A, Laruelle M, Javitch JA, Rayport S.	Neuropsychopharmacology. 2010 Feb;35(3):806-17. Epub 2009 Dec 2.	Neuropsychopharmacology. 2010	PubMed	citation	PMID:19956086	pubmed	19956086	create date:2009/12/04 | first author:Guo N
Functional magnetic resonance imaging of effects of a nicotinic agonist in schizophrenia.	/pubmed/19956085	Tregellas JR, Olincy A, Johnson L, Tanabe J, Shatti S, Martin LF, Singel D, Du YP, Soti F, Kem WR, Freedman R.	Neuropsychopharmacology. 2010 Mar;35(4):938-42. Epub 2009 Dec 2.	Neuropsychopharmacology. 2010	PubMed	citation	PMID:19956085	pubmed	19956085	create date:2009/12/04 | first author:Tregellas JR
Evidence for a role of progesterone in menstrual cycle-related variability in prepulse inhibition in healthy young women.	/pubmed/19956084	Kumari V, Konstantinou J, Papadopoulos A, Aasen I, Poon L, Halari R, Cleare AJ.	Neuropsychopharmacology. 2010 Mar;35(4):929-37. Epub 2009 Dec 2.	Neuropsychopharmacology. 2010	PubMed	citation	PMID:19956084	pubmed	19956084	create date:2009/12/04 | first author:Kumari V
Probing compulsive and impulsive behaviors, from animal models to endophenotypes: a narrative review.	/pubmed/19940844	Fineberg NA, Potenza MN, Chamberlain SR, Berlin HA, Menzies L, Bechara A, Sahakian BJ, Robbins TW, Bullmore ET, Hollander E.	Neuropsychopharmacology. 2010 Feb;35(3):591-604. Epub 2009 Nov 25. Review.	Neuropsychopharmacology. 2010	PubMed	citation	PMID:19940844	pubmed	19940844	create date:2009/11/27 | first author:Fineberg NA
Molecular mechanisms of action and in vivo validation of an M4 muscarinic acetylcholine receptor allosteric modulator with potential antipsychotic properties.	/pubmed/19940843	Leach K, Loiacono RE, Felder CC, McKinzie DL, Mogg A, Shaw DB, Sexton PM, Christopoulos A.	Neuropsychopharmacology. 2010 Mar;35(4):855-69. Epub 2009 Nov 25.	Neuropsychopharmacology. 2010	PubMed	citation	PMID:19940843	pubmed	19940843	create date:2009/11/27 | first author:Leach K
Opposite effects of delta-9-tetrahydrocannabinol and cannabidiol on human brain function and psychopathology.	/pubmed/19924114	Bhattacharyya S, Morrison PD, Fusar-Poli P, Martin-Santos R, Borgwardt S, Winton-Brown T, Nosarti C, O' Carroll CM, Seal M, Allen P, Mehta MA, Stone JM, Tunstall N, Giampietro V, Kapur S, Murray RM, Zuardi AW, Crippa JA, Atakan Z, McGuire PK.	Neuropsychopharmacology. 2010 Feb;35(3):764-74. Epub 2009 Nov 18.	Neuropsychopharmacology. 2010	PubMed	citation	PMID:19924114	pubmed	19924114	create date:2009/11/20 | first author:Bhattacharyya S
Separable roles of the nucleus accumbens core and shell in context- and cue-induced alcohol-seeking.	/pubmed/19924113	Chaudhri N, Sahuque LL, Schairer WW, Janak PH.	Neuropsychopharmacology. 2010 Feb;35(3):783-91. Epub 2009 Nov 18.	Neuropsychopharmacology. 2010	PubMed	citation	PMID:19924113	pubmed	19924113	create date:2009/11/20 | first author:Chaudhri N
Antidepressant-like effects of kappa-opioid receptor antagonists in Wistar Kyoto rats.	/pubmed/19924112	Carr GV, Bangasser DA, Bethea T, Young M, Valentino RJ, Lucki I.	Neuropsychopharmacology. 2010 Feb;35(3):752-63. Epub 2009 Nov 18.	Neuropsychopharmacology. 2010	PubMed	citation	PMID:19924112	pubmed	19924112	create date:2009/11/20 | first author:Carr GV
Polymorphisms in GRIK4, HTR2A, and FKBP5 show interactive effects in predicting remission to antidepressant treatment.	/pubmed/19924111	Horstmann S, Lucae S, Menke A, Hennings JM, Ising M, Roeske D, Müller-Myhsok B, Holsboer F, Binder EB.	Neuropsychopharmacology. 2010 Feb;35(3):727-40. Epub 2009 Nov 18.	Neuropsychopharmacology. 2010	PubMed	citation	PMID:19924111	pubmed	19924111	create date:2009/11/20 | first author:Horstmann S
Valproate and amitriptyline exert common and divergent influences on global and gene promoter-specific chromatin modifications in rat primary astrocytes.	/pubmed/19924110	Perisic T, Zimmermann N, Kirmeier T, Asmus M, Tuorto F, Uhr M, Holsboer F, Rein T, Zschocke J.	Neuropsychopharmacology. 2010 Feb;35(3):792-805. Epub 2009 Nov 18.	Neuropsychopharmacology. 2010	PubMed	citation	PMID:19924110	pubmed	19924110	create date:2009/11/20 | first author:Perisic T
The role of glutamate receptor redistribution in locomotor sensitization to cocaine.	/pubmed/19924109	Ferrario CR, Li X, Wang X, Reimers JM, Uejima JL, Wolf ME.	Neuropsychopharmacology. 2010 Feb;35(3):818-33. Epub 2009 Nov 18.	Neuropsychopharmacology. 2010	PubMed	citation	PMID:19924109	pubmed	19924109	create date:2009/11/20 | first author:Ferrario CR
Neural substrates of alcohol-induced smoking urge in heavy drinking nondaily smokers.	/pubmed/19907419	King A, McNamara P, Angstadt M, Phan KL.	Neuropsychopharmacology. 2010 Feb;35(3):692-701. Epub 2009 Nov 11.	Neuropsychopharmacology. 2010	PubMed	citation	PMID:19907419	pubmed	19907419	create date:2009/11/13 | first author:King A
Smoking reduces conflict-related anterior cingulate activity in abstinent cigarette smokers performing a Stroop task.	/pubmed/19907418	Azizian A, Nestor LJ, Payer D, Monterosso JR, Brody AL, London ED.	Neuropsychopharmacology. 2010 Feb;35(3):775-82. Epub 2009 Nov 11.	Neuropsychopharmacology. 2010	PubMed	citation	PMID:19907418	pubmed	19907418	create date:2009/11/13 | first author:Azizian A
Pimavanserin, a serotonin(2A) receptor inverse agonist, for the treatment of parkinson's disease psychosis.	/pubmed/19907417	Meltzer HY, Mills R, Revell S, Williams H, Johnson A, Bahr D, Friedman JH.	Neuropsychopharmacology. 2010 Mar;35(4):881-92. Epub 2009 Nov 11.	Neuropsychopharmacology. 2010	PubMed	citation	PMID:19907417	pubmed	19907417	create date:2009/11/13 | first author:Meltzer HY
The importance of animal models of decision making, gambling, and related behaviors: implications for translational research in addiction.	/pubmed/19901921	Potenza MN.	Neuropsychopharmacology. 2009 Dec;34(13):2623-4. No abstract available.	Neuropsychopharmacology. 2009	PubMed	citation	PMID:19901921	pubmed	19901921	create date:2009/11/11 | first author:Potenza MN
Reversible inhibitors of monoamine oxidase-A (RIMAs): robust, reversible inhibition of human brain MAO-A by CX157.	/pubmed/19890267	Fowler JS, Logan J, Azzaro AJ, Fielding RM, Zhu W, Poshusta AK, Burch D, Brand B, Free J, Asgharnejad M, Wang GJ, Telang F, Hubbard B, Jayne M, King P, Carter P, Carter S, Xu Y, Shea C, Muench L, Alexoff D, Shumay E, et al.	Neuropsychopharmacology. 2010 Feb;35(3):623-31. Epub 2009 Nov 4.	Neuropsychopharmacology. 2010	PubMed	citation	PMID:19890267	pubmed	19890267	create date:2009/11/06 | first author:Fowler JS
More aroused, less fatigued: fatty acid amide hydrolase gene polymorphisms influence acute response to amphetamine.	/pubmed/19890266	Dlugos AM, Hamidovic A, Hodgkinson CA, Goldman D, Palmer AA, de Wit H.	Neuropsychopharmacology. 2010 Feb;35(3):613-22. Epub 2009 Nov 4.	Neuropsychopharmacology. 2010	PubMed	citation	PMID:19890266	pubmed	19890266	create date:2009/11/06 | first author:Dlugos AM
FosB null mutant mice show enhanced methamphetamine neurotoxicity: potential involvement of FosB in intracellular feedback signaling and astroglial function.	/pubmed/19890265	Kuroda KO, Ornthanalai VG, Kato T, Murphy NP.	Neuropsychopharmacology. 2010 Feb;35(3):641-55. Epub 2009 Nov 4.	Neuropsychopharmacology. 2010	PubMed	citation	PMID:19890265	pubmed	19890265	create date:2009/11/06 | first author:Kuroda KO
Stress at learning facilitates memory formation by regulating AMPA receptor trafficking through a glucocorticoid action.	/pubmed/19890264	Conboy L, Sandi C.	Neuropsychopharmacology. 2010 Feb;35(3):674-85. Epub 2009 Nov 4.	Neuropsychopharmacology. 2010	PubMed	citation	PMID:19890264	pubmed	19890264	create date:2009/11/06 | first author:Conboy L
Alpha-conotoxin MII-sensitive nicotinic acetylcholine receptors in the nucleus accumbens shell regulate progressive ratio responding maintained by nicotine.	/pubmed/19890263	Brunzell DH, Boschen KE, Hendrick ES, Beardsley PM, McIntosh JM.	Neuropsychopharmacology. 2010 Feb;35(3):665-73. Epub 2009 Nov 4.	Neuropsychopharmacology. 2010	PubMed	citation	PMID:19890263	pubmed	19890263	create date:2009/11/06 | first author:Brunzell DH
Gamma and delta neural oscillations and association with clinical symptoms under subanesthetic ketamine.	/pubmed/19890262	Hong LE, Summerfelt A, Buchanan RW, O'Donnell P, Thaker GK, Weiler MA, Lahti AC.	Neuropsychopharmacology. 2010 Feb;35(3):632-40. Epub 2009 Nov 4.	Neuropsychopharmacology. 2010	PubMed	citation	PMID:19890262	pubmed	19890262	create date:2009/11/06 | first author:Hong LE
Multicenter analysis of the SLC6A3/DAT1 VNTR haplotype in persistent ADHD suggests differential involvement of the gene in childhood and persistent ADHD.	/pubmed/19890261	Franke B, Vasquez AA, Johansson S, Hoogman M, Romanos J, Boreatti-Hümmer A, Heine M, Jacob CP, Lesch KP, Casas M, Ribasés M, Bosch R, Sánchez-Mora C, Gómez-Barros N, Fernàndez-Castillo N, Bayés M, Halmøy A, Halleland H, Landaas ET, Fasmer OB, Knappskog PM, Heister AJ, et al.	Neuropsychopharmacology. 2010 Feb;35(3):656-64. Epub 2009 Nov 4.	Neuropsychopharmacology. 2010	PubMed	citation	PMID:19890261	pubmed	19890261	create date:2009/11/06 | first author:Franke B
Gray matter alterations in obsessive-compulsive disorder: an anatomic likelihood estimation meta-analysis.	/pubmed/19890260	Rotge JY, Langbour N, Guehl D, Bioulac B, Jaafari N, Allard M, Aouizerate B, Burbaud P.	Neuropsychopharmacology. 2010 Feb;35(3):686-91. Epub 2009 Nov 4.	Neuropsychopharmacology. 2010	PubMed	citation	PMID:19890260	pubmed	19890260	create date:2009/11/06 | first author:Rotge JY
Common and unique biological pathways associated with smoking initiation/progression, nicotine dependence, and smoking cessation.	/pubmed/19890259	Wang J, Li MD.	Neuropsychopharmacology. 2010 Feb;35(3):702-19. Epub 2009 Nov 4.	Neuropsychopharmacology. 2010	PubMed	citation	PMID:19890259	pubmed	19890259	create date:2009/11/06 | first author:Wang J
Early response to antipsychotic drug therapy as a clinical marker of subsequent response in the treatment of schizophrenia.	/pubmed/19890258	Kinon BJ, Chen L, Ascher-Svanum H, Stauffer VL, Kollack-Walker S, Zhou W, Kapur S, Kane JM.	Neuropsychopharmacology. 2010 Jan;35(2):581-90. Epub .	Neuropsychopharmacology. 2010	PubMed	citation	PMID:19890258	pubmed	19890258	create date:2009/11/06 | first author:Kinon BJ
Stress enhances retrieval of drug-related memories in abstinent heroin addicts.	/pubmed/19890257	Zhao LY, Shi J, Zhang XL, Epstein DH, Zhang XY, Liu Y, Kosten TR, Lu L.	Neuropsychopharmacology. 2010 Feb;35(3):720-6. Epub 2009 Nov 4.	Neuropsychopharmacology. 2010	PubMed	citation	PMID:19890257	pubmed	19890257	create date:2009/11/06 | first author:Zhao LY
Brain serotonin transporter occupancy by oral sibutramine dosed to steady state: a PET study using (11)C-DASB in healthy humans.	/pubmed/19890256	Talbot PS, Bradley S, Clarke CP, Babalola KO, Philipp AW, Brown G, McMahon AW, Matthews JC.	Neuropsychopharmacology. 2010 Feb;35(3):741-51. Epub 2009 Nov 4.	Neuropsychopharmacology. 2010	PubMed	citation	PMID:19890256	pubmed	19890256	create date:2009/11/06 | first author:Talbot PS
Effects of treatment for tobacco dependence on resting cerebral glucose metabolism.	/pubmed/19865076	Costello MR, Mandelkern MA, Shoptaw S, Shulenberger S, Baker SK, Abrams AL, Xia C, London ED, Brody AL.	Neuropsychopharmacology. 2010 Feb;35(3):605-12. Epub 2009 Oct 28.	Neuropsychopharmacology. 2010	PubMed	citation	PMID:19865076	pubmed	19865076	create date:2009/10/30 | first author:Costello MR
Low doses of 17alpha-estradiol and 17beta-estradiol facilitate, whereas higher doses of estrone and 17alpha- and 17beta-estradiol impair, contextual fear conditioning in adult female rats.	/pubmed/19847162	Barha CK, Dalton GL, Galea LA.	Neuropsychopharmacology. 2010 Jan;35(2):547-59. Epub .	Neuropsychopharmacology. 2010	PubMed	citation	PMID:19847162	pubmed	19847162	create date:2009/10/23 | first author:Barha CK
Dissociable control of impulsivity in rats by dopamine d2/3 receptors in the core and shell subregions of the nucleus accumbens.	/pubmed/19847161	Besson M, Belin D, McNamara R, Theobald DE, Castel A, Beckett VL, Crittenden BM, Newman AH, Everitt BJ, Robbins TW, Dalley JW.	Neuropsychopharmacology. 2010 Jan;35(2):560-9. Epub .	Neuropsychopharmacology. 2010	PubMed	citation	PMID:19847161	pubmed	19847161	create date:2009/10/23 | first author:Besson M
Serotonergic and noradrenergic modulation of emotion processing by single dose antidepressants.	/pubmed/19847160	Brühl AB, Kaffenberger T, Herwig U.	Neuropsychopharmacology. 2010 Jan;35(2):521-33. Epub .	Neuropsychopharmacology. 2010	PubMed	citation	PMID:19847160	pubmed	19847160	create date:2009/10/23 | first author:Brühl AB
Sex differences in social interaction in rats: role of the immediate-early gene zif268.	/pubmed/19847159	Stack A, Carrier N, Dietz D, Hollis F, Sorenson J, Kabbaj M.	Neuropsychopharmacology. 2010 Jan;35(2):570-80. Epub .	Neuropsychopharmacology. 2010	PubMed	citation	PMID:19847159	pubmed	19847159	create date:2009/10/23 | first author:Stack A
The stanley neuropathology consortium integrative database: a novel, web-based tool for exploring neuropathological markers in psychiatric disorders and the biological processes associated with abnormalities of those markers.	/pubmed/19829293	Kim S, Webster MJ.	Neuropsychopharmacology. 2010 Jan;35(2):473-82. Epub .	Neuropsychopharmacology. 2010	PubMed	citation	PMID:19829293	pubmed	19829293	create date:2009/10/16 | first author:Kim S
Chronic creatine supplementation alters depression-like behavior in rodents in a sex-dependent manner.	/pubmed/19829292	Allen PJ, D'Anci KE, Kanarek RB, Renshaw PF.	Neuropsychopharmacology. 2010 Jan;35(2):534-46. Epub .	Neuropsychopharmacology. 2010	PubMed	citation	PMID:19829292	pubmed	19829292	create date:2009/10/16 | first author:Allen PJ
A cannabinoid CB(1) receptor antagonist ameliorates impairment of recognition memory on withdrawal from MDMA (Ecstasy).	/pubmed/19829291	Nawata Y, Hiranita T, Yamamoto T.	Neuropsychopharmacology. 2010 Jan;35(2):515-20. Epub .	Neuropsychopharmacology. 2010	PubMed	citation	PMID:19829291	pubmed	19829291	create date:2009/10/16 | first author:Nawata Y
The reward circuit: linking primate anatomy and human imaging.	/pubmed/19812543	Haber SN, Knutson B.	Neuropsychopharmacology. 2010 Jan;35(1):4-26. Epub . Review.	Neuropsychopharmacology. 2010	PubMed	citation	PMID:19812543	pubmed	19812543	create date:2009/10/09 | first author:Haber SN
An animal model of genetic vulnerability to behavioral disinhibition and responsiveness to reward-related cues: implications for addiction.	/pubmed/19794408	Flagel SB, Robinson TE, Clark JJ, Clinton SM, Watson SJ, Seeman P, Phillips PE, Akil H.	Neuropsychopharmacology. 2010 Jan;35(2):388-400. Epub .	Neuropsychopharmacology. 2010	PubMed	citation	PMID:19794408	pubmed	19794408	create date:2009/10/02 | first author:Flagel SB
Reversal-specific learning impairments after a binge regimen of methamphetamine in rats: possible involvement of striatal dopamine.	/pubmed/19794407	Izquierdo A, Belcher AM, Scott L, Cazares VA, Chen J, O'Dell SJ, Malvaez M, Wu T, Marshall JF.	Neuropsychopharmacology. 2010 Jan;35(2):505-14. Epub .	Neuropsychopharmacology. 2010	PubMed	citation	PMID:19794407	pubmed	19794407	create date:2009/10/02 | first author:Izquierdo A
Fos after single and repeated self-administration of cocaine and saline in the rat: emphasis on the Basal forebrain and recalibration of expression.	/pubmed/19794406	Zahm DS, Becker ML, Freiman AJ, Strauch S, Degarmo B, Geisler S, Meredith GE, Marinelli M.	Neuropsychopharmacology. 2010 Jan;35(2):445-63. Epub .	Neuropsychopharmacology. 2010	PubMed	citation	PMID:19794406	pubmed	19794406	create date:2009/10/02 | first author:Zahm DS
Normal development of brain circuits.	/pubmed/19794405	Tau GZ, Peterson BS.	Neuropsychopharmacology. 2010 Jan;35(1):147-68. Epub . Review.	Neuropsychopharmacology. 2010	PubMed	citation	PMID:19794405	pubmed	19794405	create date:2009/10/02 | first author:Tau GZ
Synergistic interactions between histone deacetylase inhibitors and drugs of abuse.	/pubmed/19794404	Adachi M, Monteggia LM.	Neuropsychopharmacology. 2009 Dec;34(13):2619-20. Epub 2009 Sep 30. No abstract available.	Neuropsychopharmacology. 2009	PubMed	citation	PMID:19794404	pubmed	19794404	create date:2009/10/02 | first author:Adachi M
Reduced occipital and prefrontal brain volumes in dysbindin-associated schizophrenia.	/pubmed/19794403	Donohoe G, Frodl T, Morris D, Spoletini I, Cannon DM, Cherubini A, Caltagirone C, Bossù P, McDonald C, Gill M, Corvin AP, Spalletta G.	Neuropsychopharmacology. 2010 Jan;35(2):368-73. Epub .	Neuropsychopharmacology. 2010	PubMed	citation	PMID:19794403	pubmed	19794403	create date:2009/10/02 | first author:Donohoe G
Human and rodent homologies in action control: corticostriatal determinants of goal-directed and habitual action.	/pubmed/19776734	Balleine BW, O'Doherty JP.	Neuropsychopharmacology. 2010 Jan;35(1):48-69. Epub . Review.	Neuropsychopharmacology. 2010	PubMed	citation	PMID:19776734	pubmed	19776734	create date:2009/09/25 | first author:Balleine BW
Increased basal synaptic inhibition of hippocampal area CA1 pyramidal neurons by an antiepileptic drug that enhances I(H).	/pubmed/19776733	Peng BW, Justice JA, Zhang K, He XH, Sanchez RM.	Neuropsychopharmacology. 2010 Jan;35(2):464-72. Epub .	Neuropsychopharmacology. 2010	PubMed	citation	PMID:19776733	pubmed	19776733	create date:2009/09/25 | first author:Peng BW
Voluntary exercise and sucrose consumption enhance cannabinoid CB1 receptor sensitivity in the striatum.	/pubmed/19776732	De Chiara V, Errico F, Musella A, Rossi S, Mataluni G, Sacchetti L, Siracusano A, Castelli M, Cavasinni F, Bernardi G, Usiello A, Centonze D.	Neuropsychopharmacology. 2010 Jan;35(2):374-87. Epub .	Neuropsychopharmacology. 2010	PubMed	citation	PMID:19776732	pubmed	19776732	create date:2009/09/25 | first author:De Chiara V
Title	URL	Description	Details	ShortDetails	Resource	Type	Identifiers	Db	EntrezUID	Properties
Aggression, suicidality, and intermittent explosive disorder: serotonergic correlates in personality disorder and healthy control subjects.	/pubmed/19776731	Coccaro EF, Lee R, Kavoussi RJ.	Neuropsychopharmacology. 2010 Jan;35(2):435-44. Epub .	Neuropsychopharmacology. 2010	PubMed	citation	PMID:19776731	pubmed	19776731	create date:2009/09/25 | first author:Coccaro EF
Involvement of hippocampal jun-N terminal kinase pathway in the enhancement of learning and memory by nicotine.	/pubmed/19776730	Kenney JW, Florian C, Portugal GS, Abel T, Gould TJ.	Neuropsychopharmacology. 2010 Jan;35(2):483-92. Epub .	Neuropsychopharmacology. 2010	PubMed	citation	PMID:19776730	pubmed	19776730	create date:2009/09/25 | first author:Kenney JW
Effects of extended cocaine access and cocaine withdrawal on choice between cocaine and food in rhesus monkeys.	/pubmed/19776729	Banks ML, Negus SS.	Neuropsychopharmacology. 2010 Jan;35(2):493-504. Epub .	Neuropsychopharmacology. 2010	PubMed	citation	PMID:19776729	pubmed	19776729	create date:2009/09/25 | first author:Banks ML
The episodic memory system: neurocircuitry and disorders.	/pubmed/19776728	Dickerson BC, Eichenbaum H.	Neuropsychopharmacology. 2010 Jan;35(1):86-104. Epub . Review.	Neuropsychopharmacology. 2010	PubMed	citation	PMID:19776728	pubmed	19776728	create date:2009/09/25 | first author:Dickerson BC
Serial mitogen-stimulated cytokine production from continuously ill patients with schizophrenia.	/pubmed/19759532	Rapaport MH, Bresee C.	Neuropsychopharmacology. 2010 Jan;35(2):428-34. Epub .	Neuropsychopharmacology. 2010	PubMed	citation	PMID:19759532	pubmed	19759532	create date:2009/09/18 | first author:Rapaport MH
Mechanisms of locomotor sensitization to drugs of abuse in a two-injection protocol.	/pubmed/19759531	Valjent E, Bertran-Gonzalez J, Aubier B, Greengard P, Hervé D, Girault JA.	Neuropsychopharmacology. 2010 Jan;35(2):401-15. Epub .	Neuropsychopharmacology. 2010	PubMed	citation	PMID:19759531	pubmed	19759531	create date:2009/09/18 | first author:Valjent E
Invasive circuitry-based neurotherapeutics: stereotactic ablation and deep brain stimulation for OCD.	/pubmed/19759530	Greenberg BD, Rauch SL, Haber SN.	Neuropsychopharmacology. 2010 Jan;35(1):317-36. Epub . Review.	Neuropsychopharmacology. 2010	PubMed	citation	PMID:19759530	pubmed	19759530	create date:2009/09/18 | first author:Greenberg BD
The glycine transporter-1 inhibitor SSR103800 displays a selective and specific antipsychotic-like profile in normal and transgenic mice.	/pubmed/19759529	Boulay D, Bergis O, Avenet P, Griebel G.	Neuropsychopharmacology. 2010 Jan;35(2):416-27. Epub .	Neuropsychopharmacology. 2010	PubMed	citation	PMID:19759529	pubmed	19759529	create date:2009/09/18 | first author:Boulay D
Attention-deficit/hyperactivity disorder and attention networks.	/pubmed/19759528	Bush G.	Neuropsychopharmacology. 2010 Jan;35(1):278-300. Epub . Review.	Neuropsychopharmacology. 2010	PubMed	citation	PMID:19759528	pubmed	19759528	create date:2009/09/18 | first author:Bush G
Dopamine agonists diminish value sensitivity of the orbitofrontal cortex: a trigger for pathological gambling in Parkinson's disease?	/pubmed/19741594	van Eimeren T, Ballanger B, Pellecchia G, Miyasaki JM, Lang AE, Strafella AP.	Neuropsychopharmacology. 2009 Dec;34(13):2758-66. Epub 2009 Sep 9.	Neuropsychopharmacology. 2009	PubMed	citation	PMID:19741594	pubmed	19741594	create date:2009/09/11 | first author:van Eimeren T
D-cycloserine deters reacquisition of cocaine self-administration by augmenting extinction learning.	/pubmed/19741593	Nic Dhonnchadha BA, Szalay JJ, Achat-Mendes C, Platt DM, Otto MW, Spealman RD, Kantak KM.	Neuropsychopharmacology. 2010 Jan;35(2):357-67. Epub .	Neuropsychopharmacology. 2010	PubMed	citation	PMID:19741593	pubmed	19741593	create date:2009/09/11 | first author:Nic Dhonnchadha BA
Atypical depression: useful concept, but it's time to revise the DSM-IV criteria.	/pubmed/19741592	Thase ME.	Neuropsychopharmacology. 2009 Dec;34(13):2633-41. Epub 2009 Sep 9. Review.	Neuropsychopharmacology. 2009	PubMed	citation	PMID:19741592	pubmed	19741592	create date:2009/09/11 | first author:Thase ME
Environmental enrichment reduces cocaine seeking and reinstatement induced by cues and stress but not by cocaine.	/pubmed/19741591	Chauvet C, Lardeux V, Goldberg SR, Jaber M, Solinas M.	Neuropsychopharmacology. 2009 Dec;34(13):2767-78. Epub 2009 Sep 9.	Neuropsychopharmacology. 2009	PubMed	citation	PMID:19741591	pubmed	19741591	create date:2009/09/11 | first author:Chauvet C
Selective boosting of transcriptional and behavioral responses to drugs of abuse by histone deacetylase inhibition.	/pubmed/19727068	Sanchis-Segura C, Lopez-Atalaya JP, Barco A.	Neuropsychopharmacology. 2009 Dec;34(13):2642-54. Epub 2009 Sep 2.	Neuropsychopharmacology. 2009	PubMed	citation	PMID:19727068	pubmed	19727068	create date:2009/09/04 | first author:Sanchis-Segura C
DSM-IV depression with atypical features: is it valid?	/pubmed/19727067	Stewart JW, McGrath PJ, Quitkin FM, Klein DF.	Neuropsychopharmacology. 2009 Dec;34(13):2625-32. Epub 2009 Sep 2. Review.	Neuropsychopharmacology. 2009	PubMed	citation	PMID:19727067	pubmed	19727067	create date:2009/09/04 | first author:Stewart JW
A potential role for oxytocin in the intergenerational transmission of secure attachment.	/pubmed/19727066	Rilling JK.	Neuropsychopharmacology. 2009 Dec;34(13):2621-2. Epub 2009 Sep 2. No abstract available.	Neuropsychopharmacology. 2009	PubMed	citation	PMID:19727066	pubmed	19727066	create date:2009/09/04 | first author:Rilling JK
Amygdalocortical circuitry in schizophrenia: from circuits to molecules.	/pubmed/19727065	Benes FM.	Neuropsychopharmacology. 2010 Jan;35(1):239-57. Epub . Review.	Neuropsychopharmacology. 2010	PubMed	citation	PMID:19727065	pubmed	19727065	create date:2009/09/04 | first author:Benes FM
Adult attachment predicts maternal brain and oxytocin response to infant cues.	/pubmed/19710635	Strathearn L, Fonagy P, Amico J, Montague PR.	Neuropsychopharmacology. 2009 Dec;34(13):2655-66. Epub 2009 Aug 26.	Neuropsychopharmacology. 2009	PubMed	citation	PMID:19710635	pubmed	19710635	create date:2009/08/28 | first author:Strathearn L
Suppression of amygdalar endocannabinoid signaling by stress contributes to activation of the hypothalamic-pituitary-adrenal axis.	/pubmed/19710634	Hill MN, McLaughlin RJ, Morrish AC, Viau V, Floresco SB, Hillard CJ, Gorzalka BB.	Neuropsychopharmacology. 2009 Dec;34(13):2733-45. Epub 2009 Aug 26.	Neuropsychopharmacology. 2009	PubMed	citation	PMID:19710634	pubmed	19710634	create date:2009/08/28 | first author:Hill MN
Behavioral disinhibition and reduced anxiety-like behaviors in monoamine oxidase B-deficient mice.	/pubmed/19710633	Bortolato M, Godar SC, Davarian S, Chen K, Shih JC.	Neuropsychopharmacology. 2009 Dec;34(13):2746-57. Epub 2009 Aug 26.	Neuropsychopharmacology. 2009	PubMed	citation	PMID:19710633	pubmed	19710633	create date:2009/08/28 | first author:Bortolato M
Changing fear: the neurocircuitry of emotion regulation.	/pubmed/19710632	Hartley CA, Phelps EA.	Neuropsychopharmacology. 2010 Jan;35(1):136-46. Epub . Review.	Neuropsychopharmacology. 2010	PubMed	citation	PMID:19710632	pubmed	19710632	create date:2009/08/28 | first author:Hartley CA
Neurocircuitry of addiction.	/pubmed/19710631	Koob GF, Volkow ND.	Neuropsychopharmacology. 2010 Jan;35(1):217-38. Epub . Review. Erratum in: Neuropsychopharmacology. 2010 Mar;35(4):1051.	Neuropsychopharmacology. 2010	PubMed	citation	PMID:19710631	pubmed	19710631	create date:2009/08/28 | first author:Koob GF
Contribution of hypothalamic-pituitary-adrenal activity and environmental stress to vulnerability for smoking in adolescents.	/pubmed/19693006	Rao U, Hammen CL, London ED, Poland RE.	Neuropsychopharmacology. 2009 Dec;34(13):2721-32. Epub 2009 Aug 19.	Neuropsychopharmacology. 2009	PubMed	citation	PMID:19693006	pubmed	19693006	create date:2009/08/21 | first author:Rao U
Executive function, neural circuitry, and genetic mechanisms in schizophrenia.	/pubmed/19693005	Eisenberg DP, Berman KF.	Neuropsychopharmacology. 2010 Jan;35(1):258-77. Epub . Review.	Neuropsychopharmacology. 2010	PubMed	citation	PMID:19693005	pubmed	19693005	create date:2009/08/21 | first author:Eisenberg DP
Phasic vs sustained fear in rats and humans: role of the extended amygdala in fear vs anxiety.	/pubmed/19693004	Davis M, Walker DL, Miles L, Grillon C.	Neuropsychopharmacology. 2010 Jan;35(1):105-35. Epub . Review.	Neuropsychopharmacology. 2010	PubMed	citation	PMID:19693004	pubmed	19693004	create date:2009/08/21 | first author:Davis M
Noninvasive techniques for probing neurocircuitry and treating illness: vagus nerve stimulation (VNS), transcranial magnetic stimulation (TMS) and transcranial direct current stimulation (tDCS).	/pubmed/19693003	George MS, Aston-Jones G.	Neuropsychopharmacology. 2010 Jan;35(1):301-16. Epub . Review.	Neuropsychopharmacology. 2010	PubMed	citation	PMID:19693003	pubmed	19693003	create date:2009/08/21 | first author:George MS
Disruption of mesolimbic regulation of prefrontal cholinergic transmission in an animal model of schizophrenia and normalization by chronic clozapine treatment.	/pubmed/19693002	Alexander KS, Brooks JM, Sarter M, Bruno JP.	Neuropsychopharmacology. 2009 Dec;34(13):2710-20. Epub 2009 Aug 19.	Neuropsychopharmacology. 2009	PubMed	citation	PMID:19693002	pubmed	19693002	create date:2009/08/21 | first author:Alexander KS
Neurocircuitry of mood disorders.	/pubmed/19693001	Price JL, Drevets WC.	Neuropsychopharmacology. 2010 Jan;35(1):192-216. Epub . Review.	Neuropsychopharmacology. 2010	PubMed	citation	PMID:19693001	pubmed	19693001	create date:2009/08/21 | first author:Price JL
Pharmacological discrimination of extinction and reconsolidation of contextual fear memory by a potentiator of AMPA receptors.	/pubmed/19675539	Yamada D, Zushida K, Wada K, Sekiguchi M.	Neuropsychopharmacology. 2009 Nov;34(12):2574-84. Epub 2009 Aug 12.	Neuropsychopharmacology. 2009	PubMed	citation	PMID:19675539	pubmed	19675539	create date:2009/08/14 | first author:Yamada D
Impairments of probabilistic response reversal and passive avoidance following catecholamine depletion.	/pubmed/19675538	Hasler G, Mondillo K, Drevets WC, Blair JR.	Neuropsychopharmacology. 2009 Dec;34(13):2691-8. Epub 2009 Aug 12.	Neuropsychopharmacology. 2009	PubMed	citation	PMID:19675538	pubmed	19675538	create date:2009/08/14 | first author:Hasler G
Stress-induced potentiation of cocaine reward: a role for CRF R1 and CREB.	/pubmed/19675537	Kreibich AS, Briand L, Cleck JN, Ecke L, Rice KC, Blendy JA.	Neuropsychopharmacology. 2009 Nov;34(12):2609-17. Epub 2009 Aug 12.	Neuropsychopharmacology. 2009	PubMed	citation	PMID:19675537	pubmed	19675537	create date:2009/08/14 | first author:Kreibich AS
Repeated homotypic stress elevates 2-arachidonoylglycerol levels and enhances short-term endocannabinoid signaling at inhibitory synapses in basolateral amygdala.	/pubmed/19675536	Patel S, Kingsley PJ, Mackie K, Marnett LJ, Winder DG.	Neuropsychopharmacology. 2009 Dec;34(13):2699-709. Epub 2009 Aug 12.	Neuropsychopharmacology. 2009	PubMed	citation	PMID:19675536	pubmed	19675536	create date:2009/08/14 | first author:Patel S
Modulation of limbic circuitry predicts treatment response to antipsychotic medication: a functional imaging study in schizophrenia.	/pubmed/19675535	Lahti AC, Weiler MA, Holcomb HH, Tamminga CA, Cropsey KL.	Neuropsychopharmacology. 2009 Dec;34(13):2675-90. Epub 2009 Aug 12.	Neuropsychopharmacology. 2009	PubMed	citation	PMID:19675535	pubmed	19675535	create date:2009/08/14 | first author:Lahti AC
Cortico-Basal Ganglia reward network: microcircuitry.	/pubmed/19675534	Sesack SR, Grace AA.	Neuropsychopharmacology. 2010 Jan;35(1):27-47. Epub . Review.	Neuropsychopharmacology. 2010	PubMed	citation	PMID:19675534	pubmed	19675534	create date:2009/08/14 | first author:Sesack SR
Differential effects of tri-allelic 5-HTTLPR polymorphisms in healthy subjects on mood and stress performance after tryptophan challenge.	/pubmed/19675533	Markus CR, Firk C.	Neuropsychopharmacology. 2009 Dec;34(13):2667-74. Epub 2009 Aug 12.	Neuropsychopharmacology. 2009	PubMed	citation	PMID:19675533	pubmed	19675533	create date:2009/08/14 | first author:Markus CR
Anti-brain autoantibodies and altered excitatory neurotransmitters in obsessive-compulsive disorder.	/pubmed/19675532	Bhattacharyya S, Khanna S, Chakrabarty K, Mahadevan A, Christopher R, Shankar SK.	Neuropsychopharmacology. 2009 Nov;34(12):2489-96. Epub 2009 Aug 12.	Neuropsychopharmacology. 2009	PubMed	citation	PMID:19675532	pubmed	19675532	create date:2009/08/14 | first author:Bhattacharyya S
The neural circuitry of executive functions in healthy subjects and Parkinson's disease.	/pubmed/19657332	Leh SE, Petrides M, Strafella AP.	Neuropsychopharmacology. 2010 Jan;35(1):70-85. Epub . Review.	Neuropsychopharmacology. 2010	PubMed	citation	PMID:19657332	pubmed	19657332	create date:2009/08/07 | first author:Leh SE
H3 receptor antagonism enhances NCAM PSA-mediated plasticity and improves memory consolidation in odor discrimination and delayed match-to-position paradigms.	/pubmed/19657331	Foley AG, Prendergast A, Barry C, Scully D, Upton N, Medhurst AD, Regan CM.	Neuropsychopharmacology. 2009 Nov;34(12):2585-600. Epub 2009 Aug 5.	Neuropsychopharmacology. 2009	PubMed	citation	PMID:19657331	pubmed	19657331	create date:2009/08/07 | first author:Foley AG
Prosocial effects of nicotine and ethanol in adolescent rats through partially dissociable neurobehavioral mechanisms.	/pubmed/19657330	Trezza V, Baarendse PJ, Vanderschuren LJ.	Neuropsychopharmacology. 2009 Nov;34(12):2560-73. Epub 2009 Aug 5.	Neuropsychopharmacology. 2009	PubMed	citation	PMID:19657330	pubmed	19657330	create date:2009/08/07 | first author:Trezza V
Genetic predictors of increase in suicidal ideation during antidepressant treatment in the GENDEP project.	/pubmed/19641488	Perroud N, Aitchison KJ, Uher R, Smith R, Huezo-Diaz P, Marusic A, Maier W, Mors O, Placentino A, Henigsberg N, Rietschel M, Hauser J, Souery D, Kapelski P, Bonvicini C, Zobel A, Jorgensen L, Petrovic A, Kalember P, Schulze TG, Gupta B, Gray J, et al.	Neuropsychopharmacology. 2009 Nov;34(12):2517-28. Epub 2009 Jul 29.	Neuropsychopharmacology. 2009	PubMed	citation	PMID:19641488	pubmed	19641488	create date:2009/07/31 | first author:Perroud N
Subchronic alpha-linolenic acid treatment enhances brain plasticity and exerts an antidepressant effect: a versatile potential therapy for stroke.	/pubmed/19641487	Blondeau N, Nguemeni C, Debruyne DN, Piens M, Wu X, Pan H, Hu X, Gandin C, Lipsky RH, Plumier JC, Marini AM, Heurteaux C.	Neuropsychopharmacology. 2009 Nov;34(12):2548-59. Epub 2009 Jul 29.	Neuropsychopharmacology. 2009	PubMed	citation	PMID:19641487	pubmed	19641487	create date:2009/07/31 | first author:Blondeau N
Dysbindin modulates prefrontal cortical glutamatergic circuits and working memory function in mice.	/pubmed/19641486	Jentsch JD, Trantham-Davidson H, Jairl C, Tinsley M, Cannon TD, Lavin A.	Neuropsychopharmacology. 2009 Nov;34(12):2601-8. Epub 2009 Jul 29.	Neuropsychopharmacology. 2009	PubMed	citation	PMID:19641486	pubmed	19641486	create date:2009/07/31 | first author:Jentsch JD
The neurocircuitry of fear, stress, and anxiety disorders.	/pubmed/19625997	Shin LM, Liberzon I.	Neuropsychopharmacology. 2010 Jan;35(1):169-91. Epub . Review.	Neuropsychopharmacology. 2010	PubMed	citation	PMID:19625997	pubmed	19625997	create date:2009/07/25 | first author:Shin LM
Nicotinic activation of laterodorsal tegmental neurons: implications for addiction to nicotine.	/pubmed/19625996	Ishibashi M, Leonard CS, Kohlmeier KA.	Neuropsychopharmacology. 2009 Nov;34(12):2529-47. Epub 2009 Jul 22.	Neuropsychopharmacology. 2009	PubMed	citation	PMID:19625996	pubmed	19625996	create date:2009/07/25 | first author:Ishibashi M
Differential involvement of D1 and D2 dopamine receptors in L-DOPA-induced angiogenic activity in a rat model of Parkinson's disease.	/pubmed/19606087	Lindgren HS, Ohlin KE, Cenci MA.	Neuropsychopharmacology. 2009 Nov;34(12):2477-88. Epub 2009 Jul 15.	Neuropsychopharmacology. 2009	PubMed	citation	PMID:19606087	pubmed	19606087	create date:2009/07/17 | first author:Lindgren HS
Potentiation of gamma oscillatory activity through repetitive transcranial magnetic stimulation of the dorsolateral prefrontal cortex.	/pubmed/19606086	Barr MS, Farzan F, Rusjan PM, Chen R, Fitzgerald PB, Daskalakis ZJ.	Neuropsychopharmacology. 2009 Oct;34(11):2359-67. Epub 2009 Jul 15.	Neuropsychopharmacology. 2009	PubMed	citation	PMID:19606086	pubmed	19606086	create date:2009/07/17 | first author:Barr MS
Cognitive flexibility is associated with KIBRA variant and modulated by recent tobacco use.	/pubmed/19606085	Zhang H, Kranzler HR, Poling J, Gruen JR, Gelernter J.	Neuropsychopharmacology. 2009 Nov;34(12):2508-16. Epub 2009 Jul 15.	Neuropsychopharmacology. 2009	PubMed	citation	PMID:19606085	pubmed	19606085	create date:2009/07/17 | first author:Zhang H
The dopamine uptake inhibitor 3 alpha-[bis(4'-fluorophenyl)metoxy]-tropane reduces cocaine-induced early-gene expression, locomotor activity, and conditioned reward.	/pubmed/19606084	Velázquez-Sánchez C, Ferragud A, Hernández-Rabaza V, Nácher A, Merino V, Cardá M, Murga J, Canales JJ.	Neuropsychopharmacology. 2009 Nov;34(12):2497-507. Epub 2009 Jul 15.	Neuropsychopharmacology. 2009	PubMed	citation	PMID:19606084	pubmed	19606084	create date:2009/07/17 | first author:Velázquez-Sánchez C
Antidepressants increase neural progenitor cells in the human hippocampus.	/pubmed/19606083	Boldrini M, Underwood MD, Hen R, Rosoklija GB, Dwork AJ, John Mann J, Arango V.	Neuropsychopharmacology. 2009 Oct;34(11):2376-89. Epub 2009 Jul 15.	Neuropsychopharmacology. 2009	PubMed	citation	PMID:19606083	pubmed	19606083	create date:2009/07/17 | first author:Boldrini M
A transcranial magnetic stimulation study of the effects of cannabis use on motor cortical inhibition and excitability.	/pubmed/19571796	Fitzgerald PB, Williams S, Daskalakis ZJ.	Neuropsychopharmacology. 2009 Oct;34(11):2368-75. Epub 2009 Jul 1.	Neuropsychopharmacology. 2009	PubMed	citation	PMID:19571796	pubmed	19571796	create date:2009/07/03 | first author:Fitzgerald PB
Title	URL	Description	Details	ShortDetails	Resource	Type	Identifiers	Db	EntrezUID	Properties
Mechanisms contributing to the phase-dependent regulation of neurogenesis by the novel antidepressant, agomelatine, in the adult rat hippocampus.	/pubmed/19571795	Soumier A, Banasr M, Lortet S, Masmejean F, Bernard N, Kerkerian-Le-Goff L, Gabriel C, Millan MJ, Mocaer E, Daszuta A.	Neuropsychopharmacology. 2009 Oct;34(11):2390-403. Epub 2009 Jul 1.	Neuropsychopharmacology. 2009	PubMed	citation	PMID:19571795	pubmed	19571795	create date:2009/07/03 | first author:Soumier A
Human methamphetamine pharmacokinetics simulated in the rat: behavioral and neurochemical effects of a 72-h binge.	/pubmed/19571794	Kuczenski R, Segal DS, Melega WP, Lacan G, McCunney SJ.	Neuropsychopharmacology. 2009 Oct;34(11):2430-41. Epub 2009 Jul 1.	Neuropsychopharmacology. 2009	PubMed	citation	PMID:19571794	pubmed	19571794	create date:2009/07/03 | first author:Kuczenski R
Alcohol exposure alters NMDAR function in the bed nucleus of the stria terminalis.	/pubmed/19553918	Kash TL, Baucum AJ 2nd, Conrad KL, Colbran RJ, Winder DG.	Neuropsychopharmacology. 2009 Oct;34(11):2420-9. Epub 2009 Jun 24.	Neuropsychopharmacology. 2009	PubMed	citation	PMID:19553918	pubmed	19553918	create date:2009/06/26 | first author:Kash TL
Impaired error awareness and anterior cingulate cortex hypoactivity in chronic cannabis users.	/pubmed/19553917	Hester R, Nestor L, Garavan H.	Neuropsychopharmacology. 2009 Oct;34(11):2450-8. Epub 2009 Jun 24.	Neuropsychopharmacology. 2009	PubMed	citation	PMID:19553917	pubmed	19553917	create date:2009/06/26 | first author:Hester R
Vascular endothelial growth factor signaling is required for the behavioral actions of antidepressant treatment: pharmacological and cellular characterization.	/pubmed/19553916	Greene J, Banasr M, Lee B, Warner-Schmidt J, Duman RS.	Neuropsychopharmacology. 2009 Oct;34(11):2459-68. Epub 2009 Jun 24.	Neuropsychopharmacology. 2009	PubMed	citation	PMID:19553916	pubmed	19553916	create date:2009/06/26 | first author:Greene J
Adolescent exposure to chronic delta-9-tetrahydrocannabinol blocks opiate dependence in maternally deprived rats.	/pubmed/19553915	Morel LJ, Giros B, Daugé V.	Neuropsychopharmacology. 2009 Oct;34(11):2469-76. Epub 2009 Jun 24.	Neuropsychopharmacology. 2009	PubMed	citation	PMID:19553915	pubmed	19553915	create date:2009/06/26 | first author:Morel LJ
Susceptibility locus in neurokinin-1 receptor gene associated with alcohol dependence.	/pubmed/19553914	Seneviratne C, Ait-Daoud N, Ma JZ, Chen G, Johnson BA, Li MD.	Neuropsychopharmacology. 2009 Oct;34(11):2442-9. Epub 2009 Jun 24.	Neuropsychopharmacology. 2009	PubMed	citation	PMID:19553914	pubmed	19553914	create date:2009/06/26 | first author:Seneviratne C
Serotonergic and dopaminergic modulation of gambling behavior as assessed using a novel rat gambling task.	/pubmed/19536111	Zeeb FD, Robbins TW, Winstanley CA.	Neuropsychopharmacology. 2009 Sep;34(10):2329-43. Epub 2009 Jun 17.	Neuropsychopharmacology. 2009	PubMed	citation	PMID:19536111	pubmed	19536111	create date:2009/06/19 | first author:Zeeb FD
Novel neuroprotective mechanisms of memantine: increase in neurotrophic factor release from astroglia and anti-inflammation by preventing microglial activation.	/pubmed/19536110	Wu HM, Tzeng NS, Qian L, Wei SJ, Hu X, Chen SH, Rawls SM, Flood P, Hong JS, Lu RB.	Neuropsychopharmacology. 2009 Sep;34(10):2344-57. Epub 2009 Jun 17.	Neuropsychopharmacology. 2009	PubMed	citation	PMID:19536110	pubmed	19536110	create date:2009/06/19 | first author:Wu HM
Reply to Lisanby et al. Post hoc analysis does not establish effectiveness of rTMS for depression.	/pubmed/19528946	Hines JZ, Lurie P, Wolfe SM.	Neuropsychopharmacology. 2009 Jul;34(8):2053-4. No abstract available.	Neuropsychopharmacology. 2009	PubMed	citation	PMID:19528946	pubmed	19528946	create date:2009/06/17 | first author:Hines JZ
Glutaminase-deficient mice display hippocampal hypoactivity, insensitivity to pro-psychotic drugs and potentiated latent inhibition: relevance to schizophrenia.	/pubmed/19516252	Gaisler-Salomon I, Miller GM, Chuhma N, Lee S, Zhang H, Ghoddoussi F, Lewandowski N, Fairhurst S, Wang Y, Conjard-Duplany A, Masson J, Balsam P, Hen R, Arancio O, Galloway MP, Moore HM, Small SA, Rayport S.	Neuropsychopharmacology. 2009 Sep;34(10):2305-22. Epub 2009 Jun 10.	Neuropsychopharmacology. 2009	PubMed	citation	PMID:19516252	pubmed	19516252	create date:2009/06/12 | first author:Gaisler-Salomon I
Dopamine modulates cholinergic cortical excitability in Alzheimer's disease patients.	/pubmed/19516251	Martorana A, Mori F, Esposito Z, Kusayanagi H, Monteleone F, Codecà C, Sancesario G, Bernardi G, Koch G.	Neuropsychopharmacology. 2009 Sep;34(10):2323-8. Epub 2009 Jun 10.	Neuropsychopharmacology. 2009	PubMed	citation	PMID:19516251	pubmed	19516251	create date:2009/06/12 | first author:Martorana A
Antidepressant- and anxiolytic-like effects of the phosphodiesterase-4 inhibitor rolipram on behavior depend on cyclic AMP response element binding protein-mediated neurogenesis in the hippocampus.	/pubmed/19516250	Li YF, Huang Y, Amsdell SL, Xiao L, O'Donnell JM, Zhang HT.	Neuropsychopharmacology. 2009 Oct;34(11):2404-19. Epub 2009 Jun 10.	Neuropsychopharmacology. 2009	PubMed	citation	PMID:19516250	pubmed	19516250	create date:2009/06/12 | first author:Li YF
Editing of serotonin 2C receptor mRNA in the prefrontal cortex characterizes high-novelty locomotor response behavioral trait.	/pubmed/19494808	Dracheva S, Lyddon R, Barley K, Marcus SM, Hurd YL, Byne WM.	Neuropsychopharmacology. 2009 Sep;34(10):2237-51. Epub 2009 Jun 3.	Neuropsychopharmacology. 2009	PubMed	citation	PMID:19494808	pubmed	19494808	create date:2009/06/06 | first author:Dracheva S
Distinct profiles of anxiety and dysphoria during spontaneous withdrawal from acute morphine exposure.	/pubmed/19494807	Rothwell PE, Thomas MJ, Gewirtz JC.	Neuropsychopharmacology. 2009 Sep;34(10):2285-95. Epub 2009 Jun 3.	Neuropsychopharmacology. 2009	PubMed	citation	PMID:19494807	pubmed	19494807	create date:2009/06/06 | first author:Rothwell PE
Dopamine genes and nicotine dependence in treatment-seeking and community smokers.	/pubmed/19494806	Bergen AW, Conti DV, Van Den Berg D, Lee W, Liu J, Li D, Guo N, Mi H, Thomas PD, Lessov-Schlaggar CN, Krasnow R, He Y, Nishita D, Jiang R, McClure JB, Tildesley E, Hops H, Tyndale RF, Benowitz NL, Lerman C, Swan GE.	Neuropsychopharmacology. 2009 Sep;34(10):2252-64. Epub 2009 Jun 3.	Neuropsychopharmacology. 2009	PubMed	citation	PMID:19494806	pubmed	19494806	create date:2009/06/06 | first author:Bergen AW
When is pharmacogenetic testing for antidepressant response ready for the clinic? A cost-effectiveness analysis based on data from the STAR*D study.	/pubmed/19494805	Perlis RH, Patrick A, Smoller JW, Wang PS.	Neuropsychopharmacology. 2009 Sep;34(10):2227-36. Epub 2009 Jun 3.	Neuropsychopharmacology. 2009	PubMed	citation	PMID:19494805	pubmed	19494805	create date:2009/06/06 | first author:Perlis RH
Abused inhalants enhance GABA-mediated synaptic inhibition.	/pubmed/19494804	MacIver MB.	Neuropsychopharmacology. 2009 Sep;34(10):2296-304. Epub 2009 Jun 3.	Neuropsychopharmacology. 2009	PubMed	citation	PMID:19494804	pubmed	19494804	create date:2009/06/06 | first author:MacIver MB
Profound changes in dopaminergic neurotransmission in the prefrontal cortex in response to flattening of the diurnal glucocorticoid rhythm: implications for bipolar disorder.	/pubmed/19494803	Minton GO, Young AH, McQuade R, Fairchild G, Ingram CD, Gartside SE.	Neuropsychopharmacology. 2009 Sep;34(10):2265-74. Epub 2009 Jun 3.	Neuropsychopharmacology. 2009	PubMed	citation	PMID:19494803	pubmed	19494803	create date:2009/06/06 | first author:Minton GO
Elevated serotonin 1A binding in remitted major depressive disorder: evidence for a trait biological abnormality.	/pubmed/19458612	Miller JM, Brennan KG, Ogden TR, Oquendo MA, Sullivan GM, Mann JJ, Parsey RV.	Neuropsychopharmacology. 2009 Sep;34(10):2275-84. Epub 2009 May 20.	Neuropsychopharmacology. 2009	PubMed	citation	PMID:19458612	pubmed	19458612	create date:2009/05/22 | first author:Miller JM
Balancing risk and reward: a rat model of risky decision making.	/pubmed/19440192	Simon NW, Gilbert RJ, Mayse JD, Bizon JL, Setlow B.	Neuropsychopharmacology. 2009 Sep;34(10):2208-17. Epub 2009 May 13.	Neuropsychopharmacology. 2009	PubMed	citation	PMID:19440192	pubmed	19440192	create date:2009/05/15 | first author:Simon NW
Dopamine and serotonin transporter availability during acute alcohol withdrawal: effects of comorbid tobacco smoking.	/pubmed/19440191	Cosgrove KP, Krantzler E, Frohlich EB, Stiklus S, Pittman B, Tamagnan GD, Baldwin RM, Bois F, Seibyl JP, Krystal JH, O'Malley SS, Staley JK.	Neuropsychopharmacology. 2009 Sep;34(10):2218-26. Epub 2009 May 13.	Neuropsychopharmacology. 2009	PubMed	citation	PMID:19440191	pubmed	19440191	create date:2009/05/15 | first author:Cosgrove KP
Paradoxical anxiogenic response of juvenile mice to fluoxetine.	/pubmed/19440190	Oh JE, Zupan B, Gross S, Toth M.	Neuropsychopharmacology. 2009 Sep;34(10):2197-207. Epub 2009 May 13.	Neuropsychopharmacology. 2009	PubMed	citation	PMID:19440190	pubmed	19440190	create date:2009/05/15 | first author:Oh JE
Melatonin modulates cell survival of new neurons in the hippocampus of adult mice.	/pubmed/19421166	Ramírez-Rodríguez G, Klempin F, Babu H, Benítez-King G, Kempermann G.	Neuropsychopharmacology. 2009 Aug;34(9):2180-91. Epub 2009 May 6.	Neuropsychopharmacology. 2009	PubMed	citation	PMID:19421166	pubmed	19421166	create date:2009/05/08 | first author:Ramírez-Rodríguez G
Clomipramine and glucocorticoid receptor function.	/pubmed/19404244	Carroll BJ.	Neuropsychopharmacology. 2009 Aug;34(9):2192-3; author reply 2194-5. Epub 2009 Apr 29. No abstract available.	Neuropsychopharmacology. 2009	PubMed	citation	PMID:19404244	pubmed	19404244	create date:2009/05/01 | first author:Carroll BJ
Altered M(1) muscarinic acetylcholine receptor (CHRM1)-Galpha(q/11) coupling in a schizophrenia endophenotype.	/pubmed/19404243	Salah-Uddin H, Scarr E, Pavey G, Harris K, Hagan JJ, Dean B, Challiss RA, Watson JM.	Neuropsychopharmacology. 2009 Aug;34(9):2156-66. Epub 2009 Apr 29.	Neuropsychopharmacology. 2009	PubMed	citation	PMID:19404243	pubmed	19404243	create date:2009/05/01 | first author:Salah-Uddin H
The hippocampus and cingulate cortex differentially mediate the effects of nicotine on learning versus on ethanol-induced learning deficits through different effects at nicotinic receptors.	/pubmed/19404242	Gulick D, Gould TJ.	Neuropsychopharmacology. 2009 Aug;34(9):2167-79. Epub 2009 Apr 29.	Neuropsychopharmacology. 2009	PubMed	citation	PMID:19404242	pubmed	19404242	create date:2009/05/01 | first author:Gulick D
A haplotype of the norepinephrine transporter (Net) gene Slc6a2 is associated with clinical response to atomoxetine in attention-deficit hyperactivity disorder (ADHD).	/pubmed/19387424	Ramoz N, Boni C, Downing AM, Close SL, Peters SL, Prokop AM, Allen AJ, Hamon M, Purper-Ouakil D, Gorwood P.	Neuropsychopharmacology. 2009 Aug;34(9):2135-42. Epub 2009 Apr 22.	Neuropsychopharmacology. 2009	PubMed	citation	PMID:19387424	pubmed	19387424	create date:2009/04/24 | first author:Ramoz N
Attention deficits and hyperactivity following inhibition of cAMP-dependent protein kinase within the medial prefrontal cortex of rats.	/pubmed/19387423	Paine TA, Neve RL, Carlezon WA Jr.	Neuropsychopharmacology. 2009 Aug;34(9):2143-55. Epub 2009 Apr 22.	Neuropsychopharmacology. 2009	PubMed	citation	PMID:19387423	pubmed	19387423	create date:2009/04/24 | first author:Paine TA
Proof-of-concept trial with the neurosteroid pregnenolone targeting cognitive and negative symptoms in schizophrenia.	/pubmed/19339966	Marx CE, Keefe RS, Buchanan RW, Hamer RM, Kilts JD, Bradford DW, Strauss JL, Naylor JC, Payne VM, Lieberman JA, Savitz AJ, Leimone LA, Dunn L, Porcu P, Morrow AL, Shampine LJ.	Neuropsychopharmacology. 2009 Jul;34(8):1885-903. Epub 2009 Apr 1.	Neuropsychopharmacology. 2009	PubMed	citation	PMID:19339966	pubmed	19339966	create date:2009/04/03 | first author:Marx CE
5-HT(2A) and 5-HT(2C) receptors exert opposing effects on locomotor activity in mice.	/pubmed/19322172	Halberstadt AL, van der Heijden I, Ruderman MA, Risbrough VB, Gingrich JA, Geyer MA, Powell SB.	Neuropsychopharmacology. 2009 Jul;34(8):1958-67. Epub 2009 Mar 25.	Neuropsychopharmacology. 2009	PubMed	citation	PMID:19322172	pubmed	19322172	create date:2009/03/27 | first author:Halberstadt AL
Selective alterations in postsynaptic markers of chandelier cell inputs to cortical pyramidal neurons in subjects with schizophrenia.	/pubmed/19322171	Cruz DA, Weaver CL, Lovallo EM, Melchitzky DS, Lewis DA.	Neuropsychopharmacology. 2009 Aug;34(9):2112-24. Epub 2009 Mar 25.	Neuropsychopharmacology. 2009	PubMed	citation	PMID:19322171	pubmed	19322171	create date:2009/03/27 | first author:Cruz DA
The brattleboro rat displays a natural deficit in social discrimination that is restored by clozapine and a neurotensin analog.	/pubmed/19322170	Feifel D, Mexal S, Melendez G, Liu PY, Goldenberg JR, Shilling PD.	Neuropsychopharmacology. 2009 Jul;34(8):2011-8. Epub 2009 Mar 25.	Neuropsychopharmacology. 2009	PubMed	citation	PMID:19322170	pubmed	19322170	create date:2009/03/27 | first author:Feifel D
Hippocampal CB(1) receptors mediate the memory impairing effects of Delta(9)-tetrahydrocannabinol.	/pubmed/19322169	Wise LE, Thorpe AJ, Lichtman AH.	Neuropsychopharmacology. 2009 Aug;34(9):2072-80. Epub 2009 Mar 25.	Neuropsychopharmacology. 2009	PubMed	citation	PMID:19322169	pubmed	19322169	create date:2009/03/27 | first author:Wise LE
Clozapine interaction with phosphatidyl inositol 3-kinase (PI3K)/insulin-signaling pathway in Caenorhabditis elegans.	/pubmed/19322168	Karmacharya R, Sliwoski GR, Lundy MY, Suckow RF, Cohen BM, Buttner EA.	Neuropsychopharmacology. 2009 Jul;34(8):1968-78. Epub 2009 Mar 25.	Neuropsychopharmacology. 2009	PubMed	citation	PMID:19322168	pubmed	19322168	create date:2009/03/27 | first author:Karmacharya R
Persistent increase of alcohol-seeking evoked by neuropeptide S: an effect mediated by the hypothalamic hypocretin system.	/pubmed/19322167	Cannella N, Economidou D, Kallupi M, Stopponi S, Heilig M, Massi M, Ciccocioppo R.	Neuropsychopharmacology. 2009 Aug;34(9):2125-34. Epub 2009 Mar 25.	Neuropsychopharmacology. 2009	PubMed	citation	PMID:19322167	pubmed	19322167	create date:2009/03/27 | first author:Cannella N
Will the Kraepelinian dichotomy survive DSM-V?	/pubmed/19295511	Fischer BA, Carpenter WT Jr.	Neuropsychopharmacology. 2009 Aug;34(9):2081-7. Epub 2009 Mar 18.	Neuropsychopharmacology. 2009	PubMed	citation	PMID:19295511	pubmed	19295511	create date:2009/03/20 | first author:Fischer BA
Neuronal correlates of brain-derived neurotrophic factor Val66Met polymorphism and morphometric abnormalities in bipolar disorder.	/pubmed/19295510	Matsuo K, Walss-Bass C, Nery FG, Nicoletti MA, Hatch JP, Frey BN, Monkul ES, Zunta-Soares GB, Bowden CL, Escamilla MA, Soares JC.	Neuropsychopharmacology. 2009 Jul;34(8):1904-13. Epub 2009 Mar 18.	Neuropsychopharmacology. 2009	PubMed	citation	PMID:19295510	pubmed	19295510	create date:2009/03/20 | first author:Matsuo K
Genetic and clinical predictors of sexual dysfunction in citalopram-treated depressed patients.	/pubmed/19295509	Perlis RH, Laje G, Smoller JW, Fava M, Rush AJ, McMahon FJ.	Neuropsychopharmacology. 2009 Jun;34(7):1819-28. Epub 2009 Mar 18.	Neuropsychopharmacology. 2009	PubMed	citation	PMID:19295509	pubmed	19295509	create date:2009/03/20 | first author:Perlis RH
Bidirectional effects of fentanyl on dendritic spines and AMPA receptors depend upon the internalization of mu opioid receptors.	/pubmed/19295508	Lin H, Higgins P, Loh HH, Law PY, Liao D.	Neuropsychopharmacology. 2009 Aug;34(9):2097-111. Epub 2009 Mar 18.	Neuropsychopharmacology. 2009	PubMed	citation	PMID:19295508	pubmed	19295508	create date:2009/03/20 | first author:Lin H
mGluR5 positive allosteric modulators facilitate both hippocampal LTP and LTD and enhance spatial learning.	/pubmed/19295507	Ayala JE, Chen Y, Banko JL, Sheffler DJ, Williams R, Telk AN, Watson NL, Xiang Z, Zhang Y, Jones PJ, Lindsley CW, Olive MF, Conn PJ.	Neuropsychopharmacology. 2009 Aug;34(9):2057-71. Epub 2009 Mar 18.	Neuropsychopharmacology. 2009	PubMed	citation	PMID:19295507	pubmed	19295507	create date:2009/03/20 | first author:Ayala JE
CRF enhancement of GIRK channel-mediated transmission in dopamine neurons.	/pubmed/19279570	Beckstead MJ, Gantz SC, Ford CP, Stenzel-Poore MP, Phillips PE, Mark GP, Williams JT.	Neuropsychopharmacology. 2009 Jul;34(8):1926-35. Epub 2009 Mar 11.	Neuropsychopharmacology. 2009	PubMed	citation	PMID:19279570	pubmed	19279570	create date:2009/03/13 | first author:Beckstead MJ
Role of mu- and delta-opioid receptors in the nucleus accumbens in cocaine-seeking behavior.	/pubmed/19279569	Simmons D, Self DW.	Neuropsychopharmacology. 2009 Jul;34(8):1946-57. Epub 2009 Mar 11.	Neuropsychopharmacology. 2009	PubMed	citation	PMID:19279569	pubmed	19279569	create date:2009/03/13 | first author:Simmons D
Behavioral effects of a synthetic agonist selective for nociceptin/orphanin FQ peptide receptors in monkeys.	/pubmed/19279568	Ko MC, Woods JH, Fantegrossi WE, Galuska CM, Wichmann J, Prinssen EP.	Neuropsychopharmacology. 2009 Aug;34(9):2088-96. Epub 2009 Mar 11.	Neuropsychopharmacology. 2009	PubMed	citation	PMID:19279568	pubmed	19279568	create date:2009/03/13 | first author:Ko MC
Ventral striatal dopamine modulation of different forms of behavioral flexibility.	/pubmed/19262467	Haluk DM, Floresco SB.	Neuropsychopharmacology. 2009 Jul;34(8):2041-52. Epub 2009 Mar 4.	Neuropsychopharmacology. 2009	PubMed	citation	PMID:19262467	pubmed	19262467	create date:2009/03/06 | first author:Haluk DM
Phosphodiesterase inhibitors enhance object memory independent of cerebral blood flow and glucose utilization in rats.	/pubmed/19262466	Rutten K, Van Donkelaar EL, Ferrington L, Blokland A, Bollen E, Steinbusch HW, Kelly PA, Prickaerts JH.	Neuropsychopharmacology. 2009 Jul;34(8):1914-25. Epub 2009 Mar 4.	Neuropsychopharmacology. 2009	PubMed	citation	PMID:19262466	pubmed	19262466	create date:2009/03/06 | first author:Rutten K
Risk markers for depression in adolescents: sleep and HPA measures.	/pubmed/19262465	Rao U, Hammen CL, Poland RE.	Neuropsychopharmacology. 2009 Jul;34(8):1936-45. Epub 2009 Mar 4.	Neuropsychopharmacology. 2009	PubMed	citation	PMID:19262465	pubmed	19262465	create date:2009/03/06 | first author:Rao U
CNR1 gene is associated with high neuroticism and low agreeableness and interacts with recent negative life events to predict current depressive symptoms.	/pubmed/19242408	Juhasz G, Chase D, Pegg E, Downey D, Toth ZG, Stones K, Platt H, Mekli K, Payton A, Elliott R, Anderson IM, Deakin JF.	Neuropsychopharmacology. 2009 Jul;34(8):2019-27. Epub 2009 Feb 25.	Neuropsychopharmacology. 2009	PubMed	citation	PMID:19242408	pubmed	19242408	create date:2009/02/27 | first author:Juhasz G
Perspective: Progress on the study and treatment of depressive illness.	/pubmed/19242407	Carlezon WA Jr, Chartoff E.	Neuropsychopharmacology. 2009 May;34(6):1361-2. Epub 2009 Feb 25. No abstract available.	Neuropsychopharmacology. 2009	PubMed	citation	PMID:19242407	pubmed	19242407	create date:2009/02/27 | first author:Carlezon WA Jr
The effects of memantine on prepulse inhibition.	/pubmed/19242406	Swerdlow NR, van Bergeijk DP, Bergsma F, Weber E, Talledo J.	Neuropsychopharmacology. 2009 Jun;34(7):1854-64. Epub 2009 Feb 25.	Neuropsychopharmacology. 2009	PubMed	citation	PMID:19242406	pubmed	19242406	create date:2009/02/27 | first author:Swerdlow NR
Title	URL	Description	Details	ShortDetails	Resource	Type	Identifiers	Db	EntrezUID	Properties
Cell type-specific development of NMDA receptors in the interneurons of rat prefrontal cortex.	/pubmed/19242405	Wang HX, Gao WJ.	Neuropsychopharmacology. 2009 Jul;34(8):2028-40. Epub 2009 Feb 25.	Neuropsychopharmacology. 2009	PubMed	citation	PMID:19242405	pubmed	19242405	create date:2009/02/27 | first author:Wang HX
Acute systemic fibroblast growth factor-2 enhances long-term extinction of fear and reduces reinstatement in rats.	/pubmed/19225454	Graham BM, Richardson R.	Neuropsychopharmacology. 2009 Jun;34(7):1875-82. Epub 2009 Feb 18.	Neuropsychopharmacology. 2009	PubMed	citation	PMID:19225454	pubmed	19225454	create date:2009/02/20 | first author:Graham BM
Focal electrically administered seizure therapy: a novel form of ECT illustrates the roles of current directionality, polarity, and electrode configuration in seizure induction.	/pubmed/19225453	Spellman T, Peterchev AV, Lisanby SH.	Neuropsychopharmacology. 2009 Jul;34(8):2002-10. Epub 2009 Feb 18.	Neuropsychopharmacology. 2009	PubMed	citation	PMID:19225453	pubmed	19225453	create date:2009/02/20 | first author:Spellman T
Adenosine A(2A) receptor modulation of hippocampal CA3-CA1 synapse plasticity during associative learning in behaving mice.	/pubmed/19212319	Fontinha BM, Delgado-García JM, Madroñal N, Ribeiro JA, Sebastião AM, Gruart A.	Neuropsychopharmacology. 2009 Jun;34(7):1865-74. Epub 2009 Feb 11.	Neuropsychopharmacology. 2009	PubMed	citation	PMID:19212319	pubmed	19212319	create date:2009/02/13 | first author:Fontinha BM
Nucleus accumbens CREB activity is necessary for nicotine conditioned place preference.	/pubmed/19212318	Brunzell DH, Mineur YS, Neve RL, Picciotto MR.	Neuropsychopharmacology. 2009 Jul;34(8):1993-2001. Epub 2009 Feb 11.	Neuropsychopharmacology. 2009	PubMed	citation	PMID:19212318	pubmed	19212318	create date:2009/02/13 | first author:Brunzell DH
Repeated cocaine administration decreases 5-HT(2A) receptor-mediated serotonergic enhancement of synaptic activity in rat medial prefrontal cortex.	/pubmed/19212317	Huang CC, Liang YC, Lee CC, Wu MY, Hsu KS.	Neuropsychopharmacology. 2009 Jul;34(8):1979-92. Epub 2009 Feb 11.	Neuropsychopharmacology. 2009	PubMed	citation	PMID:19212317	pubmed	19212317	create date:2009/02/13 | first author:Huang CC
Perspective: the manifest destiny of cocaine research.	/pubmed/19194378	Kalivas PW.	Neuropsychopharmacology. 2009 Apr;34(5):1089-90. Epub 2009 Feb 4. No abstract available.	Neuropsychopharmacology. 2009	PubMed	citation	PMID:19194378	pubmed	19194378	create date:2009/02/06 | first author:Kalivas PW
How to keep the brain awake? The complex molecular pharmacogenetics of wake promotion.	/pubmed/19194377	Hasan S, Pradervand S, Ahnaou A, Drinkenburg W, Tafti M, Franken P.	Neuropsychopharmacology. 2009 Jun;34(7):1625-40. Epub 2009 Feb 4.	Neuropsychopharmacology. 2009	PubMed	citation	PMID:19194377	pubmed	19194377	create date:2009/02/06 | first author:Hasan S
Decreased glutamate/glutamine levels may mediate cytidine's efficacy in treating bipolar depression: a longitudinal proton magnetic resonance spectroscopy study.	/pubmed/19194376	Yoon SJ, Lyoo IK, Haws C, Kim TS, Cohen BM, Renshaw PF.	Neuropsychopharmacology. 2009 Jun;34(7):1810-8. Epub 2009 Feb 4.	Neuropsychopharmacology. 2009	PubMed	citation	PMID:19194376	pubmed	19194376	create date:2009/02/06 | first author:Yoon SJ
Impaired off-line consolidation of motor memories after combined blockade of cholinergic receptors during REM sleep-rich sleep.	/pubmed/19194375	Rasch B, Gais S, Born J.	Neuropsychopharmacology. 2009 Jun;34(7):1843-53. Epub 2009 Feb 4.	Neuropsychopharmacology. 2009	PubMed	citation	PMID:19194375	pubmed	19194375	create date:2009/02/06 | first author:Rasch B
A polymorphism of the MAOA gene is associated with emotional brain markers and personality traits on an antisocial index.	/pubmed/19194374	Williams LM, Gatt JM, Kuan SA, Dobson-Stone C, Palmer DM, Paul RH, Song L, Costa PT, Schofield PR, Gordon E.	Neuropsychopharmacology. 2009 Jun;34(7):1797-809. Epub 2009 Feb 4.	Neuropsychopharmacology. 2009	PubMed	citation	PMID:19194374	pubmed	19194374	create date:2009/02/06 | first author:Williams LM
PKG and PKA signaling in LTP at GABAergic synapses.	/pubmed/19194373	Nugent FS, Niehaus JL, Kauer JA.	Neuropsychopharmacology. 2009 Jun;34(7):1829-42. Epub 2009 Feb 4.	Neuropsychopharmacology. 2009	PubMed	citation	PMID:19194373	pubmed	19194373	create date:2009/02/06 | first author:Nugent FS
Dopamine D1 receptors in cocaine dependence measured with PET and the choice to self-administer cocaine.	/pubmed/19177067	Martinez D, Slifstein M, Narendran R, Foltin RW, Broft A, Hwang DR, Perez A, Abi-Dargham A, Fischman MW, Kleber HD, Laruelle M.	Neuropsychopharmacology. 2009 Jun;34(7):1774-82. Epub 2009 Jan 28.	Neuropsychopharmacology. 2009	PubMed	citation	PMID:19177067	pubmed	19177067	create date:2009/01/30 | first author:Martinez D
Enhanced sensitivity of the MRL/MpJ mouse to the neuroplastic and behavioral effects of chronic antidepressant treatments.	/pubmed/19177066	Balu DT, Hodes GE, Anderson BT, Lucki I.	Neuropsychopharmacology. 2009 Jun;34(7):1764-73. Epub 2009 Jan 28.	Neuropsychopharmacology. 2009	PubMed	citation	PMID:19177066	pubmed	19177066	create date:2009/01/30 | first author:Balu DT
Pro-cognitive and antipsychotic efficacy of the alpha7 nicotinic partial agonist SSR180711 in pharmacological and neurodevelopmental latent inhibition models of schizophrenia.	/pubmed/19158670	Barak S, Arad M, De Levie A, Black MD, Griebel G, Weiner I.	Neuropsychopharmacology. 2009 Jun;34(7):1753-63. Epub 2009 Jan 21.	Neuropsychopharmacology. 2009	PubMed	citation	PMID:19158670	pubmed	19158670	create date:2009/01/23 | first author:Barak S
PKCepsilon regulates behavioral sensitivity, binding and tolerance to the CB1 receptor agonist WIN55,212-2.	/pubmed/19158669	Wallace MJ, Newton PM, McMahon T, Connolly J, Huibers A, Whistler J, Messing RO.	Neuropsychopharmacology. 2009 Jun;34(7):1733-42. Epub 2009 Jan 21.	Neuropsychopharmacology. 2009	PubMed	citation	PMID:19158669	pubmed	19158669	create date:2009/01/23 | first author:Wallace MJ
Histone H3 phosphorylation is under the opposite tonic control of dopamine D2 and adenosine A2A receptors in striatopallidal neurons.	/pubmed/19158668	Bertran-Gonzalez J, Håkansson K, Borgkvist A, Irinopoulou T, Brami-Cherrier K, Usiello A, Greengard P, Hervé D, Girault JA, Valjent E, Fisone G.	Neuropsychopharmacology. 2009 Jun;34(7):1710-20. Epub 2009 Jan 21.	Neuropsychopharmacology. 2009	PubMed	citation	PMID:19158668	pubmed	19158668	create date:2009/01/23 | first author:Bertran-Gonzalez J
Metabotropic glutamate receptor 7 modulates the rewarding effects of cocaine in rats: involvement of a ventral pallidal GABAergic mechanism.	/pubmed/19158667	Li X, Li J, Peng XQ, Spiller K, Gardner EL, Xi ZX.	Neuropsychopharmacology. 2009 Jun;34(7):1783-96. Epub 2009 Jan 21.	Neuropsychopharmacology. 2009	PubMed	citation	PMID:19158667	pubmed	19158667	create date:2009/01/23 | first author:Li X
Prefrontal GABA(B) receptor activation attenuates phencyclidine-induced impairments of prepulse inhibition: involvement of nitric oxide.	/pubmed/19145229	Fejgin K, Pålsson E, Wass C, Finnerty N, Lowry J, Klamer D.	Neuropsychopharmacology. 2009 Jun;34(7):1673-84. Epub 2009 Jan 14.	Neuropsychopharmacology. 2009	PubMed	citation	PMID:19145229	pubmed	19145229	create date:2009/01/16 | first author:Fejgin K
A randomized trial of rTMS targeted with MRI based neuro-navigation in treatment-resistant depression.	/pubmed/19145228	Fitzgerald PB, Hoy K, McQueen S, Maller JJ, Herring S, Segrave R, Bailey M, Been G, Kulkarni J, Daskalakis ZJ.	Neuropsychopharmacology. 2009 Apr;34(5):1255-62. Epub 2009 Jan 14.	Neuropsychopharmacology. 2009	PubMed	citation	PMID:19145228	pubmed	19145228	create date:2009/01/16 | first author:Fitzgerald PB
Phenylbutyrate ameliorates cognitive deficit and reduces tau pathology in an Alzheimer's disease mouse model.	/pubmed/19145227	Ricobaraza A, Cuadrado-Tejedor M, Pérez-Mediavilla A, Frechilla D, Del Río J, García-Osta A.	Neuropsychopharmacology. 2009 Jun;34(7):1721-32. Epub 2009 Jan 14.	Neuropsychopharmacology. 2009	PubMed	citation	PMID:19145227	pubmed	19145227	create date:2009/01/16 | first author:Ricobaraza A
Corticotropin-releasing factor within the central nucleus of the amygdala and the nucleus accumbens shell mediates the negative affective state of nicotine withdrawal in rats.	/pubmed/19145226	Marcinkiewcz CA, Prado MM, Isaac SK, Marshall A, Rylkova D, Bruijnzeel AW.	Neuropsychopharmacology. 2009 Jun;34(7):1743-52. Epub 2009 Jan 14.	Neuropsychopharmacology. 2009	PubMed	citation	PMID:19145226	pubmed	19145226	create date:2009/01/16 | first author:Marcinkiewcz CA
Imaging elevated brain arachidonic acid signaling in unanesthetized serotonin transporter (5-HTT)-deficient mice.	/pubmed/19145225	Basselin M, Fox MA, Chang L, Bell JM, Greenstein D, Chen M, Murphy DL, Rapoport SI.	Neuropsychopharmacology. 2009 Jun;34(7):1695-709. Epub 2009 Jan 14.	Neuropsychopharmacology. 2009	PubMed	citation	PMID:19145225	pubmed	19145225	create date:2009/01/16 | first author:Basselin M
A voxel-based diffusion tensor imaging study of white matter in bipolar disorder.	/pubmed/19145224	Mahon K, Wu J, Malhotra AK, Burdick KE, DeRosse P, Ardekani BA, Szeszko PR.	Neuropsychopharmacology. 2009 May;34(6):1590-600. Epub 2009 Jan 14.	Neuropsychopharmacology. 2009	PubMed	citation	PMID:19145224	pubmed	19145224	create date:2009/01/16 | first author:Mahon K
Operant sensation seeking engages similar neural substrates to operant drug seeking in C57 mice.	/pubmed/19145223	Olsen CM, Winder DG.	Neuropsychopharmacology. 2009 Jun;34(7):1685-94. Epub 2009 Jan 14.	Neuropsychopharmacology. 2009	PubMed	citation	PMID:19145223	pubmed	19145223	create date:2009/01/16 | first author:Olsen CM
Reduced expression of the NMDA receptor-interacting protein SynGAP causes behavioral abnormalities that model symptoms of Schizophrenia.	/pubmed/19145222	Guo X, Hamilton PJ, Reish NJ, Sweatt JD, Miller CA, Rumbaugh G.	Neuropsychopharmacology. 2009 Jun;34(7):1659-72. Epub 2009 Jan 14.	Neuropsychopharmacology. 2009	PubMed	citation	PMID:19145222	pubmed	19145222	create date:2009/01/16 | first author:Guo X
Perspective: sex matters: gonadal steroids and the brain.	/pubmed/19136977	Young EA, Becker JB.	Neuropsychopharmacology. 2009 Feb;34(3):537-8.	Neuropsychopharmacology. 2009	PubMed	citation	PMID:19136977	pubmed	19136977	create date:2009/01/13 | first author:Young EA
Involvement of inferior parietal lobules in prospective memory impairment during acute MDMA (ecstasy) intoxication: an event-related fMRI study.	/pubmed/19092784	Ramaekers JG, Kuypers KP, Wingen M, Heinecke A, Formisano E.	Neuropsychopharmacology. 2009 Jun;34(7):1641-8. Epub 2008 Dec 17. Erratum in: Neuropsychopharmacology. 2009 Jun;34(7):1883-4.	Neuropsychopharmacology. 2009	PubMed	citation	PMID:19092784	pubmed	19092784	create date:2008/12/19 | first author:Ramaekers JG
Neuroelectric signatures of reward learning and decision-making in the human nucleus accumbens.	/pubmed/19092783	Cohen MX, Axmacher N, Lenartz D, Elger CE, Sturm V, Schlaepfer TE.	Neuropsychopharmacology. 2009 Jun;34(7):1649-58. Epub 2008 Dec 17.	Neuropsychopharmacology. 2009	PubMed	citation	PMID:19092783	pubmed	19092783	create date:2008/12/19 | first author:Cohen MX
Nicotine exposure during adolescence induces a depression-like state in adulthood.	/pubmed/19092782	Iñiguez SD, Warren BL, Parise EM, Alcantara LF, Schuh B, Maffeo ML, Manojlovic Z, Bolaños-Guzmán CA.	Neuropsychopharmacology. 2009 May;34(6):1609-24. Epub 2008 Dec 17.	Neuropsychopharmacology. 2009	PubMed	citation	PMID:19092782	pubmed	19092782	create date:2008/12/19 | first author:Iñiguez SD
Accruing preclinical evidence about metabotropic glutamate 5 receptor antagonists as treatments for drug dependence highlights the irreplaceable contributions of animal studies to the discovery of new medications for human disorders.	/pubmed/19092781	Markou A.	Neuropsychopharmacology. 2009 Mar;34(4):817-9. Epub 2008 Dec 17. No abstract available.	Neuropsychopharmacology. 2009	PubMed	citation	PMID:19092781	pubmed	19092781	create date:2008/12/19 | first author:Markou A
Lewy body pathology in long-term fetal nigral transplants: is Parkinson's disease transmitted from one neural system to another?	/pubmed/19079079	Kordower JH, Brundin P.	Neuropsychopharmacology. 2009 Jan;34(1):254. No abstract available.	Neuropsychopharmacology. 2009	PubMed	citation	PMID:19079079	pubmed	19079079	create date:2008/12/17 | first author:Kordower JH
Turning up the pace of ion channel screening in drug discovery.	/pubmed/19079078	Dunlop J.	Neuropsychopharmacology. 2009 Jan;34(1):253. Review. No abstract available.	Neuropsychopharmacology. 2009	PubMed	citation	PMID:19079078	pubmed	19079078	create date:2008/12/17 | first author:Dunlop J
Targeting the serotonin 2C receptor for the treatment of obesity and type 2 diabetes.	/pubmed/19079077	Marston OJ, Heisler LK.	Neuropsychopharmacology. 2009 Jan;34(1):252-3. Review. No abstract available.	Neuropsychopharmacology. 2009	PubMed	citation	PMID:19079077	pubmed	19079077	create date:2008/12/17 | first author:Marston OJ
From rapid in vitro screening to rapid in vivo screening in the drug discovery process.	/pubmed/19079076	Carroll FI, Houghten RA.	Neuropsychopharmacology. 2009 Jan;34(1):251-2. No abstract available.	Neuropsychopharmacology. 2009	PubMed	citation	PMID:19079076	pubmed	19079076	create date:2008/12/17 | first author:Carroll FI
Gene expression profiling in blood: new diagnostics in alcoholism and addiction?	/pubmed/19079075	Mayfield RD, Harris RA.	Neuropsychopharmacology. 2009 Jan;34(1):250-1. No abstract available.	Neuropsychopharmacology. 2009	PubMed	citation	PMID:19079075	pubmed	19079075	create date:2008/12/17 | first author:Mayfield RD
Targeting AMPA and kainate receptors in neurological disease: therapies on the horizon?	/pubmed/19079074	Swanson GT.	Neuropsychopharmacology. 2009 Jan;34(1):249-50. Review. No abstract available.	Neuropsychopharmacology. 2009	PubMed	citation	PMID:19079074	pubmed	19079074	create date:2008/12/17 | first author:Swanson GT
Promise of mGluR2/3 activators in psychiatry.	/pubmed/19079073	Conn PJ, Jones CK.	Neuropsychopharmacology. 2009 Jan;34(1):248-9. Review. No abstract available.	Neuropsychopharmacology. 2009	PubMed	citation	PMID:19079073	pubmed	19079073	create date:2008/12/17 | first author:Conn PJ
The dynorphin/kappa opioid receptor system: a new target for the treatment of addiction and affective disorders?	/pubmed/19079072	Shippenberg TS.	Neuropsychopharmacology. 2009 Jan;34(1):247. Review. No abstract available.	Neuropsychopharmacology. 2009	PubMed	citation	PMID:19079072	pubmed	19079072	create date:2008/12/17 | first author:Shippenberg TS
Protein-protein interactions as therapeutic targets in neuropsychopharmacology.	/pubmed/19079071	Reilly MT, Cunningham KA, Natarajan A.	Neuropsychopharmacology. 2009 Jan;34(1):247-8. Review. No abstract available.	Neuropsychopharmacology. 2009	PubMed	citation	PMID:19079071	pubmed	19079071	create date:2008/12/17 | first author:Reilly MT
RNA editing as a therapeutic target for CNS disorders.	/pubmed/19079070	Morabito MV, Emeson RB.	Neuropsychopharmacology. 2009 Jan;34(1):246. Review. No abstract available.	Neuropsychopharmacology. 2009	PubMed	citation	PMID:19079070	pubmed	19079070	create date:2008/12/17 | first author:Morabito MV
Targeting nicotinic receptor antagonists as novel pharmacotherapies for tobacco dependence and relapse.	/pubmed/19079069	Dwoskin LP, Bardo MT.	Neuropsychopharmacology. 2009 Jan;34(1):244-6. Review. No abstract available.	Neuropsychopharmacology. 2009	PubMed	citation	PMID:19079069	pubmed	19079069	create date:2008/12/17 | first author:Dwoskin LP
Adult neurogenesis, cell cycle and drug discovery in psychiatry.	/pubmed/19079068	Pechnick RN, Chesnokova V.	Neuropsychopharmacology. 2009 Jan;34(1):244. Review. No abstract available.	Neuropsychopharmacology. 2009	PubMed	citation	PMID:19079068	pubmed	19079068	create date:2008/12/17 | first author:Pechnick RN
Commentary: physician-scientist's frustrations fester.	/pubmed/19079067	Bloom FE.	Neuropsychopharmacology. 2009 Jan;34(1):1-5.	Neuropsychopharmacology. 2009	PubMed	citation	PMID:19079067	pubmed	19079067	create date:2008/12/17 | first author:Bloom FE
TRH-receptor-type-2-deficient mice are euthyroid and exhibit increased depression and reduced anxiety phenotypes.	/pubmed/19078951	Sun Y, Zupan B, Raaka BM, Toth M, Gershengorn MC.	Neuropsychopharmacology. 2009 May;34(6):1601-8. Epub 2008 Dec 10.	Neuropsychopharmacology. 2009	PubMed	citation	PMID:19078951	pubmed	19078951	create date:2008/12/17 | first author:Sun Y
Differential effects of the CRF-R1 antagonist GSK876008 on fear-potentiated, light- and CRF-enhanced startle suggest preferential involvement in sustained vs phasic threat responses.	/pubmed/19078950	Walker D, Yang Y, Ratti E, Corsi M, Trist D, Davis M.	Neuropsychopharmacology. 2009 May;34(6):1533-42. Epub 2008 Dec 10.	Neuropsychopharmacology. 2009	PubMed	citation	PMID:19078950	pubmed	19078950	create date:2008/12/17 | first author:Walker D
Assessment of glutamate transporter GLAST (EAAT1)-deficient mice for phenotypes relevant to the negative and executive/cognitive symptoms of schizophrenia.	/pubmed/19078949	Karlsson RM, Tanaka K, Saksida LM, Bussey TJ, Heilig M, Holmes A.	Neuropsychopharmacology. 2009 May;34(6):1578-89. Epub 2008 Dec 10.	Neuropsychopharmacology. 2009	PubMed	citation	PMID:19078949	pubmed	19078949	create date:2008/12/17 | first author:Karlsson RM
Interaction between two independent CNR1 variants increases risk for cocaine dependence in European Americans: a replication study in family-based sample and population-based sample.	/pubmed/19052543	Zuo L, Kranzler HR, Luo X, Yang BZ, Weiss R, Brady K, Poling J, Farrer L, Gelernter J.	Neuropsychopharmacology. 2009 May;34(6):1504-13. Epub 2008 Dec 3.	Neuropsychopharmacology. 2009	PubMed	citation	PMID:19052543	pubmed	19052543	create date:2008/12/05 | first author:Zuo L
Antiamnesic and neuroprotective effects of the aminotetrahydrofuran derivative ANAVEX1-41 against amyloid beta(25-35)-induced toxicity in mice.	/pubmed/19052542	Villard V, Espallergues J, Keller E, Alkam T, Nitta A, Yamada K, Nabeshima T, Vamvakides A, Maurice T.	Neuropsychopharmacology. 2009 May;34(6):1552-66. Epub 2008 Dec 3.	Neuropsychopharmacology. 2009	PubMed	citation	PMID:19052542	pubmed	19052542	create date:2008/12/05 | first author:Villard V
Divalproex ER combined with olanzapine or risperidone for treatment of acute exacerbations of schizophrenia.	/pubmed/19052541	Casey DE, Daniel DG, Tamminga C, Kane JM, Tran-Johnson T, Wozniak P, Abi-Saab W, Baker J, Redden L, Greco N, Saltarelli M.	Neuropsychopharmacology. 2009 Apr;34(5):1330-8. Epub 2008 Dec 3.	Neuropsychopharmacology. 2009	PubMed	citation	PMID:19052541	pubmed	19052541	create date:2008/12/05 | first author:Casey DE
Title	URL	Description	Details	ShortDetails	Resource	Type	Identifiers	Db	EntrezUID	Properties
Patients with schizophrenia have a reduced neural response to both unpredictable and predictable primary reinforcers.	/pubmed/19052540	Waltz JA, Schweitzer JB, Gold JM, Kurup PK, Ross TJ, Salmeron BJ, Rose EJ, McClure SM, Stein EA.	Neuropsychopharmacology. 2009 May;34(6):1567-77. Epub 2008 Dec 3.	Neuropsychopharmacology. 2009	PubMed	citation	PMID:19052540	pubmed	19052540	create date:2008/12/05 | first author:Waltz JA
White matter alterations in deficit schizophrenia.	/pubmed/19052539	Rowland LM, Spieker EA, Francis A, Barker PB, Carpenter WT, Buchanan RW.	Neuropsychopharmacology. 2009 May;34(6):1514-22. Epub 2008 Dec 3.	Neuropsychopharmacology. 2009	PubMed	citation	PMID:19052539	pubmed	19052539	create date:2008/12/05 | first author:Rowland LM
Role of variation in the serotonin transporter protein gene (SLC6A4) in trait disturbances in the ventral anterior cingulate in bipolar disorder.	/pubmed/19037205	Shah MP, Wang F, Kalmar JH, Chepenik LG, Tie K, Pittman B, Jones MM, Constable RT, Gelernter J, Blumberg HP.	Neuropsychopharmacology. 2009 Apr;34(5):1301-10. Epub 2008 Nov 26.	Neuropsychopharmacology. 2009	PubMed	citation	PMID:19037205	pubmed	19037205	create date:2008/11/28 | first author:Shah MP
Suppression of gamma-oscillations in the dorsolateral prefrontal cortex following long interval cortical inhibition: a TMS-EEG study.	/pubmed/19037204	Farzan F, Barr MS, Wong W, Chen R, Fitzgerald PB, Daskalakis ZJ.	Neuropsychopharmacology. 2009 May;34(6):1543-51. Epub 2008 Nov 26.	Neuropsychopharmacology. 2009	PubMed	citation	PMID:19037204	pubmed	19037204	create date:2008/11/28 | first author:Farzan F
CRF1 and CRF2 receptors are required for potentiated startle to contextual but not discrete cues.	/pubmed/19020499	Risbrough VB, Geyer MA, Hauger RL, Coste S, Stenzel-Poore M, Wurst W, Holsboer F.	Neuropsychopharmacology. 2009 May;34(6):1494-503. Epub 2008 Nov 19.	Neuropsychopharmacology. 2009	PubMed	citation	PMID:19020499	pubmed	19020499	create date:2008/11/21 | first author:Risbrough VB
Acute stress responsiveness of the neurotrophin BDNF in the rat hippocampus is modulated by chronic treatment with the antidepressant duloxetine.	/pubmed/19020498	Molteni R, Calabrese F, Cattaneo A, Mancini M, Gennarelli M, Racagni G, Riva MA.	Neuropsychopharmacology. 2009 May;34(6):1523-32. Epub 2008 Nov 19. Erratum in: Neuropsychopharmacology. 2009 Aug;34(9):2196.	Neuropsychopharmacology. 2009	PubMed	citation	PMID:19020498	pubmed	19020498	create date:2008/11/21 | first author:Molteni R
Cocaine- and amphetamine-regulated transcript peptide plays a role in the manifestation of depression: social isolation and olfactory bulbectomy models reveal unifying principles.	/pubmed/19005467	Dandekar MP, Singru PS, Kokare DM, Subhedar NK.	Neuropsychopharmacology. 2009 Apr;34(5):1288-300. Epub 2008 Nov 12.	Neuropsychopharmacology. 2009	PubMed	citation	PMID:19005467	pubmed	19005467	create date:2008/11/14 | first author:Dandekar MP
Glucocorticoids and lithium reciprocally regulate the proliferation of adult dentate gyrus-derived neural precursor cells through GSK-3beta and beta-catenin/TCF pathway.	/pubmed/19005466	Boku S, Nakagawa S, Masuda T, Nishikawa H, Kato A, Kitaichi Y, Inoue T, Koyama T.	Neuropsychopharmacology. 2009 Feb;34(3):805-15. Epub 2008 Nov 12.	Neuropsychopharmacology. 2009	PubMed	citation	PMID:19005466	pubmed	19005466	create date:2008/11/14 | first author:Boku S
A randomized, placebo-controlled study of memantine as adjunctive treatment in patients with schizophrenia.	/pubmed/19005465	Lieberman JA, Papadakis K, Csernansky J, Litman R, Volavka J, Jia XD, Gage A; MEM-MD-29 Study Group.	Neuropsychopharmacology. 2009 Apr;34(5):1322-9. Epub 2008 Nov 12.	Neuropsychopharmacology. 2009	PubMed	citation	PMID:19005465	pubmed	19005465	create date:2008/11/14 | first author:Lieberman JA
Serotonin depletion impairs waiting but not stop-signal reaction time in rats: implications for theories of the role of 5-HT in behavioral inhibition.	/pubmed/19005464	Eagle DM, Lehmann O, Theobald DE, Pena Y, Zakaria R, Ghosh R, Dalley JW, Robbins TW.	Neuropsychopharmacology. 2009 Apr;34(5):1311-21. Epub 2008 Nov 12.	Neuropsychopharmacology. 2009	PubMed	citation	PMID:19005464	pubmed	19005464	create date:2008/11/14 | first author:Eagle DM
The dopamine D2 receptors in high-affinity state and D3 receptors in schizophrenia: a clinical [11C]-(+)-PHNO PET study.	/pubmed/18987627	Graff-Guerrero A, Mizrahi R, Agid O, Marcon H, Barsoum P, Rusjan P, Wilson AA, Zipursky R, Kapur S.	Neuropsychopharmacology. 2009 Mar;34(4):1078-86. Epub 2008 Nov 5.	Neuropsychopharmacology. 2009	PubMed	citation	PMID:18987627	pubmed	18987627	create date:2008/11/07 | first author:Graff-Guerrero A
Detection of genetic association and a functional polymorphism of dynamin 1 gene with nicotine dependence in European and African Americans.	/pubmed/18987626	Xu Q, Huang W, Payne TJ, Ma JZ, Li MD.	Neuropsychopharmacology. 2009 Apr;34(5):1351-9. Epub 2008 Nov 5.	Neuropsychopharmacology. 2009	PubMed	citation	PMID:18987626	pubmed	18987626	create date:2008/11/07 | first author:Xu Q
Perspective: Translational studies on glutamate and dopamine neurocircuitry in addictions: implications for addiction treatment.	/pubmed/18987625	Lambe EK, George TP.	Neuropsychopharmacology. 2009 Jan;34(2):255-6. Epub 2008 Nov 5.	Neuropsychopharmacology. 2009	PubMed	citation	PMID:18987625	pubmed	18987625	create date:2008/11/07 | first author:Lambe EK
Behavioral economic assessment of price and cocaine consumption following self-administration histories that produce escalation of either final ratios or intake.	/pubmed/18971927	Oleson EB, Roberts DC.	Neuropsychopharmacology. 2009 Feb;34(3):796-804. Epub 2008 Oct 29.	Neuropsychopharmacology. 2009	PubMed	citation	PMID:18971927	pubmed	18971927	create date:2008/10/31 | first author:Oleson EB
Dopamine type-1 receptor binding in major depressive disorder assessed using positron emission tomography and [11C]NNC-112.	/pubmed/18946469	Cannon DM, Klaver JM, Peck SA, Rallis-Voak D, Erickson K, Drevets WC.	Neuropsychopharmacology. 2009 Apr;34(5):1277-87. Epub 2008 Oct 22.	Neuropsychopharmacology. 2009	PubMed	citation	PMID:18946469	pubmed	18946469	create date:2008/10/24 | first author:Cannon DM
Novelty determines the effects of olfactory enrichment on memory and neurogenesis through noradrenergic mechanisms.	/pubmed/18946468	Veyrac A, Sacquet J, Nguyen V, Marien M, Jourdan F, Didier A.	Neuropsychopharmacology. 2009 Feb;34(3):786-95. Epub 2008 Oct 22.	Neuropsychopharmacology. 2009	PubMed	citation	PMID:18946468	pubmed	18946468	create date:2008/10/24 | first author:Veyrac A
The sigma-receptor antagonist BD-1063 decreases ethanol intake and reinforcement in animal models of excessive drinking.	/pubmed/18946467	Sabino V, Cottone P, Zhao Y, Iyer MR, Steardo L Jr, Steardo L, Rice KC, Conti B, Koob GF, Zorrilla EP.	Neuropsychopharmacology. 2009 May;34(6):1482-93. Epub 2008 Oct 22.	Neuropsychopharmacology. 2009	PubMed	citation	PMID:18946467	pubmed	18946467	create date:2008/10/24 | first author:Sabino V
The medical and economic roles of pipeline pharmacogenetics: Alzheimer's disease as a model of efficacy and HLA-B(*)5701 as a model of safety.	/pubmed/18923406	Roses AD.	Neuropsychopharmacology. 2009 Jan;34(1):6-17. Epub 2008 Oct 15. Review.	Neuropsychopharmacology. 2009	PubMed	citation	PMID:18923406	pubmed	18923406	create date:2008/10/17 | first author:Roses AD
Target identification for CNS diseases by transcriptional profiling.	/pubmed/18923405	Altar CA, Vawter MP, Ginsberg SD.	Neuropsychopharmacology. 2009 Jan;34(1):18-54. Epub 2008 Oct 15. Review.	Neuropsychopharmacology. 2009	PubMed	citation	PMID:18923405	pubmed	18923405	create date:2008/10/17 | first author:Altar CA
The CRF system mediates increased passive stress-coping behavior following the loss of a bonded partner in a monogamous rodent.	/pubmed/18923404	Bosch OJ, Nair HP, Ahern TH, Neumann ID, Young LJ.	Neuropsychopharmacology. 2009 May;34(6):1406-15. Epub 2008 Oct 15.	Neuropsychopharmacology. 2009	PubMed	citation	PMID:18923404	pubmed	18923404	create date:2008/10/17 | first author:Bosch OJ
Postsynaptic alpha-2 adrenergic receptors are critical for the antidepressant-like effects of desipramine on behavior.	/pubmed/18923403	Zhang HT, Whisler LR, Huang Y, Xiang Y, O'Donnell JM.	Neuropsychopharmacology. 2009 Mar;34(4):1067-77. Epub 2008 Oct 15.	Neuropsychopharmacology. 2009	PubMed	citation	PMID:18923403	pubmed	18923403	create date:2008/10/17 | first author:Zhang HT
Association of changes in norepinephrine and serotonin transporter expression with the long-term behavioral effects of antidepressant drugs.	/pubmed/18923402	Zhao Z, Zhang HT, Bootzin E, Millan MJ, O'Donnell JM.	Neuropsychopharmacology. 2009 May;34(6):1467-81. Epub 2008 Oct 15.	Neuropsychopharmacology. 2009	PubMed	citation	PMID:18923402	pubmed	18923402	create date:2008/10/17 | first author:Zhao Z
Does COMT val158met affect behavioral phenotypes: yes, no, maybe?	/pubmed/18923401	Lachman HM.	Neuropsychopharmacology. 2008 Dec;33(13):3027-9. Epub 2008 Oct 15.	Neuropsychopharmacology. 2008	PubMed	citation	PMID:18923401	pubmed	18923401	create date:2008/10/17 | first author:Lachman HM
On the use of protein turnover and half-lives.	/pubmed/18923400	Kuhar MJ.	Neuropsychopharmacology. 2009 Apr;34(5):1172-3. Epub 2008 Oct 15. No abstract available.	Neuropsychopharmacology. 2009	PubMed	citation	PMID:18923400	pubmed	18923400	create date:2008/10/17 | first author:Kuhar MJ
Kappa-opioid system regulates the long-lasting behavioral adaptations induced by early-life exposure to methylphenidate.	/pubmed/18923399	Wiley MD, Poveromo LB, Antapasis J, Herrera CM, Bolaños Guzmán CA.	Neuropsychopharmacology. 2009 Apr;34(5):1339-50. Epub 2008 Oct 15.	Neuropsychopharmacology. 2009	PubMed	citation	PMID:18923399	pubmed	18923399	create date:2008/10/17 | first author:Wiley MD
Dopamine uptake changes associated with cocaine self-administration.	/pubmed/18923398	Oleson EB, Talluri S, Childers SR, Smith JE, Roberts DC, Bonin KD, Budygin EA.	Neuropsychopharmacology. 2009 Apr;34(5):1174-84. Epub 2008 Oct 15.	Neuropsychopharmacology. 2009	PubMed	citation	PMID:18923398	pubmed	18923398	create date:2008/10/17 | first author:Oleson EB
Requirement of AQP4 for antidepressive efficiency of fluoxetine: implication in adult hippocampal neurogenesis.	/pubmed/18923397	Kong H, Sha LL, Fan Y, Xiao M, Ding JH, Wu J, Hu G.	Neuropsychopharmacology. 2009 Apr;34(5):1263-76. Epub 2008 Oct 15. Erratum in: Neuropsychopharmacology. 2009 Jul;34(8):2055.	Neuropsychopharmacology. 2009	PubMed	citation	PMID:18923397	pubmed	18923397	create date:2008/10/17 | first author:Kong H
A functional haplotype implicated in vulnerability to develop cocaine dependence is associated with reduced PDYN expression in human brain.	/pubmed/18923396	Yuferov V, Ji F, Nielsen DA, Levran O, Ho A, Morgello S, Shi R, Ott J, Kreek MJ.	Neuropsychopharmacology. 2009 Apr;34(5):1185-97. Epub 2008 Oct 15.	Neuropsychopharmacology. 2009	PubMed	citation	PMID:18923396	pubmed	18923396	create date:2008/10/17 | first author:Yuferov V
Metabolomics: a global biochemical approach to the study of central nervous system diseases.	/pubmed/18843269	Kaddurah-Daouk R, Krishnan KR.	Neuropsychopharmacology. 2009 Jan;34(1):173-86. Epub 2008 Oct 8. Review.	Neuropsychopharmacology. 2009	PubMed	citation	PMID:18843269	pubmed	18843269	create date:2008/10/10 | first author:Kaddurah-Daouk R
Suppression of the MEK/ERK signaling pathway reverses depression-like behaviors of CRF2-deficient mice.	/pubmed/18843268	Todorovic C, Sherrin T, Pitts M, Hippel C, Rayner M, Spiess J.	Neuropsychopharmacology. 2009 May;34(6):1416-26. Epub 2008 Oct 8.	Neuropsychopharmacology. 2009	PubMed	citation	PMID:18843268	pubmed	18843268	create date:2008/10/10 | first author:Todorovic C
Programmed acute electrical stimulation of ventral tegmental area alleviates depressive-like behavior.	/pubmed/18843267	Friedman A, Frankel M, Flaumenhaft Y, Merenlender A, Pinhasov A, Feder Y, Taler M, Gil-Ad I, Abeles M, Yadid G.	Neuropsychopharmacology. 2009 Mar;34(4):1057-66. Epub 2008 Oct 8.	Neuropsychopharmacology. 2009	PubMed	citation	PMID:18843267	pubmed	18843267	create date:2008/10/10 | first author:Friedman A
Alpha-tocopherol protects against oxidative stress in the fragile X knockout mouse: an experimental therapeutic approach for the Fmr1 deficiency.	/pubmed/18843266	de Diego-Otero Y, Romero-Zerbo Y, el Bekay R, Decara J, Sanchez L, Rodriguez-de Fonseca F, del Arco-Herrera I.	Neuropsychopharmacology. 2009 Mar;34(4):1011-26. Epub 2008 Oct 8.	Neuropsychopharmacology. 2009	PubMed	citation	PMID:18843266	pubmed	18843266	create date:2008/10/10 | first author:de Diego-Otero Y
Effects of topiramate and other anti-glutamatergic drugs on the acute intoxicating actions of ethanol in mice: modulation by genetic strain and stress.	/pubmed/18843265	Chen YC, Holmes A.	Neuropsychopharmacology. 2009 May;34(6):1454-66. Epub 2008 Oct 8.	Neuropsychopharmacology. 2009	PubMed	citation	PMID:18843265	pubmed	18843265	create date:2008/10/10 | first author:Chen YC
The role of imaging in proof of concept for CNS drug discovery and development.	/pubmed/18843264	Wong DF, Tauscher J, Gründer G.	Neuropsychopharmacology. 2009 Jan;34(1):187-203. Epub 2008 Oct 8. Review.	Neuropsychopharmacology. 2009	PubMed	citation	PMID:18843264	pubmed	18843264	create date:2008/10/10 | first author:Wong DF
Response perseveration and ventral prefrontal sensitivity to reward and punishment in male problem gamblers and smokers.	/pubmed/18830241	de Ruiter MB, Veltman DJ, Goudriaan AE, Oosterlaan J, Sjoerds Z, van den Brink W.	Neuropsychopharmacology. 2009 Mar;34(4):1027-38. Epub 2008 Oct 1.	Neuropsychopharmacology. 2009	PubMed	citation	PMID:18830241	pubmed	18830241	create date:2008/10/03 | first author:de Ruiter MB
Removing obstacles in neuroscience drug discovery: the future path for animal models.	/pubmed/18830240	Markou A, Chiamulera C, Geyer MA, Tricklebank M, Steckler T.	Neuropsychopharmacology. 2009 Jan;34(1):74-89. Epub 2008 Oct 1. Review.	Neuropsychopharmacology. 2009	PubMed	citation	PMID:18830240	pubmed	18830240	create date:2008/10/03 | first author:Markou A
Neurokinin1 antagonists potentiate antidepressant properties of serotonin reuptake inhibitors, yet blunt their anxiogenic actions: a neurochemical, electrophysiological, and behavioral characterization.	/pubmed/18830239	Gobert A, Brocco M, Dekeyne A, Di Cara B, Bouchez G, Lejeune F, Gannon RL, Millan MJ.	Neuropsychopharmacology. 2009 Mar;34(4):1039-56. Epub 2008 Oct 1.	Neuropsychopharmacology. 2009	PubMed	citation	PMID:18830239	pubmed	18830239	create date:2008/10/03 | first author:Gobert A
Bridging bench and practice: translational research for schizophrenia and other psychotic disorders.	/pubmed/18830238	Wang PS, Heinssen R, Oliveri M, Wagner A, Goodman W.	Neuropsychopharmacology. 2009 Jan;34(1):204-12. Epub 2008 Oct 1. Review.	Neuropsychopharmacology. 2009	PubMed	citation	PMID:18830238	pubmed	18830238	create date:2008/10/03 | first author:Wang PS
Involvement of amygdala dopamine and nucleus accumbens NMDA receptors in ethanol-seeking behavior in mice.	/pubmed/18830237	Gremel CM, Cunningham CL.	Neuropsychopharmacology. 2009 May;34(6):1443-53. Epub 2008 Oct 1.	Neuropsychopharmacology. 2009	PubMed	citation	PMID:18830237	pubmed	18830237	create date:2008/10/03 | first author:Gremel CM
Evidence why paroxetine dose escalation is not effective in major depressive disorder: a randomized controlled trial with assessment of serotonin transporter occupancy.	/pubmed/18830236	Ruhé HG, Booij J, v Weert HC, Reitsma JB, Franssen EJ, Michel MC, Schene AH.	Neuropsychopharmacology. 2009 Mar;34(4):999-1010. Epub 2008 Oct 1. Erratum in: Neuropsychopharmacology. 2009 Mar;34(4):1088.	Neuropsychopharmacology. 2009	PubMed	citation	PMID:18830236	pubmed	18830236	create date:2008/10/03 | first author:Ruhé HG
GABRG1 and GABRA2 as independent predictors for alcoholism in two populations.	/pubmed/18818659	Enoch MA, Hodgkinson CA, Yuan Q, Albaugh B, Virkkunen M, Goldman D.	Neuropsychopharmacology. 2009 Apr;34(5):1245-54. Epub 2008 Sep 24.	Neuropsychopharmacology. 2009	PubMed	citation	PMID:18818659	pubmed	18818659	create date:2008/09/27 | first author:Enoch MA
Pharmacogenomics: the promise of personalized medicine for CNS disorders.	/pubmed/18800072	de Leon J.	Neuropsychopharmacology. 2009 Jan;34(1):159-72. Epub 2008 Sep 17. Review.	Neuropsychopharmacology. 2009	PubMed	citation	PMID:18800072	pubmed	18800072	create date:2008/09/19 | first author:de Leon J
Dopamine D2 and adenosine A2A receptors regulate NMDA-mediated excitation in accumbens neurons through A2A-D2 receptor heteromerization.	/pubmed/18800071	Azdad K, Gall D, Woods AS, Ledent C, Ferré S, Schiffmann SN.	Neuropsychopharmacology. 2009 Mar;34(4):972-86. Epub 2008 Sep 17.	Neuropsychopharmacology. 2009	PubMed	citation	PMID:18800071	pubmed	18800071	create date:2008/09/19 | first author:Azdad K
Drugability of extracellular targets: discovery of small molecule drugs targeting allosteric, functional, and subunit-selective sites on GPCRs and ion channels.	/pubmed/18800070	Grigoriadis DE, Hoare SR, Lechner SM, Slee DH, Williams JA.	Neuropsychopharmacology. 2009 Jan;34(1):106-25. Epub 2008 Sep 17. Review.	Neuropsychopharmacology. 2009	PubMed	citation	PMID:18800070	pubmed	18800070	create date:2008/09/19 | first author:Grigoriadis DE
Two-week treatment with the selective serotonin reuptake inhibitor citalopram reduces contextual anxiety but not cued fear in healthy volunteers: a fear-potentiated startle study.	/pubmed/18800069	Grillon C, Chavis C, Covington MF, Pine DS.	Neuropsychopharmacology. 2009 Mar;34(4):964-71. Epub 2008 Sep 17.	Neuropsychopharmacology. 2009	PubMed	citation	PMID:18800069	pubmed	18800069	create date:2008/09/19 | first author:Grillon C
mGluR5 antagonism attenuates methamphetamine reinforcement and prevents reinstatement of methamphetamine-seeking behavior in rats.	/pubmed/18800068	Gass JT, Osborne MP, Watson NL, Brown JL, Olive MF.	Neuropsychopharmacology. 2009 Mar;34(4):820-33. Epub 2008 Sep 17.	Neuropsychopharmacology. 2009	PubMed	citation	PMID:18800068	pubmed	18800068	create date:2008/09/19 | first author:Gass JT
Prodynorphin-derived peptides are critical modulators of anxiety and regulate neurochemistry and corticosterone.	/pubmed/18800067	Wittmann W, Schunk E, Rosskothen I, Gaburro S, Singewald N, Herzog H, Schwarzer C.	Neuropsychopharmacology. 2009 Feb;34(3):775-85. Epub 2008 Sep 17.	Neuropsychopharmacology. 2009	PubMed	citation	PMID:18800067	pubmed	18800067	create date:2008/09/19 | first author:Wittmann W
NIMH initiatives to facilitate collaborations among industry, academia, and government for the discovery and clinical testing of novel models and drugs for psychiatric disorders.	/pubmed/18800066	Brady LS, Winsky L, Goodman W, Oliveri ME, Stover E.	Neuropsychopharmacology. 2009 Jan;34(1):229-43. Epub 2008 Sep 17. Review.	Neuropsychopharmacology. 2009	PubMed	citation	PMID:18800066	pubmed	18800066	create date:2008/09/19 | first author:Brady LS
Small molecule protein-protein interaction inhibitors as CNS therapeutic agents: current progress and future hurdles.	/pubmed/18800065	Blazer LL, Neubig RR.	Neuropsychopharmacology. 2009 Jan;34(1):126-41. Epub 2008 Sep 17. Review.	Neuropsychopharmacology. 2009	PubMed	citation	PMID:18800065	pubmed	18800065	create date:2008/09/19 | first author:Blazer LL
Desipramine modulation of alpha-, gamma-synuclein, and the norepinephrine transporter in an animal model of depression.	/pubmed/18800064	Jeannotte AM, McCarthy JG, Redei EE, Sidhu A.	Neuropsychopharmacology. 2009 Mar;34(4):987-98. Epub 2008 Sep 17.	Neuropsychopharmacology. 2009	PubMed	citation	PMID:18800064	pubmed	18800064	create date:2008/09/19 | first author:Jeannotte AM
Title	URL	Description	Details	ShortDetails	Resource	Type	Identifiers	Db	EntrezUID	Properties
Antidepressants influence somatostatin levels and receptor pharmacology in brain.	/pubmed/18800063	Pallis E, Vasilaki A, Fehlmann D, Kastellakis A, Hoyer D, Spyraki C, Thermos K.	Neuropsychopharmacology. 2009 Mar;34(4):952-63. Epub 2008 Sep 17.	Neuropsychopharmacology. 2009	PubMed	citation	PMID:18800063	pubmed	18800063	create date:2008/09/19 | first author:Pallis E
In vitro and in vivo pharmacological models to assess demyelination and remyelination.	/pubmed/18800062	Merrill JE.	Neuropsychopharmacology. 2009 Jan;34(1):55-73. Epub 2008 Sep 17. Review.	Neuropsychopharmacology. 2009	PubMed	citation	PMID:18800062	pubmed	18800062	create date:2008/09/19 | first author:Merrill JE
Non-human primates: model animals for developmental psychopathology.	/pubmed/18800061	Nelson EE, Winslow JT.	Neuropsychopharmacology. 2009 Jan;34(1):90-105. Epub 2008 Sep 17. Review.	Neuropsychopharmacology. 2009	PubMed	citation	PMID:18800061	pubmed	18800061	create date:2008/09/19 | first author:Nelson EE
Rational use of dapoxetine for the treatment of premature ejaculation.	/pubmed/18787563	Sharlip I.	Neuropsychopharmacology. 2008 Oct;33(11):2785; author reply 2786-8. No abstract available.	Neuropsychopharmacology. 2008	PubMed	citation	PMID:18787563	pubmed	18787563	create date:2008/09/13 | first author:Sharlip I
Oakley Ray, 1931-2007.	/pubmed/18787562	Meltzer HY.	Neuropsychopharmacology. 2008 Oct;33(11):2783-4. No abstract available.	Neuropsychopharmacology. 2008	PubMed	citation	PMID:18787562	pubmed	18787562	create date:2008/09/13 | first author:Meltzer HY
Behavioral and neurochemical changes induced by oxycodone differ between adolescent and adult mice.	/pubmed/18784649	Zhang Y, Picetti R, Butelman ER, Schlussman SD, Ho A, Kreek MJ.	Neuropsychopharmacology. 2009 Mar;34(4):912-22. Epub 2008 Sep 10.	Neuropsychopharmacology. 2009	PubMed	citation	PMID:18784649	pubmed	18784649	create date:2008/09/12 | first author:Zhang Y
Glucocorticoid receptor blockade normalizes hippocampal alterations and cognitive impairment in streptozotocin-induced type 1 diabetes mice.	/pubmed/18784648	Revsin Y, Rekers NV, Louwe MC, Saravia FE, De Nicola AF, de Kloet ER, Oitzl MS.	Neuropsychopharmacology. 2009 Feb;34(3):747-58. Epub 2008 Sep 10.	Neuropsychopharmacology. 2009	PubMed	citation	PMID:18784648	pubmed	18784648	create date:2008/09/12 | first author:Revsin Y
Ethanol enhances glutamate transmission by retrograde dopamine signaling in a postsynaptic neuron/synaptic bouton preparation from the ventral tegmental area.	/pubmed/18784647	Deng C, Li KY, Zhou C, Ye JH.	Neuropsychopharmacology. 2009 Apr;34(5):1233-44. Epub 2008 Sep 10.	Neuropsychopharmacology. 2009	PubMed	citation	PMID:18784647	pubmed	18784647	create date:2008/09/12 | first author:Deng C
Proline affects brain function in 22q11DS children with the low activity COMT 158 allele.	/pubmed/18769474	Vorstman JA, Turetsky BI, Sijmens-Morcus ME, de Sain MG, Dorland B, Sprong M, Rappaport EF, Beemer FA, Emanuel BS, Kahn RS, van Engeland H, Kemner C.	Neuropsychopharmacology. 2009 Feb;34(3):739-46. Epub 2008 Sep 3.	Neuropsychopharmacology. 2009	PubMed	citation	PMID:18769474	pubmed	18769474	create date:2008/09/05 | first author:Vorstman JA
Abstinence from chronic cocaine self-administration alters striatal dopamine systems in rhesus monkeys.	/pubmed/18769473	Beveridge TJ, Smith HR, Nader MA, Porrino LJ.	Neuropsychopharmacology. 2009 Apr;34(5):1162-71. Epub 2008 Sep 3.	Neuropsychopharmacology. 2009	PubMed	citation	PMID:18769473	pubmed	18769473	create date:2008/09/05 | first author:Beveridge TJ
Novel therapeutic modalities to address nondrugable protein interaction targets.	/pubmed/18754007	De Souza EB, Cload ST, Pendergrast PS, Sah DW.	Neuropsychopharmacology. 2009 Jan;34(1):142-58. Epub 2008 Aug 27. Review.	Neuropsychopharmacology. 2009	PubMed	citation	PMID:18754007	pubmed	18754007	create date:2008/08/30 | first author:De Souza EB
Olfactory receptor neuron dysfunction in schizophrenia.	/pubmed/18754006	Turetsky BI, Hahn CG, Arnold SE, Moberg PJ.	Neuropsychopharmacology. 2009 Feb;34(3):767-74. Epub 2008 Aug 27.	Neuropsychopharmacology. 2009	PubMed	citation	PMID:18754006	pubmed	18754006	create date:2008/08/30 | first author:Turetsky BI
Delta 9-tetrahydrocannabinol induces dopamine release in the human striatum.	/pubmed/18754005	Bossong MG, van Berckel BN, Boellaard R, Zuurman L, Schuit RC, Windhorst AD, van Gerven JM, Ramsey NF, Lammertsma AA, Kahn RS.	Neuropsychopharmacology. 2009 Feb;34(3):759-66. Epub 2008 Aug 27.	Neuropsychopharmacology. 2009	PubMed	citation	PMID:18754005	pubmed	18754005	create date:2008/08/30 | first author:Bossong MG
Challenges in developing novel treatments for childhood disorders: lessons from research on anxiety.	/pubmed/18754004	Pine DS, Helfinstein SM, Bar-Haim Y, Nelson E, Fox NA.	Neuropsychopharmacology. 2009 Jan;34(1):213-28. Epub 2008 Aug 27. Review.	Neuropsychopharmacology. 2009	PubMed	citation	PMID:18754004	pubmed	18754004	create date:2008/08/30 | first author:Pine DS
A history of corticosterone exposure regulates fear extinction and cortical NR2B, GluR2/3, and BDNF.	/pubmed/18719621	Gourley SL, Kedves AT, Olausson P, Taylor JR.	Neuropsychopharmacology. 2009 Feb;34(3):707-16. Epub 2008 Aug 20.	Neuropsychopharmacology. 2009	PubMed	citation	PMID:18719621	pubmed	18719621	create date:2008/08/23 | first author:Gourley SL
A data mining approach to in vivo classification of psychopharmacological drugs.	/pubmed/18719620	Kafkafi N, Yekutieli D, Elmer GI.	Neuropsychopharmacology. 2009 Feb;34(3):607-23. Epub 2008 Aug 20.	Neuropsychopharmacology. 2009	PubMed	citation	PMID:18719620	pubmed	18719620	create date:2008/08/23 | first author:Kafkafi N
Daily left prefrontal repetitive transcranial magnetic stimulation in the acute treatment of major depression: clinical predictors of outcome in a multisite, randomized controlled clinical trial.	/pubmed/18704101	Lisanby SH, Husain MM, Rosenquist PB, Maixner D, Gutierrez R, Krystal A, Gilmer W, Marangell LB, Aaronson S, Daskalakis ZJ, Canterbury R, Richelson E, Sackeim HA, George MS.	Neuropsychopharmacology. 2009 Jan;34(2):522-34. Epub 2008 Aug 13.	Neuropsychopharmacology. 2009	PubMed	citation	PMID:18704101	pubmed	18704101	create date:2008/08/16 | first author:Lisanby SH
DAT genotype modulates brain and behavioral responses elicited by cigarette cues.	/pubmed/18704100	Franklin TR, Lohoff FW, Wang Z, Sciortino N, Harper D, Li Y, Jens W, Cruz J, Kampman K, Ehrman R, Berrettini W, Detre JA, O'Brien CP, Childress AR.	Neuropsychopharmacology. 2009 Feb;34(3):717-28. Epub 2008 Aug 13.	Neuropsychopharmacology. 2009	PubMed	citation	PMID:18704100	pubmed	18704100	create date:2008/08/16 | first author:Franklin TR
Association between the catechol-O-methyltransferase Val158Met polymorphism and cocaine dependence.	/pubmed/18704099	Lohoff FW, Weller AE, Bloch PJ, Nall AH, Ferraro TN, Kampman KM, Pettinati HM, Oslin DW, Dackis CA, O'Brien CP, Berrettini WH.	Neuropsychopharmacology. 2008 Dec;33(13):3078-84. Epub 2008 Aug 13.	Neuropsychopharmacology. 2008	PubMed	citation	PMID:18704099	pubmed	18704099	create date:2008/08/16 | first author:Lohoff FW
Mechanisms of withdrawal-associated increases in heroin self-administration: pharmacologic modulation of heroin vs food choice in heroin-dependent rhesus monkeys.	/pubmed/18704098	Negus SS, Rice KC.	Neuropsychopharmacology. 2009 Mar;34(4):899-911. Epub 2008 Aug 13.	Neuropsychopharmacology. 2009	PubMed	citation	PMID:18704098	pubmed	18704098	create date:2008/08/16 | first author:Negus SS
Augmentation of morphine-induced sensitization but reduction in morphine tolerance and reward in delta-opioid receptor knockout mice.	/pubmed/18704097	Chefer VI, Shippenberg TS.	Neuropsychopharmacology. 2009 Mar;34(4):887-98. Epub 2008 Aug 13.	Neuropsychopharmacology. 2009	PubMed	citation	PMID:18704097	pubmed	18704097	create date:2008/08/16 | first author:Chefer VI
Metabotropic glutamate receptors 5 blockade reverses spatial memory deficits in a mouse model of Parkinson's disease.	/pubmed/18704096	De Leonibus E, Managò F, Giordani F, Petrosino F, Lopez S, Oliverio A, Amalric M, Mele A.	Neuropsychopharmacology. 2009 Feb;34(3):729-38. Epub 2008 Aug 13.	Neuropsychopharmacology. 2009	PubMed	citation	PMID:18704096	pubmed	18704096	create date:2008/08/16 | first author:De Leonibus E
Evidence for selective microRNAs and their effectors as common long-term targets for the actions of mood stabilizers.	/pubmed/18704095	Zhou R, Yuan P, Wang Y, Hunsberger JG, Elkahloun A, Wei Y, Damschroder-Williams P, Du J, Chen G, Manji HK.	Neuropsychopharmacology. 2009 May;34(6):1395-405. Epub 2008 Aug 13.	Neuropsychopharmacology. 2009	PubMed	citation	PMID:18704095	pubmed	18704095	create date:2008/08/16 | first author:Zhou R
Genetic association of the CHRNA6 and CHRNB3 genes with tobacco dependence in a nationally representative sample.	/pubmed/18704094	Hoft NR, Corley RP, McQueen MB, Schlaepfer IR, Huizinga D, Ehringer MA.	Neuropsychopharmacology. 2009 Feb;34(3):698-706. Epub 2008 Aug 13.	Neuropsychopharmacology. 2009	PubMed	citation	PMID:18704094	pubmed	18704094	create date:2008/08/16 | first author:Hoft NR
Effects of the brain-derived neurotrophic growth factor val66met variation on hippocampus morphology in bipolar disorder.	/pubmed/18704093	Chepenik LG, Fredericks C, Papademetris X, Spencer L, Lacadie C, Wang F, Pittman B, Duncan JS, Staib LH, Duman RS, Gelernter J, Blumberg HP.	Neuropsychopharmacology. 2009 Mar;34(4):944-51. Epub 2008 Aug 13.	Neuropsychopharmacology. 2009	PubMed	citation	PMID:18704093	pubmed	18704093	create date:2008/08/16 | first author:Chepenik LG
Loss of cocaine locomotor response in Pitx3-deficient mice lacking a nigrostriatal pathway.	/pubmed/18704092	Beeler JA, Cao ZF, Kheirbek MA, Zhuang X.	Neuropsychopharmacology. 2009 Apr;34(5):1149-61. Epub 2008 Aug 13.	Neuropsychopharmacology. 2009	PubMed	citation	PMID:18704092	pubmed	18704092	create date:2008/08/16 | first author:Beeler JA
In vivo evidence for alcohol-induced neurochemical changes in rat brain without protracted withdrawal, pronounced thiamine deficiency, or severe liver damage.	/pubmed/18704091	Zahr NM, Mayer D, Vinco S, Orduna J, Luong R, Sullivan EV, Pfefferbaum A.	Neuropsychopharmacology. 2009 May;34(6):1427-42. Epub 2008 Aug 13.	Neuropsychopharmacology. 2009	PubMed	citation	PMID:18704091	pubmed	18704091	create date:2008/08/16 | first author:Zahr NM
Smoked medicinal cannabis for neuropathic pain in HIV: a randomized, crossover clinical trial.	/pubmed/18688212	Ellis RJ, Toperoff W, Vaida F, van den Brande G, Gonzales J, Gouaux B, Bentley H, Atkinson JH.	Neuropsychopharmacology. 2009 Feb;34(3):672-80. Epub 2008 Aug 6.	Neuropsychopharmacology. 2009	PubMed	citation	PMID:18688212	pubmed	18688212	create date:2008/08/09 | first author:Ellis RJ
Sustained administration of pramipexole modifies the spontaneous firing of dopamine, norepinephrine, and serotonin neurons in the rat brain.	/pubmed/18688211	Chernoloz O, El Mansari M, Blier P.	Neuropsychopharmacology. 2009 Feb;34(3):651-61. Epub 2008 Aug 6.	Neuropsychopharmacology. 2009	PubMed	citation	PMID:18688211	pubmed	18688211	create date:2008/08/09 | first author:Chernoloz O
D2-receptor upregulation is dependent upon temporal course of D2-occupancy: a longitudinal [11C]-raclopride PET study in cats.	/pubmed/18688210	Ginovart N, Wilson AA, Hussey D, Houle S, Kapur S.	Neuropsychopharmacology. 2009 Feb;34(3):662-71. Epub 2008 Aug 6.	Neuropsychopharmacology. 2009	PubMed	citation	PMID:18688210	pubmed	18688210	create date:2008/08/09 | first author:Ginovart N
Brain drug-metabolizing cytochrome P450 enzymes are active in vivo, demonstrated by mechanism-based enzyme inhibition.	/pubmed/18668033	Miksys S, Tyndale RF.	Neuropsychopharmacology. 2009 Feb;34(3):634-40. Epub 2008 Jul 30.	Neuropsychopharmacology. 2009	PubMed	citation	PMID:18668033	pubmed	18668033	create date:2008/08/01 | first author:Miksys S
The ventral pallidum is critically involved in the development and expression of morphine-induced sensitization.	/pubmed/18668032	Mickiewicz AL, Dallimore JE, Napier TC.	Neuropsychopharmacology. 2009 Mar;34(4):874-86. Epub 2008 Jul 30.	Neuropsychopharmacology. 2009	PubMed	citation	PMID:18668032	pubmed	18668032	create date:2008/08/01 | first author:Mickiewicz AL
ErbB4 genotype predicts left frontotemporal structural connectivity in human brain.	/pubmed/18668031	Konrad A, Vucurevic G, Musso F, Stoeter P, Dahmen N, Winterer G.	Neuropsychopharmacology. 2009 Feb;34(3):641-50. Epub 2008 Jul 30.	Neuropsychopharmacology. 2009	PubMed	citation	PMID:18668031	pubmed	18668031	create date:2008/08/01 | first author:Konrad A
Dopaminergic modulation of risk-based decision making.	/pubmed/18668030	St Onge JR, Floresco SB.	Neuropsychopharmacology. 2009 Feb;34(3):681-97. Epub 2008 Jul 30.	Neuropsychopharmacology. 2009	PubMed	citation	PMID:18668030	pubmed	18668030	create date:2008/08/01 | first author:St Onge JR
Increased OPRM1 DNA methylation in lymphocytes of methadone-maintained former heroin addicts.	/pubmed/18650805	Nielsen DA, Yuferov V, Hamon S, Jackson C, Ho A, Ott J, Kreek MJ.	Neuropsychopharmacology. 2009 Mar;34(4):867-73. Epub 2008 Jul 23. Erratum in: Neuropsychopharmacology. 2009 Mar;34(4):1087.	Neuropsychopharmacology. 2009	PubMed	citation	PMID:18650805	pubmed	18650805	create date:2008/07/25 | first author:Nielsen DA
Conflict of interest, journal review, and publication policy.	/pubmed/18650804	Klein DF, Glick ID.	Neuropsychopharmacology. 2008 Dec;33(13):3023-6. Epub 2008 Jul 23.	Neuropsychopharmacology. 2008	PubMed	citation	PMID:18650804	pubmed	18650804	create date:2008/07/25 | first author:Klein DF
Grand challenges for psychiatric drug discovery: a perspective.	/pubmed/18626470	Brady LS, Giffin RB, Woodcock J, Cassell GH, Holmes EW.	Neuropsychopharmacology. 2008 Aug;33(9):2047. No abstract available.	Neuropsychopharmacology. 2008	PubMed	citation	PMID:18626470	pubmed	18626470	create date:2008/07/16 | first author:Brady LS
Diffusion tensor tractography in mesencephalic bundles: relation to mental flexibility in detoxified alcohol-dependent subjects.	/pubmed/18615012	Chanraud S, Reynaud M, Wessa M, Penttilä J, Kostogianni N, Cachia A, Artiges E, Delain F, Perrin M, Aubin HJ, Cointepas Y, Martelli C, Martinot JL.	Neuropsychopharmacology. 2009 Apr;34(5):1223-32. Epub 2008 Jul 9.	Neuropsychopharmacology. 2009	PubMed	citation	PMID:18615012	pubmed	18615012	create date:2008/07/11 | first author:Chanraud S
Tiagabine increases [11C]flumazenil binding in cortical brain regions in healthy control subjects.	/pubmed/18615011	Frankle WG, Cho RY, Narendran R, Mason NS, Vora S, Litschge M, Price JC, Lewis DA, Mathis CA.	Neuropsychopharmacology. 2009 Feb;34(3):624-33. Epub 2008 Jul 9.	Neuropsychopharmacology. 2009	PubMed	citation	PMID:18615011	pubmed	18615011	create date:2008/07/11 | first author:Frankle WG
Early parental deprivation in the marmoset monkey produces long-term changes in hippocampal expression of genes involved in synaptic plasticity and implicated in mood disorder.	/pubmed/18615010	Law AJ, Pei Q, Walker M, Gordon-Andrews H, Weickert CS, Feldon J, Pryce CR, Harrison PJ.	Neuropsychopharmacology. 2009 May;34(6):1381-94. Epub 2008 Jul 9.	Neuropsychopharmacology. 2009	PubMed	citation	PMID:18615010	pubmed	18615010	create date:2008/07/11 | first author:Law AJ
Evidence for beta1-adrenergic receptor involvement in amygdalar corticotropin-releasing factor gene expression: implications for cocaine withdrawal.	/pubmed/18596687	Rudoy CA, Reyes AR, Van Bockstaele EJ.	Neuropsychopharmacology. 2009 Apr;34(5):1135-48. Epub 2008 Jul 2.	Neuropsychopharmacology. 2009	PubMed	citation	PMID:18596687	pubmed	18596687	create date:2008/07/04 | first author:Rudoy CA
Short onset of action of a serotonin reuptake inhibitor when used to reduce premenstrual irritability.	/pubmed/18596686	Landén M, Erlandsson H, Bengtsson F, Andersch B, Eriksson E.	Neuropsychopharmacology. 2009 Feb;34(3):585-92. Epub 2008 Jul 2.	Neuropsychopharmacology. 2009	PubMed	citation	PMID:18596686	pubmed	18596686	create date:2008/07/04 | first author:Landén M
Selective 5-HT6 receptor blockade improves spatial recognition memory and reverses age-related deficits in spatial recognition memory in the mouse.	/pubmed/18596685	Da Silva Costa V, Duchatelle P, Boulouard M, Dauphin F.	Neuropsychopharmacology. 2009 Jan;34(2):488-500. Epub 2008 Jul 2.	Neuropsychopharmacology. 2009	PubMed	citation	PMID:18596685	pubmed	18596685	create date:2008/07/04 | first author:Da Silva Costa V
Ethanol facilitates glutamatergic transmission to dopamine neurons in the ventral tegmental area.	/pubmed/18596684	Xiao C, Shao XM, Olive MF, Griffin WC 3rd, Li KY, Krnjević K, Zhou C, Ye JH.	Neuropsychopharmacology. 2009 Jan;34(2):307-18. Epub 2008 Jul 2.	Neuropsychopharmacology. 2009	PubMed	citation	PMID:18596684	pubmed	18596684	create date:2008/07/04 | first author:Xiao C
COMT Val108/158Met polymorphism and the modulation of task-oriented behavior in children with ADHD.	/pubmed/18580877	Sengupta S, Grizenko N, Schmitz N, Schwartz G, Bellingham J, Polotskaia A, Stepanian MT, Goto Y, Grace AA, Joober R.	Neuropsychopharmacology. 2008 Dec;33(13):3069-77. Epub 2008 Jun 25.	Neuropsychopharmacology. 2008	PubMed	citation	PMID:18580877	pubmed	18580877	create date:2008/06/27 | first author:Sengupta S
Effect of cocaine on Fas-associated protein with death domain in the rat brain: individual differences in a model of differential vulnerability to drug abuse.	/pubmed/18580876	García-Fuster MJ, Clinton SM, Watson SJ, Akil H.	Neuropsychopharmacology. 2009 Apr;34(5):1123-34. Epub 2008 Jun 25.	Neuropsychopharmacology. 2009	PubMed	citation	PMID:18580876	pubmed	18580876	create date:2008/06/27 | first author:García-Fuster MJ
Neuronal correlates of facial emotion discrimination in early onset schizophrenia.	/pubmed/18580874	Seiferth NY, Pauly K, Kellermann T, Shah NJ, Ott G, Herpertz-Dahlmann B, Kircher T, Schneider F, Habel U.	Neuropsychopharmacology. 2009 Jan;34(2):477-87. Epub 2008 Jun 25.	Neuropsychopharmacology. 2009	PubMed	citation	PMID:18580874	pubmed	18580874	create date:2008/06/27 | first author:Seiferth NY
Long-lasting cognitive deficits resulting from adolescent nicotine exposure in rats.	/pubmed/18580873	Counotte DS, Spijker S, Van de Burgwal LH, Hogenboom F, Schoffelmeer AN, De Vries TJ, Smit AB, Pattij T.	Neuropsychopharmacology. 2009 Jan;34(2):299-306. Epub 2008 Jun 25.	Neuropsychopharmacology. 2009	PubMed	citation	PMID:18580873	pubmed	18580873	create date:2008/06/27 | first author:Counotte DS
Functional interactions between endocannabinoid and CCK neurotransmitter systems may be critical for extinction learning.	/pubmed/18580872	Chhatwal JP, Gutman AR, Maguschak KA, Bowser ME, Yang Y, Davis M, Ressler KJ.	Neuropsychopharmacology. 2009 Jan;34(2):509-21. Epub 2008 Jun 25.	Neuropsychopharmacology. 2009	PubMed	citation	PMID:18580872	pubmed	18580872	create date:2008/06/27 | first author:Chhatwal JP
Anxiolytic effects in mice of a dual blocker of fatty acid amide hydrolase and transient receptor potential vanilloid type-1 channels.	/pubmed/18580871	Micale V, Cristino L, Tamburella A, Petrosino S, Leggio GM, Drago F, Di Marzo V.	Neuropsychopharmacology. 2009 Feb;34(3):593-606. Epub 2008 Jun 25.	Neuropsychopharmacology. 2009	PubMed	citation	PMID:18580871	pubmed	18580871	create date:2008/06/27 | first author:Micale V
Title	URL	Description	Details	ShortDetails	Resource	Type	Identifiers	Db	EntrezUID	Properties
Enhanced negative emotion and alcohol craving, and altered physiological responses following stress and cue exposure in alcohol dependent individuals.	/pubmed/18563062	Sinha R, Fox HC, Hong KA, Bergquist K, Bhagwagar Z, Siedlarz KM.	Neuropsychopharmacology. 2009 Apr;34(5):1198-208. Epub 2008 Jun 18.	Neuropsychopharmacology. 2009	PubMed	citation	PMID:18563062	pubmed	18563062	create date:2008/06/20 | first author:Sinha R
Ventral striatal dopamine release in response to smoking a regular vs a denicotinized cigarette.	/pubmed/18563061	Brody AL, Mandelkern MA, Olmstead RE, Allen-Martinez Z, Scheibal D, Abrams AL, Costello MR, Farahi J, Saxena S, Monterosso J, London ED.	Neuropsychopharmacology. 2009 Jan;34(2):282-9. Epub 2008 Jun 18.	Neuropsychopharmacology. 2009	PubMed	citation	PMID:18563061	pubmed	18563061	create date:2008/06/20 | first author:Brody AL
Long-lasting modulation of glutamatergic transmission in VTA dopamine neurons after a single dose of benzodiazepine agonists.	/pubmed/18563060	Heikkinen AE, Möykkynen TP, Korpi ER.	Neuropsychopharmacology. 2009 Jan;34(2):290-8. Epub 2008 Jun 18.	Neuropsychopharmacology. 2009	PubMed	citation	PMID:18563060	pubmed	18563060	create date:2008/06/20 | first author:Heikkinen AE
Abstinence following alcohol drinking produces depression-like behavior and reduced hippocampal neurogenesis in mice.	/pubmed/18563059	Stevenson JR, Schroeder JP, Nixon K, Besheer J, Crews FT, Hodge CW.	Neuropsychopharmacology. 2009 Apr;34(5):1209-22. Epub 2008 Jun 18.	Neuropsychopharmacology. 2009	PubMed	citation	PMID:18563059	pubmed	18563059	create date:2008/06/20 | first author:Stevenson JR
Consumption of molecular hydrogen prevents the stress-induced impairments in hippocampus-dependent learning tasks during chronic physical restraint in mice.	/pubmed/18563058	Nagata K, Nakashima-Kamimura N, Mikami T, Ohsawa I, Ohta S.	Neuropsychopharmacology. 2009 Jan;34(2):501-8. Epub 2008 Jun 18.	Neuropsychopharmacology. 2009	PubMed	citation	PMID:18563058	pubmed	18563058	create date:2008/06/20 | first author:Nagata K
A demonstration of intravenous nicotine self-administration in humans?	/pubmed/18548120	Fulton HG, Barrett SP.	Neuropsychopharmacology. 2008 Jul;33(8):2042-3; author reply 2044. No abstract available.	Neuropsychopharmacology. 2008	PubMed	citation	PMID:18548120	pubmed	18548120	create date:2008/06/13 | first author:Fulton HG
A PET study of tiagabine treatment implicates ventral medial prefrontal cortex in generalized social anxiety disorder.	/pubmed/18536708	Evans KC, Simon NM, Dougherty DD, Hoge EA, Worthington JJ, Chow C, Kaufman RE, Gold AL, Fischman AJ, Pollack MH, Rauch SL.	Neuropsychopharmacology. 2009 Jan;34(2):390-8. Epub 2008 Jun 4.	Neuropsychopharmacology. 2009	PubMed	citation	PMID:18536708	pubmed	18536708	create date:2008/06/10 | first author:Evans KC
Stress impairs 5-HT2A receptor-mediated serotonergic facilitation of GABA release in juvenile rat basolateral amygdala.	/pubmed/18536707	Jiang X, Xing G, Yang C, Verma A, Zhang L, Li H.	Neuropsychopharmacology. 2009 Jan;34(2):410-23. Epub 2008 Jun 4.	Neuropsychopharmacology. 2009	PubMed	citation	PMID:18536707	pubmed	18536707	create date:2008/06/10 | first author:Jiang X
A differential role for the adenosine A2A receptor in opiate reinforcement vs opiate-seeking behavior.	/pubmed/18536706	Brown RM, Short JL, Cowen MS, Ledent C, Lawrence AJ.	Neuropsychopharmacology. 2009 Mar;34(4):844-56. Epub 2008 Jun 4.	Neuropsychopharmacology. 2009	PubMed	citation	PMID:18536706	pubmed	18536706	create date:2008/06/10 | first author:Brown RM
Pituitary adenylate cyclase-activating polypeptide inhibits food intake in mice through activation of the hypothalamic melanocortin system.	/pubmed/18536705	Mounien L, Do Rego JC, Bizet P, Boutelet I, Gourcerol G, Fournier A, Brabet P, Costentin J, Vaudry H, Jégou S.	Neuropsychopharmacology. 2009 Jan;34(2):424-35. Epub 2008 Jun 4.	Neuropsychopharmacology. 2009	PubMed	citation	PMID:18536705	pubmed	18536705	create date:2008/06/10 | first author:Mounien L
Decreased dopamine D4 receptor expression increases extracellular glutamate and alters its regulation in mouse striatum.	/pubmed/18536704	Thomas TC, Grandy DK, Gerhardt GA, Glaser PE.	Neuropsychopharmacology. 2009 Jan;34(2):436-45. Epub 2008 Jun 4.	Neuropsychopharmacology. 2009	PubMed	citation	PMID:18536704	pubmed	18536704	create date:2008/06/10 | first author:Thomas TC
Corticolimbic transcriptome changes are state-dependent and region-specific in a rodent model of depression and of antidepressant reversal.	/pubmed/18536703	Surget A, Wang Y, Leman S, Ibarguen-Vargas Y, Edgar N, Griebel G, Belzung C, Sibille E.	Neuropsychopharmacology. 2009 May;34(6):1363-80. Epub 2008 Jun 4.	Neuropsychopharmacology. 2009	PubMed	citation	PMID:18536703	pubmed	18536703	create date:2008/06/10 | first author:Surget A
Functional analysis of a potassium-chloride co-transporter 3 (SLC12A6) promoter polymorphism leading to an additional DNA methylation site.	/pubmed/18536702	Moser D, Ekawardhani S, Kumsta R, Palmason H, Bock C, Athanassiadou Z, Lesch KP, Meyer J.	Neuropsychopharmacology. 2009 Jan;34(2):458-67. Epub 2008 Jun 4.	Neuropsychopharmacology. 2009	PubMed	citation	PMID:18536702	pubmed	18536702	create date:2008/06/10 | first author:Moser D
Effects of risperidone on procedural learning in antipsychotic-naive first-episode schizophrenia.	/pubmed/18536701	Harris MS, Wiseman CL, Reilly JL, Keshavan MS, Sweeney JA.	Neuropsychopharmacology. 2009 Jan;34(2):468-76. Epub 2008 Jun 4.	Neuropsychopharmacology. 2009	PubMed	citation	PMID:18536701	pubmed	18536701	create date:2008/06/10 | first author:Harris MS
Narp deletion blocks extinction of morphine place preference conditioning.	/pubmed/18536700	Crombag HS, Dickson M, Dinenna M, Johnson AW, Perin MS, Holland PC, Baraban JM, Reti IM.	Neuropsychopharmacology. 2009 Mar;34(4):857-66. Epub 2008 Jun 4.	Neuropsychopharmacology. 2009	PubMed	citation	PMID:18536700	pubmed	18536700	create date:2008/06/10 | first author:Crombag HS
Altered negative BOLD responses in the default-mode network during emotion processing in depressed subjects.	/pubmed/18536699	Grimm S, Boesiger P, Beck J, Schuepbach D, Bermpohl F, Walter M, Ernst J, Hell D, Boeker H, Northoff G.	Neuropsychopharmacology. 2009 Mar;34(4):932-843. Epub 2008 Jun 4.	Neuropsychopharmacology. 2009	PubMed	citation	PMID:18536699	pubmed	18536699	create date:2008/06/10 | first author:Grimm S
Improvement of prepulse inhibition and executive function by the COMT inhibitor tolcapone depends on COMT Val158Met polymorphism.	/pubmed/18536698	Giakoumaki SG, Roussos P, Bitsios P.	Neuropsychopharmacology. 2008 Dec;33(13):3058-68. Epub 2008 Jun 4.	Neuropsychopharmacology. 2008	PubMed	citation	PMID:18536698	pubmed	18536698	create date:2008/06/10 | first author:Giakoumaki SG
Disruptive effect of midazolam on fear memory reconsolidation: decisive influence of reactivation time span and memory age.	/pubmed/18509330	Bustos SG, Maldonado H, Molina VA.	Neuropsychopharmacology. 2009 Jan;34(2):446-57. Epub 2008 May 28.	Neuropsychopharmacology. 2009	PubMed	citation	PMID:18509330	pubmed	18509330	create date:2008/05/30 | first author:Bustos SG
DHEA lessens depressive-like behavior via GABA-ergic modulation of the mesolimbic system.	/pubmed/18496525	Genud R, Merenlender A, Gispan-Herman I, Maayan R, Weizman A, Yadid G.	Neuropsychopharmacology. 2009 Feb;34(3):577-84. Epub 2008 May 21.	Neuropsychopharmacology. 2009	PubMed	citation	PMID:18496525	pubmed	18496525	create date:2008/05/23 | first author:Genud R
The neuropsychology of cocaine addiction: recent cocaine use masks impairment.	/pubmed/18496524	Woicik PA, Moeller SJ, Alia-Klein N, Maloney T, Lukasik TM, Yeliosof O, Wang GJ, Volkow ND, Goldstein RZ.	Neuropsychopharmacology. 2009 Apr;34(5):1112-22. Epub 2008 May 21. Erratum in: Neuropsychopharmacology. 2009 Apr;34(5):1360.	Neuropsychopharmacology. 2009	PubMed	citation	PMID:18496524	pubmed	18496524	create date:2008/05/23 | first author:Woicik PA
Reduced stress-sensitivity or increased reward experience: the psychological mechanism of response to antidepressant medication.	/pubmed/18496519	Wichers MC, Barge-Schaapveld DQ, Nicolson NA, Peeters F, de Vries M, Mengelers R, van Os J.	Neuropsychopharmacology. 2009 Mar;34(4):923-31. Epub 2008 May 21.	Neuropsychopharmacology. 2009	PubMed	citation	PMID:18496519	pubmed	18496519	create date:2008/05/23 | first author:Wichers MC
Glucocorticoid receptor antagonism augments fluoxetine-induced downregulation of the 5-HT transporter.	/pubmed/18496518	Johnson DA, Ingram CD, Grant EJ, Craighead M, Gartside SE.	Neuropsychopharmacology. 2009 Jan;34(2):399-409. Epub 2008 May 21.	Neuropsychopharmacology. 2009	PubMed	citation	PMID:18496518	pubmed	18496518	create date:2008/05/23 | first author:Johnson DA
Lithium and increased hippocampal volume-more tissue or more water?	/pubmed/18478000	Regenold WT.	Neuropsychopharmacology. 2008 Jun;33(7):1773-4; author reply 1775. No abstract available.	Neuropsychopharmacology. 2008	PubMed	citation	PMID:18478000	pubmed	18478000	create date:2008/05/15 | first author:Regenold WT
Loudness dependence of auditory evoked potentials as indicator of central serotonergic neurotransmission: simultaneous electrophysiological recordings and in vivo microdialysis in the rat primary auditory cortex.	/pubmed/18463629	Wutzler A, Winter C, Kitzrow W, Uhl I, Wolf RJ, Heinz A, Juckel G.	Neuropsychopharmacology. 2008 Dec;33(13):3176-81. Epub 2008 May 7.	Neuropsychopharmacology. 2008	PubMed	citation	PMID:18463629	pubmed	18463629	create date:2008/05/09 | first author:Wutzler A
Environmental enrichment during early stages of life reduces the behavioral, neurochemical, and molecular effects of cocaine.	/pubmed/18463628	Solinas M, Thiriet N, El Rawas R, Lardeux V, Jaber M.	Neuropsychopharmacology. 2009 Apr;34(5):1102-11. Epub 2008 May 7.	Neuropsychopharmacology. 2009	PubMed	citation	PMID:18463628	pubmed	18463628	create date:2008/05/09 | first author:Solinas M
Acute 5-HT reuptake blockade potentiates human amygdala reactivity.	/pubmed/18463627	Bigos KL, Pollock BG, Aizenstein HJ, Fisher PM, Bies RR, Hariri AR.	Neuropsychopharmacology. 2008 Dec;33(13):3221-5. Epub 2008 May 7.	Neuropsychopharmacology. 2008	PubMed	citation	PMID:18463627	pubmed	18463627	create date:2008/05/09 | first author:Bigos KL
Reduced dendritic spine density in auditory cortex of subjects with schizophrenia.	/pubmed/18463626	Sweet RA, Henteleff RA, Zhang W, Sampson AR, Lewis DA.	Neuropsychopharmacology. 2009 Jan;34(2):374-89. Epub 2008 May 7.	Neuropsychopharmacology. 2009	PubMed	citation	PMID:18463626	pubmed	18463626	create date:2008/05/09 | first author:Sweet RA
Activation of ERK/MAPK in the lateral amygdala of the mouse is required for acquisition of a fear-potentiated startle response.	/pubmed/18432190	Di Benedetto B, Kallnik M, Weisenhorn DM, Falls WA, Wurst W, Hölter SM.	Neuropsychopharmacology. 2009 Jan;34(2):356-66. Epub 2008 Apr 23.	Neuropsychopharmacology. 2009	PubMed	citation	PMID:18432190	pubmed	18432190	create date:2008/04/25 | first author:Di Benedetto B
Disruption of the circadian output molecule prokineticin 2 results in anxiolytic and antidepressant-like effects in mice.	/pubmed/18432189	Li JD, Hu WP, Zhou QY.	Neuropsychopharmacology. 2009 Jan;34(2):367-73. Epub 2008 Apr 23.	Neuropsychopharmacology. 2009	PubMed	citation	PMID:18432189	pubmed	18432189	create date:2008/04/25 | first author:Li JD
Asenapine increases dopamine, norepinephrine, and acetylcholine efflux in the rat medial prefrontal cortex and hippocampus.	/pubmed/18418367	Huang M, Li Z, Dai J, Shahid M, Wong EH, Meltzer HY.	Neuropsychopharmacology. 2008 Nov;33(12):2934-45. Epub 2008 Apr 16.	Neuropsychopharmacology. 2008	PubMed	citation	PMID:18418367	pubmed	18418367	create date:2008/04/18 | first author:Huang M
Dose-occupancy study of striatal and extrastriatal dopamine D2 receptors by aripiprazole in schizophrenia with PET and [18F]fallypride.	/pubmed/18418366	Kegeles LS, Slifstein M, Frankle WG, Xu X, Hackett E, Bae SA, Gonzales R, Kim JH, Alvarez B, Gil R, Laruelle M, Abi-Dargham A.	Neuropsychopharmacology. 2008 Dec;33(13):3111-25. Epub 2008 Apr 16.	Neuropsychopharmacology. 2008	PubMed	citation	PMID:18418366	pubmed	18418366	create date:2008/04/18 | first author:Kegeles LS
The Roman high- and low-avoidance rat lines differ in the acquisition, maintenance, extinction, and reinstatement of intravenous cocaine self-administration.	/pubmed/18418365	Fattore L, Piras G, Corda MG, Giorgi O.	Neuropsychopharmacology. 2009 Apr;34(5):1091-101. Epub 2008 Apr 16.	Neuropsychopharmacology. 2009	PubMed	citation	PMID:18418365	pubmed	18418365	create date:2008/04/18 | first author:Fattore L
Norepinephrine transporter regulation mediates the long-term behavioral effects of the antidepressant desipramine.	/pubmed/18418364	Zhao Z, Baros AM, Zhang HT, Lapiz MD, Bondi CO, Morilak DA, O'Donnell JM.	Neuropsychopharmacology. 2008 Dec;33(13):3190-200. Epub 2008 Apr 16.	Neuropsychopharmacology. 2008	PubMed	citation	PMID:18418364	pubmed	18418364	create date:2008/04/18 | first author:Zhao Z
Estimates of serotonin and norepinephrine transporter inhibition in depressed patients treated with paroxetine or venlafaxine.	/pubmed/18418363	Owens MJ, Krulewicz S, Simon JS, Sheehan DV, Thase ME, Carpenter DJ, Plott SJ, Nemeroff CB.	Neuropsychopharmacology. 2008 Dec;33(13):3201-12. Epub 2008 Apr 16.	Neuropsychopharmacology. 2008	PubMed	citation	PMID:18418363	pubmed	18418363	create date:2008/04/18 | first author:Owens MJ
Nucleus accumbens core acetylcholine is preferentially activated during acquisition of drug- vs food-reinforced behavior.	/pubmed/18418362	Crespo JA, Stöckl P, Zorn K, Saria A, Zernig G.	Neuropsychopharmacology. 2008 Dec;33(13):3213-20. Epub 2008 Apr 16.	Neuropsychopharmacology. 2008	PubMed	citation	PMID:18418362	pubmed	18418362	create date:2008/04/18 | first author:Crespo JA
Differential involvement of glutamatergic mechanisms in the cognitive and subjective effects of smoking.	/pubmed/18418361	Jackson A, Nesic J, Groombridge C, Clowry O, Rusted J, Duka T.	Neuropsychopharmacology. 2009 Jan;34(2):257-65. Epub 2008 Apr 16.	Neuropsychopharmacology. 2009	PubMed	citation	PMID:18418361	pubmed	18418361	create date:2008/04/18 | first author:Jackson A
Effects of memantine on neuronal structure and conditioned fear in the Tg2576 mouse model of Alzheimer's disease.	/pubmed/18418360	Dong H, Yuede CM, Coughlan C, Lewis B, Csernansky JG.	Neuropsychopharmacology. 2008 Dec;33(13):3226-36. Epub 2008 Apr 16.	Neuropsychopharmacology. 2008	PubMed	citation	PMID:18418360	pubmed	18418360	create date:2008/04/18 | first author:Dong H
Effects of substance P in the amygdala, ventromedial hypothalamus, and periaqueductal gray on fear-potentiated startle.	/pubmed/18418359	Zhao Z, Yang Y, Walker DL, Davis M.	Neuropsychopharmacology. 2009 Jan;34(2):331-40. Epub 2008 Apr 16.	Neuropsychopharmacology. 2009	PubMed	citation	PMID:18418359	pubmed	18418359	create date:2008/04/18 | first author:Zhao Z
Nociceptin/orphanin FQ modulates motor behavior and primary motor cortex output through receptors located in substantia nigra reticulata.	/pubmed/18418358	Marti M, Viaro R, Guerrini R, Franchi G, Morari M.	Neuropsychopharmacology. 2009 Jan;34(2):341-55. Epub 2008 Apr 16.	Neuropsychopharmacology. 2009	PubMed	citation	PMID:18418358	pubmed	18418358	create date:2008/04/18 | first author:Marti M
NMDA receptors regulate nicotine-enhanced brain reward function and intravenous nicotine self-administration: role of the ventral tegmental area and central nucleus of the amygdala.	/pubmed/18418357	Kenny PJ, Chartoff E, Roberto M, Carlezon WA Jr, Markou A.	Neuropsychopharmacology. 2009 Jan;34(2):266-81. Epub 2008 Apr 16.	Neuropsychopharmacology. 2009	PubMed	citation	PMID:18418357	pubmed	18418357	create date:2008/04/18 | first author:Kenny PJ
Augmentation of fear extinction by D-cycloserine is blocked by proteasome inhibitors.	/pubmed/18368037	Mao SC, Lin HC, Gean PW.	Neuropsychopharmacology. 2008 Dec;33(13):3085-95. Epub 2008 Mar 26.	Neuropsychopharmacology. 2008	PubMed	citation	PMID:18368037	pubmed	18368037	create date:2008/03/28 | first author:Mao SC
The medial prefrontal cortex regulates the differential expression of morphine-conditioned place preference following a single exposure to controllable or uncontrollable stress.	/pubmed/18368036	Rozeske RR, Der-Avakian A, Bland ST, Beckley JT, Watkins LR, Maier SF.	Neuropsychopharmacology. 2009 Mar;34(4):834-43. Epub 2008 Mar 26.	Neuropsychopharmacology. 2009	PubMed	citation	PMID:18368036	pubmed	18368036	create date:2008/03/28 | first author:Rozeske RR
Neonatal isolation delays the developmental decline of long-term depression in the CA1 region of rat hippocampus.	/pubmed/18368035	Ku HY, Huang YF, Chao PH, Huang CC, Hsu KS.	Neuropsychopharmacology. 2008 Nov;33(12):2847-59. Epub 2008 Mar 26.	Neuropsychopharmacology. 2008	PubMed	citation	PMID:18368035	pubmed	18368035	create date:2008/03/28 | first author:Ku HY
Anterior cingulate volumes in never-treated patients with major depressive disorder.	/pubmed/18368034	Yucel K, McKinnon MC, Chahal R, Taylor VH, Macdonald K, Joffe R, MacQueen GM.	Neuropsychopharmacology. 2008 Dec;33(13):3157-63. Epub 2008 Mar 26.	Neuropsychopharmacology. 2008	PubMed	citation	PMID:18368034	pubmed	18368034	create date:2008/03/28 | first author:Yucel K
Clomipramine in vitro reduces glucocorticoid receptor function in healthy subjects but not in patients with major depression.	/pubmed/18368033	Carvalho LA, Juruena MF, Papadopoulos AS, Poon L, Kerwin R, Cleare AJ, Pariante CM.	Neuropsychopharmacology. 2008 Dec;33(13):3182-9. Epub 2008 Mar 26.	Neuropsychopharmacology. 2008	PubMed	citation	PMID:18368033	pubmed	18368033	create date:2008/03/28 | first author:Carvalho LA
Pharmacologically induced hypogonadism and sexual function in healthy young women and men.	/pubmed/18354393	Schmidt PJ, Steinberg EM, Negro PP, Haq N, Gibson C, Rubinow DR.	Neuropsychopharmacology. 2009 Feb;34(3):565-76. Epub 2008 Mar 19. Erratum in: Neuropsychopharmacology. 2009 Feb;34(3):816.	Neuropsychopharmacology. 2009	PubMed	citation	PMID:18354393	pubmed	18354393	create date:2008/03/21 | first author:Schmidt PJ
Future suicide attempt and responses to serotonergic challenge.	/pubmed/18354392	Keilp JG, Oquendo MA, Stanley BH, Burke AK, Cooper TB, Malone KM, Mann JJ.	Neuropsychopharmacology. 2010 Apr;35(5):1063-72. Epub 2008 Mar 19.	Neuropsychopharmacology. 2010	PubMed	citation	PMID:18354392	pubmed	18354392	create date:2008/03/21 | first author:Keilp JG
Genetic variations of human neuropsin gene and psychiatric disorders: polymorphism screening and possible association with bipolar disorder and cognitive functions.	/pubmed/18354391	Izumi A, Iijima Y, Noguchi H, Numakawa T, Okada T, Hori H, Kato T, Tatsumi M, Kosuga A, Kamijima K, Asada T, Arima K, Saitoh O, Shiosaka S, Kunugi H.	Neuropsychopharmacology. 2008 Dec;33(13):3237-45. Epub 2008 Mar 19.	Neuropsychopharmacology. 2008	PubMed	citation	PMID:18354391	pubmed	18354391	create date:2008/03/21 | first author:Izumi A
Carbon dioxide-induced emotion and respiratory symptoms in healthy volunteers.	/pubmed/18354390	Colasanti A, Salamon E, Schruers K, van Diest R, van Duinen M, Griez EJ.	Neuropsychopharmacology. 2008 Dec;33(13):3103-10. Epub 2008 Mar 19.	Neuropsychopharmacology. 2008	PubMed	citation	PMID:18354390	pubmed	18354390	create date:2008/03/21 | first author:Colasanti A
D-cycloserine facilitates extinction the first time but not the second time: an examination of the role of NMDA across the course of repeated extinction sessions.	/pubmed/18354389	Langton JM, Richardson R.	Neuropsychopharmacology. 2008 Dec;33(13):3096-102. Epub 2008 Mar 19.	Neuropsychopharmacology. 2008	PubMed	citation	PMID:18354389	pubmed	18354389	create date:2008/03/21 | first author:Langton JM
Title	URL	Description	Details	ShortDetails	Resource	Type	Identifiers	Db	EntrezUID	Properties
Changes in thalamus-hypothalamus serotonin transporter availability during clomipramine administration in patients with obsessive-compulsive disorder.	/pubmed/18354388	Zitterl W, Aigner M, Stompe T, Zitterl-Eglseer K, Gutierrez-Lobos K, Wenzel T, Zettinig G, Hornik K, Pirker W, Thau K.	Neuropsychopharmacology. 2008 Dec;33(13):3126-34. Epub 2008 Mar 19.	Neuropsychopharmacology. 2008	PubMed	citation	PMID:18354388	pubmed	18354388	create date:2008/03/21 | first author:Zitterl W
Significant association of ANKK1 and detection of a functional polymorphism with nicotine dependence in an African-American sample.	/pubmed/18354387	Huang W, Payne TJ, Ma JZ, Beuten J, Dupont RT, Inohara N, Li MD.	Neuropsychopharmacology. 2009 Jan;34(2):319-30. Epub 2008 Mar 19.	Neuropsychopharmacology. 2009	PubMed	citation	PMID:18354387	pubmed	18354387	create date:2008/03/21 | first author:Huang W
Heightened amygdala long-term potentiation in neurotensin receptor type-1 knockout mice.	/pubmed/18354386	Amano T, Wada E, Yamada D, Zushida K, Maeno H, Noda M, Wada K, Sekiguchi M.	Neuropsychopharmacology. 2008 Dec;33(13):3135-45. Epub 2008 Mar 19.	Neuropsychopharmacology. 2008	PubMed	citation	PMID:18354386	pubmed	18354386	create date:2008/03/21 | first author:Amano T
Antipsychotic-like properties of 5-alpha-reductase inhibitors.	/pubmed/18354385	Bortolato M, Frau R, Orrù M, Bourov Y, Marrosu F, Mereu G, Devoto P, Gessa GL.	Neuropsychopharmacology. 2008 Dec;33(13):3146-56. Epub 2008 Mar 19.	Neuropsychopharmacology. 2008	PubMed	citation	PMID:18354385	pubmed	18354385	create date:2008/03/21 | first author:Bortolato M
Involvement of pallidotegmental neurons in methamphetamine- and MK-801-induced impairment of prepulse inhibition of the acoustic startle reflex in mice: reversal by GABAB receptor agonist baclofen.	/pubmed/18354384	Arai S, Takuma K, Mizoguchi H, Ibi D, Nagai T, Takahashi K, Kamei H, Nabeshima T, Yamada K.	Neuropsychopharmacology. 2008 Dec;33(13):3164-75. Epub 2008 Mar 19.	Neuropsychopharmacology. 2008	PubMed	citation	PMID:18354384	pubmed	18354384	create date:2008/03/21 | first author:Arai S
Abnormal indices of cell cycle activity in schizophrenia and their potential association with oligodendrocytes.	/pubmed/18322470	Katsel P, Davis KL, Li C, Tan W, Greenstein E, Kleiner Hoffman LB, Haroutunian V.	Neuropsychopharmacology. 2008 Nov;33(12):2993-3009. Epub 2008 Mar 5.	Neuropsychopharmacology. 2008	PubMed	citation	PMID:18322470	pubmed	18322470	create date:2008/03/07 | first author:Katsel P
Long-interval cortical inhibition from the dorsolateral prefrontal cortex: a TMS-EEG study.	/pubmed/18322469	Daskalakis ZJ, Farzan F, Barr MS, Maller JJ, Chen R, Fitzgerald PB.	Neuropsychopharmacology. 2008 Nov;33(12):2860-9. Epub 2008 Mar 5.	Neuropsychopharmacology. 2008	PubMed	citation	PMID:18322469	pubmed	18322469	create date:2008/03/07 | first author:Daskalakis ZJ
Impact of ovarian hormones on the modulation of the serotonin transporter by fluvoxamine.	/pubmed/18322468	Benmansour S, Piotrowski JP, Altamirano AV, Frazer A.	Neuropsychopharmacology. 2009 Feb;34(3):555-64. Epub 2008 Mar 5.	Neuropsychopharmacology. 2009	PubMed	citation	PMID:18322468	pubmed	18322468	create date:2008/03/07 | first author:Benmansour S
Zonisamide prevents olanzapine-associated hyperphagia, weight gain, and elevated blood glucose in rats.	/pubmed/18322467	Wallingford NM, Sinnayah P, Bymaster FP, Gadde KM, Krishnan RK, McKinney AA, Landbloom RP, Tollefson GD, Cowley MA.	Neuropsychopharmacology. 2008 Nov;33(12):2922-33. Epub 2008 Mar 5.	Neuropsychopharmacology. 2008	PubMed	citation	PMID:18322467	pubmed	18322467	create date:2008/03/07 | first author:Wallingford NM
Methylphenidate disrupts social play behavior in adolescent rats.	/pubmed/18305462	Vanderschuren LJ, Trezza V, Griffioen-Roose S, Schiepers OJ, Van Leeuwen N, De Vries TJ, Schoffelmeer AN.	Neuropsychopharmacology. 2008 Nov;33(12):2946-56. Epub 2008 Feb 27. Erratum in: Neuropsychopharmacology. 2008 Nov;33(12):3021.	Neuropsychopharmacology. 2008	PubMed	citation	PMID:18305462	pubmed	18305462	create date:2008/02/29 | first author:Vanderschuren LJ
Association between ADORA2A and DRD2 polymorphisms and caffeine-induced anxiety.	/pubmed/18305461	Childs E, Hohoff C, Deckert J, Xu K, Badner J, de Wit H.	Neuropsychopharmacology. 2008 Nov;33(12):2791-800. Epub 2008 Feb 27.	Neuropsychopharmacology. 2008	PubMed	citation	PMID:18305461	pubmed	18305461	create date:2008/02/29 | first author:Childs E
Persistent alterations in cognitive function and prefrontal dopamine D2 receptors following extended, but not limited, access to self-administered cocaine.	/pubmed/18305460	Briand LA, Flagel SB, Garcia-Fuster MJ, Watson SJ, Akil H, Sarter M, Robinson TE.	Neuropsychopharmacology. 2008 Nov;33(12):2969-80. Epub 2008 Feb 27.	Neuropsychopharmacology. 2008	PubMed	citation	PMID:18305460	pubmed	18305460	create date:2008/02/29 | first author:Briand LA
Blockade of THC-seeking behavior and relapse in monkeys by the cannabinoid CB(1)-receptor antagonist rimonabant.	/pubmed/18305459	Justinova Z, Munzar P, Panlilio LV, Yasar S, Redhi GH, Tanda G, Goldberg SR.	Neuropsychopharmacology. 2008 Nov;33(12):2870-7. Epub 2008 Feb 27.	Neuropsychopharmacology. 2008	PubMed	citation	PMID:18305459	pubmed	18305459	create date:2008/02/29 | first author:Justinova Z
Escalated aggression after alcohol drinking in male mice: dorsal raphé and prefrontal cortex serotonin and 5-HT(1B) receptors.	/pubmed/18305458	Faccidomo S, Bannai M, Miczek KA.	Neuropsychopharmacology. 2008 Nov;33(12):2888-99. Epub 2008 Feb 27.	Neuropsychopharmacology. 2008	PubMed	citation	PMID:18305458	pubmed	18305458	create date:2008/02/29 | first author:Faccidomo S
Cortical and subcortical 5-HT2A receptor binding in neuroleptic-naive first-episode schizophrenic patients.	/pubmed/18288096	Erritzoe D, Rasmussen H, Kristiansen KT, Frokjaer VG, Haugbol S, Pinborg L, Baaré W, Svarer C, Madsen J, Lublin H, Knudsen GM, Glenthoj BY.	Neuropsychopharmacology. 2008 Sep;33(10):2435-41. Epub 2008 Feb 20.	Neuropsychopharmacology. 2008	PubMed	citation	PMID:18288096	pubmed	18288096	create date:2008/02/22 | first author:Erritzoe D
Repeated stimulation of CRF receptors in the BNST of rats selectively induces social but not panic-like anxiety.	/pubmed/18288095	Lee Y, Fitz S, Johnson PL, Shekhar A.	Neuropsychopharmacology. 2008 Oct;33(11):2586-94. Epub 2008 Feb 20.	Neuropsychopharmacology. 2008	PubMed	citation	PMID:18288095	pubmed	18288095	create date:2008/02/22 | first author:Lee Y
Ethanol enhances reactivated fear memories.	/pubmed/18288094	Nomura H, Matsuki N.	Neuropsychopharmacology. 2008 Nov;33(12):2912-21. Epub 2008 Feb 20.	Neuropsychopharmacology. 2008	PubMed	citation	PMID:18288094	pubmed	18288094	create date:2008/02/22 | first author:Nomura H
Fine mapping of a major QTL influencing morphine preference in C57BL/6 and DBA/2 mice using congenic strains.	/pubmed/18288093	Doyle GA, Furlong PJ, Schwebel CL, Smith GG, Lohoff FW, Buono RJ, Berrettini WH, Ferraro TN.	Neuropsychopharmacology. 2008 Nov;33(12):2801-9. Epub 2008 Feb 20.	Neuropsychopharmacology. 2008	PubMed	citation	PMID:18288093	pubmed	18288093	create date:2008/02/22 | first author:Doyle GA
Drug-induced activation of dopamine D(1) receptor signaling and inhibition of class I/II histone deacetylase induce chromatin remodeling in reward circuitry and modulate cocaine-related behaviors.	/pubmed/18288092	Schroeder FA, Penta KL, Matevossian A, Jones SR, Konradi C, Tapper AR, Akbarian S.	Neuropsychopharmacology. 2008 Nov;33(12):2981-92. Epub 2008 Feb 20.	Neuropsychopharmacology. 2008	PubMed	citation	PMID:18288092	pubmed	18288092	create date:2008/02/22 | first author:Schroeder FA
Ethanol regulation of D(1) dopamine receptor signaling is mediated by protein kinase C in an isozyme-specific manner.	/pubmed/18288091	Rex EB, Rankin ML, Ariano MA, Sibley DR.	Neuropsychopharmacology. 2008 Nov;33(12):2900-11. Epub 2008 Feb 20.	Neuropsychopharmacology. 2008	PubMed	citation	PMID:18288091	pubmed	18288091	create date:2008/02/22 | first author:Rex EB
Pharmacogenetic analysis of genes implicated in rodent models of antidepressant response: association of TREK1 and treatment resistance in the STAR(*)D study.	/pubmed/18288090	Perlis RH, Moorjani P, Fagerness J, Purcell S, Trivedi MH, Fava M, Rush AJ, Smoller JW.	Neuropsychopharmacology. 2008 Nov;33(12):2810-9. Epub 2008 Feb 20.	Neuropsychopharmacology. 2008	PubMed	citation	PMID:18288090	pubmed	18288090	create date:2008/02/22 | first author:Perlis RH
Disruption of the CRF(2) receptor pathway decreases the somatic expression of opiate withdrawal.	/pubmed/18288089	Papaleo F, Ghozland S, Ingallinesi M, Roberts AJ, Koob GF, Contarino A.	Neuropsychopharmacology. 2008 Nov;33(12):2878-87. Epub 2008 Feb 20.	Neuropsychopharmacology. 2008	PubMed	citation	PMID:18288089	pubmed	18288089	create date:2008/02/22 | first author:Papaleo F
The role of tissue-type plasminogen activator system in amphetamine-induced conditional place preference extinction and reinstatement.	/pubmed/18256596	Bahi A, Kusnecov A, Dreyer JL.	Neuropsychopharmacology. 2008 Oct;33(11):2726-34. Epub 2008 Feb 6.	Neuropsychopharmacology. 2008	PubMed	citation	PMID:18256596	pubmed	18256596	create date:2008/02/08 | first author:Bahi A
Expression of a GRM3 splice variant is increased in the dorsolateral prefrontal cortex of individuals carrying a schizophrenia risk SNP.	/pubmed/18256595	Sartorius LJ, Weinberger DR, Hyde TM, Harrison PJ, Kleinman JE, Lipska BK.	Neuropsychopharmacology. 2008 Oct;33(11):2626-34. Epub 2008 Feb 6.	Neuropsychopharmacology. 2008	PubMed	citation	PMID:18256595	pubmed	18256595	create date:2008/02/08 | first author:Sartorius LJ
Nicotinic acetylcholine receptors and modulation of learning in 4- and 27-month-old rabbits.	/pubmed/18256594	Li JG, Lehr M, Liu-Chen LY, Woodruff-Pak DS.	Neuropsychopharmacology. 2008 Nov;33(12):2820-30. Epub 2008 Feb 6.	Neuropsychopharmacology. 2008	PubMed	citation	PMID:18256594	pubmed	18256594	create date:2008/02/08 | first author:Li JG
Effect of menstrual cycle phase on dopamine D2 receptor availability in female cynomolgus monkeys.	/pubmed/18256593	Czoty PW, Riddick NV, Gage HD, Sandridge M, Nader SH, Garg S, Bounds M, Garg PK, Nader MA.	Neuropsychopharmacology. 2009 Feb;34(3):548-54. Epub 2008 Feb 6.	Neuropsychopharmacology. 2009	PubMed	citation	PMID:18256593	pubmed	18256593	create date:2008/02/08 | first author:Czoty PW
Dual role of medial A10 dopamine neurons in affective encoding.	/pubmed/18256592	Liu ZH, Shin R, Ikemoto S.	Neuropsychopharmacology. 2008 Nov;33(12):3010-20. Epub 2008 Feb 6.	Neuropsychopharmacology. 2008	PubMed	citation	PMID:18256592	pubmed	18256592	create date:2008/02/08 | first author:Liu ZH
Memory processing in the avian hippocampus involves interactions between beta-adrenoceptors, glutamate receptors, and metabolism.	/pubmed/18256591	Gibbs ME, Bowser DN, Hutchinson DS, Loiacono RE, Summers RJ.	Neuropsychopharmacology. 2008 Nov;33(12):2831-46. Epub 2008 Feb 6.	Neuropsychopharmacology. 2008	PubMed	citation	PMID:18256591	pubmed	18256591	create date:2008/02/08 | first author:Gibbs ME
Catechol-O-methyltransferase (COMT) val158met genotype is associated with BOLD response as a function of task characteristic.	/pubmed/18235427	Ettinger U, Kumari V, Collier DA, Powell J, Luzi S, Michel TM, Zedomi O, Williams SC.	Neuropsychopharmacology. 2008 Dec;33(13):3046-57. Epub 2008 Jan 30.	Neuropsychopharmacology. 2008	PubMed	citation	PMID:18235427	pubmed	18235427	create date:2008/02/01 | first author:Ettinger U
Mitochondrially mediated plasticity in the pathophysiology and treatment of bipolar disorder.	/pubmed/18235426	Quiroz JA, Gray NA, Kato T, Manji HK.	Neuropsychopharmacology. 2008 Oct;33(11):2551-65. Epub 2008 Jan 30. Review.	Neuropsychopharmacology. 2008	PubMed	citation	PMID:18235426	pubmed	18235426	create date:2008/02/01 | first author:Quiroz JA
Testosterone increases amygdala reactivity in middle-aged women to a young adulthood level.	/pubmed/18235425	van Wingen GA, Zylicz SA, Pieters S, Mattern C, Verkes RJ, Buitelaar JK, Fernández G.	Neuropsychopharmacology. 2009 Feb;34(3):539-47. Epub 2008 Jan 30.	Neuropsychopharmacology. 2009	PubMed	citation	PMID:18235425	pubmed	18235425	create date:2008/02/01 | first author:van Wingen GA
Opportunities and challenges of psychiatric drug discovery: roles for scientists in academic, industry, and government settings.	/pubmed/18216778	Conn PJ, Roth BL.	Neuropsychopharmacology. 2008 Aug;33(9):2048-60. Epub 2008 Jan 23. Review. Erratum in: Neuropsychopharmacology. 2008 Aug;33(9):2300.	Neuropsychopharmacology. 2008	PubMed	citation	PMID:18216778	pubmed	18216778	create date:2008/01/25 | first author:Conn PJ
Quantitative trait locus analysis identifies rat genomic regions related to amphetamine-induced locomotion and Galpha(i3) levels in nucleus accumbens.	/pubmed/18216777	Potenza MN, Brodkin ES, Yang BZ, Birnbaum SG, Nestler EJ, Gelernter J.	Neuropsychopharmacology. 2008 Oct;33(11):2735-46. Epub 2008 Jan 23.	Neuropsychopharmacology. 2008	PubMed	citation	PMID:18216777	pubmed	18216777	create date:2008/01/25 | first author:Potenza MN
A comparison of prepulse inhibition in pre- and postmenopausal women and age-matched men.	/pubmed/18216776	Kumari V, Aasen I, Papadopoulos A, Bojang F, Poon L, Halari R, Cleare AJ.	Neuropsychopharmacology. 2008 Oct;33(11):2610-8. Epub 2008 Jan 23.	Neuropsychopharmacology. 2008	PubMed	citation	PMID:18216776	pubmed	18216776	create date:2008/01/25 | first author:Kumari V
Ultra-low-dose naloxone restores the antinociceptive effect of morphine and suppresses spinal neuroinflammation in PTX-treated rats.	/pubmed/18216775	Tsai RY, Jang FL, Tai YH, Lin SL, Shen CH, Wong CS.	Neuropsychopharmacology. 2008 Oct;33(11):2772-82. Epub 2008 Jan 23.	Neuropsychopharmacology. 2008	PubMed	citation	PMID:18216775	pubmed	18216775	create date:2008/01/25 | first author:Tsai RY
Prefrontal dysfunction in first-degree relatives of schizophrenia patients during a Stroop task.	/pubmed/18216774	Becker TM, Kerns JG, Macdonald AW 3rd, Carter CS.	Neuropsychopharmacology. 2008 Oct;33(11):2619-25. Epub 2008 Jan 23.	Neuropsychopharmacology. 2008	PubMed	citation	PMID:18216774	pubmed	18216774	create date:2008/01/25 | first author:Becker TM
The role of amygdalar mu-opioid receptors in anxiety-related responses in two rat models.	/pubmed/18216773	Wilson MA, Junor L.	Neuropsychopharmacology. 2008 Nov;33(12):2957-68. Epub 2008 Jan 23.	Neuropsychopharmacology. 2008	PubMed	citation	PMID:18216773	pubmed	18216773	create date:2008/01/25 | first author:Wilson MA
Ethyl-eicosapentaenoic acid in first-episode psychosis. A 1H-MRS study.	/pubmed/18199999	Berger GE, Wood SJ, Wellard RM, Proffitt TM, McConchie M, Amminger GP, Jackson GD, Velakoulis D, Pantelis C, McGorry PD.	Neuropsychopharmacology. 2008 Sep;33(10):2467-73. Epub 2008 Jan 16. Erratum in: Neuropsychopharmacology. 2009 Jan;34(2):535.	Neuropsychopharmacology. 2008	PubMed	citation	PMID:18199999	pubmed	18199999	create date:2008/01/18 | first author:Berger GE
A cocaine hydrolase engineered from human butyrylcholinesterase selectively blocks cocaine toxicity and reinstatement of drug seeking in rats.	/pubmed/18199998	Brimijoin S, Gao Y, Anker JJ, Gliddon LA, Lafleur D, Shah R, Zhao Q, Singh M, Carroll ME.	Neuropsychopharmacology. 2008 Oct;33(11):2715-25. Epub 2008 Jan 16.	Neuropsychopharmacology. 2008	PubMed	citation	PMID:18199998	pubmed	18199998	create date:2008/01/18 | first author:Brimijoin S
Blunted psychotomimetic and amnestic effects of delta-9-tetrahydrocannabinol in frequent users of cannabis.	/pubmed/18185500	D'Souza DC, Ranganathan M, Braley G, Gueorguieva R, Zimolo Z, Cooper T, Perry E, Krystal J.	Neuropsychopharmacology. 2008 Sep;33(10):2505-16. Epub 2008 Jan 9.	Neuropsychopharmacology. 2008	PubMed	citation	PMID:18185500	pubmed	18185500	create date:2008/01/11 | first author:D'Souza DC
Exposure to the selective kappa-opioid receptor agonist salvinorin A modulates the behavioral and molecular effects of cocaine in rats.	/pubmed/18185499	Chartoff EH, Potter D, Damez-Werno D, Cohen BM, Carlezon WA Jr.	Neuropsychopharmacology. 2008 Oct;33(11):2676-87. Epub 2008 Jan 9.	Neuropsychopharmacology. 2008	PubMed	citation	PMID:18185499	pubmed	18185499	create date:2008/01/11 | first author:Chartoff EH
Genetic NMDA receptor deficiency disrupts acute and chronic effects of cocaine but not amphetamine.	/pubmed/18185498	Ramsey AJ, Laakso A, Cyr M, Sotnikova TD, Salahpour A, Medvedev IO, Dykstra LA, Gainetdinov RR, Caron MG.	Neuropsychopharmacology. 2008 Oct;33(11):2701-14. Epub 2008 Jan 9.	Neuropsychopharmacology. 2008	PubMed	citation	PMID:18185498	pubmed	18185498	create date:2008/01/11 | first author:Ramsey AJ
Variation in mouse basolateral amygdala volume is associated with differences in stress reactivity and fear learning.	/pubmed/18185497	Yang RJ, Mozhui K, Karlsson RM, Cameron HA, Williams RW, Holmes A.	Neuropsychopharmacology. 2008 Oct;33(11):2595-604. Epub 2008 Jan 9.	Neuropsychopharmacology. 2008	PubMed	citation	PMID:18185497	pubmed	18185497	create date:2008/01/11 | first author:Yang RJ
Wild-type male offspring of fmr-1+/- mothers exhibit characteristics of the fragile X phenotype.	/pubmed/18172434	Zupan B, Toth M.	Neuropsychopharmacology. 2008 Oct;33(11):2667-75. Epub 2008 Jan 2.	Neuropsychopharmacology. 2008	PubMed	citation	PMID:18172434	pubmed	18172434	create date:2008/01/04 | first author:Zupan B
Novel drugs and therapeutic targets for severe mood disorders.	/pubmed/18172433	Mathew SJ, Manji HK, Charney DS.	Neuropsychopharmacology. 2008 Aug;33(9):2080-92. Epub 2008 Jan 2. Review. Erratum in: Neuropsychopharmacology. 2008 Aug;33(9):2300.	Neuropsychopharmacology. 2008	PubMed	citation	PMID:18172433	pubmed	18172433	create date:2008/01/04 | first author:Mathew SJ
Differential role of galanin receptors in the regulation of depression-like behavior and monoamine/stress-related genes at the cell body level.	/pubmed/18172432	Kuteeva E, Wardi T, Lundström L, Sollenberg U, Langel U, Hökfelt T, Ogren SO.	Neuropsychopharmacology. 2008 Oct;33(11):2573-85. Epub 2008 Jan 2.	Neuropsychopharmacology. 2008	PubMed	citation	PMID:18172432	pubmed	18172432	create date:2008/01/04 | first author:Kuteeva E
Epigenetic downregulation of atrial natriuretic peptide but not vasopressin mRNA expression in females with eating disorders is related to impulsivity.	/pubmed/18172431	Frieling H, Bleich S, Otten J, Römer KD, Kornhuber J, de Zwaan M, Jacoby GE, Wilhelm J, Hillemacher T.	Neuropsychopharmacology. 2008 Oct;33(11):2605-9. Epub 2008 Jan 2.	Neuropsychopharmacology. 2008	PubMed	citation	PMID:18172431	pubmed	18172431	create date:2008/01/04 | first author:Frieling H
[truncated: 2,087 more rows]
