# Supplementary material for: Rising Publication Delays Inflate Journal Impact Factors
Source: PLoS One. 2012 Dec 31;7(12):e53374. doi: 10.1371/journal.pone.0053374 (PMC3534064; doi:10.1371/journal.pone.0053374)
Supplement: Data S1 — Datasets used for the analysis. (ZIP) [file pone.0053374.s005.zip › Neuroscience.csv]

Title	URL	Description	Details	ShortDetails	Resource	Type	Identifiers	Db	EntrezUID	Properties
Intact neurobehavioral development and dramatic impairments of procedural-like memory following neonatal ventral hippocampal lesion in rats.	/pubmed/22322113	Lecourtier L, Antal MC, Cosquer B, Schumacher A, Samama B, Angst MJ, Ferrandon A, Koning E, Cassel JC, Nehlig A.	Neuroscience. 2012 Jan 27. [Epub ahead of print]	Neuroscience. 2012	PubMed	citation	PMID:22322113	pubmed	22322113	create date:2012/02/11 | first author:Lecourtier L
Reduced Chrna7 expression in mice is associated with decreases in hippocampal markers of inhibitory function: implications for neuropsychiatric diseases.	/pubmed/22314319	Adams CE, Yonchek JC, Schulz KM, Graw SL, Stitzel J, Teschke PU, Stevens KE.	Neuroscience. 2012 Jan 25. [Epub ahead of print]	Neuroscience. 2012	PubMed	citation	PMID:22314319	pubmed	22314319	create date:2012/02/09 | first author:Adams CE
Effect of medroxyprogesterone on development of pentylenetetrazole-induced kindling in mice.	/pubmed/22314318	Nasir SA, Sharma A, Khanam R, Vohora D.	Neuroscience. 2012 Jan 25. [Epub ahead of print]	Neuroscience. 2012	PubMed	citation	PMID:22314318	pubmed	22314318	create date:2012/02/09 | first author:Nasir SA
Geissoschizine methyl ether, an alkaloid in Uncaria hook, is a potent serotonin(1A) receptor agonist and candidate for amelioration of aggressiveness and sociality by yokukansan.	/pubmed/22314317	Nishi A, Yamaguchi T, Sekiguchi K, Imamura S, Tabuchi M, Kanno H, Nakai Y, Hashimoto K, Ikarashi Y, Kase Y.	Neuroscience. 2012 Jan 24. [Epub ahead of print]	Neuroscience. 2012	PubMed	citation	PMID:22314317	pubmed	22314317	create date:2012/02/09 | first author:Nishi A
Combination of chronic stress and ovariectomy causes conditioned fear memory deficits and hippocampal cholinergic neuronal loss in mice.	/pubmed/22314316	Takuma K, Mizoguchi H, Funatsu Y, Hoshina Y, Himeno Y, Fukuzaki E, Kitahara Y, Arai S, Ibi D, Kamei H, Matsuda T, Koike K, Inoue M, Nagai T, Yamada K.	Neuroscience. 2012 Jan 26. [Epub ahead of print]	Neuroscience. 2012	PubMed	citation	PMID:22314316	pubmed	22314316	create date:2012/02/09 | first author:Takuma K
The influence of the dynamic transformation of a sliding lever on aiming errors.	/pubmed/22309808	Heuer H, Sülzenbrück S.	Neuroscience. 2012 Jan 27. [Epub ahead of print]	Neuroscience. 2012	PubMed	citation	PMID:22309808	pubmed	22309808	create date:2012/02/09 | first author:Heuer H
Intrinsic excitability is altered by hypothyroidism in the developing hippocampal CA1 pyramidal cells.	/pubmed/22309807	Sánchez-Alonso JL, Sánchez-Aguilera A, Vicente-Torres MA, Colino A.	Neuroscience. 2012 Jan 25. [Epub ahead of print]	Neuroscience. 2012	PubMed	citation	PMID:22309807	pubmed	22309807	create date:2012/02/09 | first author:Sánchez-Alonso JL
Regular exercise cures depression-like behavior via VEGF-Flk-1 signaling in chronically stressed mice.	/pubmed/22306286	Kiuchi T, Lee H, Mikami T.	Neuroscience. 2012 Jan 20. [Epub ahead of print]	Neuroscience. 2012	PubMed	citation	PMID:22306286	pubmed	22306286	create date:2012/02/07 | first author:Kiuchi T
Transneuronal tracing of airways-related sensory circuitry using herpes simplex virus 1, strain H129.	/pubmed/22306285	McGovern AE, Davis-Poynter N, Farrell MJ, Mazzone SB.	Neuroscience. 2012 Jan 25. [Epub ahead of print]	Neuroscience. 2012	PubMed	citation	PMID:22306285	pubmed	22306285	create date:2012/02/07 | first author:McGovern AE
Glia determine the course of brain-derived neurotrophic factor-mediated dendritogenesis and provide a soluble inhibitory cue to dendritic growth in the brainstem.	/pubmed/22306205	Martin JL, Brown AL, Balkowiec A.	Neuroscience. 2012 Jan 18. [Epub ahead of print]	Neuroscience. 2012	PubMed	citation	PMID:22306205	pubmed	22306205	create date:2012/02/07 | first author:Martin JL
Disruptions in serotonergic regulation of cortical glutamate release in primate insular cortex in response to chronic ethanol and nursery rearing.	/pubmed/22305886	Alexander GM, Graef JD, Hammarback JA, Nordskog BK, Burnett EJ, Daunais JB, Bennett AJ, Friedman DP, Suomi SJ, Godwin DW.	Neuroscience. 2012 Jan 21. [Epub ahead of print]	Neuroscience. 2012	PubMed	citation	PMID:22305886	pubmed	22305886	create date:2012/02/07 | first author:Alexander GM
Differential maturation of the molecular clockwork in the olfactory bulb and suprachiasmatic nucleus of the rabbit.	/pubmed/22305885	Montúfar-Chaveznava R, Hernández-Campos O, Hudson R, Caldelas I.	Neuroscience. 2012 Jan 20. [Epub ahead of print]	Neuroscience. 2012	PubMed	citation	PMID:22305885	pubmed	22305885	create date:2012/02/07 | first author:Montúfar-Chaveznava R
Neuropeptide S promotes wakefulness through activation of the posterior hypothalamic histaminergic and orexinergic neurons.	/pubmed/22300983	Zhao P, Shao YF, Zhang M, Fan K, Kong XP, Wang R, Hou YP.	Neuroscience. 2012 Jan 20. [Epub ahead of print]	Neuroscience. 2012	PubMed	citation	PMID:22300983	pubmed	22300983	create date:2012/02/04 | first author:Zhao P
Interaction between the carbon monoxide and nitric oxide pathways in the locus coeruleus during fever.	/pubmed/22300982	Soriano RN, Kwiatkoski M, Batalhao ME, Branco LS, Carnio EC.	Neuroscience. 2012 Jan 20. [Epub ahead of print]	Neuroscience. 2012	PubMed	citation	PMID:22300982	pubmed	22300982	create date:2012/02/04 | first author:Soriano RN
Mephedrone (bath salt") pharmacology: insights from invertebrates."	/pubmed/22300981	Ramoz L, Lodi S, Bhatt P, Reitz AB, Tallarida C, Tallarida RJ, Raffa RB, Rawls SM.	Neuroscience. 2012 Jan 20. [Epub ahead of print]	Neuroscience. 2012	PubMed	citation	PMID:22300981	pubmed	22300981	create date:2012/02/04 | first author:Ramoz L
Ventral tegmental area neurons are either excited or inhibited by cocaine's actions in the peripheral nervous system.	/pubmed/22300980	Mejías-Aponte CA, Kiyatkin EA.	Neuroscience. 2012 Jan 20. [Epub ahead of print]	Neuroscience. 2012	PubMed	citation	PMID:22300980	pubmed	22300980	create date:2012/02/04 | first author:Mejías-Aponte CA
Acute intermittent hypoxia-induced expression of brain-derived neurotrophic factor is disrupted in the brainstem of mecp2 null mice.	/pubmed/22297041	Vermehren-Schmaedick A, Jenkins VK, Knopp SJ, Balkowiec A, Bissonnette JM.	Neuroscience. 2012 Jan 18. [Epub ahead of print]	Neuroscience. 2012	PubMed	citation	PMID:22297041	pubmed	22297041	create date:2012/02/03 | first author:Vermehren-Schmaedick A
Neonatal alcohol exposure and the hippocampus in developing male rats: effects on behaviorally induced CA1 c-Fos expression, CA1 pyramidal cell number, and contextual fear conditioning.	/pubmed/22285885	Murawski NJ, Klintsova AY, Stanton ME.	Neuroscience. 2012 Jan 18. [Epub ahead of print]	Neuroscience. 2012	PubMed	citation	PMID:22285885	pubmed	22285885	create date:2012/01/31 | first author:Murawski NJ
Spatiotemporal profiles of transcallosal connections in rat insular cortex revealed by in vivo optical imaging.	/pubmed/22285884	Fujita S, Kitayama T, Mizoguchi N, Oi Y, Koshikawa N, Kobayashi M.	Neuroscience. 2012 Jan 18. [Epub ahead of print]	Neuroscience. 2012	PubMed	citation	PMID:22285884	pubmed	22285884	create date:2012/01/31 | first author:Fujita S
Turning and unilateral cueing in Parkinson's disease patients with and without freezing of gait.	/pubmed/22285883	Joke S, Sarah V, Pieter M, Jochen V, Elke H, Kaat D, Wim V, Alice N.	Neuroscience. 2012 Jan 18. [Epub ahead of print]	Neuroscience. 2012	PubMed	citation	PMID:22285883	pubmed	22285883	create date:2012/01/31 | first author:Joke S
Decrease of synaptic plasticity associated with alteration of information flow in a rat model of vascular dementia.	/pubmed/22285808	Xu X, Li Z, Yang Z, Zhang T.	Neuroscience. 2012 Jan 10. [Epub ahead of print]	Neuroscience. 2012	PubMed	citation	PMID:22285808	pubmed	22285808	create date:2012/01/31 | first author:Xu X
Chronic microstimulation of cat auditory cortex effective to evoke detection behaviors.	/pubmed/22285311	Wang J, Liu Y, Qin L, Chimoto S, Nakamoto K, Sato Y.	Neuroscience. 2012 Jan 18. [Epub ahead of print]	Neuroscience. 2012	PubMed	citation	PMID:22285311	pubmed	22285311	create date:2012/01/31 | first author:Wang J
Regional dissociation of paradigm-specific synapse remodeling during memory consolidation in the adult rat dentate gyrus.	/pubmed/22285310	Scully D, Fedriani R, Desouza IE, Murphy KJ, Regan CM.	Neuroscience. 2012 Jan 18. [Epub ahead of print]	Neuroscience. 2012	PubMed	citation	PMID:22285310	pubmed	22285310	create date:2012/01/31 | first author:Scully D
Reduced infarct size and accumulation of microglia in rats treated with WIN 55,212-2 after neonatal stroke.	/pubmed/22285309	Fernández-López D, Faustino J, Derugin N, Wendland M, Lizasoain I, Moro MA, Vexler ZS.	Neuroscience. 2012 Jan 12. [Epub ahead of print]	Neuroscience. 2012	PubMed	citation	PMID:22285309	pubmed	22285309	create date:2012/01/31 | first author:Fernández-López D
Selective inhibition of extracellular signal-regulated kinases 1/2 blocks nerve growth factor to brain-derived neurotrophic factor signaling and suppresses the development of and reverses already established pain behavior in rats.	/pubmed/22280975	Matsuoka Y, Yang J.	Neuroscience. 2012 Jan 10. [Epub ahead of print]	Neuroscience. 2012	PubMed	citation	PMID:22280975	pubmed	22280975	create date:2012/01/28 | first author:Matsuoka Y
Effect of amphetamine place conditioning on excitatory synaptic events in the basolateral amygdala ex vivo.	/pubmed/22280974	Hetzel A, Meredith GE, Rademacher DJ, Rosenkranz JA.	Neuroscience. 2012 Jan 18. [Epub ahead of print]	Neuroscience. 2012	PubMed	citation	PMID:22280974	pubmed	22280974	create date:2012/01/28 | first author:Hetzel A
Loss of the mu opioid receptor on different genetic backgrounds leads to increased bromodeoxyuridine labeling in the dentate gyrus only after repeated injection.	/pubmed/22280973	Cominski TP, Turchin CE, Hsu MS, Ansonoff MA, Pintar JE.	Neuroscience. 2012 Jan 16. [Epub ahead of print]	Neuroscience. 2012	PubMed	citation	PMID:22280973	pubmed	22280973	create date:2012/01/28 | first author:Cominski TP
The effect of sex and handedness on white matter anisotropy: a diffusion-tensor magnetic resonance imaging study.	/pubmed/22274289	Powell JL, Parkes L, Kemp GJ, Sluming V, Barrick TR, García-Fiñana M.	Neuroscience. 2012 Jan 18. [Epub ahead of print]	Neuroscience. 2012	PubMed	citation	PMID:22274289	pubmed	22274289	create date:2012/01/26 | first author:Powell JL
Visual deprivation alters dendritic bundle architecture in layer 4 of rat visual cortex.	/pubmed/22269141	Gabbott PL, Stewart MG.	Neuroscience. 2012 Jan 8. [Epub ahead of print]	Neuroscience. 2012	PubMed	citation	PMID:22269141	pubmed	22269141	create date:2012/01/25 | first author:Gabbott PL
Lithium prevents long-term neural and behavioral pathology induced by early alcohol exposure.	/pubmed/22266347	Sadrian B, Subbanna S, Wilson DA, Basavarajappa BS, Saito M.	Neuroscience. 2012 Jan 8. [Epub ahead of print]	Neuroscience. 2012	PubMed	citation	PMID:22266347	pubmed	22266347	create date:2012/01/24 | first author:Sadrian B
Ultra-slow oscillations in cortical networks in vitro.	/pubmed/22266346	Mok SY, Nadasdy Z, Lim YM, Goh SY.	Neuroscience. 2012 Jan 10. [Epub ahead of print]	Neuroscience. 2012	PubMed	citation	PMID:22266346	pubmed	22266346	create date:2012/01/24 | first author:Mok SY
Why is vision impaired in fragile X premutation carriers? The role of fragile X mental retardation protein and potential FMR1 mRNA toxicity.	/pubmed/22266345	Kéri S, Benedek G.	Neuroscience. 2012 Jan 10. [Epub ahead of print]	Neuroscience. 2012	PubMed	citation	PMID:22266345	pubmed	22266345	create date:2012/01/24 | first author:Kéri S
Regional c-Fos and FosB/ΔFosB expression associated with chronic methamphetamine self-administration and methamphetamine-seeking behavior in rats.	/pubmed/22266344	Cornish JL, Hunt GE, Robins L, McGregor IS.	Neuroscience. 2012 Jan 10. [Epub ahead of print]	Neuroscience. 2012	PubMed	citation	PMID:22266344	pubmed	22266344	create date:2012/01/24 | first author:Cornish JL
Cued motor imagery in patients with multiple sclerosis.	/pubmed/22266343	Heremans E, Nieuwboer A, Spildooren J, Bondt SD, D'hooge AM, Helsen W, Feys P.	Neuroscience. 2012 Jan 8. [Epub ahead of print]	Neuroscience. 2012	PubMed	citation	PMID:22266343	pubmed	22266343	create date:2012/01/24 | first author:Heremans E
Exercise induces mitochondrial biogenesis after brain ischemia in rats.	/pubmed/22266265	Zhang Q, Wu Y, Zhang P, Sha H, Jia J, Hu Y, Zhu J.	Neuroscience. 2012 Jan 8. [Epub ahead of print]	Neuroscience. 2012	PubMed	citation	PMID:22266265	pubmed	22266265	create date:2012/01/24 | first author:Zhang Q
Development of the sigma-1 receptor in C-terminals of motoneurons and colocalization with the N,N'-dimethyltryptamine forming enzyme, indole-N-methyl transferase.	/pubmed/22265729	Mavlyutov TA, Epstein ML, Liu P, Verbny YI, Ziskind-Conhaim L, Ruoho AE.	Neuroscience. 2012 Jan 4. [Epub ahead of print]	Neuroscience. 2012	PubMed	citation	PMID:22265729	pubmed	22265729	create date:2012/01/24 | first author:Mavlyutov TA
Hypothermia and rewarming injury in hippocampal neurons involve intracellular Ca(2+) and glutamate excitotoxicity.	/pubmed/22265728	Warren DE, Bickler PE, Clark JP, Gregersen M, Brosnan H, McKleroy W, Gabatto P.	Neuroscience. 2012 Jan 12. [Epub ahead of print]	Neuroscience. 2012	PubMed	citation	PMID:22265728	pubmed	22265728	create date:2012/01/24 | first author:Warren DE
Conflict and freezing of gait in Parkinson's disease: support for a response control deficit.	/pubmed/22265727	Vandenbossche J, Deroost N, Soetens E, Zeischka P, Spildooren J, Vercruysse S, Nieuwboer A, Kerckhofs E.	Neuroscience. 2012 Jan 12. [Epub ahead of print]	Neuroscience. 2012	PubMed	citation	PMID:22265727	pubmed	22265727	create date:2012/01/24 | first author:Vandenbossche J
Bursting activity in myelinated sensory neurons plays a key role in pain behavior induced by localized inflammation of the rat sensory ganglion.	/pubmed/22265726	Xie W, Strong JA, Kim D, Shahrestani S, Zhang JM.	Neuroscience. 2012 Jan 11. [Epub ahead of print]	Neuroscience. 2012	PubMed	citation	PMID:22265726	pubmed	22265726	create date:2012/01/24 | first author:Xie W
Dorsal root ganglia isolated from Nf1+/- mice exhibit increased levels of mRNA expression of voltage-dependent sodium channels.	/pubmed/22260870	Hodgdon KE, Hingtgen CM, Nicol GD.	Neuroscience. 2012 Jan 8. [Epub ahead of print]	Neuroscience. 2012	PubMed	citation	PMID:22260870	pubmed	22260870	create date:2012/01/21 | first author:Hodgdon KE
Arsenite-induced apoptosis of human neuroblastoma cells requires p53 but occurs independently of c-Jun.	/pubmed/22260869	Keim A, Rössler OG, Rothhaar TL, Thiel G.	Neuroscience. 2012 Jan 8. [Epub ahead of print]	Neuroscience. 2012	PubMed	citation	PMID:22260869	pubmed	22260869	create date:2012/01/21 | first author:Keim A
Inverted-U function relating cortical plasticity and task difficulty.	/pubmed/22249158	Engineer ND, Engineer CT, Reed AC, Pandya PK, Jakkamsetti V, Moucha R, Kilgard MP.	Neuroscience. 2012 Jan 8. [Epub ahead of print]	Neuroscience. 2012	PubMed	citation	PMID:22249158	pubmed	22249158	create date:2012/01/18 | first author:Engineer ND
Medial prefrontal cortical innervation of the intercalated nuclear region of the amygdala.	/pubmed/22249157	Pinard CR, Mascagni F, McDonald AJ.	Neuroscience. 2012 Jan 5. [Epub ahead of print]	Neuroscience. 2012	PubMed	citation	PMID:22249157	pubmed	22249157	create date:2012/01/18 | first author:Pinard CR
Abnormal visual processing and increased seizure susceptibility result from developmental exposure to the biocide methylisothiazolinone.	/pubmed/22245758	Spawn A, Aizenman CD.	Neuroscience. 2012 Jan 4. [Epub ahead of print]	Neuroscience. 2012	PubMed	citation	PMID:22245758	pubmed	22245758	create date:2012/01/17 | first author:Spawn A
Non-homogeneous stereological properties of the rat hippocampus from high-resolution 3D serial reconstruction of thin histological sections.	/pubmed/22245503	Ropireddy D, Bachus SE, Ascoli GA.	Neuroscience. 2012 Jan 4. [Epub ahead of print]	Neuroscience. 2012	PubMed	citation	PMID:22245503	pubmed	22245503	create date:2012/01/17 | first author:Ropireddy D
Naloxone in ultralow concentration restores endomorphin-1-evoked Ca(2+) signaling in lipopolysaccharide pretreated astrocytes.	/pubmed/22245502	Block L, Forshammar J, Westerlund A, Björklund U, Lundborg C, Biber B, Hansson E.	Neuroscience. 2012 Jan 8. [Epub ahead of print]	Neuroscience. 2012	PubMed	citation	PMID:22245502	pubmed	22245502	create date:2012/01/17 | first author:Block L
Corticotropin-releasing factor in the nucleus accumbens shell induces swim depression, anxiety, and anhedonia along with changes in local dopamine/acetylcholine balance.	/pubmed/22245501	Chen YW, Rada PV, Bützler BP, Leibowitz SF, Hoebel BG.	Neuroscience. 2012 Jan 5. [Epub ahead of print]	Neuroscience. 2012	PubMed	citation	PMID:22245501	pubmed	22245501	create date:2012/01/17 | first author:Chen YW
Single cell analysis of voltage-gated potassium channels that determines neuronal types of rat hypothalamic paraventricular nucleus neurons.	/pubmed/22245500	Lee SK, Lee S, Shin SY, Ryu PD, Lee SY.	Neuroscience. 2012 Jan 5. [Epub ahead of print]	Neuroscience. 2012	PubMed	citation	PMID:22245500	pubmed	22245500	create date:2012/01/17 | first author:Lee SK
Response of limbic neurotensin systems to methamphetamine self-administration.	/pubmed/22245499	Hanson GR, Hoonakker AJ, Alburges ME, McFadden LM, Robson CM, Frankel PS.	Neuroscience. 2012 Feb 17;203:99-107. Epub 2012 Jan 2.	Neuroscience. 2012	PubMed	citation	PMID:22245499	pubmed	22245499	create date:2012/01/17 | first author:Hanson GR
Opposite regulation of metabotropic glutamate receptor 3 and metabotropic glutamate receptor 5 by inflammatory stimuli in cultured microglia and astrocytes.	/pubmed/22245498	Berger JV, Dumont AO, Focant MC, Vergouts M, Sternotte A, Calas AG, Goursaud S, Hermans E.	Neuroscience. 2012 Jan 3. [Epub ahead of print]	Neuroscience. 2012	PubMed	citation	PMID:22245498	pubmed	22245498	create date:2012/01/17 | first author:Berger JV
Title	URL	Description	Details	ShortDetails	Resource	Type	Identifiers	Db	EntrezUID	Properties
A simple method for detection of food foraging behavior in the rat: involvement of NMDA and dopamine receptors in the behavior.	/pubmed/22244978	Li F, Cao WY, Li MB, Xu Y, Zhang JW, Zhang JY, Luo XG, Dai RP, Zhou XF, Li CQ.	Neuroscience. 2012 Jan 8. [Epub ahead of print]	Neuroscience. 2012	PubMed	citation	PMID:22244978	pubmed	22244978	create date:2012/01/17 | first author:Li F
A broad-spectrum matrix metalloproteinase inhibitor prevents hemorrhagic complications induced by tissue plasminogen activator in mice.	/pubmed/22244977	Mishiro K, Ishiguro M, Suzuki Y, Tsuruma K, Shimazawa M, Hara H.	Neuroscience. 2012 Jan 5. [Epub ahead of print]	Neuroscience. 2012	PubMed	citation	PMID:22244977	pubmed	22244977	create date:2012/01/17 | first author:Mishiro K
The effects of metabotropic glutamate receptor 7 allosteric agonist N,N'-dibenzhydrylethane-1,2-diamine dihydrochloride on developmental sevoflurane neurotoxicity: role of extracellular signal-regulated kinase 1 and 2 Mitogen-activated protein kinase signaling pathway.	/pubmed/22244976	Wang WY, Wang H, Luo Y, Jia LJ, Zhao JN, Zhang HH, Ma ZW, Xue QS, Yu BW.	Neuroscience. 2012 Jan 5. [Epub ahead of print]	Neuroscience. 2012	PubMed	citation	PMID:22244976	pubmed	22244976	create date:2012/01/17 | first author:Wang WY
Tests and models of nociception and pain in rodents.	/pubmed/22244975	Barrot M.	Neuroscience. 2012 Jan 5. [Epub ahead of print]	Neuroscience. 2012	PubMed	citation	PMID:22244975	pubmed	22244975	create date:2012/01/17 | first author:Barrot M
Effects of long-term moderate ethanol and cholesterol on cognition, cholinergic neurons, inflammation, and vascular impairment in rats.	/pubmed/22244974	Ehrlich D, Pirchl M, Humpel C.	Neuroscience. 2012 Jan 5. [Epub ahead of print]	Neuroscience. 2012	PubMed	citation	PMID:22244974	pubmed	22244974	create date:2012/01/17 | first author:Ehrlich D
Sex-specific changes in gene expression and behavior induced by chronic Toxoplasma infection in mice.	/pubmed/22240252	Xiao J, Kannan G, Jones-Brando L, Brannock C, Krasnova IN, Cadet JL, Pletnikov M, Yolken RH.	Neuroscience. 2012 Jan 3. [Epub ahead of print]	Neuroscience. 2012	PubMed	citation	PMID:22240252	pubmed	22240252	create date:2012/01/14 | first author:Xiao J
Reduced expression of the mu opioid receptor in some, but not all, brain regions in mice with Oprm1 A112G.	/pubmed/22240251	Wang YJ, Huang P, Ung A, Blendy JA, Liu-Chen LY.	Neuroscience. 2012 Jan 3. [Epub ahead of print]	Neuroscience. 2012	PubMed	citation	PMID:22240251	pubmed	22240251	create date:2012/01/14 | first author:Wang YJ
Atropine-sensitive hippocampal theta oscillations are mediated by Ca(v)2.3 R-type Ca(2+) channels.	/pubmed/22240250	Müller R, Struck H, Ho MS, Brockhaus-Dumke A, Klosterkötter J, Broich K, Hescheler J, Schneider T, Weiergräber M.	Neuroscience. 2011 Dec 30. [Epub ahead of print]	Neuroscience. 2011	PubMed	citation	PMID:22240250	pubmed	22240250	create date:2012/01/14 | first author:Müller R
Neuronal populations mediating the effects of endocannabinoids on stress and emotionality.	/pubmed/22233782	Häring M, Guggenhuber S, Lutz B.	Neuroscience. 2012 Jan 2. [Epub ahead of print]	Neuroscience. 2012	PubMed	citation	PMID:22233782	pubmed	22233782	create date:2012/01/12 | first author:Häring M
Lithium attenuates bupivacaine-induced neurotoxicity in vitro through phosphatidylinositol-3-kinase/threonine-serine protein kinase B- and extracellular signal-regulated kinase-dependent mechanisms.	/pubmed/22233781	Wang Z, Shen J, Wang J, Lu T, Li C, Zhang X, Liu L, Ding Z.	Neuroscience. 2012 Jan 3. [Epub ahead of print]	Neuroscience. 2012	PubMed	citation	PMID:22233781	pubmed	22233781	create date:2012/01/12 | first author:Wang Z
Glutamatergic input-output properties of thalamic astrocytes.	/pubmed/22233780	Pirttimaki TM, Parri HR.	Neuroscience. 2012 Jan 3. [Epub ahead of print]	Neuroscience. 2012	PubMed	citation	PMID:22233780	pubmed	22233780	create date:2012/01/12 | first author:Pirttimaki TM
The processing bias for threatening cues revealed by event-related potential and event-related oscillation analyses.	/pubmed/22233779	Sun J, Sun B, Wang B, Gong H.	Neuroscience. 2012 Feb 17;203:91-8. Epub 2012 Jan 2.	Neuroscience. 2012	PubMed	citation	PMID:22233779	pubmed	22233779	create date:2012/01/12 | first author:Sun J
Methylene blue administration fails to confer neuroprotection in two amyotrophic lateral sclerosis mouse models.	/pubmed/22230045	Audet JN, Soucy G, Julien JP.	Neuroscience. 2012 Jan 3. [Epub ahead of print]	Neuroscience. 2012	PubMed	citation	PMID:22230045	pubmed	22230045	create date:2012/01/11 | first author:Audet JN
Role of calcineurin in inhibiting disadvantageous associations.	/pubmed/22230044	Shaw JA, Matlovich N, Rushlow W, Cain P, Rajakumar N.	Neuroscience. 2012 Feb 17;203:144-52. Epub 2012 Jan 3.	Neuroscience. 2012	PubMed	citation	PMID:22230044	pubmed	22230044	create date:2012/01/11 | first author:Shaw JA
Histone deacetylase 9 as a negative regulator for choline acetyltransferase gene in NG108-15 neuronal cells.	/pubmed/22226696	Aizawa S, Teramoto K, Yamamuro Y.	Neuroscience. 2011 Dec 24. [Epub ahead of print]	Neuroscience. 2011	PubMed	citation	PMID:22226696	pubmed	22226696	create date:2012/01/10 | first author:Aizawa S
Morphometric variability of nicotinamide adenine dinucleotide phosphate diaphorase neurons in the primary sensory areas of the rat.	/pubmed/22226695	Freire MA, Faber J, Picanço-Diniz CW, Franca JG, Pereira A.	Neuroscience. 2011 Dec 27. [Epub ahead of print]	Neuroscience. 2011	PubMed	citation	PMID:22226695	pubmed	22226695	create date:2012/01/10 | first author:Freire MA
In vivo GABA release and kinetics of transgene loss in a GABAergic cell line after long-term transplantation into the rat brain.	/pubmed/22226694	Mejía-Toiber J, Limón-Pacheco JH, Gonzalez-Gallardo A, Giordano M.	Neuroscience. 2012 Feb 17;203:244-54. Epub 2011 Dec 28.	Neuroscience. 2012	PubMed	citation	PMID:22226694	pubmed	22226694	create date:2012/01/10 | first author:Mejía-Toiber J
Endocannabinoid signaling, glucocorticoid-mediated negative feedback, and regulation of the hypothalamic-pituitary-adrenal axis.	/pubmed/22214537	Hill MN, Tasker JG.	Neuroscience. 2011 Dec 24. [Epub ahead of print]	Neuroscience. 2011	PubMed	citation	PMID:22214537	pubmed	22214537	create date:2012/01/05 | first author:Hill MN
Subpopulations of neurokinin 1 receptor-expressing neurons in the rat lateral amygdala display a differential pattern of innervation from distinct glutamatergic afferents.	/pubmed/22210508	Sreepathi HK, Ferraguti F.	Neuroscience. 2012 Feb 17;203:59-77. Epub 2011 Dec 24.	Neuroscience. 2012	PubMed	citation	PMID:22210508	pubmed	22210508	create date:2012/01/03 | first author:Sreepathi HK
Spinal cannabinoid CB2 receptors as a target for neuropathic pain: an investigation using chronic constriction injury.	/pubmed/22210507	Brownjohn PW, Ashton JC.	Neuroscience. 2012 Feb 17;203:180-93. Epub 2011 Dec 22.	Neuroscience. 2012	PubMed	citation	PMID:22210507	pubmed	22210507	create date:2012/01/03 | first author:Brownjohn PW
Frequency selectivity and dopamine-dependence of plasticity at glutamatergic synapses in the subthalamic nucleus.	/pubmed/22209920	Yamawaki N, Magill PJ, Woodhall GL, Hall SD, Stanford IM.	Neuroscience. 2012 Feb 17;203:1-11. Epub 2011 Dec 22.	Neuroscience. 2012	PubMed	citation	PMID:22209920	pubmed	22209920	create date:2012/01/03 | first author:Yamawaki N
Anti-hyperalgesic effects of anti-serotonergic compounds on serotonin- and capsaicin-evoked thermal hyperalgesia in the rat.	/pubmed/22209919	Loyd DR, Chen PB, Hargreaves KM.	Neuroscience. 2012 Feb 17;203:207-15. Epub 2011 Dec 20.	Neuroscience. 2012	PubMed	citation	PMID:22209919	pubmed	22209919	create date:2012/01/03 | first author:Loyd DR
Inhibition of rapamycin-induced autophagy causes necrotic cell death associated with Bax/Bad mitochondrial translocation.	/pubmed/22209856	Carloni S, Buonocore G, Longini M, Proietti F, Balduini W.	Neuroscience. 2012 Feb 17;203:160-9. Epub 2011 Dec 21.	Neuroscience. 2012	PubMed	citation	PMID:22209856	pubmed	22209856	create date:2012/01/03 | first author:Carloni S
Pilocarpine-induced status epilepticus and subsequent spontaneous seizures: lack of effect on the number of gonadotropin-releasing hormone-positive neurons in a mouse model of temporal lobe epilepsy.	/pubmed/22209855	Fawley JA, Pouliot WA, Dudek FE.	Neuroscience. 2012 Feb 17;203:153-9. Epub 2011 Dec 22.	Neuroscience. 2012	PubMed	citation	PMID:22209855	pubmed	22209855	create date:2012/01/03 | first author:Fawley JA
Oscillatory power and synchrony in the rat forebrain are altered by a sensitizing regime of d-amphetamine.	/pubmed/22209854	Lapish CC, Chiang J, Wang JZ, Phillips AG.	Neuroscience. 2012 Feb 17;203:108-21. Epub 2011 Dec 21.	Neuroscience. 2012	PubMed	citation	PMID:22209854	pubmed	22209854	create date:2012/01/03 | first author:Lapish CC
Deletion of forebrain glucocorticoid receptors impairs neuroendocrine stress responses and induces depression-like behavior in males but not females.	/pubmed/22206943	Solomon MB, Furay AR, Jones K, Packard AE, Packard BA, Wulsin AC, Herman JP.	Neuroscience. 2012 Feb 17;203:135-43. Epub 2011 Dec 24.	Neuroscience. 2012	PubMed	citation	PMID:22206943	pubmed	22206943	create date:2011/12/31 | first author:Solomon MB
Caffeic acid phenethyl ester extends survival of a mouse model of amyotrophic lateral sclerosis.	/pubmed/22206942	Fontanilla CV, Wei X, Zhao L, Johnstone B, Pascuzzi RM, Farlow MR, Du Y.	Neuroscience. 2011 Dec 24. [Epub ahead of print]	Neuroscience. 2011	PubMed	citation	PMID:22206942	pubmed	22206942	create date:2011/12/31 | first author:Fontanilla CV
Rapid enrichment of presynaptic protein in boutons undergoing classical conditioning is mediated by brain-derived neurotrophic factor.	/pubmed/22202461	Li W, Keifer J.	Neuroscience. 2012 Feb 17;203:50-8. Epub 2011 Dec 22.	Neuroscience. 2012	PubMed	citation	PMID:22202461	pubmed	22202461	create date:2011/12/29 | first author:Li W
BMP2, BMP4, noggin, BMPRIA, BMPRIB, and BMPRII are differentially expressed in the adult rat spinal cord.	/pubmed/22202460	Miyagi M, Mikawa S, Sato T, Hasegawa T, Kobayashi S, Matsuyama Y, Sato K.	Neuroscience. 2012 Feb 17;203:12-26. Epub 2011 Dec 20.	Neuroscience. 2012	PubMed	citation	PMID:22202460	pubmed	22202460	create date:2011/12/29 | first author:Miyagi M
Hypoxic preconditioning attenuates global cerebral ischemic injury following asphyxial cardiac arrest through regulation of delta opioid receptor system.	/pubmed/22200548	Gao CJ, Niu L, Ren PC, Wang W, Zhu C, Li YQ, Chai W, Sun XD.	Neuroscience. 2012 Jan 27;202:352-62. Epub 2011 Dec 21.	Neuroscience. 2012	PubMed	citation	PMID:22200548	pubmed	22200548	create date:2011/12/28 | first author:Gao CJ
Apomorphine-evoked redistribution of neurokinin-3 receptors in dopaminergic dendrites and neuronal nuclei of the rat ventral tegmental area.	/pubmed/22200547	Misono K, Lessard A.	Neuroscience. 2012 Feb 17;203:27-38. Epub 2011 Dec 22.	Neuroscience. 2012	PubMed	citation	PMID:22200547	pubmed	22200547	create date:2011/12/28 | first author:Misono K
Characterization of oxaliplatin-induced chronic painful peripheral neuropathy in the rat and comparison with the neuropathy induced by paclitaxel.	/pubmed/22200546	Xiao WH, Zheng H, Bennett GJ.	Neuroscience. 2012 Feb 17;203:194-206. Epub 2011 Dec 20.	Neuroscience. 2012	PubMed	citation	PMID:22200546	pubmed	22200546	create date:2011/12/28 | first author:Xiao WH
Cloning and functional expression of novel cholesterol transporters ABCG1 and ABCG4 in gonadotropin-releasing hormone neurons of the tilapia.	/pubmed/22198513	Phang YL, Soga T, Kitahashi T, Parhar IS.	Neuroscience. 2012 Feb 17;203:39-49. Epub 2011 Dec 19.	Neuroscience. 2012	PubMed	citation	PMID:22198513	pubmed	22198513	create date:2011/12/27 | first author:Phang YL
Transsynaptic tracing of conditioned eyeblink circuits in the mouse cerebellum.	/pubmed/22198021	Sun LW.	Neuroscience. 2012 Feb 17;203:122-34. Epub 2011 Dec 19.	Neuroscience. 2012	PubMed	citation	PMID:22198021	pubmed	22198021	create date:2011/12/27 | first author:Sun LW
Development and characterisation of a novel rat model of Parkinson's disease induced by sequential intranigral administration of AAV-α-synuclein and the pesticide, rotenone.	/pubmed/22198020	Mulcahy P, O'Doherty A, Paucard A, O'Brien T, Kirik D, Dowd E.	Neuroscience. 2012 Feb 17;203:170-9. Epub 2011 Dec 13.	Neuroscience. 2012	PubMed	citation	PMID:22198020	pubmed	22198020	create date:2011/12/27 | first author:Mulcahy P
The increased expression of metabotropic glutamate receptor 5 in subventricular zone neural progenitor cells and enhanced neurogenesis in a rat model of intracerebral hemorrhage.	/pubmed/22198019	Xu X, Zhang J, Chen X, Liu J, Lu H, Yang P, Xiao X, Zhao L, Jiao Q, Zhao B, Zheng P, Liu Y.	Neuroscience. 2012 Jan 27;202:474-83. Epub 2011 Dec 13.	Neuroscience. 2012	PubMed	citation	PMID:22198019	pubmed	22198019	create date:2011/12/27 | first author:Xu X
Thyrotropin-releasing hormone causes a tonic excitatory postsynaptic current and inhibits the phasic inspiratory inhibitory inputs in inspiratory-inhibited airway vagal preganglionic neurons.	/pubmed/22198018	Hou L, Zhou X, Chen Y, Qiu D, Zhu L, Wang J.	Neuroscience. 2012 Jan 27;202:184-91. Epub 2011 Dec 11.	Neuroscience. 2012	PubMed	citation	PMID:22198018	pubmed	22198018	create date:2011/12/27 | first author:Hou L
Expression of doublecortin, a neuronal migration protein, in unipolar brush cells of the vestibulocerebellum and dorsal cochlear nucleus of the adult rat.	/pubmed/22198017	Manohar S, Paolone NA, Bleichfeld M, Hayes SH, Salvi RJ, Baizer JS.	Neuroscience. 2012 Jan 27;202:169-83. Epub 2011 Dec 17.	Neuroscience. 2012	PubMed	citation	PMID:22198017	pubmed	22198017	create date:2011/12/27 | first author:Manohar S
Swim stress differentially affects limbic contents of 2-arachidonoylglycerol and 2-oleoylglycerol.	/pubmed/22192839	Roberts CJ, Stuhr KL, Hillard CJ.	Neuroscience. 2011 Dec 9. [Epub ahead of print]	Neuroscience. 2011	PubMed	citation	PMID:22192839	pubmed	22192839	create date:2011/12/24 | first author:Roberts CJ
Simvastatin-mediated enhancement of long-term potentiation is driven by farnesyl-pyrophosphate depletion and inhibition of farnesylation.	/pubmed/22192838	Mans RA, McMahon LL, Li L.	Neuroscience. 2012 Jan 27;202:1-9. Epub 2011 Dec 13.	Neuroscience. 2012	PubMed	citation	PMID:22192838	pubmed	22192838	create date:2011/12/24 | first author:Mans RA
Neuregulin-1 protects against neurotoxicities induced by Swedish amyloid precursor protein via the ErbB4 receptor.	/pubmed/22186019	Woo RS, Lee JH, Kim HS, Baek CH, Song DY, Suh YH, Baik TK.	Neuroscience. 2012 Jan 27;202:413-23. Epub 2011 Dec 13.	Neuroscience. 2012	PubMed	citation	PMID:22186019	pubmed	22186019	create date:2011/12/22 | first author:Woo RS
Effects of diet and behavioral enrichment on free fatty acids in the aged canine brain.	/pubmed/22183056	Snigdha S, Astarita G, Piomelli D, Cotman CW.	Neuroscience. 2012 Jan 27;202:326-33. Epub 2011 Dec 13.	Neuroscience. 2012	PubMed	citation	PMID:22183056	pubmed	22183056	create date:2011/12/21 | first author:Snigdha S
Reduction of vesicle-associated membrane protein 2 expression leads to a kindling-resistant phenotype in a murine model of epilepsy.	/pubmed/22183055	Matveeva EA, Price DA, Whiteheart SW, Vanaman TC, Gerhardt GA, Slevin JT.	Neuroscience. 2012 Jan 27;202:77-86. Epub 2011 Dec 13.	Neuroscience. 2012	PubMed	citation	PMID:22183055	pubmed	22183055	create date:2011/12/21 | first author:Matveeva EA
Aerobic exercise prevents age-dependent cognitive decline and reduces anxiety-related behaviors in middle-aged and old rats.	/pubmed/22183054	Pietrelli A, Lopez-Costa J, Goñi R, Brusco A, Basso N.	Neuroscience. 2012 Jan 27;202:252-66. Epub 2011 Dec 8.	Neuroscience. 2012	PubMed	citation	PMID:22183054	pubmed	22183054	create date:2011/12/21 | first author:Pietrelli A
Similar pattern of peripheral neuropathy in mouse models of type 1 diabetes and Alzheimer's disease.	/pubmed/22178988	Jolivalt CG, Calcutt NA, Masliah E.	Neuroscience. 2012 Jan 27;202:405-12. Epub 2011 Dec 9.	Neuroscience. 2012	PubMed	citation	PMID:22178988	pubmed	22178988	create date:2011/12/20 | first author:Jolivalt CG
Reciprocal sympatho-sensory control: functional role of nucleotides and calcitonin gene-related peptide in a peripheral neuroeffector junction.	/pubmed/22178987	Donoso MV, Hermosilla D, Navarrete C, Alvarez P, Lillo JG, Huidobro-Toro JP.	Neuroscience. 2012 Feb 17;203:216-29. Epub 2011 Dec 9.	Neuroscience. 2012	PubMed	citation	PMID:22178987	pubmed	22178987	create date:2011/12/20 | first author:Donoso MV
Gender-dependent behavioral and biochemical effects of adolescent delta-9-tetrahydrocannabinol in adult maternally deprived rats.	/pubmed/22178986	Zamberletti E, Prini P, Speziali S, Gabaglio M, Solinas M, Parolaro D, Rubino T.	Neuroscience. 2011 Nov 29. [Epub ahead of print]	Neuroscience. 2011	PubMed	citation	PMID:22178986	pubmed	22178986	create date:2011/12/20 | first author:Zamberletti E
Orexin microinjection in the medullary raphe increases heart rate and arterial pressure but does not reduce tail skin blood flow in the awake rat.	/pubmed/22178985	Luong LN, Carrive P.	Neuroscience. 2012 Jan 27;202:209-17. Epub 2011 Dec 7.	Neuroscience. 2012	PubMed	citation	PMID:22178985	pubmed	22178985	create date:2011/12/20 | first author:Luong LN
The behavioral phenotype of pituitary adenylate-cyclase activating polypeptide-deficient mice in anxiety and depression tests is accompanied by blunted c-Fos expression in the bed nucleus of the stria terminalis, central projecting Edinger-Westphal nucleus, ventral lateral septum, and dorsal raphe n...	/pubmed/22178610	Gaszner B, Kormos V, Kozicz T, Hashimoto H, Reglodi D, Helyes Z.	Neuroscience. 2012 Jan 27;202:283-99. Epub 2011 Dec 9.	Neuroscience. 2012	PubMed	citation	PMID:22178610	pubmed	22178610	create date:2011/12/20 | first author:Gaszner B
Activity-dependent neurotrophic factor-derived peptide prevents alcohol-induced apoptosis, in part, through Bcl2 and c-Jun N-terminal kinase signaling pathways in fetal brain of C57BL/6 mouse.	/pubmed/22178609	Sari Y, Weedman JM, Ge S.	Neuroscience. 2012 Jan 27;202:465-73. Epub 2011 Dec 6.	Neuroscience. 2012	PubMed	citation	PMID:22178609	pubmed	22178609	create date:2011/12/20 | first author:Sari Y
Title	URL	Description	Details	ShortDetails	Resource	Type	Identifiers	Db	EntrezUID	Properties
Spatio-temporal expression analysis of the calcium-binding protein calumenin in the rodent brain.	/pubmed/22178608	Vasiljevic M, Heisler FF, Hausrat TJ, Fehr S, Milenkovic I, Kneussel M, Sieghart W.	Neuroscience. 2012 Jan 27;202:29-41. Epub 2011 Dec 6.	Neuroscience. 2012	PubMed	citation	PMID:22178608	pubmed	22178608	create date:2011/12/20 | first author:Vasiljevic M
Effects of monocular deprivation on the spatial pattern of visually induced expression of c-Fos protein.	/pubmed/22178607	Nakadate K, Imamura K, Watanabe Y.	Neuroscience. 2012 Jan 27;202:17-28. Epub 2011 Dec 9.	Neuroscience. 2012	PubMed	citation	PMID:22178607	pubmed	22178607	create date:2011/12/20 | first author:Nakadate K
High glucose-induced expression of inflammatory cytokines and reactive oxygen species in cultured astrocytes.	/pubmed/22178606	Wang J, Li G, Wang Z, Zhang X, Yao L, Wang F, Liu S, Yin J, Ling EA, Wang L, Hao A.	Neuroscience. 2012 Jan 27;202:58-68. Epub 2011 Dec 8.	Neuroscience. 2012	PubMed	citation	PMID:22178606	pubmed	22178606	create date:2011/12/20 | first author:Wang J
Impact of fumonisin B(1) on glutamate toxicity and low magnesium-induced seizure activity in neuronal primary culture.	/pubmed/22178271	Domijan AM, Kovac S, Abramov AY.	Neuroscience. 2012 Jan 27;202:10-6. Epub 2011 Dec 9.	Neuroscience. 2012	PubMed	citation	PMID:22178271	pubmed	22178271	create date:2011/12/20 | first author:Domijan AM
Transient and state modulation of beta power in human subthalamic nucleus during speech production and finger movement.	/pubmed/22173017	Hebb AO, Darvas F, Miller KJ.	Neuroscience. 2012 Jan 27;202:218-33. Epub 2011 Dec 6.	Neuroscience. 2012	PubMed	citation	PMID:22173017	pubmed	22173017	create date:2011/12/17 | first author:Hebb AO
Subacute treatment with vascular endothelial growth factor after traumatic brain injury increases angiogenesis and gliogenesis.	/pubmed/22173016	Thau-Zuchman O, Shohami E, Alexandrovich AG, Leker RR.	Neuroscience. 2012 Jan 27;202:334-41. Epub 2011 Dec 6.	Neuroscience. 2012	PubMed	citation	PMID:22173016	pubmed	22173016	create date:2011/12/17 | first author:Thau-Zuchman O
Fear relief-toward a new conceptual frame work and what endocannabinoids gotta do with it.	/pubmed/22173015	Riebe CJ, Pamplona F, Kamprath K, Wotjak CT.	Neuroscience. 2011 Dec 3. [Epub ahead of print]	Neuroscience. 2011	PubMed	citation	PMID:22173015	pubmed	22173015	create date:2011/12/17 | first author:Riebe CJ
Different brain networks underlying the acquisition and expression of contextual fear conditioning: a metabolic mapping study.	/pubmed/22173014	González-Pardo H, Conejo NM, Lana G, Arias JL.	Neuroscience. 2012 Jan 27;202:234-42. Epub 2011 Dec 6.	Neuroscience. 2012	PubMed	citation	PMID:22173014	pubmed	22173014	create date:2011/12/17 | first author:González-Pardo H
Age-related differences in corpus callosum area of capuchin monkeys.	/pubmed/22173013	Phillips KA, Sherwood CC.	Neuroscience. 2012 Jan 27;202:202-8. Epub 2011 Dec 6.	Neuroscience. 2012	PubMed	citation	PMID:22173013	pubmed	22173013	create date:2011/12/17 | first author:Phillips KA
Interindividual reaction time variability is related to resting-state network topology: an electroencephalogram study.	/pubmed/22173012	Zhou G, Liu P, He J, Dong M, Yang X, Hou B, Von Deneen KM, Qin W, Tian J.	Neuroscience. 2012 Jan 27;202:276-82. Epub 2011 Dec 3.	Neuroscience. 2012	PubMed	citation	PMID:22173012	pubmed	22173012	create date:2011/12/17 | first author:Zhou G
Suppression of local inflammation contributes to the neuroprotective effect of ginsenoside Rb1 in rats with cerebral ischemia.	/pubmed/22173011	Zhu J, Jiang Y, Wu L, Lu T, Xu G, Liu X.	Neuroscience. 2012 Jan 27;202:342-51. Epub 2011 Dec 6.	Neuroscience. 2012	PubMed	citation	PMID:22173011	pubmed	22173011	create date:2011/12/17 | first author:Zhu J
Role of sex in the neurochemical and neuroendocrine correlates of paw preference in the rat.	/pubmed/22173010	Sullivan RM, Chehab SL, Dufresne MM, Laplante F.	Neuroscience. 2012 Jan 27;202:192-201. Epub 2011 Dec 8.	Neuroscience. 2012	PubMed	citation	PMID:22173010	pubmed	22173010	create date:2011/12/17 | first author:Sullivan RM
A procyanidin type A trimer from cinnamon extract attenuates glial cell swelling and the reduction in glutamate uptake following ischemia-like injury in vitro.	/pubmed/22166344	Panickar KS, Polansky MM, Graves DJ, Urban JF Jr, Anderson RA.	Neuroscience. 2012 Jan 27;202:87-98. Epub 2011 Dec 3.	Neuroscience. 2012	PubMed	citation	PMID:22166344	pubmed	22166344	create date:2011/12/15 | first author:Panickar KS
Spatial memory is improved by aerobic and resistance exercise through divergent molecular mechanisms.	/pubmed/22155655	Cassilhas RC, Lee KS, Fernandes J, Oliveira MG, Tufik S, Meeusen R, de Mello MT.	Neuroscience. 2012 Jan 27;202:309-17. Epub 2011 Dec 2.	Neuroscience. 2012	PubMed	citation	PMID:22155655	pubmed	22155655	create date:2011/12/14 | first author:Cassilhas RC
Differential ascending projections of temporomandibular joint-responsive brainstem neurons to periaqueductal gray and posterior thalamus of male and female rats.	/pubmed/22155654	Chang Z, Okamoto K, Bereiter DA.	Neuroscience. 2012 Feb 17;203:230-43. Epub 2011 Nov 28.	Neuroscience. 2012	PubMed	citation	PMID:22155654	pubmed	22155654	create date:2011/12/14 | first author:Chang Z
Increased cholecystokinin labeling in the hippocampus of a mouse model of epilepsy maps to spines and glutamatergic terminals.	/pubmed/22155653	Wyeth MS, Zhang N, Houser CR.	Neuroscience. 2012 Jan 27;202:371-83. Epub 2011 Dec 3.	Neuroscience. 2012	PubMed	citation	PMID:22155653	pubmed	22155653	create date:2011/12/14 | first author:Wyeth MS
The new P2Y-like receptor G protein-coupled receptor 17 mediates acute neuronal injury and late microgliosis after focal cerebral ischemia in rats.	/pubmed/22155652	Zhao B, Zhao CZ, Zhang XY, Huang XQ, Shi WZ, Fang SH, Lu YB, Zhang WP, Xia Q, Wei EQ.	Neuroscience. 2012 Jan 27;202:42-57. Epub 2011 Dec 6.	Neuroscience. 2012	PubMed	citation	PMID:22155652	pubmed	22155652	create date:2011/12/14 | first author:Zhao B
Cholinergic and GABAergic receptor functional deficit in the hippocampus of insulin-induced hypoglycemic and streptozotocin-induced diabetic rats.	/pubmed/22155651	Sherin A, Anu J, Peeyush KT, Smijin S, Anitha M, Roshni BT, Paulose CS.	Neuroscience. 2012 Jan 27;202:69-76. Epub 2011 Dec 3.	Neuroscience. 2012	PubMed	citation	PMID:22155651	pubmed	22155651	create date:2011/12/14 | first author:Sherin A
Activation of the brainstem precedes and outlasts the K-complex in humans.	/pubmed/22155495	Kohsaka S, Sakai T, Kohsaka M, Fukuda N, Ariga T.	Neuroscience. 2012 Jan 27;202:243-51. Epub 2011 Dec 8.	Neuroscience. 2012	PubMed	citation	PMID:22155495	pubmed	22155495	create date:2011/12/14 | first author:Kohsaka S
Cytotoxic T lymphocyte antigen 4 immunogloblin promotes neuronal differentiation in the grafts of embryonic stem cell-derived neural precursor cells.	/pubmed/22155494	Shinoyama M, Ideguchi M, Hayashi H, Doi D, Hashimoto N, Suzuki M, Takahashi J.	Neuroscience. 2012 Jan 27;202:484-91. Epub 2011 Dec 8.	Neuroscience. 2012	PubMed	citation	PMID:22155494	pubmed	22155494	create date:2011/12/14 | first author:Shinoyama M
Cell type-specific localization of optineurin in the striatal neurons of mice: implications for neuronal vulnerability in Huntington's disease.	/pubmed/22155493	Okita S, Morigaki R, Koizumi H, Kaji R, Nagahiro S, Goto S.	Neuroscience. 2012 Jan 27;202:363-70. Epub 2011 Dec 3.	Neuroscience. 2012	PubMed	citation	PMID:22155493	pubmed	22155493	create date:2011/12/14 | first author:Okita S
The intricate link between glucocorticoids and endocannabinoids at stress-relevant synapses in the hypothalamus.	/pubmed/22155492	Crosby KM, Bains JS.	Neuroscience. 2011 Dec 3. [Epub ahead of print]	Neuroscience. 2011	PubMed	citation	PMID:22155492	pubmed	22155492	create date:2011/12/14 | first author:Crosby KM
Chronic caffeine consumption prevents cognitive decline from young to middle age in rats, and is associated with increased length, branching, and spine density of basal dendrites in CA1 hippocampal neurons.	/pubmed/22155266	Vila-Luna S, Cabrera-Isidoro S, Vila-Luna L, Juárez-Díaz I, Bata-García JL, Alvarez-Cervera FJ, Zapata-Vázquez RE, Arankowsky-Sandoval G, Heredia-López F, Flores G, Góngora-Alfaro JL.	Neuroscience. 2012 Jan 27;202:384-95. Epub 2011 Dec 2.	Neuroscience. 2012	PubMed	citation	PMID:22155266	pubmed	22155266	create date:2011/12/14 | first author:Vila-Luna S
Dim nighttime illumination alters photoperiodic responses of hamsters through the intergeniculate leaflet and other photic pathways.	/pubmed/22155265	Evans JA, Carter SN, Freeman DA, Gorman MR.	Neuroscience. 2012 Jan 27;202:300-8. Epub 2011 Dec 2.	Neuroscience. 2012	PubMed	citation	PMID:22155265	pubmed	22155265	create date:2011/12/14 | first author:Evans JA
Distribution and function of polycystin-2 in mouse retinal ganglion cells.	/pubmed/22155264	Kaja S, Mafe OA, Parikh RA, Kandula P, Reddy CA, Gregg EV, Xin H, Mitchell P, Grillo MA, Koulen P.	Neuroscience. 2012 Jan 27;202:99-107. Epub 2011 Dec 2.	Neuroscience. 2012	PubMed	citation	PMID:22155264	pubmed	22155264	create date:2011/12/14 | first author:Kaja S
Cellular localization and kinetic properties of Na(V)1.9-, Na(V)1.8-, and Na(V)1.7-like channel subtypes in Helix pomatia.	/pubmed/22155263	Kiss T, László Z, Pirger Z.	Neuroscience. 2012 Feb 17;203:78-90. Epub 2011 Dec 1.	Neuroscience. 2012	PubMed	citation	PMID:22155263	pubmed	22155263	create date:2011/12/14 | first author:Kiss T
Role of glutamate in coupling between bilaterally paired circadian clocks in Bulla gouldiana.	/pubmed/22155138	Ehnert C, Stevenson PA, Schildberger K, Michel S.	Neuroscience. 2012 Jan 27;202:267-75. Epub 2011 Dec 3.	Neuroscience. 2012	PubMed	citation	PMID:22155138	pubmed	22155138	create date:2011/12/14 | first author:Ehnert C
Expression and localization of the cannabinoid receptor type 1 and the enzyme fatty acid amide hydrolase in the retina of vervet monkeys.	/pubmed/22142900	Bouskila J, Burke MW, Zabouri N, Casanova C, Ptito M, Bouchard JF.	Neuroscience. 2012 Jan 27;202:117-30. Epub 2011 Nov 28.	Neuroscience. 2012	PubMed	citation	PMID:22142900	pubmed	22142900	create date:2011/12/07 | first author:Bouskila J
The grid-walking test: assessment of sensorimotor deficits after moderate or severe dopamine depletion by 6-hydroxydopamine lesions in the dorsal striatum and medial forebrain bundle.	/pubmed/22142899	Chao OY, Pum ME, Li JS, Huston JP.	Neuroscience. 2012 Jan 27;202:318-25. Epub 2011 Dec 1.	Neuroscience. 2012	PubMed	citation	PMID:22142899	pubmed	22142899	create date:2011/12/07 | first author:Chao OY
Normal mitral cell dendritic development in the setting of Mecp2 mutation.	/pubmed/22138506	Palmer AM, Degano AL, Park MJ, Ramamurthy S, Ronnett GV.	Neuroscience. 2012 Jan 27;202:108-16. Epub 2011 Nov 28.	Neuroscience. 2012	PubMed	citation	PMID:22138506	pubmed	22138506	create date:2011/12/06 | first author:Palmer AM
Effects of noradrenaline and serotonin depletions on the neuronal activity of globus pallidus and substantia nigra pars reticulata in experimental parkinsonism.	/pubmed/22138505	Delaville C, Navailles S, Benazzouz A.	Neuroscience. 2012 Jan 27;202:424-33. Epub 2011 Nov 25.	Neuroscience. 2012	PubMed	citation	PMID:22138505	pubmed	22138505	create date:2011/12/06 | first author:Delaville C
Δ(9)-Tetrahydrocannabinol attenuates MDMA-induced hyperthermia in rhesus monkeys.	/pubmed/22138434	Taffe MA.	Neuroscience. 2012 Jan 10;201:125-33. Epub 2011 Nov 29.	Neuroscience. 2012	PubMed	citation	PMID:22138434	pubmed	22138434	create date:2011/12/06 | first author:Taffe MA
Cannabinoid receptor type 1 antagonism significantly modulates basal and loud noise induced neural and hypothalamic-pituitary-adrenal axis responses in male Sprague-Dawley rats.	/pubmed/22138156	Newsom RJ, Osterlund C, Masini CV, Day HE, Spencer RL, Campeau S.	Neuroscience. 2011 Nov 28. [Epub ahead of print]	Neuroscience. 2011	PubMed	citation	PMID:22138156	pubmed	22138156	create date:2011/12/06 | first author:Newsom RJ
FLZ protects dopaminergic neuron through activating protein kinase B/mammalian target of rapamycin pathway and inhibiting RTP801 expression in Parkinson's disease models.	/pubmed/22138155	Bao XQ, Kong XC, Qian C, Zhang D.	Neuroscience. 2012 Jan 27;202:396-404. Epub 2011 Nov 25.	Neuroscience. 2012	PubMed	citation	PMID:22138155	pubmed	22138155	create date:2011/12/06 | first author:Bao XQ
Cholinergic suppression of excitatory synaptic transmission in layers II/III of the parasubiculum.	/pubmed/22138154	Glasgow SD, Glovaci I, Karpowicz LS, Chapman CA.	Neuroscience. 2012 Jan 10;201:1-11. Epub 2011 Nov 28.	Neuroscience. 2012	PubMed	citation	PMID:22138154	pubmed	22138154	create date:2011/12/06 | first author:Glasgow SD
Free chelatable zinc modulates the cholinergic function during hypobaric hypoxia-induced neuronal damage: an in vivo study.	/pubmed/22138153	Udayabanu M, Kumaran D, Katyal A.	Neuroscience. 2012 Jan 27;202:434-45. Epub 2011 Nov 28.	Neuroscience. 2012	PubMed	citation	PMID:22138153	pubmed	22138153	create date:2011/12/06 | first author:Udayabanu M
Changes in the serotonergic system and in brain-derived neurotrophic factor distribution in the main olfactory bulb of pcd mice before and after mitral cell loss.	/pubmed/22133893	Gómez C, Curto GG, Baltanás FC, Valero J, O'Shea E, Colado MI, Díaz D, Weruaga E, Alonso JR.	Neuroscience. 2012 Jan 10;201:20-33. Epub 2011 Nov 20.	Neuroscience. 2012	PubMed	citation	PMID:22133893	pubmed	22133893	create date:2011/12/03 | first author:Gómez C
Estradiol acts via estrogen receptors alpha and beta on pathways important for synaptic plasticity in the mouse hippocampal formation.	/pubmed/22133892	Spencer-Segal JL, Tsuda MC, Mattei L, Waters EM, Romeo RD, Milner TA, McEwen BS, Ogawa S.	Neuroscience. 2012 Jan 27;202:131-46. Epub 2011 Nov 23.	Neuroscience. 2012	PubMed	citation	PMID:22133892	pubmed	22133892	create date:2011/12/03 | first author:Spencer-Segal JL
Progesterone effects on neuronal brain-derived neurotrophic factor and glial cells during progression of Wobbler mouse neurodegeneration.	/pubmed/22123169	Meyer M, Gonzalez Deniselle MC, Gargiulo-Monachelli G, Garay LI, Schumacher M, Guennoun R, De Nicola AF.	Neuroscience. 2012 Jan 10;201:267-79. Epub 2011 Nov 22.	Neuroscience. 2012	PubMed	citation	PMID:22123169	pubmed	22123169	create date:2011/11/30 | first author:Meyer M
Effects of neurokinin-1 and 3-receptor antagonists on the defensive behavior induced by electrical stimulation of the dorsal periaqueductal gray.	/pubmed/22123168	Broiz AC, Bassi GS, De Souza Silva MA, Brandão ML.	Neuroscience. 2012 Jan 10;201:134-45. Epub 2011 Nov 22.	Neuroscience. 2012	PubMed	citation	PMID:22123168	pubmed	22123168	create date:2011/11/30 | first author:Broiz AC
Effects of ketamine on response properties of neurons in the superior paraolivary nucleus of the mouse.	/pubmed/22123167	Felix RA 2nd, Kadner A, Berrebi AS.	Neuroscience. 2012 Jan 10;201:307-19. Epub 2011 Nov 18.	Neuroscience. 2012	PubMed	citation	PMID:22123167	pubmed	22123167	create date:2011/11/30 | first author:Felix RA 2nd
Contributions of endocannabinoid signaling to psychiatric disorders in humans: genetic and biochemical evidence.	/pubmed/22123166	Hillard CJ, Weinlander KM, Stuhr KL.	Neuroscience. 2011 Nov 17. [Epub ahead of print]	Neuroscience. 2011	PubMed	citation	PMID:22123166	pubmed	22123166	create date:2011/11/30 | first author:Hillard CJ
Aluminium-induced changes of fusion pore properties attenuate prolactin secretion in rat pituitary lactotrophs.	/pubmed/22123165	Calejo AI, Jorgačevski J, Silva VS, Stenovec M, Kreft M, Gonçalves PP, Zorec R.	Neuroscience. 2012 Jan 10;201:57-66. Epub 2011 Nov 15.	Neuroscience. 2012	PubMed	citation	PMID:22123165	pubmed	22123165	create date:2011/11/30 | first author:Calejo AI
Preconditioning induces sustained neuroprotection by downregulation of adenosine 5'-monophosphate-activated protein kinase.	/pubmed/22120436	Venna VR, Li J, Benashski SE, Tarabishy S, McCullough LD.	Neuroscience. 2012 Jan 10;201:280-7. Epub 2011 Nov 18.	Neuroscience. 2012	PubMed	citation	PMID:22120436	pubmed	22120436	create date:2011/11/29 | first author:Venna VR
Analyzing the effects of a single episode of neonatal maternal deprivation on metabolite profiles in rat brain: a proton nuclear magnetic resonance spectroscopy study.	/pubmed/22120435	Llorente R, Villa P, Marco EM, Viveros MP.	Neuroscience. 2012 Jan 10;201:12-9. Epub 2011 Nov 22.	Neuroscience. 2012	PubMed	citation	PMID:22120435	pubmed	22120435	create date:2011/11/29 | first author:Llorente R
Hydrogen sulfide as a cryogenic mediator of hypoxia-induced anapyrexia.	/pubmed/22120434	Kwiatkoski M, Soriano RN, Francescato HD, Batalhao ME, Coimbra TM, Carnio EC, Branco LG.	Neuroscience. 2012 Jan 10;201:146-56. Epub 2011 Nov 22.	Neuroscience. 2012	PubMed	citation	PMID:22120434	pubmed	22120434	create date:2011/11/29 | first author:Kwiatkoski M
Lobeline attenuates neonatal ethanol-mediated changes in hyperactivity and dopamine transporter function in the prefrontal cortex in rats.	/pubmed/22119644	Smith AM, Wellmann KA, Lundblad TM, Carter ML, Barron S, Dwoskin LP.	Neuroscience. 2011 Nov 20. [Epub ahead of print]	Neuroscience. 2011	PubMed	citation	PMID:22119644	pubmed	22119644	create date:2011/11/29 | first author:Smith AM
The 5'-flanking region of the RP58 coding sequence shows prominent promoter activity in multipolar cells in the subventricular zone during corticogenesis.	/pubmed/22119643	Ohtaka-Maruyama C, Hirai S, Miwa A, Takahashi A, Okado H.	Neuroscience. 2012 Jan 10;201:67-84. Epub 2011 Nov 11.	Neuroscience. 2012	PubMed	citation	PMID:22119643	pubmed	22119643	create date:2011/11/29 | first author:Ohtaka-Maruyama C
Climbing fiber activity reduces 14-3-3-θ regulated GABA(A) receptor phosphorylation in cerebellar Purkinje cells.	/pubmed/22119642	Qian Z, Micorescu M, Yakhnitsa V, Barmack NH.	Neuroscience. 2012 Jan 10;201:34-45. Epub 2011 Nov 17.	Neuroscience. 2012	PubMed	citation	PMID:22119642	pubmed	22119642	create date:2011/11/29 | first author:Qian Z
Presynaptic inhibition of GABAergic synaptic transmission by adenosine in mouse hypothalamic hypocretin neurons.	/pubmed/22119641	Xia JX, Xiong JX, Wang HK, Duan SM, Ye JN, Hu ZA.	Neuroscience. 2012 Jan 10;201:46-56. Epub 2011 Nov 17.	Neuroscience. 2012	PubMed	citation	PMID:22119641	pubmed	22119641	create date:2011/11/29 | first author:Xia JX
Title	URL	Description	Details	ShortDetails	Resource	Type	Identifiers	Db	EntrezUID	Properties
Dysfunction of fronto-limbic brain circuitry in depression.	/pubmed/22119640	Liao C, Feng Z, Zhou D, Dai Q, Xie B, Ji B, Wang X, Wang X.	Neuroscience. 2012 Jan 10;201:231-8. Epub 2011 Nov 22.	Neuroscience. 2012	PubMed	citation	PMID:22119640	pubmed	22119640	create date:2011/11/29 | first author:Liao C
Use of adipose-derived stem cells to fabricate scaffoldless tissue-engineered neural conduits in vitro.	/pubmed/22119639	Adams AM, Arruda EM, Larkin LM.	Neuroscience. 2012 Jan 10;201:349-56. Epub 2011 Nov 15.	Neuroscience. 2012	PubMed	citation	PMID:22119639	pubmed	22119639	create date:2011/11/29 | first author:Adams AM
Optical analysis of developmental changes in synaptic potentiation in the neonatal rat corticostriatal projection.	/pubmed/22119638	Mullah SH, Inaji M, Nariai T, Momose-Sato Y, Sato K, Ohno K.	Neuroscience. 2012 Jan 10;201:338-48. Epub 2011 Nov 17.	Neuroscience. 2012	PubMed	citation	PMID:22119638	pubmed	22119638	create date:2011/11/29 | first author:Mullah SH
Altered object-in-place recognition memory, prepulse inhibition, and locomotor activity in the offspring of rats exposed to a viral mimetic during pregnancy.	/pubmed/22119062	Howland JG, Cazakoff BN, Zhang Y.	Neuroscience. 2012 Jan 10;201:184-98. Epub 2011 Nov 11.	Neuroscience. 2012	PubMed	citation	PMID:22119062	pubmed	22119062	create date:2011/11/29 | first author:Howland JG
Magnetic resonance imaging and histological evidence for the blockade of cuprizone-induced demyelination in C57BL/6 mice.	/pubmed/22119061	Chandran P, Upadhyay J, Markosyan S, Lisowski A, Buck W, Chin CL, Fox G, Luo F, Day M.	Neuroscience. 2012 Jan 27;202:446-53. Epub 2011 Nov 6.	Neuroscience. 2012	PubMed	citation	PMID:22119061	pubmed	22119061	create date:2011/11/29 | first author:Chandran P
The noradrenaline reuptake inhibitor atomoxetine phase-shifts the circadian clock in mice.	/pubmed/22119060	O'Keeffe SM, Thome J, Coogan AN.	Neuroscience. 2012 Jan 10;201:219-30. Epub 2011 Nov 15.	Neuroscience. 2012	PubMed	citation	PMID:22119060	pubmed	22119060	create date:2011/11/29 | first author:O'Keeffe SM
Love is more than just a kiss: a neurobiological perspective on love and affection.	/pubmed/22119059	de Boer A, van Buel EM, Ter Horst GJ.	Neuroscience. 2012 Jan 10;201:114-24. Epub 2011 Nov 15.	Neuroscience. 2012	PubMed	citation	PMID:22119059	pubmed	22119059	create date:2011/11/29 | first author:de Boer A
Fever, sickness behavior, and expression of inflammatory genes in the hypothalamus after systemic and localized subcutaneous stimulation of rats with the toll-like receptor 7 agonist imiquimod.	/pubmed/22116053	Damm J, Wiegand F, Harden LM, Gerstberger R, Rummel C, Roth J.	Neuroscience. 2012 Jan 10;201:166-83. Epub 2011 Nov 12.	Neuroscience. 2012	PubMed	citation	PMID:22116053	pubmed	22116053	create date:2011/11/26 | first author:Damm J
Treatment with edaravone attenuates ischemic brain injury and inhibits neurogenesis in the subventricular zone of adult rats after focal cerebral ischemia and reperfusion injury.	/pubmed/22116052	Zhang P, Li W, Li L, Wang N, Li X, Gao M, Zheng J, Lei S, Chen X, Lu H, Liu Y.	Neuroscience. 2012 Jan 10;201:297-306. Epub 2011 Nov 15.	Neuroscience. 2012	PubMed	citation	PMID:22116052	pubmed	22116052	create date:2011/11/26 | first author:Zhang P
Glucose-responsive neurons in the subfornical organ of the rat-a novel site for direct CNS monitoring of circulating glucose.	/pubmed/22108616	Medeiros N, Dai L, Ferguson AV.	Neuroscience. 2012 Jan 10;201:157-65. Epub 2011 Nov 18.	Neuroscience. 2012	PubMed	citation	PMID:22108616	pubmed	22108616	create date:2011/11/24 | first author:Medeiros N
Disparate changes in the expression of transient receptor potential vanilloid type 1 receptor mRNA and protein in dorsal root ganglion neurons following local capsaicin treatment of the sciatic nerve in the rat.	/pubmed/22108615	Szigeti C, Sántha P, Körtvély E, Nyári T, Horváth VJ, Deák E, Dux M, Gulya K, Jancsó G.	Neuroscience. 2012 Jan 10;201:320-30. Epub 2011 Nov 9.	Neuroscience. 2012	PubMed	citation	PMID:22108615	pubmed	22108615	create date:2011/11/24 | first author:Szigeti C
Neural correlates of disgust- and fear-conditioned responses.	/pubmed/22108614	Klucken T, Schweckendiek J, Koppe G, Merz CJ, Kagerer S, Walter B, Sammer G, Vaitl D, Stark R.	Neuroscience. 2012 Jan 10;201:209-18. Epub 2011 Nov 11.	Neuroscience. 2012	PubMed	citation	PMID:22108614	pubmed	22108614	create date:2011/11/24 | first author:Klucken T
Neurotoxin-based models of Parkinson's disease.	/pubmed/22108613	Bové J, Perier C.	Neuroscience. 2011 Nov 10. [Epub ahead of print]	Neuroscience. 2011	PubMed	citation	PMID:22108613	pubmed	22108613	create date:2011/11/24 | first author:Bové J
Progressive reduction of sleep time and quality in rats with hepatic encephalopathy caused by portacaval shunts.	/pubmed/22108612	Llansola M, Cantero JL, Hita-Yañez E, Mirones-Maldonado MJ, Piedrafita B, Ahabrach H, Errami M, Agusti A, Felipo V.	Neuroscience. 2012 Jan 10;201:199-208. Epub 2011 Nov 12.	Neuroscience. 2012	PubMed	citation	PMID:22108612	pubmed	22108612	create date:2011/11/24 | first author:Llansola M
Aversive stimulus differentially triggers subsecond dopamine release in reward regions.	/pubmed/22108611	Budygin EA, Park J, Bass CE, Grinevich VP, Bonin KD, Wightman RM.	Neuroscience. 2012 Jan 10;201:331-7. Epub 2011 Nov 7.	Neuroscience. 2012	PubMed	citation	PMID:22108611	pubmed	22108611	create date:2011/11/24 | first author:Budygin EA
Distribution of vasoactive intestinal peptide, pituitary adenylate cyclase-activating peptide, nitric oxide synthase, and their receptors in human and rat sphenopalatine ganglion.	/pubmed/22108610	Csati A, Tajti J, Kuris A, Tuka B, Edvinsson L, Warfvinge K.	Neuroscience. 2012 Jan 27;202:158-68. Epub 2011 Nov 7.	Neuroscience. 2012	PubMed	citation	PMID:22108610	pubmed	22108610	create date:2011/11/24 | first author:Csati A
A new approach with less damage: intranasal delivery of tetracycline-inducible replication-defective herpes simplex virus type-1 vector to brain.	/pubmed/22101000	Jiang Y, Wei N, Zhu J, Zhai D, Wu L, Chen M, Xu G, Liu X.	Neuroscience. 2012 Jan 10;201:96-104. Epub 2011 Nov 10.	Neuroscience. 2012	PubMed	citation	PMID:22101000	pubmed	22101000	create date:2011/11/22 | first author:Jiang Y
Food odor, visual danger stimulus, and retrieval of an aversive memory trigger heat shock protein HSP70 expression in the olfactory lobe of the crab Chasmagnathus granulatus.	/pubmed/22100787	Frenkel L, Dimant B, Suárez LD, Portiansky EL, Delorenzi A.	Neuroscience. 2012 Jan 10;201:239-51. Epub 2011 Nov 9.	Neuroscience. 2012	PubMed	citation	PMID:22100787	pubmed	22100787	create date:2011/11/22 | first author:Frenkel L
Serotonin 5-HT(1A) receptor binding sites in the brain of the pigeon (Columba livia).	/pubmed/22100786	Herold C, Palomero-Gallagher N, Güntürkün O, Zilles K.	Neuroscience. 2012 Jan 3;200:1-12. Epub 2011 Nov 3.	Neuroscience. 2012	PubMed	citation	PMID:22100786	pubmed	22100786	create date:2011/11/22 | first author:Herold C
Spatial characterization of the motor neuron columns supplying the rat forelimb.	/pubmed/22100785	Tosolini AP, Morris R.	Neuroscience. 2012 Jan 3;200:19-30. Epub 2011 Nov 4.	Neuroscience. 2012	PubMed	citation	PMID:22100785	pubmed	22100785	create date:2011/11/22 | first author:Tosolini AP
WITHDRAWN: Upregulation of conventional protein kinase C phosphorylation and translocation in the rat nucleus accumbens following cocaine administration.	/pubmed/22100275	Xue B, J Berry T, Guo ML, Jin DZ, E Fibuch E, Sang Choe E, Mao LM, Q Wang J.	Neuroscience. 2011 Nov 11. [Epub ahead of print]	Neuroscience. 2011	PubMed	citation	PMID:22100275	pubmed	22100275	create date:2011/11/22 | first author:Xue B
Identification and functional characterization of polo-like kinase 2 autoregulatory sites.	/pubmed/22100274	Rozeboom AM, Pak DT.	Neuroscience. 2012 Jan 27;202:147-57. Epub 2011 Nov 11.	Neuroscience. 2012	PubMed	citation	PMID:22100274	pubmed	22100274	create date:2011/11/22 | first author:Rozeboom AM
Distribution of dopamine D(2)-like receptors in the rat amygdala and their role in the modulation of unconditioned fear and anxiety.	/pubmed/22100273	de la Mora MP, Gallegos-Cari A, Crespo-Ramirez M, Marcellino D, Hansson AC, Fuxe K.	Neuroscience. 2012 Jan 10;201:252-66. Epub 2011 Nov 11.	Neuroscience. 2012	PubMed	citation	PMID:22100273	pubmed	22100273	create date:2011/11/22 | first author:de la Mora MP
The afterhyperpolarizing potential following a train of action potentials is suppressed in an acute epilepsy model in the rat Cornu Ammonis 1 area.	/pubmed/22100272	Kernig K, Kirschstein T, Würdemann T, Rohde M, Köhling R.	Neuroscience. 2012 Jan 10;201:288-96. Epub 2011 Nov 10.	Neuroscience. 2012	PubMed	citation	PMID:22100272	pubmed	22100272	create date:2011/11/22 | first author:Kernig K
Antidepressant-like effect of sildenafil through oxytocin-dependent cyclic AMP response element-binding protein phosphorylation.	/pubmed/22088430	Matsushita H, Matsuzaki M, Han XJ, Nishiki TI, Ohmori I, Michiue H, Matsui H, Tomizawa K.	Neuroscience. 2012 Jan 3;200:13-8. Epub 2011 Nov 9.	Neuroscience. 2012	PubMed	citation	PMID:22088430	pubmed	22088430	create date:2011/11/18 | first author:Matsushita H
Temporal and spatial regulation of interneuron distribution in the developing cerebral cortex-an in vitro study.	/pubmed/22079578	Lourenço MR, Garcez PP, Lent R, Uziel D.	Neuroscience. 2012 Jan 10;201:357-65. Epub 2011 Oct 30.	Neuroscience. 2012	PubMed	citation	PMID:22079578	pubmed	22079578	create date:2011/11/15 | first author:Lourenço MR
The opiate analgesic buprenorphine decreases proliferation of adult hippocampal neuroblasts and increases survival of their progeny.	/pubmed/22079577	Pettit AS, Desroches R, Bennett SA.	Neuroscience. 2012 Jan 3;200:211-22. Epub 2011 Oct 30.	Neuroscience. 2012	PubMed	citation	PMID:22079577	pubmed	22079577	create date:2011/11/15 | first author:Pettit AS
Nicotinic cholinergic mechanisms causing elevated dopamine release and abnormal locomotor behavior.	/pubmed/22079576	Cohen BN, Mackey ED, Grady SR, McKinney S, Patzlaff NE, Wageman CR, McIntosh JM, Marks MJ, Lester HA, Drenan RM.	Neuroscience. 2012 Jan 3;200:31-41. Epub 2011 Nov 4.	Neuroscience. 2012	PubMed	citation	PMID:22079576	pubmed	22079576	create date:2011/11/15 | first author:Cohen BN
α-synuclein phosphorylation and truncation are normal events in the adult human brain.	/pubmed/22079575	Muntané G, Ferrer I, Martinez-Vicente M.	Neuroscience. 2012 Jan 3;200:106-19. Epub 2011 Oct 29.	Neuroscience. 2012	PubMed	citation	PMID:22079575	pubmed	22079575	create date:2011/11/15 | first author:Muntané G
To believe or not to believe: trust choice modulates brain responses in outcome evaluation.	/pubmed/22079574	Long Y, Jiang X, Zhou X.	Neuroscience. 2012 Jan 3;200:50-8. Epub 2011 Oct 30.	Neuroscience. 2012	PubMed	citation	PMID:22079574	pubmed	22079574	create date:2011/11/15 | first author:Long Y
Identification of neuroglobin-interacting proteins using yeast two-hybrid screening.	/pubmed/22079573	Yu Z, Liu N, Wang Y, Li X, Wang X.	Neuroscience. 2012 Jan 3;200:99-105. Epub 2011 Nov 3.	Neuroscience. 2012	PubMed	citation	PMID:22079573	pubmed	22079573	create date:2011/11/15 | first author:Yu Z
Meta-analysis of microarray gene expression studies on intracranial aneurysms.	/pubmed/22079572	Roder C, Kasuya H, Harati A, Tatagiba M, Inoue I, Krischek B.	Neuroscience. 2012 Jan 10;201:105-13. Epub 2011 Oct 26.	Neuroscience. 2012	PubMed	citation	PMID:22079572	pubmed	22079572	create date:2011/11/15 | first author:Roder C
Ultrastructural characterization of rat neurons in primary culture.	/pubmed/22079571	Robert F, Cloix JF, Hevor T.	Neuroscience. 2012 Jan 3;200:248-60. Epub 2011 Oct 18.	Neuroscience. 2012	PubMed	citation	PMID:22079571	pubmed	22079571	create date:2011/11/15 | first author:Robert F
Somatotopic direct projections from orofacial areas of primary somatosensory cortex to pons and medulla, especially to trigeminal sensory nuclear complex, in rats.	/pubmed/22079440	Tomita A, Kato T, Sato F, Haque T, Oka A, Yamamoto M, Ono T, Bae YC, Maeda Y, Sessle BJ, Yoshida A.	Neuroscience. 2012 Jan 3;200:166-85. Epub 2011 Nov 3.	Neuroscience. 2012	PubMed	citation	PMID:22079440	pubmed	22079440	create date:2011/11/15 | first author:Tomita A
R-isovaline: a subtype-specific agonist at GABA(B)-receptors?	/pubmed/22079439	Cooke JE, Mathers DA, Puil E.	Neuroscience. 2012 Jan 10;201:85-95. Epub 2011 Nov 4.	Neuroscience. 2012	PubMed	citation	PMID:22079439	pubmed	22079439	create date:2011/11/15 | first author:Cooke JE
Memory impairment induced by brain iron overload is accompanied by reduced H3K9 acetylation and ameliorated by sodium butyrate.	/pubmed/22067609	Silva PF, Garcia VA, Dornelles Ada S, Silva VK, Maurmann N, Portal BC, Ferreira RD, Piazza FC, Roesler R, Schröder N.	Neuroscience. 2012 Jan 3;200:42-9. Epub 2011 Oct 28.	Neuroscience. 2012	PubMed	citation	PMID:22067609	pubmed	22067609	create date:2011/11/10 | first author:Silva PF
The vertebrate homolog of sulfide-quinone reductase is expressed in mitochondria of neuronal tissues.	/pubmed/22067608	Ackermann M, Kubitza M, Maier K, Brawanski A, Hauska G, Piña AL.	Neuroscience. 2011 Dec 29;199:1-12. Epub 2011 Oct 29.	Neuroscience. 2011	PubMed	citation	PMID:22067608	pubmed	22067608	create date:2011/11/10 | first author:Ackermann M
Intravitreous interleukin-2 treatment and inflammation modulates glial cells activation and uncrossed retinotectal development.	/pubmed/22067607	Espírito-Santo S, Mendonça HR, Menezes GD, Goulart VG, Gomes AL, Marra C, Melibeu AC, Serfaty CA, Sholl-Franco A, Campello-Costa P.	Neuroscience. 2012 Jan 3;200:223-36. Epub 2011 Oct 25.	Neuroscience. 2012	PubMed	citation	PMID:22067607	pubmed	22067607	create date:2011/11/10 | first author:Espírito-Santo S
Differential protection of neuromuscular sensory and motor axons and their endings in Wld(S) mutant mice.	/pubmed/22062136	Oyebode OR, Hartley R, Singhota J, Thomson D, Ribchester RR.	Neuroscience. 2012 Jan 3;200:142-58. Epub 2011 Oct 20.	Neuroscience. 2012	PubMed	citation	PMID:22062136	pubmed	22062136	create date:2011/11/09 | first author:Oyebode OR
New insights into opioid regulatory pathways: influence of opioids on Wnt1 expression in zebrafish embryos.	/pubmed/22062135	Sanchez-Simon FM, Ledo AS, Arevalo R, Rodriguez RE.	Neuroscience. 2012 Jan 3;200:237-47. Epub 2011 Oct 26.	Neuroscience. 2012	PubMed	citation	PMID:22062135	pubmed	22062135	create date:2011/11/09 | first author:Sanchez-Simon FM
Changes in hippocampal synapses and learning-memory abilities in a streptozotocin-treated rat model and intervention by using fasudil hydrochloride.	/pubmed/22062134	Hou Y, Zhou L, Yang QD, Du XP, Li M, Yuan M, Zhou ZW.	Neuroscience. 2012 Jan 3;200:120-9. Epub 2011 Oct 25.	Neuroscience. 2012	PubMed	citation	PMID:22062134	pubmed	22062134	create date:2011/11/09 | first author:Hou Y
Microglial stress inducible protein 1 promotes proliferation and migration in human glioblastoma cells.	/pubmed/22062133	Fonseca AC, Romão L, Amaral RF, Assad Kahn S, Lobo D, Martins S, Marcondes de Souza J, Moura-Neto V, Lima FR.	Neuroscience. 2012 Jan 3;200:130-41. Epub 2011 Oct 25.	Neuroscience. 2012	PubMed	citation	PMID:22062133	pubmed	22062133	create date:2011/11/09 | first author:Fonseca AC
Evidence of a suffocation alarm system within the periaqueductal gray matter of the rat.	/pubmed/22062132	Schimitel FG, de Almeida GM, Pitol DN, Armini RS, Tufik S, Schenberg LC.	Neuroscience. 2012 Jan 3;200:59-73. Epub 2011 Oct 25.	Neuroscience. 2012	PubMed	citation	PMID:22062132	pubmed	22062132	create date:2011/11/09 | first author:Schimitel FG
Early demyelination of primary A-fibers induces a rapid-onset of neuropathic pain in rat.	/pubmed/22061425	Zhu YL, Xie ZL, Wu YW, Duan WR, Xie YK.	Neuroscience. 2012 Jan 3;200:186-98. Epub 2011 Oct 26.	Neuroscience. 2012	PubMed	citation	PMID:22061425	pubmed	22061425	create date:2011/11/09 | first author:Zhu YL
Synapse formation in adult barrel cortex following naturalistic environmental enrichment.	/pubmed/22061424	Landers MS, Knott GW, Lipp HP, Poletaeva I, Welker E.	Neuroscience. 2011 Dec 29;199:143-52. Epub 2011 Oct 30.	Neuroscience. 2011	PubMed	citation	PMID:22061424	pubmed	22061424	create date:2011/11/09 | first author:Landers MS
Orexinergic neuron numbers in three species of African mole rats with rhythmic and arrhythmic chronotypes.	/pubmed/22056958	Bhagwandin A, Gravett N, Hemingway J, Oosthuizen MK, Bennett NC, Siegel JM, Manger PR.	Neuroscience. 2011 Dec 29;199:153-65. Epub 2011 Oct 20.	Neuroscience. 2011	PubMed	citation	PMID:22056958	pubmed	22056958	create date:2011/11/08 | first author:Bhagwandin A
The pre-synaptic metabotropic glutamate receptor 7 mGluR7" is a critical modulator of ethanol sensitivity in mice."	/pubmed/22056957	Bahi A.	Neuroscience. 2011 Dec 29;199:13-23. Epub 2011 Oct 25.	Neuroscience. 2011	PubMed	citation	PMID:22056957	pubmed	22056957	create date:2011/11/08 | first author:Bahi A
Potential autophagy enhancers attenuate rotenone-induced toxicity in SH-SY5Y.	/pubmed/22056603	Xiong N, Jia M, Chen C, Xiong J, Zhang Z, Huang J, Hou L, Yang H, Cao X, Liang Z, Sun S, Lin Z, Wang T.	Neuroscience. 2011 Dec 29;199:292-302. Epub 2011 Oct 25.	Neuroscience. 2011	PubMed	citation	PMID:22056603	pubmed	22056603	create date:2011/11/08 | first author:Xiong N
Dynamic modeling of α-synuclein aggregation in dopaminergic neuronal system indicates points of neuroprotective intervention: experimental validation with implications for Parkinson's therapy.	/pubmed/22056602	Sultana Z, Paleologou KE, Al-Mansoori KM, Ardah MT, Singh N, Usmani S, Jiao H, Martin FL, Bharath MM, Vali S, El-Agnaf OM.	Neuroscience. 2011 Dec 29;199:303-17. Epub 2011 Oct 20.	Neuroscience. 2011	PubMed	citation	PMID:22056602	pubmed	22056602	create date:2011/11/08 | first author:Sultana Z
Sex differences in the expression of serotonin-synthesizing enzymes in mouse trigeminal ganglia.	/pubmed/22056601	Asghari R, Lung MS, Pilowsky PM, Connor M.	Neuroscience. 2011 Dec 29;199:429-37. Epub 2011 Oct 26.	Neuroscience. 2011	PubMed	citation	PMID:22056601	pubmed	22056601	create date:2011/11/08 | first author:Asghari R
Title	URL	Description	Details	ShortDetails	Resource	Type	Identifiers	Db	EntrezUID	Properties
Spinal matrix metalloproteinase 3 mediates inflammatory hyperalgesia via a tumor necrosis factor-dependent mechanism.	/pubmed/22056600	Christianson CA, Fitzsimmons BL, Shim JH, Agrawal A, Cohen SM, Hua XY, Yaksh TL.	Neuroscience. 2012 Jan 3;200:199-210. Epub 2011 Oct 20.	Neuroscience. 2012	PubMed	citation	PMID:22056600	pubmed	22056600	create date:2011/11/08 | first author:Christianson CA
Brain-derived neurotrophic factor promotes adaptive plasticity within the spinal cord and mediates the beneficial effects of controllable stimulation.	/pubmed/22056599	Huie JR, Garraway SM, Baumbauer KM, Hoy KC Jr, Beas BS, Montgomery KS, Bizon JL, Grau JW.	Neuroscience. 2012 Jan 3;200:74-90. Epub 2011 Oct 25.	Neuroscience. 2012	PubMed	citation	PMID:22056599	pubmed	22056599	create date:2011/11/08 | first author:Huie JR
Juvenile and adult rats differ in cocaine reward and expression of zif268 in the forebrain.	/pubmed/22056598	Hollis F, Gaval-Cruz M, Carrier N, Dietz DM, Kabbaj M.	Neuroscience. 2012 Jan 3;200:91-8. Epub 2011 Oct 25.	Neuroscience. 2012	PubMed	citation	PMID:22056598	pubmed	22056598	create date:2011/11/08 | first author:Hollis F
snoU6 and 5S RNAs are not reliable miRNA reference genes in neuronal differentiation.	/pubmed/22051575	Lim QE, Zhou L, Ho YK, Wan G, Too HP.	Neuroscience. 2011 Dec 29;199:32-43. Epub 2011 Oct 20.	Neuroscience. 2011	PubMed	citation	PMID:22051575	pubmed	22051575	create date:2011/11/05 | first author:Lim QE
Monaural conductive hearing loss alters the expression of the GluA3 AMPA and glycine receptor α1 subunits in bushy and fusiform cells of the cochlear nucleus.	/pubmed/22044924	Wang H, Yin G, Rogers K, Miralles C, De Blas AL, Rubio ME.	Neuroscience. 2011 Dec 29;199:438-51. Epub 2011 Oct 20.	Neuroscience. 2011	PubMed	citation	PMID:22044924	pubmed	22044924	create date:2011/11/03 | first author:Wang H
Intrinsically photosensitive ganglion cells of the primate retina express distinct combinations of inhibitory neurotransmitter receptors.	/pubmed/22044923	Neumann S, Haverkamp S, Auferkorte ON.	Neuroscience. 2011 Dec 29;199:24-31. Epub 2011 Oct 20.	Neuroscience. 2011	PubMed	citation	PMID:22044923	pubmed	22044923	create date:2011/11/03 | first author:Neumann S
Brain-derived neurotrophic factor-activated astrocytes produce mechanical allodynia in neuropathic pain.	/pubmed/22044922	Zhang X, Wang J, Zhou Q, Xu Y, Pu S, Wu J, Xue Y, Tian Y, Lu J, Jiang W, Du D.	Neuroscience. 2011 Dec 29;199:452-60. Epub 2011 Oct 20.	Neuroscience. 2011	PubMed	citation	PMID:22044922	pubmed	22044922	create date:2011/11/03 | first author:Zhang X
Isoflurane postconditioning induces neuroprotection via Akt activation and attenuation of increased mitochondrial membrane permeability.	/pubmed/22040798	Li L, Zuo Z.	Neuroscience. 2011 Dec 29;199:44-50. Epub 2011 Oct 20.	Neuroscience. 2011	PubMed	citation	PMID:22040798	pubmed	22040798	create date:2011/11/02 | first author:Li L
Mitochondrial abnormality in sensory, but not motor, axons in paclitaxel-evoked painful peripheral neuropathy in the rat.	/pubmed/22037390	Xiao WH, Zheng H, Zheng FY, Nuydens R, Meert TF, Bennett GJ.	Neuroscience. 2011 Dec 29;199:461-9. Epub 2011 Oct 19.	Neuroscience. 2011	PubMed	citation	PMID:22037390	pubmed	22037390	create date:2011/11/01 | first author:Xiao WH
L-pGlu-(2-propyl)-L-His-L-ProNH₂ attenuates 4-aminopyridine-induced epileptiform activity and sodium current: a possible action of new thyrotropin-releasing hormone analog for its anticonvulsant potential.	/pubmed/22037285	Sah N, Rajput SK, Singh JN, Meena CL, Jain R, Sikdar SK, Sharma SS.	Neuroscience. 2011 Dec 29;199:74-85. Epub 2011 Oct 19.	Neuroscience. 2011	PubMed	citation	PMID:22037285	pubmed	22037285	create date:2011/11/01 | first author:Sah N
Periadolescent ethanol exposure reduces adult forebrain ChAT+IR neurons: correlation with behavioral pathology.	/pubmed/22033458	Ehlers CL, Criado JR, Wills DN, Liu W, Crews FT.	Neuroscience. 2011 Dec 29;199:333-45. Epub 2011 Oct 18.	Neuroscience. 2011	PubMed	citation	PMID:22033458	pubmed	22033458	create date:2011/10/29 | first author:Ehlers CL
The serine protease subtilisin suppresses epileptiform activity in rat hippocampal slices and neocortex in vivo.	/pubmed/22033457	Addae JI, Stone TW.	Neuroscience. 2011 Dec 29;199:64-73. Epub 2011 Oct 19.	Neuroscience. 2011	PubMed	citation	PMID:22033457	pubmed	22033457	create date:2011/10/29 | first author:Addae JI
Determining nuclear localization of alpha-synuclein in mouse brains.	/pubmed/22033456	Huang Z, Xu Z, Wu Y, Zhou Y.	Neuroscience. 2011 Dec 29;199:318-32. Epub 2011 Oct 19.	Neuroscience. 2011	PubMed	citation	PMID:22033456	pubmed	22033456	create date:2011/10/29 | first author:Huang Z
Complex receptor mediation of acute ketamine application on in vitro gamma oscillations in mouse prefrontal cortex: modeling gamma band oscillation abnormalities in schizophrenia.	/pubmed/22027237	McNally JM, McCarley RW, McKenna JT, Yanagawa Y, Brown RE.	Neuroscience. 2011 Dec 29;199:51-63. Epub 2011 Oct 19.	Neuroscience. 2011	PubMed	citation	PMID:22027237	pubmed	22027237	create date:2011/10/27 | first author:McNally JM
Intermittent noxious stimulation following spinal cord contusion injury impairs locomotor recovery and reduces spinal brain-derived neurotrophic factor-tropomyosin-receptor kinase signaling in adult rats.	/pubmed/22027236	Garraway SM, Turtle JD, Huie JR, Lee KH, Hook MA, Woller SA, Grau JW.	Neuroscience. 2011 Dec 29;199:86-102. Epub 2011 Oct 18.	Neuroscience. 2011	PubMed	citation	PMID:22027236	pubmed	22027236	create date:2011/10/27 | first author:Garraway SM
Aerobic fitness is associated with greater efficiency of the network underlying cognitive control in preadolescent children.	/pubmed/22027235	Voss MW, Chaddock L, Kim JS, Vanpatter M, Pontifex MB, Raine LB, Cohen NJ, Hillman CH, Kramer AF.	Neuroscience. 2011 Dec 29;199:166-76. Epub 2011 Oct 14.	Neuroscience. 2011	PubMed	citation	PMID:22027235	pubmed	22027235	create date:2011/10/27 | first author:Voss MW
Nerve growth factor (NGF) immunoreactive neurons in the juvenile rat hippocampus: response to acute and long-term high-light open-field (HL-OF) or forced swim (FS) stress stimulation.	/pubmed/22027234	Badowska-Szalewska E, Spodnik E, Ludkiewicz B, Klejbor I, Moryś J.	Neuroscience. 2011 Dec 29;199:491-500. Epub 2011 Oct 19.	Neuroscience. 2011	PubMed	citation	PMID:22027234	pubmed	22027234	create date:2011/10/27 | first author:Badowska-Szalewska E
Nerve repair with adipose-derived stem cells protects dorsal root ganglia neurons from apoptosis.	/pubmed/22020320	Reid AJ, Sun M, Wiberg M, Downes S, Terenghi G, Kingham PJ.	Neuroscience. 2011 Dec 29;199:515-22. Epub 2011 Oct 6.	Neuroscience. 2011	PubMed	citation	PMID:22020320	pubmed	22020320	create date:2011/10/25 | first author:Reid AJ
Calbindin-D28K inhibits apoptosis in dopaminergic neurons by activation of the PI3-kinase-Akt signaling pathway.	/pubmed/22020319	Sun S, Li F, Gao X, Zhu Y, Chen J, Zhu X, Yuan H, Gao D.	Neuroscience. 2011 Dec 29;199:359-67. Epub 2011 Oct 12.	Neuroscience. 2011	PubMed	citation	PMID:22020319	pubmed	22020319	create date:2011/10/25 | first author:Sun S
Induction of angiopoietin-2 after spinal cord injury.	/pubmed/22020092	Durham-Lee JC, Wu Y, Mokkapati VU, Paulucci-Holthauzen AA, Nesic O.	Neuroscience. 2012 Jan 27;202:454-64. Epub 2011 Oct 4.	Neuroscience. 2012	PubMed	citation	PMID:22020092	pubmed	22020092	create date:2011/10/25 | first author:Durham-Lee JC
Evidence for an all-or-none perceptual response: single-trial analyses of magnetoencephalography signals indicate an abrupt transition between visual perception and its absence.	/pubmed/22020091	Sekar K, Findley WM, Llinás RR.	Neuroscience. 2011 Oct 14. [Epub ahead of print]	Neuroscience. 2011	PubMed	citation	PMID:22020091	pubmed	22020091	create date:2011/10/25 | first author:Sekar K
Inactivation of the infralimbic prefrontal cortex in rats reduces the influence of inappropriate habitual responding in a response-conflict task.	/pubmed/22015928	Haddon JE, Killcross S.	Neuroscience. 2011 Dec 29;199:205-12. Epub 2011 Oct 6.	Neuroscience. 2011	PubMed	citation	PMID:22015928	pubmed	22015928	create date:2011/10/22 | first author:Haddon JE
Control of the central chemoreflex by A5 noradrenergic neurons in rats.	/pubmed/22015927	Taxini CL, Takakura AC, Gargaglioni LH, Moreira TS.	Neuroscience. 2011 Dec 29;199:177-86. Epub 2011 Oct 8.	Neuroscience. 2011	PubMed	citation	PMID:22015927	pubmed	22015927	create date:2011/10/22 | first author:Taxini CL
Social partnering significantly reduced rapid eye movement sleep fragmentation in fear-conditioned, stress-sensitive Wistar-Kyoto rats.	/pubmed/22015926	DaSilva JK, Husain E, Lei Y, Mann GL, Tejani-Butt S, Morrison AR.	Neuroscience. 2011 Dec 29;199:193-204. Epub 2011 Oct 8.	Neuroscience. 2011	PubMed	citation	PMID:22015926	pubmed	22015926	create date:2011/10/22 | first author:DaSilva JK
Expression and function of dopamine receptors in the developing medial frontal cortex and striatum of the rat.	/pubmed/22015925	Sillivan SE, Konradi C.	Neuroscience. 2011 Dec 29;199:501-14. Epub 2011 Oct 8.	Neuroscience. 2011	PubMed	citation	PMID:22015925	pubmed	22015925	create date:2011/10/22 | first author:Sillivan SE
Timing is everything: evidence for a role of corticolimbic endocannabinoids in modulating hypothalamic-pituitary-adrenal axis activity across developmental periods.	/pubmed/22015924	Lee TT, Gorzalka BB.	Neuroscience. 2011 Oct 13. [Epub ahead of print]	Neuroscience. 2011	PubMed	citation	PMID:22015924	pubmed	22015924	create date:2011/10/22 | first author:Lee TT
A hypothesis for basal ganglia-dependent reinforcement learning in the songbird.	/pubmed/22015923	Fee MS, Goldberg JH.	Neuroscience. 2011 Dec 15;198:152-70. Epub 2011 Oct 13.	Neuroscience. 2011	PubMed	citation	PMID:22015923	pubmed	22015923	create date:2011/10/22 | first author:Fee MS
p32 regulates mitochondrial morphology and dynamics through parkin.	/pubmed/22008525	Li Y, Wan OW, Xie W, Chung KK.	Neuroscience. 2011 Dec 29;199:346-58. Epub 2011 Oct 10.	Neuroscience. 2011	PubMed	citation	PMID:22008525	pubmed	22008525	create date:2011/10/20 | first author:Li Y
Dexamethasone induces apoptosis in the developing rat amygdala in an age-, region-, and sex-specific manner.	/pubmed/22008524	Zuloaga DG, Carbone DL, Hiroi R, Chong DL, Handa RJ.	Neuroscience. 2011 Dec 29;199:535-47. Epub 2011 Oct 1.	Neuroscience. 2011	PubMed	citation	PMID:22008524	pubmed	22008524	create date:2011/10/20 | first author:Zuloaga DG
The event-related potential elicited by taste-visual cross-modal interference.	/pubmed/22005708	Xiao X, Dupuis-Roy N, Luo JL, Zhang Y, Chen AT, Zhang QL.	Neuroscience. 2011 Dec 29;199:187-92. Epub 2011 Oct 8.	Neuroscience. 2011	PubMed	citation	PMID:22005708	pubmed	22005708	create date:2011/10/19 | first author:Xiao X
Fetal, maternal, and placental sources of serotonin and new implications for developmental programming of the brain.	/pubmed/22001683	Bonnin A, Levitt P.	Neuroscience. 2011 Dec 1;197:1-7. Epub 2011 Oct 8.	Neuroscience. 2011	PubMed	citation	PMID:22001683	pubmed	22001683	create date:2011/10/18 | first author:Bonnin A
Differential expression, alternative splicing, and adhesive properties of the zebrafish δ1-protocadherins.	/pubmed/22001682	Blevins CJ, Emond MR, Biswas S, Jontes JD.	Neuroscience. 2011 Dec 29;199:523-34. Epub 2011 Oct 5.	Neuroscience. 2011	PubMed	citation	PMID:22001682	pubmed	22001682	create date:2011/10/18 | first author:Blevins CJ
Bipolar spinal cord stimulation attenuates mechanical hypersensitivity at an intensity that activates a small portion of A-fiber afferents in spinal nerve-injured rats.	/pubmed/22001681	Yang F, Carteret AF, Wacnik PW, Chung CY, Xing L, Dong X, Meyer RA, Raja SN, Guan Y.	Neuroscience. 2011 Dec 29;199:470-80. Epub 2011 Oct 5.	Neuroscience. 2011	PubMed	citation	PMID:22001681	pubmed	22001681	create date:2011/10/18 | first author:Yang F
Six questions on the subthalamic nucleus: lessons from animal models and from stimulated patients.	/pubmed/22001680	Baunez C, Yelnik J, Mallet L.	Neuroscience. 2011 Dec 15;198:193-204. Epub 2011 Oct 1.	Neuroscience. 2011	PubMed	citation	PMID:22001680	pubmed	22001680	create date:2011/10/18 | first author:Baunez C
Pituitary adenylate cyclase-activating polypeptide and vasoactive intestinal polypeptide promote the genesis of calcium currents in differentiating mouse embryonic stem cells.	/pubmed/22001490	Chafai M, Basille M, Galas L, Rostene W, Gressens P, Vaudry H, Gonzalez BJ, Louiset E.	Neuroscience. 2011 Dec 29;199:103-15. Epub 2011 Oct 4.	Neuroscience. 2011	PubMed	citation	PMID:22001490	pubmed	22001490	create date:2011/10/18 | first author:Chafai M
Maternal deprivation and adolescent cannabinoid exposure impact hippocampal astrocytes, CB1 receptors and brain-derived neurotrophic factor in a sexually dimorphic fashion.	/pubmed/22001306	López-Gallardo M, López-Rodríguez AB, Llorente-Berzal A, Rotllant D, Mackie K, Armario A, Nadal R, Viveros MP.	Neuroscience. 2011 Oct 6. [Epub ahead of print]	Neuroscience. 2011	PubMed	citation	PMID:22001306	pubmed	22001306	create date:2011/10/18 | first author:López-Gallardo M
The effects of neuropsychiatric drugs on glycogen synthase kinase-3 signaling.	/pubmed/22001305	Sutton LP, Rushlow WJ.	Neuroscience. 2011 Dec 29;199:116-24. Epub 2011 Oct 4.	Neuroscience. 2011	PubMed	citation	PMID:22001305	pubmed	22001305	create date:2011/10/18 | first author:Sutton LP
How many types of large conductance Ca⁺²-activated potassium channels exist in brain mitochondrial inner membrane: evidence for a new mitochondrial large conductance Ca²⁺-activated potassium channel in brain mitochondria.	/pubmed/21996476	Fahanik-Babaei J, Eliassi A, Saghiri R.	Neuroscience. 2011 Dec 29;199:125-32. Epub 2011 Oct 4.	Neuroscience. 2011	PubMed	citation	PMID:21996476	pubmed	21996476	create date:2011/10/15 | first author:Fahanik-Babaei J
Introduction to the special edition: function and dysfunction of the basal ganglia.	/pubmed/21996475	Bevan MD.	Neuroscience. 2011 Dec 15;198:1-2. Epub 2011 Oct 6. No abstract available.	Neuroscience. 2011	PubMed	citation	PMID:21996475	pubmed	21996475	create date:2011/10/15 | first author:Bevan MD
Calcium/calmodulin-dependent protein kinase IV mediates distinct features of basal and activity-dependent dendrite complexity.	/pubmed/21989476	Nagendran T, Hardy LR.	Neuroscience. 2011 Dec 29;199:548-62. Epub 2011 Oct 1.	Neuroscience. 2011	PubMed	citation	PMID:21989476	pubmed	21989476	create date:2011/10/13 | first author:Nagendran T
The effect of repetitive transcranial magnetic stimulation on fear extinction in rats.	/pubmed/21989475	Baek K, Chae JH, Jeong J.	Neuroscience. 2012 Jan 3;200:159-65. Epub 2011 Oct 1.	Neuroscience. 2012	PubMed	citation	PMID:21989475	pubmed	21989475	create date:2011/10/13 | first author:Baek K
Learning-stage-dependent, field-specific, map plasticity in the rat auditory cortex during appetitive operant conditioning.	/pubmed/21985937	Takahashi H, Yokota R, Funamizu A, Kose H, Kanzaki R.	Neuroscience. 2011 Dec 29;199:243-58. Epub 2011 Sep 28.	Neuroscience. 2011	PubMed	citation	PMID:21985937	pubmed	21985937	create date:2011/10/12 | first author:Takahashi H
Propensity to 'relapse' following exposure to cocaine cues is associated with the recruitment of specific thalamic and epithalamic nuclei.	/pubmed/21985936	James MH, Charnley JL, Flynn JR, Smith DW, Dayas CV.	Neuroscience. 2011 Dec 29;199:235-42. Epub 2011 Sep 28.	Neuroscience. 2011	PubMed	citation	PMID:21985936	pubmed	21985936	create date:2011/10/12 | first author:James MH
Isoflurane preconditioning protects neurons from male and female mice against oxygen and glucose deprivation and is modulated by estradiol only in neurons from female mice.	/pubmed/21985935	Johnsen D, Murphy SJ.	Neuroscience. 2011 Dec 29;199:368-74. Epub 2011 Oct 4.	Neuroscience. 2011	PubMed	citation	PMID:21985935	pubmed	21985935	create date:2011/10/12 | first author:Johnsen D
Separation of function for classical and ganglion cell photoreceptors with respect to circadian rhythm entrainment and induction of photosomnolence.	/pubmed/21985934	Morin LP, Studholme KM.	Neuroscience. 2011 Dec 29;199:213-24. Epub 2011 Oct 4.	Neuroscience. 2011	PubMed	citation	PMID:21985934	pubmed	21985934	create date:2011/10/12 | first author:Morin LP
Maternal glutamate intake during gestation and lactation regulates adenosine A₁ and A(2A) receptors in rat brain from mothers and neonates.	/pubmed/21983553	López-Zapata A, León D, Castillo CA, Albasanz JL, Martín M.	Neuroscience. 2011 Dec 29;199:133-42. Epub 2011 Sep 29.	Neuroscience. 2011	PubMed	citation	PMID:21983553	pubmed	21983553	create date:2011/10/11 | first author:López-Zapata A
Both olfactory epithelial and vomeronasal inputs are essential for activation of the medial amygdala and preoptic neurons of male rats.	/pubmed/21983295	Dhungel S, Masaoka M, Rai D, Kondo Y, Sakuma Y.	Neuroscience. 2011 Dec 29;199:225-34. Epub 2011 Oct 1.	Neuroscience. 2011	PubMed	citation	PMID:21983295	pubmed	21983295	create date:2011/10/11 | first author:Dhungel S
Organelles do not colocalize with mRNA granules in post-ischemic neurons.	/pubmed/21978884	Jamison JT, Szymanski JJ, Degracia DJ.	Neuroscience. 2011 Dec 29;199:394-400. Epub 2011 Sep 19.	Neuroscience. 2011	PubMed	citation	PMID:21978884	pubmed	21978884	create date:2011/10/08 | first author:Jamison JT
Role of Aβ-receptor for advanced glycation endproducts interaction in oxidative stress and cytosolic phospholipase A₂ activation in astrocytes and cerebral endothelial cells.	/pubmed/21978883	Askarova S, Yang X, Sheng W, Sun GY, Lee JC.	Neuroscience. 2011 Dec 29;199:375-85. Epub 2011 Sep 28.	Neuroscience. 2011	PubMed	citation	PMID:21978883	pubmed	21978883	create date:2011/10/08 | first author:Askarova S
Hippocampal effects of neuronostatin on memory, anxiety-like behavior and food intake in rats.	/pubmed/21978882	Carlini VP, Ghersi M, Gabach L, Schiöth HB, Pérez MF, Ramirez OA, Fiol de Cuneo M, de Barioglio SR.	Neuroscience. 2011 Dec 1;197:145-52. Epub 2011 Sep 22.	Neuroscience. 2011	PubMed	citation	PMID:21978882	pubmed	21978882	create date:2011/10/08 | first author:Carlini VP
Title	URL	Description	Details	ShortDetails	Resource	Type	Identifiers	Db	EntrezUID	Properties
TC10β/CDC42 GTPase activating protein is required for the growth of cortical neuron dendrites.	/pubmed/21964473	Shen PC, Xu DF, Liu JW, Li K, Lin M, Wang HT, Wang R, Zheng J.	Neuroscience. 2011 Dec 29;199:589-97. Epub 2011 Sep 28.	Neuroscience. 2011	PubMed	citation	PMID:21964473	pubmed	21964473	create date:2011/10/04 | first author:Shen PC
Grey matter volume correlates with virtual water maze task performance in boys with androgen excess.	/pubmed/21964472	Mueller SC, Merke DP, Leschek EW, Fromm S, Grillon C, Cornwell BR, Vanryzin C, Ernst M.	Neuroscience. 2011 Dec 1;197:225-32. Epub 2011 Sep 21.	Neuroscience. 2011	PubMed	citation	PMID:21964472	pubmed	21964472	create date:2011/10/04 | first author:Mueller SC
Inhibitory role of diazepam on autoimmune inflammation in rats with experimental autoimmune encephalomyelitis.	/pubmed/21964471	Bibolini MJ, Chanaday NL, Báez NS, Degano AL, Monferran CG, Roth GA.	Neuroscience. 2011 Dec 29;199:421-8. Epub 2011 Sep 17.	Neuroscience. 2011	PubMed	citation	PMID:21964471	pubmed	21964471	create date:2011/10/04 | first author:Bibolini MJ
Delayed axonal degeneration in slow Wallerian degeneration mutant mice detected using diffusion tensor imaging.	/pubmed/21964470	Xie M, Wang Q, Wu TH, Song SK, Sun SW.	Neuroscience. 2011 Dec 1;197:339-47. Epub 2011 Sep 25.	Neuroscience. 2011	PubMed	citation	PMID:21964470	pubmed	21964470	create date:2011/10/04 | first author:Xie M
CB1 receptor-deficient mice as a model for depression.	/pubmed/21964469	Valverde O, Torrens M.	Neuroscience. 2011 Sep 19. [Epub ahead of print]	Neuroscience. 2011	PubMed	citation	PMID:21964469	pubmed	21964469	create date:2011/10/04 | first author:Valverde O
Synaptic profile of nucleus tractus solitarius neurons involved with the peripheral chemoreflex pathways.	/pubmed/21963868	Accorsi-Mendonça D, Castania JA, Bonagamba LG, Machado BH, Leão RM.	Neuroscience. 2011 Dec 1;197:107-20. Epub 2011 Sep 21.	Neuroscience. 2011	PubMed	citation	PMID:21963868	pubmed	21963868	create date:2011/10/04 | first author:Accorsi-Mendonça D
The structure of networks that produce the transformation from grid cells to place cells.	/pubmed/21963867	Cheng S, Frank LM.	Neuroscience. 2011 Dec 1;197:293-306. Epub 2011 Sep 12.	Neuroscience. 2011	PubMed	citation	PMID:21963867	pubmed	21963867	create date:2011/10/04 | first author:Cheng S
The CC chemokine receptor 5 regulates olfactory and social recognition in mice.	/pubmed/21963866	Kalkonde YV, Shelton R, Villarreal M, Sigala J, Mishra PK, Ahuja SS, Barea-Rodriguez E, Moretti P, Ahuja SK.	Neuroscience. 2011 Dec 1;197:153-61. Epub 2011 Sep 22.	Neuroscience. 2011	PubMed	citation	PMID:21963866	pubmed	21963866	create date:2011/10/04 | first author:Kalkonde YV
Searching for a therapy of creatine transporter deficiency: some effects of creatine ethyl ester in brain slices in vitro.	/pubmed/21963865	Adriano E, Garbati P, Damonte G, Salis A, Armirotti A, Balestrino M.	Neuroscience. 2011 Dec 29;199:386-93. Epub 2011 Sep 19.	Neuroscience. 2011	PubMed	citation	PMID:21963865	pubmed	21963865	create date:2011/10/04 | first author:Adriano E
Transient activation of midbrain dopamine neurons by reward risk.	/pubmed/21963352	Fiorillo CD.	Neuroscience. 2011 Dec 1;197:162-71. Epub 2011 Sep 22.	Neuroscience. 2011	PubMed	citation	PMID:21963352	pubmed	21963352	create date:2011/10/04 | first author:Fiorillo CD
Animal models of multiple system atrophy.	/pubmed/21963351	Fernagut PO, Tison F.	Neuroscience. 2011 Sep 25. [Epub ahead of print]	Neuroscience. 2011	PubMed	citation	PMID:21963351	pubmed	21963351	create date:2011/10/04 | first author:Fernagut PO
Interactions of the serotonin and circadian systems: nature and nurture in rhythms and blues.	/pubmed/21963350	Ciarleglio CM, Resuehr HE, McMahon DG.	Neuroscience. 2011 Dec 1;197:8-16. Epub 2011 Sep 21.	Neuroscience. 2011	PubMed	citation	PMID:21963350	pubmed	21963350	create date:2011/10/04 | first author:Ciarleglio CM
Contributions of mature granule cells to structural plasticity in temporal lobe epilepsy.	/pubmed/21963349	Santos VR, de Castro OW, Pun RY, Hester MS, Murphy BL, Loepke AW, Garcia-Cairasco N, Danzer SC.	Neuroscience. 2011 Dec 1;197:348-57. Epub 2011 Sep 19.	Neuroscience. 2011	PubMed	citation	PMID:21963349	pubmed	21963349	create date:2011/10/04 | first author:Santos VR
Sleep-waking discharge profiles of dorsal raphe nucleus neurons in mice.	/pubmed/21958868	Sakai K.	Neuroscience. 2011 Dec 1;197:200-24. Epub 2011 Sep 17.	Neuroscience. 2011	PubMed	citation	PMID:21958868	pubmed	21958868	create date:2011/10/01 | first author:Sakai K
Delta oscillations induced by ketamine increase energy levels in sleep-wake related brain regions.	/pubmed/21958867	Dworak M, McCarley RW, Kim T, Basheer R.	Neuroscience. 2011 Dec 1;197:72-9. Epub 2011 Sep 17.	Neuroscience. 2011	PubMed	citation	PMID:21958867	pubmed	21958867	create date:2011/10/01 | first author:Dworak M
Semantic violation effect on object-related action comprehension. N400-like event-related potentials for unusual and incorrect use.	/pubmed/21958866	Balconi M, Caldiroli C.	Neuroscience. 2011 Dec 1;197:191-9. Epub 2011 Sep 19.	Neuroscience. 2011	PubMed	citation	PMID:21958866	pubmed	21958866	create date:2011/10/01 | first author:Balconi M
GABA(B) receptors accentuate neural excitation contrast in rat insular cortex.	/pubmed/21958865	Fujita S, Koshikawa N, Kobayashi M.	Neuroscience. 2011 Dec 29;199:259-71. Epub 2011 Sep 24.	Neuroscience. 2011	PubMed	citation	PMID:21958865	pubmed	21958865	create date:2011/10/01 | first author:Fujita S
The design and delivery of a thermally responsive peptide to inhibit S100B-mediated neurodegeneration.	/pubmed/21958864	Hearst SM, Walker LR, Shao Q, Lopez M, Raucher D, Vig PJ.	Neuroscience. 2011 Dec 1;197:369-80. Epub 2011 Sep 17.	Neuroscience. 2011	PubMed	citation	PMID:21958864	pubmed	21958864	create date:2011/10/01 | first author:Hearst SM
5-hydroxytryptamine 2C receptors in the dorsal striatum mediate stress-induced interference with negatively reinforced instrumental escape behavior.	/pubmed/21958863	Strong PV, Christianson JP, Loughridge AB, Amat J, Maier SF, Fleshner M, Greenwood BN.	Neuroscience. 2011 Dec 1;197:132-44. Epub 2011 Sep 24.	Neuroscience. 2011	PubMed	citation	PMID:21958863	pubmed	21958863	create date:2011/10/01 | first author:Strong PV
Upregulated vimentin suggests new areas of neurodegeneration in a model of an alcohol use disorder.	/pubmed/21958862	Kelso ML, Liput DJ, Eaves DW, Nixon K.	Neuroscience. 2011 Dec 1;197:381-93. Epub 2011 Sep 16.	Neuroscience. 2011	PubMed	citation	PMID:21958862	pubmed	21958862	create date:2011/10/01 | first author:Kelso ML
Regulation of POU4F3 gene expression in hair cells by 5' DNA in mice.	/pubmed/21958861	Masuda M, Dulon D, Pak K, Mullen LM, Li Y, Erkman L, Ryan AF.	Neuroscience. 2011 Dec 1;197:48-64. Epub 2011 Sep 19.	Neuroscience. 2011	PubMed	citation	PMID:21958861	pubmed	21958861	create date:2011/10/01 | first author:Masuda M
Galanin differentially regulates acetylcholine release in ventral and dorsal hippocampus: a microdialysis study in awake rat.	/pubmed/21958860	Yoshitake T, Yoshitake S, Savage S, Elvander-Tottie E, Ogren SO, Kehr J.	Neuroscience. 2011 Dec 1;197:172-80. Epub 2011 Sep 19.	Neuroscience. 2011	PubMed	citation	PMID:21958860	pubmed	21958860	create date:2011/10/01 | first author:Yoshitake T
Progressive neurovascular disturbances in the cerebral cortex of Alzheimer's disease-model mice: protection by atorvastatin and pitavastatin.	/pubmed/21955601	Kurata T, Miyazaki K, Kozuki M, Morimoto N, Ohta Y, Ikeda Y, Abe K.	Neuroscience. 2011 Dec 1;197:358-68. Epub 2011 Sep 19.	Neuroscience. 2011	PubMed	citation	PMID:21955601	pubmed	21955601	create date:2011/10/01 | first author:Kurata T
Excitatory projections from the amygdala to neurons in the nucleus pontis oralis in the rat: an intracellular study.	/pubmed/21955600	Xi M, Fung SJ, Sampogna S, Chase MH.	Neuroscience. 2011 Dec 1;197:181-90. Epub 2011 Sep 17.	Neuroscience. 2011	PubMed	citation	PMID:21955600	pubmed	21955600	create date:2011/10/01 | first author:Xi M
Interactive and individual effects of sensory potentiation and region-specific changes in excitability after spinal cord injury.	/pubmed/21952133	Hoffman N, Parker D.	Neuroscience. 2011 Dec 29;199:563-76. Epub 2011 Sep 16.	Neuroscience. 2011	PubMed	citation	PMID:21952133	pubmed	21952133	create date:2011/09/29 | first author:Hoffman N
Restricted feeding regime affects clock gene expression profiles in the suprachiasmatic nucleus of rats exposed to constant light.	/pubmed/21952132	Nováková M, Polidarová L, Sládek M, Sumová A.	Neuroscience. 2011 Dec 1;197:65-71. Epub 2011 Sep 17.	Neuroscience. 2011	PubMed	citation	PMID:21952132	pubmed	21952132	create date:2011/09/29 | first author:Nováková M
Pharmacological inhibition of endocannabinoid degradation modulates the expression of inflammatory mediators in the hypothalamus following an immunological stressor.	/pubmed/21952131	Kerr DM, Burke NN, Ford GK, Connor TJ, Harhen B, Egan LJ, Finn DP, Roche M.	Neuroscience. 2011 Sep 19. [Epub ahead of print]	Neuroscience. 2011	PubMed	citation	PMID:21952131	pubmed	21952131	create date:2011/09/29 | first author:Kerr DM
Electrophysiological characteristics of inhibitory neurons of the prepositus hypoglossi nucleus as analyzed in Venus-expressing transgenic rats.	/pubmed/21952130	Shino M, Kaneko R, Yanagawa Y, Kawaguchi Y, Saito Y.	Neuroscience. 2011 Dec 1;197:89-98. Epub 2011 Sep 16.	Neuroscience. 2011	PubMed	citation	PMID:21952130	pubmed	21952130	create date:2011/09/29 | first author:Shino M
Compulsivity predicts fronto striatal activation in severely anorectic individuals.	/pubmed/21952129	Rothemund Y, Buchwald C, Georgiewa P, Bohner G, Bauknecht HC, Ballmaier M, Klapp BF, Klingebiel R.	Neuroscience. 2011 Dec 1;197:242-50. Epub 2011 Sep 16.	Neuroscience. 2011	PubMed	citation	PMID:21952129	pubmed	21952129	create date:2011/09/29 | first author:Rothemund Y
D184E mutation in aquaporin-4 gene impairs water permeability and links to deafness.	/pubmed/21952128	Nicchia GP, Ficarella R, Rossi A, Giangreco I, Nicolotti O, Carotti A, Pisani F, Estivill X, Gasparini P, Svelto M, Frigeri A.	Neuroscience. 2011 Dec 1;197:80-8. Epub 2011 Sep 16.	Neuroscience. 2011	PubMed	citation	PMID:21952128	pubmed	21952128	create date:2011/09/29 | first author:Nicchia GP
Migration and fate of therapeutic stem cells in different brain disease models.	/pubmed/21946010	Carney BJ, Shah K.	Neuroscience. 2011 Dec 1;197:37-47. Epub 2011 Sep 14.	Neuroscience. 2011	PubMed	citation	PMID:21946010	pubmed	21946010	create date:2011/09/29 | first author:Carney BJ
Epicatechin inhibits radiation-induced auditory cell death by suppression of reactive oxygen species generation.	/pubmed/21946009	Pyun JH, Kang SU, Hwang HS, Oh YT, Kang SH, Lim YA, Choo OS, Kim CH.	Neuroscience. 2011 Dec 29;199:410-20. Epub 2011 Sep 16.	Neuroscience. 2011	PubMed	citation	PMID:21946009	pubmed	21946009	create date:2011/09/29 | first author:Pyun JH
Cortical ionotropic glutamate receptor antagonism protects against methamphetamine-induced striatal neurotoxicity.	/pubmed/21946008	Gross NB, Duncker PC, Marshall JF.	Neuroscience. 2011 Dec 29;199:272-83. Epub 2011 Sep 16.	Neuroscience. 2011	PubMed	citation	PMID:21946008	pubmed	21946008	create date:2011/09/29 | first author:Gross NB
Moving faster while preserving accuracy.	/pubmed/21946007	Missenard O, Fernandez L.	Neuroscience. 2011 Dec 1;197:233-41. Epub 2011 Sep 16.	Neuroscience. 2011	PubMed	citation	PMID:21946007	pubmed	21946007	create date:2011/09/29 | first author:Missenard O
No change in progenitor cell proliferation in the hippocampus in Huntington's disease.	/pubmed/21946006	Low VF, Dragunow M, Tippett LJ, Faull RL, Curtis MA.	Neuroscience. 2011 Dec 29;199:577-88. Epub 2011 Sep 14.	Neuroscience. 2011	PubMed	citation	PMID:21946006	pubmed	21946006	create date:2011/09/29 | first author:Low VF
A food predictive cue must be attributed with incentive salience for it to induce c-fos mRNA expression in cortico-striatal-thalamic brain regions.	/pubmed/21945724	Flagel SB, Cameron CM, Pickup KN, Watson SJ, Akil H, Robinson TE.	Neuroscience. 2011 Nov 24;196:80-96. Epub 2011 Sep 10.	Neuroscience. 2011	PubMed	citation	PMID:21945724	pubmed	21945724	create date:2011/09/29 | first author:Flagel SB
A food restriction protocol that increases drug reward decreases tropomyosin receptor kinase B in the ventral tegmental area, with no effect on brain-derived neurotrophic factor or tropomyosin receptor kinase B protein levels in dopaminergic forebrain regions.	/pubmed/21945647	Pan Y, Chau L, Liu S, Avshalumov MV, Rice ME, Carr KD.	Neuroscience. 2011 Dec 1;197:330-8. Epub 2011 Sep 12.	Neuroscience. 2011	PubMed	citation	PMID:21945647	pubmed	21945647	create date:2011/09/29 | first author:Pan Y
Swim stress activates serotonergic and nonserotonergic neurons in specific subdivisions of the rat dorsal raphe nucleus in a temperature-dependent manner.	/pubmed/21945646	Kelly KJ, Donner NC, Hale MW, Lowry CA.	Neuroscience. 2011 Dec 1;197:251-68. Epub 2011 Sep 16.	Neuroscience. 2011	PubMed	citation	PMID:21945646	pubmed	21945646	create date:2011/09/29 | first author:Kelly KJ
Sex-dimorphic effects of dehydroepiandrosterone in diabetic neuropathy.	/pubmed/21945035	Pesaresi M, Giatti S, Cavaletti G, Abbiati F, Calabrese D, Lombardi R, Bianchi R, Lauria G, Caruso D, Garcia-Segura LM, Melcangi RC.	Neuroscience. 2011 Dec 29;199:401-9. Epub 2011 Sep 16.	Neuroscience. 2011	PubMed	citation	PMID:21945035	pubmed	21945035	create date:2011/09/29 | first author:Pesaresi M
Positive correlation between elevated plasma cholesterol levels and cognitive impairments in LDL receptor knockout mice: relevance of cortico-cerebral mitochondrial dysfunction and oxidative stress.	/pubmed/21945034	de Oliveira J, Hort MA, Moreira EL, Glaser V, Ribeiro-do-Valle RM, Prediger RD, Farina M, Latini A, de Bem AF.	Neuroscience. 2011 Dec 1;197:99-106. Epub 2011 Sep 16.	Neuroscience. 2011	PubMed	citation	PMID:21945034	pubmed	21945034	create date:2011/09/29 | first author:de Oliveira J
The coumarin scopoletin potentiates acetylcholine release from synaptosomes, amplifies hippocampal long-term potentiation and ameliorates anticholinergic- and age-impaired memory.	/pubmed/21945033	Hornick A, Lieb A, Vo NP, Rollinger JM, Stuppner H, Prast H.	Neuroscience. 2011 Dec 1;197:280-92. Epub 2011 Sep 10.	Neuroscience. 2011	PubMed	citation	PMID:21945033	pubmed	21945033	create date:2011/09/29 | first author:Hornick A
Gait adaptation during obstacle crossing reveals impairments in the visual control of locomotion in Williams syndrome.	/pubmed/21945032	Hocking DR, Rinehart NJ, McGinley JL, Galna B, Moss SA, Bradshaw JL.	Neuroscience. 2011 Dec 1;197:320-9. Epub 2011 Sep 14.	Neuroscience. 2011	PubMed	citation	PMID:21945032	pubmed	21945032	create date:2011/09/29 | first author:Hocking DR
Neural-activity mapping of memory-based dominance in the crow: neural networks integrating individual discrimination and social behaviour control.	/pubmed/21939742	Nishizawa K, Izawa EI, Watanabe S.	Neuroscience. 2011 Dec 1;197:307-19. Epub 2011 Sep 10.	Neuroscience. 2011	PubMed	citation	PMID:21939742	pubmed	21939742	create date:2011/09/24 | first author:Nishizawa K
Chronic, noninvasive glucocorticoid administration suppresses limbic endocannabinoid signaling in mice.	/pubmed/21939741	Bowles NP, Hill MN, Bhagat SM, Karatsoreos IN, Hillard CJ, McEwen BS.	Neuroscience. 2011 Sep 10. [Epub ahead of print]	Neuroscience. 2011	PubMed	citation	PMID:21939741	pubmed	21939741	create date:2011/09/24 | first author:Bowles NP
Regulated expression of neuronal SIRT1 and related genes by aging and neuronal β2-containing nicotinic cholinergic receptors.	/pubmed/21939740	Huang PS, Son JH, Abbott LC, Winzer-Serhan UH.	Neuroscience. 2011 Nov 24;196:189-202. Epub 2011 Sep 12.	Neuroscience. 2011	PubMed	citation	PMID:21939740	pubmed	21939740	create date:2011/09/24 | first author:Huang PS
Characterization of nuclear neurokinin 3 receptor expression in rat brain.	/pubmed/21939739	Sladek CD, Stevens W, Levinson SR, Song Z, Jensen DD, Flynn FW.	Neuroscience. 2011 Nov 24;196:35-48. Epub 2011 Sep 8.	Neuroscience. 2011	PubMed	citation	PMID:21939739	pubmed	21939739	create date:2011/09/24 | first author:Sladek CD
Dopamine release in the basal ganglia.	/pubmed/21939738	Rice ME, Patel JC, Cragg SJ.	Neuroscience. 2011 Dec 15;198:112-37. Epub 2011 Sep 14.	Neuroscience. 2011	PubMed	citation	PMID:21939738	pubmed	21939738	create date:2011/09/24 | first author:Rice ME
Adolescent social defeat increases adult amphetamine conditioned place preference and alters D2 dopamine receptor expression.	/pubmed/21933700	Burke AR, Watt MJ, Forster GL.	Neuroscience. 2011 Dec 1;197:269-79. Epub 2011 Sep 10.	Neuroscience. 2011	PubMed	citation	PMID:21933700	pubmed	21933700	create date:2011/09/22 | first author:Burke AR
Olfactory bulb recovery following reversible deafferentation with repeated detergent application in the adult zebrafish.	/pubmed/21933699	Paskin TR, Iqbal TR, Byrd-Jacobs CA.	Neuroscience. 2011 Nov 24;196:276-84. Epub 2011 Sep 10.	Neuroscience. 2011	PubMed	citation	PMID:21933699	pubmed	21933699	create date:2011/09/22 | first author:Paskin TR
Nutrient restriction during early life reduces cell proliferation in the hippocampus at adulthood but does not impair the neuronal differentiation process of the new generated cells.	/pubmed/21930191	Matos RJ, Orozco-Solís R, Lopes de Souza S, Manhães-de-Castro R, Bolaños-Jiménez F.	Neuroscience. 2011 Nov 24;196:16-24. Epub 2011 Sep 10.	Neuroscience. 2011	PubMed	citation	PMID:21930191	pubmed	21930191	create date:2011/09/21 | first author:Matos RJ
Title	URL	Description	Details	ShortDetails	Resource	Type	Identifiers	Db	EntrezUID	Properties
Induction of Fos expression in the rat forebrain after intragastric administration of monosodium L-glutamate, glucose and NaCl.	/pubmed/21930190	Otsubo H, Kondoh T, Shibata M, Torii K, Ueta Y.	Neuroscience. 2011 Nov 24;196:97-103. Epub 2011 Sep 10.	Neuroscience. 2011	PubMed	citation	PMID:21930190	pubmed	21930190	create date:2011/09/21 | first author:Otsubo H
Microarray analysis of gene expression changes in the brains of NR2B-induced memory-enhanced mice.	/pubmed/21925573	Li C, Dong S, Wang H, Hu Y.	Neuroscience. 2011 Dec 1;197:121-31. Epub 2011 Sep 10.	Neuroscience. 2011	PubMed	citation	PMID:21925573	pubmed	21925573	create date:2011/09/20 | first author:Li C
Spike-timing relationship of neurochemically-identified dorsal raphe neurons during cortical slow oscillations.	/pubmed/21925244	Schweimer JV, Mallet N, Sharp T, Ungless MA.	Neuroscience. 2011 Nov 24;196:115-23. Epub 2011 Sep 10.	Neuroscience. 2011	PubMed	citation	PMID:21925244	pubmed	21925244	create date:2011/09/20 | first author:Schweimer JV
Current animal models of obsessive compulsive disorder: an update.	/pubmed/21925243	Albelda N, Joel D.	Neuroscience. 2011 Sep 8. [Epub ahead of print]	Neuroscience. 2011	PubMed	citation	PMID:21925243	pubmed	21925243	create date:2011/09/20 | first author:Albelda N
Spontaneous firing and evoked pauses in the tonically active cholinergic interneurons of the striatum.	/pubmed/21925242	Goldberg JA, Reynolds JN.	Neuroscience. 2011 Dec 15;198:27-43. Epub 2011 Sep 8.	Neuroscience. 2011	PubMed	citation	PMID:21925242	pubmed	21925242	create date:2011/09/20 | first author:Goldberg JA
Preclinical pharmacology of TP1, a novel potent triple reuptake inhibitor with antidepressant properties.	/pubmed/21925241	Tian JW, Jiang WL, Zhong Y, Meng Q, Gai Y, Zhu HB, Hou J, Xing Y, Li YX.	Neuroscience. 2011 Nov 24;196:124-30. Epub 2011 Aug 31.	Neuroscience. 2011	PubMed	citation	PMID:21925241	pubmed	21925241	create date:2011/09/20 | first author:Tian JW
Computational physiology of the neural networks of the primate globus pallidus: function and dysfunction.	/pubmed/21925240	Goldberg JA, Bergman H.	Neuroscience. 2011 Dec 15;198:171-92. Epub 2011 Sep 10.	Neuroscience. 2011	PubMed	citation	PMID:21925240	pubmed	21925240	create date:2011/09/20 | first author:Goldberg JA
Functional correlation between GABAergic and dopaminergic systems of dorsal hippocampus and ventral tegmental area in passive avoidance learning in rats.	/pubmed/21925239	Nazari-Serenjeh F, Rezayof A, Zarrindast MR.	Neuroscience. 2011 Nov 24;196:104-14. Epub 2011 Sep 10.	Neuroscience. 2011	PubMed	citation	PMID:21925239	pubmed	21925239	create date:2011/09/20 | first author:Nazari-Serenjeh F
Interleukin-1 receptor associated kinases-1/4 inhibition protects against acute hypoxia/ischemia-induced neuronal injury in vivo and in vitro.	/pubmed/21925238	Yang YF, Chen Z, Hu SL, Hu J, Li B, Li JT, Wei LJ, Qian ZM, Lin JK, Feng H, Zhu G.	Neuroscience. 2011 Nov 24;196:25-34. Epub 2011 Sep 10.	Neuroscience. 2011	PubMed	citation	PMID:21925238	pubmed	21925238	create date:2011/09/20 | first author:Yang YF
Molecular adaptations of apoptotic pathways and signaling partners in the cerebral cortex of human cocaine addicts and cocaine-treated rats.	/pubmed/21925237	Alvaro-Bartolomé M, La Harpe R, Callado LF, Meana JJ, García-Sevilla JA.	Neuroscience. 2011 Nov 24;196:1-15. Epub 2011 Sep 8.	Neuroscience. 2011	PubMed	citation	PMID:21925237	pubmed	21925237	create date:2011/09/20 | first author:Alvaro-Bartolomé M
GPR26-deficient mice display increased anxiety- and depression-like behaviors accompanied by reduced phosphorylated cyclic AMP responsive element-binding protein level in central amygdala.	/pubmed/21924326	Zhang LL, Wang JJ, Liu Y, Lu XB, Kuang Y, Wan YH, Chen Y, Yan HM, Fei J, Wang ZG.	Neuroscience. 2011 Nov 24;196:203-14. Epub 2011 Sep 8.	Neuroscience. 2011	PubMed	citation	PMID:21924326	pubmed	21924326	create date:2011/09/20 | first author:Zhang LL
Molecular genetics of mouse serotonin neurons across the lifespan.	/pubmed/21920412	Deneris ES.	Neuroscience. 2011 Dec 1;197:17-27. Epub 2011 Aug 30.	Neuroscience. 2011	PubMed	citation	PMID:21920412	pubmed	21920412	create date:2011/09/17 | first author:Deneris ES
Contralateral parahippocampal gamma-band activity determines noise-like tinnitus laterality: a region of interest analysis.	/pubmed/21920411	Vanneste S, Heyning PV, Ridder DD.	Neuroscience. 2011 Dec 29;199:481-90. Epub 2011 Aug 30.	Neuroscience. 2011	PubMed	citation	PMID:21920411	pubmed	21920411	create date:2011/09/17 | first author:Vanneste S
Cannabinoid type 1 receptors located on single-minded 1-expressing neurons control emotional behaviors.	/pubmed/21920410	Dubreucq S, Kambire S, Conforzi M, Metna-Laurent M, Cannich A, Soria-Gomez E, Richard E, Marsicano G, Chaouloff F.	Neuroscience. 2011 Sep 3. [Epub ahead of print]	Neuroscience. 2011	PubMed	citation	PMID:21920410	pubmed	21920410	create date:2011/09/17 | first author:Dubreucq S
Enhanced GABAergic tone in the ventral pallidum: memory of unpleasant experiences?	/pubmed/21914462	Skirzewski M, López W, Mosquera E, Betancourt L, Catlow B, Chiurillo M, Loureiro N, Hernández L, Rada P.	Neuroscience. 2011 Nov 24;196:131-46. Epub 2011 Aug 30.	Neuroscience. 2011	PubMed	citation	PMID:21914462	pubmed	21914462	create date:2011/09/15 | first author:Skirzewski M
Glutamatergic inputs and glutamate-releasing immature inhibitory inputs activate a shared postsynaptic receptor population in lateral superior olive.	/pubmed/21907763	Alamilla J, Gillespie DC.	Neuroscience. 2011 Nov 24;196:285-96. Epub 2011 Aug 30.	Neuroscience. 2011	PubMed	citation	PMID:21907763	pubmed	21907763	create date:2011/09/13 | first author:Alamilla J
Pathophysiology of Huntington's disease: time-dependent alterations in synaptic and receptor function.	/pubmed/21907762	Raymond LA, André VM, Cepeda C, Gladding CM, Milnerwood AJ, Levine MS.	Neuroscience. 2011 Dec 15;198:252-73. Epub 2011 Aug 27.	Neuroscience. 2011	PubMed	citation	PMID:21907762	pubmed	21907762	create date:2011/09/13 | first author:Raymond LA
Expression of frontotemporal dementia with parkinsonism associated to chromosome 17 tau induces specific degeneration of the ventral dentate gyrus and depressive-like behavior in mice.	/pubmed/21907761	Llorens-Martin M, Hernandez F, Avila J.	Neuroscience. 2011 Nov 24;196:215-27. Epub 2011 Aug 27.	Neuroscience. 2011	PubMed	citation	PMID:21907761	pubmed	21907761	create date:2011/09/13 | first author:Llorens-Martin M
DJ-1 knock-down impairs astrocyte mitochondrial function.	/pubmed/21907265	Larsen NJ, Ambrosi G, Mullett SJ, Berman SB, Hinkle DA.	Neuroscience. 2011 Nov 24;196:251-64. Epub 2011 Aug 16.	Neuroscience. 2011	PubMed	citation	PMID:21907265	pubmed	21907265	create date:2011/09/13 | first author:Larsen NJ
Cannabinoid type 1 receptors and transient receptor potential vanilloid type 1 channels in fear and anxiety-two sides of one coin?	/pubmed/21906661	Moreira FA, Aguiar DC, Terzian AL, Guimarães FS, Wotjak CT.	Neuroscience. 2011 Aug 27. [Epub ahead of print]	Neuroscience. 2011	PubMed	citation	PMID:21906661	pubmed	21906661	create date:2011/09/13 | first author:Moreira FA
Dopaminergic modulation of striatal neurons, circuits, and assemblies.	/pubmed/21906660	Surmeier DJ, Carrillo-Reid L, Bargas J.	Neuroscience. 2011 Dec 15;198:3-18. Epub 2011 Aug 27.	Neuroscience. 2011	PubMed	citation	PMID:21906660	pubmed	21906660	create date:2011/09/13 | first author:Surmeier DJ
Macroautophagy and the proteasome are differently involved in the degradation of alpha-synuclein wild type and mutated A30P in an in vitro inducible model (PC12/TetOn).	/pubmed/21906659	Batelli S, Peverelli E, Rodilossi S, Forloni G, Albani D.	Neuroscience. 2011 Nov 10;195:128-37. Epub 2011 Aug 19.	Neuroscience. 2011	PubMed	citation	PMID:21906659	pubmed	21906659	create date:2011/09/13 | first author:Batelli S
Bone marrow-derived cells migrate to line the vessels of the CNS: opportunities for gene delivery to CNS vasculature.	/pubmed/21906658	Louboutin JP, Chekmasova AA, Reyes BA, Van Bockstaele EJ, Strayer DS.	Neuroscience. 2011 Nov 10;195:215-23. Epub 2011 Aug 31.	Neuroscience. 2011	PubMed	citation	PMID:21906658	pubmed	21906658	create date:2011/09/13 | first author:Louboutin JP
Expression of cocaine- and amphetamine-regulated transcript in the rat forebrain during postnatal development.	/pubmed/21903152	Rodrigues BC, Cavalcante JC, Elias CF.	Neuroscience. 2011 Nov 10;195:201-14. Epub 2011 Aug 30.	Neuroscience. 2011	PubMed	citation	PMID:21903152	pubmed	21903152	create date:2011/09/10 | first author:Rodrigues BC
Role of the endocannabinoid system in regulating glucocorticoid effects on memory for emotional experiences.	/pubmed/21893167	Atsak P, Roozendaal B, Campolongo P.	Neuroscience. 2011 Aug 27. [Epub ahead of print]	Neuroscience. 2011	PubMed	citation	PMID:21893167	pubmed	21893167	create date:2011/09/07 | first author:Atsak P
Natural and engineered coding variation in antidepressant-sensitive serotonin transporters.	/pubmed/21893166	Ye R, Blakely RD.	Neuroscience. 2011 Dec 1;197:28-36. Epub 2011 Aug 28.	Neuroscience. 2011	PubMed	citation	PMID:21893166	pubmed	21893166	create date:2011/09/07 | first author:Ye R
Exercise affects memory acquisition, anxiety-like symptoms and activity of membrane-bound enzyme in brain of rats fed with different dietary fats: impairments of trans fat.	/pubmed/21893165	Teixeira AM, Pase CS, Boufleur N, Roversi K, Barcelos RC, Benvegnú DM, Segat HJ, Dias VT, Reckziegel P, Trevizol F, Dolci GS, Carvalho NR, Soares FA, Rocha JB, Emanuelli T, Bürger ME.	Neuroscience. 2011 Nov 10;195:80-8. Epub 2011 Aug 27.	Neuroscience. 2011	PubMed	citation	PMID:21893165	pubmed	21893165	create date:2011/09/07 | first author:Teixeira AM
Importance of central AT₁ receptors for sodium intake induced by GABAergic activation of the lateral parabrachial nucleus.	/pubmed/21893164	Roncari CF, David RB, de Paula PM, Colombari DS, de Luca LA Jr, Menani JV.	Neuroscience. 2011 Nov 24;196:147-52. Epub 2011 Aug 27.	Neuroscience. 2011	PubMed	citation	PMID:21893164	pubmed	21893164	create date:2011/09/07 | first author:Roncari CF
Decreased pain inhibition in irritable bowel syndrome depends on altered descending modulation and higher-order brain processes.	/pubmed/21889972	Piché M, Bouin M, Arsenault M, Poitras P, Rainville P.	Neuroscience. 2011 Nov 10;195:166-75. Epub 2011 Aug 23.	Neuroscience. 2011	PubMed	citation	PMID:21889972	pubmed	21889972	create date:2011/09/06 | first author:Piché M
Spinal glycinergic and GABAergic neurons expressing C-fos after capsaicin stimulation are increased in rats with contralateral neuropathic pain.	/pubmed/21889971	Hossaini M, Saraç C, Jongen JL, Holstege JC.	Neuroscience. 2011 Nov 24;196:265-75. Epub 2011 Aug 27.	Neuroscience. 2011	PubMed	citation	PMID:21889971	pubmed	21889971	create date:2011/09/06 | first author:Hossaini M
Biomarkers of anhedonic-like behavior, antidepressant drug refraction, and stress resilience in a rat model of depression.	/pubmed/21889970	Christensen T, Bisgaard CF, Wiborg O.	Neuroscience. 2011 Nov 24;196:66-79. Epub 2011 Aug 27.	Neuroscience. 2011	PubMed	citation	PMID:21889970	pubmed	21889970	create date:2011/09/06 | first author:Christensen T
Motor lateralization is characterized by a serial hybrid control scheme.	/pubmed/21889579	Yadav V, Sainburg RL.	Neuroscience. 2011 Nov 24;196:153-67. Epub 2011 Aug 25.	Neuroscience. 2011	PubMed	citation	PMID:21889579	pubmed	21889579	create date:2011/09/06 | first author:Yadav V
Exogenous growth hormone attenuates cognitive deficits induced by intermittent hypoxia in rats.	/pubmed/21888951	Li RC, Guo SZ, Raccurt M, Moudilou E, Morel G, Brittian KR, Gozal D.	Neuroscience. 2011 Nov 24;196:237-50. Epub 2011 Aug 23.	Neuroscience. 2011	PubMed	citation	PMID:21888951	pubmed	21888951	create date:2011/09/06 | first author:Li RC
Chronic progesterone treatment of male rats with unilateral 6-hydroxydopamine lesion of the dorsal striatum exasperates parkinsonian symptoms.	/pubmed/21888950	Chao OY, Huston JP, von Bothmer A, Pum ME.	Neuroscience. 2011 Nov 24;196:228-36. Epub 2011 Aug 25.	Neuroscience. 2011	PubMed	citation	PMID:21888950	pubmed	21888950	create date:2011/09/06 | first author:Chao OY
Glutamate and nicotinic receptor interactions in working memory: importance for the cognitive impairment of schizophrenia.	/pubmed/21884762	Timofeeva OA, Levin ED.	Neuroscience. 2011 Nov 10;195:21-36. Epub 2011 Aug 22. Review.	Neuroscience. 2011	PubMed	citation	PMID:21884762	pubmed	21884762	create date:2011/09/03 | first author:Timofeeva OA
Endocannabinoid signaling in the amygdala: anatomy, synaptic signaling, behavior, and adaptations to stress.	/pubmed/21884761	Ramikie TS, Patel S.	Neuroscience. 2011 Aug 22. [Epub ahead of print]	Neuroscience. 2011	PubMed	citation	PMID:21884761	pubmed	21884761	create date:2011/09/03 | first author:Ramikie TS
Exploring the role of the substantia nigra pars reticulata in eye movements.	/pubmed/21884760	Basso MA, Sommer MA.	Neuroscience. 2011 Dec 15;198:205-12. Epub 2011 Aug 19.	Neuroscience. 2011	PubMed	citation	PMID:21884760	pubmed	21884760	create date:2011/09/03 | first author:Basso MA
Keeping an eye on imagery: the role of eye movements during motor imagery training.	/pubmed/21884759	Heremans E, Smits-Engelsman B, Caeyenberghs K, Vercruysse S, Nieuwboer A, Feys P, Helsen WF.	Neuroscience. 2011 Nov 10;195:37-44. Epub 2011 Aug 22.	Neuroscience. 2011	PubMed	citation	PMID:21884759	pubmed	21884759	create date:2011/09/03 | first author:Heremans E
Aging-related alterations in orexin/hypocretin modulation of septo-hippocampal amino acid neurotransmission.	/pubmed/21884758	Stanley EM, Fadel JR.	Neuroscience. 2011 Nov 10;195:70-9. Epub 2011 Aug 22.	Neuroscience. 2011	PubMed	citation	PMID:21884758	pubmed	21884758	create date:2011/09/03 | first author:Stanley EM
Slow phasic changes in nucleus accumbens dopamine release during fixed ratio acquisition: a microdialysis study.	/pubmed/21884757	Segovia KN, Correa M, Salamone JD.	Neuroscience. 2011 Nov 24;196:178-88. Epub 2011 Aug 25.	Neuroscience. 2011	PubMed	citation	PMID:21884757	pubmed	21884757	create date:2011/09/03 | first author:Segovia KN
Dopamine oxidation facilitates rotenone-dependent potentiation of N-methyl-D-aspartate currents in rat substantia nigra dopamine neurons.	/pubmed/21884756	Wu YN, Johnson SW.	Neuroscience. 2011 Nov 10;195:138-44. Epub 2011 Aug 23.	Neuroscience. 2011	PubMed	citation	PMID:21884756	pubmed	21884756	create date:2011/09/03 | first author:Wu YN
The role of calcium and mitochondrial oxidant stress in the loss of substantia nigra pars compacta dopaminergic neurons in Parkinson's disease.	/pubmed/21884755	Surmeier DJ, Guzman JN, Sanchez-Padilla J, Schumacker PT.	Neuroscience. 2011 Dec 15;198:221-31. Epub 2011 Aug 25.	Neuroscience. 2011	PubMed	citation	PMID:21884755	pubmed	21884755	create date:2011/09/03 | first author:Surmeier DJ
The temporal pattern of postnatal neurogenesis found in the neocortex of the Göttingen minipig brain.	/pubmed/21878372	Hou J, Eriksen N, Pakkenberg B.	Neuroscience. 2011 Nov 10;195:176-9. Epub 2011 Aug 19.	Neuroscience. 2011	PubMed	citation	PMID:21878372	pubmed	21878372	create date:2011/09/01 | first author:Hou J
Effect of unilateral subthalamic deep brain stimulation on rat digestive motor activity.	/pubmed/21878371	Derrey S, Ouelaa W, Lecointre M, Maltête D, Chastan N, Leroi AM, Proust F, Fréger P, Weber J, Gourcerol G.	Neuroscience. 2011 Nov 10;195:89-99. Epub 2011 Aug 19.	Neuroscience. 2011	PubMed	citation	PMID:21878371	pubmed	21878371	create date:2011/09/01 | first author:Derrey S
Form of dual-specificity tyrosine-(Y)-phosphorylation-regulated kinase 1A nonphosphorylated at tyrosine 145 and 147 is enriched in the nuclei of astroglial cells, adult hippocampal progenitors, and some cholinergic axon terminals.	/pubmed/21878370	Kida E, Walus M, Jarząbek K, Palminiello S, Albertini G, Rabe A, Hwang YW, Golabek AA.	Neuroscience. 2011 Nov 10;195:112-27. Epub 2011 Aug 19.	Neuroscience. 2011	PubMed	citation	PMID:21878370	pubmed	21878370	create date:2011/09/01 | first author:Kida E
Brn-3b inhibits generation of amacrine cells by binding to and negatively regulating DLX1/2 in developing retina.	/pubmed/21875655	Feng L, Eisenstat DD, Chiba S, Ishizaki Y, Gan L, Shibasaki K.	Neuroscience. 2011 Nov 10;195:9-20. Epub 2011 Aug 12.	Neuroscience. 2011	PubMed	citation	PMID:21875655	pubmed	21875655	create date:2011/08/31 | first author:Feng L
Neuronal localization of M2 muscarinic receptor immunoreactivity in the rat amygdala.	/pubmed/21875654	McDonald AJ, Mascagni F.	Neuroscience. 2011 Nov 24;196:49-65. Epub 2011 Aug 19.	Neuroscience. 2011	PubMed	citation	PMID:21875654	pubmed	21875654	create date:2011/08/31 | first author:McDonald AJ
Impaired social interaction and enhanced sensitivity to phencyclidine-induced deficits in novel object recognition in rats with cortical cholinergic denervation.	/pubmed/21875653	Savage S, Kehr J, Olson L, Mattsson A.	Neuroscience. 2011 Nov 10;195:60-9. Epub 2011 Aug 19.	Neuroscience. 2011	PubMed	citation	PMID:21875653	pubmed	21875653	create date:2011/08/31 | first author:Savage S
Testosterone and social isolation influence adult neurogenesis in the dentate gyrus of male rats.	/pubmed/21875652	Spritzer MD, Ibler E, Inglis W, Curtis MG.	Neuroscience. 2011 Nov 10;195:180-90. Epub 2011 Aug 19.	Neuroscience. 2011	PubMed	citation	PMID:21875652	pubmed	21875652	create date:2011/08/31 | first author:Spritzer MD
Cytoarchitectural disruption of the superior colliculus and an enlarged acoustic startle response in the Tuba1a mutant mouse.	/pubmed/21875651	Edwards A, Treiber CD, Breuss M, Pidsley R, Huang GJ, Cleak J, Oliver PL, Flint J, Keays DA.	Neuroscience. 2011 Nov 10;195:191-200. Epub 2011 Aug 22.	Neuroscience. 2011	PubMed	citation	PMID:21875651	pubmed	21875651	create date:2011/08/31 | first author:Edwards A
Title	URL	Description	Details	ShortDetails	Resource	Type	Identifiers	Db	EntrezUID	Properties
Dynamic regulation of midbrain dopamine neuron activity: intrinsic, synaptic, and plasticity mechanisms.	/pubmed/21872647	Morikawa H, Paladini CA.	Neuroscience. 2011 Dec 15;198:95-111. Epub 2011 Aug 16.	Neuroscience. 2011	PubMed	citation	PMID:21872647	pubmed	21872647	create date:2011/08/30 | first author:Morikawa H
Glial cell-line derived neurotrophic factor is essential for electroconvulsive shock-induced neuroprotection in an animal model of Parkinson's disease.	/pubmed/21871541	Anastasía A, Wojnacki J, de Erausquin GA, Mascó DH.	Neuroscience. 2011 Nov 10;195:100-11. Epub 2011 Aug 16.	Neuroscience. 2011	PubMed	citation	PMID:21871541	pubmed	21871541	create date:2011/08/30 | first author:Anastasía A
Potent suppression of stretch reflex activity after systemic or spinal delivery of tizanidine in rats with spinal ischemia-induced chronic spastic paraplegia.	/pubmed/21871540	Fuchigami T, Kakinohana O, Hefferan MP, Lukacova N, Marsala S, Platoshyn O, Sugahara K, Yaksh TL, Marsala M.	Neuroscience. 2011 Oct 27;194:160-9. Epub 2011 Aug 16.	Neuroscience. 2011	PubMed	citation	PMID:21871540	pubmed	21871540	create date:2011/08/30 | first author:Fuchigami T
Cannabinoid receptor involvement in stress-induced cocaine reinstatement: potential interaction with noradrenergic pathways.	/pubmed/21871539	Vaughn LK, Mantsch JR, Vranjkovic O, Stroh G, Lacourt M, Kreutter M, Hillard CJ.	Neuroscience. 2011 Aug 16. [Epub ahead of print]	Neuroscience. 2011	PubMed	citation	PMID:21871539	pubmed	21871539	create date:2011/08/30 | first author:Vaughn LK
Enhanced neurodegeneration after a high dose of methamphetamine in adenosine A3 receptor null mutant mice.	/pubmed/21867746	Shen H, Luo Y, Yu SJ, Wang Y.	Neuroscience. 2011 Oct 27;194:170-80. Epub 2011 Aug 10.	Neuroscience. 2011	PubMed	citation	PMID:21867746	pubmed	21867746	create date:2011/08/27 | first author:Shen H
Investigating striatal function through cell-type-specific manipulations.	/pubmed/21867745	Kreitzer AC, Berke JD.	Neuroscience. 2011 Dec 15;198:19-26. Epub 2011 Aug 12.	Neuroscience. 2011	PubMed	citation	PMID:21867745	pubmed	21867745	create date:2011/08/27 | first author:Kreitzer AC
Fatty acid amide hydrolase expression during retinal postnatal development in rats.	/pubmed/21867744	Zabouri N, Ptito M, Casanova C, Bouchard JF.	Neuroscience. 2011 Nov 10;195:145-65. Epub 2011 Aug 10.	Neuroscience. 2011	PubMed	citation	PMID:21867744	pubmed	21867744	create date:2011/08/27 | first author:Zabouri N
Exploratory behavior during stance persists with visual feedback.	/pubmed/21867743	Murnaghan CD, Horslen BC, Inglis JT, Carpenter MG.	Neuroscience. 2011 Nov 10;195:54-9. Epub 2011 Aug 12.	Neuroscience. 2011	PubMed	citation	PMID:21867743	pubmed	21867743	create date:2011/08/27 | first author:Murnaghan CD
Neuroprotective and neuroregenerative effects of low-intensity aerobic exercise on sciatic nerve crush injury in mice.	/pubmed/21864654	Bobinski F, Martins DF, Bratti T, Mazzardo-Martins L, Winkelmann-Duarte EC, Guglielmo LG, Santos AR.	Neuroscience. 2011 Oct 27;194:337-48. Epub 2011 Aug 12.	Neuroscience. 2011	PubMed	citation	PMID:21864654	pubmed	21864654	create date:2011/08/26 | first author:Bobinski F
The science of making drug-addicted animals.	/pubmed/21864653	Ahmed SH.	Neuroscience. 2011 Aug 10. [Epub ahead of print]	Neuroscience. 2011	PubMed	citation	PMID:21864653	pubmed	21864653	create date:2011/08/26 | first author:Ahmed SH
Ginseng derivative ocotillol enhances neuronal activity through increased glutamate release: a possible mechanism underlying increased spontaneous locomotor activity of mice.	/pubmed/21864652	Wang ZJ, Sun L, Peng W, Ma S, Zhu C, Fu F, Heinbockel T.	Neuroscience. 2011 Nov 10;195:1-8. Epub 2011 Aug 12.	Neuroscience. 2011	PubMed	citation	PMID:21864652	pubmed	21864652	create date:2011/08/26 | first author:Wang ZJ
Reduction of high-fat diet-induced obesity after chronic administration of brain-derived neurotrophic factor in the hypothalamic ventromedial nucleus.	/pubmed/21856381	Godar R, Dai Y, Bainter H, Billington C, Kotz CM, Wang CF.	Neuroscience. 2011 Oct 27;194:36-52. Epub 2011 Aug 5.	Neuroscience. 2011	PubMed	citation	PMID:21856381	pubmed	21856381	create date:2011/08/23 | first author:Godar R
Inhibitory descending rhombencephalic projections in larval sea lamprey.	/pubmed/21856380	Valle-Maroto SM, Fernández-López B, Villar-Cerviño V, Barreiro-Iglesias A, Anadón R, Rodicio MC.	Neuroscience. 2011 Oct 27;194:1-10. Epub 2011 Aug 12.	Neuroscience. 2011	PubMed	citation	PMID:21856380	pubmed	21856380	create date:2011/08/23 | first author:Valle-Maroto SM
The influence of matching degrees of synchronous auditory and visual information in videos of real-world events on cognitive integration: an event-related potential study.	/pubmed/21855611	Liu B, Wang Z, Li J.	Neuroscience. 2011 Oct 27;194:19-26. Epub 2011 Aug 10.	Neuroscience. 2011	PubMed	citation	PMID:21855611	pubmed	21855611	create date:2011/08/23 | first author:Liu B
Effects of increased opportunity for physical exercise and learning experiences on recognition memory and brain-derived neurotrophic factor levels in brain and serum of rats.	/pubmed/21854836	Vedovelli K, Silveira E, Velho E, Stertz L, Kapczinski F, Schröder N, Bromberg E.	Neuroscience. 2011 Dec 29;199:284-91. Epub 2011 Aug 10.	Neuroscience. 2011	PubMed	citation	PMID:21854836	pubmed	21854836	create date:2011/08/23 | first author:Vedovelli K
Pointing to double-step visual stimuli from a standing position: motor corrections when the speed-accuracy trade-off is unexpectedly modified in-flight. A breakdown of the perception-action coupling.	/pubmed/21854835	Fautrelle L, Barbieri G, Ballay Y, Bonnetblanc F.	Neuroscience. 2011 Oct 27;194:124-35. Epub 2011 Aug 10.	Neuroscience. 2011	PubMed	citation	PMID:21854835	pubmed	21854835	create date:2011/08/23 | first author:Fautrelle L
Impaired mitochondrial biogenesis in hippocampi of rats with chronic seizures.	/pubmed/21854834	Han Y, Lin Y, Xie N, Xue Y, Tao H, Rui C, Xu J, Cao L, Liu X, Jiang H, Chi Z.	Neuroscience. 2011 Oct 27;194:234-40. Epub 2011 Aug 6.	Neuroscience. 2011	PubMed	citation	PMID:21854834	pubmed	21854834	create date:2011/08/23 | first author:Han Y
Expression patterns of mineralocorticoid and glucocorticoid receptors in Bengalese finch (Lonchura striata var. domestica) brain suggest a relationship between stress hormones and song-system development.	/pubmed/21851851	Suzuki K, Matsunaga E, Kobayashi T, Okanoya K.	Neuroscience. 2011 Oct 27;194:72-83. Epub 2011 Aug 4.	Neuroscience. 2011	PubMed	citation	PMID:21851851	pubmed	21851851	create date:2011/08/20 | first author:Suzuki K
Modulation of the activity of globus pallidus by dopamine D1-like receptors in parkinsonian rats.	/pubmed/21846496	Chen L, Qi R, Chen XY, Xue Y, Xu R, Wei HJ.	Neuroscience. 2011 Oct 27;194:181-8. Epub 2011 Aug 6.	Neuroscience. 2011	PubMed	citation	PMID:21846496	pubmed	21846496	create date:2011/08/19 | first author:Chen L
Telencephalic organization of the olfactory system in homing pigeons (Columba livia).	/pubmed/21846495	Patzke N, Manns M, Güntürkün O.	Neuroscience. 2011 Oct 27;194:53-61. Epub 2011 Aug 5.	Neuroscience. 2011	PubMed	citation	PMID:21846495	pubmed	21846495	create date:2011/08/19 | first author:Patzke N
Protective effects of valproic acid on the nigrostriatal dopamine system in a 1-methyl-4-phenyl-1,2,3,6-tetrahydropyridine mouse model of Parkinson's disease.	/pubmed/21846494	Kidd SK, Schneider JS.	Neuroscience. 2011 Oct 27;194:189-94. Epub 2011 Aug 6.	Neuroscience. 2011	PubMed	citation	PMID:21846494	pubmed	21846494	create date:2011/08/19 | first author:Kidd SK
Human prosaccades and antisaccades under risk: effects of penalties and rewards on visual selection and the value of actions.	/pubmed/21846493	Ross M, Lanyon LJ, Viswanathan J, Manoach DS, Barton JJ.	Neuroscience. 2011 Nov 24;196:168-77. Epub 2011 Aug 6.	Neuroscience. 2011	PubMed	citation	PMID:21846493	pubmed	21846493	create date:2011/08/19 | first author:Ross M
Differential effect of amyloid beta on the cytochrome P450 epoxygenase activity in rat brain.	/pubmed/21843605	Sarkar P, Narayanan J, Harder DR.	Neuroscience. 2011 Oct 27;194:241-9. Epub 2011 Jul 30.	Neuroscience. 2011	PubMed	citation	PMID:21843605	pubmed	21843605	create date:2011/08/17 | first author:Sarkar P
Spatial and temporal expression patterns of nicotinic acetylcholine alpha 9 and alpha 10 subunits in the embryonic and early postnatal inner ear.	/pubmed/21843604	Simmons DD, Morley BJ.	Neuroscience. 2011 Oct 27;194:326-36. Epub 2011 Aug 5.	Neuroscience. 2011	PubMed	citation	PMID:21843604	pubmed	21843604	create date:2011/08/17 | first author:Simmons DD
Epigenetic mechanisms of amyloid-β production in anisomycin-treated SH-SY5Y cells.	/pubmed/21843603	Guo X, Wu X, Ren L, Liu G, Li L.	Neuroscience. 2011 Oct 27;194:272-81. Epub 2011 Aug 3.	Neuroscience. 2011	PubMed	citation	PMID:21843603	pubmed	21843603	create date:2011/08/17 | first author:Guo X
Intranasal administration of insulin-like growth factor-1 protects against lipopolysaccharide-induced injury in the developing rat brain.	/pubmed/21840378	Cai Z, Fan LW, Lin S, Pang Y, Rhodes PG.	Neuroscience. 2011 Oct 27;194:195-207. Epub 2011 Aug 5.	Neuroscience. 2011	PubMed	citation	PMID:21840378	pubmed	21840378	create date:2011/08/16 | first author:Cai Z
Progressive loss of phasic, but not tonic, GABAA receptor-mediated inhibition in dentate granule cells in a model of post-traumatic epilepsy in rats.	/pubmed/21840377	Pavlov I, Huusko N, Drexel M, Kirchmair E, Sperk G, Pitkänen A, Walker MC.	Neuroscience. 2011 Oct 27;194:208-19. Epub 2011 Aug 4.	Neuroscience. 2011	PubMed	citation	PMID:21840377	pubmed	21840377	create date:2011/08/16 | first author:Pavlov I
Changes in hippocampal theta activity during initiation and maintenance of running in the rat.	/pubmed/21840376	Kuo TB, Li JY, Chen CY, Yang CC.	Neuroscience. 2011 Oct 27;194:27-35. Epub 2011 Aug 6.	Neuroscience. 2011	PubMed	citation	PMID:21840376	pubmed	21840376	create date:2011/08/16 | first author:Kuo TB
Contribution of pre-synaptic mechanisms to L-DOPA-induced dyskinesia.	/pubmed/21840375	Carta M, Bezard E.	Neuroscience. 2011 Dec 15;198:245-51. Epub 2011 Aug 5.	Neuroscience. 2011	PubMed	citation	PMID:21840375	pubmed	21840375	create date:2011/08/16 | first author:Carta M
Rosiglitazone decreases peroxisome proliferator receptor-gamma levels in microglia and inhibits TNF-alpha production: new evidences on neuroprotection in a progressive Parkinson's disease model.	/pubmed/21839812	Carta AR, Frau L, Pisanu A, Wardas J, Spiga S, Carboni E.	Neuroscience. 2011 Oct 27;194:250-61. Epub 2011 Jul 27.	Neuroscience. 2011	PubMed	citation	PMID:21839812	pubmed	21839812	create date:2011/08/16 | first author:Carta AR
Aberrant striatal synaptic plasticity in monogenic parkinsonisms.	/pubmed/21839811	Madeo G, Martella G, Schirinzi T, Ponterio G, Shen J, Bonsi P, Pisani A.	Neuroscience. 2011 Aug 2. [Epub ahead of print]	Neuroscience. 2011	PubMed	citation	PMID:21839811	pubmed	21839811	create date:2011/08/16 | first author:Madeo G
Dopamine signaling as a neural correlate of consciousness.	/pubmed/21839810	Palmiter RD.	Neuroscience. 2011 Dec 15;198:213-20. Epub 2011 Aug 2.	Neuroscience. 2011	PubMed	citation	PMID:21839810	pubmed	21839810	create date:2011/08/16 | first author:Palmiter RD
Transgene expression in the striatum following intracerebral injections of DNA nanoparticles encoding for human glial cell line-derived neurotrophic factor.	/pubmed/21839809	Fletcher AM, Kowalczyk TH, Padegimas L, Cooper MJ, Yurek DM.	Neuroscience. 2011 Oct 27;194:220-6. Epub 2011 Aug 4.	Neuroscience. 2011	PubMed	citation	PMID:21839809	pubmed	21839809	create date:2011/08/16 | first author:Fletcher AM
Citalopram-mediated anxiolysis and differing neurobiological responses in both sexes of a genetic model of depression.	/pubmed/21839808	Kokras N, Sotiropoulos I, Pitychoutis PM, Almeida OF, Papadopoulou-Daifoti Z.	Neuroscience. 2011 Oct 27;194:62-71. Epub 2011 Aug 4.	Neuroscience. 2011	PubMed	citation	PMID:21839808	pubmed	21839808	create date:2011/08/16 | first author:Kokras N
Physical exercise during adolescence versus adulthood: differential effects on object recognition memory and brain-derived neurotrophic factor levels.	/pubmed/21839807	Hopkins ME, Nitecki R, Bucci DJ.	Neuroscience. 2011 Oct 27;194:84-94. Epub 2011 Aug 4.	Neuroscience. 2011	PubMed	citation	PMID:21839807	pubmed	21839807	create date:2011/08/16 | first author:Hopkins ME
The effect of a gap-junction blocker, carbenoxolone, on ischemic brain injury and cortical spreading depression.	/pubmed/21839806	Tamura K, Alessandri B, Heimann A, Kempski O.	Neuroscience. 2011 Oct 27;194:262-71. Epub 2011 Aug 3.	Neuroscience. 2011	PubMed	citation	PMID:21839806	pubmed	21839806	create date:2011/08/16 | first author:Tamura K
Mitochondrial proteins, learning and memory: biochemical specialization of a memory system.	/pubmed/21839805	Solomonia RO, Kunelauri N, Mikautadze E, Apkhazava D, McCabe BJ, Horn G.	Neuroscience. 2011 Oct 27;194:112-23. Epub 2011 Aug 1.	Neuroscience. 2011	PubMed	citation	PMID:21839805	pubmed	21839805	create date:2011/08/16 | first author:Solomonia RO
Sensory innervation of the thoracolumbar fascia in rats and humans.	/pubmed/21839150	Tesarz J, Hoheisel U, Wiedenhöfer B, Mense S.	Neuroscience. 2011 Oct 27;194:302-8. Epub 2011 Aug 2.	Neuroscience. 2011	PubMed	citation	PMID:21839150	pubmed	21839150	create date:2011/08/16 | first author:Tesarz J
Visuo-vestibular interaction: predicting the position of a visual target during passive body rotation.	/pubmed/21839149	Mackrous I, Simoneau M.	Neuroscience. 2011 Nov 10;195:45-53. Epub 2011 Jul 30.	Neuroscience. 2011	PubMed	citation	PMID:21839149	pubmed	21839149	create date:2011/08/16 | first author:Mackrous I
Intrinsic and integrative properties of substantia nigra pars reticulata neurons.	/pubmed/21839148	Zhou FM, Lee CR.	Neuroscience. 2011 Dec 15;198:69-94. Epub 2011 Aug 2.	Neuroscience. 2011	PubMed	citation	PMID:21839148	pubmed	21839148	create date:2011/08/16 | first author:Zhou FM
The kreisler mutation leads to the loss of intrinsically hypoxia-activated spots in the region of the retrotrapezoid nucleus/parafacial respiratory group.	/pubmed/21839147	Voituron N, Frugière A, Mc Kay LC, Romero-Granados R, Domínguez-Del-Toro E, Saadani-Makki F, Champagnat J, Bodineau L.	Neuroscience. 2011 Oct 27;194:95-111. Epub 2011 Jul 31.	Neuroscience. 2011	PubMed	citation	PMID:21839147	pubmed	21839147	create date:2011/08/16 | first author:Voituron N
Manual acupuncture inhibits mechanical hypersensitivity induced by spinal nerve ligation in rats.	/pubmed/21835228	Cidral-Filho FJ, da Silva MD, Moré AO, Córdova MM, Werner MF, Santos AR.	Neuroscience. 2011 Oct 13;193:370-6. Epub 2011 Aug 4.	Neuroscience. 2011	PubMed	citation	PMID:21835228	pubmed	21835228	create date:2011/08/13 | first author:Cidral-Filho FJ
Functional connectivity and integrative properties of globus pallidus neurons.	/pubmed/21835227	Jaeger D, Kita H.	Neuroscience. 2011 Dec 15;198:44-53. Epub 2011 Jul 27.	Neuroscience. 2011	PubMed	citation	PMID:21835227	pubmed	21835227	create date:2011/08/13 | first author:Jaeger D
Augmented expression of glia maturation factor in Alzheimer's disease.	/pubmed/21835226	Zaheer S, Thangavel R, Sahu SK, Zaheer A.	Neuroscience. 2011 Oct 27;194:227-33. Epub 2011 Aug 2.	Neuroscience. 2011	PubMed	citation	PMID:21835226	pubmed	21835226	create date:2011/08/13 | first author:Zaheer S
Investigation of the presence of ghrelin in the central nervous system of the rat and mouse.	/pubmed/21835225	Furness JB, Hunne B, Matsuda N, Yin L, Russo D, Kato I, Fujimiya M, Patterson M, McLeod J, Andrews ZB, Bron R.	Neuroscience. 2011 Oct 13;193:1-9. Epub 2011 Jul 31.	Neuroscience. 2011	PubMed	citation	PMID:21835225	pubmed	21835225	create date:2011/08/13 | first author:Furness JB
Cannabinoids and emotionality: a neuroanatomical perspective.	/pubmed/21827834	McLaughlin RJ, Gobbi G.	Neuroscience. 2011 Jul 27. [Epub ahead of print]	Neuroscience. 2011	PubMed	citation	PMID:21827834	pubmed	21827834	create date:2011/08/11 | first author:McLaughlin RJ
Optic flow direction coding in area PEc of the behaving monkey.	/pubmed/21824508	Raffi M, Maioli MG, Squatrito S.	Neuroscience. 2011 Oct 27;194:136-49. Epub 2011 Jul 28.	Neuroscience. 2011	PubMed	citation	PMID:21824508	pubmed	21824508	create date:2011/08/10 | first author:Raffi M
White matter asymmetry in healthy individuals: a diffusion tensor imaging study using tract-based spatial statistics.	/pubmed/21824507	Takao H, Hayashi N, Ohtomo K.	Neuroscience. 2011 Oct 13;193:291-9. Epub 2011 Jul 29.	Neuroscience. 2011	PubMed	citation	PMID:21824507	pubmed	21824507	create date:2011/08/10 | first author:Takao H
Identification and characterization of alternative splice variants of the mouse Trek2/Kcnk10 gene.	/pubmed/21821104	Mirkovic K, Wickman K.	Neuroscience. 2011 Oct 27;194:11-8. Epub 2011 Jul 31.	Neuroscience. 2011	PubMed	citation	PMID:21821104	pubmed	21821104	create date:2011/08/09 | first author:Mirkovic K
Activating transcription factor 4, a mediator of the integrated stress response, is increased in the dorsal root ganglia following painful facet joint distraction.	/pubmed/21821103	Dong L, Guarino BB, Jordan-Sciutto KL, Winkelstein BA.	Neuroscience. 2011 Oct 13;193:377-86. Epub 2011 Jul 28.	Neuroscience. 2011	PubMed	citation	PMID:21821103	pubmed	21821103	create date:2011/08/09 | first author:Dong L
Title	URL	Description	Details	ShortDetails	Resource	Type	Identifiers	Db	EntrezUID	Properties
Galanin and the orexin 2 receptor as possible regulators of enkephalin in the paraventricular nucleus of the hypothalamus: relation to dietary fat.	/pubmed/21821102	Barson JR, Chang GQ, Poon K, Morganstern I, Leibowitz SF.	Neuroscience. 2011 Oct 13;193:10-20. Epub 2011 Jul 28.	Neuroscience. 2011	PubMed	citation	PMID:21821102	pubmed	21821102	create date:2011/08/09 | first author:Barson JR
Functional properties of the basal ganglia's re-entrant loop architecture: selection and reinforcement.	/pubmed/21821101	Redgrave P, Vautrelle N, Reynolds JN.	Neuroscience. 2011 Dec 15;198:138-51. Epub 2011 Jul 29.	Neuroscience. 2011	PubMed	citation	PMID:21821101	pubmed	21821101	create date:2011/08/09 | first author:Redgrave P
Relationship between noise-induced hearing-loss, persistent tinnitus and growth-associated protein-43 expression in the rat cochlear nucleus: does synaptic plasticity in ventral cochlear nucleus suppress tinnitus?	/pubmed/21821100	Kraus KS, Ding D, Jiang H, Lobarinas E, Sun W, Salvi RJ.	Neuroscience. 2011 Oct 27;194:309-25. Epub 2011 Jul 28.	Neuroscience. 2011	PubMed	citation	PMID:21821100	pubmed	21821100	create date:2011/08/09 | first author:Kraus KS
Avoiding mouse traps in schizophrenia genetics: lessons and promises from current and emerging mouse models.	/pubmed/21821099	Kvajo M, McKellar H, Gogos JA.	Neuroscience. 2011 Jul 27. [Epub ahead of print]	Neuroscience. 2011	PubMed	citation	PMID:21821099	pubmed	21821099	create date:2011/08/09 | first author:Kvajo M
The endocannabinoid 2-arachidonoylglycerol mediates D1 and D2 receptor cooperative enhancement of rat nucleus accumbens core neuron firing.	/pubmed/21821098	Seif T, Makriyannis A, Kunos G, Bonci A, Hopf FW.	Neuroscience. 2011 Oct 13;193:21-33. Epub 2011 Jul 27.	Neuroscience. 2011	PubMed	citation	PMID:21821098	pubmed	21821098	create date:2011/08/09 | first author:Seif T
Protective effect of 2,2'-dithienyl diselenide on kainic acid-induced neurotoxicity in rat hippocampus.	/pubmed/21820494	Bortolatto CF, Jesse CR, Wilhelm EA, Ribeiro LR, Rambo LM, Royes LF, Roman SS, Nogueira CW.	Neuroscience. 2011 Oct 13;193:300-9. Epub 2011 Jul 27.	Neuroscience. 2011	PubMed	citation	PMID:21820494	pubmed	21820494	create date:2011/08/09 | first author:Bortolatto CF
Individual auditory thalamic reticular neurons have large and cross-modal sources of cortical and thalamic inputs.	/pubmed/21820493	Yu XJ, Meng XK, Xu XX, He J.	Neuroscience. 2011 Oct 13;193:122-31. Epub 2011 Jul 27.	Neuroscience. 2011	PubMed	citation	PMID:21820493	pubmed	21820493	create date:2011/08/09 | first author:Yu XJ
Effects of treadmill exercise on the expression of netrin-1 and its receptors in rat brain after cerebral ischemia.	/pubmed/21820492	Liu N, Huang H, Lin F, Chen A, Zhang Y, Chen R, Du H.	Neuroscience. 2011 Oct 27;194:349-58. Epub 2011 Jul 27.	Neuroscience. 2011	PubMed	citation	PMID:21820492	pubmed	21820492	create date:2011/08/09 | first author:Liu N
Phosphodiesterase-5 is a therapeutic target for peripheral neuropathy in diabetic mice.	/pubmed/21820491	Wang L, Chopp M, Szalad A, Liu Z, Bolz M, Alvarez FM, Lu M, Zhang L, Cui Y, Zhang RL, Zhang ZG.	Neuroscience. 2011 Oct 13;193:399-410. Epub 2011 Jul 27.	Neuroscience. 2011	PubMed	citation	PMID:21820491	pubmed	21820491	create date:2011/08/09 | first author:Wang L
GABA(B) restrains release from singly-evoked GABA terminals.	/pubmed/21820490	Jin YH, Andresen MC.	Neuroscience. 2011 Oct 13;193:54-62. Epub 2011 Jul 27.	Neuroscience. 2011	PubMed	citation	PMID:21820490	pubmed	21820490	create date:2011/08/09 | first author:Jin YH
Alcohol induces synaptotagmin 1 expression in neurons via activation of heat shock factor 1.	/pubmed/21816209	Varodayan FP, Pignataro L, Harrison NL.	Neuroscience. 2011 Oct 13;193:63-71. Epub 2011 Jul 27.	Neuroscience. 2011	PubMed	citation	PMID:21816209	pubmed	21816209	create date:2011/08/06 | first author:Varodayan FP
Pre-aggregated Aβ(25-35) alters arginine metabolism in the rat hippocampus and prefrontal cortex.	/pubmed/21807072	Liu P, Jing Y, Collie ND, Campbell SA, Zhang H.	Neuroscience. 2011 Oct 13;193:269-82. Epub 2011 Jul 27.	Neuroscience. 2011	PubMed	citation	PMID:21807072	pubmed	21807072	create date:2011/08/03 | first author:Liu P
Prenatal stress and neonatal handling induce sex-specific changes in dendritic complexity and dendritic spine density in hippocampal subregions of prepubertal rats.	/pubmed/21807071	Bock J, Murmu MS, Biala Y, Weinstock M, Braun K.	Neuroscience. 2011 Oct 13;193:34-43. Epub 2011 Jul 27.	Neuroscience. 2011	PubMed	citation	PMID:21807071	pubmed	21807071	create date:2011/08/03 | first author:Bock J
Distribution of ecto-nucleotidases in mouse sensory circuits suggests roles for nucleoside triphosphate diphosphohydrolase-3 in nociception and mechanoreception.	/pubmed/21807070	Vongtau HO, Lavoie EG, Sévigny J, Molliver DC.	Neuroscience. 2011 Oct 13;193:387-98. Epub 2011 Jul 27.	Neuroscience. 2011	PubMed	citation	PMID:21807070	pubmed	21807070	create date:2011/08/03 | first author:Vongtau HO
Spatial organization of receptive fields in the auditory midbrain of awake mouse.	/pubmed/21807069	Portfors CV, Mayko ZM, Jonson K, Cha GF, Roberts PD.	Neuroscience. 2011 Oct 13;193:429-39. Epub 2011 Jul 24.	Neuroscience. 2011	PubMed	citation	PMID:21807069	pubmed	21807069	create date:2011/08/03 | first author:Portfors CV
Blockade of GABA(B) receptors facilitates evoked neurotransmitter release at spinal dorsal horn synapse.	/pubmed/21807068	Yang K, Ma H.	Neuroscience. 2011 Oct 13;193:411-20. Epub 2011 Jul 27.	Neuroscience. 2011	PubMed	citation	PMID:21807068	pubmed	21807068	create date:2011/08/03 | first author:Yang K
Early-life exposure to lipopolysaccharide reduces the severity of experimental autoimmune encephalomyelitis in adulthood and correlated with increased urine corticosterone and apoptotic CD4+ T cells.	/pubmed/21807067	Wang ZW, Wang P, Lin FH, Li XL, Li XF, O'Byrne KT, Hou ST, Zheng RY.	Neuroscience. 2011 Oct 13;193:283-90. Epub 2011 Jul 27.	Neuroscience. 2011	PubMed	citation	PMID:21807067	pubmed	21807067	create date:2011/08/03 | first author:Wang ZW
Potential mechanisms for hypoalgesia induced by anti-nerve growth factor immunoglobulin are identified using autoimmune nerve growth factor deprivation.	/pubmed/21802499	Hoffman EM, Zhang Z, Anderson MB, Schechter R, Miller KE.	Neuroscience. 2011 Oct 13;193:452-65. Epub 2011 Jul 28.	Neuroscience. 2011	PubMed	citation	PMID:21802499	pubmed	21802499	create date:2011/08/02 | first author:Hoffman EM
Hydroxylated and non-hydroxylated sulfatide are distinctly distributed in the human cerebral cortex.	/pubmed/21802498	Yuki D, Sugiura Y, Zaima N, Akatsu H, Hashizume Y, Yamamoto T, Fujiwara M, Sugiyama K, Setou M.	Neuroscience. 2011 Oct 13;193:44-53. Epub 2011 Jul 28.	Neuroscience. 2011	PubMed	citation	PMID:21802498	pubmed	21802498	create date:2011/08/02 | first author:Yuki D
Differential effects of histamine H(3) receptor inverse agonist thioperamide, given alone or in combination with the N-methyl-d-aspartate receptor antagonist dizocilpine, on reconsolidation and consolidation of a contextual fear memory in mice.	/pubmed/21802497	Charlier Y, Tirelli E.	Neuroscience. 2011 Oct 13;193:132-42. Epub 2011 Jul 28.	Neuroscience. 2011	PubMed	citation	PMID:21802497	pubmed	21802497	create date:2011/08/02 | first author:Charlier Y
Lateral habenular neurons projecting to reward-processing monoaminergic nuclei express hyperpolarization-activated cyclic nucleotid-gated cation channels.	/pubmed/21798320	Poller WC, Bernard R, Derst C, Weiss T, Madai VI, Veh RW.	Neuroscience. 2011 Oct 13;193:205-16. Epub 2011 Jul 24.	Neuroscience. 2011	PubMed	citation	PMID:21798320	pubmed	21798320	create date:2011/07/30 | first author:Poller WC
Neuromagnetic responses reveal the cortical timing of audiovisual synchrony.	/pubmed/21787844	Franciotti R, Brancucci A, Della Penna S, Onofrj M, Tommasi L.	Neuroscience. 2011 Oct 13;193:182-92. Epub 2011 Jul 20.	Neuroscience. 2011	PubMed	citation	PMID:21787844	pubmed	21787844	create date:2011/07/27 | first author:Franciotti R
Functional reorganization of the presynaptic dopaminergic terminal in parkinsonism.	/pubmed/21787843	Bergstrom BP, Sanberg SG, Andersson M, Mithyantha J, Carroll FI, Garris PA.	Neuroscience. 2011 Oct 13;193:310-22. Epub 2011 Jul 20.	Neuroscience. 2011	PubMed	citation	PMID:21787843	pubmed	21787843	create date:2011/07/27 | first author:Bergstrom BP
How accentuation influences semantic short-term memory representations during on-line speech processing: an event-related potential study.	/pubmed/21787842	Li XQ, Lu Y.	Neuroscience. 2011 Oct 13;193:217-28. Epub 2011 Jul 20.	Neuroscience. 2011	PubMed	citation	PMID:21787842	pubmed	21787842	create date:2011/07/27 | first author:Li XQ
H2S releasing aspirin protects amyloid beta induced cell toxicity in BV-2 microglial cells.	/pubmed/21784135	Liu YY, Sparatore A, Del Soldato P, Bian JS.	Neuroscience. 2011 Oct 13;193:80-8. Epub 2011 Jul 18.	Neuroscience. 2011	PubMed	citation	PMID:21784135	pubmed	21784135	create date:2011/07/26 | first author:Liu YY
Nerve growth factor augments neuronal responsiveness to noradrenaline in cultured dorsal root ganglion neurons of rats.	/pubmed/21784134	Zhang Q, Tan Y.	Neuroscience. 2011 Oct 13;193:72-9. Epub 2011 Jul 20.	Neuroscience. 2011	PubMed	citation	PMID:21784134	pubmed	21784134	create date:2011/07/26 | first author:Zhang Q
Serotonergic inputs to FoxP2 neurons of the pre-locus coeruleus and parabrachial nuclei that project to the ventral tegmental area.	/pubmed/21784133	Miller RL, Stein MK, Loewy AD.	Neuroscience. 2011 Oct 13;193:229-40. Epub 2011 Jul 18.	Neuroscience. 2011	PubMed	citation	PMID:21784133	pubmed	21784133	create date:2011/07/26 | first author:Miller RL
Antagonism of cannabinoid 1 receptors reverses the anxiety-like behavior induced by central injections of corticotropin-releasing factor and cocaine withdrawal.	/pubmed/21784132	Kupferschmidt DA, Newman AE, Boonstra R, Erb S.	Neuroscience. 2011 Jul 14. [Epub ahead of print]	Neuroscience. 2011	PubMed	citation	PMID:21784132	pubmed	21784132	create date:2011/07/26 | first author:Kupferschmidt DA
Heat shock protein 70 kDa over-expression and 1-methyl-4-phenyl-1,2,3,6-tetrahydropyridine-induced nigrostriatal degeneration in mice.	/pubmed/21782904	Gao L, Díaz-Martín J, Dillmann WH, López-Barneo J.	Neuroscience. 2011 Oct 13;193:323-9. Epub 2011 Jul 20.	Neuroscience. 2011	PubMed	citation	PMID:21782904	pubmed	21782904	create date:2011/07/26 | first author:Gao L
Local and retrograde gene transfer into primate neuronal pathways via adeno-associated virus serotype 8 and 9.	/pubmed/21782903	Masamizu Y, Okada T, Kawasaki K, Ishibashi H, Yuasa S, Takeda S, Hasegawa I, Nakahara K.	Neuroscience. 2011 Oct 13;193:249-58. Epub 2011 Jul 18.	Neuroscience. 2011	PubMed	citation	PMID:21782903	pubmed	21782903	create date:2011/07/26 | first author:Masamizu Y
In vivo detection of cortical abnormalities in BCNU-treated rats, model of cortical dysplasia, using manganese-enhanced magnetic resonance imaging.	/pubmed/21782902	Moroni RF, Zucca I, Inverardi F, Mastropietro A, Regondi MC, Spreafico R, Frassoni C.	Neuroscience. 2011 Sep 29;192:564-71. Epub 2011 Jul 18.	Neuroscience. 2011	PubMed	citation	PMID:21782902	pubmed	21782902	create date:2011/07/26 | first author:Moroni RF
Antecedent descriptions change brain reactivity to emotional stimuli: a functional magnetic resonance imaging study of an extrinsic and incidental reappraisal strategy.	/pubmed/21782901	Mocaiber I, Sanchez TA, Pereira MG, Erthal FS, Joffily M, Araujo DB, Volchan E, de Oliveira L.	Neuroscience. 2011 Oct 13;193:241-8. Epub 2011 Jul 20.	Neuroscience. 2011	PubMed	citation	PMID:21782901	pubmed	21782901	create date:2011/07/26 | first author:Mocaiber I
Acute postnatal exposure to di(2-ethylhexyl) phthalate adversely impacts hippocampal development in the male rat.	/pubmed/21782900	Smith CA, Macdonald A, Holahan MR.	Neuroscience. 2011 Oct 13;193:100-8. Epub 2011 Jul 18.	Neuroscience. 2011	PubMed	citation	PMID:21782900	pubmed	21782900	create date:2011/07/26 | first author:Smith CA
Cyclophosphamide-induced disruption of umami taste functions and taste epithelium.	/pubmed/21782899	Mukherjee N, Delay ER.	Neuroscience. 2011 Sep 29;192:732-45. Epub 2011 Jul 18.	Neuroscience. 2011	PubMed	citation	PMID:21782899	pubmed	21782899	create date:2011/07/26 | first author:Mukherjee N
Diazepam-induced neuronal plasticity attenuates locomotor responses to morphine and amphetamine challenges in mice.	/pubmed/21782898	Panhelainen AE, Vekovischeva OY, Aitta-Aho T, Rasanen I, Ojanperä I, Korpi ER.	Neuroscience. 2011 Sep 29;192:312-21. Epub 2011 Jul 18.	Neuroscience. 2011	PubMed	citation	PMID:21782898	pubmed	21782898	create date:2011/07/26 | first author:Panhelainen AE
Different expression of tissue inhibitor of metalloproteinase family members in rat dorsal root ganglia and their changes after peripheral nerve injury.	/pubmed/21782897	Huang B, Zhao X, Zheng LB, Zhang L, Ni B, Wang YW.	Neuroscience. 2011 Oct 13;193:421-8. Epub 2011 Jul 20.	Neuroscience. 2011	PubMed	citation	PMID:21782897	pubmed	21782897	create date:2011/07/26 | first author:Huang B
The effects of chronic tinnitus caused by acoustic trauma on social behaviour and anxiety in rats.	/pubmed/21782007	Zheng Y, Hamilton E, McNamara E, Smith PF, Darlington CL.	Neuroscience. 2011 Oct 13;193:143-53. Epub 2011 Jul 18.	Neuroscience. 2011	PubMed	citation	PMID:21782007	pubmed	21782007	create date:2011/07/26 | first author:Zheng Y
Critical and complex role of N-methyl-D-aspartate receptors in long-term depression at CA3-CA1 synapses in the developing hippocampus.	/pubmed/21777662	Strandberg J, Gustafsson B.	Neuroscience. 2011 Sep 29;192:54-66. Epub 2011 Jul 18.	Neuroscience. 2011	PubMed	citation	PMID:21777662	pubmed	21777662	create date:2011/07/23 | first author:Strandberg J
Intravenous antiarrhythmic doses of lidocaine increase the survival rate of CA1 neurons and improve cognitive outcome after transient global cerebral ischemia in rats.	/pubmed/21777661	Popp SS, Lei B, Kelemen E, Fenton AA, Cottrell JE, Kass IS.	Neuroscience. 2011 Sep 29;192:537-49. Epub 2011 Jul 14.	Neuroscience. 2011	PubMed	citation	PMID:21777661	pubmed	21777661	create date:2011/07/23 | first author:Popp SS
Spatial learning-induced accumulation of agmatine and glutamate at hippocampal CA1 synaptic terminals.	/pubmed/21777660	Seo S, Liu P, Leitch B.	Neuroscience. 2011 Sep 29;192:28-36. Epub 2011 Jul 18.	Neuroscience. 2011	PubMed	citation	PMID:21777660	pubmed	21777660	create date:2011/07/23 | first author:Seo S
Pharmacological investigations on potential of peroxisome proliferator-activated receptor-gamma agonists in hyperhomocysteinemia-induced vascular dementia in rats.	/pubmed/21777659	Sain H, Sharma B, Jaggi AS, Singh N.	Neuroscience. 2011 Sep 29;192:322-33. Epub 2011 Jul 14.	Neuroscience. 2011	PubMed	citation	PMID:21777659	pubmed	21777659	create date:2011/07/23 | first author:Sain H
A single high dose of methamphetamine induces apoptotic and necrotic striatal cell loss lasting up to 3 months in mice.	/pubmed/21771641	Tulloch I, Afanador L, Mexhitaj I, Ghazaryan N, Garzagongora AG, Angulo JA.	Neuroscience. 2011 Oct 13;193:162-9. Epub 2011 Jul 14.	Neuroscience. 2011	PubMed	citation	PMID:21771641	pubmed	21771641	create date:2011/07/21 | first author:Tulloch I
Inhibition of hippocampal neurogenesis by sleep deprivation is independent of circadian disruption and melatonin suppression.	/pubmed/21771640	Mueller AD, Mear RJ, Mistlberger RE.	Neuroscience. 2011 Oct 13;193:170-81. Epub 2011 Jul 14.	Neuroscience. 2011	PubMed	citation	PMID:21771640	pubmed	21771640	create date:2011/07/21 | first author:Mueller AD
α1-adrenergic receptors facilitate inhibitory neurotransmission to cardiac vagal neurons in the nucleus ambiguus.	/pubmed/21771639	Boychuk CR, Bateman RJ, Philbin KE, Mendelowitz D.	Neuroscience. 2011 Oct 13;193:154-61. Epub 2011 Jul 18.	Neuroscience. 2011	PubMed	citation	PMID:21771639	pubmed	21771639	create date:2011/07/21 | first author:Boychuk CR
The effects of footshock and immobilization stress on tyrosine hydroxylase phosphorylation in the rat locus coeruleus and adrenal gland.	/pubmed/21767616	Ong LK, Guan L, Stutz B, Dickson PW, Dunkley PR, Bobrovskaya L.	Neuroscience. 2011 Sep 29;192:20-7. Epub 2011 Jul 14.	Neuroscience. 2011	PubMed	citation	PMID:21767616	pubmed	21767616	create date:2011/07/20 | first author:Ong LK
Nucleus-specific effects of meal duration on daily profiles of Period1 and Period2 protein expression in rats housed under restricted feeding.	/pubmed/21767615	Verwey M, Amir S.	Neuroscience. 2011 Sep 29;192:304-11. Epub 2011 Jul 14.	Neuroscience. 2011	PubMed	citation	PMID:21767615	pubmed	21767615	create date:2011/07/20 | first author:Verwey M
Vascular endothelial growth factor C acts as a neurotrophic factor for dopamine neurons in vitro and in vivo.	/pubmed/21767614	Piltonen M, Planken A, Leskelä O, Myöhänen TT, Hänninen AL, Auvinen P, Alitalo K, Andressoo JO, Saarma M, Männistö PT.	Neuroscience. 2011 Sep 29;192:550-63. Epub 2011 Jul 14.	Neuroscience. 2011	PubMed	citation	PMID:21767614	pubmed	21767614	create date:2011/07/20 | first author:Piltonen M
Cysteine 149 in the extracellular finger domain of acid-sensing ion channel 1b subunit is critical for zinc-mediated inhibition.	/pubmed/21767613	Jiang Q, Inoue K, Wu X, Papasian CJ, Wang JQ, Xiong ZG, Chu XP.	Neuroscience. 2011 Oct 13;193:89-99. Epub 2011 Jul 14.	Neuroscience. 2011	PubMed	citation	PMID:21767613	pubmed	21767613	create date:2011/07/20 | first author:Jiang Q
Spike frequency adaptation is developmentally regulated in substantia nigra pars compacta dopaminergic neurons.	/pubmed/21767612	Vandecasteele M, Deniau JM, Venance L.	Neuroscience. 2011 Sep 29;192:1-10. Epub 2011 Jul 14.	Neuroscience. 2011	PubMed	citation	PMID:21767612	pubmed	21767612	create date:2011/07/20 | first author:Vandecasteele M
Chronic variable physical stress during the peripubertal-juvenile period causes differential depressive and anxiogenic effects in the novelty-seeking phenotype: functional implications for hippocampal and amygdalar brain-derived neurotrophic factor and the mossy fibre plasticity.	/pubmed/21767611	Oztan O, Aydin C, Isgor C.	Neuroscience. 2011 Sep 29;192:334-44. Epub 2011 Jul 2.	Neuroscience. 2011	PubMed	citation	PMID:21767611	pubmed	21767611	create date:2011/07/20 | first author:Oztan O
Title	URL	Description	Details	ShortDetails	Resource	Type	Identifiers	Db	EntrezUID	Properties
Chronic stress modulates neural and cardiovascular responses during reversal learning.	/pubmed/21763760	Ohira H, Matsunaga M, Kimura K, Murakami H, Osumi T, Isowa T, Fukuyama S, Shinoda J, Yamada J.	Neuroscience. 2011 Oct 13;193:193-204. Epub 2011 Jul 14.	Neuroscience. 2011	PubMed	citation	PMID:21763760	pubmed	21763760	create date:2011/07/19 | first author:Ohira H
A quantitative study of neuronal nitric oxide synthase expression in laminae I-III of the rat spinal dorsal horn.	/pubmed/21763759	Sardella TC, Polgár E, Watanabe M, Todd AJ.	Neuroscience. 2011 Sep 29;192:708-20. Epub 2011 Jul 14.	Neuroscience. 2011	PubMed	citation	PMID:21763759	pubmed	21763759	create date:2011/07/19 | first author:Sardella TC
Mesenchymal stem cells rescue the Alzheimer's disease cell model from cell death induced by misfolded truncated tau.	/pubmed/21763758	Zilka N, Zilkova M, Kazmerova Z, Sarissky M, Cigankova V, Novak M.	Neuroscience. 2011 Oct 13;193:330-7. Epub 2011 Jul 14.	Neuroscience. 2011	PubMed	citation	PMID:21763758	pubmed	21763758	create date:2011/07/19 | first author:Zilka N
Central sensitization of nociceptive neurons in rat medullary dorsal horn involves purinergic P2X7 receptors.	/pubmed/21763757	Itoh K, Chiang CY, Li Z, Lee JC, Dostrovsky JO, Sessle BJ.	Neuroscience. 2011 Sep 29;192:721-31. Epub 2011 Jul 14.	Neuroscience. 2011	PubMed	citation	PMID:21763757	pubmed	21763757	create date:2011/07/19 | first author:Itoh K
Proteinase-activated receptor 2 sensitizes transient receptor potential vanilloid 1, transient receptor potential vanilloid 4, and transient receptor potential ankyrin 1 in paclitaxel-induced neuropathic pain.	/pubmed/21763756	Chen Y, Yang C, Wang ZJ.	Neuroscience. 2011 Oct 13;193:440-51. Epub 2011 Jul 14.	Neuroscience. 2011	PubMed	citation	PMID:21763756	pubmed	21763756	create date:2011/07/19 | first author:Chen Y
Nonspecific effects of the gap junction blocker mefloquine on fast hippocampal network oscillations in the adult rat in vitro.	/pubmed/21763755	Behrens CJ, Ul Haq R, Liotta A, Anderson ML, Heinemann U.	Neuroscience. 2011 Sep 29;192:11-9. Epub 2011 Jul 14.	Neuroscience. 2011	PubMed	citation	PMID:21763755	pubmed	21763755	create date:2011/07/19 | first author:Behrens CJ
Long-term ovariectomy decreases serotonin neuron number and gene expression in free ranging macaques.	/pubmed/21763405	Bethea CL, Smith AW, Centeno ML, Reddy AP.	Neuroscience. 2011 Sep 29;192:675-88. Epub 2011 Jul 2.	Neuroscience. 2011	PubMed	citation	PMID:21763405	pubmed	21763405	create date:2011/07/19 | first author:Bethea CL
Transcription factor Phox2 upregulates expression of norepinephrine transporter and dopamine β-hydroxylase in adult rat brains.	/pubmed/21763404	Fan Y, Huang J, Duffourc M, Kao RL, Ordway GA, Huang R, Zhu MY.	Neuroscience. 2011 Sep 29;192:37-53. Epub 2011 Jul 16.	Neuroscience. 2011	PubMed	citation	PMID:21763404	pubmed	21763404	create date:2011/07/19 | first author:Fan Y
Distribution of diacylglycerol lipase alpha, an endocannabinoid synthesizing enzyme, in the rat forebrain.	/pubmed/21756982	Suárez J, Ortíz O, Puente N, Bermúdez-Silva FJ, Blanco E, Fernández-Llebrez P, Grandes P, de Fonseca FR, Moratalla R.	Neuroscience. 2011 Sep 29;192:112-31. Epub 2011 Jun 26.	Neuroscience. 2011	PubMed	citation	PMID:21756982	pubmed	21756982	create date:2011/07/16 | first author:Suárez J
Spatial and temporal characteristics of vestibular convergence.	/pubmed/21756981	McArthur KL, Zakir M, Haque A, Dickman JD.	Neuroscience. 2011 Sep 29;192:361-71. Epub 2011 Jul 1.	Neuroscience. 2011	PubMed	citation	PMID:21756981	pubmed	21756981	create date:2011/07/16 | first author:McArthur KL
Exercise influences hippocampal plasticity by modulating brain-derived neurotrophic factor processing.	/pubmed/21756980	Ding Q, Ying Z, Gómez-Pinilla F.	Neuroscience. 2011 Sep 29;192:773-80. Epub 2011 Jun 29.	Neuroscience. 2011	PubMed	citation	PMID:21756980	pubmed	21756980	create date:2011/07/16 | first author:Ding Q
Functional interactions within striatal microcircuit in animal models of huntington's disease.	/pubmed/21756979	Ghiglieri V, Bagetta V, Calabresi P, Picconi B.	Neuroscience. 2011 Jul 1. [Epub ahead of print]	Neuroscience. 2011	PubMed	citation	PMID:21756979	pubmed	21756979	create date:2011/07/16 | first author:Ghiglieri V
Pregnenolone as a novel therapeutic candidate in schizophrenia: emerging preclinical and clinical evidence.	/pubmed/21756978	Marx CE, Bradford DW, Hamer RM, Naylor JC, Allen TB, Lieberman JA, Strauss JL, Kilts JD.	Neuroscience. 2011 Sep 15;191:78-90. Epub 2011 Jul 1. Review.	Neuroscience. 2011	PubMed	citation	PMID:21756978	pubmed	21756978	create date:2011/07/16 | first author:Marx CE
Curculigoside A attenuates experimental cerebral ischemia injury in vitro and vivo.	/pubmed/21756977	Jiang W, Fu F, Tian J, Zhu H, Hou J.	Neuroscience. 2011 Sep 29;192:572-9. Epub 2011 Jul 1.	Neuroscience. 2011	PubMed	citation	PMID:21756977	pubmed	21756977	create date:2011/07/16 | first author:Jiang W
The selective and competitive N-methyl-D-aspartate receptor antagonist, (-)-6-phosphonomethyl-deca-hydroisoquinoline-3-carboxylic acid, prevents synaptic toxicity induced by amyloid-β in mice.	/pubmed/21756976	Bicca MA, Figueiredo CP, Piermartiri TC, Meotti FC, Bouzon ZL, Tasca CI, Medeiros R, Calixto JB.	Neuroscience. 2011 Sep 29;192:631-41. Epub 2011 Jul 1.	Neuroscience. 2011	PubMed	citation	PMID:21756976	pubmed	21756976	create date:2011/07/16 | first author:Bicca MA
Fragile X protein expression is linked to visual functions in healthy male volunteers.	/pubmed/21749915	Kéri S, Benedek G.	Neuroscience. 2011 Sep 29;192:345-50. Epub 2011 Jul 1.	Neuroscience. 2011	PubMed	citation	PMID:21749915	pubmed	21749915	create date:2011/07/14 | first author:Kéri S
The Fitts task reveals impairments in planning and online control of movement in Friedreich ataxia: reduced cerebellar-cortico connectivity?	/pubmed/21749914	Corben LA, Georgiou-Karistianis N, Bradshaw JL, Hocking DR, Churchyard AJ, Delatycki MB.	Neuroscience. 2011 Sep 29;192:382-90. Epub 2011 Jun 25.	Neuroscience. 2011	PubMed	citation	PMID:21749914	pubmed	21749914	create date:2011/07/14 | first author:Corben LA
Serotonin receptor activity is necessary for olfactory learning and memory in Drosophila melanogaster.	/pubmed/21749913	Johnson O, Becnel J, Nichols CD.	Neuroscience. 2011 Sep 29;192:372-81. Epub 2011 Jun 25.	Neuroscience. 2011	PubMed	citation	PMID:21749913	pubmed	21749913	create date:2011/07/14 | first author:Johnson O
Dopamine D5 receptors are localized at asymmetric synapses in the rat hippocampus.	/pubmed/21749912	Medin T, Owe SG, Rinholm JE, Larsson M, Sagvolden T, Storm-Mathisen J, Bergersen LH.	Neuroscience. 2011 Sep 29;192:164-71. Epub 2011 Jun 25.	Neuroscience. 2011	PubMed	citation	PMID:21749912	pubmed	21749912	create date:2011/07/14 | first author:Medin T
Neural 17β-estradiol facilitates long-term potentiation in the hippocampal CA1 region.	/pubmed/21749911	Grassi S, Tozzi A, Costa C, Tantucci M, Colcelli E, Scarduzio M, Calabresi P, Pettorossi VE.	Neuroscience. 2011 Sep 29;192:67-73. Epub 2011 Jul 1.	Neuroscience. 2011	PubMed	citation	PMID:21749911	pubmed	21749911	create date:2011/07/14 | first author:Grassi S
The retinoid, 6-[3-adamantyl-4-hydroxyphenyl]-2-napthalene carboxylic acid, controls proliferative, morphological, and inflammatory responses involved in microglial activation without cytotoxic effects.	/pubmed/21749910	Farso MC, Krantic S, Rubio M, Sarfati M, Quirion R.	Neuroscience. 2011 Sep 29;192:172-84. Epub 2011 Jun 26.	Neuroscience. 2011	PubMed	citation	PMID:21749910	pubmed	21749910	create date:2011/07/14 | first author:Farso MC
Na+ appetite induced by depleting extracellular fluid volume activates the enkephalin/mu-opioid receptor system in the rat forebrain.	/pubmed/21745545	Grondin ME, Gobeil-Simard A, Drolet G, Mouginot D.	Neuroscience. 2011 Sep 29;192:398-412. Epub 2011 Jun 25.	Neuroscience. 2011	PubMed	citation	PMID:21745545	pubmed	21745545	create date:2011/07/13 | first author:Grondin ME
GABAA receptors mediate motoneuron tonic inhibition in the turtle spinal cord.	/pubmed/21745544	Castro A, Aguilar J, Andrés C, Felix R, Delgado-Lezama R.	Neuroscience. 2011 Sep 29;192:74-80. Epub 2011 Jul 1.	Neuroscience. 2011	PubMed	citation	PMID:21745544	pubmed	21745544	create date:2011/07/13 | first author:Castro A
Proprioceptive deficits in Parkinson's disease patients with freezing of gait.	/pubmed/21745543	Tan T, Almeida QJ, Rahimi F.	Neuroscience. 2011 Sep 29;192:746-52. Epub 2011 Jul 1.	Neuroscience. 2011	PubMed	citation	PMID:21745543	pubmed	21745543	create date:2011/07/13 | first author:Tan T
Immunological responses of astroglia in the rat brain under acute stress: interleukin 1 beta co-localized in astroglia.	/pubmed/21745542	Sugama S, Takenouchi T, Sekiyama K, Kitani H, Hashimoto M.	Neuroscience. 2011 Sep 29;192:429-37. Epub 2011 Jun 26.	Neuroscience. 2011	PubMed	citation	PMID:21745542	pubmed	21745542	create date:2011/07/13 | first author:Sugama S
Effect of different exercise protocols on histone acetyltransferases and histone deacetylases activities in rat hippocampus.	/pubmed/21745541	Elsner VR, Lovatel GA, Bertoldi K, Vanzella C, Santos FM, Spindler C, de Almeida EF, Nardin P, Siqueira IR.	Neuroscience. 2011 Sep 29;192:580-7. Epub 2011 Jul 1.	Neuroscience. 2011	PubMed	citation	PMID:21745541	pubmed	21745541	create date:2011/07/13 | first author:Elsner VR
Astroglial reaction to delta opioid peptide [D-Ala2, D-Leu5] enkephalin confers neuroprotection against global ischemia in the adult rat hippocampus.	/pubmed/21745540	Duan YL, Wang SY, Zeng QW, Su DS, Li W, Wang XR, Zhao Z.	Neuroscience. 2011 Sep 29;192:81-90. Epub 2011 Jul 1.	Neuroscience. 2011	PubMed	citation	PMID:21745540	pubmed	21745540	create date:2011/07/13 | first author:Duan YL
Emotional arousal to negative information after traumatic experiences: an event-related brain potential study.	/pubmed/21745539	Wei DT, Qiu J, Du X, Luo YJ.	Neuroscience. 2011 Sep 29;192:391-7. Epub 2011 Jun 25.	Neuroscience. 2011	PubMed	citation	PMID:21745539	pubmed	21745539	create date:2011/07/13 | first author:Wei DT
Changes in postnatal norepinephrine alter alpha-2 adrenergic receptor development.	/pubmed/21742019	Sanders JD, Happe HK, Bylund DB, Murrin LC.	Neuroscience. 2011 Sep 29;192:761-72. Epub 2011 Jun 22.	Neuroscience. 2011	PubMed	citation	PMID:21742019	pubmed	21742019	create date:2011/07/12 | first author:Sanders JD
Co-expression studies of the orphan carrier protein Slc10a4 and the vesicular carriers VAChT and VMAT2 in the rat central and peripheral nervous system.	/pubmed/21742018	Burger S, Döring B, Hardt M, Beuerlein K, Gerstberger R, Geyer J.	Neuroscience. 2011 Oct 13;193:109-21. Epub 2011 Jul 1.	Neuroscience. 2011	PubMed	citation	PMID:21742018	pubmed	21742018	create date:2011/07/12 | first author:Burger S
High-fat diet selectively protects against the effects of chronic social stress in the mouse.	/pubmed/21742017	Finger BC, Dinan TG, Cryan JF.	Neuroscience. 2011 Sep 29;192:351-60. Epub 2011 Jul 1.	Neuroscience. 2011	PubMed	citation	PMID:21742017	pubmed	21742017	create date:2011/07/12 | first author:Finger BC
SynGAP moves out of the core of the postsynaptic density upon depolarization.	/pubmed/21736925	Yang Y, Tao-Cheng JH, Reese TS, Dosemeci A.	Neuroscience. 2011 Sep 29;192:132-9. Epub 2011 Jun 26.	Neuroscience. 2011	PubMed	citation	PMID:21736925	pubmed	21736925	create date:2011/07/09 | first author:Yang Y
Cholinergic modulation on spike timing-dependent plasticity in hippocampal CA1 network.	/pubmed/21736924	Sugisaki E, Fukushima Y, Tsukada M, Aihara T.	Neuroscience. 2011 Sep 29;192:91-101. Epub 2011 Jun 28.	Neuroscience. 2011	PubMed	citation	PMID:21736924	pubmed	21736924	create date:2011/07/09 | first author:Sugisaki E
Progesterone attenuates demyelination and microglial reaction in the lysolecithin-injured spinal cord.	/pubmed/21736923	Garay L, Tüngler V, Deniselle MC, Lima A, Roig P, De Nicola AF.	Neuroscience. 2011 Sep 29;192:588-97. Epub 2011 Jun 28.	Neuroscience. 2011	PubMed	citation	PMID:21736923	pubmed	21736923	create date:2011/07/09 | first author:Garay L
Central neural responses to restraint stress are altered in rats with an early life history of repeated brief maternal separation.	/pubmed/21736922	Banihashemi L, O'Neill EJ, Rinaman L.	Neuroscience. 2011 Sep 29;192:413-28. Epub 2011 Jun 26.	Neuroscience. 2011	PubMed	citation	PMID:21736922	pubmed	21736922	create date:2011/07/09 | first author:Banihashemi L
Glyceraldehyde-3-phosphate dehydrogenase: activity inhibition and protein overexpression in rotenone models for Parkinson's disease.	/pubmed/21736921	Huang J, Xiong N, Chen C, Xiong J, Jia M, Zhang Z, Cao X, Liang Z, Sun S, Lin Z, Wang T.	Neuroscience. 2011 Sep 29;192:598-608. Epub 2011 Jun 23.	Neuroscience. 2011	PubMed	citation	PMID:21736921	pubmed	21736921	create date:2011/07/09 | first author:Huang J
Brain-derived neurotrophic factor enhances the hippocampal expression of key postsynaptic proteins in vivo including the monocarboxylate transporter MCT2.	/pubmed/21736920	Robinet C, Pellerin L.	Neuroscience. 2011 Sep 29;192:155-63. Epub 2011 Jun 28.	Neuroscience. 2011	PubMed	citation	PMID:21736920	pubmed	21736920	create date:2011/07/09 | first author:Robinet C
Proteomic analysis of short- and intermediate-term memory in Hermissenda.	/pubmed/21736919	Crow T, Xue-Bian JJ.	Neuroscience. 2011 Sep 29;192:102-11. Epub 2011 Jun 28.	Neuroscience. 2011	PubMed	citation	PMID:21736919	pubmed	21736919	create date:2011/07/09 | first author:Crow T
Nuclear factor-kappa β regulates Notch signaling in production of proinflammatory cytokines and nitric oxide in murine BV-2 microglial cells.	/pubmed/21729740	Cao Q, Kaur C, Wu CY, Lu J, Ling EA.	Neuroscience. 2011 Sep 29;192:140-54. Epub 2011 Jun 26.	Neuroscience. 2011	PubMed	citation	PMID:21729740	pubmed	21729740	create date:2011/07/07 | first author:Cao Q
Uncoupling protein 2 knockout exacerbates depression-like behaviors in mice via enhancing inflammatory response.	/pubmed/21729739	Sun XL, Liu Y, Dai T, Ding JH, Hu G.	Neuroscience. 2011 Sep 29;192:507-14. Epub 2011 Jun 23.	Neuroscience. 2011	PubMed	citation	PMID:21729739	pubmed	21729739	create date:2011/07/07 | first author:Sun XL
Expression, distribution and glutamate uptake activity of high affinity-excitatory aminoacid transporters in in vitro cultures of embryonic rat dorsal root ganglia.	/pubmed/21726604	Carozzi VA, Zoia CP, Maggioni D, Verga E, Marmiroli P, Ferrarese C, Cavaletti G.	Neuroscience. 2011 Sep 29;192:275-84. Epub 2011 Jun 24.	Neuroscience. 2011	PubMed	citation	PMID:21726604	pubmed	21726604	create date:2011/07/06 | first author:Carozzi VA
Inhibition of mitochondrial Na+-dependent Ca²+ efflux by 17β-estradiol in the rat hippocampus.	/pubmed/21726603	Petrović S, Veličković N, Stanojević I, Milošević M, Drakulić D, Stanojlović M, Horvat A.	Neuroscience. 2011 Sep 29;192:195-204. Epub 2011 Jul 2.	Neuroscience. 2011	PubMed	citation	PMID:21726603	pubmed	21726603	create date:2011/07/06 | first author:Petrović S
Increased interactions between PKA and NF-κB signaling in the hippocampus following loss of cholinergic input.	/pubmed/21723926	Lim CS, Hwang YK, Kim D, Cho SH, Bañuelos C, Bizon JL, Han JS.	Neuroscience. 2011 Sep 29;192:485-93. Epub 2011 Jun 24.	Neuroscience. 2011	PubMed	citation	PMID:21723926	pubmed	21723926	create date:2011/07/05 | first author:Lim CS
Posterior hypothalamic nucleus deep brain stimulation restores locomotion in rats with haloperidol-induced akinesia but not skilled forelimb use in pellet reaching and lever pressing.	/pubmed/21723925	Young CK, Whishaw IQ, Bland BH.	Neuroscience. 2011 Sep 29;192:452-8. Epub 2011 Jul 1.	Neuroscience. 2011	PubMed	citation	PMID:21723925	pubmed	21723925	create date:2011/07/05 | first author:Young CK
Progressive centralization of midbrain hyperactivity after acoustic trauma.	/pubmed/21723924	Mulders WH, Robertson D.	Neuroscience. 2011 Sep 29;192:753-60. Epub 2011 Jun 24.	Neuroscience. 2011	PubMed	citation	PMID:21723924	pubmed	21723924	create date:2011/07/05 | first author:Mulders WH
Metabotropic glutamate receptor 5 promotes proliferation of human neural stem/progenitor cells with activation of mitogen-activated protein kinases signaling pathway in vitro.	/pubmed/21723923	Zhao L, Jiao Q, Yang P, Chen X, Zhang J, Zhao B, Zheng P, Liu Y.	Neuroscience. 2011 Sep 29;192:185-94. Epub 2011 Jun 23.	Neuroscience. 2011	PubMed	citation	PMID:21723923	pubmed	21723923	create date:2011/07/05 | first author:Zhao L
Calpain inhibition protected spinal cord motoneurons against 1-methyl-4-phenylpyridinium ion and rotenone.	/pubmed/21723922	Samantaray S, Knaryan VH, Le Gal C, Ray SK, Banik NL.	Neuroscience. 2011 Sep 29;192:263-74. Epub 2011 Jun 22.	Neuroscience. 2011	PubMed	citation	PMID:21723922	pubmed	21723922	create date:2011/07/05 | first author:Samantaray S
Shaping of action potentials by type I and type II large-conductance Ca²+-activated K+ channels.	/pubmed/21723921	Jaffe DB, Wang B, Brenner R.	Neuroscience. 2011 Sep 29;192:205-18. Epub 2011 Jul 1.	Neuroscience. 2011	PubMed	citation	PMID:21723921	pubmed	21723921	create date:2011/07/05 | first author:Jaffe DB
Effects of chronic immobilization stress on anxiety-like behavior and basolateral amygdala morphology in Fmr1 knockout mice.	/pubmed/21723920	Qin M, Xia Z, Huang T, Smith CB.	Neuroscience. 2011 Oct 27;194:282-90. Epub 2011 Jun 22.	Neuroscience. 2011	PubMed	citation	PMID:21723920	pubmed	21723920	create date:2011/07/05 | first author:Qin M
Pathological basal ganglia activity in movement disorders.	/pubmed/21723919	Wichmann T, Dostrovsky JO.	Neuroscience. 2011 Dec 15;198:232-44. Epub 2011 Jun 22.	Neuroscience. 2011	PubMed	citation	PMID:21723919	pubmed	21723919	create date:2011/07/05 | first author:Wichmann T
Title	URL	Description	Details	ShortDetails	Resource	Type	Identifiers	Db	EntrezUID	Properties
Intrinsic dynamics and synaptic inputs control the activity patterns of subthalamic nucleus neurons in health and in Parkinson's disease.	/pubmed/21723918	Wilson CJ, Bevan MD.	Neuroscience. 2011 Dec 15;198:54-68. Epub 2011 Jun 22.	Neuroscience. 2011	PubMed	citation	PMID:21723918	pubmed	21723918	create date:2011/07/05 | first author:Wilson CJ
Prenatal stress induces long term stress vulnerability, compromising stress response systems in the brain and impairing extinction of conditioned fear after adult stress.	/pubmed/21723377	Green MK, Rani CS, Joshi A, Soto-Piña AE, Martinez PA, Frazer A, Strong R, Morilak DA.	Neuroscience. 2011 Sep 29;192:438-51. Epub 2011 Jun 22.	Neuroscience. 2011	PubMed	citation	PMID:21723377	pubmed	21723377	create date:2011/07/05 | first author:Green MK
Age-related auditory deficits in temporal processing in F-344 rats.	/pubmed/21723376	Parthasarathy A, Bartlett EL.	Neuroscience. 2011 Sep 29;192:619-30. Epub 2011 Jun 22.	Neuroscience. 2011	PubMed	citation	PMID:21723376	pubmed	21723376	create date:2011/07/05 | first author:Parthasarathy A
Hippocampal neuronal death induced by kainic acid and restraint stress is suppressed by exercise.	/pubmed/21722713	Kim BS, Kim MY, Leem YH.	Neuroscience. 2011 Oct 27;194:291-301. Epub 2011 Jun 29.	Neuroscience. 2011	PubMed	citation	PMID:21722713	pubmed	21722713	create date:2011/07/05 | first author:Kim BS
Reduced neurogenesis and pre-synaptic dysfunction in the olfactory bulb of a rat model of depression.	/pubmed/21722712	Yang D, Li Q, Fang L, Cheng K, Zhang R, Zheng P, Zhan Q, Qi Z, Zhong S, Xie P.	Neuroscience. 2011 Sep 29;192:609-18. Epub 2011 Jun 22.	Neuroscience. 2011	PubMed	citation	PMID:21722712	pubmed	21722712	create date:2011/07/05 | first author:Yang D
Semantic association of ecologically unrelated synchronous audio-visual information in cognitive integration: an event-related potential study.	/pubmed/21722711	Liu B, Wu G, Wang Z, Meng X, Wang Q.	Neuroscience. 2011 Sep 29;192:494-9. Epub 2011 Jun 29.	Neuroscience. 2011	PubMed	citation	PMID:21722711	pubmed	21722711	create date:2011/07/05 | first author:Liu B
Age-dependent regulation of depression-like behaviors through modulation of adrenergic receptor α₁A subtype expression revealed by the analysis of interleukin-1 receptor antagonist knockout mice.	/pubmed/21722710	Wakabayashi C, Kiyama Y, Kunugi H, Manabe T, Iwakura Y.	Neuroscience. 2011 Sep 29;192:475-84. Epub 2011 Jun 17.	Neuroscience. 2011	PubMed	citation	PMID:21722710	pubmed	21722710	create date:2011/07/05 | first author:Wakabayashi C
Sucrose modifies c-fos mRNA expression in the brain of rats maintained on feeding schedules.	/pubmed/21718761	Mitra A, Lenglos C, Martin J, Mbende N, Gagné A, Timofeeva E.	Neuroscience. 2011 Sep 29;192:459-74. Epub 2011 Jun 17.	Neuroscience. 2011	PubMed	citation	PMID:21718761	pubmed	21718761	create date:2011/07/02 | first author:Mitra A
Functional development of the vagal and glossopharyngeal nerve-related nuclei in the embryonic rat brainstem: optical mapping with a voltage-sensitive dye.	/pubmed/21718760	Momose-Sato Y, Nakamori T, Sato K.	Neuroscience. 2011 Sep 29;192:781-92. Epub 2011 Jun 14.	Neuroscience. 2011	PubMed	citation	PMID:21718760	pubmed	21718760	create date:2011/07/02 | first author:Momose-Sato Y
Catching falling objects: the role of the cerebellum in processing sensory-motor errors that may influence updating of feedforward commands. An fMRI study.	/pubmed/21718759	Fautrelle L, Pichat C, Ricolfi F, Peyrin C, Bonnetblanc F.	Neuroscience. 2011 Sep 8;190:135-44. Epub 2011 Jun 28.	Neuroscience. 2011	PubMed	citation	PMID:21718759	pubmed	21718759	create date:2011/07/02 | first author:Fautrelle L
Chronic sleep restriction causes a decrease in hippocampal volume in adolescent rats, which is not explained by changes in glucocorticoid levels or neurogenesis.	/pubmed/21718758	Novati A, Hulshof HJ, Koolhaas JM, Lucassen PJ, Meerlo P.	Neuroscience. 2011 Sep 8;190:145-55. Epub 2011 Jun 17.	Neuroscience. 2011	PubMed	citation	PMID:21718758	pubmed	21718758	create date:2011/07/02 | first author:Novati A
P/Q-type calcium channel ablation in a mice glycinergic synapse mediated by multiple types of Ca²+ channels alters transmitter release and short term plasticity.	/pubmed/21718757	Giugovaz-Tropper B, González-Inchauspe C, Di Guilmi MN, Urbano FJ, Forsythe ID, Uchitel OD.	Neuroscience. 2011 Sep 29;192:219-30. Epub 2011 Jun 14.	Neuroscience. 2011	PubMed	citation	PMID:21718757	pubmed	21718757	create date:2011/07/02 | first author:Giugovaz-Tropper B
RU486 (mifepristone) ameliorates cognitive dysfunction and reverses the down-regulation of astrocytic N-myc downstream-regulated gene 2 in streptozotocin-induced type-1 diabetic rats.	/pubmed/21712075	Zuo ZF, Wang W, Niu L, Kou ZZ, Zhu C, Wang W, Zhao XH, Luo DS, Zhang T, Zhang FX, Liu XZ, Wu SX, Li YQ.	Neuroscience. 2011 Sep 8;190:156-65. Epub 2011 Jun 15.	Neuroscience. 2011	PubMed	citation	PMID:21712075	pubmed	21712075	create date:2011/06/30 | first author:Zuo ZF
Orexin neurons in hypothalamic slice cultures are vulnerable to endoplasmic reticulum stress.	/pubmed/21712074	Michinaga S, Hisatsune A, Isohama Y, Katsuki H.	Neuroscience. 2011 Sep 8;190:289-300. Epub 2011 Jun 15.	Neuroscience. 2011	PubMed	citation	PMID:21712074	pubmed	21712074	create date:2011/06/30 | first author:Michinaga S
Viral-mediated expression of a constitutively active form of cAMP response element binding protein in the dentate gyrus increases long term synaptic plasticity.	/pubmed/21712073	Marchetti C, Tafi E, Marie H.	Neuroscience. 2011 Sep 8;190:21-6. Epub 2011 Jun 25.	Neuroscience. 2011	PubMed	citation	PMID:21712073	pubmed	21712073	create date:2011/06/30 | first author:Marchetti C
Molecular aspects involved in swimming exercise training reducing anhedonia in a rat model of depression.	/pubmed/21712072	Sigwalt AR, Budde H, Helmich I, Glaser V, Ghisoni K, Lanza S, Cadore EL, Lhullier FL, de Bem AF, Hohl A, de Matos FJ, de Oliveira PA, Prediger RD, Guglielmo LG, Latini A.	Neuroscience. 2011 Sep 29;192:661-74. Epub 2011 Jun 15.	Neuroscience. 2011	PubMed	citation	PMID:21712072	pubmed	21712072	create date:2011/06/30 | first author:Sigwalt AR
Expression of monocyte chemoattractant protein-1 and its induction by tumor necrosis factor receptor 1 in sensory neurons in the ventral rhizotomy model of neuropathic pain.	/pubmed/21712071	Jeon SM, Sung JK, Cho HJ.	Neuroscience. 2011 Sep 8;190:354-66. Epub 2011 Jun 25.	Neuroscience. 2011	PubMed	citation	PMID:21712071	pubmed	21712071	create date:2011/06/30 | first author:Jeon SM
The effect of low-energy laser irradiation on apoptotic factors following experimentally induced transient cerebral ischemia.	/pubmed/21712070	Yip KK, Lo SC, Leung MC, So KF, Tang CY, Poon DM.	Neuroscience. 2011 Sep 8;190:301-6. Epub 2011 Jun 17.	Neuroscience. 2011	PubMed	citation	PMID:21712070	pubmed	21712070	create date:2011/06/30 | first author:Yip KK
Chloride-mediated inhibition of the ictogenic neurones initiating genetically-determined absence seizures.	/pubmed/21704682	Chipaux M, Charpier S, Polack PO.	Neuroscience. 2011 Sep 29;192:642-51. Epub 2011 Jun 24.	Neuroscience. 2011	PubMed	citation	PMID:21704682	pubmed	21704682	create date:2011/06/28 | first author:Chipaux M
Calcium currents of olfactory bulb juxtaglomerular cells: profile and multiple conductance plateau potential simulation.	/pubmed/21704681	Masurkar AV, Chen WR.	Neuroscience. 2011 Sep 29;192:231-46. Epub 2011 Jun 12.	Neuroscience. 2011	PubMed	citation	PMID:21704681	pubmed	21704681	create date:2011/06/28 | first author:Masurkar AV
Time-course of hippocampal granule cell degeneration and changes in adult neurogenesis after adrenalectomy in rats.	/pubmed/21704680	Spanswick SC, Epp JR, Sutherland RJ.	Neuroscience. 2011 Sep 8;190:166-76. Epub 2011 Jun 14.	Neuroscience. 2011	PubMed	citation	PMID:21704680	pubmed	21704680	create date:2011/06/28 | first author:Spanswick SC
Vascular endothelial growth factor and platelet derived growth factor modulates the glial response to a cortical stab injury.	/pubmed/21704679	Norazit A, Nguyen MN, Dickson CG, Tuxworth G, Goss B, Mackay-Sim A, Meedeniya AC.	Neuroscience. 2011 Sep 29;192:652-60. Epub 2011 Jun 24.	Neuroscience. 2011	PubMed	citation	PMID:21704679	pubmed	21704679	create date:2011/06/28 | first author:Norazit A
Potassium currents of olfactory bulb juxtaglomerular cells: characterization, simulation, and implications for plateau potential firing.	/pubmed/21704678	Masurkar AV, Chen WR.	Neuroscience. 2011 Sep 29;192:247-62. Epub 2011 Jun 13.	Neuroscience. 2011	PubMed	citation	PMID:21704678	pubmed	21704678	create date:2011/06/28 | first author:Masurkar AV
Midkine regulates amphetamine-induced astrocytosis in striatum but has no effects on amphetamine-induced striatal dopaminergic denervation and addictive effects: functional differences between pleiotrophin and midkine.	/pubmed/21704677	Gramage E, Martín YB, Ramanah P, Pérez-García C, Herradón G.	Neuroscience. 2011 Sep 8;190:307-17. Epub 2011 Jun 12.	Neuroscience. 2011	PubMed	citation	PMID:21704677	pubmed	21704677	create date:2011/06/28 | first author:Gramage E
A restricted parabrachial pontine region is active during non-rapid eye movement sleep.	/pubmed/21704676	Torterolo P, Sampogna S, Chase MH.	Neuroscience. 2011 Sep 8;190:184-93. Epub 2011 Jun 15.	Neuroscience. 2011	PubMed	citation	PMID:21704676	pubmed	21704676	create date:2011/06/28 | first author:Torterolo P
Effect of protein glutathionylation on neuronal cytoskeleton: a potential link to neurodegeneration.	/pubmed/21704675	Carletti B, Passarelli C, Sparaco M, Tozzi G, Pastore A, Bertini E, Piemonte F.	Neuroscience. 2011 Sep 29;192:285-94. Epub 2011 Jun 6.	Neuroscience. 2011	PubMed	citation	PMID:21704675	pubmed	21704675	create date:2011/06/28 | first author:Carletti B
Caudal nuclei of the rat nucleus of the solitary tract differentially innervate respiratory compartments within the ventrolateral medulla.	/pubmed/21704133	Alheid GF, Jiao W, McCrimmon DR.	Neuroscience. 2011 Sep 8;190:207-27. Epub 2011 Jun 12.	Neuroscience. 2011	PubMed	citation	PMID:21704133	pubmed	21704133	create date:2011/06/28 | first author:Alheid GF
Cell-type-specific sub- and suprathreshold receptive fields of layer 4 and layer 2/3 pyramids in rat primary visual cortex.	/pubmed/21704132	Medini P.	Neuroscience. 2011 Sep 8;190:112-26. Epub 2011 Jun 13.	Neuroscience. 2011	PubMed	citation	PMID:21704132	pubmed	21704132	create date:2011/06/28 | first author:Medini P
Genetic, pharmacological and lesion analyses reveal a selective role for corticohippocampal GLUN2B in a novel repeated swim stress paradigm.	/pubmed/21704131	Kiselycznyk C, Svenningsson P, Delpire E, Holmes A.	Neuroscience. 2011 Oct 13;193:259-68. Epub 2011 Jun 23.	Neuroscience. 2011	PubMed	citation	PMID:21704131	pubmed	21704131	create date:2011/06/28 | first author:Kiselycznyk C
Neuroactive steroids: focus on human brain.	/pubmed/21704130	Melcangi RC, Panzica G, Garcia-Segura LM.	Neuroscience. 2011 Sep 15;191:1-5. Epub 2011 Jun 15. Review.	Neuroscience. 2011	PubMed	citation	PMID:21704130	pubmed	21704130	create date:2011/06/28 | first author:Melcangi RC
Walking in circles: navigation deficits from Parkinson's disease but not from cerebellar ataxia.	/pubmed/21704129	Paquette C, Franzén E, Jones GM, Horak FB.	Neuroscience. 2011 Sep 8;190:177-83. Epub 2011 Jun 14.	Neuroscience. 2011	PubMed	citation	PMID:21704129	pubmed	21704129	create date:2011/06/28 | first author:Paquette C
Left-lateralized N170 response to unpronounceable pseudo but not false Chinese characters-the key role of orthography.	/pubmed/21704128	Lin SE, Chen HC, Zhao J, Li S, He S, Weng XC.	Neuroscience. 2011 Sep 8;190:200-6. Epub 2011 Jun 13.	Neuroscience. 2011	PubMed	citation	PMID:21704128	pubmed	21704128	create date:2011/06/28 | first author:Lin SE
Differential modulation of the glutamate-nitric oxide-cyclic GMP pathway by distinct neurosteroids in cerebellum in vivo.	/pubmed/21703332	Cauli O, González-Usano A, Agustí A, Felipo V.	Neuroscience. 2011 Sep 8;190:27-36. Epub 2011 Jun 12.	Neuroscience. 2011	PubMed	citation	PMID:21703332	pubmed	21703332	create date:2011/06/28 | first author:Cauli O
The localization and physiological effects of cannabinoid receptor 1 in the brain stem auditory system of the chick.	/pubmed/21703331	Stincic TL, Hyson RL.	Neuroscience. 2011 Oct 27;194:150-9. Epub 2011 Jun 7.	Neuroscience. 2011	PubMed	citation	PMID:21703331	pubmed	21703331	create date:2011/06/28 | first author:Stincic TL
Peripheral orthopaedic surgery down-regulates hippocampal brain-derived neurotrophic factor and impairs remote memory in mouse.	/pubmed/21699962	Fidalgo AR, Cibelli M, White JP, Nagy I, Noormohamed F, Benzonana L, Maze M, Ma D.	Neuroscience. 2011 Sep 8;190:194-9. Epub 2011 Jun 12.	Neuroscience. 2011	PubMed	citation	PMID:21699962	pubmed	21699962	create date:2011/06/28 | first author:Fidalgo AR
Reduced locomotor responses to cocaine in ghrelin-deficient mice.	/pubmed/21699961	Abizaid A, Mineur YS, Roth RH, Elsworth JD, Sleeman MW, Picciotto MR, Horvath TL.	Neuroscience. 2011 Sep 29;192:500-6. Epub 2011 Jun 12.	Neuroscience. 2011	PubMed	citation	PMID:21699961	pubmed	21699961	create date:2011/06/28 | first author:Abizaid A
Double-blind, vehicle-controlled randomized twelve-month neurodevelopmental toxicity study of common aluminum salts in the rat.	/pubmed/21699960	Poirier J, Semple H, Davies J, Lapointe R, Dziwenka M, Hiltz M, Mujibi D.	Neuroscience. 2011 Oct 13;193:338-62. Epub 2011 Jun 12.	Neuroscience. 2011	PubMed	citation	PMID:21699960	pubmed	21699960	create date:2011/06/28 | first author:Poirier J
Delayed neuroprotection by riluzole against excitotoxic damage evoked by kainate on rat organotypic spinal cord cultures.	/pubmed/21689734	Mazzone GL, Nistri A.	Neuroscience. 2011 Sep 8;190:318-27. Epub 2011 Jun 12.	Neuroscience. 2011	PubMed	citation	PMID:21689734	pubmed	21689734	create date:2011/06/22 | first author:Mazzone GL
Synaptogyrin-dependent modulation of synaptic neurotransmission in Caenorhabditis elegans.	/pubmed/21689733	Abraham C, Bai L, Leube RE.	Neuroscience. 2011 Sep 8;190:75-88. Epub 2011 Jun 13.	Neuroscience. 2011	PubMed	citation	PMID:21689733	pubmed	21689733	create date:2011/06/22 | first author:Abraham C
MicroRNA machinery responds to peripheral nerve lesion in an injury-regulated pattern.	/pubmed/21689732	Wu D, Raafat M, Pak E, Hammond S, Murashov AK.	Neuroscience. 2011 Sep 8;190:386-97. Epub 2011 Jun 12.	Neuroscience. 2011	PubMed	citation	PMID:21689732	pubmed	21689732	create date:2011/06/22 | first author:Wu D
Histamine H₁, H₃ and H₄ receptors are involved in pruritus.	/pubmed/21689731	Rossbach K, Nassenstein C, Gschwandtner M, Schnell D, Sander K, Seifert R, Stark H, Kietzmann M, Bäumer W.	Neuroscience. 2011 Sep 8;190:89-102. Epub 2011 Jun 13.	Neuroscience. 2011	PubMed	citation	PMID:21689731	pubmed	21689731	create date:2011/06/22 | first author:Rossbach K
Dcdc2 knockout mice display exacerbated developmental disruptions following knockdown of doublecortin.	/pubmed/21689730	Wang Y, Yin X, Rosen G, Gabel L, Guadiana SM, Sarkisian MR, Galaburda AM, Loturco JJ.	Neuroscience. 2011 Sep 8;190:398-408. Epub 2011 Jun 13.	Neuroscience. 2011	PubMed	citation	PMID:21689730	pubmed	21689730	create date:2011/06/22 | first author:Wang Y
The KDEL receptor induces autophagy to promote the clearance of neurodegenerative disease-related proteins.	/pubmed/21684323	Wang P, Li B, Zhou L, Fei E, Wang G.	Neuroscience. 2011 Sep 8;190:43-55. Epub 2011 Jun 13.	Neuroscience. 2011	PubMed	citation	PMID:21684323	pubmed	21684323	create date:2011/06/21 | first author:Wang P
Change in number and activation of androgen receptor-immunoreactive cells in the medial amygdala in response to chemosensory input.	/pubmed/21684322	Blake CB, Meredith M.	Neuroscience. 2011 Sep 8;190:228-38. Epub 2011 Jun 13.	Neuroscience. 2011	PubMed	citation	PMID:21684322	pubmed	21684322	create date:2011/06/21 | first author:Blake CB
In vivo effect of 5-HT₇ receptor agonist on pyramidal neurons in medial frontal cortex of normal and 6-hydroxydopamine-lesioned rats: an electrophysiological study.	/pubmed/21684321	Fan LL, Zhang QJ, Liu J, Feng J, Gui ZH, Ali U, Zhang L, Hou C, Wang T, Hui YP, Sun YN, Wu ZH.	Neuroscience. 2011 Sep 8;190:328-38. Epub 2011 Jun 13.	Neuroscience. 2011	PubMed	citation	PMID:21684321	pubmed	21684321	create date:2011/06/21 | first author:Fan LL
Aging influences adaptations of the neuromuscular junction to endurance training.	/pubmed/21683772	Deschenes MR, Roby MA, Glass EK.	Neuroscience. 2011 Sep 8;190:56-66. Epub 2011 Jun 13.	Neuroscience. 2011	PubMed	citation	PMID:21683772	pubmed	21683772	create date:2011/06/21 | first author:Deschenes MR
Outbred ICR/CD1 mice display more severe neuroinflammation mediated by microglial TLR4/CD14 activation than inbred C57Bl/6 mice.	/pubmed/21683771	Nikodemova M, Watters JJ.	Neuroscience. 2011 Sep 8;190:67-74. Epub 2011 Jun 13.	Neuroscience. 2011	PubMed	citation	PMID:21683771	pubmed	21683771	create date:2011/06/21 | first author:Nikodemova M
Niaspan reduces high-mobility group box 1/receptor for advanced glycation endproducts after stroke in type-1 diabetic rats.	/pubmed/21683770	Ye X, Chopp M, Liu X, Zacharek A, Cui X, Yan T, Roberts C, Chen J.	Neuroscience. 2011 Sep 8;190:339-45. Epub 2011 Jun 13.	Neuroscience. 2011	PubMed	citation	PMID:21683770	pubmed	21683770	create date:2011/06/21 | first author:Ye X
Transmigration of beta amyloid specific heavy chain antibody fragments across the in vitro blood-brain barrier.	/pubmed/21683126	Rutgers KS, Nabuurs RJ, van den Berg SA, Schenk GJ, Rotman M, Verrips CT, van Duinen SG, Maat-Schieman ML, van Buchem MA, de Boer AG, van der Maarel SM.	Neuroscience. 2011 Sep 8;190:37-42. Epub 2011 Jun 13.	Neuroscience. 2011	PubMed	citation	PMID:21683126	pubmed	21683126	create date:2011/06/21 | first author:Rutgers KS
Retraction notice to: Electrical stimulation enhanced remyelination of injured sciatic nerves by increasing neurotrophins" [Neuroscience 169 (2010) 1029-1038]."	/pubmed/21682001	[No authors listed]	Neuroscience. 2011 May 19;182:248. No abstract available.	Neuroscience. 2011	PubMed	citation	PMID:21682001	pubmed	21682001	create date:2011/06/18
Title	URL	Description	Details	ShortDetails	Resource	Type	Identifiers	Db	EntrezUID	Properties
Galanin receptor 2 overexpressing mice display an antidepressive-like phenotype: possible involvement of the subiculum.	/pubmed/21672612	Le Maître TW, Xia S, Le Maitre E, Dun XP, Lu J, Theodorsson E, Ogren SO, Hökfelt T, Xu ZQ.	Neuroscience. 2011 Sep 8;190:270-88. Epub 2011 Jun 13.	Neuroscience. 2011	PubMed	citation	PMID:21672612	pubmed	21672612	create date:2011/06/16 | first author:Le Maître TW
Ion channels and ionotropic receptors in human embryonic stem cell derived neural progenitors.	/pubmed/21672611	Young A, Machacek DW, Dhara SK, Macleish PR, Benveniste M, Dodla MC, Sturkie CD, Stice SL.	Neuroscience. 2011 Sep 29;192:793-805. Epub 2011 Jun 7.	Neuroscience. 2011	PubMed	citation	PMID:21672611	pubmed	21672611	create date:2011/06/16 | first author:Young A
Increased desensitization of dopamine D₂ receptor-mediated response in the ventral tegmental area in the absence of adenosine A(2A) receptors.	/pubmed/21669258	Al-Hasani R, Foster JD, Metaxas A, Ledent C, Hourani SM, Kitchen I, Chen Y.	Neuroscience. 2011 Sep 8;190:103-11. Epub 2011 Jun 7.	Neuroscience. 2011	PubMed	citation	PMID:21669258	pubmed	21669258	create date:2011/06/15 | first author:Al-Hasani R
Lithium pilocarpine-induced status epilepticus in postnatal day 20 rats results in greater neuronal injury in ventral versus dorsal hippocampus.	/pubmed/21669257	Ekstrand JJ, Pouliot W, Scheerlinck P, Dudek FE.	Neuroscience. 2011 Sep 29;192:699-707. Epub 2011 Jun 7.	Neuroscience. 2011	PubMed	citation	PMID:21669257	pubmed	21669257	create date:2011/06/15 | first author:Ekstrand JJ
Growth hormone and prolactin regulate human neural stem cell regenerative activity.	/pubmed/21664953	Pathipati P, Gorba T, Scheepens A, Goffin V, Sun Y, Fraser M.	Neuroscience. 2011 Sep 8;190:409-27. Epub 2011 May 31.	Neuroscience. 2011	PubMed	citation	PMID:21664953	pubmed	21664953	create date:2011/06/15 | first author:Pathipati P
Event-related potential correlates of the interaction between attention and spatiotemporal context regularity in vision.	/pubmed/21664952	Pollux PM, Hall S, Roebuck H, Guo K.	Neuroscience. 2011 Sep 8;190:258-69. Epub 2011 Jun 2.	Neuroscience. 2011	PubMed	citation	PMID:21664952	pubmed	21664952	create date:2011/06/15 | first author:Pollux PM
I.c.v administration of an endothelin ET(B) receptor agonist stimulates vascular endothelial growth factor-A production and activates vascular endothelial growth factor receptors in rat brain.	/pubmed/21664951	Koyama Y, Nagae R, Tokuyama S, Tanaka K.	Neuroscience. 2011 Sep 29;192:689-98. Epub 2011 Jun 6.	Neuroscience. 2011	PubMed	citation	PMID:21664951	pubmed	21664951	create date:2011/06/15 | first author:Koyama Y
Effects of endogenous and exogenous estrogen exposures in midlife and late-life women on episodic memory and executive functions.	/pubmed/21664950	Henderson VW, Popat RA.	Neuroscience. 2011 Sep 15;191:129-38. Epub 2011 Jun 6. Review.	Neuroscience. 2011	PubMed	citation	PMID:21664950	pubmed	21664950	create date:2011/06/15 | first author:Henderson VW
TGF-β signaling is required for maintenance of retinal ganglion cell differentiation and survival.	/pubmed/21664439	Walshe TE, Leach LL, D'Amore PA.	Neuroscience. 2011 Aug 25;189:123-31. Epub 2011 May 27.	Neuroscience. 2011	PubMed	citation	PMID:21664439	pubmed	21664439	create date:2011/06/15 | first author:Walshe TE
Fear conditioning is associated with dynamic directed functional interactions between and within the human amygdala, hippocampus, and frontal lobe.	/pubmed/21664438	Liu CC, Crone NE, Franaszczuk PJ, Cheng DT, Schretlen DS, Lenz FA.	Neuroscience. 2011 Aug 25;189:359-69. Epub 2011 Jun 12.	Neuroscience. 2011	PubMed	citation	PMID:21664438	pubmed	21664438	create date:2011/06/15 | first author:Liu CC
Resilience and reduced c-Fos expression in P2X7 receptor knockout mice exposed to repeated forced swim test.	/pubmed/21664437	Boucher AA, Arnold JC, Hunt GE, Spiro A, Spencer J, Brown C, McGregor IS, Bennett MR, Kassiou M.	Neuroscience. 2011 Aug 25;189:170-7. Epub 2011 Jun 12.	Neuroscience. 2011	PubMed	citation	PMID:21664437	pubmed	21664437	create date:2011/06/15 | first author:Boucher AA
Cysteinyl leukotriene receptor 2 is spatiotemporally involved in neuron injury, astrocytosis and microgliosis after focal cerebral ischemia in rats.	/pubmed/21664436	Zhao CZ, Zhao B, Zhang XY, Huang XQ, Shi WZ, Liu HL, Fang SH, Lu YB, Zhang WP, Tang FD, Wei EQ.	Neuroscience. 2011 Aug 25;189:1-11. Epub 2011 Jun 12.	Neuroscience. 2011	PubMed	citation	PMID:21664436	pubmed	21664436	create date:2011/06/15 | first author:Zhao CZ
Proliferation zones in the brain of adult fish Austrolebias (Cyprinodontiform: Rivulidae): a comparative study.	/pubmed/21664435	Fernández AS, Rosillo JC, Casanova G, Olivera-Bravo S.	Neuroscience. 2011 Aug 25;189:12-24. Epub 2011 Jun 6.	Neuroscience. 2011	PubMed	citation	PMID:21664435	pubmed	21664435	create date:2011/06/15 | first author:Fernández AS
Activation of peripheral delta-opioid receptors leads to anti-hyperalgesic responses in the masseter muscle of male and female rats.	/pubmed/21664434	Saloman JL, Niu KY, Ro JY.	Neuroscience. 2011 Sep 8;190:379-85. Epub 2011 Jun 6.	Neuroscience. 2011	PubMed	citation	PMID:21664434	pubmed	21664434	create date:2011/06/15 | first author:Saloman JL
GABAergic neural activity involved in salicylate-induced auditory cortex gain enhancement.	/pubmed/21664433	Lu J, Lobarinas E, Deng A, Goodey R, Stolzberg D, Salvi RJ, Sun W.	Neuroscience. 2011 Aug 25;189:187-98. Epub 2011 Jun 12.	Neuroscience. 2011	PubMed	citation	PMID:21664433	pubmed	21664433	create date:2011/06/15 | first author:Lu J
Upregulation of neuronal nitric oxide synthase in the periphery promotes pain hypersensitivity after peripheral nerve injury.	/pubmed/21664432	Kim KH, Kim JI, Han JA, Choe MA, Ahn JH.	Neuroscience. 2011 Sep 8;190:367-78. Epub 2011 Jun 12.	Neuroscience. 2011	PubMed	citation	PMID:21664432	pubmed	21664432	create date:2011/06/15 | first author:Kim KH
Reelin deficiency causes specific defects in the molecular composition of the synapses in the adult brain.	/pubmed/21664258	Ventruti A, Kazdoba TM, Niu S, D'Arcangelo G.	Neuroscience. 2011 Aug 25;189:32-42. Epub 2011 Jun 2.	Neuroscience. 2011	PubMed	citation	PMID:21664258	pubmed	21664258	create date:2011/06/15 | first author:Ventruti A
Ethanol alters calcium signaling in axonal growth cones.	/pubmed/21664257	Mah SJ, Fleck MW, Lindsley TA.	Neuroscience. 2011 Aug 25;189:384-96. Epub 2011 Jun 12.	Neuroscience. 2011	PubMed	citation	PMID:21664257	pubmed	21664257	create date:2011/06/15 | first author:Mah SJ
Novelty-induced activity-regulated cytoskeletal-associated protein (Arc) expression in frontal cortex requires serotonin 2A receptor activation.	/pubmed/21664256	Santini MA, Klein AB, El-Sayed M, Ratner C, Knudsen GM, Mikkelsen JD, Aznar S.	Neuroscience. 2011 Sep 8;190:251-7. Epub 2011 Jun 2.	Neuroscience. 2011	PubMed	citation	PMID:21664256	pubmed	21664256	create date:2011/06/15 | first author:Santini MA
Interactive effects of age and estrogen on cortical neurons: implications for cognitive aging.	/pubmed/21664255	Bailey ME, Wang AC, Hao J, Janssen WG, Hara Y, Dumitriu D, Hof PR, Morrison JH.	Neuroscience. 2011 Sep 15;191:148-58. Epub 2011 Jun 2. Review.	Neuroscience. 2011	PubMed	citation	PMID:21664255	pubmed	21664255	create date:2011/06/15 | first author:Bailey ME
Administration of the 5-HT2C receptor antagonist SB-242084 into the nucleus accumbens blocks the expression of ethanol-induced behavioral sensitization in Albino Swiss mice.	/pubmed/21658435	Andrade AL, Abrahao KP, Goeldner FO, Souza-Formigoni ML.	Neuroscience. 2011 Aug 25;189:178-86. Epub 2011 May 27.	Neuroscience. 2011	PubMed	citation	PMID:21658435	pubmed	21658435	create date:2011/06/11 | first author:Andrade AL
Cellular distribution of metastasis suppressor 1 and the shape of cell bodies are temporarily altered in Engrailed-2 overexpressing cerebellar Purkinje cells.	/pubmed/21651965	Hayn-Leichsenring G, Liebig C, Miething A, Schulz A, Kumar S, Schwalbe M, Eiberger B, Baader SL.	Neuroscience. 2011 Aug 25;189:68-78. Epub 2011 Jun 2.	Neuroscience. 2011	PubMed	citation	PMID:21651965	pubmed	21651965	create date:2011/06/10 | first author:Hayn-Leichsenring G
Human hypothalamus shows differential responses to basic motivational stimuli--an invasive electrophysiology study.	/pubmed/21651964	Nager W, Krauss JK, Heldmann M, Marco-Pallares J, Capelle HH, Lütjens G, Bolat S, Dengler R, Münte TF.	Neuroscience. 2011 Aug 25;189:330-6. Epub 2011 Jun 7.	Neuroscience. 2011	PubMed	citation	PMID:21651964	pubmed	21651964	create date:2011/06/10 | first author:Nager W
Positive emotional learning is regulated in the medial prefrontal cortex by GluN2B-containing NMDA receptors.	/pubmed/21645591	Burgdorf J, Kroes RA, Weiss C, Oh MM, Disterhoft JF, Brudzynski SM, Panksepp J, Moskal JR.	Neuroscience. 2011 Sep 29;192:515-23. Epub 2011 Jun 7.	Neuroscience. 2011	PubMed	citation	PMID:21645591	pubmed	21645591	create date:2011/06/08 | first author:Burgdorf J
Cell survival or cell death: differential vulnerability of long descending and thoracic propriospinal neurons to low thoracic axotomy in the adult rat.	/pubmed/21645590	Conta Steencken AC, Smirnov I, Stelzner DJ.	Neuroscience. 2011 Oct 27;194:359-71. Epub 2011 May 31.	Neuroscience. 2011	PubMed	citation	PMID:21645590	pubmed	21645590	create date:2011/06/08 | first author:Conta Steencken AC
Neuroactive steroids in periphery and cerebrospinal fluid.	/pubmed/21641969	Kancheva R, Hill M, Novák Z, Chrastina J, Kancheva L, Stárka L.	Neuroscience. 2011 Sep 15;191:22-7. Epub 2011 May 31. Review.	Neuroscience. 2011	PubMed	citation	PMID:21641969	pubmed	21641969	create date:2011/06/07 | first author:Kancheva R
The discovery of the soluble N-ethylmaleimide-sensitive factor attachment protein receptor complex and the molecular regulation of synaptic vesicle transmitter release: the 2010 Kavli Prize in neuroscience.	/pubmed/21641968	Hussain S, Davanger S.	Neuroscience. 2011 Sep 8;190:12-20. Epub 2011 Jun 22. Review.	Neuroscience. 2011	PubMed	citation	PMID:21641968	pubmed	21641968	create date:2011/06/07 | first author:Hussain S
Neurotoxicity induced by dexamethasone in the human neuroblastoma SH-SY5Y cell line can be prevented by folic acid.	/pubmed/21640799	Budni J, Romero A, Molz S, Martín-de-Saavedra MD, Egea J, Del Barrio L, Tasca CI, Rodrigues AL, López MG.	Neuroscience. 2011 Sep 8;190:346-53. Epub 2011 May 31.	Neuroscience. 2011	PubMed	citation	PMID:21640799	pubmed	21640799	create date:2011/06/07 | first author:Budni J
Ginkgo biloba extract enhances noncontact erection in rats: the role of dopamine in the paraventricular nucleus and the mesolimbic system.	/pubmed/21640798	Yeh KY, Wu CH, Tai MY, Tsai YF.	Neuroscience. 2011 Aug 25;189:199-206. Epub 2011 May 30.	Neuroscience. 2011	PubMed	citation	PMID:21640798	pubmed	21640798	create date:2011/06/07 | first author:Yeh KY
Noradrenergic projections to the ventromedial hypothalamus regulate fat metabolism during endurance exercise.	/pubmed/21640797	Miyaki T, Fujikawa T, Kitaoka R, Hirano N, Matsumura S, Fushiki T, Inoue K.	Neuroscience. 2011 Sep 8;190:239-50. Epub 2011 May 31.	Neuroscience. 2011	PubMed	citation	PMID:21640797	pubmed	21640797	create date:2011/06/07 | first author:Miyaki T
Cyclin-dependent kinase 5 with phosphorylation of tyrosine 15 residue is enriched in striatal matrix compartment in adult mice.	/pubmed/21640796	Morigaki R, Sako W, Okita S, Kasahara J, Yokoyama H, Nagahiro S, Kaji R, Goto S.	Neuroscience. 2011 Aug 25;189:25-31. Epub 2011 May 31.	Neuroscience. 2011	PubMed	citation	PMID:21640796	pubmed	21640796	create date:2011/06/07 | first author:Morigaki R
Metallothionein-III prevents neuronal death and prolongs life span in amyotrophic lateral sclerosis model mice.	/pubmed/21640795	Hashimoto K, Hayashi Y, Watabe K, Inuzuka T, Hozumi I.	Neuroscience. 2011 Aug 25;189:293-8. Epub 2011 May 30.	Neuroscience. 2011	PubMed	citation	PMID:21640795	pubmed	21640795	create date:2011/06/07 | first author:Hashimoto K
Altered brain neurotrophins at birth: consequence of imbalance in maternal folic acid and vitamin B₁₂ metabolism.	/pubmed/21640168	Sable P, Dangat K, Kale A, Joshi S.	Neuroscience. 2011 Sep 8;190:127-34. Epub 2011 Jun 1.	Neuroscience. 2011	PubMed	citation	PMID:21640168	pubmed	21640168	create date:2011/06/07 | first author:Sable P
Grip force regulates hand impedance to optimize object stability in high impact loads.	/pubmed/21640167	White O, Thonnard JL, Wing AM, Bracewell RM, Diedrichsen J, Lefèvre P.	Neuroscience. 2011 Aug 25;189:269-76. Epub 2011 May 5.	Neuroscience. 2011	PubMed	citation	PMID:21640167	pubmed	21640167	create date:2011/06/07 | first author:White O
A maternal diet supplemented with creatine from mid-pregnancy protects the newborn spiny mouse brain from birth hypoxia.	/pubmed/21640166	Ireland Z, Castillo-Melendez M, Dickinson H, Snow R, Walker DW.	Neuroscience. 2011 Oct 27;194:372-9. Epub 2011 Jun 1.	Neuroscience. 2011	PubMed	citation	PMID:21640166	pubmed	21640166	create date:2011/06/07 | first author:Ireland Z
Impact of methamphetamine on dopamine neurons in primates is dependent on age: implications for development of Parkinson's disease.	/pubmed/21640165	Morrow BA, Roth RH, Redmond DE, Elsworth JD.	Neuroscience. 2011 Aug 25;189:277-85. Epub 2011 Jun 1.	Neuroscience. 2011	PubMed	citation	PMID:21640165	pubmed	21640165	create date:2011/06/07 | first author:Morrow BA
Sensory gating, inhibition control and child intelligence: an event-related potentials study.	/pubmed/21640164	Liu T, Xiao T, Shi J, Zhao L.	Neuroscience. 2011 Aug 25;189:250-7. Epub 2011 Jun 1.	Neuroscience. 2011	PubMed	citation	PMID:21640164	pubmed	21640164	create date:2011/06/07 | first author:Liu T
Participation of the GABAergic system on the glutamate release of frontal cortex synaptosomes from Wistar rats with experimental autoimmune encephalomyelitis.	/pubmed/21635939	Cid MP, Vilcaes AA, Rupil LL, Salvatierra NA, Roth GA.	Neuroscience. 2011 Aug 25;189:337-44. Epub 2011 May 27.	Neuroscience. 2011	PubMed	citation	PMID:21635939	pubmed	21635939	create date:2011/06/04 | first author:Cid MP
Increased sensitivity to the effects of chronic social defeat stress in an innately anxious mouse strain.	/pubmed/21635938	Savignac HM, Finger BC, Pizzo RC, O'Leary OF, Dinan TG, Cryan JF.	Neuroscience. 2011 Sep 29;192:524-36. Epub 2011 May 27.	Neuroscience. 2011	PubMed	citation	PMID:21635938	pubmed	21635938	create date:2011/06/04 | first author:Savignac HM
Opposite modulation of time course of quantal release in two parts of the same synapse by reactive oxygen species.	/pubmed/21627983	Tsentsevitsky A, Nikolsky E, Giniatullin R, Bukharaeva E.	Neuroscience. 2011 Aug 25;189:93-9. Epub 2011 May 26.	Neuroscience. 2011	PubMed	citation	PMID:21627983	pubmed	21627983	create date:2011/06/02 | first author:Tsentsevitsky A
Vagus nerve stimulation modulates cortical synchrony and excitability through the activation of muscarinic receptors.	/pubmed/21627982	Nichols JA, Nichols AR, Smirnakis SM, Engineer ND, Kilgard MP, Atzori M.	Neuroscience. 2011 Aug 25;189:207-14. Epub 2011 May 26.	Neuroscience. 2011	PubMed	citation	PMID:21627982	pubmed	21627982	create date:2011/06/02 | first author:Nichols JA
Potential role for S100A4 in the disruption of the blood-brain barrier in collagen-induced arthritic mice, an animal model of rheumatoid arthritis.	/pubmed/21627981	Nishioku T, Furusho K, Tomita A, Ohishi H, Dohgu S, Shuto H, Yamauchi A, Kataoka Y.	Neuroscience. 2011 Aug 25;189:286-92. Epub 2011 May 26.	Neuroscience. 2011	PubMed	citation	PMID:21627981	pubmed	21627981	create date:2011/06/02 | first author:Nishioku T
Distinct intrinsic membrane properties determine differential information processing between main and accessory olfactory bulb mitral cells.	/pubmed/21627980	Zibman S, Shpak G, Wagner S.	Neuroscience. 2011 Aug 25;189:51-67. Epub 2011 May 26.	Neuroscience. 2011	PubMed	citation	PMID:21627980	pubmed	21627980	create date:2011/06/02 | first author:Zibman S
Management of postural sensory conflict and dynamic balance control in late-stage Parkinson's disease.	/pubmed/21627979	Colnat-Coulbois S, Gauchard GC, Maillard L, Barroche G, Vespignani H, Auque J, Perrin PP.	Neuroscience. 2011 Oct 13;193:363-9. Epub 2011 May 27.	Neuroscience. 2011	PubMed	citation	PMID:21627979	pubmed	21627979	create date:2011/06/02 | first author:Colnat-Coulbois S
What the nose knows, what the eyes see, how we feel, how we learn, how we understand motor acts, why YY" is essential for ion transport	how epigenetics meet neurobiology in Rett syndrome: seven topics at the 2010 Kavli Prize Symposium on Neuroscience."	/pubmed/21624437	Bergersen LH, Sander M, Storm-Mathisen J.	Neuroscience. 2011 Sep 8;190:1-11. Epub 2011 May 30. No abstract available.	Neuroscience. 2011	PubMed	citation	PMID:21624437	pubmed	21624437	create date:2011/06/01 | first author:Bergersen LH
The role of oxidative stress in neuromelanin synthesis in PC12 cells.	/pubmed/21624436	He AY, Qiu LJ, Gao Y, Zhu Y, Xu ZW, Xu JM, Zhang ZH.	Neuroscience. 2011 Aug 25;189:43-50. Epub 2011 May 27.	Neuroscience. 2011	PubMed	citation	PMID:21624436	pubmed	21624436	create date:2011/06/01 | first author:He AY
Neuroanatomic and behavioral traits for autistic disorders in age-specific restricted index selection mice.	/pubmed/21624435	Meng L, Lu L, Murphy KM, Yuede CM, Cheverud JM, Csernansky JG, Dong H.	Neuroscience. 2011 Aug 25;189:215-22. Epub 2011 May 26.	Neuroscience. 2011	PubMed	citation	PMID:21624435	pubmed	21624435	create date:2011/06/01 | first author:Meng L
Memory of fearful events: the role of fibroblast growth factor-2 in fear acquisition and extinction.	/pubmed/21624434	Graham BM, Richardson R.	Neuroscience. 2011 Aug 25;189:156-69. Epub 2011 May 27.	Neuroscience. 2011	PubMed	citation	PMID:21624434	pubmed	21624434	create date:2011/06/01 | first author:Graham BM
Gene expression and protein distribution of orexins and orexin receptors in rat retina.	/pubmed/21621592	Liu F, Xu GZ, Wang L, Jiang SX, Yang XL, Zhong YM.	Neuroscience. 2011 Aug 25;189:146-55. Epub 2011 May 27.	Neuroscience. 2011	PubMed	citation	PMID:21621592	pubmed	21621592	create date:2011/05/31 | first author:Liu F
Membrane depolarization combined with Gq-activated G-protein-coupled receptors induce transient receptor potential channel 1 (TRPC1)- dependent potentiation of catecholamine release.	/pubmed/21621591	Marom M, Birnbaumer L, Atlas D.	Neuroscience. 2011 Aug 25;189:132-45. Epub 2011 May 20.	Neuroscience. 2011	PubMed	citation	PMID:21621591	pubmed	21621591	create date:2011/05/31 | first author:Marom M
Title	URL	Description	Details	ShortDetails	Resource	Type	Identifiers	Db	EntrezUID	Properties
Compensatory network alterations upon onset of epilepsy in synapsin triple knock-out mice.	/pubmed/21621590	Ketzef M, Kahn J, Weissberg I, Becker AJ, Friedman A, Gitler D.	Neuroscience. 2011 Aug 25;189:108-22. Epub 2011 May 19.	Neuroscience. 2011	PubMed	citation	PMID:21621590	pubmed	21621590	create date:2011/05/31 | first author:Ketzef M
All functional aquaporin-4 isoforms are expressed in the rat cochlea and contribute to the formation of orthogonal arrays of particles.	/pubmed/21621589	Hirt B, Gleiser C, Eckhard A, Mack AF, Müller M, Wolburg H, Löwenheim H.	Neuroscience. 2011 Aug 25;189:79-92. Epub 2011 May 27.	Neuroscience. 2011	PubMed	citation	PMID:21621589	pubmed	21621589	create date:2011/05/31 | first author:Hirt B
Time course of odorant- and trigeminal-induced activation in the human brain: an event-related functional magnetic resonance imaging study.	/pubmed/21620934	Billot PE, Comte A, Galliot E, Andrieu P, Bonnans V, Tatu L, Gharbi T, Moulin T, Millot JL.	Neuroscience. 2011 Aug 25;189:370-6. Epub 2011 May 20.	Neuroscience. 2011	PubMed	citation	PMID:21620934	pubmed	21620934	create date:2011/05/31 | first author:Billot PE
Exposure of neurons to excitotoxic levels of glutamate induces cleavage of the RNA editing enzyme, adenosine deaminase acting on RNA 2, and loss of GLUR2 editing.	/pubmed/21620933	Mahajan SS, Thai KH, Chen K, Ziff E.	Neuroscience. 2011 Aug 25;189:305-15. Epub 2011 May 19.	Neuroscience. 2011	PubMed	citation	PMID:21620933	pubmed	21620933	create date:2011/05/31 | first author:Mahajan SS
Latrepirdine increases cerebral glucose utilization in aged mice as measured by [18F]-fluorodeoxyglucose positron emission tomography.	/pubmed/21619913	Day M, Chandran P, Luo F, Rustay NR, Markosyan S, LeBlond D, Fox GB.	Neuroscience. 2011 Aug 25;189:299-304. Epub 2011 May 19.	Neuroscience. 2011	PubMed	citation	PMID:21619913	pubmed	21619913	create date:2011/05/31 | first author:Day M
Fast modulation of alpha activity during visual processing and motor control.	/pubmed/21619912	Sabate M, Llanos C, Enriquez E, Gonzalez B, Rodriguez M.	Neuroscience. 2011 Aug 25;189:236-49. Epub 2011 May 13.	Neuroscience. 2011	PubMed	citation	PMID:21619912	pubmed	21619912	create date:2011/05/31 | first author:Sabate M
Identification and localization of a neuron-specific isoform of TAF1 in rat brain: implications for neuropathology of DYT3 dystonia.	/pubmed/21616129	Sako W, Morigaki R, Kaji R, Tooyama I, Okita S, Kitazato K, Nagahiro S, Graybiel AM, Goto S.	Neuroscience. 2011 Aug 25;189:100-7. Epub 2011 May 19.	Neuroscience. 2011	PubMed	citation	PMID:21616129	pubmed	21616129	create date:2011/05/28 | first author:Sako W
Parvalbumin interneurons and calretinin fibers arising from the thalamic nucleus reuniens degenerate in the subiculum after kainic acid-induced seizures.	/pubmed/21616128	Drexel M, Preidt AP, Kirchmair E, Sperk G.	Neuroscience. 2011 Aug 25;189:316-29. Epub 2011 May 18.	Neuroscience. 2011	PubMed	citation	PMID:21616128	pubmed	21616128	create date:2011/05/28 | first author:Drexel M
Neurons responsive to face-view in the primate ventrolateral prefrontal cortex.	/pubmed/21605632	Romanski LM, Diehl MM.	Neuroscience. 2011 Aug 25;189:223-35. Epub 2011 May 13.	Neuroscience. 2011	PubMed	citation	PMID:21605632	pubmed	21605632	create date:2011/05/25 | first author:Romanski LM
Rat strain differences in restraint stress-induced brain cytokines.	/pubmed/21605631	Porterfield VM, Zimomra ZR, Caldwell EA, Camp RM, Gabella KM, Johnson JD.	Neuroscience. 2011 Aug 11;188:48-54. Epub 2011 May 18.	Neuroscience. 2011	PubMed	citation	PMID:21605631	pubmed	21605631	create date:2011/05/25 | first author:Porterfield VM
c-Fos expression in neurons projecting from the preoptic and lateral hypothalamic areas to the ventrolateral periaqueductal gray in relation to sleep states.	/pubmed/21601616	Hsieh KC, Gvilia I, Kumar S, Uschakov A, McGinty D, Alam MN, Szymusiak R.	Neuroscience. 2011 Aug 11;188:55-67. Epub 2011 May 17.	Neuroscience. 2011	PubMed	citation	PMID:21601616	pubmed	21601616	create date:2011/05/24 | first author:Hsieh KC
Age-related alterations in mitochondrial physiological parameters and nitric oxide production in synaptic and non-synaptic brain cortex mitochondria.	/pubmed/21600964	Lores-Arnaiz S, Bustamante J.	Neuroscience. 2011 Aug 11;188:117-24. Epub 2011 May 12.	Neuroscience. 2011	PubMed	citation	PMID:21600964	pubmed	21600964	create date:2011/05/24 | first author:Lores-Arnaiz S
Erythropoietin promotes survival and regeneration of insect neurons in vivo and in vitro.	/pubmed/21600963	Ostrowski D, Ehrenreich H, Heinrich R.	Neuroscience. 2011 Aug 11;188:95-108. Epub 2011 May 15.	Neuroscience. 2011	PubMed	citation	PMID:21600963	pubmed	21600963	create date:2011/05/24 | first author:Ostrowski D
Contribution of astrocyte glycogen stores to progression of spreading depression and related events in hippocampal slices.	/pubmed/21600270	Seidel JL, Shuttleworth CW.	Neuroscience. 2011 Sep 29;192:295-303. Epub 2011 May 12.	Neuroscience. 2011	PubMed	citation	PMID:21600270	pubmed	21600270	create date:2011/05/24 | first author:Seidel JL
Paradoxical effects of GABA-A modulators may explain sex steroid induced negative mood symptoms in some persons.	/pubmed/21600269	Bäckström T, Haage D, Löfgren M, Johansson IM, Strömberg J, Nyberg S, Andréen L, Ossewaarde L, van Wingen GA, Turkmen S, Bengtsson SK.	Neuroscience. 2011 Sep 15;191:46-54. Epub 2011 May 13. Review.	Neuroscience. 2011	PubMed	citation	PMID:21600269	pubmed	21600269	create date:2011/05/24 | first author:Bäckström T
Inhibition of T-type calcium channels and hydrogen sulfide-forming enzyme reverses paclitaxel-evoked neuropathic hyperalgesia in rats.	/pubmed/21596106	Okubo K, Takahashi T, Sekiguchi F, Kanaoka D, Matsunami M, Ohkubo T, Yamazaki J, Fukushima N, Yoshida S, Kawabata A.	Neuroscience. 2011 Aug 11;188:148-56. Epub 2011 May 11.	Neuroscience. 2011	PubMed	citation	PMID:21596106	pubmed	21596106	create date:2011/05/21 | first author:Okubo K
Gestational nicotine exposure regulates expression of AMPA and NMDA receptors and their signaling apparatus in developing and adult rat hippocampus.	/pubmed/21596105	Wang H, Dávila-García MI, Yarl W, Gondré-Lewis MC.	Neuroscience. 2011 Aug 11;188:168-81. Epub 2011 May 12.	Neuroscience. 2011	PubMed	citation	PMID:21596105	pubmed	21596105	create date:2011/05/21 | first author:Wang H
Ventrolateral prefrontal cortex is required for fear extinction in a modified delay conditioning paradigm in rats.	/pubmed/21596104	Tian S, Huang F, Gao J, Li P, Ouyang X, Zhou S, Deng H, Yan Y.	Neuroscience. 2011 Aug 25;189:258-68. Epub 2011 May 12.	Neuroscience. 2011	PubMed	citation	PMID:21596104	pubmed	21596104	create date:2011/05/21 | first author:Tian S
Multimodal and multispatial deficits of verticality perception in hemispatial neglect.	/pubmed/21596103	Utz KS, Keller I, Artinger F, Stumpf O, Funk J, Kerkhoff G.	Neuroscience. 2011 Aug 11;188:68-79. Epub 2011 May 12.	Neuroscience. 2011	PubMed	citation	PMID:21596103	pubmed	21596103	create date:2011/05/21 | first author:Utz KS
Changes in calcineurin message, enzyme activity and protein content in the spinal dorsal horn are associated with chronic constriction injury of the rat sciatic nerve.	/pubmed/21596102	Miletic G, Sullivan KM, Dodson AM, Lippitt JA, Schneider JA, Miletic V.	Neuroscience. 2011 Aug 11;188:142-7. Epub 2011 May 13.	Neuroscience. 2011	PubMed	citation	PMID:21596102	pubmed	21596102	create date:2011/05/21 | first author:Miletic G
C-jun phosphorylation contributes to down regulation of neuronal nitric oxide synthase protein and motoneurons death in injured spinal cords following root-avulsion of the brachial plexus.	/pubmed/21596101	Wang LL, Zhao XC, Yan LF, Wang YQ, Cheng X, Fu R, Zhou LH.	Neuroscience. 2011 Aug 25;189:397-407. Epub 2011 May 17.	Neuroscience. 2011	PubMed	citation	PMID:21596101	pubmed	21596101	create date:2011/05/21 | first author:Wang LL
RhoA and NF-κB are involved in lipopolysaccharide-induced brain microvascular cell line hyperpermeability.	/pubmed/21575689	He F, Peng J, Deng XL, Yang LF, Wu LW, Zhang CL, Yin F.	Neuroscience. 2011 Aug 11;188:35-47. Epub 2011 Apr 29.	Neuroscience. 2011	PubMed	citation	PMID:21575689	pubmed	21575689	create date:2011/05/18 | first author:He F
Decoding the activity of grasping neurons recorded from the ventral premotor area F5 of the macaque monkey.	/pubmed/21575688	Carpaneto J, Umiltà MA, Fogassi L, Murata A, Gallese V, Micera S, Raos V.	Neuroscience. 2011 Aug 11;188:80-94. Epub 2011 May 14.	Neuroscience. 2011	PubMed	citation	PMID:21575688	pubmed	21575688	create date:2011/05/18 | first author:Carpaneto J
Facilitation of glutamate and GABA release by P2X receptor activation in supraoptic neurons from freshly isolated rat brain slices.	/pubmed/21575687	Vavra V, Bhattacharya A, Zemkova H.	Neuroscience. 2011 Aug 11;188:1-12. Epub 2011 May 7.	Neuroscience. 2011	PubMed	citation	PMID:21575687	pubmed	21575687	create date:2011/05/18 | first author:Vavra V
Complement protein 6 deficiency in PVG/c rats does not lead to neuroprotection against seizure induced cell death.	/pubmed/21575686	Holtman L, van Vliet EA, Baas F, Aronica E, Gorter JA.	Neuroscience. 2011 Aug 11;188:109-16. Epub 2011 May 7.	Neuroscience. 2011	PubMed	citation	PMID:21575686	pubmed	21575686	create date:2011/05/18 | first author:Holtman L
Inhibition of fibroblast growth factor receptor 1 endocytosis promotes axonal branching of adult sensory neurons.	/pubmed/21575685	Hausott B, Rietzler A, Vallant N, Auer M, Haller I, Perkhofer S, Klimaschewski L.	Neuroscience. 2011 Aug 11;188:13-22. Epub 2011 May 7.	Neuroscience. 2011	PubMed	citation	PMID:21575685	pubmed	21575685	create date:2011/05/18 | first author:Hausott B
Activation of voltage-gated Na⁺ and Ca²⁺ channels is required for glutamate release from retinal glial cells implicated in cell volume regulation.	/pubmed/21575684	Linnertz R, Wurm A, Pannicke T, Krügel K, Hollborn M, Härtig W, Iandiev I, Wiedemann P, Reichenbach A, Bringmann A.	Neuroscience. 2011 Aug 11;188:23-34. Epub 2011 May 6.	Neuroscience. 2011	PubMed	citation	PMID:21575684	pubmed	21575684	create date:2011/05/18 | first author:Linnertz R
Perception of specific trigeminal chemosensory agonists.	/pubmed/21575683	Frasnelli J, Albrecht J, Bryant B, Lundström JN.	Neuroscience. 2011 Aug 25;189:377-83. Epub 2011 May 7.	Neuroscience. 2011	PubMed	citation	PMID:21575683	pubmed	21575683	create date:2011/05/18 | first author:Frasnelli J
Caffeic acid phenethyl ester prevents 1-methyl-4-phenyl-1,2,3,6-tetrahydropyridine-induced neurodegeneration.	/pubmed/21571045	Fontanilla CV, Ma Z, Wei X, Klotsche J, Zhao L, Wisniowski P, Dodel RC, Farlow MR, Oertel WH, Du Y.	Neuroscience. 2011 Aug 11;188:135-41. Epub 2011 May 6.	Neuroscience. 2011	PubMed	citation	PMID:21571045	pubmed	21571045	create date:2011/05/17 | first author:Fontanilla CV
Delta-opioid receptor activation prolongs respiratory motor output during oxygen-glucose deprivation in neonatal rat spinal cord in vitro.	/pubmed/21571044	Turner SM, Johnson SM.	Neuroscience. 2011 Jul 28;187:70-83. Epub 2011 May 6.	Neuroscience. 2011	PubMed	citation	PMID:21571044	pubmed	21571044	create date:2011/05/17 | first author:Turner SM
Vitamin D₃ improves respiratory adjustment to fatigue and H-reflex responses in paraplegic adult rats.	/pubmed/21571043	Bianco J, Gueye Y, Marqueste T, Alluin O, Risso JJ, Garcia S, Lavault MN, Khrestchatisky M, Feron F, Decherchi P.	Neuroscience. 2011 Aug 11;188:182-92. Epub 2011 May 7.	Neuroscience. 2011	PubMed	citation	PMID:21571043	pubmed	21571043	create date:2011/05/17 | first author:Bianco J
Interleukin-1β causes long-term potentiation deficiency in a mouse model of septic encephalopathy.	/pubmed/21571042	Imamura Y, Wang H, Matsumoto N, Muroya T, Shimazaki J, Ogura H, Shimazu T.	Neuroscience. 2011 Jul 28;187:63-9. Epub 2011 May 7.	Neuroscience. 2011	PubMed	citation	PMID:21571042	pubmed	21571042	create date:2011/05/17 | first author:Imamura Y
Dexamethasone treatment of tumor necrosis factor-alpha challenged organ of Corti explants activates nuclear factor kappa B signaling that induces changes in gene expression that favor hair cell survival.	/pubmed/21571041	Dinh CT, Bas E, Chan SS, Dinh JN, Vu L, Van De Water TR.	Neuroscience. 2011 Aug 11;188:157-67. Epub 2011 May 7.	Neuroscience. 2011	PubMed	citation	PMID:21571041	pubmed	21571041	create date:2011/05/17 | first author:Dinh CT
Novel molecular targets of the neuroprotective/neurorescue multimodal iron chelating drug M30 in the mouse brain.	/pubmed/21570450	Kupershmidt L, Weinreb O, Amit T, Mandel S, Bar-Am O, Youdim MB.	Neuroscience. 2011 Aug 25;189:345-58. Epub 2011 May 6.	Neuroscience. 2011	PubMed	citation	PMID:21570450	pubmed	21570450	create date:2011/05/17 | first author:Kupershmidt L
Pharmacological and deprivation-induced reinstatement of juvenile-like long-term potentiation in the primary auditory cortex of adult rats.	/pubmed/21569825	Hogsden JL, Rosen LG, Dringenberg HC.	Neuroscience. 2011 Jul 14;186:208-19. Epub 2011 May 3.	Neuroscience. 2011	PubMed	citation	PMID:21569825	pubmed	21569825	create date:2011/05/17 | first author:Hogsden JL
Electrical stimulation of the epileptic focus in absence epileptic WAG/Rij rats: assessment of local and network excitability.	/pubmed/21569824	Lüttjohann A, Zhang S, de Peijper R, van Luijtelaar G.	Neuroscience. 2011 Aug 11;188:125-34. Epub 2011 May 5.	Neuroscience. 2011	PubMed	citation	PMID:21569824	pubmed	21569824	create date:2011/05/17 | first author:Lüttjohann A
Depotentiation of hippocampal long-term potentiation depends on genetic background and is modulated by cocaine self-administration.	/pubmed/21565257	Miguéns M, Coria SM, Higuera-Matas A, Fole A, Ambrosio E, Del Olmo N.	Neuroscience. 2011 Jul 28;187:36-42. Epub 2011 May 5.	Neuroscience. 2011	PubMed	citation	PMID:21565257	pubmed	21565257	create date:2011/05/14 | first author:Miguéns M
Increased non-quantal release of acetylcholine after inhibition of endocytosis by methyl-β-cyclodextrin: the role of vesicular acetylcholine transporter.	/pubmed/21557989	Petrov AM, Naumenko NV, Uzinskaya KV, Giniatullin AR, Urazaev AK, Zefirov AL.	Neuroscience. 2011 Jul 14;186:1-12. Epub 2011 Apr 30. Erratum in: Neuroscience. 2011 Sep 29;192:806.	Neuroscience. 2011	PubMed	citation	PMID:21557989	pubmed	21557989	create date:2011/05/12 | first author:Petrov AM
Transcallosal inhibition dampens neural responses to high contrast stimuli in human visual cortex.	/pubmed/21557988	Bocci T, Caleo M, Giorli E, Barloscio D, Maffei L, Rossi S, Sartucci F.	Neuroscience. 2011 Jul 28;187:43-51. Epub 2011 Apr 29.	Neuroscience. 2011	PubMed	citation	PMID:21557988	pubmed	21557988	create date:2011/05/12 | first author:Bocci T
Ultra-low exposure to α-7 nicotinic acetylcholine receptor partial agonists elicits an improvement in cognition that corresponds with an increase in α-7 receptor expression in rodents: implications for low dose clinical efficacy.	/pubmed/21550383	Werkheiser JL, Sydserff S, Hubbs SJ, Ding M, Eisman MS, Perry D, Williams AJ, Smith JS, Mrzljak L, Maier DL.	Neuroscience. 2011 Jul 14;186:76-87. Epub 2011 Apr 24.	Neuroscience. 2011	PubMed	citation	PMID:21550383	pubmed	21550383	create date:2011/05/10 | first author:Werkheiser JL
ReLA/P65-serine 536 nuclear factor-kappa B phosphorylation is related to vulnerability to status epilepticus in the rat hippocampus.	/pubmed/21550382	Ryu HJ, Kim JE, Yeo SI, Kim MJ, Jo SM, Kang TC.	Neuroscience. 2011 Jul 28;187:93-102. Epub 2011 Apr 29.	Neuroscience. 2011	PubMed	citation	PMID:21550382	pubmed	21550382	create date:2011/05/10 | first author:Ryu HJ
ClC-2 contributes to tonic inhibition mediated by α5 subunit-containing GABA(A) receptor in experimental temporal lobe epilepsy.	/pubmed/21549811	Ge YX, Liu Y, Tang HY, Liu XG, Wang X.	Neuroscience. 2011 Jul 14;186:120-7. Epub 2011 Apr 20.	Neuroscience. 2011	PubMed	citation	PMID:21549811	pubmed	21549811	create date:2011/05/10 | first author:Ge YX
Differences in the expression of transient receptor potential channel V1, transient receptor potential channel A1 and mechanosensitive two pore-domain K+ channels between the lumbar splanchnic and pelvic nerve innervations of mouse urinary bladder and colon.	/pubmed/21549810	La JH, Schwartz ES, Gebhart GF.	Neuroscience. 2011 Jul 14;186:179-87. Epub 2011 Apr 30.	Neuroscience. 2011	PubMed	citation	PMID:21549810	pubmed	21549810	create date:2011/05/10 | first author:La JH
The clinical and therapeutic potentials of dehydroepiandrosterone and pregnenolone in schizophrenia.	/pubmed/21549182	Ritsner MS.	Neuroscience. 2011 Sep 15;191:91-100. Epub 2011 Apr 24. Review.	Neuroscience. 2011	PubMed	citation	PMID:21549182	pubmed	21549182	create date:2011/05/10 | first author:Ritsner MS
Minocycline promotes remyelination in aggregating rat brain cell cultures after interferon-γ plus lipopolysaccharide-induced demyelination.	/pubmed/21549181	Defaux A, Zurich MG, Honegger P, Monnet-Tschudi F.	Neuroscience. 2011 Jul 28;187:84-92. Epub 2011 Apr 29.	Neuroscience. 2011	PubMed	citation	PMID:21549181	pubmed	21549181	create date:2011/05/10 | first author:Defaux A
The effects of acoustic trauma that can cause tinnitus on spatial performance in rats.	/pubmed/21549180	Zheng Y, Hamilton E, Begum S, Smith PF, Darlington CL.	Neuroscience. 2011 Jul 14;186:48-56. Epub 2011 Apr 29.	Neuroscience. 2011	PubMed	citation	PMID:21549180	pubmed	21549180	create date:2011/05/10 | first author:Zheng Y
Up-regulation of low-threshold tetrodotoxin-resistant Na+ current via activation of a cyclic AMP/protein kinase A pathway in nociceptor-like rat dorsal root ganglion cells.	/pubmed/21549179	Scroggs RS.	Neuroscience. 2011 Jul 14;186:13-20. Epub 2011 Apr 28.	Neuroscience. 2011	PubMed	citation	PMID:21549179	pubmed	21549179	create date:2011/05/10 | first author:Scroggs RS
Suppression of cAMP-dependent gene expression by cholecystokinin in the hippocampus.	/pubmed/21540082	Nakamura NH, Akiyama K, Naito T.	Neuroscience. 2011 Jul 28;187:15-23. Epub 2011 Apr 22.	Neuroscience. 2011	PubMed	citation	PMID:21540082	pubmed	21540082	create date:2011/05/05 | first author:Nakamura NH
Progranulin enhances neural progenitor cell proliferation through glycogen synthase kinase 3β phosphorylation.	/pubmed/21540081	Nedachi T, Kawai T, Matsuwaki T, Yamanouchi K, Nishihara M.	Neuroscience. 2011 Jun 30;185:106-15. Epub 2011 Apr 22.	Neuroscience. 2011	PubMed	citation	PMID:21540081	pubmed	21540081	create date:2011/05/05 | first author:Nedachi T
Gonadal hormone regulation of the emotion circuitry in humans.	/pubmed/21540080	van Wingen GA, Ossewaarde L, Bäckström T, Hermans EJ, Fernández G.	Neuroscience. 2011 Sep 15;191:38-45. Epub 2011 Apr 24.	Neuroscience. 2011	PubMed	citation	PMID:21540080	pubmed	21540080	create date:2011/05/05 | first author:van Wingen GA
Title	URL	Description	Details	ShortDetails	Resource	Type	Identifiers	Db	EntrezUID	Properties
Hypothalamic cocaine- and amphetamine-regulated transcript and corticotrophin releasing factor neurons are stimulated by extracellular volume and osmotic changes.	/pubmed/21539900	Ruginsk SG, Uchoa ET, Elias LL, Antunes-Rodrigues J, Llewellyn-Smith IJ.	Neuroscience. 2011 Jul 14;186:57-64. Epub 2011 Apr 28.	Neuroscience. 2011	PubMed	citation	PMID:21539900	pubmed	21539900	create date:2011/05/05 | first author:Ruginsk SG
Behavioral and immunohistochemical evidence for central antinociceptive activity of botulinum toxin A.	/pubmed/21539899	Matak I, Bach-Rojecky L, Filipović B, Lacković Z.	Neuroscience. 2011 Jul 14;186:201-7. Epub 2011 Apr 20.	Neuroscience. 2011	PubMed	citation	PMID:21539899	pubmed	21539899	create date:2011/05/05 | first author:Matak I
Long-term potentiation of synaptic response and intrinsic excitability in neurons of the rat medial vestibular nuclei.	/pubmed/21539898	Pettorossi VE, Dieni CV, Scarduzio M, Grassi S.	Neuroscience. 2011 Jul 28;187:1-14. Epub 2011 Apr 28.	Neuroscience. 2011	PubMed	citation	PMID:21539898	pubmed	21539898	create date:2011/05/05 | first author:Pettorossi VE
Synergistic interaction of dopamine D₁ and glutamate N-methyl-D-aspartate receptors in the rat dorsal striatum controls attention.	/pubmed/21536111	Agnoli L, Carli M.	Neuroscience. 2011 Jun 30;185:39-49. Epub 2011 Apr 28.	Neuroscience. 2011	PubMed	citation	PMID:21536111	pubmed	21536111	create date:2011/05/04 | first author:Agnoli L
Oxidative stress and reduced glutamine synthetase activity in the absence of inflammation in the cortex of mice with experimental allergic encephalomyelitis.	/pubmed/21536110	Castegna A, Palmieri L, Spera I, Porcelli V, Palmieri F, Fabis-Pedrini MJ, Kean RB, Barkhouse DA, Curtis MT, Hooper DC.	Neuroscience. 2011 Jun 30;185:97-105. Epub 2011 Apr 24.	Neuroscience. 2011	PubMed	citation	PMID:21536110	pubmed	21536110	create date:2011/05/04 | first author:Castegna A
Cocaine enhances ST8SiaII mRNA expression and neural cell adhesion molecule polysialylation in the rat medial prefrontal cortex.	/pubmed/21536109	Maćkowiak M, Mordalska P, Dudys D, Korostyński M, Bator E, Wedzony K.	Neuroscience. 2011 Jul 14;186:21-31. Epub 2011 Apr 19.	Neuroscience. 2011	PubMed	citation	PMID:21536109	pubmed	21536109	create date:2011/05/04 | first author:Maćkowiak M
Daily morphine injection and withdrawal disrupt 24-h wheel running and PERIOD2 expression patterns in the rat limbic forebrain.	/pubmed/21536108	Hood S, Cassidy P, Mathewson S, Stewart J, Amir S.	Neuroscience. 2011 Jul 14;186:65-75. Epub 2011 Apr 28.	Neuroscience. 2011	PubMed	citation	PMID:21536108	pubmed	21536108	create date:2011/05/04 | first author:Hood S
Status epilepticus stimulates peroxisome proliferator-activated receptor γ coactivator 1-α/mitochondrial antioxidant system pathway by a nitric oxide-dependent mechanism.	/pubmed/21536107	Han YX, Lin YT, Xu JJ, Cao LL, Liu XW, Jiang H, Chi ZF.	Neuroscience. 2011 Jul 14;186:128-34. Epub 2011 Apr 28.	Neuroscience. 2011	PubMed	citation	PMID:21536107	pubmed	21536107	create date:2011/05/04 | first author:Han YX
Zinc modulation of glycine receptors.	/pubmed/21530619	Trombley PQ, Blakemore LJ, Hill BJ.	Neuroscience. 2011 Jul 14;186:32-8. Epub 2011 Apr 22.	Neuroscience. 2011	PubMed	citation	PMID:21530619	pubmed	21530619	create date:2011/05/03 | first author:Trombley PQ
Expression, phosphorylation, and glycosylation of CNS proteins in aversive operant conditioning associated memory in Lymnaea stagnalis.	/pubmed/21530618	Silverman-Gavrila LB, Senzel AG, Charlton MP, Feng ZP.	Neuroscience. 2011 Jul 14;186:94-109. Epub 2011 Apr 20.	Neuroscience. 2011	PubMed	citation	PMID:21530618	pubmed	21530618	create date:2011/05/03 | first author:Silverman-Gavrila LB
Vagal intramuscular array afferents form complexes with interstitial cells of Cajal in gastrointestinal smooth muscle: analogues of muscle spindle organs?	/pubmed/21530617	Powley TL, Phillips RJ.	Neuroscience. 2011 Jul 14;186:188-200. Epub 2011 Apr 22.	Neuroscience. 2011	PubMed	citation	PMID:21530617	pubmed	21530617	create date:2011/05/03 | first author:Powley TL
Up-regulation of tetrodotoxin-sensitive sodium currents by prostaglandin E₂ in type-4 rat dorsal root ganglion cells.	/pubmed/21530616	Tripathi PK, Cardenas CG, Cardenas CA, Scroggs RS.	Neuroscience. 2011 Jun 30;185:14-26. Epub 2011 Apr 20.	Neuroscience. 2011	PubMed	citation	PMID:21530616	pubmed	21530616	create date:2011/05/03 | first author:Tripathi PK
Novel microdialysis method to assess neuropeptides and large molecules in free-moving mouse.	/pubmed/21530615	Takeda S, Sato N, Ikimura K, Nishino H, Rakugi H, Morishita R.	Neuroscience. 2011 Jul 14;186:110-9. Epub 2011 Apr 20.	Neuroscience. 2011	PubMed	citation	PMID:21530615	pubmed	21530615	create date:2011/05/03 | first author:Takeda S
Forebrain specific heparin-binding epidermal growth factor-like growth factor knockout mice show exacerbated ischemia and reperfusion injury.	/pubmed/21524692	Oyagi A, Morimoto N, Hamanaka J, Ishiguro M, Tsuruma K, Shimazawa M, Hara H.	Neuroscience. 2011 Jun 30;185:116-24. Epub 2011 Apr 20.	Neuroscience. 2011	PubMed	citation	PMID:21524692	pubmed	21524692	create date:2011/04/29 | first author:Oyagi A
Neuroprotection of Scutellarin is mediated by inhibition of microglial inflammatory activation.	/pubmed/21524691	Wang S, Wang H, Guo H, Kang L, Gao X, Hu L.	Neuroscience. 2011 Jun 30;185:150-60. Epub 2011 Apr 19.	Neuroscience. 2011	PubMed	citation	PMID:21524691	pubmed	21524691	create date:2011/04/29 | first author:Wang S
Noradrenergic regulation of period1 expression in spinal astrocytes is involved in protein kinase A, c-Jun N-terminal kinase and extracellular signal-regulated kinase activation mediated by α1- and β2-adrenoceptors.	/pubmed/21524690	Sugimoto T, Morioka N, Sato K, Hisaoka K, Nakata Y.	Neuroscience. 2011 Jun 30;185:1-13. Epub 2011 Apr 19.	Neuroscience. 2011	PubMed	citation	PMID:21524690	pubmed	21524690	create date:2011/04/29 | first author:Sugimoto T
Long-term deficiency of circulating and hippocampal insulin-like growth factor I induces depressive behavior in adult mice: a potential model of geriatric depression.	/pubmed/21524689	Mitschelen M, Yan H, Farley JA, Warrington JP, Han S, Hereñú CB, Csiszar A, Ungvari Z, Bailey-Downs LC, Bass CE, Sonntag WE.	Neuroscience. 2011 Jun 30;185:50-60. Epub 2011 Apr 20.	Neuroscience. 2011	PubMed	citation	PMID:21524689	pubmed	21524689	create date:2011/04/29 | first author:Mitschelen M
Rostroventral medulla-mediated biphasic modulation of the rat cardiosomatic motor reflex.	/pubmed/21521650	Sun N, Liu XH, Du JQ, Zhu JX, Tang JS, Li Q.	Neuroscience. 2011 Jun 30;185:174-82. Epub 2011 Apr 15.	Neuroscience. 2011	PubMed	citation	PMID:21521650	pubmed	21521650	create date:2011/04/28 | first author:Sun N
High-frequency stimulation of the subthalamic nucleus inhibits the firing of juxtacellular labelled 5-HT-containing neurones.	/pubmed/21515342	Hartung H, Tan SK, Steinbusch HM, Temel Y, Sharp T.	Neuroscience. 2011 Jul 14;186:135-45. Epub 2011 Apr 14.	Neuroscience. 2011	PubMed	citation	PMID:21515342	pubmed	21515342	create date:2011/04/26 | first author:Hartung H
Magnetic resonance imaging determinants of intraindividual variability in the elderly: combined analysis of grey and white matter.	/pubmed/21515341	Moy G, Millet P, Haller S, Baudois S, de Bilbao F, Weber K, Lövblad K, Lazeyras F, Giannakopoulos P, Delaloye C.	Neuroscience. 2011 Jul 14;186:88-93. Epub 2011 Apr 19.	Neuroscience. 2011	PubMed	citation	PMID:21515341	pubmed	21515341	create date:2011/04/26 | first author:Moy G
Flash visual evoked potentials in mice can be modulated by transcranial direct current stimulation.	/pubmed/21515340	Cambiaghi M, Teneud L, Velikova S, Gonzalez-Rosa JJ, Cursi M, Comi G, Leocani L.	Neuroscience. 2011 Jun 30;185:161-5. Epub 2011 Apr 19.	Neuroscience. 2011	PubMed	citation	PMID:21515340	pubmed	21515340	create date:2011/04/26 | first author:Cambiaghi M
Long-term electromagnetic field treatment enhances brain mitochondrial function of both Alzheimer's transgenic mice and normal mice: a mechanism for electromagnetic field-induced cognitive benefit?	/pubmed/21514369	Dragicevic N, Bradshaw PC, Mamcarz M, Lin X, Wang L, Cao C, Arendash GW.	Neuroscience. 2011 Jun 30;185:135-49. Epub 2011 Apr 13.	Neuroscience. 2011	PubMed	citation	PMID:21514369	pubmed	21514369	create date:2011/04/26 | first author:Dragicevic N
The enhancement of reconsolidation with a naturalistic mild stressor improves the expression of a declarative memory in humans.	/pubmed/21514368	Coccoz V, Maldonado H, Delorenzi A.	Neuroscience. 2011 Jun 30;185:61-72. Epub 2011 Apr 19.	Neuroscience. 2011	PubMed	citation	PMID:21514368	pubmed	21514368	create date:2011/04/26 | first author:Coccoz V
Increased expression of acyl-coenzyme A: cholesterol acyltransferase-1 and elevated cholesteryl esters in the hippocampus after excitotoxic injury.	/pubmed/21514367	Kim JH, Ee SM, Jittiwat J, Ong ES, Farooqui AA, Jenner AM, Ong WY.	Neuroscience. 2011 Jun 30;185:125-34. Epub 2011 Apr 14.	Neuroscience. 2011	PubMed	citation	PMID:21514367	pubmed	21514367	create date:2011/04/26 | first author:Kim JH
Neurosteroid and GABA-A receptor alterations in Alzheimer's disease, Parkinson's disease and multiple sclerosis.	/pubmed/21514366	Luchetti S, Huitinga I, Swaab DF.	Neuroscience. 2011 Sep 15;191:6-21. Epub 2011 Apr 15. Review.	Neuroscience. 2011	PubMed	citation	PMID:21514366	pubmed	21514366	create date:2011/04/26 | first author:Luchetti S
MicroRNA dysregulation following spinal cord contusion: implications for neural plasticity and repair.	/pubmed/21513774	Strickland ER, Hook MA, Balaraman S, Huie JR, Grau JW, Miranda RC.	Neuroscience. 2011 Jul 14;186:146-60. Epub 2011 Apr 7.	Neuroscience. 2011	PubMed	citation	PMID:21513774	pubmed	21513774	create date:2011/04/26 | first author:Strickland ER
Stress enhances muscle nociceptor activity in the rat.	/pubmed/21513773	Chen X, Green PG, Levine JD.	Neuroscience. 2011 Jun 30;185:166-73. Epub 2011 Apr 15.	Neuroscience. 2011	PubMed	citation	PMID:21513773	pubmed	21513773	create date:2011/04/26 | first author:Chen X
Distinct role of nitric oxide and peroxynitrite in mediating oligodendrocyte toxicity in culture and in experimental autoimmune encephalomyelitis.	/pubmed/21511012	Li S, Vana AC, Ribeiro R, Zhang Y.	Neuroscience. 2011 Jun 16;184:107-19. Epub 2011 Apr 13.	Neuroscience. 2011	PubMed	citation	PMID:21511012	pubmed	21511012	create date:2011/04/23 | first author:Li S
Comparative analysis of the nucleus basalis of Meynert among primates.	/pubmed/21504783	Raghanti MA, Simic G, Watson S, Stimpson CD, Hof PR, Sherwood CC.	Neuroscience. 2011 Jun 16;184:1-15. Epub 2011 Apr 13.	Neuroscience. 2011	PubMed	citation	PMID:21504783	pubmed	21504783	create date:2011/04/21 | first author:Raghanti MA
An N-methyl-D-aspartate-receptor dependent, late-phase long-term depression in middle-aged mice identifies no GluN2-subunit bias.	/pubmed/21504782	Ahmed T, Sabanov V, D'Hooge R, Balschun D.	Neuroscience. 2011 Jun 30;185:27-38. Epub 2011 Apr 12.	Neuroscience. 2011	PubMed	citation	PMID:21504782	pubmed	21504782	create date:2011/04/21 | first author:Ahmed T
Inflammatory stimuli reduce survival of serotonergic neurons and induce neuronal expression of indoleamine 2,3-dioxygenase in rat dorsal raphe nucleus organotypic brain slices.	/pubmed/21501664	Hochstrasser T, Ullrich C, Sperner-Unterweger B, Humpel C.	Neuroscience. 2011 Jun 16;184:128-38. Epub 2011 Apr 12.	Neuroscience. 2011	PubMed	citation	PMID:21501664	pubmed	21501664	create date:2011/04/20 | first author:Hochstrasser T
Heterogeneity of parvalbumin expression in the avian cerebellar cortex and comparisons with zebrin II.	/pubmed/21501663	Wylie DR, Gutierrez-Ibanez C, Graham DJ, Kreuzer MB, Pakan JM, Iwaniuk AN.	Neuroscience. 2011 Jun 30;185:73-84. Epub 2011 Apr 13.	Neuroscience. 2011	PubMed	citation	PMID:21501663	pubmed	21501663	create date:2011/04/20 | first author:Wylie DR
In vivo detection of amyloid β deposition using ¹⁹F magnetic resonance imaging with a ¹⁹F-containing curcumin derivative in a mouse model of Alzheimer's disease.	/pubmed/21497641	Yanagisawa D, Amatsubo T, Morikawa S, Taguchi H, Urushitani M, Shirai N, Hirao K, Shiino A, Inubushi T, Tooyama I.	Neuroscience. 2011 Jun 16;184:120-7. Epub 2011 Apr 12.	Neuroscience. 2011	PubMed	citation	PMID:21497641	pubmed	21497641	create date:2011/04/19 | first author:Yanagisawa D
Induction of c-Fos, Zif268, and Arc from acute bouts of voluntary wheel running in new and pre-existing adult mouse hippocampal granule neurons.	/pubmed/21497182	Clark PJ, Bhattacharya TK, Miller DS, Rhodes JS.	Neuroscience. 2011 Jun 16;184:16-27. Epub 2011 Apr 7.	Neuroscience. 2011	PubMed	citation	PMID:21497182	pubmed	21497182	create date:2011/04/19 | first author:Clark PJ
Progesterone in the treatment of acute traumatic brain injury: a clinical perspective and update.	/pubmed/21497181	Stein DG.	Neuroscience. 2011 Sep 15;191:101-6. Epub 2011 Apr 14. Review.	Neuroscience. 2011	PubMed	citation	PMID:21497181	pubmed	21497181	create date:2011/04/19 | first author:Stein DG
Prenatal stress differentially alters brain-derived neurotrophic factor expression and signaling across rat strains.	/pubmed/21497180	Neeley EW, Berger R, Koenig JI, Leonard S.	Neuroscience. 2011 Jul 28;187:24-35. Epub 2011 Apr 7.	Neuroscience. 2011	PubMed	citation	PMID:21497180	pubmed	21497180	create date:2011/04/19 | first author:Neeley EW
Oxidative stress and prevention of the adaptive response to chronic iron overload in the brain of young adult rats exposed to a 150 kilohertz electromagnetic field.	/pubmed/21497179	Maaroufi K, Save E, Poucet B, Sakly M, Abdelmelek H, Had-Aissouni L.	Neuroscience. 2011 Jul 14;186:39-47. Epub 2011 Apr 12.	Neuroscience. 2011	PubMed	citation	PMID:21497179	pubmed	21497179	create date:2011/04/19 | first author:Maaroufi K
Persistent effects of early augmented acoustic environment on the auditory brainstem.	/pubmed/21496479	Oliver DL, Izquierdo MA, Malmierca MS.	Neuroscience. 2011 Jun 16;184:75-87. Epub 2011 Apr 8.	Neuroscience. 2011	PubMed	citation	PMID:21496479	pubmed	21496479	create date:2011/04/19 | first author:Oliver DL
Mechanisms underlying the protective effects of myricetin and quercetin following oxygen-glucose deprivation-induced cell swelling and the reduction in glutamate uptake in glial cells.	/pubmed/21496478	Panickar KS, Anderson RA.	Neuroscience. 2011 Jun 2;183:1-14. Epub 2011 Apr 7.	Neuroscience. 2011	PubMed	citation	PMID:21496478	pubmed	21496478	create date:2011/04/19 | first author:Panickar KS
Protective effects of bone morphogenetic protein 7 against amyloid-beta induced neurotoxicity in PC12 cells.	/pubmed/21496477	Sun L, Guo C, Liu D, Zhao Y, Zhang Y, Song Z, Han H, Chen D, Zhao Y.	Neuroscience. 2011 Jun 16;184:151-63. Epub 2011 Apr 7.	Neuroscience. 2011	PubMed	citation	PMID:21496477	pubmed	21496477	create date:2011/04/19 | first author:Sun L
The naturally occurring steroid solasodine induces neurogenesis in vitro and in vivo.	/pubmed/21496476	Lecanu L, Hashim AI, McCourty A, Giscos-Douriez I, Dinca I, Yao W, Vicini S, Szabo G, Erdélyi F, Greeson J, Papadopoulos V.	Neuroscience. 2011 Jun 2;183:251-64. Epub 2011 Apr 7.	Neuroscience. 2011	PubMed	citation	PMID:21496476	pubmed	21496476	create date:2011/04/19 | first author:Lecanu L
Differential GABAergic disinhibition during the development of painful peripheral neuropathy.	/pubmed/21496475	Janssen SP, Truin M, Van Kleef M, Joosten EA.	Neuroscience. 2011 Jun 16;184:183-94. Epub 2011 Apr 7.	Neuroscience. 2011	PubMed	citation	PMID:21496475	pubmed	21496475	create date:2011/04/19 | first author:Janssen SP
Topiramate promotes neurological recovery in a new model of traumatic brain injury in rats.	/pubmed/21496474	Kouzounias K, Kimiskidis VK, Siozos T, Violaris K, Kostomitsopoulos N, Karayannakos PE, Sotirakoglou K, Nanassis K.	Neuroscience. 2011 Jun 2;183:171-7. Epub 2011 Apr 7.	Neuroscience. 2011	PubMed	citation	PMID:21496474	pubmed	21496474	create date:2011/04/19 | first author:Kouzounias K
Psychotropic and nonpsychotropic cannabis derivatives inhibit human 5-HT(3A) receptors through a receptor desensitization-dependent mechanism.	/pubmed/21477640	Xiong W, Koo BN, Morton R, Zhang L.	Neuroscience. 2011 Jun 16;184:28-37. Epub 2011 Apr 6.	Neuroscience. 2011	PubMed	citation	PMID:21477640	pubmed	21477640	create date:2011/04/12 | first author:Xiong W
Restraint stress and repeated corticotrophin-releasing factor receptor activation in the amygdala both increase amyloid-β precursor protein and amyloid-β peptide but have divergent effects on brain-derived neurotrophic factor and pre-synaptic proteins in the prefrontal cortex of rats.	/pubmed/21477639	Ray B, Gaskins DL, Sajdyk TJ, Spence JP, Fitz SD, Shekhar A, Lahiri DK.	Neuroscience. 2011 Jun 16;184:139-50. Epub 2011 Apr 6.	Neuroscience. 2011	PubMed	citation	PMID:21477639	pubmed	21477639	create date:2011/04/12 | first author:Ray B
Brain regions associated with the reversal of cocaine conditioned place preference by environmental enrichment.	/pubmed/21477638	Chauvet C, Lardeux V, Jaber M, Solinas M.	Neuroscience. 2011 Jun 16;184:88-96. Epub 2011 Apr 6.	Neuroscience. 2011	PubMed	citation	PMID:21477638	pubmed	21477638	create date:2011/04/12 | first author:Chauvet C
Transcranial direct current stimulation over Broca's region improves phonemic and semantic fluency in healthy individuals.	/pubmed/21477637	Cattaneo Z, Pisoni A, Papagno C.	Neuroscience. 2011 Jun 2;183:64-70. Epub 2011 Apr 6.	Neuroscience. 2011	PubMed	citation	PMID:21477637	pubmed	21477637	create date:2011/04/12 | first author:Cattaneo Z
Mice lacking the peroxisome proliferator-activated receptor α gene present reduced number of dopamine neurons in the substantia nigra without altering motor behavior or dopamine neuron decline over life.	/pubmed/21463665	Gonzalez-Aparicio R, Flores JA, Tasset I, Tunez I, Fernandez-Espejo E.	Neuroscience. 2011 Jul 14;186:161-9. Epub 2011 Apr 2.	Neuroscience. 2011	PubMed	citation	PMID:21463665	pubmed	21463665	create date:2011/04/06 | first author:Gonzalez-Aparicio R
Autophagy is involved in traumatic brain injury-induced cell death and contributes to functional outcome deficits in mice.	/pubmed/21463664	Luo CL, Li BX, Li QQ, Chen XP, Sun YX, Bao HJ, Dai DK, Shen YW, Xu HF, Ni H, Wan L, Qin ZH, Tao LY, Zhao ZQ.	Neuroscience. 2011 Jun 16;184:54-63. Epub 2011 Apr 2.	Neuroscience. 2011	PubMed	citation	PMID:21463664	pubmed	21463664	create date:2011/04/06 | first author:Luo CL
Differential responses of corticotropin-releasing factor and urocortin 1 to acute pain stress in the rat brain.	/pubmed/21463663	Rouwette T, Klemann K, Gaszner B, Scheffer GJ, Roubos EW, Scheenen WJ, Vissers K, Kozicz T.	Neuroscience. 2011 Jun 2;183:15-24. Epub 2011 Apr 2.	Neuroscience. 2011	PubMed	citation	PMID:21463663	pubmed	21463663	create date:2011/04/06 | first author:Rouwette T
Title	URL	Description	Details	ShortDetails	Resource	Type	Identifiers	Db	EntrezUID	Properties
Long-term ginsenoside administration prevents memory loss in aged female C57BL/6J mice by modulating the redox status and up-regulating the plasticity-related proteins in hippocampus.	/pubmed/21463662	Zhao HF, Li Q, Li Y.	Neuroscience. 2011 Jun 2;183:189-202. Epub 2011 Apr 2.	Neuroscience. 2011	PubMed	citation	PMID:21463662	pubmed	21463662	create date:2011/04/06 | first author:Zhao HF
Collagen VI protects against neuronal apoptosis elicited by ultraviolet irradiation via an Akt/phosphatidylinositol 3-kinase signaling pathway.	/pubmed/21459131	Cheng IH, Lin YC, Hwang E, Huang HT, Chang WH, Liu YL, Chao CY.	Neuroscience. 2011 Jun 2;183:178-88. Epub 2011 Apr 1.	Neuroscience. 2011	PubMed	citation	PMID:21459131	pubmed	21459131	create date:2011/04/05 | first author:Cheng IH
Glutamate-vasopressin interactions and the neurobiology of anabolic steroid-induced offensive aggression.	/pubmed/21459130	Carrillo M, Ricci LA, Melloni RH.	Neuroscience. 2011 Jun 30;185:85-96. Epub 2011 Apr 1.	Neuroscience. 2011	PubMed	citation	PMID:21459130	pubmed	21459130	create date:2011/04/05 | first author:Carrillo M
Hippocampal inputs mediate theta-related plasticity in anterior thalamus.	/pubmed/21459129	Tsanov M, Wright N, Vann SD, Erichsen JT, Aggleton JP, O'Mara SM.	Neuroscience. 2011 Jul 28;187:52-62. Epub 2011 Apr 1.	Neuroscience. 2011	PubMed	citation	PMID:21459129	pubmed	21459129	create date:2011/04/05 | first author:Tsanov M
Spinal activation of delta opioid receptors alleviates cancer-related bone pain.	/pubmed/21458544	Otis V, Sarret P, Gendron L.	Neuroscience. 2011 Jun 2;183:221-9. Epub 2011 Mar 31.	Neuroscience. 2011	PubMed	citation	PMID:21458544	pubmed	21458544	create date:2011/04/05 | first author:Otis V
Altered GABA transmission in a mouse model of increased trait anxiety.	/pubmed/21458543	Tasan RO, Bukovac A, Peterschmitt YN, Sartori SB, Landgraf R, Singewald N, Sperk G.	Neuroscience. 2011 Jun 2;183:71-80. Epub 2011 Mar 31.	Neuroscience. 2011	PubMed	citation	PMID:21458543	pubmed	21458543	create date:2011/04/05 | first author:Tasan RO
Sciatic nerve injury induces functional pro-nociceptive chemokine receptors in bladder-associated primary afferent neurons in the rat.	/pubmed/21458542	Foster R, Jung J, Farooq A, McClung C, Ripsch MS, Fitzgerald MP, White FA.	Neuroscience. 2011 Jun 2;183:230-7. Epub 2011 Mar 30.	Neuroscience. 2011	PubMed	citation	PMID:21458542	pubmed	21458542	create date:2011/04/05 | first author:Foster R
Voluntary exercise does not enhance long-term potentiation in the adolescent female dentate gyrus.	/pubmed/21458541	Titterness AK, Wiebe E, Kwasnica A, Keyes G, Christie BR.	Neuroscience. 2011 Jun 2;183:25-31. Epub 2011 Mar 30.	Neuroscience. 2011	PubMed	citation	PMID:21458541	pubmed	21458541	create date:2011/04/05 | first author:Titterness AK
Novel distribution of cluster of differentiation 200 adhesion molecule in glial cells of the peripheral nervous system of rats and its modulation after nerve injury.	/pubmed/21453758	Chang CY, Lee YH, Jiang-Shieh YF, Chien HF, Pai MH, Chen HM, Fong TH, Wu CH.	Neuroscience. 2011 Jun 2;183:32-46. Epub 2011 Mar 29.	Neuroscience. 2011	PubMed	citation	PMID:21453758	pubmed	21453758	create date:2011/04/02 | first author:Chang CY
Neurotoxic (+)-methamphetamine treatment in rats increases brain-derived neurotrophic factor and tropomyosin receptor kinase B expression in multiple brain regions.	/pubmed/21453757	Braun AA, Herring NR, Schaefer TL, Hemmerle AM, Dickerson JW, Seroogy KB, Vorhees CV, Williams MT.	Neuroscience. 2011 Jun 16;184:164-71. Epub 2011 Mar 29.	Neuroscience. 2011	PubMed	citation	PMID:21453757	pubmed	21453757	create date:2011/04/02 | first author:Braun AA
Differential effects of social defeat in rats with high and low locomotor response to novelty.	/pubmed/21453756	Calvo N, Cecchi M, Kabbaj M, Watson SJ, Akil H.	Neuroscience. 2011 Jun 2;183:81-9. Epub 2011 Mar 29.	Neuroscience. 2011	PubMed	citation	PMID:21453756	pubmed	21453756	create date:2011/04/02 | first author:Calvo N
Neuroprotective effect of osthole against oxygen and glucose deprivation in rat cortical neurons: involvement of mitogen-activated protein kinase pathway.	/pubmed/21453755	Chen T, Liu W, Chao X, Qu Y, Zhang L, Luo P, Xie K, Huo J, Fei Z.	Neuroscience. 2011 Jun 2;183:203-11. Epub 2011 Mar 29.	Neuroscience. 2011	PubMed	citation	PMID:21453755	pubmed	21453755	create date:2011/04/02 | first author:Chen T
Topographical distribution of corticotropin-releasing factor type 2 receptor-like immunoreactivity in the rat dorsal raphe nucleus: co-localization with tryptophan hydroxylase.	/pubmed/21453754	Lukkes JL, Staub DR, Dietrich A, Truitt W, Neufeld-Cohen A, Chen A, Johnson PL, Shekhar A, Lowry CA.	Neuroscience. 2011 Jun 2;183:47-63. Epub 2011 Mar 29.	Neuroscience. 2011	PubMed	citation	PMID:21453754	pubmed	21453754	create date:2011/04/02 | first author:Lukkes JL
Acetylcholinesterase inhibitor pretreatment alters stress-induced expression of acetylcholinesterase transcripts in the mouse brain.	/pubmed/21453753	Dori A, Oriel S, Livneh U, Duek O, Lin T, Kofman O.	Neuroscience. 2011 Jun 2;183:90-8. Epub 2011 Mar 29.	Neuroscience. 2011	PubMed	citation	PMID:21453753	pubmed	21453753	create date:2011/04/02 | first author:Dori A
Noggin expression in the adult rat brain.	/pubmed/21447372	Mikawa S, Sato K.	Neuroscience. 2011 Jun 16;184:38-53. Epub 2011 Apr 9.	Neuroscience. 2011	PubMed	citation	PMID:21447372	pubmed	21447372	create date:2011/03/31 | first author:Mikawa S
Structural and functional changes in the suprachiasmatic nucleus following chronic circadian rhythm perturbation.	/pubmed/21443932	Yan L.	Neuroscience. 2011 Jun 2;183:99-107. Epub 2011 Apr 8.	Neuroscience. 2011	PubMed	citation	PMID:21443932	pubmed	21443932	create date:2011/03/30 | first author:Yan L
The extracellular matrix glycoprotein tenascin-C promotes locomotor recovery after spinal cord injury in adult zebrafish.	/pubmed/21443931	Yu YM, Cristofanilli M, Valiveti A, Ma L, Yoo M, Morellini F, Schachner M.	Neuroscience. 2011 Jun 2;183:238-50. Epub 2011 Apr 2.	Neuroscience. 2011	PubMed	citation	PMID:21443931	pubmed	21443931	create date:2011/03/30 | first author:Yu YM
Importance of D1 and D2 receptors in the dorsal caudate-putamen for the locomotor activity and stereotyped behaviors of preweanling rats.	/pubmed/21443930	Charntikov S, Der-Ghazarian T, Herbert MS, Horn LR, Widarma CB, Gutierrez A, Varela FA, McDougall SA.	Neuroscience. 2011 Jun 2;183:121-33. Epub 2011 Apr 2.	Neuroscience. 2011	PubMed	citation	PMID:21443930	pubmed	21443930	create date:2011/03/30 | first author:Charntikov S
Dorsal-ventral distinction of chronic stress-induced electrophysiological alterations in the rat medial prefrontal cortex.	/pubmed/21440605	Lee YA, Poirier P, Otani S, Goto Y.	Neuroscience. 2011 Jun 2;183:108-20. Epub 2011 Apr 8.	Neuroscience. 2011	PubMed	citation	PMID:21440605	pubmed	21440605	create date:2011/03/29 | first author:Lee YA
Efficacy of post-insult minocycline administration to alter long-term hypoxia-ischemia-induced damage to the serotonergic system in the immature rat brain.	/pubmed/21440046	Wixey JA, Reinebrant HE, Spencer SJ, Buller KM.	Neuroscience. 2011 May 19;182:184-92. Epub 2011 Mar 31.	Neuroscience. 2011	PubMed	citation	PMID:21440046	pubmed	21440046	create date:2011/03/29 | first author:Wixey JA
Sex hormone therapy and functional brain plasticity in postmenopausal women.	/pubmed/21440045	Bayer U, Hausmann M.	Neuroscience. 2011 Sep 15;191:118-28. Epub 2011 Mar 31. Review.	Neuroscience. 2011	PubMed	citation	PMID:21440045	pubmed	21440045	create date:2011/03/29 | first author:Bayer U
Poor functional recovery and muscle polyinnervation after facial nerve injury in fibroblast growth factor-2-/- mice can be improved by manual stimulation of denervated vibrissal muscles.	/pubmed/21440044	Seitz M, Grosheva M, Skouras E, Angelova SK, Ankerne J, Jungnickel J, Grothe C, Klimaschewski L, Hübbers CU, Dunlop SA, Angelov DN.	Neuroscience. 2011 May 19;182:241-7. Epub 2011 Mar 31.	Neuroscience. 2011	PubMed	citation	PMID:21440044	pubmed	21440044	create date:2011/03/29 | first author:Seitz M
Possible antidepressant effects and mechanisms of memantine in behaviors and synaptic plasticity of a depression rat model.	/pubmed/21440043	Quan MN, Zhang N, Wang YY, Zhang T, Yang Z.	Neuroscience. 2011 May 19;182:88-97. Epub 2011 Apr 1.	Neuroscience. 2011	PubMed	citation	PMID:21440043	pubmed	21440043	create date:2011/03/29 | first author:Quan MN
Consolidation and reconsolidation of contextual fear memory requires mammalian target of rapamycin-dependent translation in the dorsal hippocampus.	/pubmed/21439355	Gafford GM, Parsons RG, Helmstetter FJ.	Neuroscience. 2011 May 19;182:98-104. Epub 2011 Mar 22.	Neuroscience. 2011	PubMed	citation	PMID:21439355	pubmed	21439355	create date:2011/03/29 | first author:Gafford GM
Neuroactive steroids in affective disorders: target for novel antidepressant or anxiolytic drugs?	/pubmed/21439354	Schüle C, Eser D, Baghai TC, Nothdurfter C, Kessler JS, Rupprecht R.	Neuroscience. 2011 Sep 15;191:55-77. Epub 2011 Mar 23. Review.	Neuroscience. 2011	PubMed	citation	PMID:21439354	pubmed	21439354	create date:2011/03/29 | first author:Schüle C
Aspects of the narcolepsy-cataplexy syndrome in O/E3-null mutant mice.	/pubmed/21435382	De La Herrán-Arita AK, Zomosa-Signoret VC, Millán-Aldaco DA, Palomero-Rivero M, Guerra-Crespo M, Drucker-Colín R, Vidaltamayo R.	Neuroscience. 2011 Jun 2;183:134-43. Epub 2011 Mar 22.	Neuroscience. 2011	PubMed	citation	PMID:21435382	pubmed	21435382	create date:2011/03/26 | first author:De La Herrán-Arita AK
Postsynaptic targets of GABAergic basal forebrain projections to the basolateral amygdala.	/pubmed/21435381	McDonald AJ, Muller JF, Mascagni F.	Neuroscience. 2011 Jun 2;183:144-59. Epub 2011 Mar 22.	Neuroscience. 2011	PubMed	citation	PMID:21435381	pubmed	21435381	create date:2011/03/26 | first author:McDonald AJ
Long-term exposure to high fat diet is bad for your brain: exacerbation of focal ischemic brain injury.	/pubmed/21435380	Langdon KD, Clarke J, Corbett D.	Neuroscience. 2011 May 19;182:82-7. Epub 2011 Mar 22.	Neuroscience. 2011	PubMed	citation	PMID:21435380	pubmed	21435380	create date:2011/03/26 | first author:Langdon KD
Differential involvement of perineuronal astrocytes and microglia in synaptic stripping after hypoglossal axotomy.	/pubmed/21435379	Yamada J, Nakanishi H, Jinno S.	Neuroscience. 2011 May 19;182:1-10. Epub 2011 Mar 22.	Neuroscience. 2011	PubMed	citation	PMID:21435379	pubmed	21435379	create date:2011/03/26 | first author:Yamada J
Guanosine is neuroprotective against oxygen/glucose deprivation in hippocampal slices via large conductance Ca²+-activated K+ channels, phosphatidilinositol-3 kinase/protein kinase B pathway activation and glutamate uptake.	/pubmed/21435378	Dal-Cim T, Martins WC, Santos AR, Tasca CI.	Neuroscience. 2011 Jun 2;183:212-20. Epub 2011 Mar 22.	Neuroscience. 2011	PubMed	citation	PMID:21435378	pubmed	21435378	create date:2011/03/26 | first author:Dal-Cim T
The dorsomedial hypothalamus and the central pathways involved in the cardiovascular response to emotional stress.	/pubmed/21435377	Fontes MA, Xavier CH, de Menezes RC, Dimicco JA.	Neuroscience. 2011 Jun 16;184:64-74. Epub 2011 Mar 22. Review.	Neuroscience. 2011	PubMed	citation	PMID:21435377	pubmed	21435377	create date:2011/03/26 | first author:Fontes MA
Expression of neurotrophin and its tropomyosin-related kinase receptors (Trks) during axonal regeneration following spinal cord injury in larval lamprey.	/pubmed/21421025	Laramore C, Maymind E, Shifman MI.	Neuroscience. 2011 Jun 2;183:265-77. Epub 2011 Mar 21.	Neuroscience. 2011	PubMed	citation	PMID:21421025	pubmed	21421025	create date:2011/03/23 | first author:Laramore C
Decision-making performance is related to levels of anxiety and differential recruitment of frontostriatal areas in male rats.	/pubmed/21420473	de Visser L, Baars AM, Lavrijsen M, van der Weerd CM, van den Bos R.	Neuroscience. 2011 Jun 16;184:97-106. Epub 2011 Mar 21.	Neuroscience. 2011	PubMed	citation	PMID:21420473	pubmed	21420473	create date:2011/03/23 | first author:de Visser L
Serotonergic neurotransmission in the ventral hippocampus is enhanced by corticosterone and altered by chronic amphetamine treatment.	/pubmed/21420472	Barr JL, Forster GL.	Neuroscience. 2011 May 19;182:105-14. Epub 2011 Mar 21.	Neuroscience. 2011	PubMed	citation	PMID:21420472	pubmed	21420472	create date:2011/03/23 | first author:Barr JL
Effects of prior sustained tactile stimulation on the somatosensory response to the sudden change of intensity in humans: an magnetoencephalography study.	/pubmed/21420471	Otsuru N, Inui K, Yamashiro K, Urakawa T, Keceli S, Kakigi R.	Neuroscience. 2011 May 19;182:115-24. Epub 2011 Mar 21.	Neuroscience. 2011	PubMed	citation	PMID:21420471	pubmed	21420471	create date:2011/03/23 | first author:Otsuru N
Baclofen into the lateral parabrachial nucleus induces hypertonic sodium chloride and sucrose intake in rats.	/pubmed/21419196	De Oliveira LB, Kimura EH, Callera JC, De Luca LA Jr, Colombari DS, Menani JV.	Neuroscience. 2011 Jun 2;183:160-70. Epub 2011 Mar 16.	Neuroscience. 2011	PubMed	citation	PMID:21419196	pubmed	21419196	create date:2011/03/23 | first author:De Oliveira LB
Opposite modulation of astroglial proliferation by adenosine 5'-O-(2-thio)-diphosphate and 2-methylthioadenosine-5'-diphosphate: mechanisms involved.	/pubmed/21419195	Quintas C, Fraga S, Gonçalves J, Queiroz G.	Neuroscience. 2011 May 19;182:32-42. Epub 2011 Mar 16.	Neuroscience. 2011	PubMed	citation	PMID:21419195	pubmed	21419195	create date:2011/03/23 | first author:Quintas C
Functional circuitry of a unique cerebellar specialization: the valvula cerebelli of a mormyrid fish.	/pubmed/21414387	Zhang Y, Shi Z, Magnus G, Meek J, Han VZ, Qiao JT.	Neuroscience. 2011 May 19;182:11-31. Epub 2011 Mar 21.	Neuroscience. 2011	PubMed	citation	PMID:21414387	pubmed	21414387	create date:2011/03/19 | first author:Zhang Y
Low and high affinity dopamine transporter inhibitors block dopamine uptake within 5 sec of intravenous injection.	/pubmed/21402130	Yorgason JT, Jones SR, España RA.	Neuroscience. 2011 May 19;182:125-32. Epub 2011 Mar 21.	Neuroscience. 2011	PubMed	citation	PMID:21402130	pubmed	21402130	create date:2011/03/16 | first author:Yorgason JT
Positron emission tomography with 11C-flumazenil in the rat shows preservation of binding sites during the acute phase after 2h-transient focal ischemia.	/pubmed/21402129	Rojas S, Martín A, Pareto D, Herance JR, Abad S, Ruíz A, Flotats N, Gispert JD, Llop J, Gómez-Vallejo V, Planas AM.	Neuroscience. 2011 May 19;182:208-16. Epub 2011 Mar 21.	Neuroscience. 2011	PubMed	citation	PMID:21402129	pubmed	21402129	create date:2011/03/16 | first author:Rojas S
Effect of intermittent washout periods on progressive lesioning of the nigrostriatal pathway with 1-methyl-2-phenyl-1,2,3,6-tetrahydropyridine (MPTP).	/pubmed/21402128	Goldberg NR, Meshul CK.	Neuroscience. 2011 May 19;182:203-7. Epub 2011 Mar 21.	Neuroscience. 2011	PubMed	citation	PMID:21402128	pubmed	21402128	create date:2011/03/16 | first author:Goldberg NR
α2-Adrenoceptor regulates the spontaneous and the GABA/glutamate modulated firing activity of the rat medial prefrontal cortex pyramidal neurons.	/pubmed/21402127	Wang Y, Liu J, Gui ZH, Ali U, Fan LL, Hou C, Wang T, Chen L, Li Q.	Neuroscience. 2011 May 19;182:193-202. Epub 2011 Mar 21.	Neuroscience. 2011	PubMed	citation	PMID:21402127	pubmed	21402127	create date:2011/03/16 | first author:Wang Y
Effects of isoflurane on the expressed Cav2.2 currents in Xenopus oocytes depend on the activation of protein kinase C δ and its phosphorylation sites in the Cav2.2α(1) subunits.	/pubmed/21402126	Rajagopal S, Fang H, Lynch C 3rd, Sando JJ, Kamatchi GL.	Neuroscience. 2011 May 19;182:232-40. Epub 2011 Mar 21.	Neuroscience. 2011	PubMed	citation	PMID:21402126	pubmed	21402126	create date:2011/03/16 | first author:Rajagopal S
Seasonal and individual variation in singing behavior correlates with alpha 2-noradrenergic receptor density in brain regions implicated in song, sexual, and social behavior.	/pubmed/21397668	Heimovics SA, Cornil CA, Ellis JM, Ball GF, Riters LV.	Neuroscience. 2011 May 19;182:133-43. Epub 2011 Mar 21.	Neuroscience. 2011	PubMed	citation	PMID:21397668	pubmed	21397668	create date:2011/03/15 | first author:Heimovics SA
Sleep-waking discharge profiles of median preoptic and surrounding neurons in mice.	/pubmed/21396987	Sakai K.	Neuroscience. 2011 May 19;182:144-61. Epub 2011 Mar 22.	Neuroscience. 2011	PubMed	citation	PMID:21396987	pubmed	21396987	create date:2011/03/15 | first author:Sakai K
Membrane cholesterol as a mediator of the neuroprotective effects of estrogens.	/pubmed/21396986	Peri A, Benvenuti S, Luciani P, Deledda C, Cellai I.	Neuroscience. 2011 Sep 15;191:107-17. Epub 2011 Mar 22. Review.	Neuroscience. 2011	PubMed	citation	PMID:21396986	pubmed	21396986	create date:2011/03/15 | first author:Peri A
Ethanol-induced neurodegeneration in NRSF/REST neuronal conditional knockout mice.	/pubmed/21396985	Cai L, Bian M, Liu M, Sheng Z, Suo H, Wang Z, Huang F, Fei J.	Neuroscience. 2011 May 5;181:196-205. Epub 2011 Mar 10.	Neuroscience. 2011	PubMed	citation	PMID:21396985	pubmed	21396985	create date:2011/03/15 | first author:Cai L
The impact of maternal separation on the number of tyrosine hydroxylase-expressing midbrain neurons during different stages of ontogenesis.	/pubmed/21396433	Chocyk A, Przyborowska A, Dudys D, Majcher I, Maćkowiak M, Wędzony K.	Neuroscience. 2011 May 19;182:43-61. Epub 2011 Mar 29.	Neuroscience. 2011	PubMed	citation	PMID:21396433	pubmed	21396433	create date:2011/03/15 | first author:Chocyk A
Restricted wheel access following a light cycle inversion slows re-entrainment without internal desynchrony as measured in Per2Luc mice.	/pubmed/21392557	Castillo C, Molyneux P, Carlson R, Harrington ME.	Neuroscience. 2011 May 19;182:169-76. Epub 2011 Mar 12.	Neuroscience. 2011	PubMed	citation	PMID:21392557	pubmed	21392557	create date:2011/03/12 | first author:Castillo C
Exploring aversion in an animal model of pre-motor stage Parkinson's disease.	/pubmed/21382454	Rane P, King JA.	Neuroscience. 2011 May 5;181:189-95. Epub 2011 Mar 5.	Neuroscience. 2011	PubMed	citation	PMID:21382454	pubmed	21382454	create date:2011/03/09 | first author:Rane P
Title	URL	Description	Details	ShortDetails	Resource	Type	Identifiers	Db	EntrezUID	Properties
Circadian regulation of mammalian target of rapamycin signaling in the mouse suprachiasmatic nucleus.	/pubmed/21382453	Cao R, Anderson FE, Jung YJ, Dziema H, Obrietan K.	Neuroscience. 2011 May 5;181:79-88. Epub 2011 Mar 5.	Neuroscience. 2011	PubMed	citation	PMID:21382453	pubmed	21382453	create date:2011/03/09 | first author:Cao R
The octadecaneuropeptide exerts an anxiogenic-like action in goldfish.	/pubmed/21382452	Matsuda K, Wada K, Azuma M, Leprince J, Tonon MC, Sakashita A, Maruyama K, Uchiyama M, Vaudry H.	Neuroscience. 2011 May 5;181:100-8. Epub 2011 Mar 5.	Neuroscience. 2011	PubMed	citation	PMID:21382452	pubmed	21382452	create date:2011/03/09 | first author:Matsuda K
Reward or its denial during the neonatal period affects adult spatial memory and hippocampal phosphorylated cAMP response element-binding protein levels of both the neonatal and adult rat.	/pubmed/21382451	Diamantopoulou A, Stamatakis A, Panagiotaropoulos T, Stylianopoulou F.	Neuroscience. 2011 May 5;181:89-99. Epub 2011 Mar 5.	Neuroscience. 2011	PubMed	citation	PMID:21382451	pubmed	21382451	create date:2011/03/09 | first author:Diamantopoulou A
Adolescent alcohol exposure alters the central brain circuits known to regulate the stress response.	/pubmed/21382450	Allen CD, Rivier CL, Lee SY.	Neuroscience. 2011 May 19;182:162-8. Epub 2011 Mar 5.	Neuroscience. 2011	PubMed	citation	PMID:21382450	pubmed	21382450	create date:2011/03/09 | first author:Allen CD
Walking patterns in Parkinson's disease with and without freezing of gait.	/pubmed/21382449	Nanhoe-Mahabier W, Snijders AH, Delval A, Weerdesteyn V, Duysens J, Overeem S, Bloem BR.	Neuroscience. 2011 May 19;182:217-24. Epub 2011 Mar 5.	Neuroscience. 2011	PubMed	citation	PMID:21382449	pubmed	21382449	create date:2011/03/09 | first author:Nanhoe-Mahabier W
Modeling of presymptomatic and symptomatic stages of parkinsonism in mice.	/pubmed/21382448	Ugrumov MV, Khaindrava VG, Kozina EA, Kucheryanu VG, Bocharov EV, Kryzhanovsky GN, Kudrin VS, Narkevich VB, Klodt PM, Rayevsky KS, Pronina TS.	Neuroscience. 2011 May 5;181:175-88. Epub 2011 Mar 5.	Neuroscience. 2011	PubMed	citation	PMID:21382448	pubmed	21382448	create date:2011/03/09 | first author:Ugrumov MV
Olfactory bulbectomy, but not odor conditioned aversion, induces the differentiation of immature neurons in the adult rat piriform cortex.	/pubmed/21382447	Gómez-Climent MÁ, Hernández-González S, Shionoya K, Belles M, Alonso-Llosa G, Datiche F, Nacher J.	Neuroscience. 2011 May 5;181:18-27. Epub 2011 Mar 5.	Neuroscience. 2011	PubMed	citation	PMID:21382447	pubmed	21382447	create date:2011/03/09 | first author:Gómez-Climent MÁ
Central nervous system sites of the sleep promoting effects of eszopiclone in rats.	/pubmed/21382446	Kumar S, Alam MN, Rai S, Bashir T, McGinty D, Szymusiak R.	Neuroscience. 2011 May 5;181:67-78. Epub 2011 Mar 5.	Neuroscience. 2011	PubMed	citation	PMID:21382446	pubmed	21382446	create date:2011/03/09 | first author:Kumar S
Norepinephrine and ß₁-adrenergic signaling facilitate activation of hippocampal CA1 pyramidal neurons during contextual memory retrieval.	/pubmed/21377513	Murchison CF, Schutsky K, Jin SH, Thomas SA.	Neuroscience. 2011 May 5;181:109-16. Epub 2011 Mar 4.	Neuroscience. 2011	PubMed	citation	PMID:21377513	pubmed	21377513	create date:2011/03/08 | first author:Murchison CF
A comparison between the effects of three potential scar-reducing agents applied at a site of sciatic nerve repair.	/pubmed/21377512	Ngeow WC, Atkins S, Morgan CR, Metcalfe AD, Boissonade FM, Loescher AR, Robinson PP.	Neuroscience. 2011 May 5;181:271-7. Epub 2011 Mar 4.	Neuroscience. 2011	PubMed	citation	PMID:21377512	pubmed	21377512	create date:2011/03/08 | first author:Ngeow WC
Estrogen receptors beta and alpha have specific pro- and anti-nociceptive actions.	/pubmed/21377511	Coulombe MA, Spooner MF, Gaumond I, Carrier JC, Marchand S.	Neuroscience. 2011 Jun 16;184:172-82. Epub 2011 Mar 4.	Neuroscience. 2011	PubMed	citation	PMID:21377511	pubmed	21377511	create date:2011/03/08 | first author:Coulombe MA
Increased expression of Sonic hedgehog in temporal lobe epileptic foci in humans and experimental rats.	/pubmed/21376786	Fang M, Lu Y, Chen GJ, Shen L, Pan YM, Wang XF.	Neuroscience. 2011 May 19;182:62-70. Epub 2011 Mar 3.	Neuroscience. 2011	PubMed	citation	PMID:21376786	pubmed	21376786	create date:2011/03/08 | first author:Fang M
Neuronal code of spatial visual information in the caudate nucleus.	/pubmed/21376107	Gombköto P, Rokszin A, Berényi A, Braunitzer G, Utassy G, Benedek G, Nagy A.	Neuroscience. 2011 May 19;182:225-31. Epub 2011 Mar 2.	Neuroscience. 2011	PubMed	citation	PMID:21376107	pubmed	21376107	create date:2011/03/08 | first author:Gombköto P
Erythropoietin increases circulating endothelial progenitor cells and reduces the formation and progression of cerebral aneurysm in rats.	/pubmed/21376106	Xu Y, Tian Y, Wei HJ, Chen J, Dong JF, Zacharek A, Zhang JN.	Neuroscience. 2011 May 5;181:292-9. Epub 2011 Mar 2.	Neuroscience. 2011	PubMed	citation	PMID:21376106	pubmed	21376106	create date:2011/03/08 | first author:Xu Y
Antenatal taurine supplementation for improving brain ultrastructure in fetal rats with intrauterine growth restriction.	/pubmed/21376105	Liu J, Liu L, Chen H.	Neuroscience. 2011 May 5;181:265-70. Epub 2011 Mar 2.	Neuroscience. 2011	PubMed	citation	PMID:21376105	pubmed	21376105	create date:2011/03/08 | first author:Liu J
The level and distribution of the GABA(B)R2 receptor subunit in the rat's central auditory system.	/pubmed/21371537	Jamal L, Zhang H, Finlayson PG, Porter LA, Zhang H.	Neuroscience. 2011 May 5;181:243-56. Epub 2011 Mar 1.	Neuroscience. 2011	PubMed	citation	PMID:21371537	pubmed	21371537	create date:2011/03/05 | first author:Jamal L
New insights into corticosteroid-binding globulin and glucocorticoid delivery.	/pubmed/21371536	Henley DE, Lightman SL.	Neuroscience. 2011 Apr 28;180:1-8. Epub 2011 Mar 1. Review.	Neuroscience. 2011	PubMed	citation	PMID:21371536	pubmed	21371536	create date:2011/03/05 | first author:Henley DE
The antidepressive effect of the physical exercise correlates with increased levels of mature BDNF, and proBDNF proteolytic cleavage-related genes, p11 and tPA.	/pubmed/21371535	Sartori CR, Vieira AS, Ferrari EM, Langone F, Tongiorgi E, Parada CA.	Neuroscience. 2011 Apr 28;180:9-18. Epub 2011 Mar 1.	Neuroscience. 2011	PubMed	citation	PMID:21371535	pubmed	21371535	create date:2011/03/05 | first author:Sartori CR
Long-term in vivo regeneration of peripheral nerves through bioengineered nerve grafts.	/pubmed/21371534	di Summa PG, Kalbermatten DF, Pralong E, Raffoul W, Kingham PJ, Terenghi G.	Neuroscience. 2011 May 5;181:278-91. Epub 2011 Mar 1.	Neuroscience. 2011	PubMed	citation	PMID:21371534	pubmed	21371534	create date:2011/03/05 | first author:di Summa PG
Caffeine and uric acid mediate glutathione synthesis for neuroprotection.	/pubmed/21371533	Aoyama K, Matsumura N, Watabe M, Wang F, Kikuchi-Utsumi K, Nakaki T.	Neuroscience. 2011 May 5;181:206-15. Epub 2011 Mar 1.	Neuroscience. 2011	PubMed	citation	PMID:21371533	pubmed	21371533	create date:2011/03/05 | first author:Aoyama K
Corticosterone induced morphological changes of hippocampal and amygdaloid cell lines are dependent on 5-HT7 receptor related signal pathway.	/pubmed/21371532	Xu Y, Zhang C, Wang R, Govindarajan SS, Barish PA, Vernon MM, Fu C, Acharya AP, Chen L, Boykin E, Yu J, Pan J, O'Donnell JM, Ogle WO.	Neuroscience. 2011 May 19;182:71-81. Epub 2011 Feb 28.	Neuroscience. 2011	PubMed	citation	PMID:21371532	pubmed	21371532	create date:2011/03/05 | first author:Xu Y
Upregulation of Krüppel-like factor 6 in the mouse hippocampus after pilocarpine-induced status epilepticus.	/pubmed/21362463	Jeong KH, Lee KE, Kim SY, Cho KO.	Neuroscience. 2011 Jul 14;186:170-8. Epub 2011 Mar 6.	Neuroscience. 2011	PubMed	citation	PMID:21362463	pubmed	21362463	create date:2011/03/03 | first author:Jeong KH
Mechanism of neuroprotection of melatonin against beta-amyloid neurotoxicity.	/pubmed/21354274	Ionov M, Burchell V, Klajnert B, Bryszewska M, Abramov AY.	Neuroscience. 2011 Apr 28;180:229-37. Epub 2011 Feb 24.	Neuroscience. 2011	PubMed	citation	PMID:21354274	pubmed	21354274	create date:2011/03/01 | first author:Ionov M
Matrix metalloproteinases 2 and 9 in the cochlea: expression and activity after aminoglycoside exposition.	/pubmed/21354273	Setz C, Brand Y, Radojevic V, Hanusek C, Mullen PJ, Levano S, Listyo A, Bodmer D.	Neuroscience. 2011 May 5;181:28-39. Epub 2011 Feb 24.	Neuroscience. 2011	PubMed	citation	PMID:21354273	pubmed	21354273	create date:2011/03/01 | first author:Setz C
Chelating luminal zinc mimics hydrogen sulfide-evoked colonic pain in mice: possible involvement of T-type calcium channels.	/pubmed/21354272	Matsunami M, Kirishi S, Okui T, Kawabata A.	Neuroscience. 2011 May 5;181:257-64. Epub 2011 Feb 24.	Neuroscience. 2011	PubMed	citation	PMID:21354272	pubmed	21354272	create date:2011/03/01 | first author:Matsunami M
AMP-activated kinase mediates adipose stem cell-stimulated neuritogenesis of PC12 cells.	/pubmed/21352901	Tan B, Luan Z, Wei X, He Y, Wei G, Johnstone BH, Farlow M, Du Y.	Neuroscience. 2011 May 5;181:40-7. Epub 2011 Feb 22.	Neuroscience. 2011	PubMed	citation	PMID:21352901	pubmed	21352901	create date:2011/03/01 | first author:Tan B
Saffron extract and trans-crocetin inhibit glutamatergic synaptic transmission in rat cortical brain slices.	/pubmed/21352900	Berger F, Hensel A, Nieber K.	Neuroscience. 2011 Apr 28;180:238-47. Epub 2011 Feb 22.	Neuroscience. 2011	PubMed	citation	PMID:21352900	pubmed	21352900	create date:2011/03/01 | first author:Berger F
Acoustic trauma that can cause tinnitus impairs impulsive control but not performance accuracy in the 5-choice serial reaction time task in rats.	/pubmed/21352899	Zheng Y, Hamilton E, Stiles L, McNamara E, de Waele C, Smith PF, Darlington CL.	Neuroscience. 2011 Apr 28;180:75-84. Epub 2011 Feb 23.	Neuroscience. 2011	PubMed	citation	PMID:21352899	pubmed	21352899	create date:2011/03/01 | first author:Zheng Y
Generalization of motor adaptation to repeated-slip perturbation across tasks.	/pubmed/21352898	Wang TY, Bhatt T, Yang F, Pai YC.	Neuroscience. 2011 Apr 28;180:85-95. Epub 2011 Feb 23.	Neuroscience. 2011	PubMed	citation	PMID:21352898	pubmed	21352898	create date:2011/03/01 | first author:Wang TY
Intensity matters: brain, behaviour and the epigenome of prenatally stressed rats.	/pubmed/21335068	Mychasiuk R, Ilnytskyy S, Kovalchuk O, Kolb B, Gibb R.	Neuroscience. 2011 Apr 28;180:105-10. Epub 2011 Feb 16.	Neuroscience. 2011	PubMed	citation	PMID:21335068	pubmed	21335068	create date:2011/02/22 | first author:Mychasiuk R
Dopaminergic and behavioral correlates of progressive lesioning of the nigrostriatal pathway with 1-methyl-4-phenyl-1,2,3,6-tetrahydropyridine.	/pubmed/21335067	Goldberg NR, Haack AK, Lim NS, Janson OK, Meshul CK.	Neuroscience. 2011 Apr 28;180:256-71. Epub 2011 Feb 16.	Neuroscience. 2011	PubMed	citation	PMID:21335067	pubmed	21335067	create date:2011/02/22 | first author:Goldberg NR
Sex steroids and brain structure in pubertal boys and girls: a mini-review of neuroimaging studies.	/pubmed/21335066	Peper JS, Hulshoff Pol HE, Crone EA, van Honk J.	Neuroscience. 2011 Sep 15;191:28-37. Epub 2011 Feb 16. Review.	Neuroscience. 2011	PubMed	citation	PMID:21335066	pubmed	21335066	create date:2011/02/22 | first author:Peper JS
L1 cell adhesion molecule promotes resistance to alcohol-induced silencing of growth cone responses to guidance cues.	/pubmed/21335065	Sepulveda B, Carcea I, Zhao B, Salton SR, Benson DL.	Neuroscience. 2011 Apr 28;180:30-40. Epub 2011 Feb 16.	Neuroscience. 2011	PubMed	citation	PMID:21335065	pubmed	21335065	create date:2011/02/22 | first author:Sepulveda B
Tumor necrosis factor-α increases brain-derived neurotrophic factor expression in trigeminal ganglion neurons in an activity-dependent manner.	/pubmed/21335064	Bałkowiec-Iskra E, Vermehren-Schmaedick A, Balkowiec A.	Neuroscience. 2011 Apr 28;180:322-33. Epub 2011 Feb 16.	Neuroscience. 2011	PubMed	citation	PMID:21335064	pubmed	21335064	create date:2011/02/22 | first author:Bałkowiec-Iskra E
Cyclin-dependent kinase 5-dependent phosphorylation of Pctaire1 regulates dendrite development.	/pubmed/21335063	Fu WY, Cheng K, Fu AK, Ip NY.	Neuroscience. 2011 Apr 28;180:353-9. Epub 2011 Feb 16.	Neuroscience. 2011	PubMed	citation	PMID:21335063	pubmed	21335063	create date:2011/02/22 | first author:Fu WY
Ghrelin directly targets the ventral tegmental area to increase food motivation.	/pubmed/21335062	Skibicka KP, Hansson C, Alvarez-Crespo M, Friberg PA, Dickson SL.	Neuroscience. 2011 Apr 28;180:129-37. Epub 2011 Feb 16.	Neuroscience. 2011	PubMed	citation	PMID:21335062	pubmed	21335062	create date:2011/02/22 | first author:Skibicka KP
Nicotine and estrogen synergistically exacerbate cerebral ischemic injury.	/pubmed/21334425	Raval AP, Hirsch N, Dave KR, Yavagal DR, Bramlett H, Saul I.	Neuroscience. 2011 May 5;181:216-25. Epub 2011 Feb 18.	Neuroscience. 2011	PubMed	citation	PMID:21334425	pubmed	21334425	create date:2011/02/22 | first author:Raval AP
Heme oxygenase 1, beneficial role in permanent ischemic stroke and in Gingko biloba (EGb 761) neuroprotection.	/pubmed/21334424	Shah ZA, Nada SE, Doré S.	Neuroscience. 2011 Apr 28;180:248-55. Epub 2011 Feb 18.	Neuroscience. 2011	PubMed	citation	PMID:21334424	pubmed	21334424	create date:2011/02/22 | first author:Shah ZA
Neurochemical basis of cannabis addiction.	/pubmed/21334423	Maldonado R, Berrendero F, Ozaita A, Robledo P.	Neuroscience. 2011 May 5;181:1-17. Epub 2011 Feb 18. Review.	Neuroscience. 2011	PubMed	citation	PMID:21334423	pubmed	21334423	create date:2011/02/22 | first author:Maldonado R
Arc/Arg3.1 mRNA expression reveals a subcellular trace of prior sound exposure in adult primary auditory cortex.	/pubmed/21334422	Ivanova TN, Matthews A, Gross C, Mappus RC, Gollnick C, Swanson A, Bassell GJ, Liu RC.	Neuroscience. 2011 May 5;181:117-26. Epub 2011 Feb 18.	Neuroscience. 2011	PubMed	citation	PMID:21334422	pubmed	21334422	create date:2011/02/22 | first author:Ivanova TN
Changes in excitability of corticomotor inputs to the trunk muscles during experimentally-induced acute low back pain.	/pubmed/21333720	Tsao H, Tucker KJ, Hodges PW.	Neuroscience. 2011 May 5;181:127-33. Epub 2011 Feb 17.	Neuroscience. 2011	PubMed	citation	PMID:21333720	pubmed	21333720	create date:2011/02/22 | first author:Tsao H
Chronic exposure to manganese decreases striatal dopamine turnover in human alpha-synuclein transgenic mice.	/pubmed/21333719	Peneder TM, Scholze P, Berger ML, Reither H, Heinze G, Bertl J, Bauer J, Richfield EK, Hornykiewicz O, Pifl C.	Neuroscience. 2011 Apr 28;180:280-92. Epub 2011 Feb 16.	Neuroscience. 2011	PubMed	citation	PMID:21333719	pubmed	21333719	create date:2011/02/22 | first author:Peneder TM
Oxytocin antagonist disrupts male mouse medial amygdala response to chemical-communication signals.	/pubmed/21333718	Samuelsen CL, Meredith M.	Neuroscience. 2011 Apr 28;180:96-104. Epub 2011 Feb 17.	Neuroscience. 2011	PubMed	citation	PMID:21333718	pubmed	21333718	create date:2011/02/22 | first author:Samuelsen CL
Survival of motor neuron protein over-expression prevents calpain-mediated cleavage and activation of procaspase-3 in differentiated human SH-SY5Y cells.	/pubmed/21333717	Anderton RS, Meloni BP, Mastaglia FL, Greene WK, Boulos S.	Neuroscience. 2011 May 5;181:226-33. Epub 2011 Feb 17.	Neuroscience. 2011	PubMed	citation	PMID:21333717	pubmed	21333717	create date:2011/02/22 | first author:Anderton RS
A non-canonical start codon in the Drosophila fragile X gene yields two functional isoforms.	/pubmed/21333716	Beerman RW, Jongens TA.	Neuroscience. 2011 May 5;181:48-66. Epub 2011 Feb 17.	Neuroscience. 2011	PubMed	citation	PMID:21333716	pubmed	21333716	create date:2011/02/22 | first author:Beerman RW
Response preparation and cognitive control of highly intelligent children: a Go-Nogo event-related potential study.	/pubmed/21329744	Liu T, Xiao T, Shi J, Zhao D.	Neuroscience. 2011 Apr 28;180:122-8. Epub 2011 Feb 15.	Neuroscience. 2011	PubMed	citation	PMID:21329744	pubmed	21329744	create date:2011/02/19 | first author:Liu T
Preproglucagon neurons project widely to autonomic control areas in the mouse brain.	/pubmed/21329743	Llewellyn-Smith IJ, Reimann F, Gribble FM, Trapp S.	Neuroscience. 2011 Apr 28;180:111-21. Epub 2011 Feb 15.	Neuroscience. 2011	PubMed	citation	PMID:21329743	pubmed	21329743	create date:2011/02/19 | first author:Llewellyn-Smith IJ
Fluid-percussion brain injury induces changes in aquaporin channel expression.	/pubmed/21329742	Oliva AA Jr, Kang Y, Truettner JS, Sanchez-Molano J, Furones C, Yool AJ, Atkins CM.	Neuroscience. 2011 Apr 28;180:272-9. Epub 2011 Feb 15.	Neuroscience. 2011	PubMed	citation	PMID:21329742	pubmed	21329742	create date:2011/02/19 | first author:Oliva AA Jr
Potassium channel expression in adult murine neural progenitor cells.	/pubmed/21329741	Prüss H, Dewes M, Derst C, Fernández-Klett F, Veh RW, Priller J.	Neuroscience. 2011 Apr 28;180:19-29. Epub 2011 Feb 15.	Neuroscience. 2011	PubMed	citation	PMID:21329741	pubmed	21329741	create date:2011/02/19 | first author:Prüss H
Multiple origins of cholinergic innervation of the cochlear nucleus.	/pubmed/21320579	Mellott JG, Motts SD, Schofield BR.	Neuroscience. 2011 Apr 28;180:138-47. Epub 2011 Feb 12.	Neuroscience. 2011	PubMed	citation	PMID:21320579	pubmed	21320579	create date:2011/02/16 | first author:Mellott JG
Title	URL	Description	Details	ShortDetails	Resource	Type	Identifiers	Db	EntrezUID	Properties
BL-1023 improves behavior and neuronal survival in 1-methyl-4-phenyl-1,2,3,6-tetrahydropyridine-intoxicated mice.	/pubmed/21320578	Hutter-Saunders JA, Kosloski LM, McMillan JM, Yotam N, Rinat T, Mosley RL, Gendelman HE.	Neuroscience. 2011 Apr 28;180:293-304. Epub 2011 Feb 12.	Neuroscience. 2011	PubMed	citation	PMID:21320578	pubmed	21320578	create date:2011/02/16 | first author:Hutter-Saunders JA
Regional and laminar differences in antigen profiles and spatial distributions of astrocytes in the mouse hippocampus, with reference to aging.	/pubmed/21320577	Jinno S.	Neuroscience. 2011 Apr 28;180:41-52. Epub 2011 Feb 12.	Neuroscience. 2011	PubMed	citation	PMID:21320577	pubmed	21320577	create date:2011/02/16 | first author:Jinno S
Estradiol synthesis within the human brain.	/pubmed/21320576	Azcoitia I, Yague JG, Garcia-Segura LM.	Neuroscience. 2011 Sep 15;191:139-47. Epub 2011 Feb 12. Review.	Neuroscience. 2011	PubMed	citation	PMID:21320576	pubmed	21320576	create date:2011/02/16 | first author:Azcoitia I
Development of gap junctional intercellular communication within the lateral wall of the rat cochlea.	/pubmed/21320575	Kelly JJ, Forge A, Jagger DJ.	Neuroscience. 2011 Apr 28;180:360-9. Epub 2011 Feb 12.	Neuroscience. 2011	PubMed	citation	PMID:21320575	pubmed	21320575	create date:2011/02/16 | first author:Kelly JJ
Primary motor cortex activity is elevated with incremental exercise intensity.	/pubmed/21316422	Brümmer V, Schneider S, Strüder HK, Askew CD.	Neuroscience. 2011 May 5;181:150-62. Epub 2011 Feb 26.	Neuroscience. 2011	PubMed	citation	PMID:21316422	pubmed	21316422	create date:2011/02/15 | first author:Brümmer V
Lesions of the dorsomedial striatum disrupt prepulse inhibition.	/pubmed/21315809	Baldan Ramsey LC, Xu M, Wood N, Pittenger C.	Neuroscience. 2011 Apr 28;180:222-8. Epub 2011 Feb 15.	Neuroscience. 2011	PubMed	citation	PMID:21315809	pubmed	21315809	create date:2011/02/15 | first author:Baldan Ramsey LC
Central glial activation mediates cancer-induced pain in a rat facial cancer model.	/pubmed/21315808	Hidaka K, Ono K, Harano N, Sago T, Nunomaki M, Shiiba S, Nakanishi O, Fukushima H, Inenaga K.	Neuroscience. 2011 Apr 28;180:334-43. Epub 2011 Feb 18.	Neuroscience. 2011	PubMed	citation	PMID:21315808	pubmed	21315808	create date:2011/02/15 | first author:Hidaka K
The moderating role of the dopamine transporter 1 gene on P50 sensory gating and its modulation by nicotine.	/pubmed/21315807	Millar A, Smith D, Choueiry J, Fisher D, Albert P, Knott V.	Neuroscience. 2011 Apr 28;180:148-56. Epub 2011 Feb 16.	Neuroscience. 2011	PubMed	citation	PMID:21315807	pubmed	21315807	create date:2011/02/15 | first author:Millar A
Nucleoside triphosphate diphosphohydrolases role in the pathophysiology of cognitive impairment induced by seizure in early age.	/pubmed/21315806	Cognato GP, Vuaden FC, Savio LE, Bellaver B, Casali E, Bogo MR, Souza DO, Sévigny J, Bonan CD.	Neuroscience. 2011 Apr 28;180:191-200. Epub 2011 Feb 16.	Neuroscience. 2011	PubMed	citation	PMID:21315806	pubmed	21315806	create date:2011/02/15 | first author:Cognato GP
Spatiotemporal dynamics of visual vertical judgments: early and late brain mechanisms as revealed by high-density electrical neuroimaging.	/pubmed/21315805	Lopez C, Mercier MR, Halje P, Blanke O.	Neuroscience. 2011 May 5;181:134-49. Epub 2011 Feb 22.	Neuroscience. 2011	PubMed	citation	PMID:21315805	pubmed	21315805	create date:2011/02/15 | first author:Lopez C
Salicylate-induced peripheral auditory changes and tonotopic reorganization of auditory cortex.	/pubmed/21310217	Stolzberg D, Chen GD, Allman BL, Salvi RJ.	Neuroscience. 2011 Apr 28;180:157-64. Epub 2011 Feb 23.	Neuroscience. 2011	PubMed	citation	PMID:21310217	pubmed	21310217	create date:2011/02/12 | first author:Stolzberg D
Attentional modulation of the somatosensory mu rhythm.	/pubmed/21310216	Anderson KL, Ding M.	Neuroscience. 2011 Apr 28;180:165-80. Epub 2011 Feb 22.	Neuroscience. 2011	PubMed	citation	PMID:21310216	pubmed	21310216	create date:2011/02/12 | first author:Anderson KL
Cognitive integration of asynchronous natural or non-natural auditory and visual information in videos of real-world events: an event-related potential study.	/pubmed/21310215	Liu B, Wang Z, Wu G, Meng X.	Neuroscience. 2011 Apr 28;180:181-90. Epub 2011 Feb 24.	Neuroscience. 2011	PubMed	citation	PMID:21310215	pubmed	21310215	create date:2011/02/12 | first author:Liu B
Yokukansan, a traditional Japanese medicine, ameliorates memory disturbance and abnormal social interaction with anti-aggregation effect of cerebral amyloid β proteins in amyloid precursor protein transgenic mice.	/pubmed/21303686	Fujiwara H, Takayama S, Iwasaki K, Tabuchi M, Yamaguchi T, Sekiguchi K, Ikarashi Y, Kudo Y, Kase Y, Arai H, Yaegashi N.	Neuroscience. 2011 Apr 28;180:305-13. Epub 2011 Feb 12.	Neuroscience. 2011	PubMed	citation	PMID:21303686	pubmed	21303686	create date:2011/02/10 | first author:Fujiwara H
Toll-like receptor signaling in amyotrophic lateral sclerosis spinal cord tissue.	/pubmed/21303685	Casula M, Iyer AM, Spliet WG, Anink JJ, Steentjes K, Sta M, Troost D, Aronica E.	Neuroscience. 2011 Apr 14;179:233-43. Epub 2011 Feb 12.	Neuroscience. 2011	PubMed	citation	PMID:21303685	pubmed	21303685	create date:2011/02/10 | first author:Casula M
Interrelations and circadian changes of electroencephalogram frequencies under baseline conditions and constant sleep pressure in the rat.	/pubmed/21303684	Yasenkov R, Deboer T.	Neuroscience. 2011 Apr 28;180:212-21. Epub 2011 Feb 22.	Neuroscience. 2011	PubMed	citation	PMID:21303684	pubmed	21303684	create date:2011/02/10 | first author:Yasenkov R
Central administration of ghrelin alters emotional responses in rats: behavioural, electrophysiological and molecular evidence.	/pubmed/21303683	Hansson C, Haage D, Taube M, Egecioglu E, Salomé N, Dickson SL.	Neuroscience. 2011 Apr 28;180:201-11. Epub 2011 Feb 15.	Neuroscience. 2011	PubMed	citation	PMID:21303683	pubmed	21303683	create date:2011/02/10 | first author:Hansson C
Early c-Jun N-terminal kinase-dependent phosphorylation of activating transcription factor-2 is associated with degeneration of retinal ganglion cells.	/pubmed/21300140	Ribas VT, Arruda-Carvalho M, Linden R, Chiarini LB.	Neuroscience. 2011 Apr 28;180:64-74. Epub 2011 Feb 18.	Neuroscience. 2011	PubMed	citation	PMID:21300140	pubmed	21300140	create date:2011/02/09 | first author:Ribas VT
Sex differences in the contribution of ATP-sensitive K+ channels in trigeminal ganglia under an acute muscle pain condition.	/pubmed/21296645	Niu K, Saloman JL, Zhang Y, Ro JY.	Neuroscience. 2011 Apr 28;180:344-52. Epub 2011 Feb 2.	Neuroscience. 2011	PubMed	citation	PMID:21296645	pubmed	21296645	create date:2011/02/08 | first author:Niu K
Synaptic plasticity deficits in an experimental model of rett syndrome: long-term potentiation saturation and its pharmacological reversal.	/pubmed/21296130	Weng SM, McLeod F, Bailey ME, Cobb SR.	Neuroscience. 2011 Apr 28;180:314-21. Epub 2011 Feb 4.	Neuroscience. 2011	PubMed	citation	PMID:21296130	pubmed	21296130	create date:2011/02/08 | first author:Weng SM
In vitro electrophysiological investigations of the acute effects of linezolid and novel oxazolidinones on central nervous system neurons.	/pubmed/21296129	Kombian SB, Phillips OA.	Neuroscience. 2011 Apr 28;180:53-63. Epub 2011 Feb 4.	Neuroscience. 2011	PubMed	citation	PMID:21296129	pubmed	21296129	create date:2011/02/08 | first author:Kombian SB
Quinpirole-induced sensitization to noisy/sparse periodic input: temporal synchronization as a component of obsessive-compulsive disorder.	/pubmed/21284954	Gu BM, Cheng RK, Yin B, Meck WH.	Neuroscience. 2011 Apr 14;179:143-50. Epub 2011 Feb 1.	Neuroscience. 2011	PubMed	citation	PMID:21284954	pubmed	21284954	create date:2011/02/03 | first author:Gu BM
Protein synthesis in dorsal hippocampus supports the drug tolerance induced by prior elevated plus-maze experience.	/pubmed/21284953	Gazarini L, Stern CA, Bertoglio LJ.	Neuroscience. 2011 Apr 14;179:179-87. Epub 2011 Feb 1.	Neuroscience. 2011	PubMed	citation	PMID:21284953	pubmed	21284953	create date:2011/02/03 | first author:Gazarini L
Stimulus-specific adaptation and its dynamics in the inferior colliculus of rat.	/pubmed/21284952	Zhao L, Liu Y, Shen L, Feng L, Hong B.	Neuroscience. 2011 May 5;181:163-74. Epub 2011 Feb 1.	Neuroscience. 2011	PubMed	citation	PMID:21284952	pubmed	21284952	create date:2011/02/03 | first author:Zhao L
Ultrastructure, synaptic organization, and molecular components of bushy cell networks in the anteroventral cochlear nucleus of the rhesus monkey.	/pubmed/21284951	Gómez-Nieto R, Rubio ME.	Neuroscience. 2011 Apr 14;179:188-207. Epub 2011 Feb 1.	Neuroscience. 2011	PubMed	citation	PMID:21284951	pubmed	21284951	create date:2011/02/03 | first author:Gómez-Nieto R
Gastric distention induced functional magnetic resonance signal changes in the rodent brain.	/pubmed/21284950	Min DK, Tuor UI, Chelikani PK.	Neuroscience. 2011 Apr 14;179:151-8. Epub 2011 Feb 1.	Neuroscience. 2011	PubMed	citation	PMID:21284950	pubmed	21284950	create date:2011/02/03 | first author:Min DK
A calcium-dependent glutamate release induced by metabotropic glutamate receptors I/II promotes GABA efflux from amacrine cells via a transporter-mediated process.	/pubmed/21277953	Guimarães-Souza EM, Gardino PF, De Mello FG, Calaza KC.	Neuroscience. 2011 Apr 14;179:23-31. Epub 2011 Jan 26.	Neuroscience. 2011	PubMed	citation	PMID:21277953	pubmed	21277953	create date:2011/02/01 | first author:Guimarães-Souza EM
Cholinergic cells in the tegmentum send branching projections to the inferior colliculus and the medial geniculate body.	/pubmed/21277952	Motts SD, Schofield BR.	Neuroscience. 2011 Apr 14;179:120-30. Epub 2011 Jan 26.	Neuroscience. 2011	PubMed	citation	PMID:21277952	pubmed	21277952	create date:2011/02/01 | first author:Motts SD
Silent information regulator 1 mediates hippocampal plasticity through presenilin1.	/pubmed/21277951	Torres G, Dileo JN, Hallas BH, Horowitz JM, Leheste JR.	Neuroscience. 2011 Apr 14;179:32-40. Epub 2011 Jan 26.	Neuroscience. 2011	PubMed	citation	PMID:21277951	pubmed	21277951	create date:2011/02/01 | first author:Torres G
Investigation of a central nucleus of the amygdala/dorsal raphe nucleus serotonergic circuit implicated in fear-potentiated startle.	/pubmed/21277950	Spannuth BM, Hale MW, Evans AK, Lukkes JL, Campeau S, Lowry CA.	Neuroscience. 2011 Apr 14;179:104-19. Epub 2011 Jan 26.	Neuroscience. 2011	PubMed	citation	PMID:21277950	pubmed	21277950	create date:2011/02/01 | first author:Spannuth BM
Age-dependent effects of initial exposure to nicotine on serotonin neurons.	/pubmed/21277949	Bang SJ, Commons KG.	Neuroscience. 2011 Apr 14;179:1-8. Epub 2011 Jan 26.	Neuroscience. 2011	PubMed	citation	PMID:21277949	pubmed	21277949	create date:2011/02/01 | first author:Bang SJ
Mechanical stimulation enhances endothelin-1 hyperalgesia.	/pubmed/21277948	Joseph EK, Gear RW, Levine JD.	Neuroscience. 2011 Mar 31;178:189-95. Epub 2011 Jan 26.	Neuroscience. 2011	PubMed	citation	PMID:21277948	pubmed	21277948	create date:2011/02/01 | first author:Joseph EK
Heightening of the stress response during the first weeks after a mild traumatic brain injury.	/pubmed/21277947	Griesbach GS, Hovda DA, Tio DL, Taylor AN.	Neuroscience. 2011 Mar 31;178:147-58. Epub 2011 Jan 26.	Neuroscience. 2011	PubMed	citation	PMID:21277947	pubmed	21277947	create date:2011/02/01 | first author:Griesbach GS
Delta opioid receptors colocalize with corticotropin releasing factor in hippocampal interneurons.	/pubmed/21277946	Williams TJ, Milner TA.	Neuroscience. 2011 Apr 14;179:9-22. Epub 2011 Jan 26.	Neuroscience. 2011	PubMed	citation	PMID:21277946	pubmed	21277946	create date:2011/02/01 | first author:Williams TJ
The majority of myelinated and unmyelinated sensory nerve fibers that innervate bone express the tropomyosin receptor kinase A.	/pubmed/21277945	Castañeda-Corral G, Jimenez-Andrade JM, Bloom AP, Taylor RN, Mantyh WG, Kaczmarska MJ, Ghilardi JR, Mantyh PW.	Neuroscience. 2011 Mar 31;178:196-207. Epub 2011 Jan 26.	Neuroscience. 2011	PubMed	citation	PMID:21277945	pubmed	21277945	create date:2011/02/01 | first author:Castañeda-Corral G
Role for protein kinase C in controlling Aplysia bag cell neuron excitability.	/pubmed/21277944	Tam AK, Gardam KE, Lamb S, Kachoei BA, Magoski NS.	Neuroscience. 2011 Apr 14;179:41-55. Epub 2011 Jan 26.	Neuroscience. 2011	PubMed	citation	PMID:21277944	pubmed	21277944	create date:2011/02/01 | first author:Tam AK
Characterisation of a novel model of Parkinson's disease by intra-striatal infusion of the pesticide rotenone.	/pubmed/21277943	Mulcahy P, Walsh S, Paucard A, Rea K, Dowd E.	Neuroscience. 2011 May 5;181:234-42. Epub 2011 Jan 26.	Neuroscience. 2011	PubMed	citation	PMID:21277943	pubmed	21277943	create date:2011/02/01 | first author:Mulcahy P
Functional neuroanatomy associated with the expression of distinct movement kinematics in motor sequence learning.	/pubmed/21277942	Orban P, Peigneux P, Lungu O, Debas K, Barakat M, Bellec P, Benali H, Maquet P, Doyon J.	Neuroscience. 2011 Apr 14;179:94-103. Epub 2011 Jan 26.	Neuroscience. 2011	PubMed	citation	PMID:21277942	pubmed	21277942	create date:2011/02/01 | first author:Orban P
Role of neurotrophins on postnatal neurogenesis in the thalamus: prenatal exposure to ethanol.	/pubmed/21277941	Mooney SM, Miller MW.	Neuroscience. 2011 Apr 14;179:256-66. Epub 2011 Jan 26.	Neuroscience. 2011	PubMed	citation	PMID:21277941	pubmed	21277941	create date:2011/02/01 | first author:Mooney SM
Modulation of botulinum toxin-induced changes in neuromuscular function with antibodies directed against recombinant polypeptides or fragments.	/pubmed/21277940	Joshi SG, Elias M, Singh A, Al-Saleem FH, Ancharski D, Nasser Z, Takahashi T, Simpson LL.	Neuroscience. 2011 Apr 14;179:208-22. Epub 2011 Jan 26.	Neuroscience. 2011	PubMed	citation	PMID:21277940	pubmed	21277940	create date:2011/02/01 | first author:Joshi SG
Intrasurgical mapping of complex motor function in the superior frontal gyrus.	/pubmed/21277357	Martino J, Gabarrós A, Deus J, Juncadella M, Acebes JJ, Torres A, Pujol J.	Neuroscience. 2011 Apr 14;179:131-42. Epub 2011 Jan 28.	Neuroscience. 2011	PubMed	citation	PMID:21277357	pubmed	21277357	create date:2011/02/01 | first author:Martino J
Nitric oxide production in the perifornical-lateral hypothalamic area and its influences on the modulation of perifornical-lateral hypothalamic area neurons.	/pubmed/21277356	Kostin A, Rai S, Kumar S, Szymusiak R, McGinty D, Alam MN.	Neuroscience. 2011 Apr 14;179:159-69. Epub 2011 Jan 28.	Neuroscience. 2011	PubMed	citation	PMID:21277356	pubmed	21277356	create date:2011/02/01 | first author:Kostin A
Hypoxia-induced hypothermia mediated by noradrenaline and nitric oxide in the rostromedial preoptic area.	/pubmed/21277355	Osaka T.	Neuroscience. 2011 Apr 14;179:170-8. Epub 2011 Jan 28.	Neuroscience. 2011	PubMed	citation	PMID:21277355	pubmed	21277355	create date:2011/02/01 | first author:Osaka T
Threshold for epileptiform activity is elevated in prion knockout mice.	/pubmed/21277354	Ratté S, Vreugdenhil M, Boult JK, Patel A, Asante EA, Collinge J, Jefferys JG.	Neuroscience. 2011 Apr 14;179:56-61. Epub 2011 Jan 28.	Neuroscience. 2011	PubMed	citation	PMID:21277354	pubmed	21277354	create date:2011/02/01 | first author:Ratté S
Involvement of protein kinase C and protein kinase A in the enhancement of L-type calcium current by GABAB receptor activation in neonatal hippocampus.	/pubmed/21277353	Bray JG, Mynlieff M.	Neuroscience. 2011 Apr 14;179:62-72. Epub 2011 Jan 28.	Neuroscience. 2011	PubMed	citation	PMID:21277353	pubmed	21277353	create date:2011/02/01 | first author:Bray JG
Volatile anesthetic post-treatment induces protection via inhibition of glycogen synthase kinase 3β in human neuron-like cells.	/pubmed/21277352	Lin D, Li G, Zuo Z.	Neuroscience. 2011 Apr 14;179:73-9. Epub 2011 Jan 28.	Neuroscience. 2011	PubMed	citation	PMID:21277352	pubmed	21277352	create date:2011/02/01 | first author:Lin D
Subtype-specific reduction of voltage-gated calcium current in medium-sized dorsal root ganglion neurons after painful peripheral nerve injury.	/pubmed/21277351	McCallum JB, Wu HE, Tang Q, Kwok WM, Hogan QH.	Neuroscience. 2011 Apr 14;179:244-55. Epub 2011 Jan 28.	Neuroscience. 2011	PubMed	citation	PMID:21277351	pubmed	21277351	create date:2011/02/01 | first author:McCallum JB
Dexamethasone pre-treatment protects brain against hypoxic-ischemic injury partially through up-regulation of vascular endothelial growth factor A in neonatal rats.	/pubmed/21277350	Feng Y, Rhodes PG, Bhatt AJ.	Neuroscience. 2011 Apr 14;179:223-32. Epub 2011 Jan 28.	Neuroscience. 2011	PubMed	citation	PMID:21277350	pubmed	21277350	create date:2011/02/01 | first author:Feng Y
Inhibition of β-amyloid1-42 internalization attenuates neuronal death by stabilizing the endosomal-lysosomal system in rat cortical cultured neurons.	/pubmed/21262324	Song MS, Baker GB, Todd KG, Kar S.	Neuroscience. 2011 Mar 31;178:181-8. Epub 2011 Jan 21.	Neuroscience. 2011	PubMed	citation	PMID:21262324	pubmed	21262324	create date:2011/01/26 | first author:Song MS
Age-related loss of orexin/hypocretin neurons.	/pubmed/21262323	Kessler BA, Stanley EM, Frederick-Duus D, Fadel J.	Neuroscience. 2011 Mar 31;178:82-8. Epub 2011 Jan 22.	Neuroscience. 2011	PubMed	citation	PMID:21262323	pubmed	21262323	create date:2011/01/26 | first author:Kessler BA
Title	URL	Description	Details	ShortDetails	Resource	Type	Identifiers	Db	EntrezUID	Properties
Dopamine depresses melanin concentrating hormone neuronal activity through multiple effects on α2-noradrenergic, D1 and D2-like dopaminergic receptors.	/pubmed/21262322	Conductier G, Nahon JL, Guyon A.	Neuroscience. 2011 Mar 31;178:89-100. Epub 2011 Jan 22.	Neuroscience. 2011	PubMed	citation	PMID:21262322	pubmed	21262322	create date:2011/01/26 | first author:Conductier G
The basolateral amygdala regulates adaptation to stress via β-adrenergic receptor-mediated reductions in phosphorylated extracellular signal-regulated kinase.	/pubmed/21256934	Grissom NM, Bhatnagar S.	Neuroscience. 2011 Mar 31;178:108-22. Epub 2011 Jan 20.	Neuroscience. 2011	PubMed	citation	PMID:21256934	pubmed	21256934	create date:2011/01/25 | first author:Grissom NM
Mediodorsal nucleus of the thalamus is critical for the expression of memory of methamphetamine-produced conditioned place preference in rats.	/pubmed/21256933	Kuo CS, Chai SC, Chen HH.	Neuroscience. 2011 Mar 31;178:138-46. Epub 2011 Jan 20.	Neuroscience. 2011	PubMed	citation	PMID:21256933	pubmed	21256933	create date:2011/01/25 | first author:Kuo CS
Serum insulin like growth factor-1 is associated with working memory, executive function and selective attention in a sample of healthy, fit older adults.	/pubmed/21256932	Bellar D, Glickman EL, Juvancic-Heltzel J, Gunstad J.	Neuroscience. 2011 Mar 31;178:133-7. Epub 2011 Jan 20.	Neuroscience. 2011	PubMed	citation	PMID:21256932	pubmed	21256932	create date:2011/01/25 | first author:Bellar D
Calpain-mediated regulation of stargazin in adult rat brain.	/pubmed/21256931	Yu L, Rostamiani K, Hsu YT, Wang Y, Bi X, Baudry M.	Neuroscience. 2011 Mar 31;178:13-20. Epub 2011 Jan 20.	Neuroscience. 2011	PubMed	citation	PMID:21256931	pubmed	21256931	create date:2011/01/25 | first author:Yu L
Stimulation-mediated translocation of calmodulin and neurogranin from soma to dendrites of mouse hippocampal CA1 pyramidal neurons.	/pubmed/21256930	Huang KP, Huang FL, Shetty PK.	Neuroscience. 2011 Mar 31;178:1-12. Epub 2011 Jan 20.	Neuroscience. 2011	PubMed	citation	PMID:21256930	pubmed	21256930	create date:2011/01/25 | first author:Huang KP
Painful laser stimuli induce directed functional interactions within and between the human amygdala and hippocampus.	/pubmed/21256929	Liu CC, Shi CQ, Franaszczuk PJ, Crone NE, Schretlen D, Ohara S, Lenz FA.	Neuroscience. 2011 Mar 31;178:208-17. Epub 2011 Jan 20.	Neuroscience. 2011	PubMed	citation	PMID:21256929	pubmed	21256929	create date:2011/01/25 | first author:Liu CC
The maturation of photoreceptors in the avian retina is stimulated by thyroid hormone.	/pubmed/21256198	Fischer AJ, Bongini R, Bastaki N, Sherwood P.	Neuroscience. 2011 Mar 31;178:250-60. Epub 2011 Jan 19.	Neuroscience. 2011	PubMed	citation	PMID:21256198	pubmed	21256198	create date:2011/01/25 | first author:Fischer AJ
Endocannabinoid 2-arachidonoylglycerol protects neurons against β-amyloid insults.	/pubmed/21256197	Chen X, Zhang J, Chen C.	Neuroscience. 2011 Mar 31;178:159-68. Epub 2011 Jan 19.	Neuroscience. 2011	PubMed	citation	PMID:21256197	pubmed	21256197	create date:2011/01/25 | first author:Chen X
Methamphetamine-sensitized mice are accompanied by memory impairment and reduction of N-methyl-d-aspartate receptor ligand binding in the prefrontal cortex and hippocampus.	/pubmed/21256196	Lee KW, Kim HC, Lee SY, Jang CG.	Neuroscience. 2011 Mar 31;178:101-7. Epub 2011 Jan 19.	Neuroscience. 2011	PubMed	citation	PMID:21256196	pubmed	21256196	create date:2011/01/25 | first author:Lee KW
Laminar-specific and developmental expression of aquaporin-4 in the mouse hippocampus.	/pubmed/21256195	Hsu MS, Seldin M, Lee DJ, Seifert G, Steinhäuser C, Binder DK.	Neuroscience. 2011 Mar 31;178:21-32. Epub 2011 Jan 19.	Neuroscience. 2011	PubMed	citation	PMID:21256195	pubmed	21256195	create date:2011/01/25 | first author:Hsu MS
Selectively diminished corpus callosum fibers in congenital central hypoventilation syndrome.	/pubmed/21256194	Kumar R, Macey PM, Woo MA, Harper RM.	Neuroscience. 2011 Mar 31;178:261-9. Epub 2011 Jan 19.	Neuroscience. 2011	PubMed	citation	PMID:21256194	pubmed	21256194	create date:2011/01/25 | first author:Kumar R
N-methyl-D-aspartate receptor subunit composition in the rat trigeminal principal nucleus remains constant during postnatal development and following neonatal denervation.	/pubmed/21256193	Lo FS, Zhao S.	Neuroscience. 2011 Mar 31;178:240-9. Epub 2011 Jan 19.	Neuroscience. 2011	PubMed	citation	PMID:21256193	pubmed	21256193	create date:2011/01/25 | first author:Lo FS
Context-specific social behavior is altered by orbitofrontal cortex lesions in adult rhesus macaques.	/pubmed/21256192	Babineau BA, Bliss-Moreau E, Machado CJ, Toscano JE, Mason WA, Amaral DG.	Neuroscience. 2011 Apr 14;179:80-93. Epub 2011 Jan 19.	Neuroscience. 2011	PubMed	citation	PMID:21256192	pubmed	21256192	create date:2011/01/25 | first author:Babineau BA
Influence of central glia on spiral ganglion neuron neurite growth.	/pubmed/21241783	Jeon EJ, Xu N, Xu L, Hansen MR.	Neuroscience. 2011 Mar 17;177:321-34. Epub 2011 Jan 14.	Neuroscience. 2011	PubMed	citation	PMID:21241783	pubmed	21241783	create date:2011/01/19 | first author:Jeon EJ
The DYT1 carrier state increases energy demand in the olivocerebellar network.	/pubmed/21241782	Zhao Y, Sharma N, LeDoux MS.	Neuroscience. 2011 Mar 17;177:183-94. Epub 2011 Jan 14.	Neuroscience. 2011	PubMed	citation	PMID:21241782	pubmed	21241782	create date:2011/01/19 | first author:Zhao Y
Gray matter alterations in parosmia.	/pubmed/21241781	Bitter T, Siegert F, Gudziol H, Burmeister HP, Mentzel HJ, Hummel T, Gaser C, Guntinas-Lichius O.	Neuroscience. 2011 Mar 17;177:177-82. Epub 2011 Jan 14.	Neuroscience. 2011	PubMed	citation	PMID:21241781	pubmed	21241781	create date:2011/01/19 | first author:Bitter T
Exercise preconditioning and brain ischemic tolerance.	/pubmed/21241780	Zhang F, Wu Y, Jia J.	Neuroscience. 2011 Mar 17;177:170-6. Epub 2011 Jan 14. Review.	Neuroscience. 2011	PubMed	citation	PMID:21241780	pubmed	21241780	create date:2011/01/19 | first author:Zhang F
Restorative effect of intracerebroventricular insulin-like growth factor-I gene therapy on motor performance in aging rats.	/pubmed/21241779	Nishida F, Morel GR, Hereñú CB, Schwerdt JI, Goya RG, Portiansky EL.	Neuroscience. 2011 Mar 17;177:195-206. Epub 2011 Jan 14.	Neuroscience. 2011	PubMed	citation	PMID:21241779	pubmed	21241779	create date:2011/01/19 | first author:Nishida F
Edaravone alleviates delayed neuronal death and long-dated cognitive dysfunction of hippocampus after transient focal ischemia in Wistar rat brains.	/pubmed/21241778	Jiao L, Zhang J, Li Z, Liu H, Chen Y, Xu S.	Neuroscience. 2011 May 19;182:177-83. Epub 2011 Jan 14.	Neuroscience. 2011	PubMed	citation	PMID:21241778	pubmed	21241778	create date:2011/01/19 | first author:Jiao L
Valproate reduces CHOP levels and preserves oligodendrocytes and axons after spinal cord injury.	/pubmed/21241777	Penas C, Verdú E, Asensio-Pinilla E, Guzmán-Lenis MS, Herrando-Grabulosa M, Navarro X, Casas C.	Neuroscience. 2011 Mar 31;178:33-44. Epub 2011 Jan 14.	Neuroscience. 2011	PubMed	citation	PMID:21241777	pubmed	21241777	create date:2011/01/19 | first author:Penas C
Phylogenetic diversity and functional efficacy of the C-terminally expressed heptapeptide unit in the opioid precursor polypeptide proenkephalin A.	/pubmed/21241776	Bojnik E, Boynik E, Corbani M, Babos F, Magyar A, Borsodi A, Benyhe S.	Neuroscience. 2011 Mar 31;178:56-67. Epub 2011 Jan 15.	Neuroscience. 2011	PubMed	citation	PMID:21241776	pubmed	21241776	create date:2011/01/19 | first author:Bojnik E
Effect of glycogen synthase kinase 3 β-mediated presenilin 1 phosphorylation on amyloid β production is negatively regulated by insulin receptor cleavage.	/pubmed/21238544	Maesako M, Uemura K, Kubota M, Hiyoshi K, Ando K, Kuzuya A, Kihara T, Asada M, Akiyama H, Kinoshita A.	Neuroscience. 2011 Mar 17;177:298-307. Epub 2011 Jan 13.	Neuroscience. 2011	PubMed	citation	PMID:21238544	pubmed	21238544	create date:2011/01/18 | first author:Maesako M
Serotonin 2A and 2B receptor-induced phrenic motor facilitation: differential requirement for spinal NADPH oxidase activity.	/pubmed/21223996	MacFarlane PM, Vinit S, Mitchell GS.	Neuroscience. 2011 Mar 31;178:45-55. Epub 2011 Jan 9.	Neuroscience. 2011	PubMed	citation	PMID:21223996	pubmed	21223996	create date:2011/01/13 | first author:MacFarlane PM
Co-stimulation with an olfactory stimulus increases arousal responses to trigeminal stimulation.	/pubmed/21223995	Stuck BA, Baja J, Lenz F, Herr RM, Heiser C.	Neuroscience. 2011 Mar 10;176:442-6. Epub 2011 Jan 9.	Neuroscience. 2011	PubMed	citation	PMID:21223995	pubmed	21223995	create date:2011/01/13 | first author:Stuck BA
Neonatal corticosterone administration impairs adult eyeblink conditioning and decreases glucocorticoid receptor expression in the cerebellar interpositus nucleus.	/pubmed/21223994	Wilber AA, Lin GL, Wellman CL.	Neuroscience. 2011 Mar 17;177:56-65. Epub 2011 Jan 9.	Neuroscience. 2011	PubMed	citation	PMID:21223994	pubmed	21223994	create date:2011/01/13 | first author:Wilber AA
Differential expression and redox proteomics analyses of an Alzheimer disease transgenic mouse model: effects of the amyloid-β peptide of amyloid precursor protein.	/pubmed/21223993	Robinson RA, Lange MB, Sultana R, Galvan V, Fombonne J, Gorostiza O, Zhang J, Warrier G, Cai J, Pierce WM, Bredesen DE, Butterfield DA.	Neuroscience. 2011 Mar 17;177:207-22. Epub 2011 Jan 9.	Neuroscience. 2011	PubMed	citation	PMID:21223993	pubmed	21223993	create date:2011/01/13 | first author:Robinson RA
Activation of projective neurons from the nucleus accumbens to ventral pallidum by a learned aversive taste stimulus in rats: a manganese-enhanced magnetic resonance imaging study.	/pubmed/21219975	Inui T, Inui-Yamamoto C, Yoshioka Y, Ohzawa I, Shimura T.	Neuroscience. 2011 Mar 17;177:66-73. Epub 2011 Jan 8.	Neuroscience. 2011	PubMed	citation	PMID:21219975	pubmed	21219975	create date:2011/01/12 | first author:Inui T
Quantification of reserve pool dopamine in methionine sulfoxide reductase A null mice.	/pubmed/21219974	Ortiz AN, Oien DB, Moskovitz J, Johnson MA.	Neuroscience. 2011 Mar 17;177:223-9. Epub 2011 Jan 8.	Neuroscience. 2011	PubMed	citation	PMID:21219974	pubmed	21219974	create date:2011/01/12 | first author:Ortiz AN
Ginsenoside Rd attenuates mitochondrial dysfunction and sequential apoptosis after transient focal ischemia.	/pubmed/21219973	Ye R, Zhang X, Kong X, Han J, Yang Q, Zhang Y, Chen Y, Li P, Liu J, Shi M, Xiong L, Zhao G.	Neuroscience. 2011 Mar 31;178:169-80. Epub 2011 Jan 8.	Neuroscience. 2011	PubMed	citation	PMID:21219973	pubmed	21219973	create date:2011/01/12 | first author:Ye R
Balance problems with Parkinson's disease: are they anxiety-dependent?	/pubmed/21219972	Pasman EP, Murnaghan CD, Bloem BR, Carpenter MG.	Neuroscience. 2011 Mar 17;177:283-91. Epub 2011 Jan 8.	Neuroscience. 2011	PubMed	citation	PMID:21219972	pubmed	21219972	create date:2011/01/12 | first author:Pasman EP
Bed nucleus of the stria terminalis α1- and α2-adrenoceptors differentially modulate the cardiovascular responses to exercise in rats.	/pubmed/21219971	Alves FH, Resstel LB, Correa FM, Crestani CC.	Neuroscience. 2011 Mar 17;177:74-83. Epub 2011 Jan 8.	Neuroscience. 2011	PubMed	citation	PMID:21219971	pubmed	21219971	create date:2011/01/12 | first author:Alves FH
Induction of θ-frequency oscillations in the rat medial septal diagonal band slice by metabotropic glutamate receptor agonists.	/pubmed/21219970	Lu CB, Ouyang G, Henderson Z, Li X.	Neuroscience. 2011 Mar 17;177:1-11. Epub 2011 Jan 8.	Neuroscience. 2011	PubMed	citation	PMID:21219970	pubmed	21219970	create date:2011/01/12 | first author:Lu CB
Inhibition of the caudal pressor area reduces cardiorespiratory chemoreflex responses.	/pubmed/21219969	Takakura AC, Moreira TS, Menani JV, Colombari E.	Neuroscience. 2011 Mar 17;177:84-92. Epub 2011 Jan 8.	Neuroscience. 2011	PubMed	citation	PMID:21219969	pubmed	21219969	create date:2011/01/12 | first author:Takakura AC
The N-methyl-D-aspartate-evoked cytoplasmic calcium increase in adult rat dorsal root ganglion neuronal somata was potentiated by substance P pretreatment in a protein kinase C-dependent manner.	/pubmed/21215796	Castillo C, Norcini M, Baquero-Buitrago J, Levacic D, Medina R, Montoya-Gacharna JV, Blanck TJ, Dubois M, Recio-Pinto E.	Neuroscience. 2011 Mar 17;177:308-20. Epub 2011 Jan 6.	Neuroscience. 2011	PubMed	citation	PMID:21215796	pubmed	21215796	create date:2011/01/11 | first author:Castillo C
Morphological and electrophysiological properties of pyramidal-like neurons in the stratum oriens of Cornu ammonis 1 and Cornu ammonis 2 area of Proechimys.	/pubmed/21215795	Scorza CA, Araujo BH, Leite LA, Torres LB, Otalora LF, Oliveira MS, Garrido-Sanabria ER, Cavalheiro EA.	Neuroscience. 2011 Mar 17;177:252-68. Epub 2011 Jan 6.	Neuroscience. 2011	PubMed	citation	PMID:21215795	pubmed	21215795	create date:2011/01/11 | first author:Scorza CA
Neonatal amygdala lesions alter responsiveness to objects in juvenile macaques.	/pubmed/21215794	Bliss-Moreau E, Toscano JE, Bauman MD, Mason WA, Amaral DG.	Neuroscience. 2011 Mar 31;178:123-32. Epub 2011 Jan 6.	Neuroscience. 2011	PubMed	citation	PMID:21215794	pubmed	21215794	create date:2011/01/11 | first author:Bliss-Moreau E
Axotomy-induced cytoskeleton changes in unmyelinated mammalian central nervous system axons.	/pubmed/21215300	Balaratnasingam C, Morgan WH, Bass L, Kang M, Cringle SJ, Yu DY.	Neuroscience. 2011 Mar 17;177:269-82. Epub 2011 Jan 5.	Neuroscience. 2011	PubMed	citation	PMID:21215300	pubmed	21215300	create date:2011/01/11 | first author:Balaratnasingam C
Learning and memory consolidation: linking molecular and behavioral data.	/pubmed/21215299	Morgado-Bernal I.	Neuroscience. 2011 Mar 10;176:12-9. Epub 2011 Jan 5. Review.	Neuroscience. 2011	PubMed	citation	PMID:21215299	pubmed	21215299	create date:2011/01/11 | first author:Morgado-Bernal I
Vesicular glutamate transporters: spatio-temporal plasticity following hearing loss.	/pubmed/21211553	Fyk-Kolodziej B, Shimano T, Gong TW, Holt AG.	Neuroscience. 2011 Mar 31;178:218-39. Epub 2011 Jan 3.	Neuroscience. 2011	PubMed	citation	PMID:21211553	pubmed	21211553	create date:2011/01/08 | first author:Fyk-Kolodziej B
The time course of serotonin 2A receptor expression after spinal transection of rats: an immunohistochemical study.	/pubmed/21211552	Kong XY, Wienecke J, Chen M, Hultborn H, Zhang M.	Neuroscience. 2011 Mar 17;177:114-26. Epub 2011 Jan 4.	Neuroscience. 2011	PubMed	citation	PMID:21211552	pubmed	21211552	create date:2011/01/08 | first author:Kong XY
Differential involvement of striato- and cerebello-thalamo-cortical pathways in tremor- and akinetic/rigid-predominant Parkinson's disease.	/pubmed/21211551	Lewis MM, Du G, Sen S, Kawaguchi A, Truong Y, Lee S, Mailman RB, Huang X.	Neuroscience. 2011 Mar 17;177:230-9. Epub 2011 Jan 4.	Neuroscience. 2011	PubMed	citation	PMID:21211551	pubmed	21211551	create date:2011/01/08 | first author:Lewis MM
Electrophysiological, pharmacological and molecular profile of the transient outward rectifying conductance in rat sympathetic preganglionic neurons in vitro.	/pubmed/21211550	Whyment AD, Coderre E, Wilson JM, Renaud LP, O'Hare E, Spanswick D.	Neuroscience. 2011 Mar 31;178:68-81. Epub 2011 Jan 4.	Neuroscience. 2011	PubMed	citation	PMID:21211550	pubmed	21211550	create date:2011/01/08 | first author:Whyment AD
Amygdala connections with jaw, tongue and laryngo-pharyngeal premotor neurons.	/pubmed/21211549	Van Daele DJ, Fazan VP, Agassandian K, Cassell MD.	Neuroscience. 2011 Mar 17;177:93-113. Epub 2011 Jan 4.	Neuroscience. 2011	PubMed	citation	PMID:21211549	pubmed	21211549	create date:2011/01/08 | first author:Van Daele DJ
Activation of the ζ receptor 1 suppresses NMDA responses in rat retinal ganglion cells.	/pubmed/21211548	Zhang XJ, Liu LL, Jiang SX, Zhong YM, Yang XL.	Neuroscience. 2011 Mar 17;177:12-22. Epub 2011 Jan 4.	Neuroscience. 2011	PubMed	citation	PMID:21211548	pubmed	21211548	create date:2011/01/08 | first author:Zhang XJ
Altered profile and D2-dopamine receptor modulation of high voltage-activated calcium current in striatal medium spiny neurons from animal models of Parkinson's disease.	/pubmed/21195752	Martella G, Madeo G, Schirinzi T, Tassone A, Sciamanna G, Spadoni F, Stefani A, Shen J, Pisani A, Bonsi P.	Neuroscience. 2011 Mar 17;177:240-51. Epub 2010 Dec 31.	Neuroscience. 2011	PubMed	citation	PMID:21195752	pubmed	21195752	create date:2011/01/05 | first author:Martella G
Genetic disruption of Met signaling impairs GABAergic striatal development and cognition.	/pubmed/21195751	Martins GJ, Shahrokh M, Powell EM.	Neuroscience. 2011 Mar 10;176:199-209. Epub 2010 Dec 31.	Neuroscience. 2011	PubMed	citation	PMID:21195751	pubmed	21195751	create date:2011/01/05 | first author:Martins GJ
Noradrenaline enhances ATP P2X3 receptor expression in dorsal root ganglion neurons of rats.	/pubmed/21195750	Tan Y, Sun L, Zhang Q.	Neuroscience. 2011 Mar 10;176:32-8. Epub 2010 Dec 31.	Neuroscience. 2011	PubMed	citation	PMID:21195750	pubmed	21195750	create date:2011/01/05 | first author:Tan Y
Rapid brain-derived neurotrophic factor-dependent sequestration of amygdala and hippocampal GABA(A) receptors via different tyrosine receptor kinase B-mediated phosphorylation pathways.	/pubmed/21195749	Mou L, Heldt SA, Ressler KJ.	Neuroscience. 2011 Mar 10;176:72-85. Epub 2010 Dec 31.	Neuroscience. 2011	PubMed	citation	PMID:21195749	pubmed	21195749	create date:2011/01/05 | first author:Mou L
Location of glutamatergic/aspartatergic neurons projecting to the hypothalamic ventromedial nucleus studied by autoradiography of retrogradely transported [³H]D-aspartate.	/pubmed/21195748	Kiss J, Csáki A, Halász B.	Neuroscience. 2011 Mar 10;176:210-24. Epub 2010 Dec 31.	Neuroscience. 2011	PubMed	citation	PMID:21195748	pubmed	21195748	create date:2011/01/05 | first author:Kiss J
Title	URL	Description	Details	ShortDetails	Resource	Type	Identifiers	Db	EntrezUID	Properties
Pre-synaptic histamine H₃ receptors modulate glutamatergic transmission in rat globus pallidus.	/pubmed/21195747	Osorio-Espinoza A, Alatorre A, Ramos-Jiménez J, Garduño-Torres B, García-Ramírez M, Querejeta E, Arias-Montaño JA.	Neuroscience. 2011 Mar 10;176:20-31. Epub 2010 Dec 31.	Neuroscience. 2011	PubMed	citation	PMID:21195747	pubmed	21195747	create date:2011/01/05 | first author:Osorio-Espinoza A
Alteration of the endocannabinoid system in mouse brain during prion disease.	/pubmed/21195746	Petrosino S, Ménard B, Zsürger N, Di Marzo V, Chabry J.	Neuroscience. 2011 Mar 17;177:292-7. Epub 2010 Dec 31.	Neuroscience. 2011	PubMed	citation	PMID:21195746	pubmed	21195746	create date:2011/01/05 | first author:Petrosino S
The response of spinal microglia to chemotherapy-evoked painful peripheral neuropathies is distinct from that evoked by traumatic nerve injuries.	/pubmed/21195745	Zheng FY, Xiao WH, Bennett GJ.	Neuroscience. 2011 Mar 10;176:447-54. Epub 2010 Dec 31.	Neuroscience. 2011	PubMed	citation	PMID:21195745	pubmed	21195745	create date:2011/01/05 | first author:Zheng FY
Ameliorative effect of traditional Japanese medicine yokukansan on age-related impairments of working memory and reversal learning in rats.	/pubmed/21195139	Mizoguchi K, Shoji H, Tanaka Y, Tabira T.	Neuroscience. 2011 Mar 17;177:127-37. Epub 2010 Dec 30.	Neuroscience. 2011	PubMed	citation	PMID:21195139	pubmed	21195139	create date:2011/01/05 | first author:Mizoguchi K
Sub-cellular distribution of UNC-104(KIF1A) upon binding to adaptors as UNC-16(JIP3), DNC-1(DCTN1/Glued) and SYD-2(Liprin-α) in C. elegans neurons.	/pubmed/21195138	Hsu CC, Moncaleano JD, Wagner OI.	Neuroscience. 2011 Mar 10;176:39-52. Epub 2010 Dec 30.	Neuroscience. 2011	PubMed	citation	PMID:21195138	pubmed	21195138	create date:2011/01/05 | first author:Hsu CC
Regulation of cytoskeleton machinery, neurogenesis and energy metabolism pathways in a rat gene-environment model of depression revealed by proteomic analysis.	/pubmed/21195137	Piubelli C, Carboni L, Becchi S, Mathé AA, Domenici E.	Neuroscience. 2011 Mar 10;176:349-80. Epub 2010 Dec 29.	Neuroscience. 2011	PubMed	citation	PMID:21195137	pubmed	21195137	create date:2011/01/05 | first author:Piubelli C
Immortalization and functional characterization of rat arachnoid cell lines.	/pubmed/21195136	Janson C, Romanova L, Hansen E, Hubel A, Lam C.	Neuroscience. 2011 Mar 17;177:23-34. Epub 2010 Dec 30.	Neuroscience. 2011	PubMed	citation	PMID:21195136	pubmed	21195136	create date:2011/01/05 | first author:Janson C
Attention deficit induced by blockade of N-methyl D-aspartate receptors in the prefrontal cortex is associated with enhanced glutamate release and cAMP response element binding protein phosphorylation: role of metabotropic glutamate receptors 2/3.	/pubmed/21193020	Pozzi L, Baviera M, Sacchetti G, Calcagno E, Balducci C, Invernizzi RW, Carli M.	Neuroscience. 2011 Mar 10;176:336-48. Epub 2010 Dec 28.	Neuroscience. 2011	PubMed	citation	PMID:21193020	pubmed	21193020	create date:2011/01/05 | first author:Pozzi L
Characterization of spinal ganglion neurons in horse (Equus caballus). A morphometric, neurochemical and tracing study.	/pubmed/21193019	Russo D, Bombardi C, Castellani G, Chiocchetti R.	Neuroscience. 2011 Mar 10;176:53-71. Epub 2010 Dec 28.	Neuroscience. 2011	PubMed	citation	PMID:21193019	pubmed	21193019	create date:2011/01/05 | first author:Russo D
Neurodegeneration in glaucoma: progression and calcium-dependent intracellular mechanisms.	/pubmed/21187126	Crish SD, Calkins DJ.	Neuroscience. 2011 Mar 10;176:1-11. Epub 2010 Dec 25. Review.	Neuroscience. 2011	PubMed	citation	PMID:21187126	pubmed	21187126	create date:2010/12/29 | first author:Crish SD
Maternal high-fat intake alters presynaptic regulation of dopamine in the nucleus accumbens and increases motivation for fat rewards in the offspring.	/pubmed/21187125	Naef L, Moquin L, Dal Bo G, Giros B, Gratton A, Walker CD.	Neuroscience. 2011 Mar 10;176:225-36. Epub 2010 Dec 25.	Neuroscience. 2011	PubMed	citation	PMID:21187125	pubmed	21187125	create date:2010/12/29 | first author:Naef L
ATP differentially upregulates fibroblast growth factor 2 and transforming growth factor α in neonatal and adult mice: effect on neuroproliferation.	/pubmed/21187124	Jia C, Cussen AR, Hegg CC.	Neuroscience. 2011 Mar 17;177:335-46. Epub 2010 Dec 25.	Neuroscience. 2011	PubMed	citation	PMID:21187124	pubmed	21187124	create date:2010/12/29 | first author:Jia C
The possible additional role of the cystic fibrosis transmembrane regulator to motoneuron inhibition produced by glycine effects.	/pubmed/21185916	Morales FR, Silveira V, Damián A, Higgie R, Pose I.	Neuroscience. 2011 Mar 17;177:138-47. Epub 2010 Dec 24.	Neuroscience. 2011	PubMed	citation	PMID:21185916	pubmed	21185916	create date:2010/12/28 | first author:Morales FR
Photoperiodic suppression of drug reinstatement.	/pubmed/21185915	Sorg BA, Stark G, Sergeeva A, Jansen HT.	Neuroscience. 2011 Mar 10;176:284-95. Epub 2010 Dec 24.	Neuroscience. 2011	PubMed	citation	PMID:21185915	pubmed	21185915	create date:2010/12/28 | first author:Sorg BA
Slow intrinsic oscillations in thick neocortical slices of hypoxia tolerant deep diving seals.	/pubmed/21185914	Ramirez JM, Folkow LP, Ludvigsen S, Ramirez PN, Blix AS.	Neuroscience. 2011 Mar 17;177:35-42. Epub 2010 Dec 24.	Neuroscience. 2011	PubMed	citation	PMID:21185914	pubmed	21185914	create date:2010/12/28 | first author:Ramirez JM
Neuroprotective effects of pioglitazone in a rat model of permanent focal cerebral ischemia are associated with peroxisome proliferator-activated receptor gamma-mediated suppression of nuclear factor-κB signaling pathway.	/pubmed/21185913	Zhang HL, Xu M, Wei C, Qin AP, Liu CF, Hong LZ, Zhao XY, Liu J, Qin ZH.	Neuroscience. 2011 Mar 10;176:381-95. Epub 2010 Dec 24.	Neuroscience. 2011	PubMed	citation	PMID:21185913	pubmed	21185913	create date:2010/12/28 | first author:Zhang HL
Effects of color information on face processing using event-related potentials and gamma oscillations.	/pubmed/21185912	Minami T, Goto K, Kitazaki M, Nakauchi S.	Neuroscience. 2011 Mar 10;176:265-73. Epub 2010 Dec 24.	Neuroscience. 2011	PubMed	citation	PMID:21185912	pubmed	21185912	create date:2010/12/28 | first author:Minami T
Distal-less-like protein distribution in the larval lamprey forebrain.	/pubmed/21185911	Martínez-de-la-Torre M, Pombal MA, Puelles L.	Neuroscience. 2011 Mar 31;178:270-84. Epub 2010 Dec 24.	Neuroscience. 2011	PubMed	citation	PMID:21185911	pubmed	21185911	create date:2010/12/28 | first author:Martínez-de-la-Torre M
Repeated, intermittent exposures to diisopropylfluorophosphate in rats: protracted effects on cholinergic markers, nerve growth factor-related proteins, and cognitive function.	/pubmed/21185910	Terry AV Jr, Buccafusco JJ, Gearhart DA, Beck WD, Middlemore-Risher ML, Truan JN, Schwarz GM, Xu M, Bartlett MG, Kutiyanawala A, Pillai A.	Neuroscience. 2011 Mar 10;176:237-53. Epub 2010 Dec 24.	Neuroscience. 2011	PubMed	citation	PMID:21185910	pubmed	21185910	create date:2010/12/28 | first author:Terry AV Jr
17β-estradiol and progesterone regulate multiple progestin signaling molecules in the anteroventral periventricular nucleus, ventromedial nucleus and sexually dimorphic nucleus of the preoptic area in female rats.	/pubmed/21185909	Intlekofer KA, Petersen SL.	Neuroscience. 2011 Mar 10;176:86-92. Epub 2010 Dec 24.	Neuroscience. 2011	PubMed	citation	PMID:21185909	pubmed	21185909	create date:2010/12/28 | first author:Intlekofer KA
Bone morphogenetic protein receptor expressions in the adult rat brain.	/pubmed/21185359	Miyagi M, Mikawa S, Hasegawa T, Kobayashi S, Matsuyama Y, Sato K.	Neuroscience. 2011 Mar 10;176:93-109. Epub 2010 Dec 23. Erratum in: Neuroscience. 2011 Jun 2;183:278. Sho, K [corrected to Kobayashi, S].	Neuroscience. 2011	PubMed	citation	PMID:21185359	pubmed	21185359	create date:2010/12/28 | first author:Miyagi M
The influence of temporal asynchrony on multisensory integration in the processing of asynchronous audio-visual stimuli of real-world events: an event-related potential study.	/pubmed/21185358	Liu B, Jin Z, Wang Z, Gong C.	Neuroscience. 2011 Mar 10;176:254-64. Epub 2010 Dec 23.	Neuroscience. 2011	PubMed	citation	PMID:21185358	pubmed	21185358	create date:2010/12/28 | first author:Liu B
NR2A subunit of the N-methyl D-aspartate receptors are required for potentiation at the mossy fiber to granule cell synapse and vestibulo-cerebellar motor learning.	/pubmed/21185357	Andreescu CE, Prestori F, Brandalise F, D'Errico A, De Jeu MT, Rossi P, Botta L, Kohr G, Perin P, D'Angelo E, De Zeeuw CI.	Neuroscience. 2011 Mar 10;176:274-83. Epub 2010 Dec 23.	Neuroscience. 2011	PubMed	citation	PMID:21185357	pubmed	21185357	create date:2010/12/28 | first author:Andreescu CE
Decreased CCAAT/enhancer binding protein β expression inhibits the growth of glioblastoma cells.	/pubmed/21185356	Aguilar-Morante D, Cortes-Canteli M, Sanz-Sancristobal M, Santos A, Perez-Castillo A.	Neuroscience. 2011 Mar 10;176:110-9. Epub 2010 Dec 23.	Neuroscience. 2011	PubMed	citation	PMID:21185356	pubmed	21185356	create date:2010/12/28 | first author:Aguilar-Morante D
Expression of α1-adrenoceptors on peripheral nociceptive neurons.	/pubmed/21182905	Dawson LF, Phillips JK, Finch PM, Inglis JJ, Drummond PD.	Neuroscience. 2011 Feb 23;175:300-14. Epub 2010 Dec 20.	Neuroscience. 2011	PubMed	citation	PMID:21182905	pubmed	21182905	create date:2010/12/25 | first author:Dawson LF
Fast dopamine release events in the nucleus accumbens of early adolescent rats.	/pubmed/21182904	Robinson DL, Zitzman DL, Smith KJ, Spear LP.	Neuroscience. 2011 Mar 10;176:296-307. Epub 2010 Dec 20.	Neuroscience. 2011	PubMed	citation	PMID:21182904	pubmed	21182904	create date:2010/12/25 | first author:Robinson DL
Gabapentin blocks methamphetamine-induced sensitization and conditioned place preference via inhibition of α₂/δ-1 subunits of the voltage-gated calcium channels.	/pubmed/21182903	Kurokawa K, Shibasaki M, Mizuno K, Ohkuma S.	Neuroscience. 2011 Mar 10;176:328-35. Epub 2010 Dec 20.	Neuroscience. 2011	PubMed	citation	PMID:21182903	pubmed	21182903	create date:2010/12/25 | first author:Kurokawa K
High convergence of olfactory and vomeronasal influence in the telencephalon of the terrestrial salamander Plethodon shermani.	/pubmed/21182902	Roth FC, Laberge F.	Neuroscience. 2011 Mar 17;177:148-58. Epub 2010 Dec 20.	Neuroscience. 2011	PubMed	citation	PMID:21182902	pubmed	21182902	create date:2010/12/25 | first author:Roth FC
Overexpression or knockdown of rat tryptophan hyroxylase-2 has opposing effects on anxiety behavior in an estrogen-dependent manner.	/pubmed/21182901	Hiroi R, McDevitt RA, Morcos PA, Clark MS, Neumaier JF.	Neuroscience. 2011 Mar 10;176:120-31. Epub 2010 Dec 20.	Neuroscience. 2011	PubMed	citation	PMID:21182901	pubmed	21182901	create date:2010/12/25 | first author:Hiroi R
Nickel modulates the electrical activity of cultured cortical neurons through a specific effect on N-methyl-D-aspartate receptor channels.	/pubmed/21182900	Gavazzo P, Tedesco M, Chiappalone M, Zanardi I, Marchetti C.	Neuroscience. 2011 Mar 17;177:43-55. Epub 2010 Dec 21.	Neuroscience. 2011	PubMed	citation	PMID:21182900	pubmed	21182900	create date:2010/12/25 | first author:Gavazzo P
Roles of inflammation response in microglia cell through Toll-like receptors 2/interleukin-23/interleukin-17 pathway in cerebral ischemia/reperfusion injury.	/pubmed/21182899	Lv M, Liu Y, Zhang J, Sun L, Liu Z, Zhang S, Wang B, Su D, Su Z.	Neuroscience. 2011 Mar 10;176:162-72. Epub 2010 Dec 20.	Neuroscience. 2011	PubMed	citation	PMID:21182899	pubmed	21182899	create date:2010/12/25 | first author:Lv M
Activation of dopamine D3 receptors inhibits reward-related learning induced by cocaine.	/pubmed/21168475	Kong H, Kuang W, Li S, Xu M.	Neuroscience. 2011 Mar 10;176:152-61. Epub 2010 Dec 16.	Neuroscience. 2011	PubMed	citation	PMID:21168475	pubmed	21168475	create date:2010/12/21 | first author:Kong H
Protection by borneol on cortical neurons against oxygen-glucose deprivation/reperfusion: involvement of anti-oxidation and anti-inflammation through nuclear transcription factor κappaB signaling pathway.	/pubmed/21168474	Liu R, Zhang L, Lan X, Li L, Zhang TT, Sun JH, Du GH.	Neuroscience. 2011 Mar 10;176:408-19. Epub 2010 Dec 16.	Neuroscience. 2011	PubMed	citation	PMID:21168474	pubmed	21168474	create date:2010/12/21 | first author:Liu R
Neuroscience Editorial.	/pubmed/21168054	[No authors listed]	Neuroscience. 2010 Jun 16;168(1):1. No abstract available.	Neuroscience. 2010	PubMed	citation	PMID:21168054	pubmed	21168054	create date:2010/12/21
Hes1 functions downstream of growth factors to maintain oligodendrocyte lineage cells in the early progenitor stage.	/pubmed/21167918	Ogata T, Ueno T, Hoshikawa S, Ito J, Okazaki R, Hayakawa K, Morioka K, Yamamoto S, Nakamura K, Tanaka S, Akai M.	Neuroscience. 2011 Mar 10;176:132-41. Epub 2010 Dec 15.	Neuroscience. 2011	PubMed	citation	PMID:21167918	pubmed	21167918	create date:2010/12/21 | first author:Ogata T
Electroencephalographic sleep inertia of the awakening brain.	/pubmed/21167917	Marzano C, Ferrara M, Moroni F, De Gennaro L.	Neuroscience. 2011 Mar 10;176:308-17. Epub 2010 Dec 15.	Neuroscience. 2011	PubMed	citation	PMID:21167917	pubmed	21167917	create date:2010/12/21 | first author:Marzano C
Cuneate and spinal trigeminal nucleus projections to the cochlear nucleus are differentially associated with vesicular glutamate transporter-2.	/pubmed/21167260	Zeng C, Shroff H, Shore SE.	Neuroscience. 2011 Mar 10;176:142-51. Epub 2010 Dec 15.	Neuroscience. 2011	PubMed	citation	PMID:21167260	pubmed	21167260	create date:2010/12/21 | first author:Zeng C
Mechanisms underlying ketamine-induced synaptic depression in rat hippocampus-medial prefrontal cortex pathway.	/pubmed/21163337	Kamiyama H, Matsumoto M, Otani S, Kimura SI, Shimamura KI, Ishikawa S, Yanagawa Y, Togashi H.	Neuroscience. 2011 Mar 17;177:159-69. Epub 2010 Dec 14.	Neuroscience. 2011	PubMed	citation	PMID:21163337	pubmed	21163337	create date:2010/12/18 | first author:Kamiyama H
The influence of vibrissal somatosensory processing in rat superior colliculus on prey capture.	/pubmed/21163336	Favaro PD, Gouvêa TS, de Oliveira SR, Vautrelle N, Redgrave P, Comoli E.	Neuroscience. 2011 Mar 10;176:318-27. Epub 2010 Dec 14.	Neuroscience. 2011	PubMed	citation	PMID:21163336	pubmed	21163336	create date:2010/12/18 | first author:Favaro PD
Direct projections from the caudal vestibular nuclei to the ventrolateral medulla in the rat.	/pubmed/21163335	Holstein GR, Friedrich VL Jr, Kang T, Kukielka E, Martinelli GP.	Neuroscience. 2011 Feb 23;175:104-17. Epub 2010 Dec 14.	Neuroscience. 2011	PubMed	citation	PMID:21163335	pubmed	21163335	create date:2010/12/18 | first author:Holstein GR
Activation of phenotypically-distinct neuronal subpopulations of the rat amygdala following exposure to predator odor.	/pubmed/21146592	Butler RK, Sharko AC, Oliver EM, Brito-Vargas P, Kaigler KF, Fadel JR, Wilson MA.	Neuroscience. 2011 Feb 23;175:133-44. Epub 2010 Dec 10.	Neuroscience. 2011	PubMed	citation	PMID:21146592	pubmed	21146592	create date:2010/12/15 | first author:Butler RK
Palmitate induces apoptosis in Schwann cells via both ceramide-dependent and independent pathways.	/pubmed/21145948	Suzuki J, Akahane K, Nakamura J, Naruse K, Kamiya H, Himeno T, Nakamura N, Shibata T, Kondo M, Nagasaki H, Fujiya A, Oiso Y, Hamada Y.	Neuroscience. 2011 Mar 10;176:188-98. Epub 2010 Dec 9.	Neuroscience. 2011	PubMed	citation	PMID:21145948	pubmed	21145948	create date:2010/12/15 | first author:Suzuki J
Time-course of nigrostriatal neurodegeneration and neuroinflammation in the 6-hydroxydopamine-induced axonal and terminal lesion models of Parkinson's disease in the rat.	/pubmed/21145947	Walsh S, Finn DP, Dowd E.	Neuroscience. 2011 Feb 23;175:251-61. Epub 2010 Dec 9.	Neuroscience. 2011	PubMed	citation	PMID:21145947	pubmed	21145947	create date:2010/12/15 | first author:Walsh S
The effects of transient starvation persist through direct interactions between CaMKII and ether-a-go-go K+ channels in C. elegans males.	/pubmed/21145946	LeBoeuf B, Guo X, García LR.	Neuroscience. 2011 Feb 23;175:1-17. Epub 2010 Dec 9.	Neuroscience. 2011	PubMed	citation	PMID:21145946	pubmed	21145946	create date:2010/12/15 | first author:LeBoeuf B
Involvement of dopaminergic and glutamatergic systems of the basolateral amygdala in amnesia induced by the stimulation of dorsal hippocampal cannabinoid receptors.	/pubmed/21145945	Rezayof A, Habibi P, Zarrindast MR.	Neuroscience. 2011 Feb 23;175:118-26. Epub 2010 Dec 9.	Neuroscience. 2011	PubMed	citation	PMID:21145945	pubmed	21145945	create date:2010/12/15 | first author:Rezayof A
Responses to olfactory and intranasal trigeminal stimuli: relation to the respiratory cycle.	/pubmed/21145944	Haehner A, Gruenewald G, Dibenedetto M, Hummel T.	Neuroscience. 2011 Feb 23;175:178-83. Epub 2010 Dec 9.	Neuroscience. 2011	PubMed	citation	PMID:21145944	pubmed	21145944	create date:2010/12/15 | first author:Haehner A
The expression and roles of inhibitor of DNA binding helix-loop-helix proteins in the developing and adult mouse retina.	/pubmed/21145943	Du Y, Yip HK.	Neuroscience. 2011 Feb 23;175:367-79. Epub 2010 Dec 9.	Neuroscience. 2011	PubMed	citation	PMID:21145943	pubmed	21145943	create date:2010/12/15 | first author:Du Y
Disturbances in the positioning, proliferation and apoptosis of neural progenitors contribute to subcortical band heterotopia formation.	/pubmed/21145942	Fitzgerald MP, Covio M, Lee KS.	Neuroscience. 2011 Mar 10;176:455-71. Epub 2010 Dec 9.	Neuroscience. 2011	PubMed	citation	PMID:21145942	pubmed	21145942	create date:2010/12/15 | first author:Fitzgerald MP
Photoperiod-mediated impairment of long-term potention and learning and memory in male white-footed mice.	/pubmed/21145376	Walton JC, Chen Z, Weil ZM, Pyter LM, Travers JB, Nelson RJ.	Neuroscience. 2011 Feb 23;175:127-32. Epub 2010 Dec 8.	Neuroscience. 2011	PubMed	citation	PMID:21145376	pubmed	21145376	create date:2010/12/15 | first author:Walton JC
Excitotoxic lesions of the nucleus paragigantocellularis facilitate male sexual behavior but attenuate female sexual behavior in rats.	/pubmed/21144886	Normandin JJ, Murphy AZ.	Neuroscience. 2011 Feb 23;175:212-23. Epub 2010 Dec 7.	Neuroscience. 2011	PubMed	citation	PMID:21144886	pubmed	21144886	create date:2010/12/15 | first author:Normandin JJ
Title	URL	Description	Details	ShortDetails	Resource	Type	Identifiers	Db	EntrezUID	Properties
Functional recovery after hematic administration of allogenic mesenchymal stem cells in acute ischemic stroke in rats.	/pubmed/21144885	Gutiérrez-Fernández M, Rodríguez-Frutos B, Alvarez-Grech J, Vallejo-Cremades MT, Expósito-Alcaide M, Merino J, Roda JM, Díez-Tejedor E.	Neuroscience. 2011 Feb 23;175:394-405. Epub 2010 Dec 7.	Neuroscience. 2011	PubMed	citation	PMID:21144885	pubmed	21144885	create date:2010/12/15 | first author:Gutiérrez-Fernández M
Functional coupling of parietal α rhythms is enhanced in athletes before visuomotor performance: a coherence electroencephalographic study.	/pubmed/21144884	Del Percio C, Iacoboni M, Lizio R, Marzano N, Infarinato F, Vecchio F, Bertollo M, Robazza C, Comani S, Limatola C, Babiloni C.	Neuroscience. 2011 Feb 23;175:198-211. Epub 2010 Dec 7.	Neuroscience. 2011	PubMed	citation	PMID:21144884	pubmed	21144884	create date:2010/12/15 | first author:Del Percio C
Hypocretin-1 (orexin A) prevents the effects of hypoxia/hypercapnia and enhances the GABAergic pathway from the lateral paragigantocellular nucleus to cardiac vagal neurons in the nucleus ambiguus.	/pubmed/21134420	Dergacheva O, Philbin K, Bateman R, Mendelowitz D.	Neuroscience. 2011 Feb 23;175:18-23. Epub 2010 Dec 4.	Neuroscience. 2011	PubMed	citation	PMID:21134420	pubmed	21134420	create date:2010/12/08 | first author:Dergacheva O
Distribution of retinoic acid receptor-α immunoreactivity in the human hypothalamus.	/pubmed/21130848	Meng QY, Chen XN, Zhao J, Swaab DF, Zhou JN.	Neuroscience. 2011 Feb 3;174:132-42. Epub 2010 Dec 3.	Neuroscience. 2011	PubMed	citation	PMID:21130848	pubmed	21130848	create date:2010/12/07 | first author:Meng QY
Cognition is related to resting-state small-world network topology: an magnetoencephalographic study.	/pubmed/21130847	Douw L, Schoonheim MM, Landi D, van der Meer ML, Geurts JJ, Reijneveld JC, Klein M, Stam CJ.	Neuroscience. 2011 Feb 23;175:169-77. Epub 2010 Dec 3.	Neuroscience. 2011	PubMed	citation	PMID:21130847	pubmed	21130847	create date:2010/12/07 | first author:Douw L
Nitric oxide in the ventral tegmental area is involved in retrieval of inhibitory avoidance memory by nicotine.	/pubmed/21130846	Piri M, Zarrindast MR.	Neuroscience. 2011 Feb 23;175:154-61. Epub 2010 Dec 3.	Neuroscience. 2011	PubMed	citation	PMID:21130846	pubmed	21130846	create date:2010/12/07 | first author:Piri M
Development of cortical malformations in BCNU-treated rat, model of cortical dysplasia.	/pubmed/21130845	Moroni RF, Cipelletti B, Inverardi F, Regondi MC, Spreafico R, Frassoni C.	Neuroscience. 2011 Feb 23;175:380-93. Epub 2010 Dec 3.	Neuroscience. 2011	PubMed	citation	PMID:21130845	pubmed	21130845	create date:2010/12/07 | first author:Moroni RF
Pregnenolone sulfate increases glutamate release at neonatal climbing fiber-to-Purkinje cell synapses.	/pubmed/21130844	Zamudio-Bulcock PA, Valenzuela CF.	Neuroscience. 2011 Feb 23;175:24-36. Epub 2010 Dec 3.	Neuroscience. 2011	PubMed	citation	PMID:21130844	pubmed	21130844	create date:2010/12/07 | first author:Zamudio-Bulcock PA
Hypoxia-excited neurons in NTS send axonal projections to Kölliker-Fuse/parabrachial complex in dorsolateral pons.	/pubmed/21130843	Song G, Xu H, Wang H, Macdonald SM, Poon CS.	Neuroscience. 2011 Feb 23;175:145-53. Epub 2010 Dec 3.	Neuroscience. 2011	PubMed	citation	PMID:21130843	pubmed	21130843	create date:2010/12/07 | first author:Song G
Inner ear insult suppresses the respiratory response to carbon dioxide.	/pubmed/21130842	Allen T, Juric-Sekhar G, Campbell S, Mussar KE, Seidel K, Tan J, Zyphur M, Villagracia L, Stephanian D, Koch H, Ramirez JM, Rubens DD.	Neuroscience. 2011 Feb 23;175:262-72. Epub 2010 Dec 3.	Neuroscience. 2011	PubMed	citation	PMID:21130842	pubmed	21130842	create date:2010/12/07 | first author:Allen T
Cadherin expression in the somatosensory cortex: evidence for a combinatorial molecular code at the single-cell level.	/pubmed/21129452	Krishna-K K, Hertel N, Redies C.	Neuroscience. 2011 Feb 23;175:37-48. Epub 2010 Dec 1.	Neuroscience. 2011	PubMed	citation	PMID:21129452	pubmed	21129452	create date:2010/12/07 | first author:Krishna-K K
Distinct adrenergic system changes and neuroinflammation in response to induced locus ceruleus degeneration in APP/PS1 transgenic mice.	/pubmed/21129451	Jardanhazi-Kurutz D, Kummer MP, Terwel D, Vogel K, Thiele A, Heneka MT.	Neuroscience. 2011 Mar 10;176:396-407. Epub 2010 Dec 1.	Neuroscience. 2011	PubMed	citation	PMID:21129451	pubmed	21129451	create date:2010/12/07 | first author:Jardanhazi-Kurutz D
GABA and glycine immunolabeling in the chicken tangential nucleus.	/pubmed/21129450	Popratiloff A, Peusner KD.	Neuroscience. 2011 Feb 23;175:328-43. Epub 2010 Dec 1.	Neuroscience. 2011	PubMed	citation	PMID:21129450	pubmed	21129450	create date:2010/12/07 | first author:Popratiloff A
Chronic cocaine administration reduces striatal dopamine terminal density and striatal dopamine release which leads to drug-seeking behaviour.	/pubmed/21129449	Lee J, Parish CL, Tomas D, Horne MK.	Neuroscience. 2011 Feb 3;174:143-50. Epub 2010 Dec 1.	Neuroscience. 2011	PubMed	citation	PMID:21129449	pubmed	21129449	create date:2010/12/07 | first author:Lee J
KChIP1 modulation of Kv4.3-mediated A-type K(+) currents and repetitive firing in hippocampal interneurons.	/pubmed/21129448	Bourdeau ML, Laplante I, Laurent CE, Lacaille JC.	Neuroscience. 2011 Mar 10;176:173-87. Epub 2010 Dec 1.	Neuroscience. 2011	PubMed	citation	PMID:21129448	pubmed	21129448	create date:2010/12/07 | first author:Bourdeau ML
Heterosynaptic crosstalk: GABA-glutamate metabotropic receptors interactively control glutamate release in solitary tract nucleus.	/pubmed/21129447	Fernandes LG, Jin YH, Andresen MC.	Neuroscience. 2011 Feb 3;174:1-9. Epub 2010 Dec 1.	Neuroscience. 2011	PubMed	citation	PMID:21129447	pubmed	21129447	create date:2010/12/07 | first author:Fernandes LG
A greater role for the norepinephrine transporter than the serotonin transporter in murine nociception.	/pubmed/21129446	Hall FS, Schwarzbaum JM, Perona MT, Templin JS, Caron MG, Lesch KP, Murphy DL, Uhl GR.	Neuroscience. 2011 Feb 23;175:315-27. Epub 2010 Dec 1.	Neuroscience. 2011	PubMed	citation	PMID:21129446	pubmed	21129446	create date:2010/12/07 | first author:Hall FS
Possible involvement of syntaxin 1A downregulation in the late phase of allodynia induced by peripheral nerve injury.	/pubmed/21129445	Fukushima T, Takasusuki T, Tomitori H, Hori Y.	Neuroscience. 2011 Feb 23;175:344-57. Epub 2010 Dec 1.	Neuroscience. 2011	PubMed	citation	PMID:21129445	pubmed	21129445	create date:2010/12/07 | first author:Fukushima T
Differential expression of RET receptor isoforms in the olfactory system.	/pubmed/21118713	Kaplinovsky T, Cunningham AM.	Neuroscience. 2011 Feb 23;175:49-65. Epub 2010 Nov 28.	Neuroscience. 2011	PubMed	citation	PMID:21118713	pubmed	21118713	create date:2010/12/02 | first author:Kaplinovsky T
Progressive changes in cortical state before and after spontaneous arousals from sleep in elderly and middle-aged women.	/pubmed/21118712	Bruce EN, Bruce MC, Ramanand P, Hayes D Jr.	Neuroscience. 2011 Feb 23;175:184-97. Epub 2010 Nov 27.	Neuroscience. 2011	PubMed	citation	PMID:21118712	pubmed	21118712	create date:2010/12/02 | first author:Bruce EN
A forebrain-retrorubral pathway involved in male sex behavior is GABAergic and activated with mating in gerbils.	/pubmed/21118711	Simmons DA, Hoffman NW, Yahr P.	Neuroscience. 2011 Feb 23;175:162-8. Epub 2010 Nov 29.	Neuroscience. 2011	PubMed	citation	PMID:21118711	pubmed	21118711	create date:2010/12/02 | first author:Simmons DA
Role of satellite cell-derived L-serine in the dorsal root ganglion in paclitaxel-induced painful peripheral neuropathy.	/pubmed/21118710	Kiya T, Kawamata T, Namiki A, Yamakage M.	Neuroscience. 2011 Feb 3;174:190-9. Epub 2010 Nov 29.	Neuroscience. 2011	PubMed	citation	PMID:21118710	pubmed	21118710	create date:2010/12/02 | first author:Kiya T
Increased aromatase expression in the hippocampus of spontaneously hypertensive rats: effects of estradiol administration.	/pubmed/21115103	Pietranera L, Bellini MJ, Arévalo MA, Goya R, Brocca ME, Garcia-Segura LM, De Nicola AF.	Neuroscience. 2011 Feb 3;174:151-9. Epub 2010 Nov 27.	Neuroscience. 2011	PubMed	citation	PMID:21115103	pubmed	21115103	create date:2010/12/01 | first author:Pietranera L
Biochemical and molecular aspects of aluminium chloride-induced neurotoxicity in mice and the protective role of Crocus sativus L. extraction and honey syrup.	/pubmed/21115102	Shati AA, Elsaid FG, Hafez EE.	Neuroscience. 2011 Feb 23;175:66-74. Epub 2010 Nov 27.	Neuroscience. 2011	PubMed	citation	PMID:21115102	pubmed	21115102	create date:2010/12/01 | first author:Shati AA
Developmental maturation of excitation and inhibition balance in principal neurons across four layers of somatosensory cortex.	/pubmed/21115101	Zhang Z, Jiao YY, Sun QQ.	Neuroscience. 2011 Feb 3;174:10-25. Epub 2010 Nov 27.	Neuroscience. 2011	PubMed	citation	PMID:21115101	pubmed	21115101	create date:2010/12/01 | first author:Zhang Z
The effect of botulinum neurotoxin A on sciatic nerve injury-induced neuroimmunological changes in rat dorsal root ganglia and spinal cord.	/pubmed/21111791	Mika J, Rojewska E, Makuch W, Korostynski M, Luvisetto S, Marinelli S, Pavone F, Przewlocka B.	Neuroscience. 2011 Feb 23;175:358-66. Epub 2010 Nov 25.	Neuroscience. 2011	PubMed	citation	PMID:21111791	pubmed	21111791	create date:2010/11/30 | first author:Mika J
Humanized Foxp2 specifically affects cortico-basal ganglia circuits.	/pubmed/21111790	Reimers-Kipping S, Hevers W, Pääbo S, Enard W.	Neuroscience. 2011 Feb 23;175:75-84. Epub 2010 Nov 25.	Neuroscience. 2011	PubMed	citation	PMID:21111790	pubmed	21111790	create date:2010/11/30 | first author:Reimers-Kipping S
Cathepsin D plays a crucial role in the trimethyltin-induced hippocampal neurodegeneration process.	/pubmed/21111789	Ceccariglia S, D'Altocolle A, Del Fa' A, Pizzolante F, Caccia E, Michetti F, Gangitano C.	Neuroscience. 2011 Feb 3;174:160-70. Epub 2010 Nov 25.	Neuroscience. 2011	PubMed	citation	PMID:21111789	pubmed	21111789	create date:2010/11/30 | first author:Ceccariglia S
Sub-threshold cross-modal sensory interaction in the thalamus: lemniscal auditory response in the medial geniculate nucleus is modulated by somatosensory stimulation.	/pubmed/21111788	Donishi T, Kimura A, Imbe H, Yokoi I, Kaneoke Y.	Neuroscience. 2011 Feb 3;174:200-15. Epub 2010 Nov 25.	Neuroscience. 2011	PubMed	citation	PMID:21111788	pubmed	21111788	create date:2010/11/30 | first author:Donishi T
Proteomic identification of proteins differentially expressed by nicotinamide in focal cerebral ischemic injury.	/pubmed/21111033	Sung JH, Kim MO, Koh PO.	Neuroscience. 2011 Feb 3;174:171-7. Epub 2010 Nov 24.	Neuroscience. 2011	PubMed	citation	PMID:21111033	pubmed	21111033	create date:2010/11/30 | first author:Sung JH
Maternal separation affects the number, proliferation and apoptosis of glia cells in the substantia nigra and ventral tegmental area of juvenile rats.	/pubmed/21108994	Chocyk A, Dudys D, Przyborowska A, Majcher I, Maćkowiak M, Wędzony K.	Neuroscience. 2011 Jan 26;173:1-18. Epub 2010 Nov 23.	Neuroscience. 2011	PubMed	citation	PMID:21108994	pubmed	21108994	create date:2010/11/27 | first author:Chocyk A
Chronic stress-induced hippocampal dendritic retraction requires CA3 NMDA receptors.	/pubmed/21108993	Christian KM, Miracle AD, Wellman CL, Nakazawa K.	Neuroscience. 2011 Feb 3;174:26-36. Epub 2010 Nov 23.	Neuroscience. 2011	PubMed	citation	PMID:21108993	pubmed	21108993	create date:2010/11/27 | first author:Christian KM
Melatonin inhibits tetraethylammonium-sensitive potassium channels of rod ON type bipolar cells via MT2 receptors in rat retina.	/pubmed/21094224	Yang XF, Miao Y, Ping Y, Wu HJ, Yang XL, Wang Z.	Neuroscience. 2011 Jan 26;173:19-29. Epub 2010 Nov 18.	Neuroscience. 2011	PubMed	citation	PMID:21094224	pubmed	21094224	create date:2010/11/26 | first author:Yang XF
Aging of the subventricular zone neural stem cell niche: evidence for quiescence-associated changes between early and mid-adulthood.	/pubmed/21094223	Bouab M, Paliouras GN, Aumont A, Forest-Bérard K, Fernandes KJ.	Neuroscience. 2011 Jan 26;173:135-49. Epub 2010 Nov 18.	Neuroscience. 2011	PubMed	citation	PMID:21094223	pubmed	21094223	create date:2010/11/26 | first author:Bouab M
Different effects of zolpidem and diazepam on hippocampal sharp wave-ripple activity in vitro.	/pubmed/21094222	Koniaris E, Drimala P, Sotiriou E, Papatheodoropoulos C.	Neuroscience. 2011 Feb 23;175:224-34. Epub 2010 Nov 19.	Neuroscience. 2011	PubMed	citation	PMID:21094222	pubmed	21094222	create date:2010/11/26 | first author:Koniaris E
Pancreatitis-associated protein-I and pancreatitis-associated protein-III expression in a rat model of kainic acid-induced seizure.	/pubmed/21093549	Kawahara S, Konishi H, Morino M, Ohata K, Kiyama H.	Neuroscience. 2011 Feb 23;175:273-80. Epub 2010 Nov 18.	Neuroscience. 2011	PubMed	citation	PMID:21093549	pubmed	21093549	create date:2010/11/26 | first author:Kawahara S
Representation of the bird's own song in the canary HVC: contribution of broadly tuned neurons.	/pubmed/21093548	Lehongre K, Del Negro C.	Neuroscience. 2011 Jan 26;173:93-109. Epub 2010 Nov 18.	Neuroscience. 2011	PubMed	citation	PMID:21093548	pubmed	21093548	create date:2010/11/26 | first author:Lehongre K
Nuclear protein phosphatase-1: an epigenetic regulator of fear memory and amygdala long-term potentiation.	/pubmed/21093547	Koshibu K, Gräff J, Mansuy IM.	Neuroscience. 2011 Jan 26;173:30-6. Epub 2010 Nov 18.	Neuroscience. 2011	PubMed	citation	PMID:21093547	pubmed	21093547	create date:2010/11/26 | first author:Koshibu K
Characterization of Kiss1 neurons using transgenic mouse models.	/pubmed/21093546	Cravo RM, Margatho LO, Osborne-Lawrence S, Donato J Jr, Atkin S, Bookout AL, Rovinsky S, Frazão R, Lee CE, Gautron L, Zigman JM, Elias CF.	Neuroscience. 2011 Jan 26;173:37-56. Epub 2010 Nov 18.	Neuroscience. 2011	PubMed	citation	PMID:21093546	pubmed	21093546	create date:2010/11/26 | first author:Cravo RM
Early-onset dysfunction of retrosplenial cortex precedes overt amyloid plaque formation in Tg2576 mice.	/pubmed/21093545	Poirier GL, Amin E, Good MA, Aggleton JP.	Neuroscience. 2011 Feb 3;174:71-83. Epub 2010 Nov 18.	Neuroscience. 2011	PubMed	citation	PMID:21093545	pubmed	21093545	create date:2010/11/26 | first author:Poirier GL
Local repeated corticotropin-releasing factor infusion exacerbates anxiety- and fear-related behavior: differential involvement of the basolateral amygdala and medial prefrontal cortex.	/pubmed/21093544	Bijlsma EY, van Leeuwen ML, Westphal KG, Olivier B, Groenink L.	Neuroscience. 2011 Jan 26;173:82-92. Epub 2010 Nov 18.	Neuroscience. 2011	PubMed	citation	PMID:21093544	pubmed	21093544	create date:2010/11/26 | first author:Bijlsma EY
Haptic touch reduces sway by increasing axial tone.	/pubmed/21087656	Franzén E, Gurfinkel VS, Wright WG, Cordo PJ, Horak FB.	Neuroscience. 2011 Feb 3;174:216-23. Epub 2010 Nov 16.	Neuroscience. 2011	PubMed	citation	PMID:21087656	pubmed	21087656	create date:2010/11/23 | first author:Franzén E
Effect of chronic pain on morphine-induced respiratory depression in mice.	/pubmed/21081158	Kamei J, Ohsawa M, Hayashi SS, Nakanishi Y.	Neuroscience. 2011 Feb 3;174:224-33. Epub 2010 Nov 21.	Neuroscience. 2011	PubMed	citation	PMID:21081158	pubmed	21081158	create date:2010/11/18 | first author:Kamei J
Localization, pharmacology, and organization of brain locomotor areas in larval lamprey.	/pubmed/21081157	Jackson AW, McClellan AD.	Neuroscience. 2011 Feb 23;175:235-50. Epub 2010 Nov 21.	Neuroscience. 2011	PubMed	citation	PMID:21081157	pubmed	21081157	create date:2010/11/18 | first author:Jackson AW
Lipopolysaccharide-stimulated interleukin-10 release from neonatal spinal cord microglia is potentiated by glutamate.	/pubmed/21081156	Werry EL, Liu GJ, Lovelace MD, Nagarajah R, Hickie IB, Bennett MR.	Neuroscience. 2011 Feb 23;175:93-103. Epub 2010 Nov 21.	Neuroscience. 2011	PubMed	citation	PMID:21081156	pubmed	21081156	create date:2010/11/18 | first author:Werry EL
Glial cell line-derived neurotrophic factor protein content in rat skeletal muscle is altered by increased physical activity in vivo and in vitro.	/pubmed/21081155	McCullough MJ, Peplinski NG, Kinnell KR, Spitsbergen JM.	Neuroscience. 2011 Feb 3;174:234-44. Epub 2010 Nov 23.	Neuroscience. 2011	PubMed	citation	PMID:21081155	pubmed	21081155	create date:2010/11/18 | first author:McCullough MJ
Importance of genetic background for risk of relapse shown in altered prefrontal cortex gene expression during abstinence following chronic alcohol intoxication.	/pubmed/21081154	Hashimoto JG, Forquer MR, Tanchuck MA, Finn DA, Wiren KM.	Neuroscience. 2011 Jan 26;173:57-75. Epub 2010 Nov 25.	Neuroscience. 2011	PubMed	citation	PMID:21081154	pubmed	21081154	create date:2010/11/18 | first author:Hashimoto JG
Anti-acrolein treatment improves behavioral outcome and alleviates myelin damage in experimental autoimmune encephalomyelitis mouse.	/pubmed/21081153	Leung G, Sun W, Zheng L, Brookes S, Tully M, Shi R.	Neuroscience. 2011 Jan 26;173:150-5. Epub 2010 Nov 26.	Neuroscience. 2011	PubMed	citation	PMID:21081153	pubmed	21081153	create date:2010/11/18 | first author:Leung G
Expression of vesicular glutamate transporters in peripheral vestibular structures and vestibular nuclear complex of rat.	/pubmed/21081152	Zhang FX, Pang YW, Zhang MM, Zhang T, Dong YL, Lai CH, Shum DK, Chan YS, Li JL, Li YQ.	Neuroscience. 2011 Jan 26;173:179-89. Epub 2010 Nov 21.	Neuroscience. 2011	PubMed	citation	PMID:21081152	pubmed	21081152	create date:2010/11/18 | first author:Zhang FX
Dual function of Zn2+ on the intrinsic excitability of dopaminergic neurons in rat substantia nigra.	/pubmed/21081151	Noh J, Chang SY, Wang SY, Chung JM.	Neuroscience. 2011 Feb 23;175:85-92. Epub 2010 Nov 23.	Neuroscience. 2011	PubMed	citation	PMID:21081151	pubmed	21081151	create date:2010/11/18 | first author:Noh J
Title	URL	Description	Details	ShortDetails	Resource	Type	Identifiers	Db	EntrezUID	Properties
Novel mechanism of increased Ca2+ release following oxidative stress in neuronal cells involves type 2 inositol-1,4,5-trisphosphate receptors.	/pubmed/21075175	Kaja S, Duncan RS, Longoria S, Hilgenberg JD, Payne AJ, Desai NM, Parikh RA, Burroughs SL, Gregg EV, Goad DL, Koulen P.	Neuroscience. 2011 Feb 23;175:281-91. Epub 2010 Nov 11.	Neuroscience. 2011	PubMed	citation	PMID:21075175	pubmed	21075175	create date:2010/11/16 | first author:Kaja S
Arrestin-1 expression level in rods: balancing functional performance and photoreceptor health.	/pubmed/21075174	Song X, Vishnivetskiy SA, Seo J, Chen J, Gurevich EV, Gurevich VV.	Neuroscience. 2011 Feb 3;174:37-49. Epub 2010 Nov 12.	Neuroscience. 2011	PubMed	citation	PMID:21075174	pubmed	21075174	create date:2010/11/16 | first author:Song X
Gaze modulates non-propositional reasoning: further evidence for spatial representation of reasoning premises.	/pubmed/21075173	Brunamonti E, Genovesio A, Carbè K, Ferraina S.	Neuroscience. 2011 Jan 26;173:110-5. Epub 2010 Nov 11.	Neuroscience. 2011	PubMed	citation	PMID:21075173	pubmed	21075173	create date:2010/11/16 | first author:Brunamonti E
Recovery of motor performance deterioration induced by a demanding finger motor task does not follow cortical excitability dynamics.	/pubmed/21075172	Avanzino L, Tacchino A, Abbruzzese G, Quartarone A, Ghilardi MF, Bonzano L, Ruggeri P, Bove M.	Neuroscience. 2011 Feb 3;174:84-90. Epub 2010 Nov 12.	Neuroscience. 2011	PubMed	citation	PMID:21075172	pubmed	21075172	create date:2010/11/16 | first author:Avanzino L
Doxorubicin-induced central nervous system toxicity and protection by xanthone derivative of Garcinia mangostana.	/pubmed/21074598	Tangpong J, Miriyala S, Noel T, Sinthupibulyakit C, Jungsuwadee P, St Clair DK.	Neuroscience. 2011 Feb 23;175:292-9. Epub 2010 Nov 11.	Neuroscience. 2011	PubMed	citation	PMID:21074598	pubmed	21074598	create date:2010/11/16 | first author:Tangpong J
Visual context modulates the subjective vertical in neglect: evidence for an increased rod-and-frame-effect.	/pubmed/21073929	Funk J, Finke K, Müller HJ, Utz KS, Kerkhoff G.	Neuroscience. 2011 Jan 26;173:124-34. Epub 2010 Nov 10.	Neuroscience. 2011	PubMed	citation	PMID:21073929	pubmed	21073929	create date:2010/11/16 | first author:Funk J
Modification of activation kinetics of delayed rectifier K+ currents and neuronal excitability by methyl-β-cyclodextrin.	/pubmed/21073928	Huang CW, Wu YJ, Wu SN.	Neuroscience. 2011 Mar 10;176:431-41. Epub 2010 Nov 10.	Neuroscience. 2011	PubMed	citation	PMID:21073928	pubmed	21073928	create date:2010/11/16 | first author:Huang CW
Sleep deprivation impairs spatial learning and modifies the hippocampal theta rhythm in rats.	/pubmed/21073927	Yang RH, Hou XH, Xu XN, Zhang L, Shi JN, Wang F, Hu SJ, Chen JY.	Neuroscience. 2011 Jan 26;173:116-23. Epub 2010 Nov 10.	Neuroscience. 2011	PubMed	citation	PMID:21073927	pubmed	21073927	create date:2010/11/16 | first author:Yang RH
Neuroprotective effects of NAP against excitotoxic brain damage in the newborn mice: implications for cerebral palsy.	/pubmed/21073926	Sokolowska P, Passemard S, Mok A, Schwendimann L, Gozes I, Gressens P.	Neuroscience. 2011 Jan 26;173:156-68. Epub 2010 Nov 10.	Neuroscience. 2011	PubMed	citation	PMID:21073926	pubmed	21073926	create date:2010/11/16 | first author:Sokolowska P
Long-term memory of visually cued fear conditioning: roles of the neuronal nitric oxide synthase gene and cyclic AMP response element-binding protein.	/pubmed/21073925	Kelley JB, Anderson KL, Altmann SL, Itzhak Y.	Neuroscience. 2011 Feb 3;174:91-103. Epub 2010 Nov 10.	Neuroscience. 2011	PubMed	citation	PMID:21073925	pubmed	21073925	create date:2010/11/16 | first author:Kelley JB
A sex comparison of the anatomy and function of the main olfactory bulb-medial amygdala projection in mice.	/pubmed/21070839	Kang N, McCarthy EA, Cherry JA, Baum MJ.	Neuroscience. 2011 Jan 13;172:196-204. Epub 2010 Nov 9.	Neuroscience. 2011	PubMed	citation	PMID:21070839	pubmed	21070839	create date:2010/11/13 | first author:Kang N
The effects of embryonic knockdown of the candidate dyslexia susceptibility gene homologue Dyx1c1 on the distribution of GABAergic neurons in the cerebral cortex.	/pubmed/21070838	Currier TA, Etchegaray MA, Haight JL, Galaburda AM, Rosen GD.	Neuroscience. 2011 Jan 13;172:535-46. Epub 2010 Nov 9.	Neuroscience. 2011	PubMed	citation	PMID:21070838	pubmed	21070838	create date:2010/11/13 | first author:Currier TA
Effect of prenatal pentylenetetrazol-induced kindling on learning and memory of male offspring.	/pubmed/21070837	Pourmotabbed A, Nedaei SE, Cheraghi M, Moradian S, Touhidi A, Aeinfar M, Seyfi Z, Pourmotabbed T.	Neuroscience. 2011 Jan 13;172:205-11. Epub 2010 Nov 9.	Neuroscience. 2011	PubMed	citation	PMID:21070837	pubmed	21070837	create date:2010/11/13 | first author:Pourmotabbed A
Dynasore, an inhibitor of dynamin, increases the probability of transmitter release.	/pubmed/21056636	Douthitt HL, Luo F, McCann SD, Meriney SD.	Neuroscience. 2011 Jan 13;172:187-95. Epub 2010 Nov 5.	Neuroscience. 2011	PubMed	citation	PMID:21056636	pubmed	21056636	create date:2010/11/09 | first author:Douthitt HL
The glutaminergic, GABAergic, dopaminergic but not cholinergic neurons are susceptible to anaesthesia-induced cell death in the rat developing brain.	/pubmed/21056635	Zhou ZW, Shu Y, Li M, Guo X, Pac-Soo C, Maze M, Ma D.	Neuroscience. 2011 Feb 3;174:64-70. Epub 2010 Nov 5.	Neuroscience. 2011	PubMed	citation	PMID:21056635	pubmed	21056635	create date:2010/11/09 | first author:Zhou ZW
Regulation of histone acetylation in the hippocampus of chronically stressed rats: a potential role of sirtuins.	/pubmed/21056634	Ferland CL, Schrader LA.	Neuroscience. 2011 Feb 3;174:104-14. Epub 2010 Nov 5.	Neuroscience. 2011	PubMed	citation	PMID:21056634	pubmed	21056634	create date:2010/11/09 | first author:Ferland CL
Long-lasting changes in the anatomy of the olfactory bulb after ionizing irradiation and bone marrow transplantation.	/pubmed/21056092	Díaz D, Recio JS, Baltanás FC, Gómez C, Weruaga E, Alonso JR.	Neuroscience. 2011 Jan 26;173:190-205. Epub 2010 Nov 4.	Neuroscience. 2011	PubMed	citation	PMID:21056092	pubmed	21056092	create date:2010/11/09 | first author:Díaz D
The role of dopamine in the dorsomedial striatum in place and response learning.	/pubmed/21056091	Lex B, Sommer S, Hauber W.	Neuroscience. 2011 Jan 13;172:212-8. Epub 2010 Nov 4.	Neuroscience. 2011	PubMed	citation	PMID:21056091	pubmed	21056091	create date:2010/11/09 | first author:Lex B
L-ornithine attenuates corticotropin-releasing factor-induced stress responses acting at GABAA receptors in neonatal chicks.	/pubmed/21056090	Kurata K, Shigemi K, Tomonaga S, Aoki M, Morishita K, Denbow DM, Furuse M.	Neuroscience. 2011 Jan 13;172:226-31. Epub 2010 Nov 4.	Neuroscience. 2011	PubMed	citation	PMID:21056090	pubmed	21056090	create date:2010/11/09 | first author:Kurata K
Prolactin-releasing peptide enhances synaptic transmission in rat thalamus.	/pubmed/21056089	Xia YF, Arai AC.	Neuroscience. 2011 Jan 13;172:1-11. Epub 2010 Nov 4.	Neuroscience. 2011	PubMed	citation	PMID:21056089	pubmed	21056089	create date:2010/11/09 | first author:Xia YF
Visual perceptual learning induces long-term potentiation in the visual cortex.	/pubmed/21056088	Sale A, De Pasquale R, Bonaccorsi J, Pietra G, Olivieri D, Berardi N, Maffei L.	Neuroscience. 2011 Jan 13;172:219-25. Epub 2010 Nov 4.	Neuroscience. 2011	PubMed	citation	PMID:21056088	pubmed	21056088	create date:2010/11/09 | first author:Sale A
Neuropeptide Y-Y2 receptor knockout mice: influence of genetic background on anxiety-related behaviors.	/pubmed/21055451	Zambello E, Zanetti L, Hédou GF, Angelici O, Arban R, Tasan RO, Sperk G, Caberlotto L.	Neuroscience. 2011 Mar 10;176:420-30. Epub 2010 Nov 3.	Neuroscience. 2011	PubMed	citation	PMID:21055451	pubmed	21055451	create date:2010/11/09 | first author:Zambello E
The n-terminal 5-MER peptide analogue P165 of amyloid precursor protein exerts protective effects on SH-SY5Y cells and rat hippocampus neuronal synapses.	/pubmed/21055450	Wang P, Jiang S, Cui Y, Yue Z, Su C, Sun J, Sheng S, Tian J.	Neuroscience. 2011 Jan 26;173:169-78. Epub 2010 Nov 3.	Neuroscience. 2011	PubMed	citation	PMID:21055450	pubmed	21055450	create date:2010/11/09 | first author:Wang P
Inducible dopaminergic glutathione depletion in an α-synuclein transgenic mouse model results in age-related olfactory dysfunction.	/pubmed/21055449	Kim YH, Lussier S, Rane A, Choi SW, Andersen JK.	Neuroscience. 2011 Jan 13;172:379-86. Epub 2010 Nov 3.	Neuroscience. 2011	PubMed	citation	PMID:21055449	pubmed	21055449	create date:2010/11/09 | first author:Kim YH
Calcium preconditioning triggers neuroprotection in retinal ganglion cells.	/pubmed/21044663	Brandt SK, Weatherly ME, Ware L, Linn DM, Linn CL.	Neuroscience. 2011 Jan 13;172:387-97. Epub 2010 Oct 31.	Neuroscience. 2011	PubMed	citation	PMID:21044663	pubmed	21044663	create date:2010/11/04 | first author:Brandt SK
Nitrergic ventro-medial medullary neurons activated during cholinergically induced active (rapid eye movement) sleep in the cat.	/pubmed/21044662	Pose I, Sampogna S, Chase MH, Morales FR.	Neuroscience. 2011 Jan 13;172:246-55. Epub 2010 Oct 31.	Neuroscience. 2011	PubMed	citation	PMID:21044662	pubmed	21044662	create date:2010/11/04 | first author:Pose I
Mesenchymal stem cells support dorsal root ganglion neurons survival by inhibiting the metalloproteinase pathway.	/pubmed/21044661	Scuteri A, Ravasi M, Pasini S, Bossi M, Tredici G.	Neuroscience. 2011 Jan 13;172:12-9. Epub 2010 Oct 31.	Neuroscience. 2011	PubMed	citation	PMID:21044661	pubmed	21044661	create date:2010/11/04 | first author:Scuteri A
Chronic stress alters neural activity in medial prefrontal cortex during retrieval of extinction.	/pubmed/21044660	Wilber AA, Walker AG, Southwood CJ, Farrell MR, Lin GL, Rebec GV, Wellman CL.	Neuroscience. 2011 Feb 3;174:115-31. Epub 2010 Oct 31.	Neuroscience. 2011	PubMed	citation	PMID:21044660	pubmed	21044660	create date:2010/11/04 | first author:Wilber AA
Olfactory bulb ventricles as a frequent finding--a myth or reality? Evaluation using high resolution 3 Tesla magnetic resonance imaging.	/pubmed/21044659	Burmeister HP, Bitter T, Baltzer PA, Dietzel M, Guntinas-Lichius O, Gudziol H, Kaiser WA.	Neuroscience. 2011 Jan 13;172:547-53. Epub 2010 Oct 31.	Neuroscience. 2011	PubMed	citation	PMID:21044659	pubmed	21044659	create date:2010/11/04 | first author:Burmeister HP
Salicylate induced neural changes in the primary auditory cortex of awake cats.	/pubmed/21044658	Zhang X, Yang P, Cao Y, Qin L, Sato Y.	Neuroscience. 2011 Jan 13;172:232-45. Epub 2010 Oct 31.	Neuroscience. 2011	PubMed	citation	PMID:21044658	pubmed	21044658	create date:2010/11/04 | first author:Zhang X
Medial prefrontal cortex receives input from dorsal raphe nucleus neurons targeted by hypocretin1/orexinA-containing axons.	/pubmed/21036204	Del Cid-Pellitero E, Garzón M.	Neuroscience. 2011 Jan 13;172:30-43. Epub 2010 Oct 29.	Neuroscience. 2011	PubMed	citation	PMID:21036204	pubmed	21036204	create date:2010/11/03 | first author:Del Cid-Pellitero E
Spatial and emotional memory in aged rats: a behavioral-statistical analysis.	/pubmed/21036203	Bergado JA, Almaguer W, Rojas Y, Capdevila V, Frey JU.	Neuroscience. 2011 Jan 13;172:256-69. Epub 2010 Oct 29.	Neuroscience. 2011	PubMed	citation	PMID:21036203	pubmed	21036203	create date:2010/11/03 | first author:Bergado JA
Pre-operative vestibular pattern and balance compensation after vestibular schwannoma surgery.	/pubmed/21035525	Parietti-Winkler C, Gauchard GC, Simon C, Perrin PP.	Neuroscience. 2011 Jan 13;172:285-92. Epub 2010 Oct 28.	Neuroscience. 2011	PubMed	citation	PMID:21035525	pubmed	21035525	create date:2010/11/03 | first author:Parietti-Winkler C
Endothelin as a neuroprotective factor in the olfactory epithelium.	/pubmed/21035524	Laziz I, Larbi A, Grebert D, Sautel M, Congar P, Lacroix MC, Salesse R, Meunier N.	Neuroscience. 2011 Jan 13;172:20-9. Epub 2010 Oct 28.	Neuroscience. 2011	PubMed	citation	PMID:21035524	pubmed	21035524	create date:2010/11/03 | first author:Laziz I
Neural heterogeneities influence envelope and temporal coding at the sensory periphery.	/pubmed/21035523	Savard M, Krahe R, Chacron MJ.	Neuroscience. 2011 Jan 13;172:270-84. Epub 2010 Oct 28.	Neuroscience. 2011	PubMed	citation	PMID:21035523	pubmed	21035523	create date:2010/11/03 | first author:Savard M
Complementary synaptic distribution of enzymes responsible for synthesis and inactivation of the endocannabinoid 2-arachidonoylglycerol in the human hippocampus.	/pubmed/21035522	Ludányi A, Hu SS, Yamazaki M, Tanimura A, Piomelli D, Watanabe M, Kano M, Sakimura K, Maglóczky Z, Mackie K, Freund TF, Katona I.	Neuroscience. 2011 Feb 3;174:50-63. Epub 2010 Oct 28. Erratum in: Neuroscience. 2011 Jul 14;186:220.	Neuroscience. 2011	PubMed	citation	PMID:21035522	pubmed	21035522	create date:2010/11/03 | first author:Ludányi A
Functional interaction between medial thalamus and rostral anterior cingulate cortex in the suppression of pain affect.	/pubmed/21034797	Harte SE, Spuz CA, Borszcz GS.	Neuroscience. 2011 Jan 13;172:460-73. Epub 2010 Oct 27.	Neuroscience. 2011	PubMed	citation	PMID:21034797	pubmed	21034797	create date:2010/11/03 | first author:Harte SE
A novel, extremely fast, feedback inhibition of glutamate release in the crayfish neuromuscular junction.	/pubmed/21034796	Kupchik YM, Parnas H, Parnas I.	Neuroscience. 2011 Jan 13;172:44-54. Epub 2010 Oct 27.	Neuroscience. 2011	PubMed	citation	PMID:21034796	pubmed	21034796	create date:2010/11/03 | first author:Kupchik YM
Impact of sound exposure and aging on brain-derived neurotrophic factor and tyrosine kinase B receptors levels in dorsal cochlear nucleus 80 days following sound exposure.	/pubmed/21034795	Wang H, Brozoski TJ, Ling L, Hughes LF, Caspary DM.	Neuroscience. 2011 Jan 13;172:453-9. Epub 2010 Oct 27.	Neuroscience. 2011	PubMed	citation	PMID:21034795	pubmed	21034795	create date:2010/11/03 | first author:Wang H
Intranasal brain-derived neurotrophic factor protects brain from ischemic insult via modulating local inflammation in rats.	/pubmed/21034794	Jiang Y, Wei N, Lu T, Zhu J, Xu G, Liu X.	Neuroscience. 2011 Jan 13;172:398-405. Epub 2010 Oct 27.	Neuroscience. 2011	PubMed	citation	PMID:21034794	pubmed	21034794	create date:2010/11/03 | first author:Jiang Y
Layer-specific activity of tissue non-specific alkaline phosphatase in the human neocortex.	/pubmed/20977932	Négyessy L, Xiao J, Kántor O, Kovács GG, Palkovits M, Dóczi TP, Renaud L, Baksa G, Glasz T, Ashaber M, Barone P, Fonta C.	Neuroscience. 2011 Jan 13;172:406-18. Epub 2010 Oct 25.	Neuroscience. 2011	PubMed	citation	PMID:20977932	pubmed	20977932	create date:2010/10/28 | first author:Négyessy L
Chronic administration of 13-cis-retinoic acid does not alter the number of serotoninergic neurons in the mouse raphe nuclei.	/pubmed/20977931	Drew CJ, O'Reilly KC, Lane MA, Bailey SJ.	Neuroscience. 2011 Jan 13;172:66-73. Epub 2010 Oct 25.	Neuroscience. 2011	PubMed	citation	PMID:20977931	pubmed	20977931	create date:2010/10/28 | first author:Drew CJ
Deregulation of the hypoxia inducible factor-1α pathway in monocytes from sporadic amyotrophic lateral sclerosis patients.	/pubmed/20977930	Moreau C, Gosset P, Kluza J, Brunaud-Danel V, Lassalle P, Marchetti P, Defebvre L, Destée A, Devos D.	Neuroscience. 2011 Jan 13;172:110-7. Epub 2010 Oct 25.	Neuroscience. 2011	PubMed	citation	PMID:20977930	pubmed	20977930	create date:2010/10/28 | first author:Moreau C
Inhibition of the mammalian target of rapamycin pathway by rapamycin blocks cocaine-induced locomotor sensitization.	/pubmed/20977929	Wu J, McCallum SE, Glick SD, Huang Y.	Neuroscience. 2011 Jan 13;172:104-9. Epub 2010 Oct 25.	Neuroscience. 2011	PubMed	citation	PMID:20977929	pubmed	20977929	create date:2010/10/28 | first author:Wu J
Distribution of mRNAs encoding classical progestin receptor, progesterone membrane components 1 and 2, serpine mRNA binding protein 1, and progestin and ADIPOQ receptor family members 7 and 8 in rat forebrain.	/pubmed/20977928	Intlekofer KA, Petersen SL.	Neuroscience. 2011 Jan 13;172:55-65. Epub 2010 Oct 25.	Neuroscience. 2011	PubMed	citation	PMID:20977928	pubmed	20977928	create date:2010/10/28 | first author:Intlekofer KA
GABAergic transmission modulates ethanol excitation of ventral tegmental area dopamine neurons.	/pubmed/20974231	Theile JW, Morikawa H, Gonzales RA, Morrisett RA.	Neuroscience. 2011 Jan 13;172:94-103. Epub 2010 Oct 23.	Neuroscience. 2011	PubMed	citation	PMID:20974231	pubmed	20974231	create date:2010/10/27 | first author:Theile JW
Altered adrenergic receptor signaling following traumatic brain injury contributes to working memory dysfunction.	/pubmed/20974230	Kobori N, Hu B, Dash PK.	Neuroscience. 2011 Jan 13;172:293-302. Epub 2010 Oct 23.	Neuroscience. 2011	PubMed	citation	PMID:20974230	pubmed	20974230	create date:2010/10/27 | first author:Kobori N
Morphological and electrophysiological characteristics of neurons within identified subnuclei of the lateral habenula in rat brain slices.	/pubmed/20974229	Weiss T, Veh RW.	Neuroscience. 2011 Jan 13;172:74-93. Epub 2010 Oct 23.	Neuroscience. 2011	PubMed	citation	PMID:20974229	pubmed	20974229	create date:2010/10/27 | first author:Weiss T
Selective knockdown of NMDA receptors in primary afferent neurons decreases pain during phase 2 of the formalin test.	/pubmed/20974228	McRoberts JA, Ennes HS, Marvizón JC, Fanselow MS, Mayer EA, Vissel B.	Neuroscience. 2011 Jan 13;172:474-82. Epub 2010 Oct 23.	Neuroscience. 2011	PubMed	citation	PMID:20974228	pubmed	20974228	create date:2010/10/27 | first author:McRoberts JA
Role of endogenous pituitary adenylate cyclase-activating polypeptide in adult hippocampal neurogenesis.	/pubmed/20974227	Ago Y, Yoneyama M, Ishihama T, Kataoka S, Kawada K, Tanaka T, Ogita K, Shintani N, Hashimoto H, Baba A, Takuma K, Matsuda T.	Neuroscience. 2011 Jan 13;172:554-61. Epub 2010 Oct 23.	Neuroscience. 2011	PubMed	citation	PMID:20974227	pubmed	20974227	create date:2010/10/27 | first author:Ago Y
Title	URL	Description	Details	ShortDetails	Resource	Type	Identifiers	Db	EntrezUID	Properties
Relationships among 5-HTT genotype, life events and gender in the recognition of facial emotions.	/pubmed/20971165	Antypa N, Cerit H, Kruijt AW, Verhoeven FE, Van der Does AJ.	Neuroscience. 2011 Jan 13;172:303-13. Epub 2010 Nov 4.	Neuroscience. 2011	PubMed	citation	PMID:20971165	pubmed	20971165	create date:2010/10/26 | first author:Antypa N
Excitatory effect of the A2A adenosine receptor agonist CGS-21680 on spontaneous and K+-evoked acetylcholine release at the mouse neuromuscular junction.	/pubmed/20971164	Palma AG, Muchnik S, Losavio AS.	Neuroscience. 2011 Jan 13;172:164-76. Epub 2010 Nov 2.	Neuroscience. 2011	PubMed	citation	PMID:20971164	pubmed	20971164	create date:2010/10/26 | first author:Palma AG
Electrophysiological properties of morphologically-identified medial vestibular nucleus neurons projecting to the abducens nucleus in the chick embryo.	/pubmed/20971163	Gottesman-Davis A, Shao M, Hirsch JC, Peusner KD.	Neuroscience. 2011 Jan 13;172:494-509. Epub 2010 Oct 29.	Neuroscience. 2011	PubMed	citation	PMID:20971163	pubmed	20971163	create date:2010/10/26 | first author:Gottesman-Davis A
Schizophrenia patients show augmented spatial frame illusion for visual and visuomotor tasks.	/pubmed/20971162	Chen Y, McBain R, Norton D, Ongur D.	Neuroscience. 2011 Jan 13;172:419-26. Epub 2010 Oct 30.	Neuroscience. 2011	PubMed	citation	PMID:20971162	pubmed	20971162	create date:2010/10/26 | first author:Chen Y
A role for extracellular signal-regulated kinases 1 and 2 in the maintenance of persistent mechanical hyperalgesia in ovariectomized mice.	/pubmed/20971161	Klinger MB, Sacks S, Cervero F.	Neuroscience. 2011 Jan 13;172:483-93. Epub 2010 Oct 31.	Neuroscience. 2011	PubMed	citation	PMID:20971161	pubmed	20971161	create date:2010/10/26 | first author:Klinger MB
Repetitive adaptation induces plasticity of spatial frequency tuning in cat primary visual cortex.	/pubmed/20969932	Marshansky S, Shumikhina S, Molotchnikoff S.	Neuroscience. 2011 Jan 13;172:355-65. Epub 2010 Oct 20.	Neuroscience. 2011	PubMed	citation	PMID:20969932	pubmed	20969932	create date:2010/10/26 | first author:Marshansky S
Neuronal soma migration is determined by neurite tension.	/pubmed/20969931	Hanein Y, Tadmor O, Anava S, Ayali A.	Neuroscience. 2011 Jan 13;172:572-9. Epub 2010 Oct 20.	Neuroscience. 2011	PubMed	citation	PMID:20969931	pubmed	20969931	create date:2010/10/26 | first author:Hanein Y
Maternal exposure to the CB1 cannabinoid agonist WIN 55212-2 produces robust changes in motor function and intrinsic electrophysiological properties of cerebellar Purkinje neurons in rat offspring.	/pubmed/20969930	Shabani M, Hosseinmardi N, Haghani M, Shaibani V, Janahmadi M.	Neuroscience. 2011 Jan 13;172:139-52. Epub 2010 Oct 20.	Neuroscience. 2011	PubMed	citation	PMID:20969930	pubmed	20969930	create date:2010/10/26 | first author:Shabani M
Modulatory effects of serotonin on glutamatergic synaptic transmission and long-term depression in the deep cerebellar nuclei.	/pubmed/20969929	Murano M, Saitow F, Suzuki H.	Neuroscience. 2011 Jan 13;172:118-28. Epub 2010 Oct 20.	Neuroscience. 2011	PubMed	citation	PMID:20969929	pubmed	20969929	create date:2010/10/26 | first author:Murano M
Tumor necrosis factor-like weak inducer of apoptosis and fibroblast growth factor-inducible 14 mediate cerebral ischemia-induced poly(ADP-ribose) polymerase-1 activation and neuronal death.	/pubmed/20955770	Haile WB, Echeverry R, Wu F, Guzman J, An J, Wu J, Yepes M.	Neuroscience. 2010 Dec 29;171(4):1256-64. Epub 2010 Oct 16.	Neuroscience. 2010	PubMed	citation	PMID:20955770	pubmed	20955770	create date:2010/10/20 | first author:Haile WB
Strain differences in neurogenesis and activation of new neurons in the dentate gyrus in response to spatial learning.	/pubmed/20955769	Epp JR, Scott NA, Galea LA.	Neuroscience. 2011 Jan 13;172:342-54. Epub 2010 Oct 16.	Neuroscience. 2011	PubMed	citation	PMID:20955769	pubmed	20955769	create date:2010/10/20 | first author:Epp JR
β-pompilidotoxin modulates spontaneous activity and persistent sodium currents in spinal networks.	/pubmed/20955768	Magloire V, Czarnecki A, Anwander H, Streit J.	Neuroscience. 2011 Jan 13;172:129-38. Epub 2010 Oct 16.	Neuroscience. 2011	PubMed	citation	PMID:20955768	pubmed	20955768	create date:2010/10/20 | first author:Magloire V
Enhanced nociceptive responding in two rat models of depression is associated with alterations in monoamine levels in discrete brain regions.	/pubmed/20955767	Burke NN, Hayes E, Calpin P, Kerr DM, Moriarty O, Finn DP, Roche M.	Neuroscience. 2010 Dec 29;171(4):1300-13. Epub 2010 Oct 16.	Neuroscience. 2010	PubMed	citation	PMID:20955767	pubmed	20955767	create date:2010/10/20 | first author:Burke NN
Amygdalar roles during exposure to a live predator and to a predator-associated context.	/pubmed/20955766	Martinez RC, Carvalho-Netto EF, Ribeiro-Barbosa ER, Baldo MV, Canteras NS.	Neuroscience. 2011 Jan 13;172:314-28. Epub 2010 Oct 16.	Neuroscience. 2011	PubMed	citation	PMID:20955766	pubmed	20955766	create date:2010/10/20 | first author:Martinez RC
Pik3c3 deletion in pyramidal neurons results in loss of synapses, extensive gliosis and progressive neurodegeneration.	/pubmed/20955765	Wang L, Budolfson K, Wang F.	Neuroscience. 2011 Jan 13;172:427-42. Epub 2010 Oct 16.	Neuroscience. 2011	PubMed	citation	PMID:20955765	pubmed	20955765	create date:2010/10/20 | first author:Wang L
Role for voltage gated calcium channels in calcitonin gene-related peptide release in the rat trigeminovascular system.	/pubmed/20955764	Amrutkar DV, Ploug KB, Olesen J, Jansen-Olesen I.	Neuroscience. 2011 Jan 13;172:510-7. Epub 2010 Oct 16.	Neuroscience. 2011	PubMed	citation	PMID:20955764	pubmed	20955764	create date:2010/10/20 | first author:Amrutkar DV
Effects of hyperthermic seizures on the developing primary visual cortex of the rat.	/pubmed/20955763	Prévost F, Costa M, Carmant L, Lepore F, Guillemot JP.	Neuroscience. 2010 Dec 29;171(4):1120-30. Epub 2010 Oct 16.	Neuroscience. 2010	PubMed	citation	PMID:20955763	pubmed	20955763	create date:2010/10/20 | first author:Prévost F
Transcription factor Sox11b is involved in spinal cord regeneration in adult zebrafish.	/pubmed/20951776	Guo Y, Ma L, Cristofanilli M, Hart RP, Hao A, Schachner M.	Neuroscience. 2011 Jan 13;172:329-41. Epub 2010 Oct 15.	Neuroscience. 2011	PubMed	citation	PMID:20951776	pubmed	20951776	create date:2010/10/19 | first author:Guo Y
Age-related decline in sensory processing for locomotion and interception.	/pubmed/20951775	François M, Morice AH, Blouin J, Montagne G.	Neuroscience. 2011 Jan 13;172:366-78. Epub 2010 Oct 15.	Neuroscience. 2011	PubMed	citation	PMID:20951775	pubmed	20951775	create date:2010/10/19 | first author:François M
Progressive loss of synaptic integrity in human apolipoprotein E4 targeted replacement mice and attenuation by apolipoprotein E2.	/pubmed/20951774	Klein RC, Mace BE, Moore SD, Sullivan PM.	Neuroscience. 2010 Dec 29;171(4):1265-72. Epub 2010 Oct 15.	Neuroscience. 2010	PubMed	citation	PMID:20951774	pubmed	20951774	create date:2010/10/19 | first author:Klein RC
Foxp4 is essential in maintenance of Purkinje cell dendritic arborization in the mouse cerebellum.	/pubmed/20951773	Tam WY, Leung CK, Tong KK, Kwan KM.	Neuroscience. 2011 Jan 13;172:562-71. Epub 2010 Oct 15.	Neuroscience. 2011	PubMed	citation	PMID:20951773	pubmed	20951773	create date:2010/10/19 | first author:Tam WY
Distribution of transient receptor potential vanilloid 1 channel-expressing nerve fibers in mouse rectal and colonic enteric nervous system: relationship to peptidergic and nitrergic neurons.	/pubmed/20951772	Matsumoto K, Hosoya T, Tashima K, Namiki T, Murayama T, Horie S.	Neuroscience. 2011 Jan 13;172:518-34. Epub 2010 Oct 15.	Neuroscience. 2011	PubMed	citation	PMID:20951772	pubmed	20951772	create date:2010/10/19 | first author:Matsumoto K
Enhanced excitatory and reduced inhibitory synaptic transmission contribute to persistent pain-induced neuronal hyper-responsiveness in anterior cingulate cortex.	/pubmed/20951771	Gong KR, Cao FL, He Y, Gao CY, Wang DD, Li H, Zhang FK, An YY, Lin Q, Chen J.	Neuroscience. 2010 Dec 29;171(4):1314-25. Epub 2010 Oct 15.	Neuroscience. 2010	PubMed	citation	PMID:20951771	pubmed	20951771	create date:2010/10/19 | first author:Gong KR
Genetic and histologic evidence implicates role of inflammation in traumatic brain injury-induced apoptosis in the rat cerebral cortex following moderate fluid percussion injury.	/pubmed/20950674	Shojo H, Kaneko Y, Mabuchi T, Kibayashi K, Adachi N, Borlongan CV.	Neuroscience. 2010 Dec 29;171(4):1273-82. Epub 2010 Oct 13.	Neuroscience. 2010	PubMed	citation	PMID:20950674	pubmed	20950674	create date:2010/10/19 | first author:Shojo H
Long-term exposure to high glucose induces changes in the content and distribution of some exocytotic proteins in cultured hippocampal neurons.	/pubmed/20950673	Gaspar JM, Castilho Á, Baptista FI, Liberal J, Ambrósio AF.	Neuroscience. 2010 Dec 29;171(4):981-92. Epub 2010 Oct 13.	Neuroscience. 2010	PubMed	citation	PMID:20950673	pubmed	20950673	create date:2010/10/19 | first author:Gaspar JM
Regulation of synaptic strength by sphingosine 1-phosphate in the hippocampus.	/pubmed/20950672	Kanno T, Nishizaki T, Proia RL, Kajimoto T, Jahangeer S, Okada T, Nakamura S.	Neuroscience. 2010 Dec 29;171(4):973-80. Epub 2010 Oct 13.	Neuroscience. 2010	PubMed	citation	PMID:20950672	pubmed	20950672	create date:2010/10/19 | first author:Kanno T
Immunohistochemical localization of the neuropeptide S receptor in the rat central nervous system.	/pubmed/20950671	Leonard SK, Ring RH.	Neuroscience. 2011 Jan 13;172:153-63. Epub 2010 Oct 13.	Neuroscience. 2011	PubMed	citation	PMID:20950671	pubmed	20950671	create date:2010/10/19 | first author:Leonard SK
The effects of aging on dopaminergic neurotransmission: a microPET study of [11C]-raclopride binding in the aged rodent brain.	/pubmed/20937365	Hoekzema E, Herance R, Rojas S, Pareto D, Abad S, Jiménez X, Figueiras FP, Popota F, Ruiz A, Torrent È, Fernández-Soriano FJ, Rocha M, Rovira M, Víctor VM, Gispert JD.	Neuroscience. 2010 Dec 29;171(4):1283-6. Epub 2010 Oct 14.	Neuroscience. 2010	PubMed	citation	PMID:20937365	pubmed	20937365	create date:2010/10/13 | first author:Hoekzema E
Altered expression of parvalbumin and calbindin in interneurons within the primary visual cortex of neonatal enucleated hamsters.	/pubmed/20937364	Desgent S, Boire D, Ptito M.	Neuroscience. 2010 Dec 29;171(4):1326-40. Epub 2010 Oct 19.	Neuroscience. 2010	PubMed	citation	PMID:20937364	pubmed	20937364	create date:2010/10/13 | first author:Desgent S
GABAergic regulation of auditory sensory gating in low- and high-anxiety rats submitted to a fear conditioning procedure.	/pubmed/20937363	Nobre MJ, Cabral A, Brandão ML.	Neuroscience. 2010 Dec 29;171(4):1152-63. Epub 2010 Oct 19.	Neuroscience. 2010	PubMed	citation	PMID:20937363	pubmed	20937363	create date:2010/10/13 | first author:Nobre MJ
Quantitative inter-segmental and inter-laminar comparison of corticospinal projections from the forelimb area of the primary motor cortex of macaque monkeys.	/pubmed/20933586	Yoshino-Saito K, Nishimura Y, Oishi T, Isa T.	Neuroscience. 2010 Dec 29;171(4):1164-79. Epub 2010 Oct 8.	Neuroscience. 2010	PubMed	citation	PMID:20933586	pubmed	20933586	create date:2010/10/12 | first author:Yoshino-Saito K
Environmental living conditions introduced during forced abstinence alter cocaine-seeking behavior and Fos protein expression.	/pubmed/20933585	Thiel KJ, Pentkowski NS, Peartree NA, Painter MR, Neisewander JL.	Neuroscience. 2010 Dec 29;171(4):1187-96. Epub 2010 Oct 8.	Neuroscience. 2010	PubMed	citation	PMID:20933585	pubmed	20933585	create date:2010/10/12 | first author:Thiel KJ
A1 receptors self-regulate adenosine release in the striatum: evidence of autoreceptor characteristics.	/pubmed/20933584	Cechova S, Elsobky AM, Venton BJ.	Neuroscience. 2010 Dec 29;171(4):1006-15. Epub 2010 Oct 8.	Neuroscience. 2010	PubMed	citation	PMID:20933584	pubmed	20933584	create date:2010/10/12 | first author:Cechova S
2-Decenoic acid ethyl ester, a derivative of unsaturated medium-chain fatty acids, facilitates functional recovery of locomotor activity after spinal cord injury.	/pubmed/20933583	Hirakawa A, Shimizu K, Fukumitsu H, Soumiya H, Iinuma M, Furukawa S.	Neuroscience. 2010 Dec 29;171(4):1377-85. Epub 2010 Oct 8.	Neuroscience. 2010	PubMed	citation	PMID:20933583	pubmed	20933583	create date:2010/10/12 | first author:Hirakawa A
Excitatory action of vasopressin in the brain of the rat: role of cAMP signaling.	/pubmed/20933582	Wrobel LJ, Dupré A, Raggenbass M.	Neuroscience. 2011 Jan 13;172:177-86. Epub 2010 Oct 8.	Neuroscience. 2011	PubMed	citation	PMID:20933582	pubmed	20933582	create date:2010/10/12 | first author:Wrobel LJ
Cilostazol attenuates ischemic brain injury and enhances neurogenesis in the subventricular zone of adult mice after transient focal cerebral ischemia.	/pubmed/20933581	Tanaka Y, Tanaka R, Liu M, Hattori N, Urabe T.	Neuroscience. 2010 Dec 29;171(4):1367-76. Epub 2010 Oct 8.	Neuroscience. 2010	PubMed	citation	PMID:20933581	pubmed	20933581	create date:2010/10/12 | first author:Tanaka Y
Glial cell line-derived neurotrophic factor is crucial for long-term maintenance of the nigrostriatal system.	/pubmed/20933580	Nevalainen N, Chermenina M, Rehnmark A, Berglöf E, Marschinke F, Strömberg I.	Neuroscience. 2010 Dec 29;171(4):1357-66. Epub 2010 Oct 8.	Neuroscience. 2010	PubMed	citation	PMID:20933580	pubmed	20933580	create date:2010/10/12 | first author:Nevalainen N
Blockade of central nicotine acetylcholine receptor signaling attenuate ghrelin-induced food intake in rodents.	/pubmed/20933579	Dickson SL, Hrabovszky E, Hansson C, Jerlhag E, Alvarez-Crespo M, Skibicka KP, Molnar CS, Liposits Z, Engel JA, Egecioglu E.	Neuroscience. 2010 Dec 29;171(4):1180-6. Epub 2010 Oct 8.	Neuroscience. 2010	PubMed	citation	PMID:20933579	pubmed	20933579	create date:2010/10/12 | first author:Dickson SL
[truncated: 8,471 more rows]
