# Supplementary material for: Rising Publication Delays Inflate Journal Impact Factors
Source: PLoS One. 2012 Dec 31;7(12):e53374. doi: 10.1371/journal.pone.0053374 (PMC3534064; doi:10.1371/journal.pone.0053374)
Supplement: Data S1 — Datasets used for the analysis. (ZIP) [file pone.0053374.s005.zip › Neurotoxicity Research.csv]

Title	URL	Description	Details	ShortDetails	Resource	Type	Identifiers	Db	EntrezUID	Properties
Further Studies on the Hypothesis of PARP-1 Inhibition as a Strategy for Lessening the Long-Term Effects Produced by Perinatal Asphyxia: Effects of Nicotinamide and Theophylline on PARP-1 Activity in Brain and Peripheral Tissue : Nicotinamide and Theophylline on PARP-1 Activity.	/pubmed/22311271	Allende-Castro C, Espina-Marchant P, Bustamante D, Rojas-Mancilla E, Neira T, Gutierrez-Hernandez MA, Esmar D, Valdes JL, Morales P, Gebicke-Haerter PJ, Herrera-Marschitz M.	Neurotox Res. 2012 Feb 4. [Epub ahead of print]	Neurotox Res. 2012	PubMed	citation	PMID:22311271	pubmed	22311271	create date:2012/02/09 | first author:Allende-Castro C
Integrin β8 Signaling in Neonatal Hypoxic-Ischemic Brain Injury.	/pubmed/22274870	Zhang L, Qu Y, Tang B, Zhao F, Xiong T, Ferriero D, Mu D.	Neurotox Res. 2012 Jan 25. [Epub ahead of print]	Neurotox Res. 2012	PubMed	citation	PMID:22274870	pubmed	22274870	create date:2012/01/26 | first author:Zhang L
Evaluation of the Neurotoxic/Neuroprotective Role of Organoselenides Using Differentiated Human Neuroblastoma SH-SY5Y Cell Line Challenged with 6-Hydroxydopamine.	/pubmed/22271527	Lopes FM, Londero GF, de Medeiros LM, da Motta LL, Behr GA, de Oliveira VA, Ibrahim M, Moreira JC, de Oliveira Porciúncula L, da Rocha JB, Klamt F.	Neurotox Res. 2012 Jan 20. [Epub ahead of print]	Neurotox Res. 2012	PubMed	citation	PMID:22271527	pubmed	22271527	create date:2012/01/25 | first author:Lopes FM
Nifedipine Prevents Iron Accumulation and Reverses Iron-Overload-Induced Dopamine Neuron Degeneration in the Substantia Nigra of Rats.	/pubmed/22259026	Ma Z, Zhou Y, Xie J.	Neurotox Res. 2012 Jan 19. [Epub ahead of print]	Neurotox Res. 2012	PubMed	citation	PMID:22259026	pubmed	22259026	create date:2012/01/20 | first author:Ma Z
N-Methyl N-Nitrosourea Induced Functional and Structural Alterations in Mice Brain-Role of Curcumin.	/pubmed/22247011	Singla N, Dhawan DK.	Neurotox Res. 2012 Jan 14. [Epub ahead of print]	Neurotox Res. 2012	PubMed	citation	PMID:22247011	pubmed	22247011	create date:2012/01/17 | first author:Singla N
Dexamethasone Enhances Oxidative Stress-Induced Cell Death in Murine Neural Stem Cells.	/pubmed/22237944	Mutsaers HA, Tofighi R.	Neurotox Res. 2012 Jan 12. [Epub ahead of print]	Neurotox Res. 2012	PubMed	citation	PMID:22237944	pubmed	22237944	create date:2012/01/13 | first author:Mutsaers HA
Aβ Potentiates Inflammatory Activation of Glial Cells Induced by Scavenger Receptor Ligands and Inflammatory Mediators in Culture.	/pubmed/22237943	Murgas P, Godoy B, von Bernhardi R.	Neurotox Res. 2012 Jan 12. [Epub ahead of print]	Neurotox Res. 2012	PubMed	citation	PMID:22237943	pubmed	22237943	create date:2012/01/13 | first author:Murgas P
Gestational Restraint Stress and the Developing Dopaminergic System: An Overview.	/pubmed/22215534	Baier CJ, Katunar MR, Adrover E, Pallarés ME, Antonelli MC.	Neurotox Res. 2012 Jan 4. [Epub ahead of print]	Neurotox Res. 2012	PubMed	citation	PMID:22215534	pubmed	22215534	create date:2012/01/05 | first author:Baier CJ
Altered Voltage Dependent Calcium Currents in a Neuronal Cell Line Derived From the Cerebral Cortex of a Trisomy 16 Fetal Mouse, an Animal Model of Down Syndrome.	/pubmed/22203612	Acuña MA, Pérez-Nuñez R, Noriega J, Cárdenas AM, Bacigalupo J, Delgado R, Arriagada C, Segura-Aguilar J, Caviedes R, Caviedes P.	Neurotox Res. 2011 Dec 28. [Epub ahead of print]	Neurotox Res. 2011	PubMed	citation	PMID:22203612	pubmed	22203612	create date:2011/12/29 | first author:Acuña MA
Neuromodulatory Propensity of Bacopa monnieri Leaf Extract Against 3-Nitropropionic Acid-Induced Oxidative Stress: In Vitro and In Vivo Evidences.	/pubmed/22203611	Shinomol GK, Bharath MM, Muralidhara.	Neurotox Res. 2011 Dec 28. [Epub ahead of print]	Neurotox Res. 2011	PubMed	citation	PMID:22203611	pubmed	22203611	create date:2011/12/29 | first author:Shinomol GK
Effects of Chemotherapeutics on Organotypic Corticostriatal Slice Cultures Identified by A Panel of Fluorescent and Immunohistochemical Markers.	/pubmed/22203610	Nørregaard A, Jensen SS, Kolenda J, Aaberg-Jessen C, Christensen KG, Jensen PH, Schrøder HD, Kristensen BW.	Neurotox Res. 2011 Dec 28. [Epub ahead of print]	Neurotox Res. 2011	PubMed	citation	PMID:22203610	pubmed	22203610	create date:2011/12/29 | first author:Nørregaard A
Comparative Examination of Inner Ear in Wild Type and Pituitary Adenylate Cyclase Activating Polypeptide (PACAP)-Deficient Mice.	/pubmed/22203609	Tamas A, Szabadfi K, Nemeth A, Fulop B, Kiss P, Atlasz T, Gabriel R, Hashimoto H, Baba A, Shintani N, Helyes Z, Reglodi D.	Neurotox Res. 2011 Dec 28. [Epub ahead of print]	Neurotox Res. 2011	PubMed	citation	PMID:22203609	pubmed	22203609	create date:2011/12/29 | first author:Tamas A
Cigarette Smoke-Induced Cerebral Cortical Interleukin-6 Elevation is not Mediated Through Oxidative Stress.	/pubmed/22194160	Lau WK, Mak JC, Chan KH, Law AC.	Neurotox Res. 2011 Dec 23. [Epub ahead of print]	Neurotox Res. 2011	PubMed	citation	PMID:22194160	pubmed	22194160	create date:2011/12/24 | first author:Lau WK
Effects of Adrenergic Agents on Intracellular Ca(2+) Homeostasis and Metabolism of Glucose in Astrocytes with an Emphasis on Pyruvate Carboxylation, Oxidative Decarboxylation and Recycling: Implications for Glutamate Neurotransmission and Excitotoxicity.	/pubmed/22194159	Obel LF, Andersen KM, Bak LK, Schousboe A, Waagepetersen HS.	Neurotox Res. 2011 Dec 23. [Epub ahead of print]	Neurotox Res. 2011	PubMed	citation	PMID:22194159	pubmed	22194159	create date:2011/12/24 | first author:Obel LF
Rutin Protects Dopaminergic Neurons from Oxidative Stress in an Animal Model of Parkinson's Disease.	/pubmed/22194158	Moshahid Khan M, Raza SS, Javed H, Ahmad A, Khan A, Islam F, Safhi MM, Islam F.	Neurotox Res. 2011 Dec 23. [Epub ahead of print]	Neurotox Res. 2011	PubMed	citation	PMID:22194158	pubmed	22194158	create date:2011/12/24 | first author:Moshahid Khan M
Exposure-Response Relationship of the Synthetic Epothilone Sagopilone in a Peripheral Neurotoxicity Rat Model.	/pubmed/22190114	Chiorazzi A, Höchel J, Stöckigt D, Canta A, Carozzi VA, Meregalli C, Avezza F, Crippa L, Sala B, Ceresa C, Oggioni N, Cavaletti G.	Neurotox Res. 2011 Dec 22. [Epub ahead of print]	Neurotox Res. 2011	PubMed	citation	PMID:22190114	pubmed	22190114	create date:2011/12/23 | first author:Chiorazzi A
Influence of Physical Exercise on Traumatic Brain Injury Deficits: Scaffolding Effect.	/pubmed/22183422	Archer T.	Neurotox Res. 2011 Dec 20. [Epub ahead of print]	Neurotox Res. 2011	PubMed	citation	PMID:22183422	pubmed	22183422	create date:2011/12/21 | first author:Archer T
Dimebon Slows Progression of Proteinopathy in γ-Synuclein Transgenic Mice.	/pubmed/22179976	Bachurin SO, Shelkovnikova TA, Ustyugov AA, Peters O, Khritankova I, Afanasieva MA, Tarasova TV, Alentov II, Buchman VL, Ninkina NN.	Neurotox Res. 2011 Dec 17. [Epub ahead of print]	Neurotox Res. 2011	PubMed	citation	PMID:22179976	pubmed	22179976	create date:2011/12/20 | first author:Bachurin SO
Myeloperoxidase Inhibition Ameliorates Multiple System Atrophy-Like Degeneration in a Transgenic Mouse Model.	/pubmed/22161470	Stefanova N, Georgievska B, Eriksson H, Poewe W, Wenning GK.	Neurotox Res. 2011 Dec 8. [Epub ahead of print]	Neurotox Res. 2011	PubMed	citation	PMID:22161470	pubmed	22161470	create date:2011/12/14 | first author:Stefanova N
Upregulation of Heme Oxygenase-1 by Acteoside Through ERK and PI3 K/Akt Pathway Confer Neuroprotection Against Beta-Amyloid-Induced Neurotoxicity.	/pubmed/22147269	Wang HQ, Xu YX, Zhu CQ.	Neurotox Res. 2011 Dec 7. [Epub ahead of print]	Neurotox Res. 2011	PubMed	citation	PMID:22147269	pubmed	22147269	create date:2011/12/08 | first author:Wang HQ
Selective mGluR1 Antagonist EMQMCM Inhibits the Kainate-Induced Excitotoxicity in Primary Neuronal Cultures and in the Rat Hippocampus.	/pubmed/22144346	Smiałowska M, Gołembiowska K, Kajta M, Zięba B, Dziubina A, Domin H.	Neurotox Res. 2011 Dec 6. [Epub ahead of print]	Neurotox Res. 2011	PubMed	citation	PMID:22144346	pubmed	22144346	create date:2011/12/07 | first author:Smiałowska M
Zinc and the ERK kinases in the developing brain.	/pubmed/22095091	Nuttall JR, Oteiza PI.	Neurotox Res. 2012 Jan;21(1):128-41. Epub 2011 Nov 18.	Neurotox Res. 2012	PubMed	citation	PMID:22095091	pubmed	22095091	create date:2011/11/19 | first author:Nuttall JR
Neuroprotective Effects of Salidroside and its Analogue Tyrosol Galactoside Against Focal Cerebral Ischemia In Vivo and H(2)O (2)-Induced Neurotoxicity In Vitro.	/pubmed/22095090	Shi TY, Feng SF, Xing JH, Wu YM, Li XQ, Zhang N, Tian Z, Liu SB, Zhao MG.	Neurotox Res. 2011 Nov 18. [Epub ahead of print]	Neurotox Res. 2011	PubMed	citation	PMID:22095090	pubmed	22095090	create date:2011/11/19 | first author:Shi TY
Protective Efficacy of Coenzyme Q(10) Against DDVP-Induced Cognitive Impairments and Neurodegeneration in Rats.	/pubmed/22083459	Binukumar BK, Gupta N, Sunkaria A, Kandimalla R, Wani WY, Sharma DR, Bal A, Gill KD.	Neurotox Res. 2011 Nov 15. [Epub ahead of print]	Neurotox Res. 2011	PubMed	citation	PMID:22083459	pubmed	22083459	create date:2011/11/16 | first author:Binukumar BK
Cell Cycle Proteins in Brain in Mild Cognitive Impairment: Insights into Progression to Alzheimer Disease.	/pubmed/22083458	Keeney JT, Swomley AM, Harris JL, Fiorini A, Mitov MI, Perluigi M, Sultana R, Butterfield DA.	Neurotox Res. 2011 Nov 15. [Epub ahead of print]	Neurotox Res. 2011	PubMed	citation	PMID:22083458	pubmed	22083458	create date:2011/11/16 | first author:Keeney JT
Acute Brain Damage Induced by Acetaminophen in Mice: Effect of Diphenyl Diselenide on Oxidative Stress and Mitochondrial Dysfunction.	/pubmed/22081409	da Silva MH, da Rosa EJ, de Carvalho NR, Dobrachinski F, da Rocha JB, Mauriz JL, González-Gallego J, Soares FA.	Neurotox Res. 2011 Nov 12. [Epub ahead of print]	Neurotox Res. 2011	PubMed	citation	PMID:22081409	pubmed	22081409	create date:2011/11/15 | first author:da Silva MH
Ether-à-go-go 1 (Eag1) Potassium Channel Expression in Dopaminergic Neurons of Basal Ganglia is Modulated by 6-Hydroxydopamine Lesion.	/pubmed/22048886	Ferreira NR, Mitkovski M, Stühmer W, Pardo LA, Del Bel EA.	Neurotox Res. 2011 Nov 3. [Epub ahead of print]	Neurotox Res. 2011	PubMed	citation	PMID:22048886	pubmed	22048886	create date:2011/11/04 | first author:Ferreira NR
The role of glutamate dehydrogenase in mammalian ammonia metabolism.	/pubmed/22038055	Spanaki C, Plaitakis A.	Neurotox Res. 2012 Jan;21(1):117-27. Epub 2011 Oct 29.	Neurotox Res. 2012	PubMed	citation	PMID:22038055	pubmed	22038055	create date:2011/11/01 | first author:Spanaki C
Apoptosis Induced by Src-Family Tyrosine Kinase Inhibitors in Cultured Rat Cortical Cells.	/pubmed/22006118	Takadera T, Fujibayashi M, Koriyama Y, Kato S.	Neurotox Res. 2011 Oct 18. [Epub ahead of print]	Neurotox Res. 2011	PubMed	citation	PMID:22006118	pubmed	22006118	create date:2011/10/19 | first author:Takadera T
Amyloid-β Production: Major Link Between Oxidative Stress and BACE1.	/pubmed/22002808	Tamagno E, Guglielmotto M, Monteleone D, Tabaton M.	Neurotox Res. 2011 Oct 15. [Epub ahead of print]	Neurotox Res. 2011	PubMed	citation	PMID:22002808	pubmed	22002808	create date:2011/10/18 | first author:Tamagno E
Intranasal administration of neurotoxicants in animals: support for the olfactory vector hypothesis of Parkinson's disease.	/pubmed/22002807	Prediger RD, Aguiar AS Jr, Matheus FC, Walz R, Antoury L, Raisman-Vozari R, Doty RL.	Neurotox Res. 2012 Jan;21(1):90-116. Epub 2011 Oct 15.	Neurotox Res. 2012	PubMed	citation	PMID:22002807	pubmed	22002807	create date:2011/10/18 | first author:Prediger RD
Is Intratympanic Injection of Erdosteine Protective Against Cisplatin-Induced Ototoxicity?	/pubmed/21989624	Saliba I, El Fata F.	Neurotox Res. 2011 Oct 12. [Epub ahead of print]	Neurotox Res. 2011	PubMed	citation	PMID:21989624	pubmed	21989624	create date:2011/10/13 | first author:Saliba I
Role of Cell Cycle Re-Entry in Neurons: A Common Apoptotic Mechanism of Neuronal Cell Death.	/pubmed/21965004	Folch J, Junyent F, Verdaguer E, Auladell C, Pizarro JG, Beas-Zarate C, Pallàs M, Camins A.	Neurotox Res. 2011 Oct 1. [Epub ahead of print]	Neurotox Res. 2011	PubMed	citation	PMID:21965004	pubmed	21965004	create date:2011/10/04 | first author:Folch J
Behavioral, Neurochemical and Histological Alterations Promoted by Bilateral Intranigral Rotenone Administration: A New Approach for an Old Neurotoxin.	/pubmed/21953489	Moreira CG, Barbiero JK, Ariza D, Dombrowski PA, Sabioni P, Bortolanza M, Cunha CD, Vital MA, Lima MM.	Neurotox Res. 2011 Sep 28. [Epub ahead of print]	Neurotox Res. 2011	PubMed	citation	PMID:21953489	pubmed	21953489	create date:2011/09/29 | first author:Moreira CG
Neurotoxicity of human immunodeficiency virus-1: viral proteins and axonal transport.	/pubmed/21948112	Mocchetti I, Bachis A, Avdoshina V.	Neurotox Res. 2012 Jan;21(1):79-89. Epub 2011 Sep 27.	Neurotox Res. 2012	PubMed	citation	PMID:21948112	pubmed	21948112	create date:2011/09/29 | first author:Mocchetti I
Positive and negative effects of alcohol and nicotine and their interactions: a mechanistic review.	/pubmed/21932109	Hurley LL, Taylor RE, Tizabi Y.	Neurotox Res. 2012 Jan;21(1):57-69. Epub 2011 Sep 20.	Neurotox Res. 2012	PubMed	citation	PMID:21932109	pubmed	21932109	create date:2011/09/21 | first author:Hurley LL
Neuroinflammatory pathways in binge alcohol-induced neuronal degeneration: oxidative stress cascade involving aquaporin, brain edema, and phospholipase A2 activation.	/pubmed/21927955	Collins MA, Neafsey EJ.	Neurotox Res. 2012 Jan;21(1):70-8. Epub 2011 Sep 17.	Neurotox Res. 2012	PubMed	citation	PMID:21927955	pubmed	21927955	create date:2011/09/20 | first author:Collins MA
Exposure to Glyphosate- and/or Mn/Zn-Ethylene-bis-Dithiocarbamate-Containing Pesticides Leads to Degeneration of γ-Aminobutyric Acid and Dopamine Neurons in Caenorhabditis elegans.	/pubmed/21922334	Negga R, Stuart JA, Machen ML, Salva J, Lizek AJ, Richardson SJ, Osborne AS, Mirallas O, McVey KA, Fitsanakis VA.	Neurotox Res. 2011 Sep 16. [Epub ahead of print]	Neurotox Res. 2011	PubMed	citation	PMID:21922334	pubmed	21922334	create date:2011/09/17 | first author:Negga R
Cannabidiol-treated Rats Exhibited Higher Motor Score After Cryogenic Spinal Cord Injury.	/pubmed/21915768	Kwiatkoski M, Guimarães FS, Del-Bel E.	Neurotox Res. 2011 Sep 14. [Epub ahead of print]	Neurotox Res. 2011	PubMed	citation	PMID:21915768	pubmed	21915768	create date:2011/09/15 | first author:Kwiatkoski M
Alzheimer's Disease Pathologic Cascades: Who Comes First, What Drives What.	/pubmed/21913048	Swerdlow RH.	Neurotox Res. 2011 Sep 13. [Epub ahead of print]	Neurotox Res. 2011	PubMed	citation	PMID:21913048	pubmed	21913048	create date:2011/09/14 | first author:Swerdlow RH
L-Type Cav1.2 Calcium Channel is Involved in 6-Hydroxydopamine-Induced Neurotoxicity in Rats.	/pubmed/21901331	Wang R, Ma Z, Wang J, Xie J.	Neurotox Res. 2011 Sep 7. [Epub ahead of print]	Neurotox Res. 2011	PubMed	citation	PMID:21901331	pubmed	21901331	create date:2011/09/09 | first author:Wang R
Alterations of blood brain barrier function in hyperammonemia: an overview.	/pubmed/21874372	Skowrońska M, Albrecht J.	Neurotox Res. 2012 Feb;21(2):236-44. Epub 2011 Aug 27.	Neurotox Res. 2012	PubMed	citation	PMID:21874372	pubmed	21874372	create date:2011/08/30 | first author:Skowrońska M
New strategies in neuroprotection and neurorepair.	/pubmed/21861211	Antonelli MC, Guillemin GJ, Raisman-Vozari R, Del-Bel EA, Aschner M, Collins MA, Tizabi Y, Moratalla R, West AK.	Neurotox Res. 2012 Jan;21(1):49-56. Epub 2011 Aug 23.	Neurotox Res. 2012	PubMed	citation	PMID:21861211	pubmed	21861211	create date:2011/08/24 | first author:Antonelli MC
Neurotrophic Effects of Growth/Differentiation Factor 5 in a Neuronal Cell Line.	/pubmed/21858606	Toulouse A, Collins GC, Sullivan AM.	Neurotox Res. 2011 Aug 20. [Epub ahead of print]	Neurotox Res. 2011	PubMed	citation	PMID:21858606	pubmed	21858606	create date:2011/08/23 | first author:Toulouse A
Neonatal 6-hydroxydopamine lesioning enhances quinpirole-induced vertical jumping in rats that were quinpirole primed during postnatal ontogeny.	/pubmed/21853388	Kostrzewa RM, Kostrzewa FP.	Neurotox Res. 2012 Feb;21(2):231-5. Epub 2011 Aug 19.	Neurotox Res. 2012	PubMed	citation	PMID:21853388	pubmed	21853388	create date:2011/08/20 | first author:Kostrzewa RM
Physical exercise alleviates ADHD symptoms: regional deficits and development trajectory.	/pubmed/21850535	Archer T, Kostrzewa RM.	Neurotox Res. 2012 Feb;21(2):195-209. Epub 2011 Aug 18.	Neurotox Res. 2012	PubMed	citation	PMID:21850535	pubmed	21850535	create date:2011/08/19 | first author:Archer T
Delayed exercise-induced functional and neurochemical partial restoration following MPTP.	/pubmed/21830164	Archer T, Fredriksson A.	Neurotox Res. 2012 Feb;21(2):210-21. Epub 2011 Aug 10.	Neurotox Res. 2012	PubMed	citation	PMID:21830164	pubmed	21830164	create date:2011/08/11 | first author:Archer T
Effect of adenosine A(2A) receptor antagonists and L-DOPA on hydroxyl radical, glutamate and dopamine in the striatum of 6-OHDA-treated rats.	/pubmed/21830163	Gołembiowska K, Dziubina A.	Neurotox Res. 2012 Feb;21(2):222-30. Epub 2011 Aug 10.	Neurotox Res. 2012	PubMed	citation	PMID:21830163	pubmed	21830163	create date:2011/08/11 | first author:Gołembiowska K
Effect of pre- and postnatal manganese exposure on brain histamine content in a rodent model of Parkinson's disease.	/pubmed/21822760	Brus R, Jochem J, Nowak P, Adwent M, Boroń D, Brus H, Kostrzewa RM.	Neurotox Res. 2012 Feb;21(2):143-8. Epub 2011 Aug 6.	Neurotox Res. 2012	PubMed	citation	PMID:21822760	pubmed	21822760	create date:2011/08/09 | first author:Brus R
Effect of Aspartame on Oxidative Stress and Monoamine Neurotransmitter Levels in Lipopolysaccharide-Treated Mice.	/pubmed/21822758	Abdel-Salam OM, Salem NA, Hussein JS.	Neurotox Res. 2011 Aug 6. [Epub ahead of print]	Neurotox Res. 2011	PubMed	citation	PMID:21822758	pubmed	21822758	create date:2011/08/09 | first author:Abdel-Salam OM
Title	URL	Description	Details	ShortDetails	Resource	Type	Identifiers	Db	EntrezUID	Properties
Mitochondrial dysfunction precedes other sub-cellular abnormalities in an in vitro model linked with cell death in Parkinson's disease.	/pubmed/21773851	Yong-Kee CJ, Sidorova E, Hanif A, Perera G, Nash JE.	Neurotox Res. 2012 Feb;21(2):185-94. Epub 2011 Jul 20.	Neurotox Res. 2012	PubMed	citation	PMID:21773851	pubmed	21773851	create date:2011/07/21 | first author:Yong-Kee CJ
Protective effect of embelin from Embelia ribes Burm. against transient global ischemia-induced brain damage in rats.	/pubmed/21751076	Thippeswamy BS, Nagakannan P, Shivasharan BD, Mahendran S, Veerapur VP, Badami S.	Neurotox Res. 2011 Nov;20(4):379-86. Epub 2011 Jul 13.	Neurotox Res. 2011	PubMed	citation	PMID:21751076	pubmed	21751076	create date:2011/07/14 | first author:Thippeswamy BS
Polychlorinated biphenyl (PCBs)-induced oxidative stress plays a critical role on cerebellar dopaminergic receptor expression: ameliorative role of quercetin.	/pubmed/21748531	Bavithra S, Selvakumar K, Pratheepa Kumari R, Krishnamoorthy G, Venkataraman P, Arunakaran J.	Neurotox Res. 2012 Feb;21(2):149-59. Epub 2011 Jul 12.	Neurotox Res. 2012	PubMed	citation	PMID:21748531	pubmed	21748531	create date:2011/07/13 | first author:Bavithra S
Dopamine and paraquat enhance α-synuclein-induced alterations in membrane conductance.	/pubmed/21735318	Feng LR, Maguire-Zeiss KA.	Neurotox Res. 2011 Nov;20(4):387-401. Epub 2011 Jul 7.	Neurotox Res. 2011	PubMed	citation	PMID:21735318	pubmed	21735318	create date:2011/07/08 | first author:Feng LR
Exercise pre-conditioning reduces brain inflammation and protects against toxicity induced by traumatic brain injury: behavioral and neurochemical approach.	/pubmed/21735317	Mota BC, Pereira L, Souza MA, Silva LF, Magni DV, Ferreira AP, Oliveira MS, Furian AF, Mazzardo-Martins L, Silva MD, Santos AR, Ferreira J, Fighera MR, Royes LF.	Neurotox Res. 2012 Feb;21(2):175-84. Epub 2011 Jul 7.	Neurotox Res. 2012	PubMed	citation	PMID:21735317	pubmed	21735317	create date:2011/07/08 | first author:Mota BC
BACE1 elevation is involved in amyloid plaque development in the triple transgenic model of Alzheimer's disease: differential Aβ antibody labeling of early-onset axon terminal pathology.	/pubmed/21725719	Cai Y, Zhang XM, Macklin LN, Cai H, Luo XG, Oddo S, Laferla FM, Struble RG, Rose GM, Patrylo PR, Yan XX.	Neurotox Res. 2012 Feb;21(2):160-74. Epub 2011 Jul 2.	Neurotox Res. 2012	PubMed	citation	PMID:21725719	pubmed	21725719	create date:2011/07/05 | first author:Cai Y
Mice deficient in pituitary adenylate cyclase activating polypeptide (PACAP) are more susceptible to retinal ischemic injury in vivo.	/pubmed/21717232	Szabadfi K, Atlasz T, Kiss P, Danyadi B, Tamas A, Helyes Z, Hashimoto H, Shintani N, Baba A, Toth G, Gabriel R, Reglodi D.	Neurotox Res. 2012 Jan;21(1):41-8. Epub 2011 Jun 30.	Neurotox Res. 2012	PubMed	citation	PMID:21717232	pubmed	21717232	create date:2011/07/01 | first author:Szabadfi K
Neuroprotective effects of white tea against oxidative stress-induced toxicity in striatal cells.	/pubmed/21698507	Almajano MP, Vila I, Gines S.	Neurotox Res. 2011 Nov;20(4):372-8. Epub 2011 Jun 23.	Neurotox Res. 2011	PubMed	citation	PMID:21698507	pubmed	21698507	create date:2011/06/24 | first author:Almajano MP
The activation of NMDA receptor-ERK pathway in the central amygdala is required for the expression of morphine-conditioned place preference in the rat.	/pubmed/21681580	Li F, Wang XS, Dai RP, Zhang JY, Zhou XF, Hao W, Li CQ.	Neurotox Res. 2011 Nov;20(4):362-71. Epub 2011 Jun 17.	Neurotox Res. 2011	PubMed	citation	PMID:21681580	pubmed	21681580	create date:2011/06/18 | first author:Li F
Curcumin attenuates aluminum-induced oxidative stress and mitochondrial dysfunction in rat brain.	/pubmed/21656326	Sood PK, Nahar U, Nehru B.	Neurotox Res. 2011 Nov;20(4):351-61. Epub 2011 Jun 9.	Neurotox Res. 2011	PubMed	citation	PMID:21656326	pubmed	21656326	create date:2011/06/10 | first author:Sood PK
Effect of acute soman exposure on GABA(A) receptors in rat hippocampal slices and cultured hippocampal neurons.	/pubmed/21643853	Wang Y, Liu L, Weiss T, Stewart C, Mikler J.	Neurotox Res. 2011 Nov;20(4):343-50. Epub 2011 Jun 4.	Neurotox Res. 2011	PubMed	citation	PMID:21643853	pubmed	21643853	create date:2011/06/07 | first author:Wang Y
Protective role of taurine against morphine-induced neurotoxicity in C6 cells via inhibition of oxidative stress.	/pubmed/21611853	Zhou J, Li Y, Yan G, Bu Q, Lv L, Yang Y, Zhao J, Shao X, Deng Y, Zhu R, Zhao Y, Cen X.	Neurotox Res. 2011 Nov;20(4):334-42. Epub 2011 May 25.	Neurotox Res. 2011	PubMed	citation	PMID:21611853	pubmed	21611853	create date:2011/05/26 | first author:Zhou J
Higher aluminum concentration in Alzheimer's disease after Box-Cox data transformation.	/pubmed/21567285	Rusina R, Matěj R, Kašparová L, Kukal J, Urban P.	Neurotox Res. 2011 Nov;20(4):329-33. Epub 2011 May 13.	Neurotox Res. 2011	PubMed	citation	PMID:21567285	pubmed	21567285	create date:2011/05/14 | first author:Rusina R
Idebenone induces apoptotic cell death in the human dopaminergic neuroblastoma SHSY-5Y cells.	/pubmed/21547417	Tai KK, Pham L, Truong DD.	Neurotox Res. 2011 Nov;20(4):321-8. Epub 2011 May 3.	Neurotox Res. 2011	PubMed	citation	PMID:21547417	pubmed	21547417	create date:2011/05/07 | first author:Tai KK
Co-administration of cisplatin and furosemide causes rapid and massive loss of cochlear hair cells in mice.	/pubmed/21455790	Li Y, Ding D, Jiang H, Fu Y, Salvi R.	Neurotox Res. 2011 Nov;20(4):307-19. Epub 2011 Apr 1. Erratum in: Neurotox Res. 2011 Nov;20(4):320.	Neurotox Res. 2011	PubMed	citation	PMID:21455790	pubmed	21455790	create date:2011/04/02 | first author:Li Y
Repeated immobilization stress increases nur77 expression in the bed nucleus of the stria terminalis.	/pubmed/21442465	Campos-Melo D, Quiroz G, Noches V, Gysling K, Forray MI, Andrés ME.	Neurotox Res. 2011 Oct;20(3):289-300. Epub 2011 Mar 26.	Neurotox Res. 2011	PubMed	citation	PMID:21442465	pubmed	21442465	create date:2011/03/29 | first author:Campos-Melo D
Effect of nystatin on Guinea Pigs' inner ear.	/pubmed/21384237	Woods O, Saliba I.	Neurotox Res. 2011 Nov;20(4):301-6. Epub 2011 Mar 8.	Neurotox Res. 2011	PubMed	citation	PMID:21384237	pubmed	21384237	create date:2011/03/09 | first author:Woods O
Modulatory effects of melatonin on cadmium-induced changes in biogenic amines in rat hypothalamus.	/pubmed/21369951	Romero A, Caride A, Pereiro N, Lafuente A.	Neurotox Res. 2011 Oct;20(3):240-9. Epub 2011 Jan 11.	Neurotox Res. 2011	PubMed	citation	PMID:21369951	pubmed	21369951	create date:2011/03/04 | first author:Romero A
HIV-1 clade B and C isolates exhibit differential replication: relevance to macrophage-mediated neurotoxicity.	/pubmed/21336667	Constantino AA, Huang Y, Zhang H, Wood C, Zheng JC.	Neurotox Res. 2011 Oct;20(3):277-88. Epub 2011 Feb 19.	Neurotox Res. 2011	PubMed	citation	PMID:21336667	pubmed	21336667	create date:2011/02/22 | first author:Constantino AA
Potential protection of green tea polyphenols against 1800 MHz electromagnetic radiation-induced injury on rat cortical neurons.	/pubmed/21293955	Liu ML, Wen JQ, Fan YB.	Neurotox Res. 2011 Oct;20(3):270-6. Epub 2011 Feb 4.	Neurotox Res. 2011	PubMed	citation	PMID:21293955	pubmed	21293955	create date:2011/02/05 | first author:Liu ML
The effect of docosahexaenoic Acid on visual evoked potentials in a mouse model of Parkinson's disease: the role of cyclooxygenase-2 and nuclear factor kappa-B.	/pubmed/21234736	Ozsoy O, Tanriover G, Derin N, Uysal N, Demir N, Gemici B, Kencebay C, Yargicoglu P, Agar A, Aslan M.	Neurotox Res. 2011 Oct;20(3):250-62. Epub 2011 Jan 14.	Neurotox Res. 2011	PubMed	citation	PMID:21234736	pubmed	21234736	create date:2011/01/15 | first author:Ozsoy O
Toxic effects of low alcohol and nicotine combinations in SH-SY5Y cells are apoptotically mediated.	/pubmed/21222065	Ramlochansingh C, Taylor RE, Tizabi Y.	Neurotox Res. 2011 Oct;20(3):263-9. Epub 2011 Jan 8.	Neurotox Res. 2011	PubMed	citation	PMID:21222065	pubmed	21222065	create date:2011/01/12 | first author:Ramlochansingh C
The neural circuitry of autism.	/pubmed/21213096	Belger A, Carpenter KL, Yucel GH, Cleary KM, Donkers FC.	Neurotox Res. 2011 Oct;20(3):201-14. Epub 2011 Jan 7. Review.	Neurotox Res. 2011	PubMed	citation	PMID:21213096	pubmed	21213096	create date:2011/01/08 | first author:Belger A
Regulation of neuronal activation by Alpha2A adrenergic receptor agonist.	/pubmed/21191826	Savchenko VL, Boughter JD Jr.	Neurotox Res. 2011 Oct;20(3):226-39. Epub 2010 Dec 30.	Neurotox Res. 2011	PubMed	citation	PMID:21191826	pubmed	21191826	create date:2010/12/31 | first author:Savchenko VL
Early post-natal iron administration induces astroglial response in the brain of adult and aged rats.	/pubmed/21165730	Fernandez LL, de Lima MN, Scalco F, Vedana G, Miwa C, Hilbig A, Vianna M, Schröder N.	Neurotox Res. 2011 Aug;20(2):193-9. Epub 2010 Dec 17.	Neurotox Res. 2011	PubMed	citation	PMID:21165730	pubmed	21165730	create date:2010/12/18 | first author:Fernandez LL
Modulation of mutant huntingtin N-terminal cleavage and its effect on aggregation and cell death.	/pubmed/21116768	Juenemann K, Weisse C, Reichmann D, Kaether C, Calkhoven CF, Schilling G.	Neurotox Res. 2011 Aug;20(2):120-33. Epub 2010 Nov 30.	Neurotox Res. 2011	PubMed	citation	PMID:21116768	pubmed	21116768	create date:2010/12/01 | first author:Juenemann K
Extracellular HMGB1 released by NMDA treatment confers neuronal apoptosis via RAGE-p38 MAPK/ERK signaling pathway.	/pubmed/21116767	Kim SW, Lim CM, Kim JB, Shin JH, Lee S, Lee M, Lee JK.	Neurotox Res. 2011 Aug;20(2):159-69. Epub 2010 Nov 30.	Neurotox Res. 2011	PubMed	citation	PMID:21116767	pubmed	21116767	create date:2010/12/01 | first author:Kim SW
Recovery of motor spontaneous activity after intranasal delivery of human recombinant erythropoietin in a focal brain hypoxia model induced by CoCl2 in rats.	/pubmed/21116766	Merelli A, Caltana L, Girimonti P, Ramos AJ, Lazarowski A, Brusco A.	Neurotox Res. 2011 Aug;20(2):182-92. Epub 2010 Nov 30.	Neurotox Res. 2011	PubMed	citation	PMID:21116766	pubmed	21116766	create date:2010/12/01 | first author:Merelli A
Behavioral, neurochemical, and electrophysiological changes in an early spontaneous mouse model of nigrostriatal degeneration.	/pubmed/21104462	Sgadò P, Viaggi C, Pinna A, Marrone C, Vaglini F, Pontis S, Mercuri NB, Morelli M, Corsini GU.	Neurotox Res. 2011 Aug;20(2):170-81. Epub 2010 Nov 23.	Neurotox Res. 2011	PubMed	citation	PMID:21104462	pubmed	21104462	create date:2010/11/26 | first author:Sgadò P
Flavin-containing monooxygenase mRNA levels are up-regulated in als brain areas in SOD1-mutant mice.	/pubmed/21082301	Gagliardi S, Ogliari P, Davin A, Corato M, Cova E, Abel K, Cashman JR, Ceroni M, Cereda C.	Neurotox Res. 2011 Aug;20(2):150-8. Epub 2010 Nov 17.	Neurotox Res. 2011	PubMed	citation	PMID:21082301	pubmed	21082301	create date:2010/11/18 | first author:Gagliardi S
Protective effect of curcumin and its combination with piperine (bioavailability enhancer) against haloperidol-associated neurotoxicity: cellular and neurochemical evidence.	/pubmed/21076901	Bishnoi M, Chopra K, Rongzhu L, Kulkarni SK.	Neurotox Res. 2011 Oct;20(3):215-25. Epub 2010 Nov 13.	Neurotox Res. 2011	PubMed	citation	PMID:21076901	pubmed	21076901	create date:2010/11/16 | first author:Bishnoi M
Both stereoselective (R)- and (S)-1-Methyl-1,2,3,4-tetrahydroisoquinoline enantiomers protect striatal terminals against rotenone-induced suppression of dopamine release.	/pubmed/21069490	Antkiewicz-Michaluk L, Wąsik A, Romańska I, Bojarski A, Michaluk J.	Neurotox Res. 2011 Aug;20(2):134-49. Epub 2010 Nov 11.	Neurotox Res. 2011	PubMed	citation	PMID:21069490	pubmed	21069490	create date:2010/11/12 | first author:Antkiewicz-Michaluk L
Different mechanisms between copper and iron in catecholamines-mediated oxidative DNA damage and disruption of gene expression in vitro.	/pubmed/21053114	Nishino Y, Ando M, Makino R, Ueda K, Okamoto Y, Kojima N.	Neurotox Res. 2011 Jul;20(1):84-92. Epub 2010 Oct 30.	Neurotox Res. 2011	PubMed	citation	PMID:21053114	pubmed	21053114	create date:2010/11/06 | first author:Nishino Y
Effect of exposure to 1,800 MHz electromagnetic fields on heat shock proteins and glial cells in the brain of developing rats.	/pubmed/21042961	Watilliaux A, Edeline JM, Lévêque P, Jay TM, Mallat M.	Neurotox Res. 2011 Aug;20(2):109-19. Epub 2010 Nov 2.	Neurotox Res. 2011	PubMed	citation	PMID:21042961	pubmed	21042961	create date:2010/11/03 | first author:Watilliaux A
Methamphetamine causes persistent immune dysregulation: a cross-species, translational report.	/pubmed/20953917	Loftis JM, Choi D, Hoffman W, Huckans MS.	Neurotox Res. 2011 Jul;20(1):59-68. Epub 2010 Oct 17.	Neurotox Res. 2011	PubMed	citation	PMID:20953917	pubmed	20953917	create date:2010/10/19 | first author:Loftis JM
Influence of physical exercise on neuroimmunological functioning and health: aging and stress.	/pubmed/20953749	Archer T, Fredriksson A, Schütz E, Kostrzewa RM.	Neurotox Res. 2011 Jul;20(1):69-83. Epub 2010 Oct 15.	Neurotox Res. 2011	PubMed	citation	PMID:20953749	pubmed	20953749	create date:2010/10/19 | first author:Archer T
The styrene metabolite, phenylglyoxylic acid, induces striatal-motor toxicity in the rat: influence of dose escalation/reduction over time.	/pubmed/20931367	Terre'Blanche G, Heyer N, Bergh JJ, Mienie LJ, van der Schyf CJ, Harvey BH.	Neurotox Res. 2011 Jul;20(1):97-101. Epub 2010 Oct 8.	Neurotox Res. 2011	PubMed	citation	PMID:20931367	pubmed	20931367	create date:2010/10/12 | first author:Terre'Blanche G
Mefloquine damage vestibular hair cells in organotypic cultures.	/pubmed/20859773	Yu D, Ding D, Jiang H, Stolzberg D, Salvi R.	Neurotox Res. 2011 Jul;20(1):51-8. Epub 2010 Sep 22.	Neurotox Res. 2011	PubMed	citation	PMID:20859773	pubmed	20859773	create date:2010/09/23 | first author:Yu D
The ANKK1 protein associated with addictions has nuclear and cytoplasmic localization and shows a differential response of Ala239Thr to apomorphine.	/pubmed/20845092	Garrido E, Palomo T, Ponce G, García-Consuegra I, Jiménez-Arriero MA, Hoenicka J.	Neurotox Res. 2011 Jul;20(1):32-9. Epub 2010 Sep 16.	Neurotox Res. 2011	PubMed	citation	PMID:20845092	pubmed	20845092	create date:2010/09/17 | first author:Garrido E
Thioperamide, an H₃ receptor antagonist prevents [³H]glucose uptake in brain of adult rats lesioned as neonates with 5,7-dihydroxytryptamine.	/pubmed/20838953	Jośko J, Drab J, Nowak P, Szkilnik R, Körossy E, Boroń D, Brus H, Kostrzewa RM, Brus R.	Neurotox Res. 2011 Jul;20(1):93-6. Epub 2010 Sep 14.	Neurotox Res. 2011	PubMed	citation	PMID:20838953	pubmed	20838953	create date:2010/09/15 | first author:Jośko J
Ontogenetic serotoninergic lesioning alters histaminergic activity in rats in adulthood.	/pubmed/20838952	Jośko J, Drab J, Jochem J, Nowak P, Szkilnik R, Korossy-Mruk E, Boroń D, Kostrzewa RM, Brus H, Brus R.	Neurotox Res. 2011 Aug;20(2):103-8. Epub 2010 Sep 14.	Neurotox Res. 2011	PubMed	citation	PMID:20838952	pubmed	20838952	create date:2010/09/15 | first author:Jośko J
Novel aspect of ketone action: β-hydroxybutyrate increases brain synthesis of kynurenic acid in vitro.	/pubmed/20838951	Chmiel-Perzyńska I, Kloc R, Perzyński A, Rudzki S, Urbańska EM.	Neurotox Res. 2011 Jul;20(1):40-50. Epub 2010 Sep 14.	Neurotox Res. 2011	PubMed	citation	PMID:20838951	pubmed	20838951	create date:2010/09/15 | first author:Chmiel-Perzyńska I
5-S-GAD attenuates Fe²+-induced lipid peroxidation and cell death in a neuronal cell model.	/pubmed/20809179	Takadera T, Koriyama Y, Kimura T, Kato S.	Neurotox Res. 2011 Jul;20(1):26-31. Epub 2010 Aug 31.	Neurotox Res. 2011	PubMed	citation	PMID:20809179	pubmed	20809179	create date:2010/09/03 | first author:Takadera T
Inducers of chemical hypoxia act in a gender- and brain region-specific manner on primary astrocyte viability and cytochrome C oxidase.	/pubmed/20734249	Roemgens A, Singh S, Beyer C, Arnold S.	Neurotox Res. 2011 Jul;20(1):1-14. Epub 2010 Aug 24.	Neurotox Res. 2011	PubMed	citation	PMID:20734249	pubmed	20734249	create date:2010/08/25 | first author:Roemgens A
Neuroprotection of interleukin-6 against NMDA-induced apoptosis and its signal-transduction mechanisms.	/pubmed/20717763	Liu Z, Qiu YH, Li B, Ma SH, Peng YP.	Neurotox Res. 2011 Apr;19(3):484-95. Epub 2010 Aug 18.	Neurotox Res. 2011	PubMed	citation	PMID:20717763	pubmed	20717763	create date:2010/08/19 | first author:Liu Z
Minocycline prevents morphine-induced apoptosis in rat cerebral cortex and lumbar spinal cord: a possible mechanism for attenuating morphine tolerance.	/pubmed/20711699	Hassanzadeh K, Habibi-asl B, Farajnia S, Roshangar L.	Neurotox Res. 2011 May;19(4):649-59. Epub 2010 Aug 14.	Neurotox Res. 2011	PubMed	citation	PMID:20711699	pubmed	20711699	create date:2010/08/17 | first author:Hassanzadeh K
Excess thyroid hormone inhibits embryonic neural stem/progenitor cells proliferation and maintenance through STAT3 signalling pathway.	/pubmed/20711698	Chen C, Zhou Z, Zhong M, Li M, Yang X, Zhang Y, Wang Y, Wei A, Qu M, Zhang L, Xu S, Chen S, Yu Z.	Neurotox Res. 2011 Jul;20(1):15-25. Epub 2010 Aug 14.	Neurotox Res. 2011	PubMed	citation	PMID:20711698	pubmed	20711698	create date:2010/08/17 | first author:Chen C
Matrix metalloproteinases 2 and 9 fail to influence drug-induced neuroapoptosis in developing rat brain.	/pubmed/20661683	Uckermann O, Luksch H, Stefovska V, Hoehna Y, Marzahn J, Theil M, Pesic M, Górkiewicz T, Gawlak M, Wilczynski GM, Kaczmarek L, Ikonomidou C.	Neurotox Res. 2011 May;19(4):638-48. Epub 2010 Jul 27.	Neurotox Res. 2011	PubMed	citation	PMID:20661683	pubmed	20661683	create date:2010/07/28 | first author:Uckermann O
Inflammatory biomarkers and depression.	/pubmed/20658274	Müller N, Myint AM, Schwarz MJ.	Neurotox Res. 2011 Feb;19(2):308-18. Epub 2010 Jul 24. Review.	Neurotox Res. 2011	PubMed	citation	PMID:20658274	pubmed	20658274	create date:2010/07/27 | first author:Müller N
Perinatal asphyxia: current status and approaches towards neuroprotective strategies, with focus on sentinel proteins.	/pubmed/20645042	Herrera-Marschitz M, Morales P, Leyton L, Bustamante D, Klawitter V, Espina-Marchant P, Allende C, Lisboa F, Cunich G, Jara-Cavieres A, Neira T, Gutierrez-Hernandez MA, Gonzalez-Lira V, Simola N, Schmitt A, Morelli M, Andrew Tasker R, Gebicke-Haerter PJ.	Neurotox Res. 2011 May;19(4):603-27. Epub 2010 Jul 20. Review.	Neurotox Res. 2011	PubMed	citation	PMID:20645042	pubmed	20645042	create date:2010/07/21 | first author:Herrera-Marschitz M
Title	URL	Description	Details	ShortDetails	Resource	Type	Identifiers	Db	EntrezUID	Properties
Effects of chlorinated acetates on the glutathione metabolism and on glycolysis of cultured astrocytes.	/pubmed/20628842	Schmidt MM, Rohwedder A, Dringen R.	Neurotox Res. 2011 May;19(4):628-37. Epub 2010 Jul 14.	Neurotox Res. 2011	PubMed	citation	PMID:20628842	pubmed	20628842	create date:2010/07/16 | first author:Schmidt MM
Neuroprotective upregulation of endogenous α-synuclein precedes ubiquitination in cultured dopaminergic neurons.	/pubmed/20617407	Musgrove RE, King AE, Dickson TC.	Neurotox Res. 2011 May;19(4):592-602. Epub 2010 Jul 9.	Neurotox Res. 2011	PubMed	citation	PMID:20617407	pubmed	20617407	create date:2010/07/10 | first author:Musgrove RE
Critical age windows for neurodevelopmental psychiatric disorders: evidence from animal models.	/pubmed/20607469	Marco EM, Macrì S, Laviola G.	Neurotox Res. 2011 Feb;19(2):286-307. Epub 2010 Jul 7. Review.	Neurotox Res. 2011	PubMed	citation	PMID:20607469	pubmed	20607469	create date:2010/07/08 | first author:Marco EM
Disruption of the CaMKII/CREB signaling is associated with zinc deficiency-induced learning and memory impairments.	/pubmed/20593259	Gao HL, Xu H, Xin N, Zheng W, Chi ZH, Wang ZY.	Neurotox Res. 2011 May;19(4):584-91. Epub 2010 Jul 1.	Neurotox Res. 2011	PubMed	citation	PMID:20593259	pubmed	20593259	create date:2010/07/02 | first author:Gao HL
Exposure to pyrithiamine increases β-amyloid accumulation, Tau hyperphosphorylation, and glycogen synthase kinase-3 activity in the brain.	/pubmed/20567953	Zhao J, Sun X, Yu Z, Pan X, Gu F, Chen J, Dong W, Zhao L, Zhong C.	Neurotox Res. 2011 May;19(4):575-83. Epub 2010 Jun 22.	Neurotox Res. 2011	PubMed	citation	PMID:20567953	pubmed	20567953	create date:2010/06/23 | first author:Zhao J
Single-cell ELISA and flow cytometry as methods for highlighting potential neuronal and astrocytic toxicant specificity.	/pubmed/20552314	Woehrling EK, Hill EJ, Torr EE, Coleman MD.	Neurotox Res. 2011 Apr;19(3):472-83. Epub 2010 Jun 15.	Neurotox Res. 2011	PubMed	citation	PMID:20552314	pubmed	20552314	create date:2010/06/17 | first author:Woehrling EK
Diabetes type II: a risk factor for depression-Parkinson-Alzheimer?	/pubmed/20552313	Riederer P, Bartl J, Laux G, Grünblatt E.	Neurotox Res. 2011 Feb;19(2):253-65. Epub 2010 Jun 15. Review.	Neurotox Res. 2011	PubMed	citation	PMID:20552313	pubmed	20552313	create date:2010/06/17 | first author:Riederer P
Injury-induced neurogenesis: consideration of resident microglia as supportive of neural progenitor cells.	/pubmed/20524106	McPherson CA, Kraft AD, Harry GJ.	Neurotox Res. 2011 Feb;19(2):341-52. Epub 2010 Jun 4.	Neurotox Res. 2011	PubMed	citation	PMID:20524106	pubmed	20524106	create date:2010/06/05 | first author:McPherson CA
Peroxisome proliferator-activated receptor-γ (PPAR-γ) activation confers functional neuroprotection in global ischemia.	/pubmed/20524105	Fatehi-Hassanabad Z, Tasker RA.	Neurotox Res. 2011 Apr;19(3):462-71. Epub 2010 Jun 4.	Neurotox Res. 2011	PubMed	citation	PMID:20524105	pubmed	20524105	create date:2010/06/05 | first author:Fatehi-Hassanabad Z
Prenatal exposure to PFOS or PFOA alters motor function in mice in a sex-related manner.	/pubmed/20512442	Onishchenko N, Fischer C, Wan Ibrahim WN, Negri S, Spulber S, Cottica D, Ceccatelli S.	Neurotox Res. 2011 Apr;19(3):452-61. Epub 2010 May 29.	Neurotox Res. 2011	PubMed	citation	PMID:20512442	pubmed	20512442	create date:2010/06/01 | first author:Onishchenko N
Detoxification of ammonia in mouse cortical GABAergic cell cultures increases neuronal oxidative metabolism and reveals an emerging role for release of glucose-derived alanine.	/pubmed/20480276	Leke R, Bak LK, Anker M, Melø TM, Sørensen M, Keiding S, Vilstrup H, Ott P, Portela LV, Sonnewald U, Schousboe A, Waagepetersen HS.	Neurotox Res. 2011 Apr;19(3):496-510. Epub 2010 May 18.	Neurotox Res. 2011	PubMed	citation	PMID:20480276	pubmed	20480276	create date:2010/05/19 | first author:Leke R
Apathy in neuropsychiatric disease: diagnosis, pathophysiology, and treatment.	/pubmed/20473601	Chase TN.	Neurotox Res. 2011 Feb;19(2):266-78. Epub 2010 May 15. Review.	Neurotox Res. 2011	PubMed	citation	PMID:20473601	pubmed	20473601	create date:2010/05/18 | first author:Chase TN
Staging bipolar disorder.	/pubmed/20461491	Vieta E, Reinares M, Rosa AR.	Neurotox Res. 2011 Feb;19(2):279-85. Epub 2010 May 12. Review.	Neurotox Res. 2011	PubMed	citation	PMID:20461491	pubmed	20461491	create date:2010/05/13 | first author:Vieta E
Accumulation of non-transferrin-bound iron by neurons, astrocytes, and microglia.	/pubmed/20431983	Bishop GM, Dang TN, Dringen R, Robinson SR.	Neurotox Res. 2011 Apr;19(3):443-51. Epub 2010 Apr 30.	Neurotox Res. 2011	PubMed	citation	PMID:20431983	pubmed	20431983	create date:2010/05/01 | first author:Bishop GM
Neuroprotective effects of PACAP against ethanol-induced toxicity in the developing rat cerebellum.	/pubmed/20422475	Botia B, Jolivel V, Burel D, Le Joncour V, Roy V, Naassila M, Bénard M, Fournier A, Vaudry H, Vaudry D.	Neurotox Res. 2011 Apr;19(3):423-34. Epub 2010 Apr 27.	Neurotox Res. 2011	PubMed	citation	PMID:20422475	pubmed	20422475	create date:2010/04/28 | first author:Botia B
Stereotypic progressions in psychotic behavior.	/pubmed/20411369	Kostrzewa RM, Kostrzewa JP, Kostrzewa RA, Kostrzewa FP, Brus R, Nowak P.	Neurotox Res. 2011 Feb;19(2):243-52. Epub 2010 Apr 22. Review.	Neurotox Res. 2011	PubMed	citation	PMID:20411369	pubmed	20411369	create date:2010/04/23 | first author:Kostrzewa RM
Efficacy of novel acridine derivatives in the inhibition of hPrP90-231 prion protein fragment toxicity.	/pubmed/20405353	Villa V, Tonelli M, Thellung S, Corsaro A, Tasso B, Novelli F, Canu C, Pino A, Chiovitti K, Paludi D, Russo C, Sparatore A, Aceto A, Boido V, Sparatore F, Florio T.	Neurotox Res. 2011 May;19(4):556-74. Epub 2010 Apr 20.	Neurotox Res. 2011	PubMed	citation	PMID:20405353	pubmed	20405353	create date:2010/04/21 | first author:Villa V
Neurocognitive indicators of clinical high-risk states for psychosis: a critical review of the evidence.	/pubmed/20405352	Pukrop R, Klosterkötter J.	Neurotox Res. 2010 Nov;18(3-4):272-86. Epub 2010 Apr 20. Review.	Neurotox Res. 2010	PubMed	citation	PMID:20405352	pubmed	20405352	create date:2010/04/21 | first author:Pukrop R
Decision-making, behavioral supervision and learning: an executive role for the ventral premotor cortex?	/pubmed/20405351	Acuña C, Pardo-Vázquez JL, Leborán V.	Neurotox Res. 2010 Nov;18(3-4):416-27. Epub 2010 Apr 20. Review.	Neurotox Res. 2010	PubMed	citation	PMID:20405351	pubmed	20405351	create date:2010/04/21 | first author:Acuña C
Inhibition of actin polymerization prevents cocaine-induced changes in spine morphology in the nucleus accumbens.	/pubmed/20401643	Toda S, Shen H, Kalivas PW.	Neurotox Res. 2010 Nov;18(3-4):410-5. Epub 2010 Apr 17.	Neurotox Res. 2010	PubMed	citation	PMID:20401643	pubmed	20401643	create date:2010/04/20 | first author:Toda S
Staging neurodegenerative disorders: structural, regional, biomarker, and functional progressions.	/pubmed/20393891	Archer T, Kostrzewa RM, Beninger RJ, Palomo T.	Neurotox Res. 2011 Feb;19(2):211-34. Review.	Neurotox Res. 2011	PubMed	citation	PMID:20393891	pubmed	20393891	create date:2010/04/16 | first author:Archer T
Mechanisms of illness progression in the recurrent affective disorders.	/pubmed/20390474	Post RM.	Neurotox Res. 2010 Nov;18(3-4):256-71. Review.	Neurotox Res. 2010	PubMed	citation	PMID:20390474	pubmed	20390474	create date:2010/04/15 | first author:Post RM
Oxidative stress partially contributes to iron-induced α-synuclein aggregation in SK-N-SH cells.	/pubmed/20383623	Li W, Jiang H, Song N, Xie J.	Neurotox Res. 2011 Apr;19(3):435-42. Epub 2010 Apr 10.	Neurotox Res. 2011	PubMed	citation	PMID:20383623	pubmed	20383623	create date:2010/04/13 | first author:Li W
Adverse effects of 2,4-dichlorophenoxyacetic acid on rat cerebellar granule cell cultures were attenuated by amphetamine.	/pubmed/20383622	Bongiovanni B, Ferri A, Brusco A, Rassetto M, Lopez LM, Evangelista de Duffard AM, Duffard R.	Neurotox Res. 2011 May;19(4):544-55. Epub 2010 Apr 10.	Neurotox Res. 2011	PubMed	citation	PMID:20383622	pubmed	20383622	create date:2010/04/13 | first author:Bongiovanni B
Highly toxic Microcystis aeruginosa strain, isolated from São Paulo-Brazil, produce hepatotoxins and paralytic shellfish poison neurotoxins.	/pubmed/20376712	Sant'Anna CL, de Carvalho LR, Fiore MF, Silva-Stenico ME, Lorenzi AS, Rios FR, Konno K, Garcia C, Lagos N.	Neurotox Res. 2011 Apr;19(3):389-402. Epub 2010 Apr 8.	Neurotox Res. 2011	PubMed	citation	PMID:20376712	pubmed	20376712	create date:2010/04/09 | first author:Sant'Anna CL
Regional differences in the action of antipsychotic drugs: implications for cognitive effects in schizophrenic patients.	/pubmed/20376711	Beninger RJ, Baker TW, Florczynski MM, Banasikowski TJ.	Neurotox Res. 2010 Nov;18(3-4):229-43. Epub 2010 Apr 8. Review.	Neurotox Res. 2010	PubMed	citation	PMID:20376711	pubmed	20376711	create date:2010/04/09 | first author:Beninger RJ
Neonatal iron treatment increases apoptotic markers in hippocampal and cortical areas of adult rats.	/pubmed/20369315	Miwa CP, de Lima MN, Scalco F, Vedana G, Mattos R, Fernandez LL, Hilbig A, Schröder N, Vianna MR.	Neurotox Res. 2011 May;19(4):527-35. Epub 2010 Apr 6.	Neurotox Res. 2011	PubMed	citation	PMID:20369315	pubmed	20369315	create date:2010/04/07 | first author:Miwa CP
Ontogenetic exposure of rats to pre- and post-natal manganese enhances behavioral impairments produced by perinatal 6-hydroxydopamine.	/pubmed/20369314	Nowak P, Bojanek K, Szkilnik R, Jośko J, Boroń D, Adwent M, Gorczyca P, Kostrzewa RM, Brus R.	Neurotox Res. 2011 May;19(4):536-43. Epub 2010 Apr 6.	Neurotox Res. 2011	PubMed	citation	PMID:20369314	pubmed	20369314	create date:2010/04/07 | first author:Nowak P
Metal toxicity, liver disease and neurodegeneration.	/pubmed/20369313	Butterworth RF.	Neurotox Res. 2010 Jul;18(1):100-5. Epub 2010 Apr 6. Review.	Neurotox Res. 2010	PubMed	citation	PMID:20369313	pubmed	20369313	create date:2010/04/07 | first author:Butterworth RF
Staging in neuropsychiatry: a heuristic model for understanding, prevention and treatment.	/pubmed/20364339	McGorry PD.	Neurotox Res. 2010 Nov;18(3-4):244-55. Epub 2010 Apr 3. Review.	Neurotox Res. 2010	PubMed	citation	PMID:20364339	pubmed	20364339	create date:2010/04/07 | first author:McGorry PD
Development and validation of a screening assay for the evaluation of putative neuroprotective agents in the treatment of Parkinson's disease.	/pubmed/20361292	Yong-Kee CJ, Salomonczyk D, Nash JE.	Neurotox Res. 2011 May;19(4):519-26. Epub 2010 Apr 2.	Neurotox Res. 2011	PubMed	citation	PMID:20361292	pubmed	20361292	create date:2010/04/03 | first author:Yong-Kee CJ
Regulation of AMPA receptor trafficking in the nucleus accumbens by dopamine and cocaine.	/pubmed/20361291	Wolf ME.	Neurotox Res. 2010 Nov;18(3-4):393-409. Epub 2010 Apr 2. Review.	Neurotox Res. 2010	PubMed	citation	PMID:20361291	pubmed	20361291	create date:2010/04/03 | first author:Wolf ME
Inhibition of hydrogen sulfide generation contributes to 1-methy-4-phenylpyridinium ion-induced neurotoxicity.	/pubmed/20361290	Tang XQ, Fan LL, Li YJ, Shen XT, Zhuan YY, He JQ, Xu JH, Hu B, Li YJ.	Neurotox Res. 2011 Apr;19(3):403-11. Epub 2010 Apr 2.	Neurotox Res. 2011	PubMed	citation	PMID:20361290	pubmed	20361290	create date:2010/04/03 | first author:Tang XQ
Overexpression of aldehyde dehydrogenase-2 attenuates neurotoxicity induced by 4-hydroxynonenal in cultured primary hippocampal neurons.	/pubmed/20361289	Bai J, Mei Y.	Neurotox Res. 2011 Apr;19(3):412-22. Epub 2010 Apr 2.	Neurotox Res. 2011	PubMed	citation	PMID:20361289	pubmed	20361289	create date:2010/04/03 | first author:Bai J
Progression of atrophy in Alzheimer's disease and related disorders.	/pubmed/20352396	Whitwell JL.	Neurotox Res. 2010 Nov;18(3-4):339-46. Epub 2010 Mar 30. Review.	Neurotox Res. 2010	PubMed	citation	PMID:20352396	pubmed	20352396	create date:2010/03/31 | first author:Whitwell JL
Calpain plays a central role in 1-methyl-4-phenylpyridinium (MPP+)-induced neurotoxicity in cerebellar granule neurons.	/pubmed/20333497	Harbison RA, Ryan KR, Wilkins HM, Schroeder EK, Loucks FA, Bouchard RJ, Linseman DA.	Neurotox Res. 2011 Apr;19(3):374-88. Epub 2010 Mar 24.	Neurotox Res. 2011	PubMed	citation	PMID:20333497	pubmed	20333497	create date:2010/03/25 | first author:Harbison RA
Epigenetically regulated imprinted genes and foetal programming.	/pubmed/20309665	Keverne EB.	Neurotox Res. 2010 Nov;18(3-4):386-92. Epub 2010 Mar 23. Review.	Neurotox Res. 2010	PubMed	citation	PMID:20309665	pubmed	20309665	create date:2010/03/24 | first author:Keverne EB
Amyloid-β precursor protein induces glial differentiation of neural progenitor cells by activation of the IL-6/gp130 signaling pathway.	/pubmed/20309664	Kwak YD, Dantuma E, Merchant S, Bushnev S, Sugaya K.	Neurotox Res. 2010 Nov;18(3-4):328-38. Epub 2010 Mar 23.	Neurotox Res. 2010	PubMed	citation	PMID:20309664	pubmed	20309664	create date:2010/03/24 | first author:Kwak YD
Redox mechanism of neurotoxicity by a serotonin-acrolein polymeric melanoid.	/pubmed/20309663	Murphy MM, Miller ED, Fibuch EE, Seidler NW.	Neurotox Res. 2011 Feb;19(2):353-60. Epub 2010 Mar 23.	Neurotox Res. 2011	PubMed	citation	PMID:20309663	pubmed	20309663	create date:2010/03/24 | first author:Murphy MM
Functional importance of the astrocytic glycogen-shunt and glycolysis for maintenance of an intact intra/extracellular glutamate gradient.	/pubmed/20306167	Schousboe A, Sickmann HM, Walls AB, Bak LK, Waagepetersen HS.	Neurotox Res. 2010 Jul;18(1):94-9. Epub 2010 Mar 20. Review.	Neurotox Res. 2010	PubMed	citation	PMID:20306167	pubmed	20306167	create date:2010/03/23 | first author:Schousboe A
Physical exercise attenuates MPTP-induced deficits in mice.	/pubmed/20300909	Archer T, Fredriksson A.	Neurotox Res. 2010 Nov;18(3-4):313-27. Epub 2010 Mar 19.	Neurotox Res. 2010	PubMed	citation	PMID:20300909	pubmed	20300909	create date:2010/03/20 | first author:Archer T
Clinical staging in the pathophysiology of psychotic and affective disorders: facilitation of prognosis and treatment.	/pubmed/20237882	Archer T, Kostrzewa RM, Palomo T, Beninger RJ.	Neurotox Res. 2010 Nov;18(3-4):211-28. Epub 2010 Mar 17. Review.	Neurotox Res. 2010	PubMed	citation	PMID:20237882	pubmed	20237882	create date:2010/03/20 | first author:Archer T
Staging perspectives in neurodevelopmental aspects of neuropsychiatry: agents, phases and ages at expression.	/pubmed/20237881	Archer T, Kostrzewa RM, Beninger RJ, Palomo T.	Neurotox Res. 2010 Nov;18(3-4):287-305. Epub 2010 Mar 17. Review.	Neurotox Res. 2010	PubMed	citation	PMID:20237881	pubmed	20237881	create date:2010/03/20 | first author:Archer T
Epigenetics and biomarkers in the staging of neuropsychiatric disorders.	/pubmed/20237880	Archer T, Beninger RJ, Palomo T, Kostrzewa RM.	Neurotox Res. 2010 Nov;18(3-4):347-66. Epub 2010 Mar 17. Review.	Neurotox Res. 2010	PubMed	citation	PMID:20237880	pubmed	20237880	create date:2010/03/20 | first author:Archer T
The mechanism of vanadium-mediated developmental hypomyelination is related to destruction of oligodendrocyte progenitors through a relationship with ferritin and iron.	/pubmed/20237879	Todorich B, Olopade JO, Surguladze N, Zhang X, Neely E, Connor JR.	Neurotox Res. 2011 Apr;19(3):361-73. Epub 2010 Mar 17.	Neurotox Res. 2011	PubMed	citation	PMID:20237879	pubmed	20237879	create date:2010/03/20 | first author:Todorich B
Palmitoylethanolamide protects dentate gyrus granule cells via peroxisome proliferator-activated receptor-α.	/pubmed/20221904	Koch M, Kreutz S, Böttger C, Benz A, Maronde E, Ghadban C, Korf HW, Dehghani F.	Neurotox Res. 2011 Feb;19(2):330-40. Epub 2010 Mar 11.	Neurotox Res. 2011	PubMed	citation	PMID:20221904	pubmed	20221904	create date:2010/03/12 | first author:Koch M
Chronic pretreatment with acetyl-L-carnitine and ±DL-α-lipoic acid protects against acute glutamate-induced neurotoxicity in rat brain by altering mitochondrial function.	/pubmed/20217290	Nagesh Babu G, Kumar A, Singh RL.	Neurotox Res. 2011 Feb;19(2):319-29. Epub 2010 Mar 9.	Neurotox Res. 2011	PubMed	citation	PMID:20217290	pubmed	20217290	create date:2010/03/11 | first author:Nagesh Babu G
Ethanol increases TIEG2-MAO B cell death cascade in the prefrontal cortex of ethanol-preferring rats.	/pubmed/20204567	Ou XM, Johnson C, Lu D, Johnson S, Paul IA, Austin MC, Iyo AH, Miguel-Hidalgo JJ, Luo J, Bell RL, Grunewald M, Wang J, Sittman DB.	Neurotox Res. 2011 May;19(4):511-8. Epub 2010 Mar 5.	Neurotox Res. 2011	PubMed	citation	PMID:20204567	pubmed	20204567	create date:2010/03/06 | first author:Ou XM
Hippocampal neurons exposed to the environmental contaminants methylmercury and polychlorinated biphenyls undergo cell death via parallel activation of calpains and lysosomal proteases.	/pubmed/20169435	Tofighi R, Johansson C, Goldoni M, Ibrahim WN, Gogvadze V, Mutti A, Ceccatelli S.	Neurotox Res. 2011 Jan;19(1):183-94. Epub 2010 Feb 19.	Neurotox Res. 2011	PubMed	citation	PMID:20169435	pubmed	20169435	create date:2010/02/20 | first author:Tofighi R
Therapeutic effect of the combined use of growth hormone releasing peptide-6 and epidermal growth factor in an axonopathy model.	/pubmed/20169434	Del Barco DG, Pérez-Saad H, Rodríguez V, Marín J, Falcón V, Martín J, Cibrian D, Berlanga J.	Neurotox Res. 2011 Jan;19(1):195-209. Epub 2010 Feb 19.	Neurotox Res. 2011	PubMed	citation	PMID:20169434	pubmed	20169434	create date:2010/02/20 | first author:Del Barco DG
Title	URL	Description	Details	ShortDetails	Resource	Type	Identifiers	Db	EntrezUID	Properties
Wallerian-like degeneration of central neurons after synchronized and geometrically registered mass axotomy in a three-compartmental microfluidic chip.	/pubmed/20162389	Kilinc D, Peyrin JM, Soubeyre V, Magnifico S, Saias L, Viovy JL, Brugg B.	Neurotox Res. 2011 Jan;19(1):149-61. Epub 2010 Feb 17.	Neurotox Res. 2011	PubMed	citation	PMID:20162389	pubmed	20162389	create date:2010/02/18 | first author:Kilinc D
Persistence of long-term memory storage: new insights into its molecular signatures in the hippocampus and related structures.	/pubmed/20151243	Bekinschtein P, Katche C, Slipczuk L, Gonzalez C, Dorman G, Cammarota M, Izquierdo I, Medina JH.	Neurotox Res. 2010 Nov;18(3-4):377-85. Epub 2010 Feb 12. Review.	Neurotox Res. 2010	PubMed	citation	PMID:20151243	pubmed	20151243	create date:2010/02/13 | first author:Bekinschtein P
Cortical and sub-cortical effects in primate models of cocaine use: implications for addiction and the increased risk of psychiatric illness.	/pubmed/20151242	Bradberry CW.	Neurotox Res. 2011 Feb;19(2):235-42. Epub 2010 Feb 12. Review.	Neurotox Res. 2011	PubMed	citation	PMID:20151242	pubmed	20151242	create date:2010/02/13 | first author:Bradberry CW
Adolescent maturation of cortical dopamine.	/pubmed/20151241	O'Donnell P.	Neurotox Res. 2010 Nov;18(3-4):306-12. Epub 2010 Feb 12. Review.	Neurotox Res. 2010	PubMed	citation	PMID:20151241	pubmed	20151241	create date:2010/02/13 | first author:O'Donnell P
Glycogen synthase kinase 3β and its phosphorylated form (Y216) in the paraquat-induced model of parkinsonism.	/pubmed/20143200	Songin M, Strosznajder JB, Fitał M, Kuter K, Kolasiewicz W, Nowak P, Ossowska K.	Neurotox Res. 2011 Jan;19(1):162-71. Epub 2010 Feb 9.	Neurotox Res. 2011	PubMed	citation	PMID:20143200	pubmed	20143200	create date:2010/02/10 | first author:Songin M
Dopamine system dysregulation by the ventral subiculum as the common pathophysiological basis for schizophrenia psychosis, psychostimulant abuse, and stress.	/pubmed/20143199	Grace AA.	Neurotox Res. 2010 Nov;18(3-4):367-76. Epub 2010 Feb 9. Review.	Neurotox Res. 2010	PubMed	citation	PMID:20143199	pubmed	20143199	create date:2010/02/10 | first author:Grace AA
Environmental enrichment does not reduce the rewarding and neurotoxic effects of methamphetamine.	/pubmed/20143198	Thiriet N, Gennequin B, Lardeux V, Chauvet C, Decressac M, Janet T, Jaber M, Solinas M.	Neurotox Res. 2011 Jan;19(1):172-82. Epub 2010 Feb 9.	Neurotox Res. 2011	PubMed	citation	PMID:20143198	pubmed	20143198	create date:2010/02/10 | first author:Thiriet N
6-hydroxydopamine lesions in the rat neostriatum impair sequential learning in a serial reaction time task.	/pubmed/20095087	Eckart MT, Huelse-Matia MC, McDonald RS, Schwarting RK.	Neurotox Res. 2010 Apr;17(3):287-98.	Neurotox Res. 2010	PubMed	citation	PMID:20095087	pubmed	20095087	create date:2010/01/23 | first author:Eckart MT
Differences in NMDA receptor expression during human development determine the response of neurons to HIV-tat-mediated neurotoxicity.	/pubmed/20094923	Eugenin EA, King JE, Hazleton JE, Major EO, Bennett MV, Zukin RS, Berman JW.	Neurotox Res. 2011 Jan;19(1):138-48. Epub 2010 Jan 22.	Neurotox Res. 2011	PubMed	citation	PMID:20094923	pubmed	20094923	create date:2010/01/23 | first author:Eugenin EA
Aminochrome induces disruption of actin, alpha-, and beta-tubulin cytoskeleton networks in substantia-nigra-derived cell line.	/pubmed/20087799	Paris I, Perez-Pastene C, Cardenas S, Iturriaga-Vasquez P, Muñoz P, Couve E, Caviedes P, Segura-Aguilar J.	Neurotox Res. 2010 Jul;18(1):82-92. Epub 2010 Jan 20. Erratum in: Neurotox Res. 2010 Jul;18(1):93. Iturra, Patricio [corrected to Iturriaga-Vasquez, Patricio].	Neurotox Res. 2010	PubMed	citation	PMID:20087799	pubmed	20087799	create date:2010/01/21 | first author:Paris I
Impulsivity as long-term sequelae after chlorpyrifos intoxication: time course and individual differences.	/pubmed/20087798	Cardona D, López-Crespo G, Sánchez-Amate MC, Flores P, Sánchez-Santed F.	Neurotox Res. 2011 Jan;19(1):128-37. Epub 2010 Jan 20.	Neurotox Res. 2011	PubMed	citation	PMID:20087798	pubmed	20087798	create date:2010/01/21 | first author:Cardona D
Alterations in intracellular calcium ion concentrations in cerebellar granule cells of the CACNA1A mutant mouse, leaner, during postnatal development.	/pubmed/20043243	Bawa B, Abbott LC.	Neurotox Res. 2011 Jan;19(1):123-7. Epub 2009 Dec 31.	Neurotox Res. 2011	PubMed	citation	PMID:20043243	pubmed	20043243	create date:2010/01/01 | first author:Bawa B
From death to recovery following hypoxia ischemia: if TGFbeta is a central regulator, is integrin beta8 the switch?	/pubmed/20039156	Arnold TD, McQuillen PS.	Neurotox Res. 2010 May;17(4):418-20. No abstract available.	Neurotox Res. 2010	PubMed	citation	PMID:20039156	pubmed	20039156	create date:2009/12/30 | first author:Arnold TD
Association of metallothionein-III with oligodendroglial cytoplasmic inclusions in multiple system atrophy.	/pubmed/20039155	Pountney DL, Dickson TC, Power JH, Vickers JC, West AJ, Gai WP.	Neurotox Res. 2011 Jan;19(1):115-22. Epub 2009 Dec 29.	Neurotox Res. 2011	PubMed	citation	PMID:20039155	pubmed	20039155	create date:2009/12/30 | first author:Pountney DL
Buprenorphine modulates methamphetamine-induced dopamine dynamics in the rat caudate nucleus.	/pubmed/20033362	Pereira FC, Gough B, Macedo TR, Ribeiro CF, Ali SF, Binienda ZK.	Neurotox Res. 2011 Jan;19(1):94-101. Epub 2009 Dec 22.	Neurotox Res. 2011	PubMed	citation	PMID:20033362	pubmed	20033362	create date:2009/12/25 | first author:Pereira FC
Differential effects of Tityus bahiensis scorpion venom on tetrodotoxin-sensitive and tetrodotoxin-resistant sodium currents.	/pubmed/20020338	Moraes ER, Kalapothakis E, Naves LA, Kushmerick C.	Neurotox Res. 2011 Jan;19(1):102-14. Epub 2009 Dec 18.	Neurotox Res. 2011	PubMed	citation	PMID:20020338	pubmed	20020338	create date:2009/12/19 | first author:Moraes ER
Anti-HIV drugs nevirapine and efavirenz affect anxiety-related behavior and cognitive performance in mice.	/pubmed/20012242	Romão PR, Lemos JC, Moreira J, de Chaves G, Moretti M, Castro AA, Andrade VM, Boeck CR, Quevedo J, Gavioli EC.	Neurotox Res. 2011 Jan;19(1):73-80. Epub 2009 Dec 10.	Neurotox Res. 2011	PubMed	citation	PMID:20012242	pubmed	20012242	create date:2009/12/17 | first author:Romão PR
Developmental iodine deficiency and hypothyroidism impair spatial memory in adolescent rat hippocampus: involvement of CaMKII, calmodulin and calcineurin.	/pubmed/19997993	Dong J, Liu W, Wang Y, Hou Y, Xu H, Gong J, Xi Q, Chen J.	Neurotox Res. 2011 Jan;19(1):81-93. Epub 2009 Dec 9.	Neurotox Res. 2011	PubMed	citation	PMID:19997993	pubmed	19997993	create date:2009/12/10 | first author:Dong J
Memory impairment induced by sodium fluoride is associated with changes in brain monoamine levels.	/pubmed/19957215	Pereira M, Dombrowski PA, Losso EM, Chioca LR, Da Cunha C, Andreatini R.	Neurotox Res. 2011 Jan;19(1):55-62. Epub 2009 Dec 3.	Neurotox Res. 2011	PubMed	citation	PMID:19957215	pubmed	19957215	create date:2009/12/04 | first author:Pereira M
Neuromelanin activates microglia and induces degeneration of dopaminergic neurons: implications for progression of Parkinson's disease.	/pubmed/19957214	Zhang W, Phillips K, Wielgus AR, Liu J, Albertini A, Zucca FA, Faust R, Qian SY, Miller DS, Chignell CF, Wilson B, Jackson-Lewis V, Przedborski S, Joset D, Loike J, Hong JS, Sulzer D, Zecca L.	Neurotox Res. 2011 Jan;19(1):63-72. Epub 2009 Dec 3.	Neurotox Res. 2011	PubMed	citation	PMID:19957214	pubmed	19957214	create date:2009/12/04 | first author:Zhang W
Expression profile of rat hippocampal neurons treated with the neuroprotective compound 2,4-dinitrophenol: up-regulation of cAMP signaling genes.	/pubmed/19949915	Sebollela A, Freitas-Corrêa L, Oliveira FF, Mendes CT, Wasilewska-Sampaio AP, Camacho-Pereira J, Galina A, Brentani H, Passetti F, De Felice FG, Dias-Neto E, Ferreira ST.	Neurotox Res. 2010 Aug;18(2):112-23. Epub 2009 Dec 1.	Neurotox Res. 2010	PubMed	citation	PMID:19949915	pubmed	19949915	create date:2009/12/02 | first author:Sebollela A
Cigarette smoke condensate causes a decrease of the gene expression of Cu-Zn superoxide dismutase, mn superoxide dismutase, glutathione peroxidase, catalase, and free radical-induced cell injury in SH-SY5Y human neuroblastoma cells.	/pubmed/19949914	Russo M, Cocco S, Secondo A, Adornetto A, Bassi A, Nunziata A, Polichetti G, De Felice B, Damiano S, Serù R, Mondola P, Di Renzo G.	Neurotox Res. 2011 Jan;19(1):49-54. Epub 2009 Dec 1.	Neurotox Res. 2011	PubMed	citation	PMID:19949914	pubmed	19949914	create date:2009/12/02 | first author:Russo M
Staging neurological disorders: expressions of cognitive and motor disorder.	/pubmed/19941173	Archer T, Kostrzewa RM.	Neurotox Res. 2010 Aug;18(2):107-11. Epub 2009 Nov 26.	Neurotox Res. 2010	PubMed	citation	PMID:19941173	pubmed	19941173	create date:2009/11/27 | first author:Archer T
Correlations between gene expression and mercury levels in blood of boys with and without autism.	/pubmed/19937285	Stamova B, Green PG, Tian Y, Hertz-Picciotto I, Pessah IN, Hansen R, Yang X, Teng J, Gregg JP, Ashwood P, Van de Water J, Sharp FR.	Neurotox Res. 2011 Jan;19(1):31-48. Epub 2009 Nov 24.	Neurotox Res. 2011	PubMed	citation	PMID:19937285	pubmed	19937285	create date:2009/11/26 | first author:Stamova B
Ontogenetic expression of dopamine-related transcription factors and tyrosine hydroxylase in prenatally stressed rats.	/pubmed/19936865	Katunar MR, Saez T, Brusco A, Antonelli MC.	Neurotox Res. 2010 Jul;18(1):69-81. Epub 2009 Nov 20.	Neurotox Res. 2010	PubMed	citation	PMID:19936865	pubmed	19936865	create date:2009/11/26 | first author:Katunar MR
Pretreatment with group I metabotropic glutamate receptors antagonists attenuates lethality induced by acute cocaine overdose and expression of sensitization to hyperlocomotor effect of cocaine in mice.	/pubmed/19936864	Kotlinska J, Bochenski M.	Neurotox Res. 2011 Jan;19(1):23-30. Epub 2009 Nov 21.	Neurotox Res. 2011	PubMed	citation	PMID:19936864	pubmed	19936864	create date:2009/11/26 | first author:Kotlinska J
Neuronal nitric oxide synthase is a key factor in doxorubicin-induced toxicity to rat-isolated cortical neurons.	/pubmed/19924493	Lopes MA, Meisel A, Carvalho FD, Bastos Mde L.	Neurotox Res. 2011 Jan;19(1):14-22. Epub 2009 Nov 19.	Neurotox Res. 2011	PubMed	citation	PMID:19924493	pubmed	19924493	create date:2009/11/20 | first author:Lopes MA
The kynurenine pathway and inflammation in amyotrophic lateral sclerosis.	/pubmed/19921535	Chen Y, Stankovic R, Cullen KM, Meininger V, Garner B, Coggan S, Grant R, Brew BJ, Guillemin GJ.	Neurotox Res. 2010 Aug;18(2):132-42. Epub 2009 Nov 18.	Neurotox Res. 2010	PubMed	citation	PMID:19921535	pubmed	19921535	create date:2009/11/19 | first author:Chen Y
Manganese (Mn) and iron (Fe): interdependency of transport and regulation.	/pubmed/19921534	Fitsanakis VA, Zhang N, Garcia S, Aschner M.	Neurotox Res. 2010 Aug;18(2):124-31. Epub 2009 Nov 18. Review.	Neurotox Res. 2010	PubMed	citation	PMID:19921534	pubmed	19921534	create date:2009/11/19 | first author:Fitsanakis VA
Correlations of gene expression with blood lead levels in children with autism compared to typically developing controls.	/pubmed/19921347	Tian Y, Green PG, Stamova B, Hertz-Picciotto I, Pessah IN, Hansen R, Yang X, Gregg JP, Ashwood P, Jickling G, Van de Water J, Sharp FR.	Neurotox Res. 2011 Jan;19(1):1-13. Epub 2009 Nov 17.	Neurotox Res. 2011	PubMed	citation	PMID:19921347	pubmed	19921347	create date:2009/11/19 | first author:Tian Y
limited potentiation of blood pressure in response to oral tyramine by the anti-Parkinson brain selective multifunctional monoamine oxidase-AB inhibitor, M30.	/pubmed/19894083	Gal S, Abassi ZA, Youdim MB.	Neurotox Res. 2010 Aug;18(2):143-50. Epub 2009 Nov 6.	Neurotox Res. 2010	PubMed	citation	PMID:19894083	pubmed	19894083	create date:2009/11/07 | first author:Gal S
Caffeine enhances astroglia and microglia reactivity induced by 3,4-methylenedioxymethamphetamine ('ecstasy') in mouse brain.	/pubmed/19882200	Khairnar A, Plumitallo A, Frau L, Schintu N, Morelli M.	Neurotox Res. 2010 May;17(4):435-9. Epub 2009 Oct 31.	Neurotox Res. 2010	PubMed	citation	PMID:19882200	pubmed	19882200	create date:2009/11/03 | first author:Khairnar A
The neuroprotective effect of erythropoietin in docetaxel-induced peripheral neuropathy causes no reduction of antitumor activity in 13762 adenocarcinoma-bearing rats.	/pubmed/19876698	Cervellini I, Bello E, Frapolli R, Porretta-Serapiglia C, Oggioni N, Canta A, Lombardi R, Camozzi F, Roglio I, Melcangi RC, D'incalci M, Lauria G, Ghezzi P, Cavaletti G, Bianchi R.	Neurotox Res. 2010 Aug;18(2):151-60. Epub 2009 Oct 30.	Neurotox Res. 2010	PubMed	citation	PMID:19876698	pubmed	19876698	create date:2009/10/31 | first author:Cervellini I
Mechanism of the specific neuronal toxicity of a type I ribosome-inactivating protein, trichosanthin.	/pubmed/19851719	Sha O, Yew DT, Cho EY, Ng TB, Yuan L, Kwong WH.	Neurotox Res. 2010 Aug;18(2):161-72. Epub 2009 Oct 23.	Neurotox Res. 2010	PubMed	citation	PMID:19851719	pubmed	19851719	create date:2009/10/24 | first author:Sha O
Mice lacking multidrug resistance protein 1a show altered dopaminergic responses to methylenedioxymethamphetamine (MDMA) in striatum.	/pubmed/19851718	Scheidweiler KB, Ladenheim B, Cadet JL, Huestis MA.	Neurotox Res. 2010 Aug;18(2):200-9. Epub 2009 Oct 23.	Neurotox Res. 2010	PubMed	citation	PMID:19851718	pubmed	19851718	create date:2009/10/24 | first author:Scheidweiler KB
Targeting cholinesterase inhibitor poisoning with a novel blocker against both nicotinic and muscarinic receptors.	/pubmed/19830505	Luo W, Ge X, Cui W, Wang H.	Neurotox Res. 2010 Aug;18(2):173-86. Epub 2009 Oct 15.	Neurotox Res. 2010	PubMed	citation	PMID:19830505	pubmed	19830505	create date:2009/10/16 | first author:Luo W
Treatment of tardive dyskinesia with aripiprazole.	/pubmed/19826893	Osorio RS, Agüera-Ortiz L, Hurtado de Mendoza A, Ramos I, Palomo T.	Neurotox Res. 2010 May;17(4):432-4. Epub 2009 Oct 14.	Neurotox Res. 2010	PubMed	citation	PMID:19826893	pubmed	19826893	create date:2009/10/15 | first author:Osorio RS
The role of zinc in the modulation of neuronal proliferation and apoptosis.	/pubmed/19784710	Adamo AM, Zago MP, Mackenzie GG, Aimo L, Keen CL, Keenan A, Oteiza PI.	Neurotox Res. 2010 Jan;17(1):1-14.	Neurotox Res. 2010	PubMed	citation	PMID:19784710	pubmed	19784710	create date:2009/09/29 | first author:Adamo AM
Dysregulation of CREB activation and histone acetylation in 3-nitropropionic acid-treated cortical neurons: prevention by BDNF and NGF.	/pubmed/19779956	Almeida S, Cunha-Oliveira T, Laço M, Oliveira CR, Rego AC.	Neurotox Res. 2010 May;17(4):399-405. Epub 2009 Sep 25.	Neurotox Res. 2010	PubMed	citation	PMID:19779956	pubmed	19779956	create date:2009/09/26 | first author:Almeida S
A study on the mechanisms by which minocycline protects against MDMA ('ecstasy')-induced neurotoxicity of 5-HT cortical neurons.	/pubmed/19777321	Orio L, Llopis N, Torres E, Izco M, O'Shea E, Colado MI.	Neurotox Res. 2010 Aug;18(2):187-99. Epub 2009 Sep 24.	Neurotox Res. 2010	PubMed	citation	PMID:19777321	pubmed	19777321	create date:2009/09/25 | first author:Orio L
A new tacrine-melatonin hybrid reduces amyloid burden and behavioral deficits in a mouse model of Alzheimer's disease.	/pubmed/19774434	Spuch C, Antequera D, Isabel Fernandez-Bachiller M, Isabel Rodríguez-Franco M, Carro E.	Neurotox Res. 2010 May;17(4):421-31. Epub 2009 Sep 23.	Neurotox Res. 2010	PubMed	citation	PMID:19774434	pubmed	19774434	create date:2009/09/24 | first author:Spuch C
The role of integrin alpha(v)beta (8) in neonatal hypoxic-ischemic brain injury.	/pubmed/19771486	Li J, Qu Y, Li X, Li D, Zhao F, Mao M, Ferriero D, Mu D.	Neurotox Res. 2010 May;17(4):406-17. Epub 2009 Sep 23.	Neurotox Res. 2010	PubMed	citation	PMID:19771486	pubmed	19771486	create date:2009/09/23 | first author:Li J
Mechanisms involved in the modulation of astroglial resistance to oxidative stress induced by activated microglia: antioxidative systems, peroxide elimination, radical generation, lipid peroxidation.	/pubmed/19763738	Röhl C, Armbrust E, Herbst E, Jess A, Gülden M, Maser E, Rimbach G, Bösch-Saadatmandi C.	Neurotox Res. 2010 May;17(4):317-31. Epub 2009 Sep 10.	Neurotox Res. 2010	PubMed	citation	PMID:19763738	pubmed	19763738	create date:2009/09/19 | first author:Röhl C
Mitochondrial uncoupling protein-2 (UCP2) mediates leptin protection against MPP+ toxicity in neuronal cells.	/pubmed/19763737	Ho PW, Liu HF, Ho JW, Zhang WY, Chu AC, Kwok KH, Ge X, Chan KH, Ramsden DB, Ho SL.	Neurotox Res. 2010 May;17(4):332-43. Epub 2009 Sep 10.	Neurotox Res. 2010	PubMed	citation	PMID:19763737	pubmed	19763737	create date:2009/09/19 | first author:Ho PW
Endoplasmic reticulum stress plays critical role in brain damage after cerebral ischemia/reperfusion in rats.	/pubmed/19763736	Nakka VP, Gusain A, Raghubir R.	Neurotox Res. 2010 Feb;17(2):189-202.	Neurotox Res. 2010	PubMed	citation	PMID:19763736	pubmed	19763736	create date:2009/09/19 | first author:Nakka VP
Lipoteichoic acid induces matrix metalloproteinase-9 expression via transactivation of PDGF receptors and NF-kappaB activation in rat brain astrocytes.	/pubmed/19763735	Hsieh HL, Wang HH, Wu CY, Tung WH, Yang CM.	Neurotox Res. 2010 May;17(4):344-59. Epub 2009 Sep 10.	Neurotox Res. 2010	PubMed	citation	PMID:19763735	pubmed	19763735	create date:2009/09/19 | first author:Hsieh HL
Glutamate carboxypeptidase inhibition reduces the severity of chemotherapy-induced peripheral neurotoxicity in rat.	/pubmed/19763734	Carozzi VA, Chiorazzi A, Canta A, Lapidus RG, Slusher BS, Wozniak KM, Cavaletti G.	Neurotox Res. 2010 May;17(4):380-91. Epub 2009 Sep 15.	Neurotox Res. 2010	PubMed	citation	PMID:19763734	pubmed	19763734	create date:2009/09/19 | first author:Carozzi VA
Branched-chain amino acids induce neurotoxicity in rat cortical cultures.	/pubmed/19763733	Contrusciere V, Paradisi S, Matteucci A, Malchiodi-Albedi F.	Neurotox Res. 2010 May;17(4):392-8. Epub 2009 Sep 15.	Neurotox Res. 2010	PubMed	citation	PMID:19763733	pubmed	19763733	create date:2009/09/19 | first author:Contrusciere V
Acute L: -DOPA effect on hydroxyl radical- and DOPAC-levels in striatal microdialysates of parkinsonian rats.	/pubmed/19760476	Nowak P, Kostrzewa RA, Skaba D, Kostrzewa RM.	Neurotox Res. 2010 Apr;17(3):299-304. Epub 2009 Sep 4.	Neurotox Res. 2010	PubMed	citation	PMID:19760476	pubmed	19760476	create date:2009/09/18 | first author:Nowak P
Selective vulnerability in striosomes and in the nigrostriatal dopaminergic pathway after methamphetamine administration : early loss of TH in striosomes after methamphetamine.	/pubmed/19760475	Granado N, Ares-Santos S, O'Shea E, Vicario-Abejón C, Colado MI, Moratalla R.	Neurotox Res. 2010 Jul;18(1):48-58. Epub 2009 Sep 4.	Neurotox Res. 2010	PubMed	citation	PMID:19760475	pubmed	19760475	create date:2009/09/18 | first author:Granado N
Title	URL	Description	Details	ShortDetails	Resource	Type	Identifiers	Db	EntrezUID	Properties
A serial analysis of gene expression profile of the Alzheimer's disease Tg2576 mouse model.	/pubmed/19760337	George AJ, Gordon L, Beissbarth T, Koukoulas I, Holsinger RM, Perreau V, Cappai R, Tan SS, Masters CL, Scott HS, Li QX.	Neurotox Res. 2010 May;17(4):360-79. Epub 2009 Sep 16.	Neurotox Res. 2010	PubMed	citation	PMID:19760337	pubmed	19760337	create date:2009/09/18 | first author:George AJ
Are neuropathological conditions relevant to ethylmercury exposure?	/pubmed/19756911	Aschner M, Ceccatelli S.	Neurotox Res. 2010 Jul;18(1):59-68. Epub 2009 Sep 16. Review.	Neurotox Res. 2010	PubMed	citation	PMID:19756911	pubmed	19756911	create date:2009/09/17 | first author:Aschner M
Time-course changes of acetylcholinesterase activity in blood and some tissues in rats after intoxication by Russian VX.	/pubmed/19728005	Karasova JZ, Bajgar J, Jun D, Pavlikova R, Kuca K.	Neurotox Res. 2009 Nov;16(4):356-60.	Neurotox Res. 2009	PubMed	citation	PMID:19728005	pubmed	19728005	create date:2009/09/04 | first author:Karasova JZ
Diazoxide reduces status epilepticus neuron damage in diabetes.	/pubmed/19728004	Huang CW, Wu SN, Cheng JT, Tsai JJ, Huang CC.	Neurotox Res. 2010 May;17(4):305-16. Epub 2009 Sep 1.	Neurotox Res. 2010	PubMed	citation	PMID:19728004	pubmed	19728004	create date:2009/09/04 | first author:Huang CW
Depressive-like parameters in sepsis survivor rats.	/pubmed/19705213	Comim CM, Cassol-Jr OJ, Constantino LC, Petronilho F, Constantino LS, Stertz L, Kapczinski F, Barichello T, Quevedo J, Dal-Pizzol F.	Neurotox Res. 2010 Apr;17(3):279-86. Epub 2009 Aug 25.	Neurotox Res. 2010	PubMed	citation	PMID:19705213	pubmed	19705213	create date:2009/08/26 | first author:Comim CM
Genetic susceptibility in solvent induced neurobehavioral effects.	/pubmed/19701675	Godderis L, Maertens N, de Gelder V, De Lamper A, De Ruyck K, Vernimmen M, Bulterys S, Moens G, Thierens H, Viaene MK.	Neurotox Res. 2010 Apr;17(3):268-78. Epub 2009 Aug 22.	Neurotox Res. 2010	PubMed	citation	PMID:19701675	pubmed	19701675	create date:2009/08/25 | first author:Godderis L
Effects of proNGF on neuronal viability, neurite growth and amyloid-beta metabolism.	/pubmed/19680737	Wang YJ, Valadares D, Sun Y, Wang X, Zhong JH, Liu XH, Majd S, Chen L, Gao CY, Chen S, Lim Y, Pollard A, Salegio EA, Gai WP, Yang M, Zhou XF.	Neurotox Res. 2010 Apr;17(3):257-67. Epub 2009 Aug 13. Erratum in: Neurotox Res. 2011 Nov;20(4):402. Aguilar, Ernest [corrected to Salegio, Ernest A].	Neurotox Res. 2010	PubMed	citation	PMID:19680737	pubmed	19680737	create date:2009/08/15 | first author:Wang YJ
Hydrogen sulfide scavenges the cytotoxic lipid oxidation product 4-HNE.	/pubmed/19680736	Schreier SM, Muellner MK, Steinkellner H, Hermann M, Esterbauer H, Exner M, Gmeiner BM, Kapiotis S, Laggner H.	Neurotox Res. 2010 Apr;17(3):249-56. Epub 2009 Aug 13.	Neurotox Res. 2010	PubMed	citation	PMID:19680736	pubmed	19680736	create date:2009/08/15 | first author:Schreier SM
Versatile somatic gene transfer for modeling neurodegenerative diseases.	/pubmed/19669852	Klein RL, Wang DB, King MA.	Neurotox Res. 2009 Oct;16(3):329-42. Epub 2009 Aug 11. Review.	Neurotox Res. 2009	PubMed	citation	PMID:19669852	pubmed	19669852	create date:2009/08/12 | first author:Klein RL
Increased hippocampal expression of the divalent metal transporter 1 (DMT1) mRNA variants 1B and +IRE and DMT1 protein after NMDA-receptor stimulation or spatial memory training.	/pubmed/19655216	Haeger P, Alvarez A, Leal N, Adasme T, Núñez MT, Hidalgo C.	Neurotox Res. 2010 Apr;17(3):238-47. Epub 2009 Aug 5. Erratum in: Neurotox Res. 2010 Apr;17(3):248.	Neurotox Res. 2010	PubMed	citation	PMID:19655216	pubmed	19655216	create date:2009/08/06 | first author:Haeger P
Reciprocal effects of alpha-synuclein overexpression and proteasome inhibition in neuronal cells and tissue.	/pubmed/19653055	Dyllick-Brenzinger M, D'Souza CA, Dahlmann B, Kloetzel PM, Tandon A.	Neurotox Res. 2010 Apr;17(3):215-27. Epub 2009 Aug 4.	Neurotox Res. 2010	PubMed	citation	PMID:19653055	pubmed	19653055	create date:2009/08/05 | first author:Dyllick-Brenzinger M
1-Methyl-1,2,3,4-tetrahydroisoquinoline antagonizes a rise in brain dopamine metabolism, glutamate release in frontal cortex and locomotor hyperactivity produced by MK-801 but not the disruptions of prepulse inhibition, and impairment of working memory in rat.	/pubmed/19649683	Pietraszek M, Michaluk J, Romańska I, Wasik A, Gołembiowska K, Antkiewicz-Michaluk L.	Neurotox Res. 2009 Nov;16(4):390-407. Epub 2009 Aug 1.	Neurotox Res. 2009	PubMed	citation	PMID:19649683	pubmed	19649683	create date:2009/08/04 | first author:Pietraszek M
Polyunsaturated fatty acids protect against prion-mediated synapse damage in vitro.	/pubmed/19644728	Bate C, Tayebi M, Salmona M, Diomede L, Williams A.	Neurotox Res. 2010 Apr;17(3):203-14. Epub 2009 Jul 31.	Neurotox Res. 2010	PubMed	citation	PMID:19644728	pubmed	19644728	create date:2009/08/01 | first author:Bate C
Effects of omega-3 essential fatty acids (omega-3 EFAs) on motor disorders and memory dysfunction typical neuroleptic-induced: behavioral and biochemical parameter.	/pubmed/19644727	Barcelos RC, Benvegnú DM, Boufleur N, Reckziegel P, Müller LG, Pase C, Emanuelli T, Bürger ME.	Neurotox Res. 2010 Apr;17(3):228-37. Epub 2009 Jul 31.	Neurotox Res. 2010	PubMed	citation	PMID:19644727	pubmed	19644727	create date:2009/08/01 | first author:Barcelos RC
Combination treatment with ethyl pyruvate and aspirin enhances neuroprotection in the postischemic brain.	/pubmed/19636661	Kim SW, Jeong JY, Kim HJ, Seo JS, Han PL, Yoon SH, Lee JK.	Neurotox Res. 2010 Jan;17(1):39-49. Epub 2009 Jul 28.	Neurotox Res. 2010	PubMed	citation	PMID:19636661	pubmed	19636661	create date:2009/07/29 | first author:Kim SW
Potentiation of local anesthetic activity of neosaxitoxin with bupivacaine or epinephrine: development of a long-acting pain blocker.	/pubmed/19636660	Rodriguez-Navarro AJ, Lagos M, Figueroa C, Garcia C, Recabal P, Silva P, Iglesias V, Lagos N.	Neurotox Res. 2009 Nov;16(4):408-15. Epub 2009 Jul 28.	Neurotox Res. 2009	PubMed	citation	PMID:19636660	pubmed	19636660	create date:2009/07/29 | first author:Rodriguez-Navarro AJ
Single intranasal administration of 1-methyl-4-phenyl-1,2,3,6-tetrahydropyridine in C57BL/6 mice models early preclinical phase of Parkinson's disease.	/pubmed/19629612	Prediger RD, Aguiar AS Jr, Rojas-Mayorquin AE, Figueiredo CP, Matheus FC, Ginestet L, Chevarin C, Bel ED, Mongeau R, Hamon M, Lanfumey L, Raisman-Vozari R.	Neurotox Res. 2010 Feb;17(2):114-29. Epub 2009 Jul 21.	Neurotox Res. 2010	PubMed	citation	PMID:19629612	pubmed	19629612	create date:2009/07/25 | first author:Prediger RD
General anesthesia causes long-lasting disturbances in the ultrastructural properties of developing synapses in young rats.	/pubmed/19626389	Lunardi N, Ori C, Erisir A, Jevtovic-Todorovic V.	Neurotox Res. 2010 Feb;17(2):179-88. Epub 2009 Jul 21.	Neurotox Res. 2010	PubMed	citation	PMID:19626389	pubmed	19626389	create date:2009/07/25 | first author:Lunardi N
The areas of pathology, biomolecular mechanisms, and therapeutic approaches. Preface.	/pubmed/19626388	Mocchetti I.	Neurotox Res. 2009 Oct;16(3):185. No abstract available.	Neurotox Res. 2009	PubMed	citation	PMID:19626388	pubmed	19626388	create date:2009/07/25 | first author:Mocchetti I
Valproic acid is neuroprotective in the rotenone rat model of Parkinson's disease: involvement of alpha-synuclein.	/pubmed/19626387	Monti B, Gatta V, Piretti F, Raffaelli SS, Virgili M, Contestabile A.	Neurotox Res. 2010 Feb;17(2):130-41. Epub 2009 Jul 21.	Neurotox Res. 2010	PubMed	citation	PMID:19626387	pubmed	19626387	create date:2009/07/25 | first author:Monti B
Neuroprotective effect of PACAP on translational control alteration and cognitive decline in MPTP parkinsonian mice.	/pubmed/19626386	Deguil J, Chavant F, Lafay-Chebassier C, Pérault-Pochat MC, Fauconneau B, Pain S.	Neurotox Res. 2010 Feb;17(2):142-55. Epub 2009 Jul 21.	Neurotox Res. 2010	PubMed	citation	PMID:19626386	pubmed	19626386	create date:2009/07/25 | first author:Deguil J
Endogenous zinc mediates apoptotic programmed cell death in the developing brain.	/pubmed/19609831	Cho E, Hwang JJ, Han SH, Chung SJ, Koh JY, Lee JY.	Neurotox Res. 2010 Feb;17(2):156-66. Epub 2009 Jul 17.	Neurotox Res. 2010	PubMed	citation	PMID:19609831	pubmed	19609831	create date:2009/07/18 | first author:Cho E
Restoration of nigrostriatal dopamine neurons in post-MPTP treatment by the novel multifunctional brain-permeable iron chelator-monoamine oxidase inhibitor drug, M30.	/pubmed/19609632	Gal S, Zheng H, Fridkin M, Youdim MB.	Neurotox Res. 2010 Jan;17(1):15-27. Epub 2009 Jul 16.	Neurotox Res. 2010	PubMed	citation	PMID:19609632	pubmed	19609632	create date:2009/07/18 | first author:Gal S
Bortezomib induces the formation of nuclear poly(A) RNA granules enriched in Sam68 and PABPN1 in sensory ganglia neurons.	/pubmed/19609631	Casafont I, Berciano MT, Lafarga M.	Neurotox Res. 2010 Feb;17(2):167-78. Epub 2009 Jul 16.	Neurotox Res. 2010	PubMed	citation	PMID:19609631	pubmed	19609631	create date:2009/07/18 | first author:Casafont I
Biapigenin modulates the activity of the adenine nucleotide translocator in isolated rat brain mitochondria.	/pubmed/19597902	Silva BA, Oliveira PJ, Cristóvão A, Dias AC, Malva JO.	Neurotox Res. 2010 Jan;17(1):75-90. Epub 2009 Jul 14.	Neurotox Res. 2010	PubMed	citation	PMID:19597902	pubmed	19597902	create date:2009/07/15 | first author:Silva BA
Evaluation of the importance of astrocytes when screening for acute toxicity in neuronal cell systems.	/pubmed/19593679	Woehrling EK, Hill EJ, Coleman MD.	Neurotox Res. 2010 Feb;17(2):103-13. Epub 2009 Jul 11.	Neurotox Res. 2010	PubMed	citation	PMID:19593679	pubmed	19593679	create date:2009/07/14 | first author:Woehrling EK
The novel free radical scavenger, edaravone, increases neural stem cell number around the area of damage following rat traumatic brain injury.	/pubmed/19590930	Itoh T, Satou T, Nishida S, Tsubaki M, Hashimoto S, Ito H.	Neurotox Res. 2009 Nov;16(4):378-89. Epub 2009 Jul 10.	Neurotox Res. 2009	PubMed	citation	PMID:19590930	pubmed	19590930	create date:2009/07/11 | first author:Itoh T
Anthocyanins: are they beneficial in treating ethanol neurotoxicity?	/pubmed/19590929	Chen G, Luo J.	Neurotox Res. 2010 Jan;17(1):91-101. Epub 2009 Jul 10. Review.	Neurotox Res. 2010	PubMed	citation	PMID:19590929	pubmed	19590929	create date:2009/07/11 | first author:Chen G
Injectable hydrogels providing sustained delivery of vascular endothelial growth factor are neuroprotective in a rat model of Huntington's disease.	/pubmed/19588214	Emerich DF, Mooney DJ, Storrie H, Babu RS, Kordower JH.	Neurotox Res. 2010 Jan;17(1):66-74. Epub 2009 Jul 9.	Neurotox Res. 2010	PubMed	citation	PMID:19588214	pubmed	19588214	create date:2009/07/10 | first author:Emerich DF
Doxycycline is neuroprotective against nigral dopaminergic degeneration by a dual mechanism involving MMP-3.	/pubmed/19582534	Cho Y, Son HJ, Kim EM, Choi JH, Kim ST, Ji IJ, Choi DH, Joh TH, Kim YS, Hwang O.	Neurotox Res. 2009 Nov;16(4):361-71. Epub 2009 Jul 7.	Neurotox Res. 2009	PubMed	citation	PMID:19582534	pubmed	19582534	create date:2009/07/08 | first author:Cho Y
Methylacridinium and its cholinergic properties.	/pubmed/19565307	Soukup O, Proska J, Binder J, Karasova JZ, Tobin G, Jun D, Marek J, Musílek K, Fusek J, Kuca K.	Neurotox Res. 2009 Nov;16(4):372-7. Epub 2009 Jun 30.	Neurotox Res. 2009	PubMed	citation	PMID:19565307	pubmed	19565307	create date:2009/07/01 | first author:Soukup O
4-Hydroxy-2-nonenal induces mitochondrial dysfunction and aberrant axonal outgrowth in adult sensory neurons that mimics features of diabetic neuropathy.	/pubmed/19557324	Akude E, Zherebitskaya E, Roy Chowdhury SK, Girling K, Fernyhough P.	Neurotox Res. 2010 Jan;17(1):28-38. Epub 2009 Jun 26.	Neurotox Res. 2010	PubMed	citation	PMID:19557324	pubmed	19557324	create date:2009/06/27 | first author:Akude E
Oxidized low-density lipoprotein-induced matrix metalloproteinase-9 expression via PKC-delta/p42/p44 MAPK/Elk-1 cascade in brain astrocytes.	/pubmed/19554388	Wang HH, Hsieh HL, Wu CY, Yang CM.	Neurotox Res. 2010 Jan;17(1):50-65. Epub 2009 Jun 25.	Neurotox Res. 2010	PubMed	citation	PMID:19554388	pubmed	19554388	create date:2009/06/26 | first author:Wang HH
Withania somnifera prevents morphine withdrawal-induced decrease in spine density in nucleus accumbens shell of rats: a confocal laser scanning microscopy study.	/pubmed/19551457	Kasture S, Vinci S, Ibba F, Puddu A, Marongiu M, Murali B, Pisanu A, Lecca D, Zernig G, Acquas E.	Neurotox Res. 2009 Nov;16(4):343-55. Epub 2009 Jun 24.	Neurotox Res. 2009	PubMed	citation	PMID:19551457	pubmed	19551457	create date:2009/06/25 | first author:Kasture S
Role of synucleins in Alzheimer's disease.	/pubmed/19551456	Crews L, Tsigelny I, Hashimoto M, Masliah E.	Neurotox Res. 2009 Oct;16(3):306-17. Epub 2009 Jun 24.	Neurotox Res. 2009	PubMed	citation	PMID:19551456	pubmed	19551456	create date:2009/06/25 | first author:Crews L
CXCR4 and CXCL12 expression is increased in the nigro-striatal system of Parkinson's disease.	/pubmed/19551455	Shimoji M, Pagan F, Healton EB, Mocchetti I.	Neurotox Res. 2009 Oct;16(3):318-28. Epub 2009 Jun 24.	Neurotox Res. 2009	PubMed	citation	PMID:19551455	pubmed	19551455	create date:2009/06/25 | first author:Shimoji M
Zinc deficiency reduces neurogenesis accompanied by neuronal apoptosis through caspase-dependent and -independent signaling pathways.	/pubmed/19548052	Gao HL, Zheng W, Xin N, Chi ZH, Wang ZY, Chen J, Wang ZY.	Neurotox Res. 2009 Nov;16(4):416-25. Epub 2009 Jun 23.	Neurotox Res. 2009	PubMed	citation	PMID:19548052	pubmed	19548052	create date:2009/06/24 | first author:Gao HL
Sera from children with autism alter proliferation of human neuronal progenitor cells exposed to oxidation.	/pubmed/19526302	Mazur-Kolecka B, Cohen IL, Jenkins EC, Flory M, Merz G, Ted Brown W, Frackowiak J.	Neurotox Res. 2009 Jul;16(1):87-95. Epub 2009 Apr 18.	Neurotox Res. 2009	PubMed	citation	PMID:19526302	pubmed	19526302	create date:2009/06/16 | first author:Mazur-Kolecka B
Mechanism for quinolinic acid cytotoxicity in human astrocytes and neurons.	/pubmed/19526301	Braidy N, Grant R, Adams S, Brew BJ, Guillemin GJ.	Neurotox Res. 2009 Jul;16(1):77-86. Epub 2009 Apr 18.	Neurotox Res. 2009	PubMed	citation	PMID:19526301	pubmed	19526301	create date:2009/06/16 | first author:Braidy N
Protection against chronic hypoperfusion-induced retinal neurodegeneration by PARP inhibition via activation of PI-3-kinase Akt pathway and suppression of JNK and p38 MAP kinases.	/pubmed/19526300	Mester L, Szabo A, Atlasz T, Szabadfi K, Reglodi D, Kiss P, Racz B, Tamas A, Gallyas F Jr, Sumegi B, Hocsak E, Gabriel R, Kovacs K.	Neurotox Res. 2009 Jul;16(1):68-76. Epub 2009 Apr 9.	Neurotox Res. 2009	PubMed	citation	PMID:19526300	pubmed	19526300	create date:2009/06/16 | first author:Mester L
Efficacy of eight experimental bispyridinium oximes against paraoxon-induced mortality: comparison with the conventional oximes pralidoxime and obidoxime.	/pubmed/19526299	Nurulain SM, Lorke DE, Hasan MY, Shafiullah M, Kuca K, Musilek K, Petroianu GA.	Neurotox Res. 2009 Jul;16(1):60-7. Epub 2009 Apr 7.	Neurotox Res. 2009	PubMed	citation	PMID:19526299	pubmed	19526299	create date:2009/06/16 | first author:Nurulain SM
The ANKK1 kinase gene and psychiatric disorders.	/pubmed/19526298	Ponce G, Pérez-González R, Aragüés M, Palomo T, Rodríguez-Jiménez R, Jiménez-Arriero MA, Hoenicka J.	Neurotox Res. 2009 Jul;16(1):50-9. Epub 2009 Apr 7.	Neurotox Res. 2009	PubMed	citation	PMID:19526298	pubmed	19526298	create date:2009/06/16 | first author:Ponce G
Effect of microglia activation on dopaminergic neuronal injury induced by manganese, and its possible mechanism.	/pubmed/19526297	Liu M, Cai T, Zhao F, Zheng G, Wang Q, Chen Y, Huang C, Luo W, Chen J.	Neurotox Res. 2009 Jul;16(1):42-9. Epub 2009 Mar 25.	Neurotox Res. 2009	PubMed	citation	PMID:19526297	pubmed	19526297	create date:2009/06/16 | first author:Liu M
The janus face of resveratrol in astroglial cells.	/pubmed/19526296	Quincozes-Santos A, Nardin P, de Souza DF, Gelain DP, Moreira JC, Latini A, Gonçalves CA, Gottfried C.	Neurotox Res. 2009 Jul;16(1):30-41. Epub 2009 Mar 26.	Neurotox Res. 2009	PubMed	citation	PMID:19526296	pubmed	19526296	create date:2009/06/16 | first author:Quincozes-Santos A
The brain uncoupling protein UCP4 attenuates mitochondrial toxin-induced cell death: role of extracellular signal-regulated kinases in bioenergetics adaptation and cell survival.	/pubmed/19526295	Wei Z, Chigurupati S, Bagsiyao P, Henriquez A, Chan SL.	Neurotox Res. 2009 Jul;16(1):14-29. Epub 2009 Mar 25.	Neurotox Res. 2009	PubMed	citation	PMID:19526295	pubmed	19526295	create date:2009/06/16 | first author:Wei Z
Amyloid-beta-induced ion flux in artificial lipid bilayers and neuronal cells: resolving a controversy.	/pubmed/19526294	Capone R, Quiroz FG, Prangkio P, Saluja I, Sauer AM, Bautista MR, Turner RS, Yang J, Mayer M.	Neurotox Res. 2009 Jul;16(1):1-13. Epub 2009 Mar 19.	Neurotox Res. 2009	PubMed	citation	PMID:19526294	pubmed	19526294	create date:2009/06/16 | first author:Capone R
Activation of group III metabotropic glutamate receptor reduces intracellular calcium in beta-amyloid peptide [31-35]-treated cortical neurons.	/pubmed/19526293	Zhao L, Zhao ST, Qian ZM, Zhang C, Wu XM, Du F, Ke Y.	Neurotox Res. 2009 Aug;16(2):174-83. Epub 2009 Jun 9.	Neurotox Res. 2009	PubMed	citation	PMID:19526293	pubmed	19526293	create date:2009/06/16 | first author:Zhao L
Nitric oxide-mediated toxicity in paraquat-exposed SH-SY5Y cells: a protective role of 7-nitroindazole.	/pubmed/19526292	Ortiz-Ortiz MA, Morán JM, González-Polo RA, Niso-Santano M, Soler G, Bravo-San Pedro JM, Fuentes JM.	Neurotox Res. 2009 Aug;16(2):160-73. Epub 2009 May 30.	Neurotox Res. 2009	PubMed	citation	PMID:19526292	pubmed	19526292	create date:2009/06/16 | first author:Ortiz-Ortiz MA
Glyceraldehyde-3-phosphate dehydrogenase-monoamine oxidase B-mediated cell death-induced by ethanol is prevented by rasagiline and 1-R-aminoindan.	/pubmed/19526291	Ou XM, Lu D, Johnson C, Chen K, Youdim MB, Rajkowska G, Shih JC.	Neurotox Res. 2009 Aug;16(2):148-59. Epub 2009 May 28.	Neurotox Res. 2009	PubMed	citation	PMID:19526291	pubmed	19526291	create date:2009/06/16 | first author:Ou XM
Neurodegeneration in newborn rats following propofol and sevoflurane anesthesia.	/pubmed/19526290	Bercker S, Bert B, Bittigau P, Felderhoff-Müser U, Bührer C, Ikonomidou C, Weise M, Kaisers UX, Kerner T.	Neurotox Res. 2009 Aug;16(2):140-7. Epub 2009 May 27.	Neurotox Res. 2009	PubMed	citation	PMID:19526290	pubmed	19526290	create date:2009/06/16 | first author:Bercker S
Title	URL	Description	Details	ShortDetails	Resource	Type	Identifiers	Db	EntrezUID	Properties
Progressive dopaminergic degeneration in the chronic MPTPp mouse model of Parkinson's disease.	/pubmed/19526289	Schintu N, Frau L, Ibba M, Garau A, Carboni E, Carta AR.	Neurotox Res. 2009 Aug;16(2):127-39. Epub 2009 May 27.	Neurotox Res. 2009	PubMed	citation	PMID:19526289	pubmed	19526289	create date:2009/06/16 | first author:Schintu N
Redox activated MAP kinase death signaling cascade initiated by ASK1 is not activated in female mice following MPTP: novel mechanism of neuroprotection.	/pubmed/19526288	Saeed U, Karunakaran S, Meka DP, Koumar RC, Ramakrishnan S, Joshi SD, Nidadavolu P, Ravindranath V.	Neurotox Res. 2009 Aug;16(2):116-26. Epub 2009 May 1.	Neurotox Res. 2009	PubMed	citation	PMID:19526288	pubmed	19526288	create date:2009/06/16 | first author:Saeed U
Atorvastatin prevents hippocampal cell death due to quinolinic acid-induced seizures in mice by increasing Akt phosphorylation and glutamate uptake.	/pubmed/19526287	Piermartiri TC, Vandresen-Filho S, de Araújo Herculano B, Martins WC, Dal'agnolo D, Stroeh E, Carqueja CL, Boeck CR, Tasca CI.	Neurotox Res. 2009 Aug;16(2):106-15. Epub 2009 May 2.	Neurotox Res. 2009	PubMed	citation	PMID:19526287	pubmed	19526287	create date:2009/06/16 | first author:Piermartiri TC
Polychlorinated biphenyls PCB 153 and PCB 126 impair the glutamate-nitric oxide-cGMP pathway in cerebellar neurons in culture by different mechanisms.	/pubmed/19526286	Llansola M, Piedrafita B, Rodrigo R, Montoliu C, Felipo V.	Neurotox Res. 2009 Aug;16(2):97-105. Epub 2009 Apr 29.	Neurotox Res. 2009	PubMed	citation	PMID:19526286	pubmed	19526286	create date:2009/06/16 | first author:Llansola M
Metabolic control analysis in a cellular model of elevated MAO-B: relevance to Parkinson's disease.	/pubmed/19526285	Mallajosyula JK, Chinta SJ, Rajagopalan S, Nicholls DG, Andersen JK.	Neurotox Res. 2009 Oct;16(3):186-93. Epub 2009 Mar 5.	Neurotox Res. 2009	PubMed	citation	PMID:19526285	pubmed	19526285	create date:2009/06/16 | first author:Mallajosyula JK
Additive protective effects of donepezil and nicotine against salsolinol-induced cytotoxicity in SH-SY5Y cells.	/pubmed/19526284	Das JR, Tizabi Y.	Neurotox Res. 2009 Oct;16(3):194-204. Epub 2009 Mar 20.	Neurotox Res. 2009	PubMed	citation	PMID:19526284	pubmed	19526284	create date:2009/06/16 | first author:Das JR
Role of Tat protein in HIV neuropathogenesis.	/pubmed/19526283	Li W, Li G, Steiner J, Nath A.	Neurotox Res. 2009 Oct;16(3):205-20. Epub 2009 Mar 21. Review.	Neurotox Res. 2009	PubMed	citation	PMID:19526283	pubmed	19526283	create date:2009/06/16 | first author:Li W
Cell cycle activation and CNS injury.	/pubmed/19526282	Stoica BA, Byrnes KR, Faden AI.	Neurotox Res. 2009 Oct;16(3):221-37. Epub 2009 Apr 21.	Neurotox Res. 2009	PubMed	citation	PMID:19526282	pubmed	19526282	create date:2009/06/16 | first author:Stoica BA
Mutant alpha-synuclein overexpression mediates early proinflammatory activity.	/pubmed/19526281	Su X, Federoff HJ, Maguire-Zeiss KA.	Neurotox Res. 2009 Oct;16(3):238-54. Epub 2009 Apr 28.	Neurotox Res. 2009	PubMed	citation	PMID:19526281	pubmed	19526281	create date:2009/06/16 | first author:Su X
Commentary: Regulating proNGF action: multiple targets for therapeutic intervention.	/pubmed/19526280	Hempstead BL.	Neurotox Res. 2009 Oct;16(3):255-60. Epub 2009 Apr 28.	Neurotox Res. 2009	PubMed	citation	PMID:19526280	pubmed	19526280	create date:2009/06/16 | first author:Hempstead BL
Nur(R1)turing a notion on the etiopathogenesis of Parkinson's disease.	/pubmed/19526279	Federoff HJ.	Neurotox Res. 2009 Oct;16(3):261-70. Epub 2009 Apr 24.	Neurotox Res. 2009	PubMed	citation	PMID:19526279	pubmed	19526279	create date:2009/06/16 | first author:Federoff HJ
Molecular and neurochemical mechanisms in PD pathogenesis.	/pubmed/19526278	Paris I, Lozano J, Perez-Pastene C, Muñoz P, Segura-Aguilar J.	Neurotox Res. 2009 Oct;16(3):271-9. Epub 2009 May 20.	Neurotox Res. 2009	PubMed	citation	PMID:19526278	pubmed	19526278	create date:2009/06/16 | first author:Paris I
IGF-1 and pAKT signaling promote hippocampal CA1 neuronal survival following injury to dentate granule cells.	/pubmed/19526277	Wine RN, McPherson CA, Harry GJ.	Neurotox Res. 2009 Oct;16(3):280-92. Epub 2009 May 28.	Neurotox Res. 2009	PubMed	citation	PMID:19526277	pubmed	19526277	create date:2009/06/16 | first author:Wine RN
Nitric oxide as an initiator of brain lesions during the development of Alzheimer disease.	/pubmed/19526276	Aliev G, Palacios HH, Lipsitt AE, Fischbach K, Lamb BT, Obrenovich ME, Morales L, Gasimov E, Bragin V.	Neurotox Res. 2009 Oct;16(3):293-305. Epub 2009 May 30.	Neurotox Res. 2009	PubMed	citation	PMID:19526276	pubmed	19526276	create date:2009/06/16 | first author:Aliev G
Comparative neuroprotective effects of rasagiline and aminoindan with selegiline on dexamethasone-induced brain cell apoptosis.	/pubmed/19384601	Tazik S, Johnson S, Lu D, Johnson C, Youdim MB, Stockmeier CA, Ou XM.	Neurotox Res. 2009 Apr;15(3):284-90. Epub 2009 Feb 28.	Neurotox Res. 2009	PubMed	citation	PMID:19384601	pubmed	19384601	create date:2009/04/23 | first author:Tazik S
Small-molecule mediated neuroprotection in an in situ model of tauopathy.	/pubmed/19384600	Honson NS, Jensen JR, Abraha A, Hall GF, Kuret J.	Neurotox Res. 2009 Apr;15(3):274-83. Epub 2009 Feb 26.	Neurotox Res. 2009	PubMed	citation	PMID:19384600	pubmed	19384600	create date:2009/04/23 | first author:Honson NS
Methylene blue provides behavioral and metabolic neuroprotection against optic neuropathy.	/pubmed/19384599	Rojas JC, John JM, Lee J, Gonzalez-Lima F.	Neurotox Res. 2009 Apr;15(3):260-73. Epub 2009 Feb 24.	Neurotox Res. 2009	PubMed	citation	PMID:19384599	pubmed	19384599	create date:2009/04/23 | first author:Rojas JC
Methamphetamine preconditioning: differential protective effects on monoaminergic systems in the rat brain.	/pubmed/19384598	Cadet JL, Krasnova IN, Ladenheim B, Cai NS, McCoy MT, Atianjoh FE.	Neurotox Res. 2009 Apr;15(3):252-9. Epub 2009 Feb 24.	Neurotox Res. 2009	PubMed	citation	PMID:19384598	pubmed	19384598	create date:2009/04/23 | first author:Cadet JL
Histaminergic activity in a rodent model of Parkinson's disease.	/pubmed/19384597	Nowak P, Noras L, Jochem J, Szkilnik R, Brus H, Körossy E, Drab J, Kostrzewa RM, Brus R.	Neurotox Res. 2009 Apr;15(3):246-51. Epub 2009 Feb 28.	Neurotox Res. 2009	PubMed	citation	PMID:19384597	pubmed	19384597	create date:2009/04/23 | first author:Nowak P
Methamphetamine induces long-term alterations in reactivity to environmental stimuli: correlation with dopaminergic and serotonergic toxicity.	/pubmed/19384596	Bortolato M, Frau R, Piras AP, Luesu W, Bini V, Diaz G, Gessa G, Ennas MG, Castelli MP.	Neurotox Res. 2009 Apr;15(3):232-45. Epub 2009 Feb 25.	Neurotox Res. 2009	PubMed	citation	PMID:19384596	pubmed	19384596	create date:2009/04/23 | first author:Bortolato M
Fifteen-year experience in treating blepharospasm with Botox or Dysport: same toxin, two drugs.	/pubmed/19384595	Bentivoglio AR, Fasano A, Ialongo T, Soleti F, Lo Fermo S, Albanese A.	Neurotox Res. 2009 Apr;15(3):224-31. Epub 2009 Feb 24.	Neurotox Res. 2009	PubMed	citation	PMID:19384595	pubmed	19384595	create date:2009/04/23 | first author:Bentivoglio AR
Neonatal fluoxetine exposure affects the neuronal structure in the somatosensory cortex and somatosensory-related behaviors in adolescent rats.	/pubmed/19384594	Lee LJ.	Neurotox Res. 2009 Apr;15(3):212-23. Epub 2009 Mar 4.	Neurotox Res. 2009	PubMed	citation	PMID:19384594	pubmed	19384594	create date:2009/04/23 | first author:Lee LJ
Potential of choroid plexus epithelial cell grafts for neuroprotection in Huntington's disease: what remains before considering clinical trials.	/pubmed/19384593	Emerich DF, Borlongan CV.	Neurotox Res. 2009 Apr;15(3):205-11. Epub 2009 Feb 24.	Neurotox Res. 2009	PubMed	citation	PMID:19384593	pubmed	19384593	create date:2009/04/23 | first author:Emerich DF
P2X7 nucleotide receptor is coupled to GSK-3 inhibition and neuroprotection in cerebellar granule neurons.	/pubmed/19384592	Ortega F, Pérez-Sen R, Delicado EG, Miras-Portugal MT.	Neurotox Res. 2009 Apr;15(3):193-204. Epub 2009 Feb 24.	Neurotox Res. 2009	PubMed	citation	PMID:19384592	pubmed	19384592	create date:2009/04/23 | first author:Ortega F
The mitochondrial ATP-sensitive potassium channel blocker 5-hydroxydecanoate inhibits toxicity of 6-hydroxydopamine on dopaminergic neurons.	/pubmed/19384591	Rodriguez-Pallares J, Parga JA, Joglar B, Guerra MJ, Labandeira-Garcia JL.	Neurotox Res. 2009 Jan;15(1):82-95. Epub 2009 Feb 24.	Neurotox Res. 2009	PubMed	citation	PMID:19384591	pubmed	19384591	create date:2009/04/23 | first author:Rodriguez-Pallares J
Diabetic hyperglycemia aggravates seizures and status epilepticus-induced hippocampal damage.	/pubmed/19384590	Huang CW, Cheng JT, Tsai JJ, Wu SN, Huang CC.	Neurotox Res. 2009 Jan;15(1):71-81. Epub 2009 Feb 18.	Neurotox Res. 2009	PubMed	citation	PMID:19384590	pubmed	19384590	create date:2009/04/23 | first author:Huang CW
PGF(2alpha) FP receptor contributes to brain damage following transient focal brain ischemia.	/pubmed/19384589	Saleem S, Ahmad AS, Maruyama T, Narumiya S, Doré S.	Neurotox Res. 2009 Jan;15(1):62-70. Epub 2009 Feb 11.	Neurotox Res. 2009	PubMed	citation	PMID:19384589	pubmed	19384589	create date:2009/04/23 | first author:Saleem S
Disubstituted diaryl diselenides inhibit [3H]-serotonin uptake in rats.	/pubmed/19384588	Borges VC, Savegnago L, Dadalt G, Nogueira CW.	Neurotox Res. 2009 Jan;15(1):57-61. Epub 2009 Feb 5.	Neurotox Res. 2009	PubMed	citation	PMID:19384588	pubmed	19384588	create date:2009/04/23 | first author:Borges VC
Substance P upregulates LTB4 in rat adherent macrophages from granuloma induced by KMnO4.	/pubmed/19384587	Castellani ML, Conti P, Felaco M, Vecchiet J, Ciampoli C, Cerulli G, Boscolo P, Theoharides TC.	Neurotox Res. 2009 Jan;15(1):49-56. Epub 2009 Feb 18.	Neurotox Res. 2009	PubMed	citation	PMID:19384587	pubmed	19384587	create date:2009/04/23 | first author:Castellani ML
Molecular determinants of multiple effects of nickel on NMDA receptor channels.	/pubmed/19384586	Gavazzo P, Guida P, Zanardi I, Marchetti C.	Neurotox Res. 2009 Jan;15(1):38-48. Epub 2009 Feb 5.	Neurotox Res. 2009	PubMed	citation	PMID:19384586	pubmed	19384586	create date:2009/04/23 | first author:Gavazzo P
Protective effect of memantine against Doxorubicin toxicity in primary neuronal cell cultures: influence a development stage.	/pubmed/19384585	Jantas D, Lason W.	Neurotox Res. 2009 Jan;15(1):24-37. Epub 2009 Feb 4.	Neurotox Res. 2009	PubMed	citation	PMID:19384585	pubmed	19384585	create date:2009/04/23 | first author:Jantas D
1-Benzyl-1,2,3,4-tetrahydroisoquinoline, an endogenous parkinsonism-inducing toxin, strongly potentiates MAO-dependent dopamine oxidation and impairs dopamine release: ex vivo and in vivo neurochemical studies.	/pubmed/19384584	Wasik A, Romańska I, Antkiewicz-Michaluk L.	Neurotox Res. 2009 Jan;15(1):15-23. Epub 2009 Feb 10.	Neurotox Res. 2009	PubMed	citation	PMID:19384584	pubmed	19384584	create date:2009/04/23 | first author:Wasik A
Consumption of grape seed extract prevents amyloid-beta deposition and attenuates inflammation in brain of an Alzheimer's disease mouse.	/pubmed/19384583	Wang YJ, Thomas P, Zhong JH, Bi FF, Kosaraju S, Pollard A, Fenech M, Zhou XF.	Neurotox Res. 2009 Jan;15(1):3-14. Epub 2009 Feb 10.	Neurotox Res. 2009	PubMed	citation	PMID:19384583	pubmed	19384583	create date:2009/04/23 | first author:Wang YJ
Ocular manifestations of crystal methamphetamine use.	/pubmed/19384581	Hazin R, Cadet JL, Kahook MY, Saed D.	Neurotox Res. 2009 Feb;15(2):187-91. Epub 2009 Feb 28. Review.	Neurotox Res. 2009	PubMed	citation	PMID:19384581	pubmed	19384581	create date:2009/04/23 | first author:Hazin R
Effect of chronic and subchronic organic solvents exposure on balance control of workers in plant manufacturing adhesive materials.	/pubmed/19384580	Herpin G, Gargouri I, Gauchard GC, Nisse C, Khadhraoui M, Elleuch B, Zmirou-Navier D, Perrin PP.	Neurotox Res. 2009 Feb;15(2):179-86. Epub 2009 Feb 25.	Neurotox Res. 2009	PubMed	citation	PMID:19384580	pubmed	19384580	create date:2009/04/23 | first author:Herpin G
A chronic iron-deficient/high-manganese diet in rodents results in increased brain oxidative stress and behavioral deficits in the morris water maze.	/pubmed/19384579	Fitsanakis VA, Thompson KN, Deery SE, Milatovic D, Shihabi ZK, Erikson KM, Brown RW, Aschner M.	Neurotox Res. 2009 Feb;15(2):167-78. Epub 2009 Feb 21.	Neurotox Res. 2009	PubMed	citation	PMID:19384579	pubmed	19384579	create date:2009/04/23 | first author:Fitsanakis VA
Effect of adenosine A(2A) receptor antagonists on L-DOPA-induced hydroxyl radical formation in rat striatum.	/pubmed/19384578	Gołembiowska K, Dziubina A, Kowalska M, Kamińska K.	Neurotox Res. 2009 Feb;15(2):155-66. Epub 2009 Mar 5.	Neurotox Res. 2009	PubMed	citation	PMID:19384578	pubmed	19384578	create date:2009/04/23 | first author:Gołembiowska K
Dual modulation of ERK1/2 and p38 MAP kinase activities induced by minocycline reverses the neurotoxic effects of the prion protein fragment 90-231.	/pubmed/19384577	Corsaro A, Thellung S, Chiovitti K, Villa V, Simi A, Raggi F, Paludi D, Russo C, Aceto A, Florio T.	Neurotox Res. 2009 Feb;15(2):138-54. Epub 2009 Feb 26.	Neurotox Res. 2009	PubMed	citation	PMID:19384577	pubmed	19384577	create date:2009/04/23 | first author:Corsaro A
Low doses of carbon monoxide protect against experimental focal brain ischemia.	/pubmed/19384576	Zeynalov E, Doré S.	Neurotox Res. 2009 Feb;15(2):133-7. Epub 2009 Feb 21.	Neurotox Res. 2009	PubMed	citation	PMID:19384576	pubmed	19384576	create date:2009/04/23 | first author:Zeynalov E
Chronic dietary administration of valproic acid protects neurons of the rat nucleus basalis magnocellularis from ibotenic acid neurotoxicity.	/pubmed/19384575	Eleuteri S, Monti B, Brignani S, Contestabile A.	Neurotox Res. 2009 Feb;15(2):127-32. Epub 2009 Mar 4.	Neurotox Res. 2009	PubMed	citation	PMID:19384575	pubmed	19384575	create date:2009/04/23 | first author:Eleuteri S
Unconjugated TAT carrier peptide protects against excitotoxicity.	/pubmed/19384574	Vaslin A, Rummel C, Clarke PG.	Neurotox Res. 2009 Feb;15(2):123-6. Epub 2009 Feb 24.	Neurotox Res. 2009	PubMed	citation	PMID:19384574	pubmed	19384574	create date:2009/04/23 | first author:Vaslin A
Assessment of symptomatic and neuroprotective efficacy of Mucuna pruriens seed extract in rodent model of Parkinson's disease.	/pubmed/19384573	Kasture S, Pontis S, Pinna A, Schintu N, Spina L, Longoni R, Simola N, Ballero M, Morelli M.	Neurotox Res. 2009 Feb;15(2):111-22. Epub 2009 Feb 20.	Neurotox Res. 2009	PubMed	citation	PMID:19384573	pubmed	19384573	create date:2009/04/23 | first author:Kasture S
Modulation of behavior by expected reward magnitude depends on dopamine in the dorsomedial striatum.	/pubmed/19384572	Calaminus C, Hauber W.	Neurotox Res. 2009 Feb;15(2):97-110. Epub 2009 Feb 12.	Neurotox Res. 2009	PubMed	citation	PMID:19384572	pubmed	19384572	create date:2009/04/23 | first author:Calaminus C
Metallothionein treatment attenuates microglial activation and expression of neurotoxic quinolinic acid following traumatic brain injury.	/pubmed/19384571	Chung RS, Leung YK, Butler CW, Chen Y, Eaton ED, Pankhurst MW, West AK, Guillemin GJ.	Neurotox Res. 2009 May;15(4):381-9. Epub 2009 Mar 20.	Neurotox Res. 2009	PubMed	citation	PMID:19384571	pubmed	19384571	create date:2009/04/23 | first author:Chung RS
Non-hypoxic stabilization of hypoxia-inducible factor alpha (HIF-alpha): relevance in neural progenitor/stem cells.	/pubmed/19384570	Milosevic J, Adler I, Manaenko A, Schwarz SC, Walkinshaw G, Arend M, Flippin LA, Storch A, Schwarz J.	Neurotox Res. 2009 May;15(4):367-80. Epub 2009 Mar 20.	Neurotox Res. 2009	PubMed	citation	PMID:19384570	pubmed	19384570	create date:2009/04/23 | first author:Milosevic J
Nicotine induces sensitization of turning behavior in 6-hydroxydopamine lesioned rats.	/pubmed/19384569	Gregório ML, Wietzikoski EC, Ferro MM, Silveira JL, Vital MA, Da Cunha C.	Neurotox Res. 2009 May;15(4):359-66. Epub 2009 Mar 18.	Neurotox Res. 2009	PubMed	citation	PMID:19384569	pubmed	19384569	create date:2009/04/23 | first author:Gregório ML
Neuronal and glial alterations due to focal cortical hypoxia induced by direct cobalt chloride (CoCl2) brain injection.	/pubmed/19384568	Caltana L, Merelli A, Lazarowski A, Brusco A.	Neurotox Res. 2009 May;15(4):348-58. Epub 2009 Mar 20.	Neurotox Res. 2009	PubMed	citation	PMID:19384568	pubmed	19384568	create date:2009/04/23 | first author:Caltana L
Neuroprotective effect of ghrelin in the 1-methyl-4-phenyl-1,2,3,6-tetrahydropyridine mouse model of Parkinson's disease by blocking microglial activation.	/pubmed/19384567	Moon M, Kim HG, Hwang L, Seo JH, Kim S, Hwang S, Kim S, Lee D, Chung H, Oh MS, Lee KT, Park S.	Neurotox Res. 2009 May;15(4):332-47. Epub 2009 Mar 17.	Neurotox Res. 2009	PubMed	citation	PMID:19384567	pubmed	19384567	create date:2009/04/23 | first author:Moon M
Cyanidin-3-glucoside reverses ethanol-induced inhibition of neurite outgrowth: role of glycogen synthase kinase 3 Beta.	/pubmed/19384566	Chen G, Bower KA, Xu M, Ding M, Shi X, Ke ZJ, Luo J.	Neurotox Res. 2009 May;15(4):321-31. Epub 2009 Mar 4.	Neurotox Res. 2009	PubMed	citation	PMID:19384566	pubmed	19384566	create date:2009/04/23 | first author:Chen G
Behavioral perturbations after prenatal neurogenesis disturbance in female rat.	/pubmed/19384565	Hazane F, Krebs MO, Jay TM, Le Pen G.	Neurotox Res. 2009 May;15(4):311-20. Epub 2009 Mar 6.	Neurotox Res. 2009	PubMed	citation	PMID:19384565	pubmed	19384565	create date:2009/04/23 | first author:Hazane F
Title	URL	Description	Details	ShortDetails	Resource	Type	Identifiers	Db	EntrezUID	Properties
5-Hydroxyanthranilic acid, a tryptophan metabolite, generates oxidative stress and neuronal death via p38 activation in cultured cerebellar granule neurones.	/pubmed/19384564	Smith AJ, Smith RA, Stone TW.	Neurotox Res. 2009 May;15(4):303-10. Epub 2009 Mar 4.	Neurotox Res. 2009	PubMed	citation	PMID:19384564	pubmed	19384564	create date:2009/04/23 | first author:Smith AJ
The depressive phenotype induced in adult female rats by adolescent exposure to THC is associated with cognitive impairment and altered neuroplasticity in the prefrontal cortex.	/pubmed/19384563	Rubino T, Realini N, Braida D, Alberio T, Capurro V, Viganò D, Guidali C, Sala M, Fasano M, Parolaro D.	Neurotox Res. 2009 May;15(4):291-302. Epub 2009 Feb 28.	Neurotox Res. 2009	PubMed	citation	PMID:19384563	pubmed	19384563	create date:2009/04/23 | first author:Rubino T
Unregulated mitochondrial GSK3beta activity results in NADH: ubiquinone oxidoreductase deficiency.	/pubmed/19073440	King TD, Clodfelder-Miller B, Barksdale KA, Bijur GN.	Neurotox Res. 2008 Dec;14(4):367-82.	Neurotox Res. 2008	PubMed	citation	PMID:19073440	pubmed	19073440	create date:2008/12/17 | first author:King TD
An experimental model for the study of cognitive disorders: the hippocampus and associative learning in mice.	/pubmed/19073439	Delgado-García JM, Gruart A.	Neurotox Res. 2008 Dec;14(4):359-66.	Neurotox Res. 2008	PubMed	citation	PMID:19073439	pubmed	19073439	create date:2008/12/17 | first author:Delgado-García JM
Reconsolidation and the fate of consolidated memories.	/pubmed/19073438	Bevilaqua LR, Medina JH, Izquierdo I, Cammarota M.	Neurotox Res. 2008 Dec;14(4):353-8. Review.	Neurotox Res. 2008	PubMed	citation	PMID:19073438	pubmed	19073438	create date:2008/12/17 | first author:Bevilaqua LR
Selective blockade of PGE2 EP1 receptor protects brain against experimental ischemia and excitotoxicity, and hippocampal slice cultures against oxygen-glucose deprivation.	/pubmed/19073437	Ahmad AS, Yun YT, Ahmad M, Maruyama T, Doré S.	Neurotox Res. 2008 Dec;14(4):343-51.	Neurotox Res. 2008	PubMed	citation	PMID:19073437	pubmed	19073437	create date:2008/12/17 | first author:Ahmad AS
Modulation of alpha-synuclein expression in transgenic animals for modelling synucleinopathies--is the juice worth the squeeze?	/pubmed/19073436	Buchman VL, Ninkina N.	Neurotox Res. 2008 Dec;14(4):329-41. Review.	Neurotox Res. 2008	PubMed	citation	PMID:19073436	pubmed	19073436	create date:2008/12/17 | first author:Buchman VL
Covalent arylation of metallothionein by oxidized dopamine products: a possible mechanism for zinc-mediated enhancement of dopaminergic neuron survival.	/pubmed/19073435	Gauthier MA, Eibl JK, Crispo JA, Ross GM.	Neurotox Res. 2008 Dec;14(4):317-28.	Neurotox Res. 2008	PubMed	citation	PMID:19073435	pubmed	19073435	create date:2008/12/17 | first author:Gauthier MA
Effect of methamphetamine neurotoxicity on learning-induced Arc mRNA expression in identified striatal efferent neurons.	/pubmed/19073434	Daberkow DP, Riedy MD, Kesner RP, Keefe KA.	Neurotox Res. 2008 Dec;14(4):307-15.	Neurotox Res. 2008	PubMed	citation	PMID:19073434	pubmed	19073434	create date:2008/12/17 | first author:Daberkow DP
Dopamine induces supernumerary centrosomes and subsequent cell death through Cdk2 up-regulation in dopaminergic neuronal cells.	/pubmed/19073433	Diaz-Corrales FJ, Asanuma M, Miyazaki I, Miyoshi K, Hattori N, Ogawa N.	Neurotox Res. 2008 Dec;14(4):295-305.	Neurotox Res. 2008	PubMed	citation	PMID:19073433	pubmed	19073433	create date:2008/12/17 | first author:Diaz-Corrales FJ
The molecular cascades of long-term potentiation underlie memory consolidation of one-trial avoidance in the CA1 region of the dorsal hippocampus, but not in the basolateral amygdala or the neocortex.	/pubmed/19073432	Izquierdo I, Bevilaqua LR, Rossato JI, da Silva WC, Bonini J, Medina JH, Cammarota M.	Neurotox Res. 2008 Oct;14(2-3):273-94. Review.	Neurotox Res. 2008	PubMed	citation	PMID:19073432	pubmed	19073432	create date:2008/12/17 | first author:Izquierdo I
Non-cognitive psychopathological symptoms associated with incident mild cognitive impairment and dementia, Alzheimer's type.	/pubmed/19073431	Lobo A, López-Antón R, de-la-Cámara C, Quintanilla MA, Campayo A, Saz P; ZARADEMP Workgroup.	Neurotox Res. 2008 Oct;14(2-3):263-72.	Neurotox Res. 2008	PubMed	citation	PMID:19073431	pubmed	19073431	create date:2008/12/17 | first author:Lobo A
Comparing the prefrontal cortex of rats and primates: insights from electrophysiology.	/pubmed/19073430	Seamans JK, Lapish CC, Durstewitz D.	Neurotox Res. 2008 Oct;14(2-3):249-62. Review.	Neurotox Res. 2008	PubMed	citation	PMID:19073430	pubmed	19073430	create date:2008/12/17 | first author:Seamans JK
Cell and receptor type-specific alterations in markers of GABA neurotransmission in the prefrontal cortex of subjects with schizophrenia.	/pubmed/19073429	Lewis DA, Hashimoto T, Morris HM.	Neurotox Res. 2008 Oct;14(2-3):237-48. Review.	Neurotox Res. 2008	PubMed	citation	PMID:19073429	pubmed	19073429	create date:2008/12/17 | first author:Lewis DA
Cognitive functioning and negative symptoms in first episode schizophrenia: different patterns of correlates.	/pubmed/19073428	Rodríguez-Sánchez JM, Crespo-Facorro B, González-Blanch C, Pérez-Iglesias R, Alvarez-Jiménez M, Martínez O, Vázquez-Barquero JL.	Neurotox Res. 2008 Oct;14(2-3):227-35.	Neurotox Res. 2008	PubMed	citation	PMID:19073428	pubmed	19073428	create date:2008/12/17 | first author:Rodríguez-Sánchez JM
Cognitive symptoms facilitatory for diagnoses in neuropsychiatric disorders: executive functions and locus of control.	/pubmed/19073427	Archer T, Kostrzewa RM, Beninger RJ, Palomo T.	Neurotox Res. 2008 Oct;14(2-3):205-25.	Neurotox Res. 2008	PubMed	citation	PMID:19073427	pubmed	19073427	create date:2008/12/17 | first author:Archer T
A cognitive neuroscience approach to individual differences in sensitivity to reward.	/pubmed/19073426	Avila C, Parcet MA, Barrós-Loscertales A.	Neurotox Res. 2008 Oct;14(2-3):191-203. Review.	Neurotox Res. 2008	PubMed	citation	PMID:19073426	pubmed	19073426	create date:2008/12/17 | first author:Avila C
Addiction as a pathology in prefrontal cortical regulation of corticostriatal habit circuitry.	/pubmed/19073425	Kalivas PW.	Neurotox Res. 2008 Oct;14(2-3):185-9. Review.	Neurotox Res. 2008	PubMed	citation	PMID:19073425	pubmed	19073425	create date:2008/12/17 | first author:Kalivas PW
Dopamine and reward: the anhedonia hypothesis 30 years on.	/pubmed/19073424	Wise RA.	Neurotox Res. 2008 Oct;14(2-3):169-83. Review.	Neurotox Res. 2008	PubMed	citation	PMID:19073424	pubmed	19073424	create date:2008/12/17 | first author:Wise RA
Affective status in relation to impulsive, motor and motivational symptoms: personality, development and physical exercise.	/pubmed/19073423	Palomo T, Beninger RJ, Kostrzewa RM, Archer T.	Neurotox Res. 2008 Oct;14(2-3):151-68.	Neurotox Res. 2008	PubMed	citation	PMID:19073423	pubmed	19073423	create date:2008/12/17 | first author:Palomo T
Clinical perspectives on the genetics of schizophrenia: a bottom-up orientation.	/pubmed/19073422	Verhoeven WM, Tuinier S.	Neurotox Res. 2008 Oct;14(2-3):141-50. Review.	Neurotox Res. 2008	PubMed	citation	PMID:19073422	pubmed	19073422	create date:2008/12/17 | first author:Verhoeven WM
NMDA antagonist and antipsychotic actions in cortico-subcortical circuits.	/pubmed/19073421	Kargieman L, Santana N, Mengod G, Celada P, Artigas F.	Neurotox Res. 2008 Oct;14(2-3):129-40.	Neurotox Res. 2008	PubMed	citation	PMID:19073421	pubmed	19073421	create date:2008/12/17 | first author:Kargieman L
Dopamine receptor supersensitivity: development, mechanisms, presentation, and clinical applicability.	/pubmed/19073420	Kostrzewa RM, Kostrzewa JP, Brown RW, Nowak P, Brus R.	Neurotox Res. 2008 Oct;14(2-3):121-8. Review.	Neurotox Res. 2008	PubMed	citation	PMID:19073420	pubmed	19073420	create date:2008/12/17 | first author:Kostrzewa RM
Chromosome abnormalities, mental retardation and the search for genes in bipolar disorder and schizophrenia.	/pubmed/19073419	Blackwood DH, Thiagarajah T, Malloy P, Pickard BS, Muir WJ.	Neurotox Res. 2008 Oct;14(2-3):113-20. Review.	Neurotox Res. 2008	PubMed	citation	PMID:19073419	pubmed	19073419	create date:2008/12/17 | first author:Blackwood DH
What is the mechanism whereby cannabis use increases risk of psychosis?	/pubmed/19073418	Luzi S, Morrison PD, Powell J, di Forti M, Murray RM.	Neurotox Res. 2008 Oct;14(2-3):105-12. Review.	Neurotox Res. 2008	PubMed	citation	PMID:19073418	pubmed	19073418	create date:2008/12/17 | first author:Luzi S
Hippocampal dysfunction and disruption of dopamine system regulation in an animal model of schizophrenia.	/pubmed/19073417	Lodge DJ, Grace AA.	Neurotox Res. 2008 Oct;14(2-3):97-104. Review.	Neurotox Res. 2008	PubMed	citation	PMID:19073417	pubmed	19073417	create date:2008/12/17 | first author:Lodge DJ
Schizopsychotic symptom-profiles and biomarkers: beacons in diagnostic labyrinths.	/pubmed/19073416	Palomo T, Kostrzewa RM, Beninger RJ, Archer T.	Neurotox Res. 2008 Oct;14(2-3):79-96. Review.	Neurotox Res. 2008	PubMed	citation	PMID:19073416	pubmed	19073416	create date:2008/12/17 | first author:Palomo T
Developing translational animal models for symptoms of schizophrenia or bipolar mania.	/pubmed/18790726	Geyer MA.	Neurotox Res. 2008 Aug;14(1):71-8. Review.	Neurotox Res. 2008	PubMed	citation	PMID:18790726	pubmed	18790726	create date:2008/09/16 | first author:Geyer MA
Dopaminergic mechanism of reward-related incentive learning: focus on the dopamine D(3) receptor.	/pubmed/18790725	Beninger RJ, Banasikowski TJ.	Neurotox Res. 2008 Aug;14(1):57-70. Review.	Neurotox Res. 2008	PubMed	citation	PMID:18790725	pubmed	18790725	create date:2008/09/16 | first author:Beninger RJ
Brain iron deficiency and excess; cognitive impairment and neurodegeneration with involvement of striatum and hippocampus.	/pubmed/18790724	Youdim MB.	Neurotox Res. 2008 Aug;14(1):45-56. Review.	Neurotox Res. 2008	PubMed	citation	PMID:18790724	pubmed	18790724	create date:2008/09/16 | first author:Youdim MB
Affective personality as cognitive-emotional presymptom profiles regulatory for self-reported health predispositions.	/pubmed/18790723	Archer T, Adolfsson B, Karlsson E.	Neurotox Res. 2008 Aug;14(1):21-44.	Neurotox Res. 2008	PubMed	citation	PMID:18790723	pubmed	18790723	create date:2008/09/16 | first author:Archer T
Focusing on symptoms rather than diagnoses in brain dysfunction: conscious and nonconscious expression in impulsiveness and decision-making.	/pubmed/18790722	Palomo T, Beninger RJ, Kostrzewa RM, Archer T.	Neurotox Res. 2008 Aug;14(1):1-20.	Neurotox Res. 2008	PubMed	citation	PMID:18790722	pubmed	18790722	create date:2008/09/16 | first author:Palomo T
The neuroscientist's melting pot: immunology, cell transplantation and other delivery systems, and enlightenment of disease etiology and treatment.	/pubmed/18522907	Eve DJ, Sanberg PR.	Neurotox Res. 2008 May-Jun;13(3-4):281-90. Review.	Neurotox Res. 2008	PubMed	citation	PMID:18522907	pubmed	18522907	create date:2008/06/05 | first author:Eve DJ
Quercetin, kaempferol and biapigenin from Hypericum perforatum are neuroprotective against excitotoxic insults.	/pubmed/18522906	Silva B, Oliveira PJ, Dias A, Malva JO.	Neurotox Res. 2008 May-Jun;13(3-4):265-79.	Neurotox Res. 2008	PubMed	citation	PMID:18522906	pubmed	18522906	create date:2008/06/05 | first author:Silva B
Acute and repeated effects of three organophosphorus pesticides on the acquisition and retention of an instrumental learning task in rats.	/pubmed/18522905	Geraldi PA, Delgado-Garcia JM, Gruart A.	Neurotox Res. 2008 May-Jun;13(3-4):253-63.	Neurotox Res. 2008	PubMed	citation	PMID:18522905	pubmed	18522905	create date:2008/06/05 | first author:Geraldi PA
Neonatal DSP-4 treatment modifies GABAergic neurotransmission in the prefrontal cortex of adult rats.	/pubmed/18522904	Bortel A, Nowak P, Brus R.	Neurotox Res. 2008 May-Jun;13(3-4):247-52.	Neurotox Res. 2008	PubMed	citation	PMID:18522904	pubmed	18522904	create date:2008/06/05 | first author:Bortel A
Effects of Sertoli cell-conditioned medium on ventral midbrain neural stem cells: a preliminary report.	/pubmed/18522903	Shamekh R, Saporta S, Cameron DF, Willing AE, Sanberg CD, Johe K, Sanberg PR.	Neurotox Res. 2008 May-Jun;13(3-4):241-6.	Neurotox Res. 2008	PubMed	citation	PMID:18522903	pubmed	18522903	create date:2008/06/05 | first author:Shamekh R
Histamine H(3) receptor ligands modulate L-dopa-evoked behavioral responses and L-dopa derived extracellular dopamine in dopamine-denervated rat striatum.	/pubmed/18522902	Nowak P, Bortel A, Dabrowska J, Biedka I, Slomian G, Roczniak W, Kostrzewa RM, Brus R.	Neurotox Res. 2008 May-Jun;13(3-4):231-40.	Neurotox Res. 2008	PubMed	citation	PMID:18522902	pubmed	18522902	create date:2008/06/05 | first author:Nowak P
The catecholaminergic RCSN-3 cell line: a model to study dopamine metabolism.	/pubmed/18522901	Paris I, Lozano J, Cardenas S, Perez-Pastene C, Saud K, Fuentes P, Caviedes P, Dagnino-Subiabre A, Raisman-Vozari R, Shimahara T, Kostrzewa JP, Chi D, Kostrzewa RM, Caviedes R, Segura-Aguilar J.	Neurotox Res. 2008 May-Jun;13(3-4):221-30.	Neurotox Res. 2008	PubMed	citation	PMID:18522901	pubmed	18522901	create date:2008/06/05 | first author:Paris I
Induction of Akt by endogenous neurosteroids and calcium sequestration in P19 derived neurons.	/pubmed/18522900	Xilouri M, Papazafiri P.	Neurotox Res. 2008 May-Jun;13(3-4):209-19.	Neurotox Res. 2008	PubMed	citation	PMID:18522900	pubmed	18522900	create date:2008/06/05 | first author:Xilouri M
Suramin induces and enhances apoptosis in a model of hyperoxia-induced oligodendrocyte injury.	/pubmed/18522899	Stark S, Schuller A, Sifringer M, Gerstner B, Brehmer F, Weber S, Altmann R, Obladen M, Buhrer C, Felderhoff-Mueser U.	Neurotox Res. 2008 May-Jun;13(3-4):197-207.	Neurotox Res. 2008	PubMed	citation	PMID:18522899	pubmed	18522899	create date:2008/06/05 | first author:Stark S
Impaired neuromotor functions in hospital laboratory workers exposed to low levels of organic solvents.	/pubmed/18522898	Herpin G, Gauchard GC, Vouriot A, Hannhart B, Barot A, Mur JM, Zmirou-Navier D, Perrin PP.	Neurotox Res. 2008 May-Jun;13(3-4):185-96.	Neurotox Res. 2008	PubMed	citation	PMID:18522898	pubmed	18522898	create date:2008/06/05 | first author:Herpin G
Promotion of cellular NAD(+) anabolism: therapeutic potential for oxidative stress in ageing and Alzheimer's disease.	/pubmed/18522897	Braidy N, Guillemin G, Grant R.	Neurotox Res. 2008 May-Jun;13(3-4):173-84. Review.	Neurotox Res. 2008	PubMed	citation	PMID:18522897	pubmed	18522897	create date:2008/06/05 | first author:Braidy N
Protective effects of N-methyl-D-aspartate receptor antagonism on VX-induced neuronal cell death in cultured rat cortical neurons.	/pubmed/18522896	Wang Y, Weiss MT, Yin J, Tenn CC, Nelson PD, Mikler JR.	Neurotox Res. 2008 May-Jun;13(3-4):163-72.	Neurotox Res. 2008	PubMed	citation	PMID:18522896	pubmed	18522896	create date:2008/06/05 | first author:Wang Y
Effects of nicotine on sensorimotor gating impairment induced by long-term treatment with neurotoxic NMDA antagonism.	/pubmed/18522895	Rasmussen BA, Perry DC, O'Neil J, Manaye KF, Tizabi Y.	Neurotox Res. 2008 May-Jun;13(3-4):151-61.	Neurotox Res. 2008	PubMed	citation	PMID:18522895	pubmed	18522895	create date:2008/06/05 | first author:Rasmussen BA
Reduction of ischemic brain damage and increase of glutathione by a liposomal preparation of quercetin in permanent focal ischemia in rats.	/pubmed/18515213	Rivera F, Costa G, Abin A, Urbanavicius J, Arruti C, Casanova G, Dajas F.	Neurotox Res. 2008 Apr;13(2):105-14.	Neurotox Res. 2008	PubMed	citation	PMID:18515213	pubmed	18515213	create date:2008/06/03 | first author:Rivera F
Antioxidant capacity in rat brain after intracerebroventricular treatment with streptozotocin and alloxan--a preliminary study.	/pubmed/18515212	Sapcanin A, Sofic E, Tahirovic I, Salkovic-Petrisic M, Hoyer S, Riederer P.	Neurotox Res. 2008 Apr;13(2):97-104.	Neurotox Res. 2008	PubMed	citation	PMID:18515212	pubmed	18515212	create date:2008/06/03 | first author:Sapcanin A
Stress, geomagnetic disturbance, infradian and circadian sampling for circulating corticosterone and models of human depression?	/pubmed/18515211	Olah A, Jozsa R, Csernus V, Sandor J, Muller A, Zeman M, Hoogerwerf W, Cornélissen G, Halberg F.	Neurotox Res. 2008 Apr;13(2):85-96.	Neurotox Res. 2008	PubMed	citation	PMID:18515211	pubmed	18515211	create date:2008/06/03 | first author:Olah A
Ontogenetic noradrenergic lesion alters histaminergic activity in adult rats.	/pubmed/18515210	Nowak P, Jochem J, Zwirska-Korczala K, Josko J, Noras L, Kostrzewa RM, Brus R.	Neurotox Res. 2008 Apr;13(2):79-83.	Neurotox Res. 2008	PubMed	citation	PMID:18515210	pubmed	18515210	create date:2008/06/03 | first author:Nowak P
Posttraumatic administration of pituitary adenylate cyclase activating polypeptide in central fluid percussion injury in rats.	/pubmed/18515209	Kövesdi E, Tamás A, Reglodi D, Farkas O, Pál J, Tóth G, Bukovics P, Dóczi T, Büki A.	Neurotox Res. 2008 Apr;13(2):71-8.	Neurotox Res. 2008	PubMed	citation	PMID:18515209	pubmed	18515209	create date:2008/06/03 | first author:Kövesdi E
Title	URL	Description	Details	ShortDetails	Resource	Type	Identifiers	Db	EntrezUID	Properties
Antipsychotic-induced oxidative stress in rat brain.	/pubmed/18367441	Martins MR, Petronilho FC, Gomes KM, Dal-Pizzol F, Streck EL, Quevedo J.	Neurotox Res. 2008 Jan;13(1):63-9.	Neurotox Res. 2008	PubMed	citation	PMID:18367441	pubmed	18367441	create date:2008/03/28 | first author:Martins MR
Huperzine A provides neuroprotection against several cell death inducers using in vitro model systems of motor neuron cell death.	/pubmed/18367440	Hemendinger RA, Armstrong EJ 3rd, Persinski R, Todd J, Mougeot JL, Volvovitz F, Rosenfeld J.	Neurotox Res. 2008 Jan;13(1):49-61.	Neurotox Res. 2008	PubMed	citation	PMID:18367440	pubmed	18367440	create date:2008/03/28 | first author:Hemendinger RA
Survival motor neuron protein regulates apoptosis in an in vitro model of spinal muscular atrophy.	/pubmed/18367439	Parker GC, Li X, Anguelov RA, Toth G, Cristescu A, Acsadi G.	Neurotox Res. 2008 Jan;13(1):39-48.	Neurotox Res. 2008	PubMed	citation	PMID:18367439	pubmed	18367439	create date:2008/03/28 | first author:Parker GC
Calpain-mediated MPP+ toxicity in mitochondrial DNA depleted cells.	/pubmed/18367438	Domingues AF, Esteves AR, Swerdlow RH, Oliveira CR, Cardoso SM.	Neurotox Res. 2008 Jan;13(1):31-8.	Neurotox Res. 2008	PubMed	citation	PMID:18367438	pubmed	18367438	create date:2008/03/28 | first author:Domingues AF
Behavioral characterization of GLT1 (+/-) mice as a model of mild glutamatergic hyperfunction.	/pubmed/18367437	Kiryk A, Aida T, Tanaka K, Banerjee P, Wilczynski GM, Meyza K, Knapska E, Filipkowski RK, Kaczmarek L, Danysz W.	Neurotox Res. 2008 Jan;13(1):19-30.	Neurotox Res. 2008	PubMed	citation	PMID:18367437	pubmed	18367437	create date:2008/03/28 | first author:Kiryk A
Analysis of calcium ion homeostasis and mitochondrial function in cerebellar granule cells of adult CaV 2.1 calcium ion channel mutant mice.	/pubmed/18367436	Bawa B, Abbott LC.	Neurotox Res. 2008 Jan;13(1):1-18.	Neurotox Res. 2008	PubMed	citation	PMID:18367436	pubmed	18367436	create date:2008/03/28 | first author:Bawa B
Werner J. Schmidt (1950-2007). Pushing the boundary of neuroscience: a true academician and a complete gentleman.	/pubmed/18340967	Archer T, Beninger RJ.	Neurotox Res. 2007 Dec;12(4):i-iv. No abstract available.	Neurotox Res. 2007	PubMed	citation	PMID:18340967	pubmed	18340967	create date:2008/03/18 | first author:Archer T
Botulinum neurotoxin: evolution from poison, to research tool--onto medicinal therapeutic and future pharmaceutical panacea.	/pubmed/18201955	Kostrzewa RM, Segura-Aguilar J.	Neurotox Res. 2007 Dec;12(4):275-90. Review.	Neurotox Res. 2007	PubMed	citation	PMID:18201955	pubmed	18201955	create date:2008/01/19 | first author:Kostrzewa RM
The role of novel chitin-like polysaccharides in Alzheimer disease.	/pubmed/18201954	Castellani RJ, Perry G, Smith MA.	Neurotox Res. 2007 Dec;12(4):269-74. Review.	Neurotox Res. 2007	PubMed	citation	PMID:18201954	pubmed	18201954	create date:2008/01/19 | first author:Castellani RJ
Energy substrates to support glutamatergic and GABAergic synaptic function: role of glycogen, glucose and lactate.	/pubmed/18201953	Schousboe A, Bak LK, Sickmann HM, Sonnewald U, Waagepetersen HS.	Neurotox Res. 2007 Dec;12(4):263-8. Review.	Neurotox Res. 2007	PubMed	citation	PMID:18201953	pubmed	18201953	create date:2008/01/19 | first author:Schousboe A
The involvement of astrocytes and kynurenine pathway in Alzheimer's disease.	/pubmed/18201952	Ting KK, Brew B, Guillemin G.	Neurotox Res. 2007 Dec;12(4):247-62. Review.	Neurotox Res. 2007	PubMed	citation	PMID:18201952	pubmed	18201952	create date:2008/01/19 | first author:Ting KK
Nicotine and nicotinic system in hypoglutamatergic models of schizophrenia.	/pubmed/18201951	Tizabi Y.	Neurotox Res. 2007 Dec;12(4):233-46. Review.	Neurotox Res. 2007	PubMed	citation	PMID:18201951	pubmed	18201951	create date:2008/01/19 | first author:Tizabi Y
Glial cell dysregulation: a new perspective on Alzheimer disease.	/pubmed/18201950	von Bernhardi R.	Neurotox Res. 2007 Dec;12(4):215-32. Review.	Neurotox Res. 2007	PubMed	citation	PMID:18201950	pubmed	18201950	create date:2008/01/19 | first author:von Bernhardi R
Interrogating global gene expression in rat neuronal cultures using SAGE.	/pubmed/18201949	Sebollela A, Dias-Neto E, Ferreira ST.	Neurotox Res. 2007 Dec;12(4):209-14.	Neurotox Res. 2007	PubMed	citation	PMID:18201949	pubmed	18201949	create date:2008/01/19 | first author:Sebollela A
Sodium valproate does not augment Prpsc in murine neuroblastoma cells.	/pubmed/17967743	Legendre C, Casagrande F, Andrieu T, Dormont D, Clayette P.	Neurotox Res. 2007 Oct;12(3):205-8.	Neurotox Res. 2007	PubMed	citation	PMID:17967743	pubmed	17967743	create date:2007/10/31 | first author:Legendre C
Interactions of HIV and methamphetamine: cellular and molecular mechanisms of toxicity potentiation.	/pubmed/17967742	Cadet JL, Krasnova IN.	Neurotox Res. 2007 Oct;12(3):181-204. Review.	Neurotox Res. 2007	PubMed	citation	PMID:17967742	pubmed	17967742	create date:2007/10/31 | first author:Cadet JL
Ilex paraguariensis has antioxidant potential and attenuates haloperidol-induced orofacial dyskinesia and memory dysfunction in rats.	/pubmed/17967741	Colpo G, Trevisol F, Teixeira AM, Fachinetto R, Pereira RP, Athayde ML, Rocha JB, Burger ME.	Neurotox Res. 2007 Oct;12(3):171-80.	Neurotox Res. 2007	PubMed	citation	PMID:17967741	pubmed	17967741	create date:2007/10/31 | first author:Colpo G
The relationship between Bcl-gene expression and learning and memory impairment in chronic aluminum-exposed rats.	/pubmed/17967740	Niu Q, Yang Y, Zhang Q, Niu P, He S, Di Gioacchino M, Conti P, Boscolo P.	Neurotox Res. 2007 Oct;12(3):163-9.	Neurotox Res. 2007	PubMed	citation	PMID:17967740	pubmed	17967740	create date:2007/10/31 | first author:Niu Q
Edaravone neuroprotection effected by suppressing the gene expression of the Fas signal pathway following transient focal ischemia in rats.	/pubmed/17967739	Xiao B, Bi FF, Hu YQ, Tian FF, Wu ZG, Mujlli HM, Ding L, Zhou XF.	Neurotox Res. 2007 Oct;12(3):155-62.	Neurotox Res. 2007	PubMed	citation	PMID:17967739	pubmed	17967739	create date:2007/10/31 | first author:Xiao B
GABA uptake by purified avian Müller glia cells in culture.	/pubmed/17967738	De Sampaio Schitine C, Kubrusly RC, De Melo Reis RA, Yamasaki EN, De Mello MC, De Mello FG.	Neurotox Res. 2007 Sep;12(2):145-53.	Neurotox Res. 2007	PubMed	citation	PMID:17967738	pubmed	17967738	create date:2007/10/31 | first author:De Sampaio Schitine C
Brain-derived neurotrophic factor expression in the substantia nigra does not change after lesions of dopaminergic neurons.	/pubmed/17967737	Mocchetti I, Bachis A, Nosheny RL, Tanda G.	Neurotox Res. 2007 Sep;12(2):135-43.	Neurotox Res. 2007	PubMed	citation	PMID:17967737	pubmed	17967737	create date:2007/10/31 | first author:Mocchetti I
Aminochrome as a preclinical experimental model to study degeneration of dopaminergic neurons in Parkinson's disease.	/pubmed/17967736	Paris I, Cardenas S, Lozano J, Perez-Pastene C, Graumann R, Riveros A, Caviedes P, Segura-Aguilar J.	Neurotox Res. 2007 Sep;12(2):125-34. Review.	Neurotox Res. 2007	PubMed	citation	PMID:17967736	pubmed	17967736	create date:2007/10/31 | first author:Paris I
Behavioural supersensitivity following neonatal 6-hydroxydopamine: attenuation by MK-801.	/pubmed/17967735	Archer T, Fredriksson A.	Neurotox Res. 2007 Sep;12(2):113-24.	Neurotox Res. 2007	PubMed	citation	PMID:17967735	pubmed	17967735	create date:2007/10/31 | first author:Archer T
Diazoxide is protective in the rat retina against ischemic injury induced by bilateral carotid occlusion and glutamate-induced degeneration.	/pubmed/17967734	Atlasz T, Babai N, Reglodi D, Kiss P, Tamas A, Bari F, Domoki F, Gabriel R.	Neurotox Res. 2007 Sep;12(2):105-11.	Neurotox Res. 2007	PubMed	citation	PMID:17967734	pubmed	17967734	create date:2007/10/31 | first author:Atlasz T
Effects of pituitary adenylate cyclase activating polypeptide (PACAP) on the PKA-Bad-14-3-3 signaling pathway in glutamate-induced retinal injury in neonatal rats.	/pubmed/17967733	Rácz B, Gallyas F Jr, Kiss P, Tamás A, Lubics A, Lengvári I, Röth E, Tóth G, Hegyi O, Verzál Z, Fabricsek C, Reglódi D.	Neurotox Res. 2007 Sep;12(2):95-104.	Neurotox Res. 2007	PubMed	citation	PMID:17967733	pubmed	17967733	create date:2007/10/31 | first author:Rácz B
Changes in open-field activity and novelty-seeking behavior in periadolescent rats neonatally treated with monosodium glutamate.	/pubmed/17967732	Kiss P, Hauser D, Tamás A, Lubics A, Rácz B, Horvath ZS, Farkas J, Zimmermann F, Stepien A, Lengvari I, Reglódi D.	Neurotox Res. 2007 Sep;12(2):85-93.	Neurotox Res. 2007	PubMed	citation	PMID:17967732	pubmed	17967732	create date:2007/10/31 | first author:Kiss P
Perinatal asphyxia induces neurogenesis in hippocampus: an organotypic culture study.	/pubmed/17513202	Morales P, Huaiquín P, Bustamante D, Fiedler J, Herrera-Marschitz M.	Neurotox Res. 2007 Jul;12(1):81-4.	Neurotox Res. 2007	PubMed	citation	PMID:17513202	pubmed	17513202	create date:2007/05/22 | first author:Morales P
Acute and subacute exposure to malathion impairs aversive but not non-associative memory in rats.	/pubmed/17513201	Valvassori SS, Fortunato JJ, Gomes KM, Réus GZ, Martins MR, Gavioli EC, Schetinger MR, Dal-Pizzol F, Quevedo J.	Neurotox Res. 2007 Jul;12(1):71-9.	Neurotox Res. 2007	PubMed	citation	PMID:17513201	pubmed	17513201	create date:2007/05/22 | first author:Valvassori SS
Antiapoptotic effects of nicotine in its protection against salsolinol-induced cytotoxicity.	/pubmed/17513200	Copeland RL Jr, Das JR, Kanaan YM, Taylor RE, Tizabi Y.	Neurotox Res. 2007 Jul;12(1):61-9.	Neurotox Res. 2007	PubMed	citation	PMID:17513200	pubmed	17513200	create date:2007/05/22 | first author:Copeland RL Jr
Treatment consideration and manifest complexity in comorbid neuropsychiatric disorders.	/pubmed/17513199	Palomo T, Kostrzewa RM, Beninger RJ, Archer T.	Neurotox Res. 2007 Jul;12(1):43-60. Review.	Neurotox Res. 2007	PubMed	citation	PMID:17513199	pubmed	17513199	create date:2007/05/22 | first author:Palomo T
Genetic variation and shared biological susceptibility underlying comorbidity in neuropsychiatry.	/pubmed/17513198	Palomo T, Kostrzewa RM, Beninger RJ, Archer T.	Neurotox Res. 2007 Jul;12(1):29-42. Review.	Neurotox Res. 2007	PubMed	citation	PMID:17513198	pubmed	17513198	create date:2007/05/22 | first author:Palomo T
Comorbidity of substance abuse with other psychiatric disorders.	/pubmed/17513197	Palomo T, Archer T, Kostrzewa RM, Beninger RJ.	Neurotox Res. 2007 Jul;12(1):17-27. Review.	Neurotox Res. 2007	PubMed	citation	PMID:17513197	pubmed	17513197	create date:2007/05/22 | first author:Palomo T
Comorbidity implications in brain disease: neuronal substrates of symptom profiles.	/pubmed/17513196	Palomo T, Beninger RJ, Kostrzewa RM, Archer T.	Neurotox Res. 2007 Jul;12(1):1-15. Review.	Neurotox Res. 2007	PubMed	citation	PMID:17513196	pubmed	17513196	create date:2007/05/22 | first author:Palomo T
The blood-brain barrier for catecholamines - revisited.	/pubmed/17449463	Kostrzewa RM.	Neurotox Res. 2007 Apr;11(3-4):261-71.	Neurotox Res. 2007	PubMed	citation	PMID:17449463	pubmed	17449463	create date:2007/04/24 | first author:Kostrzewa RM
Neurobehavioural and molecular changes induced by methylmercury exposure during development.	/pubmed/17449462	Johansson C, Castoldi AF, Onishchenko N, Manzo L, Vahter M, Ceccatelli S.	Neurotox Res. 2007 Apr;11(3-4):241-60. Review.	Neurotox Res. 2007	PubMed	citation	PMID:17449462	pubmed	17449462	create date:2007/04/24 | first author:Johansson C
Model fusion, the next phase in developing animal models for Parkinson's disease.	/pubmed/17449461	Manning-Bog AB, Langston JW.	Neurotox Res. 2007 Apr;11(3-4):219-40. Review.	Neurotox Res. 2007	PubMed	citation	PMID:17449461	pubmed	17449461	create date:2007/04/24 | first author:Manning-Bog AB
Glutamate antagonists are neurotoxins for the developing brain.	/pubmed/17449460	Kaindl AM, Ikonomidou C.	Neurotox Res. 2007 Apr;11(3-4):203-18. Review.	Neurotox Res. 2007	PubMed	citation	PMID:17449460	pubmed	17449460	create date:2007/04/24 | first author:Kaindl AM
Neurotoxicity of substituted amphetamines: molecular and cellular mechanisms.	/pubmed/17449459	Cadet JL, Krasnova IN, Jayanthi S, Lyles J.	Neurotox Res. 2007 Apr;11(3-4):183-202. Review.	Neurotox Res. 2007	PubMed	citation	PMID:17449459	pubmed	17449459	create date:2007/04/24 | first author:Cadet JL
Exploring neurocircuitries of the basal ganglia by intracerebral administration of selective neurotoxins.	/pubmed/17449458	Herrera-Marschitz M, Bustamante D, Morales P, Goiny M.	Neurotox Res. 2007 Apr;11(3-4):169-82. Review.	Neurotox Res. 2007	PubMed	citation	PMID:17449458	pubmed	17449458	create date:2007/04/24 | first author:Herrera-Marschitz M
The 6-hydroxydopamine model of Parkinson's disease.	/pubmed/17449457	Simola N, Morelli M, Carta AR.	Neurotox Res. 2007 Apr;11(3-4):151-67. Review.	Neurotox Res. 2007	PubMed	citation	PMID:17449457	pubmed	17449457	create date:2007/04/24 | first author:Simola N
The 'current state of play' in transplantation and restoration research of the CNS.	/pubmed/17449456	Eve DJ, Sanberg PR.	Neurotox Res. 2007 Apr;11(3-4):145-50. Review.	Neurotox Res. 2007	PubMed	citation	PMID:17449456	pubmed	17449456	create date:2007/04/24 | first author:Eve DJ
Amphetamine and mCPP effects on dopamine and serotonin striatal in vivo microdialysates in an animal model of hyperactivity.	/pubmed/17449455	Nowak P, Bortel A, Dabrowska J, Oswiecimska J, Drosik M, Kwiecinski A, Opara J, Kostrzewa RM, Brus R.	Neurotox Res. 2007 Feb;11(2):131-44.	Neurotox Res. 2007	PubMed	citation	PMID:17449455	pubmed	17449455	create date:2007/04/24 | first author:Nowak P
Neonatal dopamine depletion induces changes in morphogenesis and gene expression in the developing cortex.	/pubmed/17449454	Krasnova IN, Betts ES, Dada A, Jefferson A, Ladenheim B, Becker KG, Cadet JL, Hohmann CF.	Neurotox Res. 2007 Feb;11(2):107-30.	Neurotox Res. 2007	PubMed	citation	PMID:17449454	pubmed	17449454	create date:2007/04/24 | first author:Krasnova IN
In vitro reactivation potency of acetylcholinesterase reactivators--K074 and K075--to reactivate tabun-inhibited human brain cholinesterases.	/pubmed/17449453	Kuca K, Cabal J, Jun D, Musilek K.	Neurotox Res. 2007 Feb;11(2):101-6.	Neurotox Res. 2007	PubMed	citation	PMID:17449453	pubmed	17449453	create date:2007/04/24 | first author:Kuca K
Melatonin decreases the oxidative stress produced by 2,4-dichlorophenoxyacetic acid in rat cerebellar granule cells.	/pubmed/17449452	Bongiovanni B, De Lorenzi P, Ferri A, Konjuh C, Rassetto M, Evangelista de Duffard AM, Cardinali DP, Duffard R.	Neurotox Res. 2007 Feb;11(2):93-9.	Neurotox Res. 2007	PubMed	citation	PMID:17449452	pubmed	17449452	create date:2007/04/24 | first author:Bongiovanni B
Early effects of neuropathy-inducing organophosphates on in vivo concentrations of three neurotrophins.	/pubmed/17449451	Pomeroy-Black MJ, Jortner BS, Ehrich MF.	Neurotox Res. 2007 Feb;11(2):85-91.	Neurotox Res. 2007	PubMed	citation	PMID:17449451	pubmed	17449451	create date:2007/04/24 | first author:Pomeroy-Black MJ
Are some genetic risk factors common to schizophrenia, bipolar disorder and depression? Evidence from DISC1, GRIK4 and NRG1.	/pubmed/17449450	Blackwood DH, Pickard BJ, Thomson PA, Evans KL, Porteous DJ, Muir WJ.	Neurotox Res. 2007 Jan;11(1):73-83.	Neurotox Res. 2007	PubMed	citation	PMID:17449450	pubmed	17449450	create date:2007/04/24 | first author:Blackwood DH
From dopaminergic genes to psychiatric disorders.	/pubmed/17449449	Hoenicka J, Aragüés M, Ponce G, Rodríguez-Jiménez R, Jiménez-Arriero MA, Palomo T.	Neurotox Res. 2007 Jan;11(1):61-72. Review.	Neurotox Res. 2007	PubMed	citation	PMID:17449449	pubmed	17449449	create date:2007/04/24 | first author:Hoenicka J
Association in alcoholic patients between psychopathic traits and the additive effect of allelic forms of the CNR1 and FAAH endocannabinoid genes, and the 3' region of the DRD2 gene.	/pubmed/17449448	Hoenicka J, Ponce G, Jiménez-Arriero MA, Ampuero I, Rodríguez-Jiménez R, Rubio G, Aragüés M, Ramos JA, Palomo T.	Neurotox Res. 2007 Jan;11(1):51-60.	Neurotox Res. 2007	PubMed	citation	PMID:17449448	pubmed	17449448	create date:2007/04/24 | first author:Hoenicka J
Modeling tardive dyskinesia: predictive 5-HT2C receptor antagonist treatment.	/pubmed/17449447	Kostrzewa RM, Huang NY, Kostrzewa JP, Nowak P, Brus R.	Neurotox Res. 2007 Jan;11(1):41-50. Review.	Neurotox Res. 2007	PubMed	citation	PMID:17449447	pubmed	17449447	create date:2007/04/24 | first author:Kostrzewa RM
Title	URL	Description	Details	ShortDetails	Resource	Type	Identifiers	Db	EntrezUID	Properties
Pharmacotherapy for schizophrenia and co-occurring substance use disorders.	/pubmed/17449446	Green AI.	Neurotox Res. 2007 Jan;11(1):33-40. Review.	Neurotox Res. 2007	PubMed	citation	PMID:17449446	pubmed	17449446	create date:2007/04/24 | first author:Green AI
Animal models and treatments for addiction and depression co-morbidity.	/pubmed/17449445	Paterson NE, Markou A.	Neurotox Res. 2007 Jan;11(1):1-32. Review.	Neurotox Res. 2007	PubMed	citation	PMID:17449445	pubmed	17449445	create date:2007/04/24 | first author:Paterson NE
Neurotoxins and neurotoxicity mechanisms. An overview.	/pubmed/17197375	Segura-Aguilar J, Kostrzewa RM.	Neurotox Res. 2006 Dec;10(3-4):263-87. Review.	Neurotox Res. 2006	PubMed	citation	PMID:17197375	pubmed	17197375	create date:2007/01/02 | first author:Segura-Aguilar J
Importance of clinical diagnoses for comorbidity studies in substance use disorders.	/pubmed/17197374	Torrens M, Martin-Santos R, Samet S.	Neurotox Res. 2006 Dec;10(3-4):253-61. Review.	Neurotox Res. 2006	PubMed	citation	PMID:17197374	pubmed	17197374	create date:2007/01/02 | first author:Torrens M
The vulnerability to alcohol and substance abuse in individuals diagnosed with schizophrenia.	/pubmed/17197373	Krystal JH, D'Souza DC, Gallinat J, Driesen N, Abi-Dargham A, Petrakis I, Heinz A, Pearlson G.	Neurotox Res. 2006 Dec;10(3-4):235-52. Review.	Neurotox Res. 2006	PubMed	citation	PMID:17197373	pubmed	17197373	create date:2007/01/02 | first author:Krystal JH
Substance use disorders and Schizophrenia: a question of shared glutamatergic mechanisms.	/pubmed/17197372	Coyle JT.	Neurotox Res. 2006 Dec;10(3-4):221-33. Review.	Neurotox Res. 2006	PubMed	citation	PMID:17197372	pubmed	17197372	create date:2007/01/02 | first author:Coyle JT
The family of sensorimotor gating disorders: comorbidities or diagnostic overlaps?	/pubmed/17197371	Geyer MA.	Neurotox Res. 2006 Dec;10(3-4):211-20. Review.	Neurotox Res. 2006	PubMed	citation	PMID:17197371	pubmed	17197371	create date:2007/01/02 | first author:Geyer MA
Dopamine and incentive learning: a framework for considering antipsychotic medication effects.	/pubmed/17197370	Beninger RJ.	Neurotox Res. 2006 Dec;10(3-4):199-209. Review.	Neurotox Res. 2006	PubMed	citation	PMID:17197370	pubmed	17197370	create date:2007/01/02 | first author:Beninger RJ
Common efficacy of psychotropic drugs in restoring stress-induced impairment of prefrontal plasticity.	/pubmed/17197369	Dupin N, Mailliet F, Rocher C, Kessal K, Spedding M, Jay TM.	Neurotox Res. 2006 Dec;10(3-4):193-8. Review.	Neurotox Res. 2006	PubMed	citation	PMID:17197369	pubmed	17197369	create date:2007/01/02 | first author:Dupin N
Implications of co-morbidity for etiology and treatment of neurodegenerative diseases with multifunctional neuroprotective-neurorescue drugs; ladostigil.	/pubmed/17197368	Youdim MB, Amit T, Bar-Am O, Weinreb O, Yogev-Falach M.	Neurotox Res. 2006 Dec;10(3-4):181-92. Review.	Neurotox Res. 2006	PubMed	citation	PMID:17197368	pubmed	17197368	create date:2007/01/02 | first author:Youdim MB
Dopaminergic dysbalance in distinct basal ganglia neurocircuits: implications for the pathophysiology of Parkinson's disease, schizophrenia and attention deficit hyperactivity disorder.	/pubmed/17197367	Mehler-Wex C, Riederer P, Gerlach M.	Neurotox Res. 2006 Dec;10(3-4):167-79. Review.	Neurotox Res. 2006	PubMed	citation	PMID:17197367	pubmed	17197367	create date:2007/01/02 | first author:Mehler-Wex C
Behavioural sensitization in addiction, schizophrenia, Parkinson's disease and dyskinesia.	/pubmed/17062377	Schmidt WJ, Beninger RJ.	Neurotox Res. 2006 Oct;10(2):161-6. Review.	Neurotox Res. 2006	PubMed	citation	PMID:17062377	pubmed	17062377	create date:2006/10/26 | first author:Schmidt WJ
Inflammation and depression: is there a causal connection with dementia?	/pubmed/17062376	Leonard BE, Myint A.	Neurotox Res. 2006 Oct;10(2):149-60. Review.	Neurotox Res. 2006	PubMed	citation	PMID:17062376	pubmed	17062376	create date:2006/10/26 | first author:Leonard BE
Schizophrenia as an inflammation-mediated dysbalance of glutamatergic neurotransmission.	/pubmed/17062375	Muller N, Schwarz M.	Neurotox Res. 2006 Oct;10(2):131-48. Review.	Neurotox Res. 2006	PubMed	citation	PMID:17062375	pubmed	17062375	create date:2006/10/26 | first author:Muller N
Subchronic administration of haloperidol influences the functional deficits of postnatal iron administration in mice.	/pubmed/17062374	Fredriksson A, Archer T.	Neurotox Res. 2006 Oct;10(2):123-9.	Neurotox Res. 2006	PubMed	citation	PMID:17062374	pubmed	17062374	create date:2006/10/26 | first author:Fredriksson A
The connection between the hippocampal and the striatal memory systems of the brain: a review of recent findings.	/pubmed/17062373	Izquierdo I, Bevilaqua LR, Rossato JI, Bonini JS, Da Silva WC, Medina JH, Cammarota M.	Neurotox Res. 2006 Oct;10(2):113-21. Review.	Neurotox Res. 2006	PubMed	citation	PMID:17062373	pubmed	17062373	create date:2006/10/26 | first author:Izquierdo I
Obsessive-compulsive disorder as a disturbance of security motivation: constraints on comorbidity.	/pubmed/17062372	Szechtman H, Woody EZ.	Neurotox Res. 2006 Oct;10(2):103-12. Review.	Neurotox Res. 2006	PubMed	citation	PMID:17062372	pubmed	17062372	create date:2006/10/26 | first author:Szechtman H
Disruption of cortical-limbic interaction as a substrate for comorbidity.	/pubmed/17062371	Grace AA.	Neurotox Res. 2006 Oct;10(2):93-101. Review.	Neurotox Res. 2006	PubMed	citation	PMID:17062371	pubmed	17062371	create date:2006/10/26 | first author:Grace AA
Cognitive impairment and fMRI in major depression.	/pubmed/17062370	Ebmeier K, Rose E, Steele D.	Neurotox Res. 2006 Oct;10(2):87-92. Review.	Neurotox Res. 2006	PubMed	citation	PMID:17062370	pubmed	17062370	create date:2006/10/26 | first author:Ebmeier K
The anatomy of co-morbid neuropsychiatric disorders based on cortico-limbic synaptic interactions.	/pubmed/17062369	Totterdell S.	Neurotox Res. 2006 Oct;10(2):65-85. Review.	Neurotox Res. 2006	PubMed	citation	PMID:17062369	pubmed	17062369	create date:2006/10/26 | first author:Totterdell S
A prospective assessment of porphyrins in autistic disorders: a potential marker for heavy metal exposure.	/pubmed/17000470	Geier DA, Geier MR.	Neurotox Res. 2006 Aug;10(1):57-64.	Neurotox Res. 2006	PubMed	citation	PMID:17000470	pubmed	17000470	create date:2006/09/27 | first author:Geier DA
Overexpression of GRK2 in Alzheimer disease and in a chronic hypoperfusion rat model is an early marker of brain mitochondrial lesions.	/pubmed/17000469	Obrenovich ME, Smith MA, Siedlak SL, Chen SG, de la Torre JC, Perry G, Aliev G.	Neurotox Res. 2006 Aug;10(1):43-56.	Neurotox Res. 2006	PubMed	citation	PMID:17000469	pubmed	17000469	create date:2006/09/27 | first author:Obrenovich ME
Dopamine D2 agonists, bromocriptine and quinpirole, increase MPP+ -induced toxicity in PC12 cells.	/pubmed/17000468	Chiasson K, Daoust B, Levesque D, Martinoli MG.	Neurotox Res. 2006 Aug;10(1):31-42.	Neurotox Res. 2006	PubMed	citation	PMID:17000468	pubmed	17000468	create date:2006/09/27 | first author:Chiasson K
EGCG protects HT-22 cells against glutamate-induced oxidative stress.	/pubmed/17000467	Fu Y, Koo MW.	Neurotox Res. 2006 Aug;10(1):23-30.	Neurotox Res. 2006	PubMed	citation	PMID:17000467	pubmed	17000467	create date:2006/09/27 | first author:Fu Y
Neurochemical and behavioural characterisation of alkoxyamphetamine derivatives in rats.	/pubmed/17000466	Romero CA, Bustamante DA, Zapata-Torres G, Goiny M, Cassels B, Herrera-Marschitz M.	Neurotox Res. 2006 Aug;10(1):11-22.	Neurotox Res. 2006	PubMed	citation	PMID:17000466	pubmed	17000466	create date:2006/09/27 | first author:Romero CA
The neurotoxin, MPP+, induces hyperphosphorylation of Tau, in the presence of alpha-Synuclein, in SH-SY5Y neuroblastoma cells.	/pubmed/17000465	Duka T, Sidhu A.	Neurotox Res. 2006 Aug;10(1):1-10.	Neurotox Res. 2006	PubMed	citation	PMID:17000465	pubmed	17000465	create date:2006/09/27 | first author:Duka T
Neuroprotective strategies in Parkinson's disease: protection against progressive nigral damage induced by free radicals.	/pubmed/16787846	Chiueh CC, Andoh T, Lai AR, Lai E, Krishna G.	Neurotox Res. 2000;2(2-3):293-310.	Neurotox Res. 2000	PubMed	citation	PMID:16787846	pubmed	16787846	create date:2006/06/22 | first author:Chiueh CC
Restoration and putative protection in Parkinsonism.	/pubmed/16787845	Archer T, Fredriksson A.	Neurotox Res. 2000;2(2-3):251-92.	Neurotox Res. 2000	PubMed	citation	PMID:16787845	pubmed	16787845	create date:2006/06/22 | first author:Archer T
Review of apoptosis vs. necrosis of substantia nigra pars compacta in Parkinson's disease.	/pubmed/16787844	Kostrzewa RM.	Neurotox Res. 2000;2(2-3):239-50.	Neurotox Res. 2000	PubMed	citation	PMID:16787844	pubmed	16787844	create date:2006/06/22 | first author:Kostrzewa RM
Prospects for redox-based therapy in neurodegenerative diseases.	/pubmed/16787843	Friedlich AL, Beal MF.	Neurotox Res. 2000;2(2-3):229-37.	Neurotox Res. 2000	PubMed	citation	PMID:16787843	pubmed	16787843	create date:2006/06/22 | first author:Friedlich AL
Death and neuroprotection of retinal ganglion cells after different types of injury.	/pubmed/16787842	Vidal-Sanz M, Lafuente M, Sobrado-Calvo P, Selles-Navarro I, Rodriguez E, Mayor-Torroglosa S, Villegas-Perez MP.	Neurotox Res. 2000;2(2-3):215-27.	Neurotox Res. 2000	PubMed	citation	PMID:16787842	pubmed	16787842	create date:2006/06/22 | first author:Vidal-Sanz M
The putative neuroprotective role of dopamine agonists in Parkinson's disease.	/pubmed/16787841	Grandas F.	Neurotox Res. 2000;2(2-3):205-13.	Neurotox Res. 2000	PubMed	citation	PMID:16787841	pubmed	16787841	create date:2006/06/22 | first author:Grandas F
The neuroprotectant properties of glutamate antagonists and antiglutamatergic drugs.	/pubmed/16787840	Pedersen V, Schmidt WJ.	Neurotox Res. 2000;2(2-3):179-204.	Neurotox Res. 2000	PubMed	citation	PMID:16787840	pubmed	16787840	create date:2006/06/22 | first author:Pedersen V
Oxidative neuropathology and putative chemical entities for Alzheimer's disease: neuroprotective effects of salen-manganese catalytic anti-oxidants.	/pubmed/16787839	Rupniak HT, Joy KA, Atkin C, Brown G, Barnes JC, Doctrow SR, Malfroy B, Wong T, Anderson IK, Molloy CR, Mills GI, Soden P.	Neurotox Res. 2000;2(2-3):167-78.	Neurotox Res. 2000	PubMed	citation	PMID:16787839	pubmed	16787839	create date:2006/06/22 | first author:Rupniak HT
Neuroprotection in Alzheimer's disease - new strategies for treatment.	/pubmed/16787838	Nordberg A.	Neurotox Res. 2000;2(2-3):157-65.	Neurotox Res. 2000	PubMed	citation	PMID:16787838	pubmed	16787838	create date:2006/06/22 | first author:Nordberg A
Excitotoxicity of quinolinic acid: modulation by endogenous antagonists.	/pubmed/16787837	Jhamandas KH, Boegman RJ, Beninger RJ, Miranda AF, Lipic KA.	Neurotox Res. 2000;2(2-3):139-55.	Neurotox Res. 2000	PubMed	citation	PMID:16787837	pubmed	16787837	create date:2006/06/22 | first author:Jhamandas KH
Neurotrophic factors in neurodegenerative disorders: model of Parkinson's disease.	/pubmed/16787836	Garcia de Yebenes J, Yebenes J, Mena MA.	Neurotox Res. 2000;2(2-3):115-37.	Neurotox Res. 2000	PubMed	citation	PMID:16787836	pubmed	16787836	create date:2006/06/22 | first author:Garcia de Yebenes J
Strategies for the protection of dopaminergic neurons against neurotoxicity.	/pubmed/16787835	Gerlach M, Double KL, Youdim MB, Riederer P.	Neurotox Res. 2000;2(2-3):99-114.	Neurotox Res. 2000	PubMed	citation	PMID:16787835	pubmed	16787835	create date:2006/06/22 | first author:Gerlach M
Neuroprotective and symptomatological action of memantine relevant for Alzheimer's disease--a unified glutamatergic hypothesis on the mechanism of action.	/pubmed/16787834	Danysz W, Parsons CG, Mobius HJ, Stoffler A, Quack G.	Neurotox Res. 2000;2(2-3):85-97.	Neurotox Res. 2000	PubMed	citation	PMID:16787834	pubmed	16787834	create date:2006/06/22 | first author:Danysz W
Neuroprotective and neurorestorative strategies for neuronal injury.	/pubmed/16787833	Beal MF, Palomo T, Kostrzewa RM, Archer T.	Neurotox Res. 2000;2(2-3):71-84.	Neurotox Res. 2000	PubMed	citation	PMID:16787833	pubmed	16787833	create date:2006/06/22 | first author:Beal MF
The 5th International Conference on Basic and Therapeutic Aspects of Botulinum and Tetanus Neurotoxins. Workshop review: assays and detection.	/pubmed/16785119	Shone C, Ferreira J, Boyer A, Cirino N, Egan C, Evans E, Kools J, Sharma S.	Neurotox Res. 2006 Apr;9(2-3):205-16.	Neurotox Res. 2006	PubMed	citation	PMID:16785119	pubmed	16785119	create date:2006/06/21 | first author:Shone C
Action of botulinum neurotoxins in the central nervous system: antiepileptic effects.	/pubmed/16785118	Bozzi Y, Costantin L, Antonucci F, Caleo M.	Neurotox Res. 2006 Apr;9(2-3):197-203. Review.	Neurotox Res. 2006	PubMed	citation	PMID:16785118	pubmed	16785118	create date:2006/06/21 | first author:Bozzi Y
Botulinum toxin treatment of children with cerebral palsy - a short review of different injection techniques.	/pubmed/16785117	Schroeder AS, Berweck S, Lee SH, Heinen F.	Neurotox Res. 2006 Apr;9(2-3):189-96. Review.	Neurotox Res. 2006	PubMed	citation	PMID:16785117	pubmed	16785117	create date:2006/06/21 | first author:Schroeder AS
Long term effects of intra-articular botulinum toxin A for refractory joint pain.	/pubmed/16785116	Mahowald ML, Singh JA, Dykstra D.	Neurotox Res. 2006 Apr;9(2-3):179-88.	Neurotox Res. 2006	PubMed	citation	PMID:16785116	pubmed	16785116	create date:2006/06/21 | first author:Mahowald ML
The use of botulinum toxins to treat hyperhidrosis and gustatory sweating syndrome.	/pubmed/16785115	Glaser DA.	Neurotox Res. 2006 Apr;9(2-3):173-7. Review.	Neurotox Res. 2006	PubMed	citation	PMID:16785115	pubmed	16785115	create date:2006/06/21 | first author:Glaser DA
Management of bladder, prostatic and pelvic floor disorders.	/pubmed/16785114	Brisinda G, Maria G, Bentivoglio AR, Cadeddu F, Marniga G, Brandara F, Albanese A.	Neurotox Res. 2006 Apr;9(2-3):161-72. Review.	Neurotox Res. 2006	PubMed	citation	PMID:16785114	pubmed	16785114	create date:2006/06/21 | first author:Brisinda G
Botulinum toxin for gastrointestinal disorders: therapy and mechanisms.	/pubmed/16785113	Vittal H, Pasricha PF.	Neurotox Res. 2006 Apr;9(2-3):149-59. Review.	Neurotox Res. 2006	PubMed	citation	PMID:16785113	pubmed	16785113	create date:2006/06/21 | first author:Vittal H
Botulinum toxin therapy for cervical dystonia.	/pubmed/16785112	Jankovic J.	Neurotox Res. 2006 Apr;9(2-3):145-8. Review.	Neurotox Res. 2006	PubMed	citation	PMID:16785112	pubmed	16785112	create date:2006/06/21 | first author:Jankovic J
No clinical or neurophysiological evidence of botulinum toxin diffusion to non-injected muscles in patients with hemifacial spasm.	/pubmed/16785111	Lorenzano C, Bagnato S, Gilio F, Fabbrini G, Berardelli A.	Neurotox Res. 2006 Apr;9(2-3):141-4.	Neurotox Res. 2006	PubMed	citation	PMID:16785111	pubmed	16785111	create date:2006/06/21 | first author:Lorenzano C
Botulinum neurotoxin - from laboratory to bedside.	/pubmed/16785110	Foster KA, Bigalke H, Aoki KR.	Neurotox Res. 2006 Apr;9(2-3):133-40. Review.	Neurotox Res. 2006	PubMed	citation	PMID:16785110	pubmed	16785110	create date:2006/06/21 | first author:Foster KA
Title	URL	Description	Details	ShortDetails	Resource	Type	Identifiers	Db	EntrezUID	Properties
Clinical use of non-A botulinum toxins: botulinum toxin type C and botulinum toxin type F.	/pubmed/16785109	Eleopra R, Tugnoli V, Quatrale R, Rossetto O, Montecucco C, Dressler D.	Neurotox Res. 2006 Apr;9(2-3):127-31.	Neurotox Res. 2006	PubMed	citation	PMID:16785109	pubmed	16785109	create date:2006/06/21 | first author:Eleopra R
Clinical use of non-A botulinum toxins: botulinum toxin type B.	/pubmed/16785108	Dressler D, Eleopra R.	Neurotox Res. 2006 Apr;9(2-3):121-5. Review.	Neurotox Res. 2006	PubMed	citation	PMID:16785108	pubmed	16785108	create date:2006/06/21 | first author:Dressler D
Muscle fiber orientation in muscles commonly injected with botulinum toxin: an anatomical pilot study.	/pubmed/16785107	Deshpande S, Gormley ME Jr, Carey JR.	Neurotox Res. 2006 Apr;9(2-3):115-20.	Neurotox Res. 2006	PubMed	citation	PMID:16785107	pubmed	16785107	create date:2006/06/21 | first author:Deshpande S
Neurophysiological effects of botulinum toxin type A.	/pubmed/16785106	Abbruzzese G, Berardelli A.	Neurotox Res. 2006 Apr;9(2-3):109-14. Review.	Neurotox Res. 2006	PubMed	citation	PMID:16785106	pubmed	16785106	create date:2006/06/21 | first author:Abbruzzese G
Re-engineering the target specificity of Clostridial neurotoxins - a route to novel therapeutics.	/pubmed/16785105	Foster KA, Adams EJ, Durose L, Cruttwell CJ, Marks E, Shone CC, Chaddock JA, Cox CL, Heaton C, Sutton JM, Wayne J, Alexander FC, Rogers DF.	Neurotox Res. 2006 Apr;9(2-3):101-7.	Neurotox Res. 2006	PubMed	citation	PMID:16785105	pubmed	16785105	create date:2006/06/21 | first author:Foster KA
Characterization of Clostridial botulinum neurotoxin channels in neuroblastoma cells.	/pubmed/16785104	Fisher A, Montal M.	Neurotox Res. 2006 Apr;9(2-3):93-100.	Neurotox Res. 2006	PubMed	citation	PMID:16785104	pubmed	16785104	create date:2006/06/21 | first author:Fisher A
Botulinum neurotoxin structure, engineering, and novel cellular trafficking and targeting.	/pubmed/16785103	Singh BR.	Neurotox Res. 2006 Apr;9(2-3):73-92. Review.	Neurotox Res. 2006	PubMed	citation	PMID:16785103	pubmed	16785103	create date:2006/06/21 | first author:Singh BR
Trojan horse or proton force: finding the right partner(s) for toxin translocation.	/pubmed/16785102	Trujillo C, Ratts R, Tamayo A, Harrison R, Murphy JR.	Neurotox Res. 2006 Apr;9(2-3):63-71. Review.	Neurotox Res. 2006	PubMed	citation	PMID:16785102	pubmed	16785102	create date:2006/06/21 | first author:Trujillo C
Subchronic administration of haloperidol influences the functional deficits of postnatal iron administration in mice.	/pubmed/16782590	Fredriksson A, Archer T.	Neurotox Res. 2006 Jun;9(4):305-12.	Neurotox Res. 2006	PubMed	citation	PMID:16782590	pubmed	16782590	create date:2006/06/20 | first author:Fredriksson A
Cerebellar granule cell death induced by aluminum.	/pubmed/16782589	Tuneva J, Chittur S, Boldyrev AA, Birman I, Carpenter DO.	Neurotox Res. 2006 Jun;9(4):297-304.	Neurotox Res. 2006	PubMed	citation	PMID:16782589	pubmed	16782589	create date:2006/06/20 | first author:Tuneva J
The acute toxicity of acetylcholinesterase reactivators in mice in relation to their structure.	/pubmed/16782588	Bartosova L, Kuca K, Kunesova G, Jun D.	Neurotox Res. 2006 Jun;9(4):291-6.	Neurotox Res. 2006	PubMed	citation	PMID:16782588	pubmed	16782588	create date:2006/06/20 | first author:Bartosova L
Influence of malathion on acetylcholinesterase activity in rats submitted to a forced swimming test.	/pubmed/16782587	Ramos ZR, Fortunato JJ, Agostinho FR, Martins MR, Correa M, Schetinger MR, Dal-Pizzol F, Quevedo J.	Neurotox Res. 2006 Jun;9(4):285-90.	Neurotox Res. 2006	PubMed	citation	PMID:16782587	pubmed	16782587	create date:2006/06/20 | first author:Ramos ZR
Upregulation of brain-derived neurotrophic factor in the sensory pathway by selective motor nerve injury in adult rats.	/pubmed/16782586	Li L, Xian CJ, Zhong JH, Zhou XF.	Neurotox Res. 2006 Jun;9(4):269-83.	Neurotox Res. 2006	PubMed	citation	PMID:16782586	pubmed	16782586	create date:2006/06/20 | first author:Li L
Identification of AGE-modified proteins in SH-SY5Y and OLN-93 cells.	/pubmed/16782585	Langer AK, Poon HF, Münch G, Lynn BC, Arendt T, Butterfield DA.	Neurotox Res. 2006 Jun;9(4):255-68.	Neurotox Res. 2006	PubMed	citation	PMID:16782585	pubmed	16782585	create date:2006/06/20 | first author:Langer AK
The influence of oxime and anticholinergic drug selection on the potency of antidotal treatment to counteract acute toxic effects of tabun in mice.	/pubmed/16464753	Kassa J.	Neurotox Res. 2006 Jan;9(1):59-62.	Neurotox Res. 2006	PubMed	citation	PMID:16464753	pubmed	16464753	create date:2006/02/09 | first author:Kassa J
Methylene blue prevents neurodegeneration caused by rotenone in the retina.	/pubmed/16464752	Zhang X, Rojas JC, Gonzalez-Lima F.	Neurotox Res. 2006 Jan;9(1):47-57.	Neurotox Res. 2006	PubMed	citation	PMID:16464752	pubmed	16464752	create date:2006/02/09 | first author:Zhang X
The influence of antidotal treatment of low-level tabun exposure on cognitive functions in rats using a water maze.	/pubmed/16464751	Kassa J, Kunesova G.	Neurotox Res. 2006 Jan;9(1):39-45.	Neurotox Res. 2006	PubMed	citation	PMID:16464751	pubmed	16464751	create date:2006/02/09 | first author:Kassa J
Curcumin induces stress response, neurite outgrowth and prevent NF-kappaB activation by inhibiting the proteasome function.	/pubmed/16464750	Dikshit P, Goswami A, Mishra A, Chatterjee M, Jana NR.	Neurotox Res. 2006 Jan;9(1):29-37.	Neurotox Res. 2006	PubMed	citation	PMID:16464750	pubmed	16464750	create date:2006/02/09 | first author:Dikshit P
Lipid peroxidative damage on malathion exposure in rats.	/pubmed/16464749	Fortunato JJ, Agostinho FR, Réus GZ, Petronilho FC, Dal-Pizzol F, Quevedo J.	Neurotox Res. 2006 Jan;9(1):23-8.	Neurotox Res. 2006	PubMed	citation	PMID:16464749	pubmed	16464749	create date:2006/02/09 | first author:Fortunato JJ
Rotenone produces opposite effects upon mouse striatal dopamine function as a result of environmental temperature.	/pubmed/16464748	Crutchfield KC, Dluzen DE.	Neurotox Res. 2006 Jan;9(1):15-21.	Neurotox Res. 2006	PubMed	citation	PMID:16464748	pubmed	16464748	create date:2006/02/09 | first author:Crutchfield KC
Disturbance of iron metabolism in Parkinson's disease -- ultrasonography as a biomarker.	/pubmed/16464747	Berg D, Hochstrasser H, Schweitzer KJ, Riess O.	Neurotox Res. 2006 Jan;9(1):1-13. Review.	Neurotox Res. 2006	PubMed	citation	PMID:16464747	pubmed	16464747	create date:2006/02/09 | first author:Berg D
Role of the JAKs/STATs pathway in the intracellular calcium changes induced by interleukin-6 in hippocampal neurons.	/pubmed/16371324	Orellana DI, Quintanilla RA, Gonzalez-Billault C, Maccioni RB.	Neurotox Res. 2005 Nov;8(3-4):295-304.	Neurotox Res. 2005	PubMed	citation	PMID:16371324	pubmed	16371324	create date:2005/12/24 | first author:Orellana DI
Neuroprotective effects of nicotine against salsolinol-induced cytotoxicity: implications for Parkinson's disease.	/pubmed/16371323	Copeland RL Jr, Leggett YA, Kanaan YM, Taylor RE, Tizabi Y.	Neurotox Res. 2005 Nov;8(3-4):289-93.	Neurotox Res. 2005	PubMed	citation	PMID:16371323	pubmed	16371323	create date:2005/12/24 | first author:Copeland RL Jr
Pro- and anti-inflammatory cytokines regulate the ERK pathway: implication of the timing for the activation of microglial cells.	/pubmed/16371322	Saud K, Herrera-Molina R, Von Bernhardi R.	Neurotox Res. 2005 Nov;8(3-4):277-87.	Neurotox Res. 2005	PubMed	citation	PMID:16371322	pubmed	16371322	create date:2005/12/24 | first author:Saud K
Cytokine production by a human microglial cell line: effects of beta-amyloid and alpha-melanocyte-stimulating hormone.	/pubmed/16371321	Lindberg C, Hjorth E, Post C, Winblad B, Schultzberg M.	Neurotox Res. 2005 Nov;8(3-4):267-76.	Neurotox Res. 2005	PubMed	citation	PMID:16371321	pubmed	16371321	create date:2005/12/24 | first author:Lindberg C
Behavioral alterations in Lewis rats following two-day continuous 3-nitropropionic acid administration.	/pubmed/16371320	Newcomb JD, Brown WD, Rodriguez AI, Garbuzova-Davis S, Saporta S, Sanberg PR, Willing AE.	Neurotox Res. 2005 Nov;8(3-4):259-66.	Neurotox Res. 2005	PubMed	citation	PMID:16371320	pubmed	16371320	create date:2005/12/24 | first author:Newcomb JD
NMDA receptors as targets of heavy metal interaction and toxicity.	/pubmed/16371319	Marchetti C, Gavazzo P.	Neurotox Res. 2005 Nov;8(3-4):245-58.	Neurotox Res. 2005	PubMed	citation	PMID:16371319	pubmed	16371319	create date:2005/12/24 | first author:Marchetti C
Development of neurological reflexes and motor coordination in rats neonatally treated with monosodium glutamate.	/pubmed/16371318	Kiss P, Tamas A, Lubics A, Szalai M, Szalontay L, Lengvari I, Reglodi D.	Neurotox Res. 2005 Nov;8(3-4):235-44.	Neurotox Res. 2005	PubMed	citation	PMID:16371318	pubmed	16371318	create date:2005/12/24 | first author:Kiss P
Degree of damage compensation by various PACAP treatments in monosodium glutamate-induced retinal degeneration.	/pubmed/16371317	Babai N, Atlasz T, Tamás A, Reglödi D, Tóth G, Kiss P, Gábriel R.	Neurotox Res. 2005 Nov;8(3-4):227-33.	Neurotox Res. 2005	PubMed	citation	PMID:16371317	pubmed	16371317	create date:2005/12/24 | first author:Babai N
Role of astrocytes in glutamate homeostasis: implications for excitotoxicity.	/pubmed/16371316	Schousboe A, Waagepetersen HS.	Neurotox Res. 2005 Nov;8(3-4):221-5. Review.	Neurotox Res. 2005	PubMed	citation	PMID:16371316	pubmed	16371316	create date:2005/12/24 | first author:Schousboe A
Salmonella lipopolysaccharide (LPS) mediated neurodegeneration in hippocampal slice cultures.	/pubmed/16371315	Johansson S, Bohman S, Radesäter AC, Oberg C, Luthman J.	Neurotox Res. 2005 Nov;8(3-4):207-20.	Neurotox Res. 2005	PubMed	citation	PMID:16371315	pubmed	16371315	create date:2005/12/24 | first author:Johansson S
Methamphetamine-induced neuronal apoptosis involves the activation of multiple death pathways. Review.	/pubmed/16371314	Cadet JL, Jayanthi S, Deng X.	Neurotox Res. 2005 Nov;8(3-4):199-206. Review.	Neurotox Res. 2005	PubMed	citation	PMID:16371314	pubmed	16371314	create date:2005/12/24 | first author:Cadet JL
Brain-derived neurotrophic factor as a prototype neuroprotective factor against HIV-1-associated neuronal degeneration.	/pubmed/16260395	Nosheny RL, Mocchetti I, Bachis A.	Neurotox Res. 2005 Oct;8(1-2):187-98. Review.	Neurotox Res. 2005	PubMed	citation	PMID:16260395	pubmed	16260395	create date:2005/11/02 | first author:Nosheny RL
Experimental and potential future therapeutic approaches for HIV-1 associated dementia targeting receptors for chemokines, glutamate and erythropoietin.	/pubmed/16260394	Kaul M, Lipton SA.	Neurotox Res. 2005 Oct;8(1-2):167-86. Review.	Neurotox Res. 2005	PubMed	citation	PMID:16260394	pubmed	16260394	create date:2005/11/02 | first author:Kaul M
Adjunctive therapies for HIV-1 associated neurologic disease.	/pubmed/16260393	Perry SW, Norman JP, Gelbard HA.	Neurotox Res. 2005 Oct;8(1-2):161-6. Review.	Neurotox Res. 2005	PubMed	citation	PMID:16260393	pubmed	16260393	create date:2005/11/02 | first author:Perry SW
HIV-1, chemokines and neurogenesis.	/pubmed/16260392	Tran PB, Miller RJ.	Neurotox Res. 2005 Oct;8(1-2):149-58. Review.	Neurotox Res. 2005	PubMed	citation	PMID:16260392	pubmed	16260392	create date:2005/11/02 | first author:Tran PB
The signaling and apoptotic effects of TNF-related apoptosis-inducing ligand in HIV-1 associated dementia.	/pubmed/16260391	Huang Y, Erdmann N, Zhao J, Zheng J.	Neurotox Res. 2005 Oct;8(1-2):135-48. Review.	Neurotox Res. 2005	PubMed	citation	PMID:16260391	pubmed	16260391	create date:2005/11/02 | first author:Huang Y
Molecular and cellular mechanisms of neuronal cell death in HIV dementia.	/pubmed/16260390	Li W, Galey D, Mattson MP, Nath A.	Neurotox Res. 2005 Oct;8(1-2):119-34. Review.	Neurotox Res. 2005	PubMed	citation	PMID:16260390	pubmed	16260390	create date:2005/11/02 | first author:Li W
The role of monocytes and perivascular macrophages in HIV and SIV neuropathogenesis: information from non-human primate models.	/pubmed/16260389	Kim WK, Avarez X, Williams K.	Neurotox Res. 2005 Oct;8(1-2):107-15. Review.	Neurotox Res. 2005	PubMed	citation	PMID:16260389	pubmed	16260389	create date:2005/11/02 | first author:Kim WK
Rodent model systems for studies of HIV-1 associated dementia.	/pubmed/16260388	Persidsky Y, Potula R, Haorah J.	Neurotox Res. 2005 Oct;8(1-2):91-106. Review.	Neurotox Res. 2005	PubMed	citation	PMID:16260388	pubmed	16260388	create date:2005/11/02 | first author:Persidsky Y
Human brain derived cell culture models of HIV-1 infection.	/pubmed/16260387	Seth P, Major EO.	Neurotox Res. 2005 Oct;8(1-2):83-9. Review.	Neurotox Res. 2005	PubMed	citation	PMID:16260387	pubmed	16260387	create date:2005/11/02 | first author:Seth P
Molecular targets of opiate drug abuse in neuroAIDS.	/pubmed/16260386	Hauser KF, El-Hage N, Buch S, Berger JR, Tyor WR, Nath A, Bruce-Keller AJ, Knapp PE.	Neurotox Res. 2005 Oct;8(1-2):63-80. Review.	Neurotox Res. 2005	PubMed	citation	PMID:16260386	pubmed	16260386	create date:2005/11/02 | first author:Hauser KF
The shifting patterns of HIV encephalitis neuropathology.	/pubmed/16260385	Everall IP, Hansen LA, Masliah E.	Neurotox Res. 2005 Oct;8(1-2):51-61. Review.	Neurotox Res. 2005	PubMed	citation	PMID:16260385	pubmed	16260385	create date:2005/11/02 | first author:Everall IP
Mononuclear phagocytes in the pathogenesis of neurodegenerative diseases.	/pubmed/16260384	Kadiu I, Glanzer JG, Kipnis J, Gendelman HE, Thomas MP.	Neurotox Res. 2005 Oct;8(1-2):25-50. Review.	Neurotox Res. 2005	PubMed	citation	PMID:16260384	pubmed	16260384	create date:2005/11/02 | first author:Kadiu I
The AIDS dementia complex: clinical and basic neuroscience with implications for novel molecular therapies.	/pubmed/16260383	Navia BA, Rostasy K.	Neurotox Res. 2005 Oct;8(1-2):3-24. Review.	Neurotox Res. 2005	PubMed	citation	PMID:16260383	pubmed	16260383	create date:2005/11/02 | first author:Navia BA
Nicotine blocks ethanol-induced apoptosis in primary cultures of rat cerebral cortical and cerebellar granule cells.	/pubmed/16237857	Tizabi Y, Manaye KF, Taylor RE.	Neurotox Res. 2005;7(4):319-22.	Neurotox Res. 2005	PubMed	citation	PMID:16237857	pubmed	16237857	create date:2005/10/22 | first author:Tizabi Y
Role of melatonin in neurodegenerative diseases.	/pubmed/16179266	Srinivasan V, Pandi-Perumal SR, Maestroni GJ, Esquifino AI, Hardeland R, Cardinali DP.	Neurotox Res. 2005;7(4):293-318. Review.	Neurotox Res. 2005	PubMed	citation	PMID:16179266	pubmed	16179266	create date:2005/09/24 | first author:Srinivasan V
NMDA receptor antagonism does not inhibit induction of ischemic tolerance in gerbil brain in vivo.	/pubmed/16179265	Duszczyk M, Gadamski R, Ziembowicz A, Danysz W, Lazarewicz JW.	Neurotox Res. 2005;7(4):283-92.	Neurotox Res. 2005	PubMed	citation	PMID:16179265	pubmed	16179265	create date:2005/09/24 | first author:Duszczyk M
Protective effect of zinc on amyloid-beta 25-35 and 1-40 mediated toxicity.	/pubmed/16179264	Cardoso SM, Rego AC, Pereira C, Oliveira CR.	Neurotox Res. 2005;7(4):273-81.	Neurotox Res. 2005	PubMed	citation	PMID:16179264	pubmed	16179264	create date:2005/09/24 | first author:Cardoso SM
Alterations in zinc transporter protein-1 (ZnT-1) in the brain of subjects with mild cognitive impairment, early, and late-stage Alzheimer's disease.	/pubmed/16179263	Lovell MA, Smith JL, Xiong S, Markesbery WR.	Neurotox Res. 2005;7(4):265-71.	Neurotox Res. 2005	PubMed	citation	PMID:16179263	pubmed	16179263	create date:2005/09/24 | first author:Lovell MA
Title	URL	Description	Details	ShortDetails	Resource	Type	Identifiers	Db	EntrezUID	Properties
Increased extracellular glutamate evoked by 1-methyl-4-phenylpyridinium [MPP(+)] in the rat striatum is not essential for dopaminergic neurotoxicity and is not derived from released glutathione.	/pubmed/16179262	Foster SB, Tang H, Miller KE, Dryhurst G.	Neurotox Res. 2005;7(4):251-63.	Neurotox Res. 2005	PubMed	citation	PMID:16179262	pubmed	16179262	create date:2005/09/24 | first author:Foster SB
Retinoic acid isomers protect hippocampal neurons from amyloid-beta induced neurodegeneration.	/pubmed/15897158	Sahin M, Karauzum SB, Perry G, Smith MA, Aliciguzel Y.	Neurotox Res. 2005;7(3):243-50.	Neurotox Res. 2005	PubMed	citation	PMID:15897158	pubmed	15897158	create date:2005/05/18 | first author:Sahin M
Association of apolipoprotein J-positive beta-amyloid plaques with dystrophic neurites in Alzheimer's disease brain.	/pubmed/15897157	Martin-Rehrmann MD, Hoe HS, Capuani EM, Rebeck GW.	Neurotox Res. 2005;7(3):231-42.	Neurotox Res. 2005	PubMed	citation	PMID:15897157	pubmed	15897157	create date:2005/05/18 | first author:Martin-Rehrmann MD
Progress in Spinobulbar muscular atrophy research: insights into neuronal dysfunction caused by the polyglutamine-expanded androgen receptor.	/pubmed/15897156	Beitel LK, Scanlon T, Gottlieb B, Trifiro MA.	Neurotox Res. 2005;7(3):219-30. Review.	Neurotox Res. 2005	PubMed	citation	PMID:15897156	pubmed	15897156	create date:2005/05/18 | first author:Beitel LK
Effects of organophosphorus compounds on ATP production and mitochondrial integrity in cultured cells.	/pubmed/15897155	Massicotte C, Knight K, Van der Schyf CJ, Jortner BS, Ehrich M.	Neurotox Res. 2005;7(3):203-17.	Neurotox Res. 2005	PubMed	citation	PMID:15897155	pubmed	15897155	create date:2005/05/18 | first author:Massicotte C
MPTP and SNpc DA neuronal vulnerability: role of dopamine, superoxide and nitric oxide in neurotoxicity. Minireview.	/pubmed/15897154	Jackson-Lewis V, Smeyne RJ.	Neurotox Res. 2005;7(3):193-202. Review.	Neurotox Res. 2005	PubMed	citation	PMID:15897154	pubmed	15897154	create date:2005/05/18 | first author:Jackson-Lewis V
Role of activated astrocytes in neuronal damage: potential links to HIV-1-associated dementia.	/pubmed/15897153	Deshpande M, Zheng J, Borgmann K, Persidsky R, Wu L, Schellpeper C, Ghorpade A.	Neurotox Res. 2005;7(3):183-92.	Neurotox Res. 2005	PubMed	citation	PMID:15897153	pubmed	15897153	create date:2005/05/18 | first author:Deshpande M
The role of D1 dopamine receptors and phospho-ERK in mediating cytotoxicity. Commentary.	/pubmed/15897152	Chen J, Sidhu A.	Neurotox Res. 2005;7(3):179-81. Review.	Neurotox Res. 2005	PubMed	citation	PMID:15897152	pubmed	15897152	create date:2005/05/18 | first author:Chen J
Festschrift dedicated to David M. Jacobowitz.	/pubmed/15844276	[No authors listed]	Neurotox Res. 2004;6(4):i-xxi; 245-342. No abstract available.	Neurotox Res. 2004	PubMed	citation	PMID:15844276	pubmed	15844276	create date:2005/04/23
Stress kinases involved in tau phosphorylation in Alzheimer's disease, tauopathies and APP transgenic mice.	/pubmed/15658002	Ferrer I.	Neurotox Res. 2004;6(6):469-75.	Neurotox Res. 2004	PubMed	citation	PMID:15658002	pubmed	15658002	create date:2005/01/22 | first author:Ferrer I
Enhanced induction of the immunoproteasome by interferon gamma in neurons expressing mutant Huntingtin.	/pubmed/15658001	Díaz-Hernández M, Martín-Aparicio E, Avila J, Hernández F, Lucas JJ.	Neurotox Res. 2004;6(6):463-8.	Neurotox Res. 2004	PubMed	citation	PMID:15658001	pubmed	15658001	create date:2005/01/22 | first author:Díaz-Hernández M
Treatment of spinal cord injury with co-grafts of genetically modified Schwann cells and fetal spinal cord cell suspension in the rat.	/pubmed/15639807	Feng SQ, Kong XH, Guo SF, Wang P, Li L, Zhong JH, Zhou XF.	Neurotox Res. 2005;7(1-2):169-77.	Neurotox Res. 2005	PubMed	citation	PMID:15639807	pubmed	15639807	create date:2005/01/11 | first author:Feng SQ
Molecular mechanisms in Schwann cell survival and death during peripheral nerve development, injury and disease.	/pubmed/15639806	Boyle K, Azari MF, Profyris C, Petratos S.	Neurotox Res. 2005;7(1-2):151-67. Review.	Neurotox Res. 2005	PubMed	citation	PMID:15639806	pubmed	15639806	create date:2005/01/11 | first author:Boyle K
Regulation of glutamate transporters in astrocytes: evidence for a relationship between transporter expression and astrocytic phenotype.	/pubmed/15639805	Zagami CJ, O'Shea RD, Lau CL, Cheema SS, Beart PM.	Neurotox Res. 2005;7(1-2):143-9.	Neurotox Res. 2005	PubMed	citation	PMID:15639805	pubmed	15639805	create date:2005/01/11 | first author:Zagami CJ
The role of group I metabotropic glutamate receptors in neuronal excitotoxicity in Alzheimer's disease.	/pubmed/15639804	Tsai VW, Scott HL, Lewis RJ, Dodd PR.	Neurotox Res. 2005;7(1-2):125-41. Review.	Neurotox Res. 2005	PubMed	citation	PMID:15639804	pubmed	15639804	create date:2005/01/11 | first author:Tsai VW
Involvement of quinolinic acid in AIDS dementia complex.	/pubmed/15639803	Guillemin GJ, Kerr SJ, Brew BJ.	Neurotox Res. 2005;7(1-2):103-23. Review.	Neurotox Res. 2005	PubMed	citation	PMID:15639803	pubmed	15639803	create date:2005/01/11 | first author:Guillemin GJ
The carbonyl scavengers aminoguanidine and tenilsetam protect against the neurotoxic effects of methylglyoxal.	/pubmed/15639802	Webster J, Urban C, Berbaum K, Loske C, Alpar A, Gärtner U, de Arriba SG, Arendt T, Münch G.	Neurotox Res. 2005;7(1-2):95-101.	Neurotox Res. 2005	PubMed	citation	PMID:15639802	pubmed	15639802	create date:2005/01/11 | first author:Webster J
Metallothionein biology in the ageing and neurodegenerative brain.	/pubmed/15639801	Dittmann J, Fung SJ, Vickers JC, Chuah MI, Chung RS, West AK.	Neurotox Res. 2005;7(1-2):87-93. Review.	Neurotox Res. 2005	PubMed	citation	PMID:15639801	pubmed	15639801	create date:2005/01/11 | first author:Dittmann J
Alpha B-crystallin is a major component of glial cytoplasmic inclusions in multiple system atrophy.	/pubmed/15639800	Pountney DL, Treweek TM, Chataway T, Huang Y, Chegini F, Blumbergs PC, Raftery MJ, Gai WP.	Neurotox Res. 2005;7(1-2):77-85.	Neurotox Res. 2005	PubMed	citation	PMID:15639800	pubmed	15639800	create date:2005/01/11 | first author:Pountney DL
Insoluble alpha-synuclein in Alzheimer's disease without Lewy body formation.	/pubmed/15639799	Broe M, Shepherd CE, Mann DM, Milward EA, Gai WP, Thiel E, Halliday GM.	Neurotox Res. 2005;7(1-2):69-76.	Neurotox Res. 2005	PubMed	citation	PMID:15639799	pubmed	15639799	create date:2005/01/11 | first author:Broe M
Annular alpha-synuclein oligomers are potentially toxic agents in alpha-synucleinopathy. Hypothesis.	/pubmed/15639798	Pountney DL, Voelcker NH, Gai WP.	Neurotox Res. 2005;7(1-2):59-67. Review.	Neurotox Res. 2005	PubMed	citation	PMID:15639798	pubmed	15639798	create date:2005/01/11 | first author:Pountney DL
The roles of proteolysis and nuclear localisation in the toxicity of the polyglutamine diseases. A review.	/pubmed/15639797	Walsh R, Storey E, Stefani D, Kelly L, Turnbull V.	Neurotox Res. 2005;7(1-2):43-57. Review.	Neurotox Res. 2005	PubMed	citation	PMID:15639797	pubmed	15639797	create date:2005/01/11 | first author:Walsh R
What is the dominant Abeta species in human brain tissue? A review.	/pubmed/15639796	Gregory GC, Halliday GM.	Neurotox Res. 2005;7(1-2):29-41. Review.	Neurotox Res. 2005	PubMed	citation	PMID:15639796	pubmed	15639796	create date:2005/01/11 | first author:Gregory GC
Surface plasmon resonance for the analysis of beta-amyloid interactions and fibril formation in Alzheimer's disease research.	/pubmed/15639795	Aguilar MI, Small DH.	Neurotox Res. 2005;7(1-2):17-27. Review.	Neurotox Res. 2005	PubMed	citation	PMID:15639795	pubmed	15639795	create date:2005/01/11 | first author:Aguilar MI
Does beta-amyloid plaque formation cause structural injury to neuronal processes?	/pubmed/15639794	Woodhouse A, West AK, Chuckowree JA, Vickers JC, Dickson TC.	Neurotox Res. 2005;7(1-2):5-15. Review.	Neurotox Res. 2005	PubMed	citation	PMID:15639794	pubmed	15639794	create date:2005/01/11 | first author:Woodhouse A
Biochemical, cellular and behavioural aspects of neurodegeneration: the view from down under.	/pubmed/15639793	Small DH.	Neurotox Res. 2005;7(1-2):1-3. Review. No abstract available.	Neurotox Res. 2005	PubMed	citation	PMID:15639793	pubmed	15639793	create date:2005/01/11 | first author:Small DH
Neurotoxins and neurotoxic species implicated in neurodegeneration.	/pubmed/15639792	Segura Aguilar J, Kostrzewa RM.	Neurotox Res. 2004;6(7-8):615-30. Review.	Neurotox Res. 2004	PubMed	citation	PMID:15639792	pubmed	15639792	create date:2005/01/11 | first author:Segura Aguilar J
Serotonin neurotoxins--past and present.	/pubmed/15639791	Baumgarten HG, Lachenmayer L.	Neurotox Res. 2004;6(7-8):589-614. Review.	Neurotox Res. 2004	PubMed	citation	PMID:15639791	pubmed	15639791	create date:2005/01/11 | first author:Baumgarten HG
Glutamate receptors modulate oxidative stress in neuronal cells. A mini-review.	/pubmed/15639790	Boldyrev A, Bulygina E, Makhro A.	Neurotox Res. 2004;6(7-8):581-7. Review.	Neurotox Res. 2004	PubMed	citation	PMID:15639790	pubmed	15639790	create date:2005/01/11 | first author:Boldyrev A
Environmentally induced long-term structural changes: cues for functional orientation and vulnerabilities.	/pubmed/15639789	Montaron MF, Koehl M, Lemaire V, Drapeau E, Abrous DN, Le Moal M.	Neurotox Res. 2004;6(7-8):571-80. Review.	Neurotox Res. 2004	PubMed	citation	PMID:15639789	pubmed	15639789	create date:2005/01/11 | first author:Montaron MF
Reactivation of organophosphate-inhibited acetylcholinesterase by quaternary pyridinium aldoximes.	/pubmed/15639788	Kuca K, Patocka J, Cabal J, Jun D.	Neurotox Res. 2004;6(7-8):565-70.	Neurotox Res. 2004	PubMed	citation	PMID:15639788	pubmed	15639788	create date:2005/01/11 | first author:Kuca K
Low doses of domoic acid during postnatal development produce permanent changes in rat behaviour and hippocampal morphology.	/pubmed/15639787	Doucette TA, Bernard PB, Husum H, Perry MA, Ryan CL, Tasker RA.	Neurotox Res. 2004;6(7-8):555-63.	Neurotox Res. 2004	PubMed	citation	PMID:15639787	pubmed	15639787	create date:2005/01/11 | first author:Doucette TA
Some aspects of the in vivo neuroprotective capacity of flavonoids: bioavailability and structure-activity relationship.	/pubmed/15639786	Rivera F, Urbanavicius J, Gervaz E, Morquio A, Dajas F.	Neurotox Res. 2004;6(7-8):543-53.	Neurotox Res. 2004	PubMed	citation	PMID:15639786	pubmed	15639786	create date:2005/01/11 | first author:Rivera F
Binding of 4-(4-chlorophenyl)-1-[4-(4-fluorophenyl)-4-oxobutyl]pyridinium ion (HPP+), a metabolite of haloperidol, to synthetic melanin: implications for the dopaminergic neurotoxicity of HPP+.	/pubmed/15639785	Kawashima H, Iida Y, Kitamura Y, Saji H.	Neurotox Res. 2004;6(7-8):535-42.	Neurotox Res. 2004	PubMed	citation	PMID:15639785	pubmed	15639785	create date:2005/01/11 | first author:Kawashima H
Misfolding promotes the ubiquitination of polyglutamine-expanded ataxin-3, the defective gene product in SCA3/MJD.	/pubmed/15639784	Jana NR, Nukina N.	Neurotox Res. 2004;6(7-8):523-33.	Neurotox Res. 2004	PubMed	citation	PMID:15639784	pubmed	15639784	create date:2005/01/11 | first author:Jana NR
Neuroprotective strategies for HIV-1 associated dementia.	/pubmed/15639783	Dou H, Kingsley JD, Mosley RL, Gelbard HA, Gendelman HE.	Neurotox Res. 2004;6(7-8):503-21. Review.	Neurotox Res. 2004	PubMed	citation	PMID:15639783	pubmed	15639783	create date:2005/01/11 | first author:Dou H
Genetic and environmental factors interact to influence anxiety.	/pubmed/15639782	Gross C, Hen R.	Neurotox Res. 2004;6(6):493-501. Review.	Neurotox Res. 2004	PubMed	citation	PMID:15639782	pubmed	15639782	create date:2005/01/11 | first author:Gross C
Brain plasticity and antidepressant treatments: new cells, new connections.	/pubmed/15639781	Reid IC, Stewart CA.	Neurotox Res. 2004;6(6):483-9. Review.	Neurotox Res. 2004	PubMed	citation	PMID:15639781	pubmed	15639781	create date:2005/01/11 | first author:Reid IC
Tau in neurodegenerative diseases: tau phosphorylation and assembly.	/pubmed/15639780	Avila J, Pérez M, Lim F, Gómez-Ramos A, Hernández F, Lucas JJ.	Neurotox Res. 2004;6(6):477-82. Review.	Neurotox Res. 2004	PubMed	citation	PMID:15639780	pubmed	15639780	create date:2005/01/11 | first author:Avila J
Dopamine D2 agonist priming in intact and dopamine-lesioned rats.	/pubmed/15639779	Kostrzewa RM, Kostrzewa JP, Nowak P, Kostrzewa RA, Brus R.	Neurotox Res. 2004;6(6):457-62.	Neurotox Res. 2004	PubMed	citation	PMID:15639779	pubmed	15639779	create date:2005/01/11 | first author:Kostrzewa RM
Neurobehavioural deficits associated with apoptotic neurodegeneration and vulnerability for ADHD.	/pubmed/15639778	Fredriksson A, Archer T.	Neurotox Res. 2004;6(6):435-56.	Neurotox Res. 2004	PubMed	citation	PMID:15639778	pubmed	15639778	create date:2005/01/11 | first author:Fredriksson A
Gene-environment interplay in neurogenesis and neurodegeneration.	/pubmed/15639777	Palomo T, Archer T, Beninger RJ, Kostrzewa RM.	Neurotox Res. 2004;6(6):415-34. Review.	Neurotox Res. 2004	PubMed	citation	PMID:15639777	pubmed	15639777	create date:2005/01/11 | first author:Palomo T
Mapping biochemical signals in the brain.	/pubmed/15614982	Schulkin J.	Neurotox Res. 2004;6(4):xv-xxi. Review. No abstract available.	Neurotox Res. 2004	PubMed	citation	PMID:15614982	pubmed	15614982	create date:2004/12/24 | first author:Schulkin J
Professional biographical sketch.	/pubmed/15614981	Jacobowitz DM.	Neurotox Res. 2004;6(4):i-xiv. No abstract available.	Neurotox Res. 2004	PubMed	citation	PMID:15614981	pubmed	15614981	create date:2004/12/24 | first author:Jacobowitz DM
Role of GABA(B) receptor in alcohol dependence: reducing effect of baclofen on alcohol intake and alcohol motivational properties in rats and amelioration of alcohol withdrawal syndrome and alcohol craving in human alcoholics.	/pubmed/15545024	Colombo G, Addolorato G, Agabio R, Carai MA, Pibiri F, Serra S, Vacca G, Gessa GL.	Neurotox Res. 2004;6(5):403-14. Review.	Neurotox Res. 2004	PubMed	citation	PMID:15545024	pubmed	15545024	create date:2004/11/17 | first author:Colombo G
Cannabinoids and gene expression during brain development.	/pubmed/15545023	Fernández-Ruiz J, Gómez M, Hernández M, de Miguel R, Ramos JA.	Neurotox Res. 2004;6(5):389-401. Review.	Neurotox Res. 2004	PubMed	citation	PMID:15545023	pubmed	15545023	create date:2004/11/17 | first author:Fernández-Ruiz J
Homer2 gene deletion in mice produces a phenotype similar to chronic cocaine treated rats.	/pubmed/15545022	Kalivas PW, Szumlinski KK, Worley P.	Neurotox Res. 2004;6(5):385-7. Review.	Neurotox Res. 2004	PubMed	citation	PMID:15545022	pubmed	15545022	create date:2004/11/17 | first author:Kalivas PW
The role of the dopamine transporter in cocaine abuse.	/pubmed/15545021	Izenwasser S.	Neurotox Res. 2004;6(5):379-83. Review.	Neurotox Res. 2004	PubMed	citation	PMID:15545021	pubmed	15545021	create date:2004/11/17 | first author:Izenwasser S
IDRD2 TaqIA polymorphism is associated with urinary homovanillic acid levels in a sample of Spanish male alcoholic patients.	/pubmed/15545020	Ponce G, Hoenicka J, Rodríguez-Jiménez R, Gozalo A, Jimenéz M, Monasor R, Aragüés M, Rubio G, Jiménez-Arriero MA, Ramos JA, Palomo T.	Neurotox Res. 2004;6(5):373-7.	Neurotox Res. 2004	PubMed	citation	PMID:15545020	pubmed	15545020	create date:2004/11/17 | first author:Ponce G
Functional genomics strategies to identify susceptibility genes and treatment targets in alcohol dependence.	/pubmed/15545019	Heilig M, Sommer W.	Neurotox Res. 2004;6(5):363-72. Review.	Neurotox Res. 2004	PubMed	citation	PMID:15545019	pubmed	15545019	create date:2004/11/17 | first author:Heilig M
Title	URL	Description	Details	ShortDetails	Resource	Type	Identifiers	Db	EntrezUID	Properties
Gene-environment interplay in alcoholism and other substance abuse disorders: expressions of heritability and factors influencing vulnerability.	/pubmed/15545018	Palomo T, Kostrzewa RM, Beninger RJ, Archer T.	Neurotox Res. 2004;6(5):343-61. Review.	Neurotox Res. 2004	PubMed	citation	PMID:15545018	pubmed	15545018	create date:2004/11/17 | first author:Palomo T
Common patterns of bcl-2 family gene expression in two traumatic brain injury models.	/pubmed/15545017	Strauss KI, Narayan RK, Raghupathi R.	Neurotox Res. 2004;6(4):333-42.	Neurotox Res. 2004	PubMed	citation	PMID:15545017	pubmed	15545017	create date:2004/11/17 | first author:Strauss KI
Studies on homocysteine and dehydroepiandrosterone sulphate plasma levels in Alzheimer's disease patients and in Parkinson's disease patients.	/pubmed/15545016	Genedani S, Rasio G, Cortelli P, Antonelli F, Guidolin D, Galantucci M, Fuxe K, Agnati LF.	Neurotox Res. 2004;6(4):327-32.	Neurotox Res. 2004	PubMed	citation	PMID:15545016	pubmed	15545016	create date:2004/11/17 | first author:Genedani S
Serotoninergics attenuate hyperlocomotor activity in rats. Potential new therapeutic strategy for hyperactivity.	/pubmed/15545015	Brus R, Nowak P, Szkilnik R, Mikolajun U, Kostrzewa RM.	Neurotox Res. 2004;6(4):317-25.	Neurotox Res. 2004	PubMed	citation	PMID:15545015	pubmed	15545015	create date:2004/11/17 | first author:Brus R
Nicotine inhibits ethanol-induced toxicity in cultured cerebral cortical cells.	/pubmed/15545014	Tizabi Y, Manaye KF, Smoot DT, Taylor RE.	Neurotox Res. 2004;6(4):311-6.	Neurotox Res. 2004	PubMed	citation	PMID:15545014	pubmed	15545014	create date:2004/11/17 | first author:Tizabi Y
Ovariectomy combined with amyloid beta(1-42) impairs memory by decreasing acetylcholine release and alpha 7nAChR expression without induction of apoptosis in the hippocampus CA1 neurons of rats.	/pubmed/15545013	Iwasaki K, Hatip-Al-Khatib I, Egashira N, Akiyoshi Y, Arai T, Mishima K, Takagaki Y, Inui K, Fujiwara M.	Neurotox Res. 2004;6(4):299-309.	Neurotox Res. 2004	PubMed	citation	PMID:15545013	pubmed	15545013	create date:2004/11/17 | first author:Iwasaki K
Purinergic-receptor oligomerization: implications for neural functions in the central nervous system.	/pubmed/15545012	Nakata H, Yoshioka K, Kamiya T.	Neurotox Res. 2004;6(4):291-7. Review.	Neurotox Res. 2004	PubMed	citation	PMID:15545012	pubmed	15545012	create date:2004/11/17 | first author:Nakata H
Inhibition of protein kinase C promotes neuronal survival in low potassium through an Akt-dependent pathway.	/pubmed/15545011	Zhu D, Jiang X, Wu X, Tian F, Mearow K, Lipsky RH, Marini AM.	Neurotox Res. 2004;6(4):281-9.	Neurotox Res. 2004	PubMed	citation	PMID:15545011	pubmed	15545011	create date:2004/11/17 | first author:Zhu D
Postnatal apoptosis in cerebellar granule cells of homozygous leaner (tg1a/tg1a) mice.	/pubmed/15545010	Lau FC, Frank TC, Nahm SS, Stoica G, Abbott LC.	Neurotox Res. 2004;6(4):267-80.	Neurotox Res. 2004	PubMed	citation	PMID:15545010	pubmed	15545010	create date:2004/11/17 | first author:Lau FC
Central depletion of angiotensinogen is associated with elevated AT1 receptors in the SFO and PVN.	/pubmed/15545009	Kasper SO, Ferrario CM, Ganten D, Diz DI.	Neurotox Res. 2004;6(4):259-65.	Neurotox Res. 2004	PubMed	citation	PMID:15545009	pubmed	15545009	create date:2004/11/17 | first author:Kasper SO
Flotillin-1 in the substantia nigra of the Parkinson brain and a predominant localization in catecholaminergic nerves in the rat brain.	/pubmed/15545008	Jacobowitz DM, Kallarakal AT.	Neurotox Res. 2004;6(4):245-57.	Neurotox Res. 2004	PubMed	citation	PMID:15545008	pubmed	15545008	create date:2004/11/17 | first author:Jacobowitz DM
Protection by conventional and new antiepileptic drugs against lindane-induced seizures and lethal effects in mice.	/pubmed/15545007	Tochman AM, Kamiński R, Turski WA, Czuczwar SJ.	Neurotox Res. 2000;2(1):63-70.	Neurotox Res. 2000	PubMed	citation	PMID:15545007	pubmed	15545007	create date:2004/11/17 | first author:Tochman AM
AMPA prevents glutamate-induced neurotoxicity and apoptosis in cultured cerebellar granule cell neurons.	/pubmed/15545006	Banaudha K, Marini AM.	Neurotox Res. 2000;2(1):51-61.	Neurotox Res. 2000	PubMed	citation	PMID:15545006	pubmed	15545006	create date:2004/11/17 | first author:Banaudha K
Establishment of an in vitro screening model for neurodegeneration induced by antimalarial drugs of the artemisinin-type..	/pubmed/15545005	Schmuck G, Haynes RK.	Neurotox Res. 2000;2(1):37-49.	Neurotox Res. 2000	PubMed	citation	PMID:15545005	pubmed	15545005	create date:2004/11/17 | first author:Schmuck G
Neurochemical and behavioural correlates in cassava-induced neurotoxicity in rats.	/pubmed/15545004	Mathangi DC, Namasivayam A.	Neurotox Res. 2000;2(1):29-35.	Neurotox Res. 2000	PubMed	citation	PMID:15545004	pubmed	15545004	create date:2004/11/17 | first author:Mathangi DC
Immediate early gene expression in rat basal ganglia after destruction of the dopaminergic system.	/pubmed/15545003	Pedersen V, Schmidt WJ.	Neurotox Res. 2000;2(1):23-8.	Neurotox Res. 2000	PubMed	citation	PMID:15545003	pubmed	15545003	create date:2004/11/17 | first author:Pedersen V
Effects of imidazenil, a new benzodiazepine receptor partial agonist, in the treatment of convulsions in organophosphate intoxications.	/pubmed/15545002	Rump S, Gidynska T, Galecka E, Antkowiak O, Nawrocka M, Kowalczyk M.	Neurotox Res. 2000;2(1):17-22.	Neurotox Res. 2000	PubMed	citation	PMID:15545002	pubmed	15545002	create date:2004/11/17 | first author:Rump S
Taurine inhibition of metal-stimulated catecholamine oxidation.	/pubmed/15545001	Dawson R Jr, Baker D, Eppler B, Tang E, Shih D, Hern H, Hu M.	Neurotox Res. 2000;2(1):1-15.	Neurotox Res. 2000	PubMed	citation	PMID:15545001	pubmed	15545001	create date:2004/11/17 | first author:Dawson R Jr
The serotonin1A receptor agonist 8-OHDPAT reverses delta 9-tetrahydrocannabinol-induced impairment of spatial memory and reduction of acetylcholine release in the dorsal hippocampus in rats.	/pubmed/15325968	Inui K, Egashira N, Mishima K, Yano A, Matsumoto Y, Hasebe N, Abe K, Hayakawa K, Ikeda T, Iwasaki K, Fujiwara M.	Neurotox Res. 2004;6(2):153-8.	Neurotox Res. 2004	PubMed	citation	PMID:15325968	pubmed	15325968	create date:2004/08/25 | first author:Inui K
Lack of hydroxyl radical generation upon central administration of methamphetamine in rat caudate nucleus: a microdialysis study.	/pubmed/15325967	Pereira FC, Macedo TR, Imam SZ, Ribeiro CF, Ali SF.	Neurotox Res. 2004;6(2):149-52.	Neurotox Res. 2004	PubMed	citation	PMID:15325967	pubmed	15325967	create date:2004/08/25 | first author:Pereira FC
Alpha and beta estradiol protect neuronal but not native PC12 cells from paraquat-induced oxidative stress.	/pubmed/15325966	Gélinas S, Bureau G, Valastro B, Massicotte G, Cicchetti F, Chiasson K, Gagne B, Blanchet J, Martinoli MG.	Neurotox Res. 2004;6(2):141-8.	Neurotox Res. 2004	PubMed	citation	PMID:15325966	pubmed	15325966	create date:2004/08/25 | first author:Gélinas S
Neuroprotective properties of Valeriana officinalis extracts.	/pubmed/15325965	Malva JO, Santos S, Macedo T.	Neurotox Res. 2004;6(2):131-40.	Neurotox Res. 2004	PubMed	citation	PMID:15325965	pubmed	15325965	create date:2004/08/25 | first author:Malva JO
Neuroprotective effect of H. perforatum extracts on beta-amyloid-induced neurotoxicity.	/pubmed/15325964	Silva BA, Dias AC, Ferreres F, Malva JO, Oliveira CR.	Neurotox Res. 2004;6(2):119-30.	Neurotox Res. 2004	PubMed	citation	PMID:15325964	pubmed	15325964	create date:2004/08/25 | first author:Silva BA
Domoic acid-induced neurotoxicity in the hippocampus of adult rats.	/pubmed/15325963	Chandrasekaran A, Ponnambalam G, Kaur C.	Neurotox Res. 2004;6(2):105-17. Review.	Neurotox Res. 2004	PubMed	citation	PMID:15325963	pubmed	15325963	create date:2004/08/25 | first author:Chandrasekaran A
Plasticity at hippocampal to prefrontal cortex synapses is impaired by loss of dopamine and stress: importance for psychiatric diseases.	/pubmed/15325962	Jay TM, Rocher C, Hotte M, Naudon L, Gurden H, Spedding M.	Neurotox Res. 2004;6(3):233-44. Review.	Neurotox Res. 2004	PubMed	citation	PMID:15325962	pubmed	15325962	create date:2004/08/25 | first author:Jay TM
The use of alert behaving mice in the study of learning and memory processes.	/pubmed/15325961	Rodríguez-Moreno A, Domínguez Del Toro E, Porras-García E, Delgado-García JM.	Neurotox Res. 2004;6(3):225-32.	Neurotox Res. 2004	PubMed	citation	PMID:15325961	pubmed	15325961	create date:2004/08/25 | first author:Rodríguez-Moreno A
Role of endocannabinoid system in mental diseases.	/pubmed/15325960	Manzanares J, Urigüen L, Rubio G, Palomo T.	Neurotox Res. 2004;6(3):213-24. Review.	Neurotox Res. 2004	PubMed	citation	PMID:15325960	pubmed	15325960	create date:2004/08/25 | first author:Manzanares J
Hippocampal glutamate receptors in fear memory consolidation.	/pubmed/15325959	Cammarota M, Bevilaqua LR, Bonini JS, Rossatto JI, Medina JH, Izquierdo N.	Neurotox Res. 2004;6(3):205-12.	Neurotox Res. 2004	PubMed	citation	PMID:15325959	pubmed	15325959	create date:2004/08/25 | first author:Cammarota M
Gene expression during memory formation.	/pubmed/15325958	Igaz LM, Bekinschtein P, Vianna MM, Izquierdo I, Medina JH.	Neurotox Res. 2004;6(3):189-204.	Neurotox Res. 2004	PubMed	citation	PMID:15325958	pubmed	15325958	create date:2004/08/25 | first author:Igaz LM
The inhibition of acquired fear.	/pubmed/15325957	Izquierdo I, Cammarota M, Vianna MM, Bevilaqua LR.	Neurotox Res. 2004;6(3):175-88.	Neurotox Res. 2004	PubMed	citation	PMID:15325957	pubmed	15325957	create date:2004/08/25 | first author:Izquierdo I
Gene-environment interplay in affect and dementia: emotional modulation of cognitive expression in personal outcomes.	/pubmed/15325956	Palomo T, Beninger RJ, Kostrzewa RM, Archer T.	Neurotox Res. 2004;6(3):159-73.	Neurotox Res. 2004	PubMed	citation	PMID:15325956	pubmed	15325956	create date:2004/08/25 | first author:Palomo T
The role of signaling molecules in reward-related incentive learning.	/pubmed/15184110	Beninger RJ, Gerdjikov T.	Neurotox Res. 2004;6(1):91-104. Review.	Neurotox Res. 2004	PubMed	citation	PMID:15184110	pubmed	15184110	create date:2004/06/09 | first author:Beninger RJ
Interactions of the mGluR5 gene with breeding and maternal factors on startle and prepulse inhibition in mice.	/pubmed/15184109	Brody SA, Geyer MA.	Neurotox Res. 2004;6(1):79-90.	Neurotox Res. 2004	PubMed	citation	PMID:15184109	pubmed	15184109	create date:2004/06/09 | first author:Brody SA
Effect of stress on prefrontal cortex function.	/pubmed/15184108	Moghaddam B, Jackson M.	Neurotox Res. 2004;6(1):73-8. Review.	Neurotox Res. 2004	PubMed	citation	PMID:15184108	pubmed	15184108	create date:2004/06/09 | first author:Moghaddam B
Dopamine and glutamate dysfunctions in schizophrenia: role of the dopamine D3 receptor.	/pubmed/15184107	Leriche L, Diaz J, Sokoloff P.	Neurotox Res. 2004;6(1):63-71. Review.	Neurotox Res. 2004	PubMed	citation	PMID:15184107	pubmed	15184107	create date:2004/06/09 | first author:Leriche L
Calcium binding protein markers of GABA deficits in schizophrenia--postmortem studies and animal models.	/pubmed/15184106	Reynolds GP, Abdul-Monim Z, Neill JC, Zhang ZJ.	Neurotox Res. 2004;6(1):57-61. Review.	Neurotox Res. 2004	PubMed	citation	PMID:15184106	pubmed	15184106	create date:2004/06/09 | first author:Reynolds GP
Candidate gene studies of antipsychotic drug efficacy and drug-induced weight gain.	/pubmed/15184105	Malhotra AK.	Neurotox Res. 2004;6(1):51-6. Review.	Neurotox Res. 2004	PubMed	citation	PMID:15184105	pubmed	15184105	create date:2004/06/09 | first author:Malhotra AK
The genetic relationship of personality to major depression and schizophrenia.	/pubmed/15184104	Fanous AH, Kendler KS.	Neurotox Res. 2004;6(1):43-50. Review.	Neurotox Res. 2004	PubMed	citation	PMID:15184104	pubmed	15184104	create date:2004/06/09 | first author:Fanous AH
Clinical phenotypes associated with DISC1, a candidate gene for schizophrenia.	/pubmed/15184103	Blackwood DH, Muir WJ.	Neurotox Res. 2004;6(1):35-41. Review.	Neurotox Res. 2004	PubMed	citation	PMID:15184103	pubmed	15184103	create date:2004/06/09 | first author:Blackwood DH
Linkage studies of schizophrenia.	/pubmed/15184102	Riley B.	Neurotox Res. 2004;6(1):17-34. Review.	Neurotox Res. 2004	PubMed	citation	PMID:15184102	pubmed	15184102	create date:2004/06/09 | first author:Riley B
Genes and environment: nosology and psychiatry.	/pubmed/15184101	Klein DF, Stewart J.	Neurotox Res. 2004;6(1):11-5. Review.	Neurotox Res. 2004	PubMed	citation	PMID:15184101	pubmed	15184101	create date:2004/06/09 | first author:Klein DF
Gene-environment interplay in schizopsychotic disorders.	/pubmed/15184100	Palomo T, Archer T, Kostrzewa RM, Beninger RJ.	Neurotox Res. 2004;6(1):1-9. Review.	Neurotox Res. 2004	PubMed	citation	PMID:15184100	pubmed	15184100	create date:2004/06/09 | first author:Palomo T
Drug addiction: functional neurotoxicity of the brain reward systems.	/pubmed/15111266	Weiss F, Koob GF.	Neurotox Res. 2001 Jan;3(1):145-56.	Neurotox Res. 2001	PubMed	citation	PMID:15111266	pubmed	15111266	create date:2004/04/28 | first author:Weiss F
Effects of prenatal exposure to cocaine on the developing brain: anatomical, chemical, physiological and behavioral consequences.	/pubmed/15111265	Harvey JA, Romano AG, Gabriel M, Simansky KJ, Du W, Aloyo VJ, Friedman E.	Neurotox Res. 2001 Jan;3(1):117-43.	Neurotox Res. 2001	PubMed	citation	PMID:15111265	pubmed	15111265	create date:2004/04/28 | first author:Harvey JA
Neurotoxicity of methamphetamine and methylenedioxymethamphetamine.	/pubmed/15111264	Seiden LS, Lew R, Malberg JE.	Neurotox Res. 2001 Jan;3(1):101-16. No abstract available.	Neurotox Res. 2001	PubMed	citation	PMID:15111264	pubmed	15111264	create date:2004/04/28 | first author:Seiden LS
Experimental studies on 3,4-methylenedioxymethamphetamine (MDA, ecstasy") and its potential to damage brain serotonin neurons."	/pubmed/15111263	Ricaurte GA, McCann UD.	Neurotox Res. 2001 Jan;3(1):85-99.	Neurotox Res. 2001	PubMed	citation	PMID:15111263	pubmed	15111263	create date:2004/04/28 | first author:Ricaurte GA
Long term neurodevelopmental and behavioral effects of perinatal life events in rats.	/pubmed/15111262	Koehl M, Lemaire V, Vallée M, Abrous N, Piazza PV, Mayo W, Maccari S, Le Moal M.	Neurotox Res. 2001 Jan;3(1):65-83.	Neurotox Res. 2001	PubMed	citation	PMID:15111262	pubmed	15111262	create date:2004/04/28 | first author:Koehl M
The effect of prenatal cocaine exposure on the stress response of adult mice.	/pubmed/15111261	Planeta CS, Berliner J, Russ A, Kosofsky BE.	Neurotox Res. 2001 Jan;3(1):53-64.	Neurotox Res. 2001	PubMed	citation	PMID:15111261	pubmed	15111261	create date:2004/04/28 | first author:Planeta CS
The developing cholinergic system as target for environmental toxicants, nicotine and polychlorinated biphenyls (PCBs): implications for neurotoxicological processes in mice.	/pubmed/15111260	Eriksson P, Ankarberg E, Viberg H, Fredriksson A.	Neurotox Res. 2001 Jan;3(1):37-51.	Neurotox Res. 2001	PubMed	citation	PMID:15111260	pubmed	15111260	create date:2004/04/28 | first author:Eriksson P
Role of the endogenous cannabinoid system as a modulator of dopamine transmission: implications for Parkinson's disease and schizophrenia.	/pubmed/15111259	Rodríguez De Fonseca F, Gorriti MA, Bilbao A, Escuredo L, García-Segura LM, Piomelli D, Navarro M.	Neurotox Res. 2001 Jan;3(1):23-35.	Neurotox Res. 2001	PubMed	citation	PMID:15111259	pubmed	15111259	create date:2004/04/28 | first author:Rodríguez De Fonseca F
Title	URL	Description	Details	ShortDetails	Resource	Type	Identifiers	Db	EntrezUID	Properties
Cognitive effects of neurotoxic lesions of the nucleus basalis magnocellularis in rats: differential roles for corticopetal versus amygdalopetal projections.	/pubmed/15111258	Beninger RJ, Dringenberg HC, Boegman RJ, Jhamandas K.	Neurotox Res. 2001 Jan;3(1):7-21.	Neurotox Res. 2001	PubMed	citation	PMID:15111258	pubmed	15111258	create date:2004/04/28 | first author:Beninger RJ
Neurotoxicity and substance abuse: further fuel for regulatory dilemma.	/pubmed/15111257	Archer T, Palomo T, Kostrzewa RM.	Neurotox Res. 2001 Jan;3(1):1-6. No abstract available.	Neurotox Res. 2001	PubMed	citation	PMID:15111257	pubmed	15111257	create date:2004/04/28 | first author:Archer T
Neurodegeneration and glia response in rat hippocampus following nitro-L-arginine methyl ester (L-NAME).	/pubmed/15111256	Harry GJ, Sills R, Schlosser MJ, Maier WE.	Neurotox Res. 2001 Jul;3(3):307-19.	Neurotox Res. 2001	PubMed	citation	PMID:15111256	pubmed	15111256	create date:2004/04/28 | first author:Harry GJ
Assessment of neurotoxicity following repeated cremophor/ethanol injections in rats.	/pubmed/15111255	Authier N, Gillet JP, Fialip J, Eschalier A, Coudore F.	Neurotox Res. 2001 Jul;3(3):301-6.	Neurotox Res. 2001	PubMed	citation	PMID:15111255	pubmed	15111255	create date:2004/04/28 | first author:Authier N
Tamoxifen eliminates estrogen's neuroprotective effect upon MPTP-induced neurotoxicity of the nigrostriatal dopaminergic system.	/pubmed/15111254	Dluzen DE, McDermott JL, Anderson LI.	Neurotox Res. 2001 Jul;3(3):291-300.	Neurotox Res. 2001	PubMed	citation	PMID:15111254	pubmed	15111254	create date:2004/04/28 | first author:Dluzen DE
Expressions of caspase-3, Tunel, and Hsp72 immunoreactivities in cultured spinal cord neurons of rat after exposure to glutamate, nitric oxide, or peroxynitrite.	/pubmed/15111253	Manabe Y, Wang J, Warita H, Shiro Y, Abe K.	Neurotox Res. 2001 Jul;3(3):281-9.	Neurotox Res. 2001	PubMed	citation	PMID:15111253	pubmed	15111253	create date:2004/04/28 | first author:Manabe Y
Methamphetamine causes depletion of glutathione and an increase in oxidized glutathione in the rat striatum and prefrontal cortex.	/pubmed/15111252	Açikgöz O, Gönenç S, Gezer S, Kayatekin BM, Uysal N, Semin I, Gure A.	Neurotox Res. 2001 Jul;3(3):277-80.	Neurotox Res. 2001	PubMed	citation	PMID:15111252	pubmed	15111252	create date:2004/04/28 | first author:Açikgöz O
Characterization of intracellular aggregates using fluorescently-tagged polyglutamine-expanded androgen receptor.	/pubmed/15111251	Panet-Raymond V, Gottlieb B, Beitel LK, Schipper H, Timiansky M, Pinsky L, Trifiro MA.	Neurotox Res. 2001 Jul;3(3):259-75.	Neurotox Res. 2001	PubMed	citation	PMID:15111251	pubmed	15111251	create date:2004/04/28 | first author:Panet-Raymond V
MPTP-induced apoptosis in the retina of goldfish.	/pubmed/15111250	Villani L, Beraudi A, Giuliani A, Poli A.	Neurotox Res. 2001 Jul;3(3):255-7.	Neurotox Res. 2001	PubMed	citation	PMID:15111250	pubmed	15111250	create date:2004/04/28 | first author:Villani L
Administration of FGF-1 through transfected cells alleviates MPTP toxicity in mice.	/pubmed/15111249	McLay RN, Freeman SM, Zadina JE.	Neurotox Res. 2001 Jul;3(3):249-53.	Neurotox Res. 2001	PubMed	citation	PMID:15111249	pubmed	15111249	create date:2004/04/28 | first author:McLay RN
Effects of sibutramine on the central dopaminergic system in rodents.	/pubmed/15111248	Nakagawa T, Ukai K, Ohyama T, Gomita Y, Okamura H.	Neurotox Res. 2001 Jul;3(3):235-47.	Neurotox Res. 2001	PubMed	citation	PMID:15111248	pubmed	15111248	create date:2004/04/28 | first author:Nakagawa T
Lipid peroxidation and aluminium effects on the cholinergic system in nerve terminals.	/pubmed/15111247	Amador FC, Santos MS, Oliveira CR.	Neurotox Res. 2001 Jul;3(3):223-33.	Neurotox Res. 2001	PubMed	citation	PMID:15111247	pubmed	15111247	create date:2004/04/28 | first author:Amador FC
Induction of 78 kD glucose-regulated protein (GRP78) expression and redox-regulated transcription factor activity by lead and mercury in C6 rat glioma cells.	/pubmed/15111246	Qian Y, Falahatpisheh MH, Zheng Y, Ramos KS, Tiffany-Castiglioni E.	Neurotox Res. 2001 Nov;3(6):581-9.	Neurotox Res. 2001	PubMed	citation	PMID:15111246	pubmed	15111246	create date:2004/04/28 | first author:Qian Y
Behavioral effects induced by acute exposure to benzo(a)pyrene in F-344 rats.	/pubmed/15111245	Saunders CR, Shockley DC, Knuckles ME.	Neurotox Res. 2001 Nov;3(6):557-79.	Neurotox Res. 2001	PubMed	citation	PMID:15111245	pubmed	15111245	create date:2004/04/28 | first author:Saunders CR
Adenosine A(2a) receptor antagonists: potential therapeutic and neuroprotective effects in Parkinson's disease.	/pubmed/15111244	Morelli M, Wardas J.	Neurotox Res. 2001 Nov;3(6):545-56.	Neurotox Res. 2001	PubMed	citation	PMID:15111244	pubmed	15111244	create date:2004/04/28 | first author:Morelli M
Acute exposure to organochlorine pesticides does not affect striatal dopamine in mice.	/pubmed/15111243	Thiffault C, Langston WJ, Di Monte DA.	Neurotox Res. 2001 Nov;3(6):537-43.	Neurotox Res. 2001	PubMed	citation	PMID:15111243	pubmed	15111243	create date:2004/04/28 | first author:Thiffault C
Harmaline induces different motor effects on facial vs. skeletal-motor systems in alert cats.	/pubmed/15111242	Morcuende S, Trigo JA, Delgado-García JM, Gruart A.	Neurotox Res. 2001 Nov;3(6):527-35.	Neurotox Res. 2001	PubMed	citation	PMID:15111242	pubmed	15111242	create date:2004/04/28 | first author:Morcuende S
Catecholamine neuron groups in rat brain slices differ in their susceptibility to excitatory amino acid induced dendritic degeneration.	/pubmed/15111241	Bywood PT, Johnson SM.	Neurotox Res. 2001 Nov;3(6):515-26.	Neurotox Res. 2001	PubMed	citation	PMID:15111241	pubmed	15111241	create date:2004/04/28 | first author:Bywood PT
Inhibition of DT-diaphorase potentiates the in vivo neurotoxic effect of intranigral injection of salsolinol in rats.	/pubmed/15111240	Díaz-Véliz G, Mora S, Lungenstrass H, Segura-Aguilar J.	Neurotox Res. 2004;5(8):629-33.	Neurotox Res. 2004	PubMed	citation	PMID:15111240	pubmed	15111240	create date:2004/04/28 | first author:Díaz-Véliz G
Trimethyltin-induced neurogenesis in the murine hippocampus.	/pubmed/15111239	Harry GJ, McPherson CA, Wine RN, Atkinson K, Lefebvre d'Hellencourt C.	Neurotox Res. 2004;5(8):623-7.	Neurotox Res. 2004	PubMed	citation	PMID:15111239	pubmed	15111239	create date:2004/04/28 | first author:Harry GJ
Chronic memantine does not block 3-nitropropionic acid-delayed ischaemic tolerance in rat hippocampal slices ex vivo.	/pubmed/15111238	Frankiewicz T, Parsons CG.	Neurotox Res. 2004;5(8):617-22.	Neurotox Res. 2004	PubMed	citation	PMID:15111238	pubmed	15111238	create date:2004/04/28 | first author:Frankiewicz T
Human immunodeficiency virus type 1 protein gp120 causes neuronal cell death in the rat brain by activating caspases.	/pubmed/15111237	Acquas E, Bachis A, Nosheny RL, Cernak I, Mocchetti I.	Neurotox Res. 2004;5(8):605-15.	Neurotox Res. 2004	PubMed	citation	PMID:15111237	pubmed	15111237	create date:2004/04/28 | first author:Acquas E
Ethanol effects on dentate granule cell LTP.	/pubmed/15111236	Wayner MJ, Armstrong DL, Phelix CF.	Neurotox Res. 2004;5(8):599-604.	Neurotox Res. 2004	PubMed	citation	PMID:15111236	pubmed	15111236	create date:2004/04/28 | first author:Wayner MJ
Terminally differentiated SH-SY5Y cells provide a model system for studying neuroprotective effects of dopamine agonists.	/pubmed/15111235	Presgraves SP, Ahmed T, Borwege S, Joyce JN.	Neurotox Res. 2004;5(8):579-98.	Neurotox Res. 2004	PubMed	citation	PMID:15111235	pubmed	15111235	create date:2004/04/28 | first author:Presgraves SP
Effects of the DT-diaphorase inhibitor dicumarol on striatal monoamine levels in L-DOPA and L-deprenyl pre-treated rats.	/pubmed/15111234	Bustamante D, Bustamante L, Segura-Aguilar J, Goiny M, Herrera-Marschitz M.	Neurotox Res. 2004;5(8):569-77.	Neurotox Res. 2004	PubMed	citation	PMID:15111234	pubmed	15111234	create date:2004/04/28 | first author:Bustamante D
Sertoli cell grafts for Huntington's disease. An opinion.	/pubmed/15111233	Emerich DF.	Neurotox Res. 2004;5(8):567. Review.	Neurotox Res. 2004	PubMed	citation	PMID:15111233	pubmed	15111233	create date:2004/04/28 | first author:Emerich DF
Role of astrocytes in pathogenesis of ischemic brain injury.	/pubmed/14715474	Gabryel B, Trzeciak HI.	Neurotox Res. 2001 Apr;3(2):205-21.	Neurotox Res. 2001	PubMed	citation	PMID:14715474	pubmed	14715474	create date:2004/01/13 | first author:Gabryel B
Reactive oxygen species, apoptosis and altered NGF-induced signaling in PC12 pheochromocytoma cells cultured in elevated glucose: an in vitro cellular model for diabetic neuropathy.	/pubmed/14715473	Lelkes E, Unsworth BR, Lelkes PI.	Neurotox Res. 2001 Apr;3(2):189-203.	Neurotox Res. 2001	PubMed	citation	PMID:14715473	pubmed	14715473	create date:2004/01/13 | first author:Lelkes E
Role of nitric oxide and cyclic GMP in glutamate-induced neuronal death.	/pubmed/14715472	Montoliu C, Llansola M, Monfort P, Corbalan R, Fernandez-Marticorena I, Hernandez-Viadel ML, Felipo V.	Neurotox Res. 2001 Apr;3(2):179-88.	Neurotox Res. 2001	PubMed	citation	PMID:14715472	pubmed	14715472	create date:2004/01/13 | first author:Montoliu C
Oxidized lipoproteins, beta amyloid peptides and Alzheimer's disease.	/pubmed/14715471	Sun AY, Draczynska-Lusiak B, Sun GY.	Neurotox Res. 2001 Apr;3(2):167-78.	Neurotox Res. 2001	PubMed	citation	PMID:14715471	pubmed	14715471	create date:2004/01/13 | first author:Sun AY
The possible role of one-electron reduction of aminochrome in the neurodegenerative process of the dopaminergic system.	/pubmed/14715470	Segura-Aguilar J, Metodiewa D, Baez S.	Neurotox Res. 2001 Apr;3(2):157-65.	Neurotox Res. 2001	PubMed	citation	PMID:14715470	pubmed	14715470	create date:2004/01/13 | first author:Segura-Aguilar J
Oxidative stress induces apoptosis in C6 glioma cells: involvement of mitogen-activated protein kinases and nuclear factor kappa B.	/pubmed/14715469	Marangolo M, McGee MM, Tipton KF, Williams DC, Zisterer DM.	Neurotox Res. 2001 Aug;3(4):397-409.	Neurotox Res. 2001	PubMed	citation	PMID:14715469	pubmed	14715469	create date:2004/01/13 | first author:Marangolo M
RS-100642-198, a novel sodium channel blocker, provides differential neuroprotection against hypoxia/hypoglycemia, veratridine or glutamate-mediated neurotoxicity in primary cultures of rat cerebellar neurons.	/pubmed/14715468	Dave JR, Lin Y, Ved HS, Koenig ML, Clapp L, Hunter J, Tortella FC.	Neurotox Res. 2001 Aug;3(4):381-95.	Neurotox Res. 2001	PubMed	citation	PMID:14715468	pubmed	14715468	create date:2004/01/13 | first author:Dave JR
Characterization and localization of cytochrome P450 mediated metabolism of MPTP to nor-MPTP in mouse brain: relevance to Parkinson's disease.	/pubmed/14715467	Upadhya SC, Boyd MR, Ravindranath V.	Neurotox Res. 2001 Aug;3(4):369-80.	Neurotox Res. 2001	PubMed	citation	PMID:14715467	pubmed	14715467	create date:2004/01/13 | first author:Upadhya SC
Inhibition of rat brain microsomal cytochrome P450-dependent dealkylation activities by an oxidative stress.	/pubmed/14715466	Lagrange P, El-Bachá RD, Netter P, Minn A.	Neurotox Res. 2001 Aug;3(4):359-68.	Neurotox Res. 2001	PubMed	citation	PMID:14715466	pubmed	14715466	create date:2004/01/13 | first author:Lagrange P
Induction of rat brain cytochrome P450s (P450s) by deltamethrin: regional specificity and correlation with neurobehavioral toxicity.	/pubmed/14715465	Dayal M, Parmar D, Ali M, Dhawan A, Dwivedi UN, Seth PK.	Neurotox Res. 2001 Aug;3(4):351-7.	Neurotox Res. 2001	PubMed	citation	PMID:14715465	pubmed	14715465	create date:2004/01/13 | first author:Dayal M
Identification, induction and localization of cytochrome P450s of the 3A-subfamily in mouse brain.	/pubmed/14715464	Rosenbrock H, Hagemeyer CE, Ditter M, Knoth R, Volk B.	Neurotox Res. 2001 Aug;3(4):339-49.	Neurotox Res. 2001	PubMed	citation	PMID:14715464	pubmed	14715464	create date:2004/01/13 | first author:Rosenbrock H
In vitro metabolism of chlorpromazine by cytochromes P450 4F4 and 4F5 and the inhibitory effect of imipramine.	/pubmed/14715463	Boehme CL, Strobel HW.	Neurotox Res. 2001 Aug;3(4):329-37.	Neurotox Res. 2001	PubMed	citation	PMID:14715463	pubmed	14715463	create date:2004/01/13 | first author:Boehme CL
Pharmacological and toxicological significance of brain cytochromes P450.	/pubmed/14715462	Ravindranath V.	Neurotox Res. 2001 Aug;3(4):321-8. No abstract available.	Neurotox Res. 2001	PubMed	citation	PMID:14715462	pubmed	14715462	create date:2004/01/13 | first author:Ravindranath V
Apoptotic morphology does not always require caspase activity in rat cerebellar granule neurons.	/pubmed/14715461	Daré E, Gorman AM, Ahlbom E, Götz M, Momoi T, Ceccatelli S.	Neurotox Res. 2001 Oct;3(5):501-14.	Neurotox Res. 2001	PubMed	citation	PMID:14715461	pubmed	14715461	create date:2004/01/13 | first author:Daré E
The common neurotrophin receptor p75NTR enhances the ability of PC12 cells to resist oxidative stress by a trkA-dependent mechanism.	/pubmed/14715460	Wang W, Dow KE, Riopelle RJ, Ross GM.	Neurotox Res. 2001 Oct;3(5):485-99.	Neurotox Res. 2001	PubMed	citation	PMID:14715460	pubmed	14715460	create date:2004/01/13 | first author:Wang W
HIV-1 infected immune competent mononuclear phagocytes influence the pathways to neuronal demise.	/pubmed/14715459	Zheng J, Thylin MR, Persidsky Y, Williams CE, Cotter RL, Zink W, Ryan L, Ghorpade A, Lewis K, Gendelman HE.	Neurotox Res. 2001 Oct;3(5):461-84.	Neurotox Res. 2001	PubMed	citation	PMID:14715459	pubmed	14715459	create date:2004/01/13 | first author:Zheng J
HIV-1 infected and immune competent mononuclear phagocytes induce quantitative alterations in neuronal dendritic arbor: relevance for HIV-1-associated dementia.	/pubmed/14715458	Zheng J, Thylin MR, Cotter RL, Lopez AL, Ghorpade A, Persidsky Y, Xiong H, Leisman GB, Che MH, Gendelman HE.	Neurotox Res. 2001 Oct;3(5):443-59.	Neurotox Res. 2001	PubMed	citation	PMID:14715458	pubmed	14715458	create date:2004/01/13 | first author:Zheng J
The dopamine D3 receptor and drug addiction.	/pubmed/14715457	Sokoloff P, Le Foll B, Perachon S, Bordet R, Ridray S, Schwartz JC.	Neurotox Res. 2001 Oct;3(5):433-41.	Neurotox Res. 2001	PubMed	citation	PMID:14715457	pubmed	14715457	create date:2004/01/13 | first author:Sokoloff P
Effects of alpha-adrenoceptor agonists in chronic morphine administered DSP4-treated rats: evidence for functional cross-sensitization.	/pubmed/14715456	Archer T, Fredriksson A.	Neurotox Res. 2001 Oct;3(5):411-32.	Neurotox Res. 2001	PubMed	citation	PMID:14715456	pubmed	14715456	create date:2004/01/13 | first author:Archer T
Corticosterone down-regulates dopamine D4 receptor in a mouse cerebral cortex neuronal cell line.	/pubmed/14715455	Barros VG, Boado LA, Adamo AM, Caviedes R, Caviedes P, Antonelli MC.	Neurotox Res. 2003;5(5):369-73.	Neurotox Res. 2003	PubMed	citation	PMID:14715455	pubmed	14715455	create date:2004/01/13 | first author:Barros VG
Human umbilical cord blood (HUCB) cells for central nervous system repair.	/pubmed/14715454	Newman MB, Davis CD, Kuzmin-Nichols N, Sanberg PR.	Neurotox Res. 2003;5(5):355-68. Review.	Neurotox Res. 2003	PubMed	citation	PMID:14715454	pubmed	14715454	create date:2004/01/13 | first author:Newman MB
Alterations in cyclin A, B, and D1 in mouse dentate gyrus following TMT-induced hippocampal damage.	/pubmed/14715453	McPherson CA, Kubik J, Wine RN, D'Hellencourt CL, Harry GJ.	Neurotox Res. 2003;5(5):339-54.	Neurotox Res. 2003	PubMed	citation	PMID:14715453	pubmed	14715453	create date:2004/01/13 | first author:McPherson CA
Ontogenetic quinpirole treatments fail to prime for D2 agonist-enhancement of locomotor activity in 6-hydroxydopamine-lesioned rats.	/pubmed/14715452	Brus R, Kostrzewa RM, Nowak P, Perry KW, Kostrzewa JP.	Neurotox Res. 2003;5(5):329-38.	Neurotox Res. 2003	PubMed	citation	PMID:14715452	pubmed	14715452	create date:2004/01/13 | first author:Brus R
Neuroprotection against Abeta and glutamate toxicity by melatonin: are GABA receptors involved?	/pubmed/14715451	Paula-Lima AC, Louzada PR, De Mello FG, Ferreira ST.	Neurotox Res. 2003;5(5):323-7.	Neurotox Res. 2003	PubMed	citation	PMID:14715451	pubmed	14715451	create date:2004/01/13 | first author:Paula-Lima AC
Title	URL	Description	Details	ShortDetails	Resource	Type	Identifiers	Db	EntrezUID	Properties
Protective effects of nicotine on ethanol-induced toxicity in cultured cerebellar granule cells.	/pubmed/14715450	Tizabi Y, Al-Namaeh M, Manaye KF, Taylor RE.	Neurotox Res. 2003;5(5):315-21.	Neurotox Res. 2003	PubMed	citation	PMID:14715450	pubmed	14715450	create date:2004/01/13 | first author:Tizabi Y
Paraquat and iron exposure as possible synergistic environmental risk factors in Parkinson's disease.	/pubmed/14715449	Andersen JK.	Neurotox Res. 2003;5(5):307-13. Review. No abstract available.	Neurotox Res. 2003	PubMed	citation	PMID:14715449	pubmed	14715449	create date:2004/01/13 | first author:Andersen JK
Effects of Sertoli cell transplants in a 3-nitropropionic acid model of early Huntington's disease: a preliminary study.	/pubmed/14715448	Rodriguez AI, Willing AE, Saporta S, Cameron DF, Sanberg PR.	Neurotox Res. 2003;5(6):443-50.	Neurotox Res. 2003	PubMed	citation	PMID:14715448	pubmed	14715448	create date:2004/01/13 | first author:Rodriguez AI
The vitamin-E analog trolox and the NMDA antagonist MK-801 protect pyramidal neurons in hippocampal slice cultures from IL-1beta-induced neurodegeneration.	/pubmed/14715447	Radesäter AC, Johansson S, Oberg C, Luthman J.	Neurotox Res. 2003;5(6):433-42.	Neurotox Res. 2003	PubMed	citation	PMID:14715447	pubmed	14715447	create date:2004/01/13 | first author:Radesäter AC
Cell culture protection and in vivo neuroprotective capacity of flavonoids.	/pubmed/14715446	Dajas F, Rivera F, Blasina F, Arredondo F, Echeverry C, Lafon L, Morquio A, Heizen H.	Neurotox Res. 2003;5(6):425-32.	Neurotox Res. 2003	PubMed	citation	PMID:14715446	pubmed	14715446	create date:2004/01/13 | first author:Dajas F
Green tea polyphenol (-)-epigallocatechin-3-gallate protects rat PC12 cells from apoptosis induced by serum withdrawal independent of P13-Akt pathway.	/pubmed/14715445	Mandel S, Reznichenko L, Amit T, Youdim MB.	Neurotox Res. 2003;5(6):419-24.	Neurotox Res. 2003	PubMed	citation	PMID:14715445	pubmed	14715445	create date:2004/01/13 | first author:Mandel S
Parkinson's disease and inflammatory changes.	/pubmed/14715444	Barcia C, Fernández Barreiro A, Poza M, Herrero MT.	Neurotox Res. 2003;5(6):411-8. Review.	Neurotox Res. 2003	PubMed	citation	PMID:14715444	pubmed	14715444	create date:2004/01/13 | first author:Barcia C
MPP(+)-induced degeneration is potentiated by dicoumarol in cultures of the RCSN-3 dopaminergic cell line. Implications of neuromelanin in oxidative metabolism of dopamine neurotoxicity.	/pubmed/14715443	Aguilar Hernández R, Sánchez De Las Matas MJ, Arriagada C, Barcia C, Caviedes P, Herrero MT, Segura-Aguilar J.	Neurotox Res. 2003;5(6):407-10.	Neurotox Res. 2003	PubMed	citation	PMID:14715443	pubmed	14715443	create date:2004/01/13 | first author:Aguilar Hernández R
Involvement of nitric oxide on kainate-induced toxicity in oligodendrocyte precursors.	/pubmed/14715442	Martinez-Palma L, Pehar M, Cassina P, Peluffo H, Castellanos R, Anesetti G, Beckman JS, Barbeito L.	Neurotox Res. 2003;5(6):399-406.	Neurotox Res. 2003	PubMed	citation	PMID:14715442	pubmed	14715442	create date:2004/01/13 | first author:Martinez-Palma L
Coupled reductions in brain oxidative phosphorylation and synaptic function can be quantified and staged in the course of Alzheimer disease.	/pubmed/14715441	Rapoport SI.	Neurotox Res. 2003;5(6):385-98. Review.	Neurotox Res. 2003	PubMed	citation	PMID:14715441	pubmed	14715441	create date:2004/01/13 | first author:Rapoport SI
Novel mechanisms and approaches in the study of neurodegeneration and neuroprotection. a review.	/pubmed/14715440	Kostrzewa RM, Segura-Aguilar J.	Neurotox Res. 2003;5(6):375-83. Review.	Neurotox Res. 2003	PubMed	citation	PMID:14715440	pubmed	14715440	create date:2004/01/13 | first author:Kostrzewa RM
Hyperactivity following postnatal NMDA antagonist treatment: reversal by D-amphetamine.	/pubmed/14715439	Fredriksson A, Archer T.	Neurotox Res. 2003;5(7):549-64.	Neurotox Res. 2003	PubMed	citation	PMID:14715439	pubmed	14715439	create date:2004/01/13 | first author:Fredriksson A
Protective effects of adenoviral cardiotrophin-1 gene transfer on rubrospinal neurons after spinal cord injury in adult rats.	/pubmed/14715438	Zhang ZF, Liao WH, Yang QF, Li HY, Wu YM, Zhou XF.	Neurotox Res. 2003;5(7):539-48.	Neurotox Res. 2003	PubMed	citation	PMID:14715438	pubmed	14715438	create date:2004/01/13 | first author:Zhang ZF
Mitochondrial complex I inhibition produces selective damage to hippocampal subfield CA1 in organotypic slice cultures.	/pubmed/14715437	Xu G, Perez-Pinzon MA, Sick TJ.	Neurotox Res. 2003;5(7):529-38.	Neurotox Res. 2003	PubMed	citation	PMID:14715437	pubmed	14715437	create date:2004/01/13 | first author:Xu G
Regulation of tyrosine hydroxylase expression in tottering mouse Purkinje cells.	/pubmed/14715436	Fureman BE, Campbell DB, Hess EJ.	Neurotox Res. 2003;5(7):521-8.	Neurotox Res. 2003	PubMed	citation	PMID:14715436	pubmed	14715436	create date:2004/01/13 | first author:Fureman BE
Acrolein inhibits NADH-linked mitochondrial enzyme activity: implications for Alzheimer's disease.	/pubmed/14715435	Pocernich CB, Butterfield DA.	Neurotox Res. 2003;5(7):515-20.	Neurotox Res. 2003	PubMed	citation	PMID:14715435	pubmed	14715435	create date:2004/01/13 | first author:Pocernich CB
Effect of the proteasome inhibitor MLN519 on the expression of inflammatory molecules following middle cerebral artery occlusion and reperfusion in the rat.	/pubmed/14715434	Berti R, Williams AJ, Velarde LC, Moffett JR, Elliott PJ, Adams J, Yao C, Dave JR, Tortella FC.	Neurotox Res. 2003;5(7):505-14.	Neurotox Res. 2003	PubMed	citation	PMID:14715434	pubmed	14715434	create date:2004/01/13 | first author:Berti R
Role of vascular hypoperfusion-induced oxidative stress and mitochondria failure in the pathogenesis of Azheimer disease.	/pubmed/14715433	Aliev G, Smith MA, Obrenovich ME, de la Torre JC, Perry G.	Neurotox Res. 2003;5(7):491-504. Review.	Neurotox Res. 2003	PubMed	citation	PMID:14715433	pubmed	14715433	create date:2004/01/13 | first author:Aliev G
Neuropathological and biochemical features of traumatic injury in the developing brain.	/pubmed/14715432	Bittigau P, Sifringer M, Felderhoff-Mueser U, Hansen HH, Ikonomidou C.	Neurotox Res. 2003;5(7):475-90. Review.	Neurotox Res. 2003	PubMed	citation	PMID:14715432	pubmed	14715432	create date:2004/01/13 | first author:Bittigau P
Reduced COMT activity as a possible environmental risk factor for breast cancer. Opinion.	/pubmed/14715431	Creveling CR.	Neurotox Res. 2003;5(7):473-4.	Neurotox Res. 2003	PubMed	citation	PMID:14715431	pubmed	14715431	create date:2004/01/13 | first author:Creveling CR
Neurobehavioural deficits following postnatal iron overload: II Instrumental learning performance.	/pubmed/14628858	Archer T, Schröder N, Fredriksson A.	Neurotox Res. 2003;5(1-2):77-94. No abstract available.	Neurotox Res. 2003	PubMed	citation	PMID:14628858	pubmed	14628858	create date:2003/11/25 | first author:Archer T
Neurobehavioural deficits following postnatal iron overload: I spontaneous motor activity.	/pubmed/14628856	Fredriksson A, Schröder N, Archer T.	Neurotox Res. 2003;5(1-2):53-76. No abstract available.	Neurotox Res. 2003	PubMed	citation	PMID:14628856	pubmed	14628856	create date:2003/11/25 | first author:Fredriksson A
Molecular targets of lead in brain neurotoxicity.	/pubmed/12835126	Marchetti C.	Neurotox Res. 2003;5(3):221-36. Review.	Neurotox Res. 2003	PubMed	citation	PMID:12835126	pubmed	12835126	create date:2003/07/02 | first author:Marchetti C
Down regulation of sodium channel Na(v)1.1 expression by veratridine and its reversal by a novel sodium channel blocker, RS100642, in primary neuronal cultures.	/pubmed/12835125	Dave JR, Yao C, Moffett JR, Berti R, Koenig M, Tortella FC.	Neurotox Res. 2003;5(3):213-20.	Neurotox Res. 2003	PubMed	citation	PMID:12835125	pubmed	12835125	create date:2003/07/02 | first author:Dave JR
In vitro regulation of rat derived microglia.	/pubmed/12835124	Lombardi VR, Etcheverría I, Fernández-Novoa L, Cacabelos R.	Neurotox Res. 2003;5(3):201-12.	Neurotox Res. 2003	PubMed	citation	PMID:12835124	pubmed	12835124	create date:2003/07/02 | first author:Lombardi VR
Biosynthesis of endocannabinoids and their modes of action in neurodegenerative diseases.	/pubmed/12835123	van der Stelt M, Hansen HH, Veldhuis WB, Bär PR, Nicolay K, Veldink GA, Vliegenthart JF, Hansen HS.	Neurotox Res. 2003;5(3):183-200. Review.	Neurotox Res. 2003	PubMed	citation	PMID:12835123	pubmed	12835123	create date:2003/07/02 | first author:van der Stelt M
Alterations in brain glutathione homeostasis induced by the nerve gas soman.	/pubmed/12835122	Klaidman LK, Adams JD Jr, Cross R, Pazdernik TL, Samson F.	Neurotox Res. 2003;5(3):177-82.	Neurotox Res. 2003	PubMed	citation	PMID:12835122	pubmed	12835122	create date:2003/07/02 | first author:Klaidman LK
Dopamine- or L-DOPA-induced neurotoxicity: the role of dopamine quinone formation and tyrosinase in a model of Parkinson's disease.	/pubmed/12835121	Asanuma M, Miyazaki I, Ogawa N.	Neurotox Res. 2003;5(3):165-76. Review.	Neurotox Res. 2003	PubMed	citation	PMID:12835121	pubmed	12835121	create date:2003/07/02 | first author:Asanuma M
Neurotoxicity of organomercurial compounds.	/pubmed/12835120	Sanfeliu C, Sebastià J, Cristòfol R, Rodríguez-Farré E.	Neurotox Res. 2003;5(4):283-305. Review.	Neurotox Res. 2003	PubMed	citation	PMID:12835120	pubmed	12835120	create date:2003/07/02 | first author:Sanfeliu C
Lack of effect of kappa-opioid receptor agonism on long-term methamphetamine-induced neurotoxicity in rats.	/pubmed/12835119	Johnson-Davis KL, Hanson GR, Keefe KA.	Neurotox Res. 2003;5(4):273-81.	Neurotox Res. 2003	PubMed	citation	PMID:12835119	pubmed	12835119	create date:2003/07/02 | first author:Johnson-Davis KL
In vitro neuroprotection against oxidative stress by pre-treatment with a combination of dihydrolipoic acid and phenyl-butyl nitrones.	/pubmed/12835118	Koenig ML, Meyerhoff JL.	Neurotox Res. 2003;5(4):265-72.	Neurotox Res. 2003	PubMed	citation	PMID:12835118	pubmed	12835118	create date:2003/07/02 | first author:Koenig ML
Studies on neuronal apoptosis in primary forebrain cultures: neuroprotective/anti-apoptotic action of NR2B NMDA antagonists.	/pubmed/12835117	Dave JR, Williams AJ, Moffett JR, Koenig ML, Tortella FC.	Neurotox Res. 2003;5(4):255-64.	Neurotox Res. 2003	PubMed	citation	PMID:12835117	pubmed	12835117	create date:2003/07/02 | first author:Dave JR
The sodium channel blocker RS100642 reverses down-regulation of the sodium channel alpha-subunit Na(v) 1.1 expression caused by transient ischemic brain injury in rats.	/pubmed/12835116	Yao C, Williams AJ, Lu XC, Price RA, Cunningham BS, Berti R, Tortella FC, Dave JR.	Neurotox Res. 2003;5(4):245-53.	Neurotox Res. 2003	PubMed	citation	PMID:12835116	pubmed	12835116	create date:2003/07/02 | first author:Yao C
Homocysteine-induced brain lipid peroxidation: effects of NMDA receptor blockade, antioxidant treatment, and nitric oxide synthase inhibition.	/pubmed/12835115	Jara-Prado A, Ortega-Vazquez A, Martinez-Ruano L, Rios C, Santamaria A.	Neurotox Res. 2003;5(4):237-43.	Neurotox Res. 2003	PubMed	citation	PMID:12835115	pubmed	12835115	create date:2003/07/02 | first author:Jara-Prado A
Reactive oxygen species and reactive nitrogen species: relevance to cyto(neuro)toxic events and neurologic disorders. An overview.	/pubmed/12835102	Metodiewa D, Kośka C.	Neurotox Res. 2000 Feb;1(3):197-233.	Neurotox Res. 2000	PubMed	citation	PMID:12835102	pubmed	12835102	create date:2003/07/02 | first author:Metodiewa D
Intraneuronal dopamine-quinone synthesis: a review.	/pubmed/12835101	Sulzer D, Zecca L.	Neurotox Res. 2000 Feb;1(3):181-95.	Neurotox Res. 2000	PubMed	citation	PMID:12835101	pubmed	12835101	create date:2003/07/02 | first author:Sulzer D
Dopamine induces cell death, lipid peroxidation and DNA base damage in a catecholaminergic cell line derived from the central nervous system.	/pubmed/12835100	Masserano JM, Baker I, Venable D, Gong L, Zullo SJ, Merril CR, Wyatt RJ.	Neurotox Res. 2000 Feb;1(3):171-9.	Neurotox Res. 2000	PubMed	citation	PMID:12835100	pubmed	12835100	create date:2003/07/02 | first author:Masserano JM
Neurotoxicity due to o-quinones: neuromelanin formation and possible mechanisms for o-quinone detoxification.	/pubmed/12835099	Solano F, Hearing VJ, García-Borrón JC.	Neurotox Res. 2000 Feb;1(3):153-69.	Neurotox Res. 2000	PubMed	citation	PMID:12835099	pubmed	12835099	create date:2003/07/02 | first author:Solano F
BDNF is involved in sympathetic sprouting in the dorsal root ganglia following peripheral nerve injury in rats.	/pubmed/12835098	Deng YS, Zhong JH, Zhou XF.	Neurotox Res. 2000 Apr;1(4):311-22.	Neurotox Res. 2000	PubMed	citation	PMID:12835098	pubmed	12835098	create date:2003/07/02 | first author:Deng YS
Behavioural evaluation of long-term neurotoxic effects of NMDA receptor antagonists.	/pubmed/12835097	Zajaczkowski W, Hetman M, Nikolaev E, Quack G, Danysz W, Kaczmarek L.	Neurotox Res. 2000 Apr;1(4):299-310.	Neurotox Res. 2000	PubMed	citation	PMID:12835097	pubmed	12835097	create date:2003/07/02 | first author:Zajaczkowski W
Dopamine agonists and analogues have an antiproliferative effect on CHO-K1 cells.	/pubmed/12835096	Maggio R, Armogida M, Scarselli M, Salvadori F, Longoni B, Pardini C, Chiarenza A, Chiacchio S, Vaglini F, Bernardini R, Colzi A, Corsini GU.	Neurotox Res. 2000 Apr;1(4):285-97.	Neurotox Res. 2000	PubMed	citation	PMID:12835096	pubmed	12835096	create date:2003/07/02 | first author:Maggio R
Gestational exposure to methylmercury alters neurotrophin- and carbachol-stimulated phosphatidylinositide hydrolysis in cerebral cortex of neonatal rats.	/pubmed/12835095	Mundy WM, Parran D, Barone S Jr.	Neurotox Res. 2000 Apr;1(4):271-83.	Neurotox Res. 2000	PubMed	citation	PMID:12835095	pubmed	12835095	create date:2003/07/02 | first author:Mundy WM
Melatonin fails to protect against long-term MPTP-induced dopamine depletion in mouse striatum.	/pubmed/12835094	van der Schyf CJ, Castagnoli K, Palmer S, Hazelwood L, Castagnoli N Jr.	Neurotox Res. 2000 Apr;1(4):261-9.	Neurotox Res. 2000	PubMed	citation	PMID:12835094	pubmed	12835094	create date:2003/07/02 | first author:van der Schyf CJ
Effects of clonidine and alpha-adrenoceptor antagonists on motor activity in DSP4-treated mice II: interactions with apomorphine.	/pubmed/12835093	Fredriksson A, Archer T.	Neurotox Res. 2000 Apr;1(4):249-59.	Neurotox Res. 2000	PubMed	citation	PMID:12835093	pubmed	12835093	create date:2003/07/02 | first author:Fredriksson A
Effects of clonidine and alpha-adrenoceptor antagonists on motor activity in DSP4-treated mice I: dose-, time- and parameter-dependency.	/pubmed/12835092	Archer T, Fredriksson A.	Neurotox Res. 2000 Apr;1(4):235-47.	Neurotox Res. 2000	PubMed	citation	PMID:12835092	pubmed	12835092	create date:2003/07/02 | first author:Archer T
Axonal degeneration and progressive neurologic disability in multiple sclerosis.	/pubmed/12832230	Bjartmar C, Trapp BD.	Neurotox Res. 2003;5(1-2):157-64.	Neurotox Res. 2003	PubMed	citation	PMID:12832230	pubmed	12832230	create date:2003/07/02 | first author:Bjartmar C
A possible physiological role for cerebral tetrahydroisoquinolines.	/pubmed/12832229	Vetulani J, Antkiewicz-Michaluk L, Nalepa I, Sansone M.	Neurotox Res. 2003;5(1-2):147-55. Review.	Neurotox Res. 2003	PubMed	citation	PMID:12832229	pubmed	12832229	create date:2003/07/02 | first author:Vetulani J
Striatal glutamatergic mechanisms and extrapyramidal movement disorders.	/pubmed/12832228	Chase TN, Bibbiani F, Oh JD.	Neurotox Res. 2003;5(1-2):139-46. Review.	Neurotox Res. 2003	PubMed	citation	PMID:12832228	pubmed	12832228	create date:2003/07/02 | first author:Chase TN
Neurotrophic factors for the investigation and treatment of movement disorders.	/pubmed/12832227	De Yébenes JG, Sánchez M, Mena MA.	Neurotox Res. 2003;5(1-2):119-38. Review.	Neurotox Res. 2003	PubMed	citation	PMID:12832227	pubmed	12832227	create date:2003/07/02 | first author:De Yébenes JG
Dopamine receptor supersensitivity: an outcome and index of neurotoxicity.	/pubmed/12832226	Kostrzewa RM, Kostrzewa JP, Brus R.	Neurotox Res. 2003;5(1-2):111-8.	Neurotox Res. 2003	PubMed	citation	PMID:12832226	pubmed	12832226	create date:2003/07/02 | first author:Kostrzewa RM
Title	URL	Description	Details	ShortDetails	Resource	Type	Identifiers	Db	EntrezUID	Properties
Effects of acute administration of DA agonists on locomotor activity: MPTP versus neonatal intracerebroventricular 6-OHDA treatment.	/pubmed/12832225	Archer T, Palomo T, McArthur R, Fredriksson A.	Neurotox Res. 2003;5(1-2):95-110.	Neurotox Res. 2003	PubMed	citation	PMID:12832225	pubmed	12832225	create date:2003/07/02 | first author:Archer T
Neurodevelopmental liabilities in epilepsy.	/pubmed/12832224	Gil-Nagel A.	Neurotox Res. 2003;5(1-2):45-52. Review.	Neurotox Res. 2003	PubMed	citation	PMID:12832224	pubmed	12832224	create date:2003/07/02 | first author:Gil-Nagel A
Neuromelanin and its interaction with iron as a potential risk factor for dopaminergic neurodegeneration underlying Parkinson's disease.	/pubmed/12832223	Gerlach M, Double KL, Ben-Shachar D, Zecca L, Youdim MB, Riederer P.	Neurotox Res. 2003;5(1-2):35-44. Review.	Neurotox Res. 2003	PubMed	citation	PMID:12832223	pubmed	12832223	create date:2003/07/02 | first author:Gerlach M
Is there a subtype of developmental Parkinson's disease?	/pubmed/12832222	Riederer P.	Neurotox Res. 2003;5(1-2):27-34. Review. No abstract available.	Neurotox Res. 2003	PubMed	citation	PMID:12832222	pubmed	12832222	create date:2003/07/02 | first author:Riederer P
Brain sites of movement disorder: genetic and environmental agents in neurodevelopmental perturbations.	/pubmed/12832221	Palomo T, Beninger RJ, Kostrzewa RM, Archer T.	Neurotox Res. 2003;5(1-2):1-26. Review.	Neurotox Res. 2003	PubMed	citation	PMID:12832221	pubmed	12832221	create date:2003/07/02 | first author:Palomo T
The neurobiology of opiate tolerance, dependence and sensitization: mechanisms of NMDA receptor-dependent synaptic plasticity.	/pubmed/12829426	Trujillo KA.	Neurotox Res. 2002 Jun;4(4):373-91.	Neurotox Res. 2002	PubMed	citation	PMID:12829426	pubmed	12829426	create date:2003/06/28 | first author:Trujillo KA
Exposure to cannabinoids in the development of endogenous cannabinoid system.	/pubmed/12829425	Ramos JA, De Miguel R, Cebeira M, Hernandez M, Fernández-Ruiz J.	Neurotox Res. 2002 Jun;4(4):363-72.	Neurotox Res. 2002	PubMed	citation	PMID:12829425	pubmed	12829425	create date:2003/06/28 | first author:Ramos JA
Neurodevelopmental liabilities in alcohol dependence: central serotonin and dopamine dysfunction.	/pubmed/12829424	Naranjo CA, Chu AY, Tremblay LK.	Neurotox Res. 2002 Jun;4(4):343-61.	Neurotox Res. 2002	PubMed	citation	PMID:12829424	pubmed	12829424	create date:2003/06/28 | first author:Naranjo CA
Deviations in brain early serotonergic development as a result of fetal alcohol exposure.	/pubmed/12829423	Zhou FC, Sari Y, Li TK, Goodlett C, Azmitia EC.	Neurotox Res. 2002 Jun;4(4):337-42.	Neurotox Res. 2002	PubMed	citation	PMID:12829423	pubmed	12829423	create date:2003/06/28 | first author:Zhou FC
Mechanisms involved in central nervous system dysfunctions induced by prenatal ethanol exposure.	/pubmed/12829422	Guerri C.	Neurotox Res. 2002 Jun;4(4):327-35.	Neurotox Res. 2002	PubMed	citation	PMID:12829422	pubmed	12829422	create date:2003/06/28 | first author:Guerri C
Glutamate and GABA receptor dysfunction in the fetal alcohol syndrome.	/pubmed/12829421	Olney JW, Wozniak DF, Jevtovic-Todorovic V, Farber NB, Bittigau P, Ikonomidou C.	Neurotox Res. 2002 Jun;4(4):315-25.	Neurotox Res. 2002	PubMed	citation	PMID:12829421	pubmed	12829421	create date:2003/06/28 | first author:Olney JW
Neuroadaptations to chronic exposure to drugs of abuse: relevance to depressive symptomatology seen across psychiatric diagnostic categories.	/pubmed/12829420	Markou A, Kenny PJ.	Neurotox Res. 2002 Jun;4(4):297-313.	Neurotox Res. 2002	PubMed	citation	PMID:12829420	pubmed	12829420	create date:2003/06/28 | first author:Markou A
Individual vulnerability to substance abuse and affective disorders: role of early environmental influences.	/pubmed/12829419	Koehl M, Lemaire V, Mayo W, Abrous DN, Maccari S, Piazza PV, Le Moal M, Vallée M.	Neurotox Res. 2002 Jun;4(4):281-96.	Neurotox Res. 2002	PubMed	citation	PMID:12829419	pubmed	12829419	create date:2003/06/28 | first author:Koehl M
Neurodevelopmental liabilities of substance abuse.	/pubmed/12829418	Palomo T, Archer T, Beninger RJ, Kostrzewa RM.	Neurotox Res. 2002 Jun;4(4):267-79.	Neurotox Res. 2002	PubMed	citation	PMID:12829418	pubmed	12829418	create date:2003/06/28 | first author:Palomo T
Neurotoxicity of some MAO inhibitors in adult rat hypothalamic cell culture.	/pubmed/12829417	Hurtado-Guzmán C, Martínez-Alvarado P, Dagnino-Subiabre A, Paris I, Caviedes P, Caviedes R, Cassels BK, Segura-Aguilar J.	Neurotox Res. 2002 Mar;4(2):161-3.	Neurotox Res. 2002	PubMed	citation	PMID:12829417	pubmed	12829417	create date:2003/06/28 | first author:Hurtado-Guzmán C
Studies on the interactions of tobacco leaf and tobacco smoke constituents and monoamine oxidase.	/pubmed/12829416	Castagnoli K, Steyn SJ, Magnin G, Van Der Schyf CJ, Fourie I, Khalil A, Castagnoli N Jr.	Neurotox Res. 2002 Mar;4(2):151-60.	Neurotox Res. 2002	PubMed	citation	PMID:12829416	pubmed	12829416	create date:2003/06/28 | first author:Castagnoli K
The adrenochrome hypothesis of schizophrenia revisited.	/pubmed/12829415	Smythies J.	Neurotox Res. 2002 Mar;4(2):147-50.	Neurotox Res. 2002	PubMed	citation	PMID:12829415	pubmed	12829415	create date:2003/06/28 | first author:Smythies J
Neuroprotection in Parkinson's disease; a commentary.	/pubmed/12829414	Gatto EM, Riobó N, Carreras MC, Poderoso JJ, Micheli FE.	Neurotox Res. 2002 Mar;4(2):141-5.	Neurotox Res. 2002	PubMed	citation	PMID:12829414	pubmed	12829414	create date:2003/06/28 | first author:Gatto EM
Presynaptic involvement in the nicotine prevention of the dopamine loss provoked by 6-OHDA administration in the substantia nigra.	/pubmed/12829413	Abin-Carriquiry JA, McGregor-Armas R, Costa G, Urbanavicius J, Dajas F.	Neurotox Res. 2002 Mar;4(2):133-9.	Neurotox Res. 2002	PubMed	citation	PMID:12829413	pubmed	12829413	create date:2003/06/28 | first author:Abin-Carriquiry JA
Inhibition of DT-diaphorase is a requirement for Mn(III) to produce a 6-OH-dopamine like rotational behaviour.	/pubmed/12829412	Segura-Aguilar J, Diaz-Veliz G, Mora S, Herrera-Marschitz M.	Neurotox Res. 2002 Mar;4(2):127-31.	Neurotox Res. 2002	PubMed	citation	PMID:12829412	pubmed	12829412	create date:2003/06/28 | first author:Segura-Aguilar J
Neuroprotective potential of ionotropic glutamate receptor antagonists.	/pubmed/12829411	Danysz W, Parsons CG.	Neurotox Res. 2002 Mar;4(2):119-26.	Neurotox Res. 2002	PubMed	citation	PMID:12829411	pubmed	12829411	create date:2003/06/28 | first author:Danysz W
Preliminary study of the behavioral effects of LBS-neuron implantation on seizure susceptibility following middle cerebral artery occlusion in the rats.	/pubmed/12829410	Willing AE, Saporta S, Lixian J, Milliken M, Poulos S, Bowersox SS, Sanberg PR.	Neurotox Res. 2002 Mar;4(2):111-8.	Neurotox Res. 2002	PubMed	citation	PMID:12829410	pubmed	12829410	create date:2003/06/28 | first author:Willing AE
Neurobehavioral assessment of transplanted porcine Sertoli cells into the intact rat striatum.	/pubmed/12829409	Rodríguez AI, Willing AE, Cameron DF, Saporta S, Sandberg PR.	Neurotox Res. 2002 Mar;4(2):103-9.	Neurotox Res. 2002	PubMed	citation	PMID:12829409	pubmed	12829409	create date:2003/06/28 | first author:Rodríguez AI
Novel cellular approaches to repair of neurodegenerative disease: from Sertoli cells to umbilical cord blood stem cells.	/pubmed/12829408	Sanberg PR, Willing AE, Cahill DW.	Neurotox Res. 2002 Mar;4(2):95-101.	Neurotox Res. 2002	PubMed	citation	PMID:12829408	pubmed	12829408	create date:2003/06/28 | first author:Sanberg PR
Peroxynitrite-induced cytotoxicity in cultured astrocytes is associated with morphological changes and increased nitrotyrosine immunoreactivity.	/pubmed/12829407	Pehar M, Martínez-Palma L, Peluffo H, Kamaid A, Cassina P, Barbeito L.	Neurotox Res. 2002 Mar;4(2):87-93.	Neurotox Res. 2002	PubMed	citation	PMID:12829407	pubmed	12829407	create date:2003/06/28 | first author:Pehar M
Neurotoxicological and neuroprotective elements in Parkinson's disease.	/pubmed/12829406	Kostrzewa RM, Segura-Aguilar J.	Neurotox Res. 2002 Mar;4(2):83-86.	Neurotox Res. 2002	PubMed	citation	PMID:12829406	pubmed	12829406	create date:2003/06/28 | first author:Kostrzewa RM
Neonatal 6-hydroxydopamine-induced hypo/hyperactivity: blockade by dopamine reuptake inhibitors and effect of acute D-amphetamine.	/pubmed/12829405	Archer T, Palomo T, Fredriksson A.	Neurotox Res. 2002 May;4(3):247-66.	Neurotox Res. 2002	PubMed	citation	PMID:12829405	pubmed	12829405	create date:2003/06/28 | first author:Archer T
Estrogen and brain vulnerability.	/pubmed/12829404	Azcoitia I, Doncarlos LL, Garcia-Segura LM.	Neurotox Res. 2002 May;4(3):235-45.	Neurotox Res. 2002	PubMed	citation	PMID:12829404	pubmed	12829404	create date:2003/06/28 | first author:Azcoitia I
Gangliosides prevent excitotoxicity through activation of TrkB receptor.	/pubmed/12829403	Bachis A, Rabin SJ, Del Fiacco M, Mocchetti I.	Neurotox Res. 2002 May;4(3):225-34.	Neurotox Res. 2002	PubMed	citation	PMID:12829403	pubmed	12829403	create date:2003/06/28 | first author:Bachis A
The hydrophobic environment of Met35 of Alzheimer's Abeta(1-42) is important for the neurotoxic and oxidative properties of the peptide.	/pubmed/12829402	Kanski J, Aksenova M, Butterfield DA.	Neurotox Res. 2002 May;4(3):219-23.	Neurotox Res. 2002	PubMed	citation	PMID:12829402	pubmed	12829402	create date:2003/06/28 | first author:Kanski J
Changes in prodynorphin and POMC gene expression in several brain regions of rat fetuses prenatally exposed to Delta(9)-tetrahydrocannabinol.	/pubmed/12829401	Pérez-Rosado A, Gómez M, Manzanares J, Ramos JA, Fernández-Ruiz J.	Neurotox Res. 2002 May;4(3):211-8.	Neurotox Res. 2002	PubMed	citation	PMID:12829401	pubmed	12829401	create date:2003/06/28 | first author:Pérez-Rosado A
Involvement of Maillard reactions in Alzheimer disease.	/pubmed/12829400	Reddy VP, Obrenovich ME, Atwood CS, Perry G, Smith MA.	Neurotox Res. 2002 May;4(3):191-209.	Neurotox Res. 2002	PubMed	citation	PMID:12829400	pubmed	12829400	create date:2003/06/28 | first author:Reddy VP
Neurosteroids and glutamate toxicity in fibroblasts expressing human NMDA receptors.	/pubmed/12829399	Scott M, Tanguay JJ, Beninger RJ, Jhamandas K, Boegman RJ.	Neurotox Res. 2002 May;4(3):183-90.	Neurotox Res. 2002	PubMed	citation	PMID:12829399	pubmed	12829399	create date:2003/06/28 | first author:Scott M
The biochemical basis of Parkinson's disease: the role of catecholamine o-quinones: a review-discussion.	/pubmed/12826496	Smythies J, De Iuliis A, Zanatta L, Galzigna L.	Neurotox Res. 2002 Feb;4(1):77-81.	Neurotox Res. 2002	PubMed	citation	PMID:12826496	pubmed	12826496	create date:2003/06/27 | first author:Smythies J
Differential pattern of expression of voltage-gated sodium channel genes following ischemic brain injury in rats.	/pubmed/12826495	Yao C, Williams AJ, Cui P, Berti R, Hunter JC, Tortella FC, Dave JR.	Neurotox Res. 2002 Feb;4(1):67-75.	Neurotox Res. 2002	PubMed	citation	PMID:12826495	pubmed	12826495	create date:2003/06/27 | first author:Yao C
In vitro models of brain ischemia: the peptidergic drug cerebrolysin protects cultured chick cortical neurons from cell death.	/pubmed/12826494	Gutmann B, Hutter-Paier B, Skofitsch G, Windisch M, Gmeinbauer R.	Neurotox Res. 2002 Feb;4(1):59-65.	Neurotox Res. 2002	PubMed	citation	PMID:12826494	pubmed	12826494	create date:2003/06/27 | first author:Gutmann B
Metabolic studies on haloperidol and its tetrahydropyridinyl dehydration product (HPTP) in C57BL/6 mouse brain preparations.	/pubmed/12826493	Usuki E, Bloomquist JR, Freeborn E, Casagnoli K, Van Der Schyf CJ, Castagnoli N Jr.	Neurotox Res. 2002 Feb;4(1):51-8.	Neurotox Res. 2002	PubMed	citation	PMID:12826493	pubmed	12826493	create date:2003/06/27 | first author:Usuki E
Time course of deficits in open field behavior after unilateral neostriatal 6-hydroxydopamine lesions.	/pubmed/12826492	Fornaguera J, Schwarting RK.	Neurotox Res. 2002 Feb;4(1):41-9.	Neurotox Res. 2002	PubMed	citation	PMID:12826492	pubmed	12826492	create date:2003/06/27 | first author:Fornaguera J
Lead neurotoxicity: heme oxygenase and nitric oxide synthase activities in developing rat brain.	/pubmed/12826491	Reddy GR, Suresh A, Murthy KS, Chetty CS.	Neurotox Res. 2002 Feb;4(1):33-9.	Neurotox Res. 2002	PubMed	citation	PMID:12826491	pubmed	12826491	create date:2003/06/27 | first author:Reddy GR
The action of the herbicide 2,4-dichlorophenoxyacetic acid on the isolated sciatic nerve of the frog (Rana ridibunda).	/pubmed/12826490	Kouri G, Theophilidis G.	Neurotox Res. 2002 Feb;4(1):25-32.	Neurotox Res. 2002	PubMed	citation	PMID:12826490	pubmed	12826490	create date:2003/06/27 | first author:Kouri G
Antihistamine terfenadine inhibits calcium influx, cGMP formation, and NMDA receptor-dependent neurotoxicity following activation of L-type voltage sensitive calcium channels.	/pubmed/12826489	Díaz-Trelles R, Fernández-Sánchez MT, Marini AM, Novelli A.	Neurotox Res. 2002 Feb;4(1):15-24.	Neurotox Res. 2002	PubMed	citation	PMID:12826489	pubmed	12826489	create date:2003/06/27 | first author:Díaz-Trelles R
Oxidative stress in rat cortical neurons and astrocytes induced by paraquat in vitro.	/pubmed/12826488	Schmuck G, Röhrdanz E, Tran-Thi QH, Kahl R, Schlüter G.	Neurotox Res. 2002 Feb;4(1):1-13.	Neurotox Res. 2002	PubMed	citation	PMID:12826488	pubmed	12826488	create date:2003/06/27 | first author:Schmuck G
Memory retrieval and its lasting consequences.	/pubmed/12754168	Izquierdo I, Vianna MR, Izquierdo LA, Barros DM, Szapiro G, Coitinho AS, Muller L, Cammarota M, Bevilaqua LR, Medina JH.	Neurotox Res. 2002 Aug-Sep;4(5-6):573-593.	Neurotox Res. 2002	PubMed	citation	PMID:12754168	pubmed	12754168	create date:2003/05/20 | first author:Izquierdo I
Neurodevelopmental influences on the immune system reflecting brain pathology.	/pubmed/12754167	Ekman R, Persson R, Nilsson CL.	Neurotox Res. 2002 Aug-Sep;4(5-6):565-572.	Neurotox Res. 2002	PubMed	citation	PMID:12754167	pubmed	12754167	create date:2003/05/20 | first author:Ekman R
Regulation of the hypothalamic-pituitary-adrenal axis in the neonatal rat: the role of maternal behavior.	/pubmed/12754166	Levine S.	Neurotox Res. 2002 Aug-Sep;4(5-6):557-564.	Neurotox Res. 2002	PubMed	citation	PMID:12754166	pubmed	12754166	create date:2003/05/20 | first author:Levine S
Crossroads of corticotropin releasing hormone, corticosteroids and monoamines. About a biological interface between stress and depression.	/pubmed/12754165	Van Praag HM.	Neurotox Res. 2002 Aug-Sep;4(5-6):531-555.	Neurotox Res. 2002	PubMed	citation	PMID:12754165	pubmed	12754165	create date:2003/05/20 | first author:Van Praag HM
Human genetic variation and mental disorders.	/pubmed/12754164	Arias B, Rosa A, Fañanás L.	Neurotox Res. 2002 Aug-Sep;4(5-6):523-30.	Neurotox Res. 2002	PubMed	citation	PMID:12754164	pubmed	12754164	create date:2003/05/20 | first author:Arias B
Functional deficits following neonatal dopamine depletion and isolation housing: circular water maze acquisition under pre-exposure conditions and motor activity.	/pubmed/12754163	Archer T, Palomo T, Fredriksson A.	Neurotox Res. 2002 Aug-Sep;4(5-6):503-522.	Neurotox Res. 2002	PubMed	citation	PMID:12754163	pubmed	12754163	create date:2003/05/20 | first author:Archer T
Developmental markers of psychiatric disorders as identified by sensorimotor gating.	/pubmed/12754162	Powell SB, Geyer MA.	Neurotox Res. 2002 Aug-Sep;4(5-6):489-502.	Neurotox Res. 2002	PubMed	citation	PMID:12754162	pubmed	12754162	create date:2003/05/20 | first author:Powell SB
Neonatal exposure to the glutamate receptor antagonist MK-801: effects on locomotor activity and pre-pulse inhibition before and after sexual maturity in rats.	/pubmed/12754161	Beninger RJ, Jhamandas A, Aujla H, Xue L, Dagnone RV, Boegman RJ, Jhamandas K.	Neurotox Res. 2002 Aug-Sep;4(5-6):477-488.	Neurotox Res. 2002	PubMed	citation	PMID:12754161	pubmed	12754161	create date:2003/05/20 | first author:Beninger RJ
Title	URL	Description	Details	ShortDetails	Resource	Type	Identifiers	Db	EntrezUID	Properties
A neurodevelopmental model of schizophrenia: neonatal disconnection of the hippocampus.	/pubmed/12754160	Lipska BK, Weinberger DR.	Neurotox Res. 2002 Aug-Sep;4(5-6):469-475.	Neurotox Res. 2002	PubMed	citation	PMID:12754160	pubmed	12754160	create date:2003/05/20 | first author:Lipska BK
Neuropeptides involved in the pathophysiology of schizophrenia and major depression.	/pubmed/12754159	De Wied D, Sigling HO.	Neurotox Res. 2002 Aug-Sep;4(5-6):453-468.	Neurotox Res. 2002	PubMed	citation	PMID:12754159	pubmed	12754159	create date:2003/05/20 | first author:De Wied D
Multimodal neuroimaging studies and neurodevelopment and neurodegeneration hypotheses of schizophrenia.	/pubmed/12754158	Molina V, Reig S, Desco M, Gispert JD, Sanz J, Sarramea F, Pascau J, Benito C, Martínez-Lázaro R, Luque R, Aragües M, Misiego JM, Corral IL, Palomo T.	Neurotox Res. 2002 Aug-Sep;4(5-6):437-451.	Neurotox Res. 2002	PubMed	citation	PMID:12754158	pubmed	12754158	create date:2003/05/20 | first author:Molina V
Schizophrenia and bipolar disorder are distinguished mainly by differences in neurodevelopment.	/pubmed/12754157	Walker J, Curtis V, Shaw P, Murray RM.	Neurotox Res. 2002 Aug-Sep;4(5-6):427-436.	Neurotox Res. 2002	PubMed	citation	PMID:12754157	pubmed	12754157	create date:2003/05/20 | first author:Walker J
Risk factors for the neurohumoral alterations underlying personality disturbances.	/pubmed/12754156	Oreland L, Damberg M, Hallman J, Berggård C, Garpenstrand H.	Neurotox Res. 2002 Aug-Sep;4(5-6):421-426.	Neurotox Res. 2002	PubMed	citation	PMID:12754156	pubmed	12754156	create date:2003/05/20 | first author:Oreland L
Control of the serotonergic system by the medial prefrontal cortex: potential role in the etiology of PTSD and depressive disorders.	/pubmed/12754155	Celada P, Puig MV, Martín-Ruiz R, Casanovas JM, Artigas F.	Neurotox Res. 2002 Aug-Sep;4(5-6):409-419.	Neurotox Res. 2002	PubMed	citation	PMID:12754155	pubmed	12754155	create date:2003/05/20 | first author:Celada P
Neurodevelopmental liabilities in schizophrenia and affective disorders.	/pubmed/12754154	Palomo T, Kostrzewa RM, Archer T, Beninger RJ.	Neurotox Res. 2002 Aug-Sep;4(5-6):397-408.	Neurotox Res. 2002	PubMed	citation	PMID:12754154	pubmed	12754154	create date:2003/05/20 | first author:Palomo T
In memoriam Béla Bohus 1936-2000.	/pubmed/12754153	De Wied D.	Neurotox Res. 2002 Aug-Sep;4(5-6):393-395. No abstract available.	Neurotox Res. 2002	PubMed	citation	PMID:12754153	pubmed	12754153	create date:2003/05/20 | first author:De Wied D
Early and late molecular events in neurodegeneration and neuroprotection in Parkinson's disease MPTP model as assessed by cDNA microarray; the role of iron.	/pubmed/12709306	Youdim MB, Grünblatt E, Levites Y, Maor G, Mandel S.	Neurotox Res. 2002 Nov-Dec;4(7-8):679-689.	Neurotox Res. 2002	PubMed	citation	PMID:12709306	pubmed	12709306	create date:2003/04/24 | first author:Youdim MB
Brain-derived neurotrophic factor controls dopamine D3 receptor expression: implications for neurodevelopmental psychiatric disorders.	/pubmed/12709305	Sokoloff P, Guillin O, Diaz J, Carroll P, Griffon N.	Neurotox Res. 2002 Nov-Dec;4(7-8):671-678.	Neurotox Res. 2002	PubMed	citation	PMID:12709305	pubmed	12709305	create date:2003/04/24 | first author:Sokoloff P
Dopamine thioethers: formation in brain and neurotoxicity.	/pubmed/12709304	Montine KS, Sidell KR, Zhang J, Montine TJ.	Neurotox Res. 2002 Nov-Dec;4(7-8):663-669.	Neurotox Res. 2002	PubMed	citation	PMID:12709304	pubmed	12709304	create date:2003/04/24 | first author:Montine KS
Neuroprotective effects of NS-7, voltage-gated Na+/Ca2+ channel blocker in a rodent model of transient focal ischaemia.	/pubmed/12709303	Sopala M, Danysz W, Quack G.	Neurotox Res. 2002 Nov-Dec;4(7-8):655-661.	Neurotox Res. 2002	PubMed	citation	PMID:12709303	pubmed	12709303	create date:2003/04/24 | first author:Sopala M
Iron in neurodegenerative disorders.	/pubmed/12709302	Berg D, Becker G, Riederer P, Riess O.	Neurotox Res. 2002 Nov-Dec;4(7-8):637-653.	Neurotox Res. 2002	PubMed	citation	PMID:12709302	pubmed	12709302	create date:2003/04/24 | first author:Berg D
Changes in APP, PS1 and other factors related to Alzheimer's disease pathophysiology after trimethyltin-induced brain lesion in the rat.	/pubmed/12709301	Nilsberth C, Kostyszyn B, Luthman J.	Neurotox Res. 2002 Nov-Dec;4(7-8):625-636.	Neurotox Res. 2002	PubMed	citation	PMID:12709301	pubmed	12709301	create date:2003/04/24 | first author:Nilsberth C
Analysis of methamphetamine-induced changes in the expression of integrin family members in the cortex of wild-type and c-fos knockout mice.	/pubmed/12709300	Betts ES, Krasnova IN, McCoy MT, Ladenheim B, Cadet JL.	Neurotox Res. 2002 Nov-Dec;4(7-8):617-623.	Neurotox Res. 2002	PubMed	citation	PMID:12709300	pubmed	12709300	create date:2003/04/24 | first author:Betts ES
Hemin-induced apoptosis in PC12 and neuroblastoma cells: implications for local neuronal death associated with intracerebral hemorrhage.	/pubmed/12709299	Levy YS, Streifler JY, Panet H, Melamed E, Offen D.	Neurotox Res. 2002 Nov-Dec;4(7-8):609-616.	Neurotox Res. 2002	PubMed	citation	PMID:12709299	pubmed	12709299	create date:2003/04/24 | first author:Levy YS
Loss of cannabinoid CB(1) receptors in the basal ganglia in the late akinetic phase of rats with experimental Huntington's disease.	/pubmed/12709298	Lastres-Becker I, Gómez M, De Miguel R, Ramos JA, Fernández-Ruiz J.	Neurotox Res. 2002 Nov-Dec;4(7-8):601-608.	Neurotox Res. 2002	PubMed	citation	PMID:12709298	pubmed	12709298	create date:2003/04/24 | first author:Lastres-Becker I
Nicotinamide protects HCN2 cells from the free radical generating toxin, tertiary butylhydroperoxide (t-BuOOH).	/pubmed/12709297	Sonee M, Martens JR, Mukherjee SK.	Neurotox Res. 2002 Nov-Dec;4(7-8):595-599.	Neurotox Res. 2002	PubMed	citation	PMID:12709297	pubmed	12709297	create date:2003/04/24 | first author:Sonee M
