# Supplementary material for: Rising Publication Delays Inflate Journal Impact Factors
Source: PLoS One. 2012 Dec 31;7(12):e53374. doi: 10.1371/journal.pone.0053374 (PMC3534064; doi:10.1371/journal.pone.0053374)
Supplement: Data S1 — Datasets used for the analysis. (ZIP) [file pone.0053374.s005.zip › Pain.csv]

Title	URL	Description	Details	ShortDetails	Resource	Type	Identifiers	Db	EntrezUID	Properties
Intravenous neural stem cells abolish nociceptive hypersensitivity and trigger nerve regeneration in experimental neuropathy.	/pubmed/22321918	Franchi S, Valsecchi AE, Borsani E, Procacci P, Ferrari D, Zaffa C, Sartori P, Rodella LF, Vescovi A, Maione S, Rossi F, Sacerdote P, Colleoni M, Panerai AE.	Pain. 2012 Feb 7. [Epub ahead of print]	Pain. 2012	PubMed	citation	PMID:22321918	pubmed	22321918	create date:2012/02/11 | first author:Franchi S
Fear-avoidance model of chronic musculoskeletal pain: 12 years on.	/pubmed/22321917	Vlaeyen JW, Linton SJ.	Pain. 2012 Feb 7. [Epub ahead of print] No abstract available.	Pain. 2012	PubMed	citation	PMID:22321917	pubmed	22321917	create date:2012/02/11 | first author:Vlaeyen JW
Reliability of the visual analog scale in children with acute pain in the emergency department.	/pubmed/22305630	Bailey B, Gravel J, Daoust R.	Pain. 2012 Feb 3. [Epub ahead of print]	Pain. 2012	PubMed	citation	PMID:22305630	pubmed	22305630	create date:2012/02/07 | first author:Bailey B
mRNA expression of 5-hydroxytryptamine 1B, 1D, and 1F receptors and their role in controlling the release of calcitonin gene-related peptide in the rat trigeminovascular system.	/pubmed/22305629	Amrutkar DV, Ploug KB, Hay-Schmidt A, Porreca F, Olesen J, Jansen-Olesen I.	Pain. 2012 Feb 3. [Epub ahead of print]	Pain. 2012	PubMed	citation	PMID:22305629	pubmed	22305629	create date:2012/02/07 | first author:Amrutkar DV
Effects of acute postoperative pain on catecholamine plasma levels, hemodynamic parameters, and cardiac autonomic control.	/pubmed/22305628	Ledowski T, Reimer M, Chavez V, Kapoor V, Wenk M.	Pain. 2012 Feb 3. [Epub ahead of print]	Pain. 2012	PubMed	citation	PMID:22305628	pubmed	22305628	create date:2012/02/07 | first author:Ledowski T
No pain no gain? Pursuing a competing goal inhibits avoidance behavior.	/pubmed/22301333	Van Damme S, Van Ryckeghem DM, Wyffels F, Van Hulle L, Crombez G.	Pain. 2012 Jan 31. [Epub ahead of print]	Pain. 2012	PubMed	citation	PMID:22301333	pubmed	22301333	create date:2012/02/04 | first author:Van Damme S
Calcium/calmodulin dependent kinase II contributes to persistent central neuropathic pain following spinal cord injury.	/pubmed/22296735	Crown ED, Gwak YS, Ye Z, Yu Tan H, Johnson KM, Xu GY, McAdoo DJ, Hulsebosch CE.	Pain. 2012 Jan 30. [Epub ahead of print]	Pain. 2012	PubMed	citation	PMID:22296735	pubmed	22296735	create date:2012/02/03 | first author:Crown ED
Is there a potential role for attention bias modification in pain patients? Results of 2 randomised, controlled trials.	/pubmed/22281100	Sharpe L, Ianiello M, Dear BF, Nicholson Perry K, Refshauge K, Nicholas MK.	Pain. 2012 Jan 24. [Epub ahead of print]	Pain. 2012	PubMed	citation	PMID:22281100	pubmed	22281100	create date:2012/01/28 | first author:Sharpe L
Dependence scores predict prognosis of medication overuse headache: a prospective cohort from the Akershus study of chronic headache.	/pubmed/22281099	Lundqvist C, Grande RB, Aaseth K, Russell MB.	Pain. 2012 Jan 24. [Epub ahead of print]	Pain. 2012	PubMed	citation	PMID:22281099	pubmed	22281099	create date:2012/01/28 | first author:Lundqvist C
Insomnia, sleep quality, pain, and somatic symptoms: sex differences and shared genetic components.	/pubmed/22277557	Zhang J, Lam SP, Li SX, Tang NL, Yu MW, Li AM, Wing YK.	Pain. 2012 Jan 23. [Epub ahead of print]	Pain. 2012	PubMed	citation	PMID:22277557	pubmed	22277557	create date:2012/01/27 | first author:Zhang J
Impact of parental catastrophizing and contextual threat on parents' emotional and behavioral responses to their child's pain.	/pubmed/22273548	Caes L, Vervoort T, Trost Z, Goubert L.	Pain. 2012 Jan 22. [Epub ahead of print]	Pain. 2012	PubMed	citation	PMID:22273548	pubmed	22273548	create date:2012/01/26 | first author:Caes L
Acute experimental endotoxemia induces visceral hypersensitivity and altered pain evaluation in healthy humans.	/pubmed/22264996	Benson S, Kattoor J, Wegner A, Hammes F, Reidick D, Grigoleit JS, Engler H, Oberbeck R, Schedlowski M, Elsenbruch S.	Pain. 2012 Jan 18. [Epub ahead of print]	Pain. 2012	PubMed	citation	PMID:22264996	pubmed	22264996	create date:2012/01/24 | first author:Benson S
Pain's peptide signature.	/pubmed/22264678	Costigan M.	Pain. 2012 Jan 19. [Epub ahead of print] No abstract available.	Pain. 2012	PubMed	citation	PMID:22264678	pubmed	22264678	create date:2012/01/24 | first author:Costigan M
Which domains should be included in a cancer pain classification system? Analyses of longitudinal data.	/pubmed/22264677	Knudsen AK, Brunelli C, Klepstad P, Aass N, Apolone G, Corli O, Montanari M, Caraceni A, Kaasa S.	Pain. 2012 Jan 19. [Epub ahead of print]	Pain. 2012	PubMed	citation	PMID:22264677	pubmed	22264677	create date:2012/01/24 | first author:Knudsen AK
Metallothionein deficiency in the injured peripheral nerves of complex regional pain syndrome as revealed by proteomics.	/pubmed/22249007	Oki G, Wada T, Iba K, Aiki H, Sasaki K, Imai SI, Sohma H, Matsumoto K, Yamaguchi M, Fujimiya M, Yamashita T, Kokai Y.	Pain. 2012 Jan 14. [Epub ahead of print]	Pain. 2012	PubMed	citation	PMID:22249007	pubmed	22249007	create date:2012/01/18 | first author:Oki G
Pain, body, and space: what do patients with complex regional pain syndrome really neglect?	/pubmed/22245555	Legrain V, Bultitude JH, De Paepe AL, Rossetti Y.	Pain. 2012 Jan 12. [Epub ahead of print] No abstract available.	Pain. 2012	PubMed	citation	PMID:22245555	pubmed	22245555	create date:2012/01/17 | first author:Legrain V
Pain-related bias in the classification of emotionally ambiguous facial expressions in mothers of children with chronic abdominal pain.	/pubmed/22244443	Liossi C, White P, Croome N, Hatira P.	Pain. 2012 Jan 11. [Epub ahead of print]	Pain. 2012	PubMed	citation	PMID:22244443	pubmed	22244443	create date:2012/01/17 | first author:Liossi C
Fear avoidance and neuroimaging: Falsification or just failure to confirm?	/pubmed/22244442	Salomons TV, Davis KD.	Pain. 2012 Jan 11. [Epub ahead of print] No abstract available.	Pain. 2012	PubMed	citation	PMID:22244442	pubmed	22244442	create date:2012/01/17 | first author:Salomons TV
Effects of mitochondrial poisons on the neuropathic pain produced by the chemotherapeutic agents, paclitaxel and oxaliplatin.	/pubmed/22244441	Xiao WH, Bennett GJ.	Pain. 2012 Jan 12. [Epub ahead of print]	Pain. 2012	PubMed	citation	PMID:22244441	pubmed	22244441	create date:2012/01/17 | first author:Xiao WH
The challenges of prognosis in cancer pain.	/pubmed/22244440	Bruera E.	Pain. 2012 Jan 11. [Epub ahead of print] No abstract available.	Pain. 2012	PubMed	citation	PMID:22244440	pubmed	22244440	create date:2012/01/17 | first author:Bruera E
White matter microstructural alterations in migraine: A diffusion-weighted MRI study.	/pubmed/22244439	Szabó N, Kincses ZT, Párdutz A, Tajti J, Szok D, Tuka B, Király A, Babos M, Vörös E, Bomboi G, Orzi F, Vécsei L.	Pain. 2012 Jan 11. [Epub ahead of print]	Pain. 2012	PubMed	citation	PMID:22244439	pubmed	22244439	create date:2012/01/17 | first author:Szabó N
Mindfulness, functioning and catastrophizing after multidisciplinary pain management for chronic low back pain.	/pubmed/22240149	Cassidy EL, Atherton RJ, Robertson N, Walsh DA, Gillett R.	Pain. 2012 Jan 10. [Epub ahead of print]	Pain. 2012	PubMed	citation	PMID:22240149	pubmed	22240149	create date:2012/01/14 | first author:Cassidy EL
Evoked bursting in injured Aβ dorsal root ganglion neurons: A mechanism underlying tactile allodynia.	/pubmed/22237000	Song Y, Li HM, Xie RG, Yue ZF, Song XJ, Hu SJ, Xing JL.	Pain. 2012 Jan 9. [Epub ahead of print]	Pain. 2012	PubMed	citation	PMID:22237000	pubmed	22237000	create date:2012/01/13 | first author:Song Y
A systematic literature review of 10years of research on sex/gender and pain perception - Part 2: Do biopsychosocial factors alter pain sensitivity differently in women and men?	/pubmed/22236999	Racine M, Tousignant-Laflamme Y, Kloda LA, Dion D, Dupuis G, Choinière M.	Pain. 2012 Jan 9. [Epub ahead of print]	Pain. 2012	PubMed	citation	PMID:22236999	pubmed	22236999	create date:2012/01/13 | first author:Racine M
Neural correlates of fear of movement in high and low fear-avoidant chronic low back pain patients: An event-related fMRI study.	/pubmed/22230805	Barke A, Baudewig J, Schmidt-Samoa C, Dechent P, Kröner-Herwig B.	Pain. 2012 Jan 7. [Epub ahead of print]	Pain. 2012	PubMed	citation	PMID:22230805	pubmed	22230805	create date:2012/01/11 | first author:Barke A
Opioids added to local anesthetics for single-shot intrathecal anesthesia in patients undergoing minor surgery: A meta-analysis of randomized trials.	/pubmed/22230804	Pöpping DM, Elia N, Marret E, Wenk M, Tramèr MR.	Pain. 2012 Jan 9. [Epub ahead of print]	Pain. 2012	PubMed	citation	PMID:22230804	pubmed	22230804	create date:2012/01/11 | first author:Pöpping DM
Group cognitive behavioural interventions for low back pain in primary care: Extended follow-up of the Back Skills Training Trial (ISRCTN54717854).	/pubmed/22226729	Lamb SE, Mistry D, Lall R, Hansen Z, Evans D, Withers EJ, Underwood MR; On behalf of the Back Skills Training Trial Group..	Pain. 2012 Feb;153(2):494-501. Epub 2012 Jan 9.	Pain. 2012	PubMed	citation	PMID:22226729	pubmed	22226729	create date:2012/01/10 | first author:Lamb SE
Similar alteration of motor unit recruitment strategies during the anticipation and experience of pain.	/pubmed/22209423	Tucker K, Larsson AK, Oknelid S, Hodges P.	Pain. 2011 Dec 28. [Epub ahead of print]	Pain. 2011	PubMed	citation	PMID:22209423	pubmed	22209423	create date:2012/01/03 | first author:Tucker K
Persistent antinociception through repeated self-injury in patients with borderline personality disorder.	/pubmed/22197694	Magerl W, Burkart D, Fernandez A, Schmidt LG, Treede RD.	Pain. 2011 Dec 23. [Epub ahead of print]	Pain. 2011	PubMed	citation	PMID:22197694	pubmed	22197694	create date:2011/12/27 | first author:Magerl W
Contribution of spinal galectin-3 to acute herpetic allodynia in mice.	/pubmed/22197693	Takasaki I, Taniguchi K, Komatsu F, Sasaki A, Andoh T, Nojima H, Shiraki K, Hsu DK, Liu FT, Kato I, Hiraga K, Kuraishi Y.	Pain. 2011 Dec 23. [Epub ahead of print]	Pain. 2011	PubMed	citation	PMID:22197693	pubmed	22197693	create date:2011/12/27 | first author:Takasaki I
Pain today - Disability tomorrow.	/pubmed/22197639	Mäntyselkä P.	Pain. 2011 Dec 22. [Epub ahead of print] No abstract available.	Pain. 2011	PubMed	citation	PMID:22197639	pubmed	22197639	create date:2011/12/27 | first author:Mäntyselkä P
A systematic literature review of 10years of research on sex/gender and experimental pain perception - Part 1: Are there really differences between women and men?	/pubmed/22192712	Racine M, Tousignant-Laflamme Y, Kloda LA, Dion D, Dupuis G, Choinière M.	Pain. 2011 Dec 20. [Epub ahead of print]	Pain. 2011	PubMed	citation	PMID:22192712	pubmed	22192712	create date:2011/12/24 | first author:Racine M
The impact of back problems on retirement wealth.	/pubmed/22192565	Schofield D, Kelly S, Shrestha R, Callander E, Passey M, Percival R.	Pain. 2012 Jan;153(1):203-10.	Pain. 2012	PubMed	citation	PMID:22192565	pubmed	22192565	create date:2011/12/24 | first author:Schofield D
Targeting A-type K(+) channels in primary sensory neurons for bone cancer pain in a rat model.	/pubmed/22188869	Duan KZ, Xu Q, Zhang XM, Zhao ZQ, Mei YA, Zhang YQ.	Pain. 2011 Dec 19. [Epub ahead of print]	Pain. 2011	PubMed	citation	PMID:22188869	pubmed	22188869	create date:2011/12/23 | first author:Duan KZ
Compound action potentials recorded in the human spinal cord during neurostimulation for pain relief.	/pubmed/22188868	Parker JL, Karantonis DM, Single PS, Obradovic M, Cousins MJ.	Pain. 2011 Dec 19. [Epub ahead of print]	Pain. 2011	PubMed	citation	PMID:22188868	pubmed	22188868	create date:2011/12/23 | first author:Parker JL
Immune conditions associated with CD4(+) T effector-induced opioid release and analgesia.	/pubmed/22188867	Boué J, Blanpied C, Djata-Cabral M, Pelletier L, Vergnolle N, Dietrich G.	Pain. 2012 Feb;153(2):485-93. Epub 2011 Dec 19.	Pain. 2012	PubMed	citation	PMID:22188867	pubmed	22188867	create date:2011/12/23 | first author:Boué J
Experimental characterization of the effects of acute stresslike doses of hydrocortisone in human neurogenic hyperalgesia models.	/pubmed/22178393	Michaux GP, Magerl W, Anton F, Treede RD.	Pain. 2012 Feb;153(2):420-8. Epub 2011 Dec 15.	Pain. 2012	PubMed	citation	PMID:22178393	pubmed	22178393	create date:2011/12/20 | first author:Michaux GP
Paclitaxel therapy potentiates cold hyperalgesia in streptozotocin-induced diabetic rats through enhanced mitochondrial reactive oxygen species production and TRPA1 sensitization.	/pubmed/22177224	Barrière DA, Rieusset J, Chanteranne D, Busserolles J, Chauvin MA, Chapuis L, Salles J, Dubray C, Morio B.	Pain. 2011 Dec 14. [Epub ahead of print]	Pain. 2011	PubMed	citation	PMID:22177224	pubmed	22177224	create date:2011/12/20 | first author:Barrière DA
Menthol pain relief through cumulative inactivation of voltage-gated sodium channels.	/pubmed/22172548	Gaudioso C, Hao J, Martin-Eauclaire MF, Gabriac M, Delmas P.	Pain. 2012 Feb;153(2):473-84. Epub 2011 Dec 14.	Pain. 2012	PubMed	citation	PMID:22172548	pubmed	22172548	create date:2011/12/17 | first author:Gaudioso C
Practice, practitioner, or placebo? A multifactorial, mixed-methods randomized controlled trial of acupuncture.	/pubmed/22169359	White P, Bishop FL, Prescott P, Scott C, Little P, Lewith G.	Pain. 2012 Feb;153(2):455-62. Epub 2011 Dec 12.	Pain. 2012	PubMed	citation	PMID:22169359	pubmed	22169359	create date:2011/12/16 | first author:White P
Too sick for school? Parent influences on school functioning among children with chronic pain.	/pubmed/22169177	Logan DE, Simons LE, Carpino EA.	Pain. 2012 Feb;153(2):437-43. Epub 2011 Dec 9.	Pain. 2012	PubMed	citation	PMID:22169177	pubmed	22169177	create date:2011/12/16 | first author:Logan DE
S(+)-Ketamine analgesic drug dose.	/pubmed/22169176	Dahan A, Noppers I, Niesters M, Aarts L, Sarton E, Drewes AM.	Pain. 2012 Feb;153(2):502-3. Epub 2011 Dec 9. No abstract available.	Pain. 2012	PubMed	citation	PMID:22169176	pubmed	22169176	create date:2011/12/16 | first author:Dahan A
Sensory signs in complex regional pain syndrome and peripheral nerve injury.	/pubmed/22154921	Gierthmühlen J, Maier C, Baron R, Tölle T, Treede RD, Birbaumer N, Huge V, Koroschetz J, Krumova EK, Lauchart M, Maihöfner C, Richter H, Westermann A; the German Research Network on Neuropathic Pain (DFNS) study group.	Pain. 2011 Dec 9. [Epub ahead of print]	Pain. 2011	PubMed	citation	PMID:22154921	pubmed	22154921	create date:2011/12/14 | first author:Gierthmühlen J
Unmyelinated and myelinated skin nerve damage in Guillain-Barré syndrome: Correlation with pain and recovery.	/pubmed/22154920	Ruts L, van Doorn PA, Lombardi R, Haasdijk ED, Penza P, Tulen JH, Hempel RJ, van den Meiracker AH, Lauria G.	Pain. 2012 Feb;153(2):399-409. Epub 2011 Dec 10.	Pain. 2012	PubMed	citation	PMID:22154920	pubmed	22154920	create date:2011/12/14 | first author:Ruts L
Impact of pain on the course of depressive and anxiety disorders.	/pubmed/22154919	Gerrits MM, Vogelzangs N, van Oppen P, van Marwijk HW, van der Horst H, Penninx BW.	Pain. 2012 Feb;153(2):429-36. Epub 2011 Dec 10.	Pain. 2012	PubMed	citation	PMID:22154919	pubmed	22154919	create date:2011/12/14 | first author:Gerrits MM
Differential effects of experimental central sensitization on the time-course and magnitude of offset analgesia.	/pubmed/22154333	Martucci KT, Yelle MD, Coghill RC.	Pain. 2012 Feb;153(2):463-72. Epub 2011 Dec 6.	Pain. 2012	PubMed	citation	PMID:22154333	pubmed	22154333	create date:2011/12/14 | first author:Martucci KT
Sex similarities and differences in pain-related periaqueductal gray connectivity.	/pubmed/22154332	Linnman C, Beucke JC, Jensen KB, Gollub RL, Kong J.	Pain. 2012 Feb;153(2):444-54. Epub 2011 Dec 6.	Pain. 2012	PubMed	citation	PMID:22154332	pubmed	22154332	create date:2011/12/14 | first author:Linnman C
Noppers et al., Drug-induced liver injury following a reported course of ketamine treatment for chronic pain in CRPS type I patients. A report on 3 cases. Pain 2011;152:2173-8.	/pubmed/22154331	Westerling D, Lindblom P.	Pain. 2012 Feb;153(2):502. Epub 2011 Dec 6. No abstract available.	Pain. 2012	PubMed	citation	PMID:22154331	pubmed	22154331	create date:2011/12/14 | first author:Westerling D
Double spikes to single electrical stimulation correlates to spontaneous activity of nociceptors in painful neuropathy patients.	/pubmed/22154219	Schmidt R, Kleggetveit IP, Namer B, Helås T, Obreja O, Schmelz M, Jørum E.	Pain. 2012 Feb;153(2):391-8. Epub 2011 Dec 7.	Pain. 2012	PubMed	citation	PMID:22154219	pubmed	22154219	create date:2011/12/14 | first author:Schmidt R
One failed clinical trial (of 5HT3 antagonists) does not invalidate the concept.	/pubmed/22154218	Förster M, Baron R.	Pain. 2012 Feb;153(2):263-4. Epub 2011 Dec 9. No abstract available.	Pain. 2012	PubMed	citation	PMID:22154218	pubmed	22154218	create date:2011/12/14 | first author:Förster M
Title	URL	Description	Details	ShortDetails	Resource	Type	Identifiers	Db	EntrezUID	Properties
Urologic chronic pelvic pain.	/pubmed/22153018	Potts JM, Payne CK.	Pain. 2011 Dec 5. [Epub ahead of print] No abstract available.	Pain. 2011	PubMed	citation	PMID:22153018	pubmed	22153018	create date:2011/12/14 | first author:Potts JM
Patient perspective on herpes zoster and its complications: An observational prospective study in patients aged over 50years in general practice.	/pubmed/22138256	Bouhassira D, Chassany O, Gaillat J, Hanslik T, Launay O, Mann C, Rabaud C, Rogeaux O, Strady C.	Pain. 2012 Feb;153(2):342-9. Epub 2011 Dec 3.	Pain. 2012	PubMed	citation	PMID:22138256	pubmed	22138256	create date:2011/12/06 | first author:Bouhassira D
Purinergic receptor P2Y1 regulates polymodal C-fiber thermal thresholds and sensory neuron phenotypic switching during peripheral inflammation.	/pubmed/22137295	Jankowski MP, Rau KK, Soneji DJ, Ekmann KM, Anderson CE, Molliver DC, Koerber HR.	Pain. 2012 Feb;153(2):410-9. Epub 2011 Dec 1.	Pain. 2012	PubMed	citation	PMID:22137295	pubmed	22137295	create date:2011/12/06 | first author:Jankowski MP
The complement component C5a receptor mediates pain and inflammation in a postsurgical pain model.	/pubmed/22137294	Liang DY, Li X, Shi X, Sun Y, Sahbaie P, Li WW, Clark JD.	Pain. 2012 Feb;153(2):366-72. Epub 2011 Dec 1.	Pain. 2012	PubMed	citation	PMID:22137294	pubmed	22137294	create date:2011/12/06 | first author:Liang DY
Cognitive dimensions of anger in chronic pain.	/pubmed/22136750	Trost Z, Vangronsveld K, Linton SJ, Quartana PJ, Sullivan MJ.	Pain. 2011 Dec 1. [Epub ahead of print] No abstract available.	Pain. 2011	PubMed	citation	PMID:22136750	pubmed	22136750	create date:2011/12/06 | first author:Trost Z
Neural mechanisms mediating the effects of expectation in visceral placebo analgesia: An fMRI study in healthy placebo responders and nonresponders.	/pubmed/22136749	Elsenbruch S, Kotsis V, Benson S, Rosenberger C, Reidick D, Schedlowski M, Bingel U, Theysohn N, Forsting M, Gizewski ER.	Pain. 2012 Feb;153(2):382-90. Epub 2011 Dec 2.	Pain. 2012	PubMed	citation	PMID:22136749	pubmed	22136749	create date:2011/12/06 | first author:Elsenbruch S
A randomized controlled evaluation of an online chronic pain self management program.	/pubmed/22133450	Ruehlman LS, Karoly P, Enders C.	Pain. 2012 Feb;153(2):319-30. Epub 2011 Nov 30.	Pain. 2012	PubMed	citation	PMID:22133450	pubmed	22133450	create date:2011/12/03 | first author:Ruehlman LS
Psychophysical and cerebral responses to heat stimulation in patients with central pain, painless central sensory loss, and in healthy persons.	/pubmed/22130307	Casey KL, Geisser M, Lorenz J, Morrow TJ, Paulson P, Minoshima S.	Pain. 2012 Feb;153(2):331-41. Epub 2011 Nov 29.	Pain. 2012	PubMed	citation	PMID:22130307	pubmed	22130307	create date:2011/12/02 | first author:Casey KL
Role of hormonal fluctuations in temporomandibular disorder pain: facts to ponder.	/pubmed/22119339	Das S, Rajalingham S.	Pain. 2012 Jan;153(1):250-1; author reply 251. Epub 2011 Nov 25. No abstract available.	Pain. 2012	PubMed	citation	PMID:22119339	pubmed	22119339	create date:2011/11/29 | first author:Das S
Effects of spatially targeted transcutaneous electrical nerve stimulation using an electrode array that measures skin resistance on pain and mobility in patients with osteoarthritis in the knee: A randomized controlled trial.	/pubmed/22119338	Kolen AF, de Nijs RN, Wagemakers FM, Meier AJ, Johnson MI.	Pain. 2012 Feb;153(2):373-81. Epub 2011 Nov 25.	Pain. 2012	PubMed	citation	PMID:22119338	pubmed	22119338	create date:2011/11/29 | first author:Kolen AF
Examining the role of positive and negative affect in recovery from spine surgery.	/pubmed/22119337	Seebach CL, Kirkhart M, Lating JM, Wegener ST, Song Y, Riley LH 3rd, Archer KR.	Pain. 2011 Nov 24. [Epub ahead of print]	Pain. 2011	PubMed	citation	PMID:22119337	pubmed	22119337	create date:2011/11/29 | first author:Seebach CL
Cognitive manipulation targeted at decreasing the conditioning pain perception reduces the efficacy of conditioned pain modulation.	/pubmed/22119318	Nir RR, Yarnitsky D, Honigman L, Granot M.	Pain. 2012 Jan;153(1):170-6. Epub 2011 Nov 25.	Pain. 2012	PubMed	citation	PMID:22119318	pubmed	22119318	create date:2011/11/29 | first author:Nir RR
What does an increased prevalence of behavioral and psychological symptoms of dementia in individuals with pain mean?	/pubmed/22119317	Gibson SJ.	Pain. 2012 Feb;153(2):261-2. Epub 2011 Nov 25. No abstract available.	Pain. 2012	PubMed	citation	PMID:22119317	pubmed	22119317	create date:2011/11/29 | first author:Gibson SJ
Systematic review of movement-evoked pain versus pain at rest in postsurgical clinical trials and meta-analyses: a fundamental distinction requiring standardized measurement.	/pubmed/22119316	Parker P.	Pain. 2012 Jan;153(1):250. Epub 2011 Nov 25. No abstract available.	Pain. 2012	PubMed	citation	PMID:22119316	pubmed	22119316	create date:2011/11/29 | first author:Parker P
Differential fMRI activation to noxious heat and tactile stimuli in parasylvian areas of new world monkeys.	/pubmed/22115923	Chen LM, Dillenburger BC, Wang F, Tang CH.	Pain. 2012 Jan;153(1):158-69. Epub 2011 Nov 23.	Pain. 2012	PubMed	citation	PMID:22115923	pubmed	22115923	create date:2011/11/26 | first author:Chen LM
The mediating role of pain catastrophizing in the relationship between presurgical anxiety and acute postsurgical pain after hysterectomy.	/pubmed/22115922	Pinto PR, McIntyre T, Almeida A, Araújo-Soares V.	Pain. 2012 Jan;153(1):218-26. Epub 2011 Nov 23.	Pain. 2012	PubMed	citation	PMID:22115922	pubmed	22115922	create date:2011/11/26 | first author:Pinto PR
Prevalence and aetiology of neuropathic pain in cancer patients: A systematic review.	/pubmed/22115921	Bennett MI, Rayment C, Hjermstad M, Aass N, Caraceni A, Kaasa S.	Pain. 2012 Feb;153(2):359-65. Epub 2011 Nov 23.	Pain. 2012	PubMed	citation	PMID:22115921	pubmed	22115921	create date:2011/11/26 | first author:Bennett MI
Are both the sensory and the affective dimensions of pain encoded in the face?	/pubmed/22112930	Kunz M, Lautenbacher S, Leblanc N, Rainville P.	Pain. 2012 Feb;153(2):350-8. Epub 2011 Nov 22.	Pain. 2012	PubMed	citation	PMID:22112930	pubmed	22112930	create date:2011/11/25 | first author:Kunz M
Investigating dose-dependent effects of placebo analgesia: a psychophysiological approach.	/pubmed/22105010	Nakamura Y, Donaldson GW, Kuhn R, Bradshaw DH, Jacobson RC, Chapman CR.	Pain. 2012 Jan;153(1):227-37. Epub 2011 Nov 21.	Pain. 2012	PubMed	citation	PMID:22105010	pubmed	22105010	create date:2011/11/23 | first author:Nakamura Y
Are we neglecting spinal reorganization following nerve damage?	/pubmed/22105009	Finnerup NB, Nikolajsen L, Jensen TS.	Pain. 2012 Feb;153(2):269-72. Epub 2011 Nov 21. No abstract available.	Pain. 2012	PubMed	citation	PMID:22105009	pubmed	22105009	create date:2011/11/23 | first author:Finnerup NB
Sex-related differences of patient-controlled epidural analgesia for postoperative pain.	/pubmed/22105008	Schnabel A, Poepping DM, Gerss J, Zahn PK, Pogatzki-Zahn EM.	Pain. 2012 Jan;153(1):238-44. Epub 2011 Nov 21.	Pain. 2012	PubMed	citation	PMID:22105008	pubmed	22105008	create date:2011/11/23 | first author:Schnabel A
One man's risk factor is another man's outcome : Difference in risk factor profiles for chronic postsurgical pain maintenance vs transition.	/pubmed/22100359	Katz J.	Pain. 2011 Nov 17. [Epub ahead of print] No abstract available.	Pain. 2011	PubMed	citation	PMID:22100359	pubmed	22100359	create date:2011/11/22 | first author:Katz J
Gender differences in outcomes of a multimodal pain management program.	/pubmed/22100358	Pieh C, Altmeppen J, Neumeier S, Loew T, Angerer M, Lahmann C.	Pain. 2012 Jan;153(1):197-202. Epub 2011 Nov 17.	Pain. 2012	PubMed	citation	PMID:22100358	pubmed	22100358	create date:2011/11/22 | first author:Pieh C
Effect of intravenous tropisetron on modulation of pain and central hypersensitivity in chronic low back pain patients.	/pubmed/22100357	Neziri AY, Dickenmann M, Scaramozzino P, Andersen OK, Arendt-Nielsen L, Dickenson AH, Curatolo M.	Pain. 2012 Feb;153(2):311-8. Epub 2011 Nov 17.	Pain. 2012	PubMed	citation	PMID:22100357	pubmed	22100357	create date:2011/11/22 | first author:Neziri AY
The role of co-morbidity in accumulating risk of chronic pain.	/pubmed/22100356	van der Windt D.	Pain. 2012 Feb;153(2):259-60. Epub 2011 Nov 17. No abstract available.	Pain. 2012	PubMed	citation	PMID:22100356	pubmed	22100356	create date:2011/11/22 | first author:van der Windt D
The CONECSI trial: results of a randomized controlled trial of a multidisciplinary cognitive behavioral program for coping with chronic neuropathic pain after spinal cord injury.	/pubmed/22100355	Heutink M, Post MW, Bongers-Janssen HM, Dijkstra CA, Snoek GJ, Spijkerman DC, Lindeman E.	Pain. 2012 Jan;153(1):120-8. Epub 2011 Nov 17.	Pain. 2012	PubMed	citation	PMID:22100355	pubmed	22100355	create date:2011/11/22 | first author:Heutink M
Validity and generalizability of the Withdrawal Assessment Tool-1 (WAT-1) for monitoring iatrogenic withdrawal syndrome in pediatric patients.	/pubmed/22093817	Franck LS, Scoppettuolo LA, Wypij D, Curley MA.	Pain. 2012 Jan;153(1):142-8. Epub 2011 Nov 16.	Pain. 2012	PubMed	citation	PMID:22093817	pubmed	22093817	create date:2011/11/19 | first author:Franck LS
Pain-related avoidance versus endurance in primary care patients with subacute back pain: psychological characteristics and outcome at a 6-month follow-up.	/pubmed/22093816	Hasenbring MI, Hallner D, Klasen B, Streitlein-Böhme I, Willburger R, Rusche H.	Pain. 2012 Jan;153(1):211-7. Epub 2011 Nov 16.	Pain. 2012	PubMed	citation	PMID:22093816	pubmed	22093816	create date:2011/11/19 | first author:Hasenbring MI
Association of pain with behavioral and psychiatric symptoms among nursing home residents with cognitive impairment: Results from the SHELTER study.	/pubmed/22093815	Tosato M, Lukas A, van der Roest HG, Danese P, Antocicco M, Finne-Soveri H, Nikolaus T, Landi F, Bernabei R, Onder G.	Pain. 2012 Feb;153(2):305-10. Epub 2011 Nov 16.	Pain. 2012	PubMed	citation	PMID:22093815	pubmed	22093815	create date:2011/11/19 | first author:Tosato M
Intrathecal combination of ziconotide and morphine for refractory cancer pain: a rapidly acting and effective choice.	/pubmed/22082570	Alicino I, Giglio M, Manca F, Bruno F, Puntillo F.	Pain. 2012 Jan;153(1):245-9. Epub 2011 Nov 13.	Pain. 2012	PubMed	citation	PMID:22082570	pubmed	22082570	create date:2011/11/16 | first author:Alicino I
How to recognise collateral damage in partial nerve injury models of neuropathic pain.	/pubmed/22079327	Todd AJ.	Pain. 2012 Jan;153(1):11-2. Epub 2011 Nov 12. No abstract available.	Pain. 2012	PubMed	citation	PMID:22079327	pubmed	22079327	create date:2011/11/15 | first author:Todd AJ
Spinal cord stimulation of dorsal columns in a rat model of neuropathic pain: evidence for a segmental spinal mechanism of pain relief.	/pubmed/22078661	Smits H, van Kleef M, Joosten EA.	Pain. 2012 Jan;153(1):177-83. Epub 2011 Nov 9.	Pain. 2012	PubMed	citation	PMID:22078661	pubmed	22078661	create date:2011/11/15 | first author:Smits H
Advising people with back pain to take time off work: a survey examining the role of private musculoskeletal practitioners in the UK.	/pubmed/22078065	Pincus T, Greenwood L, McHarg E.	Pain. 2011 Dec;152(12):2813-8.	Pain. 2011	PubMed	citation	PMID:22078065	pubmed	22078065	create date:2011/11/15 | first author:Pincus T
The epidemiology of chronic pain in children and adolescents revisited: a systematic review.	/pubmed/22078064	King S, Chambers CT, Huguet A, MacNevin RC, McGrath PJ, Parker L, MacDonald AJ.	Pain. 2011 Dec;152(12):2729-38.	Pain. 2011	PubMed	citation	PMID:22078064	pubmed	22078064	create date:2011/11/15 | first author:King S
Medication overuse headache: a silent pandemic.	/pubmed/22074994	Davies P.	Pain. 2012 Jan;153(1):7-8. Epub 2011 Nov 8. No abstract available.	Pain. 2012	PubMed	citation	PMID:22074994	pubmed	22074994	create date:2011/11/15 | first author:Davies P
Gα(q/11) signaling tonically modulates nociceptor function and contributes to activity-dependent sensitization.	/pubmed/22071319	Tappe-Theodor A, Constantin CE, Tegeder I, Lechner SG, Langeslag M, Lepcynzsky P, Wirotanseng RI, Kurejova M, Agarwal N, Nagy G, Todd A, Wettschureck N, Offermanns S, Kress M, Lewin GR, Kuner R.	Pain. 2012 Jan;153(1):184-96. Epub 2011 Nov 8.	Pain. 2012	PubMed	citation	PMID:22071319	pubmed	22071319	create date:2011/11/11 | first author:Tappe-Theodor A
Unpacking the burden: Understanding the relationships between chronic pain and comorbidity in the general population.	/pubmed/22071318	Dominick CH, Blyth FM, Nicholas MK.	Pain. 2012 Feb;153(2):293-304. Epub 2011 Nov 8.	Pain. 2012	PubMed	citation	PMID:22071318	pubmed	22071318	create date:2011/11/11 | first author:Dominick CH
Estimate at your peril: Imputation methods for patient withdrawal can bias efficacy outcomes in chronic pain trials using responder analyses.	/pubmed/22055553	Moore RA, Straube S, Eccleston C, Derry S, Aldington D, Wiffen P, Bell RF, Hamunen K, Phillips C, McQuay H.	Pain. 2012 Feb;153(2):265-8. Epub 2011 Nov 4. No abstract available.	Pain. 2012	PubMed	citation	PMID:22055553	pubmed	22055553	create date:2011/11/08 | first author:Moore RA
How does topical lidocaine relieve pain.	/pubmed/22055552	Campbell JN.	Pain. 2012 Feb;153(2):255-6. Epub 2011 Nov 4. No abstract available.	Pain. 2012	PubMed	citation	PMID:22055552	pubmed	22055552	create date:2011/11/08 | first author:Campbell JN
Does fear of movement mediate the relationship between pain intensity and disability in patients following whiplash injury? A prospective longitudinal study.	/pubmed/22054600	Kamper SJ, Maher CG, Menezes Costa Lda C, McAuley JH, Hush JM, Sterling M.	Pain. 2012 Jan;153(1):113-9. Epub 2011 Nov 3.	Pain. 2012	PubMed	citation	PMID:22054600	pubmed	22054600	create date:2011/11/08 | first author:Kamper SJ
Peripheral and spinal GABAergic regulation of incisional pain in rats.	/pubmed/22054599	Reichl S, Augustin M, Zahn PK, Pogatzki-Zahn EM.	Pain. 2012 Jan;153(1):129-41. Epub 2011 Nov 3.	Pain. 2012	PubMed	citation	PMID:22054599	pubmed	22054599	create date:2011/11/08 | first author:Reichl S
Re-evaluation of the phenotypic changes in L4 dorsal root ganglion neurons after L5 spinal nerve ligation.	/pubmed/22054598	Fukuoka T, Yamanaka H, Kobayashi K, Okubo M, Miyoshi K, Dai Y, Noguchi K.	Pain. 2012 Jan;153(1):68-79. Epub 2011 Nov 3.	Pain. 2012	PubMed	citation	PMID:22054598	pubmed	22054598	create date:2011/11/08 | first author:Fukuoka T
Chronic sciatic nerve injury impairs the local cutaneous neurovascular interaction in rats.	/pubmed/22054597	Pelletier J, Fromy B, Morel G, Roquelaure Y, Saumet JL, Sigaudo-Roussel D.	Pain. 2012 Jan;153(1):149-57. Epub 2011 Nov 3.	Pain. 2012	PubMed	citation	PMID:22054597	pubmed	22054597	create date:2011/11/08 | first author:Pelletier J
The contribution of pain and depression to self-reported sleep disturbance in patients with rheumatoid arthritis.	/pubmed/22051047	Nicassio PM, Ormseth SR, Kay M, Custodio M, Irwin MR, Olmstead R, Weisman MH.	Pain. 2012 Jan;153(1):107-12. Epub 2011 Nov 1.	Pain. 2012	PubMed	citation	PMID:22051047	pubmed	22051047	create date:2011/11/05 | first author:Nicassio PM
David R. Bowsher, M.D., Sc.D., Ph.D., FRCPEd., FRCPath., 1925–2011.	/pubmed/22049549	Berkley KJ, Miles JB.	Pain. 2011 Oct;152(10):2189-90. No abstract available.	Pain. 2011	PubMed	citation	PMID:22049549	pubmed	22049549	create date:2011/11/04 | first author:Berkley KJ
Attentional biases in chronic pain: do they exist and does it really matter?	/pubmed/22037018	Liossi C.	Pain. 2012 Jan;153(1):9-10. Epub 2011 Oct 28. No abstract available.	Pain. 2012	PubMed	citation	PMID:22037018	pubmed	22037018	create date:2011/11/01 | first author:Liossi C
Treatment of Na(v)1.7-mediated pain in inherited erythromelalgia using a novel sodium channel blocker.	/pubmed/22035805	Goldberg YP, Price N, Namdari R, Cohen CJ, Lamers MH, Winters C, Price J, Young CE, Verschoof H, Sherrington R, Pimstone SN, Hayden MR.	Pain. 2012 Jan;153(1):80-5. Epub 2011 Oct 28.	Pain. 2012	PubMed	citation	PMID:22035805	pubmed	22035805	create date:2011/11/01 | first author:Goldberg YP
Chronic neuropathic pain-like behavior correlates with IL-1β expression and disrupts cytokine interactions in the hippocampus.	/pubmed/22033365	del Rey A, Yau HJ, Randolf A, Centeno MV, Wildmann J, Martina M, Besedovsky HO, Apkarian AV.	Pain. 2011 Dec;152(12):2827-35. Epub 2011 Oct 26.	Pain. 2011	PubMed	citation	PMID:22033365	pubmed	22033365	create date:2011/10/29 | first author:del Rey A
Attenuation of rodent neuropathic pain by an orally active peptide, RAP-103, which potently blocks CCR2- and CCR5-mediated monocyte chemotaxis and inflammation.	/pubmed/22033364	Padi SS, Shi XQ, Zhao YQ, Ruff MR, Baichoo N, Pert CB, Zhang J.	Pain. 2012 Jan;153(1):95-106. Epub 2011 Oct 26.	Pain. 2012	PubMed	citation	PMID:22033364	pubmed	22033364	create date:2011/10/29 | first author:Padi SS
Attention to painful cutaneous laser stimuli evokes directed functional interactions between human sensory and modulatory pain-related cortical areas.	/pubmed/22033363	Liu CC, Ohara S, Franaszczuk PJ, Crone NE, Lenz FA.	Pain. 2011 Dec;152(12):2781-91. Epub 2011 Oct 26.	Pain. 2011	PubMed	citation	PMID:22033363	pubmed	22033363	create date:2011/10/29 | first author:Liu CC
Title	URL	Description	Details	ShortDetails	Resource	Type	Identifiers	Db	EntrezUID	Properties
Activation of descending pain-facilitatory pathways from the rostral ventromedial medulla by cholecystokinin elicits release of prostaglandin-E₂ in the spinal cord.	/pubmed/22030324	Marshall TM, Herman DS, Largent-Milnes TM, Badghisi H, Zuber K, Holt SC, Lai J, Porreca F, Vanderah TW.	Pain. 2012 Jan;153(1):86-94. Epub 2011 Oct 24.	Pain. 2012	PubMed	citation	PMID:22030324	pubmed	22030324	create date:2011/10/28 | first author:Marshall TM
The population prevalence of foot and ankle pain in middle and old age: a systematic review.	/pubmed/22019150	Thomas MJ, Roddy E, Zhang W, Menz HB, Hannan MT, Peat GM.	Pain. 2011 Dec;152(12):2870-80. Epub 2011 Oct 21.	Pain. 2011	PubMed	citation	PMID:22019150	pubmed	22019150	create date:2011/10/25 | first author:Thomas MJ
The specific disease burden of neuropathic pain: results of a French nationwide survey.	/pubmed/22019149	Attal N, Lanteri-Minet M, Laurent B, Fermanian J, Bouhassira D.	Pain. 2011 Dec;152(12):2836-43. Epub 2011 Oct 20.	Pain. 2011	PubMed	citation	PMID:22019149	pubmed	22019149	create date:2011/10/25 | first author:Attal N
Ultraviolet B-induced inflammation in the rat: a model of secondary hyperalgesia?	/pubmed/22019137	Davies EK, Boyle Y, Chizh BA, Lumb BM, Murrell JC.	Pain. 2011 Dec;152(12):2844-51. Epub 2011 Oct 21.	Pain. 2011	PubMed	citation	PMID:22019137	pubmed	22019137	create date:2011/10/25 | first author:Davies EK
New insights into low back pain in older adults.	/pubmed/22019136	Hay EM, Peat GM.	Pain. 2012 Jan;153(1):1-2. Epub 2011 Oct 21. No abstract available.	Pain. 2012	PubMed	citation	PMID:22019136	pubmed	22019136	create date:2011/10/25 | first author:Hay EM
Spinal TLR4 mediates the transition to a persistent mechanical hypersensitivity after the resolution of inflammation in serum-transferred arthritis.	/pubmed/22019135	Christianson CA, Dumlao DS, Stokes JA, Dennis EA, Svensson CI, Corr M, Yaksh TL.	Pain. 2011 Dec;152(12):2881-91. Epub 2011 Oct 21.	Pain. 2011	PubMed	citation	PMID:22019135	pubmed	22019135	create date:2011/10/25 | first author:Christianson CA
A thickening network of lipids.	/pubmed/22019134	Piomelli D.	Pain. 2012 Jan;153(1):3-4. Epub 2011 Oct 21. No abstract available.	Pain. 2012	PubMed	citation	PMID:22019134	pubmed	22019134	create date:2011/10/25 | first author:Piomelli D
Modelling pain in post-traumatic osteoarthritis of the knee.	/pubmed/22018974	Malfait AM.	Pain. 2012 Feb;153(2):257-8. Epub 2011 Oct 22. No abstract available.	Pain. 2012	PubMed	citation	PMID:22018974	pubmed	22018974	create date:2011/10/25 | first author:Malfait AM
Suppression of pain and joint destruction by inhibition of the proteasome system in experimental osteoarthritis.	/pubmed/22018973	Ahmed AS, Li J, Erlandsson-Harris H, Stark A, Bakalkin G, Ahmed M.	Pain. 2012 Jan;153(1):18-26. Epub 2011 Oct 22.	Pain. 2012	PubMed	citation	PMID:22018973	pubmed	22018973	create date:2011/10/25 | first author:Ahmed AS
The M1/M4 preferring agonist xanomeline is analgesic in rodent models of chronic inflammatory and neuropathic pain via central site of action.	/pubmed/22018972	Martino G, Puma C, Yu XH, Gilbert AK, Coupal M, Markoglou N, McIntosh FS, Perkins MN, Laird JM.	Pain. 2011 Dec;152(12):2852-60. Epub 2011 Oct 22.	Pain. 2011	PubMed	citation	PMID:22018972	pubmed	22018972	create date:2011/10/25 | first author:Martino G
Risk factors for medication-overuse headache: an 11-year follow-up study. The Nord-Trøndelag Health Studies.	/pubmed/22018971	Hagen K, Linde M, Steiner TJ, Stovner LJ, Zwart JA.	Pain. 2012 Jan;153(1):56-61. Epub 2011 Oct 22.	Pain. 2012	PubMed	citation	PMID:22018971	pubmed	22018971	create date:2011/10/25 | first author:Hagen K
Does breastfeeding reduce acute procedural pain in preterm infants in the neonatal intensive care unit? A randomized clinical trial.	/pubmed/22014760	Holsti L, Oberlander TF, Brant R.	Pain. 2011 Nov;152(11):2575-81.	Pain. 2011	PubMed	citation	PMID:22014760	pubmed	22014760	create date:2011/10/22 | first author:Holsti L
Does spontaneous activity in C-nociceptors provide a readout to quantify neuropathic pain?	/pubmed/22014531	Schmelz M.	Pain. 2012 Jan;153(1):5-6. Epub 2011 Oct 19. No abstract available.	Pain. 2012	PubMed	citation	PMID:22014531	pubmed	22014531	create date:2011/10/22 | first author:Schmelz M
Partial medial meniscectomy produces osteoarthritis pain-related behaviour in female C57BL/6 mice.	/pubmed/22001658	Knights CB, Gentry C, Bevan S.	Pain. 2012 Feb;153(2):281-92. Epub 2011 Oct 15.	Pain. 2012	PubMed	citation	PMID:22001658	pubmed	22001658	create date:2011/10/18 | first author:Knights CB
Do main caregivers selectively attend to pain-related stimuli in the same way that patients do?	/pubmed/22001657	Mohammadi S, Dehghani M, Sharpe L, Heidari M, Sedaghat M, Khatibi A.	Pain. 2012 Jan;153(1):62-7. Epub 2011 Oct 15.	Pain. 2012	PubMed	citation	PMID:22001657	pubmed	22001657	create date:2011/10/18 | first author:Mohammadi S
Inhibition of phosphatidylinositol-3 kinase γ reduces pruriceptive, inflammatory, and nociceptive responses induced by trypsin in mice.	/pubmed/22001656	Pereira PJ, Lazarotto LF, Leal PC, Lopes TG, Morrone FB, Campos MM.	Pain. 2011 Dec;152(12):2861-9. Epub 2011 Oct 15.	Pain. 2011	PubMed	citation	PMID:22001656	pubmed	22001656	create date:2011/10/18 | first author:Pereira PJ
Cytokine biomarkers and chronic pain: association of genes, transcription, and circulating proteins with temporomandibular disorders and widespread palpation tenderness.	/pubmed/22000099	Slade GD, Conrad MS, Diatchenko L, Rashid NU, Zhong S, Smith S, Rhodes J, Medvedev A, Makarov S, Maixner W, Nackley AG.	Pain. 2011 Dec;152(12):2802-12. Epub 2011 Oct 14.	Pain. 2011	PubMed	citation	PMID:22000099	pubmed	22000099	create date:2011/10/18 | first author:Slade GD
The relationship between caregiver sensitivity and infant pain behaviors across the first year of life.	/pubmed/22000098	Pillai Riddell R, Campbell L, Flora DB, Racine N, Din Osmun L, Garfield H, Greenberg S.	Pain. 2011 Dec;152(12):2819-26. Epub 2011 Oct 14.	Pain. 2011	PubMed	citation	PMID:22000098	pubmed	22000098	create date:2011/10/18 | first author:Pillai Riddell R
Lidocaine patch (5%) produces a selective, but incomplete block of Aδ and C fibers.	/pubmed/21995882	Krumova EK, Zeller M, Westermann A, Maier C.	Pain. 2012 Feb;153(2):273-80. Epub 2011 Oct 11.	Pain. 2012	PubMed	citation	PMID:21995882	pubmed	21995882	create date:2011/10/15 | first author:Krumova EK
Mediators of change in Acceptance and Commitment Therapy for pediatric chronic pain.	/pubmed/21995881	Wicksell RK, Olsson GL, Hayes SC.	Pain. 2011 Dec;152(12):2792-801. Epub 2011 Oct 11.	Pain. 2011	PubMed	citation	PMID:21995881	pubmed	21995881	create date:2011/10/15 | first author:Wicksell RK
The Declaration Montreal: access to pain management is a fundamental human right.	/pubmed/21995880	Cousins MJ, Lynch ME.	Pain. 2011 Dec;152(12):2673-4. Epub 2011 Oct 11. No abstract available.	Pain. 2011	PubMed	citation	PMID:21995880	pubmed	21995880	create date:2011/10/15 | first author:Cousins MJ
Microneurographic identification of spontaneous activity in C-nociceptors in neuropathic pain states in humans and rats.	/pubmed/21993185	Serra J, Bostock H, Solà R, Aleu J, García E, Cokic B, Navarro X, Quiles C.	Pain. 2012 Jan;153(1):42-55. Epub 2011 Oct 10.	Pain. 2012	PubMed	citation	PMID:21993185	pubmed	21993185	create date:2011/10/14 | first author:Serra J
How to reduce the incidence of neuropathic pain: sentinel node biopsy for diagnosis of metastatic malignant melanoma.	/pubmed/21983239	Rowbotham MC, Leong SP.	Pain. 2011 Dec;152(12):2681-2. Epub 2011 Oct 7. No abstract available.	Pain. 2011	PubMed	citation	PMID:21983239	pubmed	21983239	create date:2011/10/11 | first author:Rowbotham MC
The prevalence and management of low back pain across adulthood: results from a population-based cross-sectional study (the MUSICIAN study).	/pubmed/21978663	Macfarlane GJ, Beasley M, Jones EA, Prescott GJ, Docking R, Keeley P, McBeth J, Jones GT; MUSICIAN Study Team.	Pain. 2012 Jan;153(1):27-32. Epub 2011 Oct 5.	Pain. 2012	PubMed	citation	PMID:21978663	pubmed	21978663	create date:2011/10/08 | first author:Macfarlane GJ
Addressing literacy as a barrier in delivery and evaluation of cognitive-behavioral therapy for pain management.	/pubmed/21963312	Campbell LC.	Pain. 2011 Dec;152(12):2679-80. Epub 2011 Sep 29. No abstract available.	Pain. 2011	PubMed	citation	PMID:21963312	pubmed	21963312	create date:2011/10/04 | first author:Campbell LC
Social information processing in adolescents with chronic pain: my friends don't really understand me.	/pubmed/21963240	Forgeron PA, McGrath P, Stevens B, Evans J, Dick B, Finley GA, Carlson T.	Pain. 2011 Dec;152(12):2773-80. Epub 2011 Oct 2.	Pain. 2011	PubMed	citation	PMID:21963240	pubmed	21963240	create date:2011/10/04 | first author:Forgeron PA
TRP-channel-specific cutaneous eicosanoid release patterns.	/pubmed/21962912	Jain A, Brönneke S, Kolbe L, Stäb F, Wenck H, Neufang G.	Pain. 2011 Dec;152(12):2765-72. Epub 2011 Oct 1.	Pain. 2011	PubMed	citation	PMID:21962912	pubmed	21962912	create date:2011/10/04 | first author:Jain A
The mediating role of pain in substance use and depressive symptoms among Multicenter AIDS Cohort Study (MACS) participants.	/pubmed/21962911	Tsao JC, Stein JA, Ostrow D, Stall RD, Plankey MW.	Pain. 2011 Dec;152(12):2757-64. Epub 2011 Oct 1.	Pain. 2011	PubMed	citation	PMID:21962911	pubmed	21962911	create date:2011/10/04 | first author:Tsao JC
Spatial summation and spatial discrimination of cold pain: effect of spatial configuration and skin type.	/pubmed/21959364	Defrin R, Sheraizin A, Malichi L, Shachen O.	Pain. 2011 Dec;152(12):2739-45. Epub 2011 Sep 29.	Pain. 2011	PubMed	citation	PMID:21959364	pubmed	21959364	create date:2011/10/01 | first author:Defrin R
Functional brain activation during retrieval of visceral pain-conditioned passive avoidance in the rat.	/pubmed/21944154	Wang Z, Bradesi S, Charles JR, Pang RD, Maarek JM, Mayer EA, Holschneider DP.	Pain. 2011 Dec;152(12):2746-56. Epub 2011 Sep 22.	Pain. 2011	PubMed	citation	PMID:21944154	pubmed	21944154	create date:2011/09/29 | first author:Wang Z
When you dislike patients, pain is taken less seriously.	/pubmed/21943961	De Ruddere L, Goubert L, Prkachin KM, Stevens MA, Van Ryckeghem DM, Crombez G.	Pain. 2011 Oct;152(10):2342-7.	Pain. 2011	PubMed	citation	PMID:21943961	pubmed	21943961	create date:2011/09/29 | first author:De Ruddere L
The effect of distraction strategies on pain perception and the nociceptive flexor reflex (RIII reflex).	/pubmed/21925793	Ruscheweyh R, Kreusch A, Albers C, Sommer J, Marziniak M.	Pain. 2011 Nov;152(11):2662-71. Epub 2011 Sep 16.	Pain. 2011	PubMed	citation	PMID:21925793	pubmed	21925793	create date:2011/09/20 | first author:Ruscheweyh R
Escitalopram is associated with reductions in pain severity and pain interference in opioid dependent patients with depressive symptoms.	/pubmed/21924552	Tsui JI, Herman DS, Kettavong M, Anderson BJ, Stein MD.	Pain. 2011 Nov;152(11):2640-4. Epub 2011 Sep 15.	Pain. 2011	PubMed	citation	PMID:21924552	pubmed	21924552	create date:2011/09/20 | first author:Tsui JI
Interpreting the high prevalence of pediatric chronic pain revealed in community surveys.	/pubmed/21920669	von Baeyer CL.	Pain. 2011 Dec;152(12):2683-4. Epub 2011 Sep 14. No abstract available.	Pain. 2011	PubMed	citation	PMID:21920669	pubmed	21920669	create date:2011/09/17 | first author:von Baeyer CL
Randomized trial of group cognitive behavioral therapy compared with a pain education control for low-literacy rural people with chronic pain.	/pubmed/21920668	Thorn BE, Day MA, Burns J, Kuhajda MC, Gaskins SW, Sweeney K, McConley R, Ward LC, Cabbil C.	Pain. 2011 Dec;152(12):2710-20. Epub 2011 Sep 14.	Pain. 2011	PubMed	citation	PMID:21920668	pubmed	21920668	create date:2011/09/17 | first author:Thorn BE
Tumor necrosis factor-α levels correlate with postoperative pain severity in lumbar disc hernia patients: opposite clinical effects between tumor necrosis factor receptor 1 and 2.	/pubmed/21920667	Andrade P, Visser-Vandewalle V, Philippens M, Daemen MA, Steinbusch HW, Buurman WA, Hoogland G.	Pain. 2011 Nov;152(11):2645-52. Epub 2011 Sep 14.	Pain. 2011	PubMed	citation	PMID:21920667	pubmed	21920667	create date:2011/09/17 | first author:Andrade P
Impact of biomedical and biopsychosocial training sessions on the attitudes, beliefs, and recommendations of health care providers about low back pain: a randomised clinical trial.	/pubmed/21917377	Domenech J, Sánchez-Zuriaga D, Segura-Ortí E, Espejo-Tort B, Lisón JF.	Pain. 2011 Nov;152(11):2557-63. Epub 2011 Sep 13.	Pain. 2011	PubMed	citation	PMID:21917377	pubmed	21917377	create date:2011/09/16 | first author:Domenech J
Systemic inhibition of the mammalian target of rapamycin (mTOR) pathway reduces neuropathic pain in mice.	/pubmed/21917376	Obara I, Tochiki KK, Géranton SM, Carr FB, Lumb BM, Liu Q, Hunt SP.	Pain. 2011 Nov;152(11):2582-95. Epub 2011 Sep 13.	Pain. 2011	PubMed	citation	PMID:21917376	pubmed	21917376	create date:2011/09/16 | first author:Obara I
Developmental and sex differences in somatosensory perception--a systematic comparison of 7- versus 14-year-olds using quantitative sensory testing.	/pubmed/21907494	Blankenburg M, Meyer D, Hirschfeld G, Kraemer N, Hechler T, Aksu F, Krumova EK, Magerl W, Maier C, Zernikow B.	Pain. 2011 Nov;152(11):2625-31. Epub 2011 Sep 9.	Pain. 2011	PubMed	citation	PMID:21907494	pubmed	21907494	create date:2011/09/13 | first author:Blankenburg M
Pain in long-term adult survivors of childhood cancers and their siblings: a report from the Childhood Cancer Survivor Study.	/pubmed/21907493	Lu Q, Krull KR, Leisenring W, Owen JE, Kawashima T, Tsao JC, Zebrack B, Mertens A, Armstrong GT, Stovall M, Robison LL, Zeltzer LK.	Pain. 2011 Nov;152(11):2616-24. Epub 2011 Sep 9.	Pain. 2011	PubMed	citation	PMID:21907493	pubmed	21907493	create date:2011/09/13 | first author:Lu Q
Reopening of ATP-sensitive potassium channels reduces neuropathic pain and regulates astroglial gap junctions in the rat spinal cord.	/pubmed/21907492	Wu XF, Liu WT, Liu YP, Huang ZJ, Zhang YK, Song XJ.	Pain. 2011 Nov;152(11):2605-15. Epub 2011 Sep 9.	Pain. 2011	PubMed	citation	PMID:21907492	pubmed	21907492	create date:2011/09/13 | first author:Wu XF
Preventive or late administration of anti-NGF therapy attenuates tumor-induced nerve sprouting, neuroma formation, and cancer pain.	/pubmed/21907491	Jimenez-Andrade JM, Ghilardi JR, Castañeda-Corral G, Kuskowski MA, Mantyh PW.	Pain. 2011 Nov;152(11):2564-74. Epub 2011 Sep 9.	Pain. 2011	PubMed	citation	PMID:21907491	pubmed	21907491	create date:2011/09/13 | first author:Jimenez-Andrade JM
High-frequency stimulation in the ventral posterolateral thalamus reverses electrophysiologic changes and hyperalgesia in a rat model of peripheral neuropathic pain.	/pubmed/21906880	Iwata M, LeBlanc BW, Kadasi LM, Zerah ML, Cosgrove RG, Saab CY.	Pain. 2011 Nov;152(11):2505-13. Epub 2011 Sep 8.	Pain. 2011	PubMed	citation	PMID:21906880	pubmed	21906880	create date:2011/09/13 | first author:Iwata M
A combined pain consultation and pain education program decreases average and current pain and decreases interference in daily life by pain in oncology outpatients: a randomized controlled trial.	/pubmed/21906879	Oldenmenger WH, Sillevis Smitt PA, van Montfort CA, de Raaf PJ, van der Rijt CC.	Pain. 2011 Nov;152(11):2632-9. Epub 2011 Sep 8.	Pain. 2011	PubMed	citation	PMID:21906879	pubmed	21906879	create date:2011/09/13 | first author:Oldenmenger WH
Ankle joint mobilization reduces axonotmesis-induced neuropathic pain and glial activation in the spinal cord and enhances nerve regeneration in rats.	/pubmed/21906878	Martins DF, Mazzardo-Martins L, Gadotti VM, Nascimento FP, Lima DA, Speckhann B, Favretto GA, Bobinski F, Cargnin-Ferreira E, Bressan E, Dutra RC, Calixto JB, Santos AR.	Pain. 2011 Nov;152(11):2653-61. Epub 2011 Sep 8.	Pain. 2011	PubMed	citation	PMID:21906878	pubmed	21906878	create date:2011/09/13 | first author:Martins DF
How is neuropathic cancer pain assessed in randomised controlled trials?	/pubmed/21903329	Kurita GP, Ulrich A, Jensen TS, Werner MU, Sjøgren P.	Pain. 2012 Jan;153(1):13-7. Epub 2011 Sep 7. No abstract available.	Pain. 2012	PubMed	citation	PMID:21903329	pubmed	21903329	create date:2011/09/10 | first author:Kurita GP
Forebrain medial septum region facilitates nociception in a rat formalin model of inflammatory pain.	/pubmed/21903328	Lee AT, Ariffin MZ, Zhou M, Ye JZ, Moochhala SM, Khanna S.	Pain. 2011 Nov;152(11):2528-42. Epub 2011 Sep 8.	Pain. 2011	PubMed	citation	PMID:21903328	pubmed	21903328	create date:2011/09/10 | first author:Lee AT
Implication of allopregnanolone in the antinociceptive effect of N-palmitoylethanolamide in acute or persistent pain.	/pubmed/21890273	Sasso O, Russo R, Vitiello S, Raso GM, D'Agostino G, Iacono A, Rana GL, Vallée M, Cuzzocrea S, Piazza PV, Meli R, Calignano A.	Pain. 2012 Jan;153(1):33-41. Epub 2011 Sep 3.	Pain. 2012	PubMed	citation	PMID:21890273	pubmed	21890273	create date:2011/09/06 | first author:Sasso O
Associations between depression, pain behaviors, and partner responses to pain in metastatic breast cancer.	/pubmed/21889263	Badr H, Milbury K.	Pain. 2011 Nov;152(11):2596-604. Epub 2011 Sep 1.	Pain. 2011	PubMed	citation	PMID:21889263	pubmed	21889263	create date:2011/09/06 | first author:Badr H
Chronic postsurgical pain after nitrous oxide anesthesia.	/pubmed/21889262	Chan MT, Wan AC, Gin T, Leslie K, Myles PS.	Pain. 2011 Nov;152(11):2514-20. Epub 2011 Sep 1.	Pain. 2011	PubMed	citation	PMID:21889262	pubmed	21889262	create date:2011/09/06 | first author:Chan MT
Title	URL	Description	Details	ShortDetails	Resource	Type	Identifiers	Db	EntrezUID	Properties
The paradox of pain from tooth pulp: low-threshold algoneurons"?"	/pubmed/21889261	Fried K, Sessle BJ, Devor M.	Pain. 2011 Dec;152(12):2685-9. Epub 2011 Sep 1. No abstract available.	Pain. 2011	PubMed	citation	PMID:21889261	pubmed	21889261	create date:2011/09/06 | first author:Fried K
Science is not enough: the modern history of pediatric pain.	/pubmed/21880428	McGrath PJ.	Pain. 2011 Nov;152(11):2457-9. Epub 2011 Aug 30. No abstract available.	Pain. 2011	PubMed	citation	PMID:21880428	pubmed	21880428	create date:2011/09/02 | first author:McGrath PJ
Variability in placebo analgesia and the role of fear of pain--an ERP study.	/pubmed/21875771	Lyby PS, Aslaksen PM, Flaten MA.	Pain. 2011 Oct;152(10):2405-12. Epub 2011 Aug 27.	Pain. 2011	PubMed	citation	PMID:21875771	pubmed	21875771	create date:2011/08/31 | first author:Lyby PS
Factors contributing to physical activity in a chronic low back pain clinical sample: a comprehensive analysis using continuous ambulatory monitoring.	/pubmed/21872993	Alschuler KN, Hoodin F, Murphy SL, Rice J, Geisser ME.	Pain. 2011 Nov;152(11):2521-7. Epub 2011 Aug 27.	Pain. 2011	PubMed	citation	PMID:21872993	pubmed	21872993	create date:2011/08/30 | first author:Alschuler KN
Genotype-selective phenotypic switch in primary afferent neurons contributes to neuropathic pain.	/pubmed/21872992	Nitzan-Luques A, Devor M, Tal M.	Pain. 2011 Oct;152(10):2413-26. Epub 2011 Aug 27.	Pain. 2011	PubMed	citation	PMID:21872992	pubmed	21872992	create date:2011/08/30 | first author:Nitzan-Luques A
The effect of catastrophizing and depression on chronic pain--a prospective cohort study of temporomandibular muscle and joint pain disorders.	/pubmed/21871734	Velly AM, Look JO, Carlson C, Lenton PA, Kang W, Holcroft CA, Fricton JR.	Pain. 2011 Oct;152(10):2377-83. Epub 2011 Aug 25.	Pain. 2011	PubMed	citation	PMID:21871734	pubmed	21871734	create date:2011/08/30 | first author:Velly AM
Persistent pain after lymph node excision in patients with malignant melanoma is neuropathic.	/pubmed/21871733	Høimyr H, Rokkones KA, von Sperling ML, Finnerup K, Jensen TS, Finnerup NB.	Pain. 2011 Dec;152(12):2721-8. Epub 2011 Aug 25.	Pain. 2011	PubMed	citation	PMID:21871733	pubmed	21871733	create date:2011/08/30 | first author:Høimyr H
Clinical perspectives on preclinical models of bone pain: questions and promises.	/pubmed/21868166	Portenoy R.	Pain. 2011 Nov;152(11):2455-6. Epub 2011 Aug 24. No abstract available.	Pain. 2011	PubMed	citation	PMID:21868166	pubmed	21868166	create date:2011/08/27 | first author:Portenoy R
Trigeminocervical complex responses after lesioning dopaminergic A11 nucleus are modified by dopamine and serotonin mechanisms.	/pubmed/21868165	Charbit AR, Akerman S, Goadsby PJ.	Pain. 2011 Oct;152(10):2365-76. Epub 2011 Aug 24.	Pain. 2011	PubMed	citation	PMID:21868165	pubmed	21868165	create date:2011/08/27 | first author:Charbit AR
Early-life stress produces muscle hyperalgesia and nociceptor sensitization in the adult rat.	/pubmed/21864980	Green PG, Chen X, Alvarez P, Ferrari LF, Levine JD.	Pain. 2011 Nov;152(11):2549-56. Epub 2011 Aug 23.	Pain. 2011	PubMed	citation	PMID:21864980	pubmed	21864980	create date:2011/08/26 | first author:Green PG
A role for the ventral hippocampal endocannabinoid system in fear-conditioned analgesia and fear responding in the presence of nociceptive tone in rats.	/pubmed/21864979	Ford GK, Kieran S, Dolan K, Harhen B, Finn DP.	Pain. 2011 Nov;152(11):2495-504. Epub 2011 Aug 23.	Pain. 2011	PubMed	citation	PMID:21864979	pubmed	21864979	create date:2011/08/26 | first author:Ford GK
The transcription factor Smad-interacting protein 1 controls pain sensitivity via modulation of DRG neuron excitability.	/pubmed/21862221	Jeub M, Emrich M, Pradier B, Taha O, Gailus-Durner V, Fuchs H, de Angelis MH, Huylebroeck D, Zimmer A, Beck H, Racz I.	Pain. 2011 Oct;152(10):2384-98. Epub 2011 Aug 20.	Pain. 2011	PubMed	citation	PMID:21862221	pubmed	21862221	create date:2011/08/25 | first author:Jeub M
Evaluation of the fear-avoidance model with health care workers experiencing acute/subacute pain.	/pubmed/21862220	Corbière M, Zaniboni S, Coutu MF, Franche RL, Guzman J, Dawson K, Yassi A.	Pain. 2011 Nov;152(11):2543-8. Epub 2011 Aug 21.	Pain. 2011	PubMed	citation	PMID:21862220	pubmed	21862220	create date:2011/08/25 | first author:Corbière M
Validity of four pain intensity rating scales.	/pubmed/21856077	Ferreira-Valente MA, Pais-Ribeiro JL, Jensen MP.	Pain. 2011 Oct;152(10):2399-404.	Pain. 2011	PubMed	citation	PMID:21856077	pubmed	21856077	create date:2011/08/23 | first author:Ferreira-Valente MA
Selective targeting of ASIC3 using artificial miRNAs inhibits primary and secondary hyperalgesia after muscle inflammation.	/pubmed/21843914	Walder RY, Gautam M, Wilson SP, Benson CJ, Sluka KA.	Pain. 2011 Oct;152(10):2348-56. Epub 2011 Aug 16.	Pain. 2011	PubMed	citation	PMID:21843914	pubmed	21843914	create date:2011/08/17 | first author:Walder RY
Descending controls: insurance against pain?	/pubmed/21840645	Dickenson AH, Baron R.	Pain. 2011 Dec;152(12):2677-8. Epub 2011 Aug 15. No abstract available.	Pain. 2011	PubMed	citation	PMID:21840645	pubmed	21840645	create date:2011/08/16 | first author:Dickenson AH
Dissecting itch and pain sensations in human skin.	/pubmed/21840125	Steinhoff M, Ikoma A.	Pain. 2011 Nov;152(11):2453-4. Epub 2011 Aug 12. No abstract available.	Pain. 2011	PubMed	citation	PMID:21840125	pubmed	21840125	create date:2011/08/16 | first author:Steinhoff M
Structural abnormalities of the trigeminal root revealed by diffusion tensor imaging in patients with trigeminal neuralgia caused by neurovascular compression: a prospective, double-blind, controlled study.	/pubmed/21835547	Leal PR, Roch JA, Hermier M, Souza MA, Cristino-Filho G, Sindou M.	Pain. 2011 Oct;152(10):2357-64. Epub 2011 Aug 10.	Pain. 2011	PubMed	citation	PMID:21835547	pubmed	21835547	create date:2011/08/13 | first author:Leal PR
Randomized trial of a DVD intervention to improve readiness to self-manage joint pain.	/pubmed/21820244	Elander J, Robinson G, Morris J.	Pain. 2011 Oct;152(10):2333-41. Epub 2011 Aug 4.	Pain. 2011	PubMed	citation	PMID:21820244	pubmed	21820244	create date:2011/08/09 | first author:Elander J
Autoimmunity against the β(2) adrenergic receptor and muscarinic-2 receptor in complex regional pain syndrome.	/pubmed/21816540	Kohr D, Singh P, Tschernatsch M, Kaps M, Pouokam E, Diener M, Kummer W, Birklein F, Vincent A, Goebel A, Wallukat G, Blaes F.	Pain. 2011 Dec;152(12):2690-700. Epub 2011 Aug 3.	Pain. 2011	PubMed	citation	PMID:21816540	pubmed	21816540	create date:2011/08/06 | first author:Kohr D
Anti-autonomic nervous system antibodies in CRPS.	/pubmed/21803498	Sommer C.	Pain. 2011 Dec;152(12):2675-6. Epub 2011 Jul 30. No abstract available.	Pain. 2011	PubMed	citation	PMID:21803498	pubmed	21803498	create date:2011/08/02 | first author:Sommer C
Readiness to change in pediatric chronic pain: initial validation of adolescent and parent versions of the Pain Stages of Change Questionnaire.	/pubmed/21802852	Guite JW, Logan DE, Simons LE, Blood EA, Kerns RD.	Pain. 2011 Oct;152(10):2301-11. Epub 2011 Jul 29.	Pain. 2011	PubMed	citation	PMID:21802852	pubmed	21802852	create date:2011/08/02 | first author:Guite JW
Sensory responses to injection and punctate application of capsaicin and histamine to the skin.	/pubmed/21802851	Sikand P, Shimada SG, Green BG, LaMotte RH.	Pain. 2011 Nov;152(11):2485-94. Epub 2011 Jul 29.	Pain. 2011	PubMed	citation	PMID:21802851	pubmed	21802851	create date:2011/08/02 | first author:Sikand P
Effects of massage on pain, mood status, relaxation, and sleep in Taiwanese patients with metastatic bone pain: a randomized clinical trial.	/pubmed/21802850	Jane SW, Chen SL, Wilkie DJ, Lin YC, Foreman SW, Beaton RD, Fan JY, Lu MY, Wang YY, Lin YH, Liao MN.	Pain. 2011 Oct;152(10):2432-42. Epub 2011 Jul 29.	Pain. 2011	PubMed	citation	PMID:21802850	pubmed	21802850	create date:2011/08/02 | first author:Jane SW
Briggs et al., Health literacy and beliefs among a community cohort with and without chronic low back pain [Pain 2010;150:275-283].	/pubmed/21802205	Welbie M, Wittink H.	Pain. 2011 Oct;152(10):2443-4; author reply 2444-5. Epub 2011 Jul 28. No abstract available.	Pain. 2011	PubMed	citation	PMID:21802205	pubmed	21802205	create date:2011/08/02 | first author:Welbie M
Nociceptive thresholds are controlled through spinal β(2)-subunit-containing nicotinic acetylcholine receptors.	/pubmed/21794985	Yalcin I, Charlet A, Cordero-Erausquin M, Tessier LH, Picciotto MR, Schlichter R, Poisbeau P, Freund-Mercier MJ, Barrot M.	Pain. 2011 Sep;152(9):2131-7. Epub 2011 Jul 26.	Pain. 2011	PubMed	citation	PMID:21794985	pubmed	21794985	create date:2011/07/29 | first author:Yalcin I
Measuring parent beliefs about child acceptance of pain: a preliminary validation of the Chronic Pain Acceptance Questionnaire, parent report.	/pubmed/21783324	Simons LE, Sieberg CB, Kaczynski KJ.	Pain. 2011 Oct;152(10):2294-300. Epub 2011 Jul 23.	Pain. 2011	PubMed	citation	PMID:21783324	pubmed	21783324	create date:2011/07/26 | first author:Simons LE
Comment on ''Acupuncture: does it alleviate pain and are there serious risks? A review of reviews Ernst et al. [Pain 2011;152:755-764]."	/pubmed/21783323	Karst M.	Pain. 2011 Sep;152(9):2181; auther reply 2184-6. Epub 2011 Jul 23. No abstract available.	Pain. 2011	PubMed	citation	PMID:21783323	pubmed	21783323	create date:2011/07/26 | first author:Karst M
Care to wrestle with a Brazilian armed spider?	/pubmed/21782344	Yaksh TL.	Pain. 2011 Oct;152(10):2193-5. Epub 2011 Jul 22. No abstract available.	Pain. 2011	PubMed	citation	PMID:21782344	pubmed	21782344	create date:2011/07/26 | first author:Yaksh TL
Re-expression of the methylated EDNRB gene in oral squamous cell carcinoma attenuates cancer-induced pain.	/pubmed/21782343	Viet CT, Ye Y, Dang D, Lam DK, Achdjian S, Zhang J, Schmidt BL.	Pain. 2011 Oct;152(10):2323-32. Epub 2011 Jul 22.	Pain. 2011	PubMed	citation	PMID:21782343	pubmed	21782343	create date:2011/07/26 | first author:Viet CT
Comment on Ernst et al. Acupuncture: does it alleviate pain and are there serious risks? A review of reviews. [Pain 2011;152:755-764].	/pubmed/21778019	Bäumler P, Irnich D.	Pain. 2011 Sep;152(9):2181-2; auther reply 2184-6. Epub 2011 Jul 22. No abstract available.	Pain. 2011	PubMed	citation	PMID:21778019	pubmed	21778019	create date:2011/07/23 | first author:Bäumler P
Pregabalin modulation of spinal and brainstem visceral nociceptive processing.	/pubmed/21778018	Sikandar S, Dickenson AH.	Pain. 2011 Oct;152(10):2312-22. Epub 2011 Jul 20.	Pain. 2011	PubMed	citation	PMID:21778018	pubmed	21778018	create date:2011/07/23 | first author:Sikandar S
The role of presurgical expectancies in predicting pain and function one year following total knee arthroplasty.	/pubmed/21764515	Sullivan M, Tanzer M, Reardon G, Amirault D, Dunbar M, Stanish W.	Pain. 2011 Oct;152(10):2287-93. Epub 2011 Jul 18.	Pain. 2011	PubMed	citation	PMID:21764515	pubmed	21764515	create date:2011/07/19 | first author:Sullivan M
A new definition of neuropathic pain.	/pubmed/21764514	Jensen TS, Baron R, Haanpää M, Kalso E, Loeser JD, Rice AS, Treede RD.	Pain. 2011 Oct;152(10):2204-5. Epub 2011 Jul 18. No abstract available.	Pain. 2011	PubMed	citation	PMID:21764514	pubmed	21764514	create date:2011/07/19 | first author:Jensen TS
Ten sessions of adjunctive left prefrontal rTMS significantly reduces fibromyalgia pain: a randomized, controlled pilot study.	/pubmed/21764215	Short EB, Borckardt JJ, Anderson BS, Frohman H, Beam W, Reeves ST, George MS.	Pain. 2011 Nov;152(11):2477-84. Epub 2011 Jul 20.	Pain. 2011	PubMed	citation	PMID:21764215	pubmed	21764215	create date:2011/07/19 | first author:Short EB
Nerve growth factor selectively decreases activity-dependent conduction slowing in mechano-insensitive C-nociceptors.	/pubmed/21763072	Obreja O, Ringkamp M, Turnquist B, Hirth M, Forsch E, Rukwied R, Petersen M, Schmelz M.	Pain. 2011 Sep;152(9):2138-46. Epub 2011 Jul 18.	Pain. 2011	PubMed	citation	PMID:21763072	pubmed	21763072	create date:2011/07/19 | first author:Obreja O
Chronic (neuropathic) corneal pain and blepharospasm: five case reports.	/pubmed/21752546	Borsook D, Rosenthal P.	Pain. 2011 Oct;152(10):2427-31. Epub 2011 Jul 12.	Pain. 2011	PubMed	citation	PMID:21752546	pubmed	21752546	create date:2011/07/15 | first author:Borsook D
Engagement of descending inhibition from the rostral ventromedial medulla protects against chronic neuropathic pain.	/pubmed/21745713	De Felice M, Sanoja R, Wang R, Vera-Portocarrero L, Oyarzo J, King T, Ossipov MH, Vanderah TW, Lai J, Dussor GO, Fields HL, Price TJ, Porreca F.	Pain. 2011 Dec;152(12):2701-9. Epub 2011 Jul 13.	Pain. 2011	PubMed	citation	PMID:21745713	pubmed	21745713	create date:2011/07/13 | first author:De Felice M
Comparing patients' and clinician-researchers' outcome choice for psychological treatment of chronic pain.	/pubmed/21741768	Beale M, Cella M, Williams AC.	Pain. 2011 Oct;152(10):2283-6. Epub 2011 Jul 8.	Pain. 2011	PubMed	citation	PMID:21741768	pubmed	21741768	create date:2011/07/12 | first author:Beale M
A new direction for the fear avoidance model?	/pubmed/21737203	Lorimer Moseley G.	Pain. 2011 Nov;152(11):2447-8. Epub 2011 Jul 6. No abstract available.	Pain. 2011	PubMed	citation	PMID:21737203	pubmed	21737203	create date:2011/07/09 | first author:Lorimer Moseley G
Serotonin increases the functional activity of capsaicin-sensitive rat trigeminal nociceptors via peripheral serotonin receptors.	/pubmed/21737202	Loyd DR, Weiss G, Henry MA, Hargreaves KM.	Pain. 2011 Oct;152(10):2267-76. Epub 2011 Jul 6.	Pain. 2011	PubMed	citation	PMID:21737202	pubmed	21737202	create date:2011/07/09 | first author:Loyd DR
Comment on: Efficacy of botulinum toxin type A for treatment of persistent myofascial TMD pain: a randomized, controlled, double-blind multicenter study, by Ernberg, Hedenberg-Magnusson, List, and Svensson.	/pubmed/21737201	Janal MN, Raphael KG.	Pain. 2011 Sep;152(9):2186-7; author reply 2187. Epub 2011 Jul 6. No abstract available.	Pain. 2011	PubMed	citation	PMID:21737201	pubmed	21737201	create date:2011/07/09 | first author:Janal MN
Pain in children--a call for more longitudinal research.	/pubmed/21733628	Jones GT.	Pain. 2011 Oct;152(10):2202-3. Epub 2011 Jul 5. No abstract available.	Pain. 2011	PubMed	citation	PMID:21733628	pubmed	21733628	create date:2011/07/08 | first author:Jones GT
Clinically important difference thresholds of the visual analog scale: a conceptual model for identifying meaningful intraindividual changes for pain intensity.	/pubmed/21726939	Emshoff R, Bertram S, Emshoff I.	Pain. 2011 Oct;152(10):2277-82. Epub 2011 Jul 2.	Pain. 2011	PubMed	citation	PMID:21726939	pubmed	21726939	create date:2011/07/06 | first author:Emshoff R
The acquisition of fear of movement-related pain and associative learning: a novel pain-relevant human fear conditioning paradigm.	/pubmed/21723664	Meulders A, Vansteenwegen D, Vlaeyen JW.	Pain. 2011 Nov;152(11):2460-9. Epub 2011 Jul 1.	Pain. 2011	PubMed	citation	PMID:21723664	pubmed	21723664	create date:2011/07/05 | first author:Meulders A
Effects of self-discrepancies on activity-related behaviour: explaining disability and quality of life in patients with chronic low back pain.	/pubmed/21723039	Huijnen IP, Kindermans HP, Seelen HA, Peters ML, Smeets RJ, Serroyen J, Roelofs J, Goossens M, Verbunt JA.	Pain. 2011 Sep;152(9):2165-72. Epub 2011 Jun 30.	Pain. 2011	PubMed	citation	PMID:21723039	pubmed	21723039	create date:2011/07/05 | first author:Huijnen IP
Response to the article of Ernst et al. Acupuncture: does it alleviate pain and are there serious risks? A review of reviews. [Pain 2011;152:755-64].	/pubmed/21723038	Henke C.	Pain. 2011 Sep;152(9):2183-4; auther reply 2184-6. Epub 2011 Jun 30. No abstract available.	Pain. 2011	PubMed	citation	PMID:21723038	pubmed	21723038	create date:2011/07/05 | first author:Henke C
Nontricyclic antidepressant analgesics and pain: are serotonin norepinephrine reuptake inhibitors (SNRIs) any better?	/pubmed/21723037	Watson CP, Gilron I, Sawynok J, Lynch ME.	Pain. 2011 Oct;152(10):2206-10. Epub 2011 Jun 30. No abstract available.	Pain. 2011	PubMed	citation	PMID:21723037	pubmed	21723037	create date:2011/07/05 | first author:Watson CP
Blocking the effects of NGF as a route to safe and effective pain relief--fact or fancy?	/pubmed/21719197	Hill R.	Pain. 2011 Oct;152(10):2200-1. Epub 2011 Jun 29. No abstract available.	Pain. 2011	PubMed	citation	PMID:21719197	pubmed	21719197	create date:2011/07/02 | first author:Hill R
Observation-based assessment of functional ability in patients with chronic widespread pain: a cross-sectional study.	/pubmed/21715094	Amris K, Wæhrens EE, Jespersen A, Bliddal H, Danneskiold-Samsøe B.	Pain. 2011 Nov;152(11):2470-6. Epub 2011 Jun 28.	Pain. 2011	PubMed	citation	PMID:21715094	pubmed	21715094	create date:2011/07/01 | first author:Amris K
Title	URL	Description	Details	ShortDetails	Resource	Type	Identifiers	Db	EntrezUID	Properties
Activation of spinal extracellular signal-regulated kinases (ERK) 1/2 is associated with the development of visceral hyperalgesia of the bladder.	/pubmed/21705143	Lai HH, Qiu CS, Crock LW, Morales ME, Ness TJ, Gereau RW 4th.	Pain. 2011 Sep;152(9):2117-24. Epub 2011 Jun 25.	Pain. 2011	PubMed	citation	PMID:21705143	pubmed	21705143	create date:2011/06/28 | first author:Lai HH
Trauma and chronic pain: transforming healthcare delivery to provide patient-centered and integrative care.	/pubmed/21704457	Kerns RD.	Pain. 2011 Oct;152(10):2196-7. Epub 2011 Jun 24. No abstract available.	Pain. 2011	PubMed	citation	PMID:21704457	pubmed	21704457	create date:2011/06/28 | first author:Kerns RD
Chronic widespread pain and interference with functioning.	/pubmed/21703765	Straube S, Derry S, Moore RA.	Pain. 2011 Nov;152(11):2449-50. Epub 2011 Jun 23. No abstract available.	Pain. 2011	PubMed	citation	PMID:21703765	pubmed	21703765	create date:2011/06/28 | first author:Straube S
Repetitive transcranial magnetic stimulation for chronic pain: time to evolve from exploration to confirmation?	/pubmed/21703764	O'Connell NE, Wand BM.	Pain. 2011 Nov;152(11):2451-2. Epub 2011 Jun 23. No abstract available.	Pain. 2011	PubMed	citation	PMID:21703764	pubmed	21703764	create date:2011/06/28 | first author:O'Connell NE
Choi WJ et al. Radiofrequency treatment relieves chronic knee osteoarthritis pain: a double-blind randomized controlled trial. Pain 2011; 152: 481-7.	/pubmed/21700390	Schiltenwolf M, Fischer C.	Pain. 2011 Aug;152(8):1933-4; author reply 1934-6. Epub 2011 Jun 22. No abstract available.	Pain. 2011	PubMed	citation	PMID:21700390	pubmed	21700390	create date:2011/06/28 | first author:Schiltenwolf M
Efficacy and safety of tanezumab in the treatment of chronic low back pain.	/pubmed/21696889	Katz N, Borenstein DG, Birbara C, Bramson C, Nemeth MA, Smith MD, Brown MT.	Pain. 2011 Oct;152(10):2248-58. Epub 2011 Jun 21.	Pain. 2011	PubMed	citation	PMID:21696889	pubmed	21696889	create date:2011/06/24 | first author:Katz N
Blunted autonomic reactivity and increased pain tolerance in somatoform patients.	/pubmed/21696888	Pollatos O, Dietel A, Herbert BM, Wankner S, Wachsmuth C, Henningsen P, Sack M.	Pain. 2011 Sep;152(9):2157-64. Epub 2011 Jun 21.	Pain. 2011	PubMed	citation	PMID:21696888	pubmed	21696888	create date:2011/06/24 | first author:Pollatos O
Response to the commentary You may (not always) experience what you expect: in search of the limits of the placebo and nocebo effect"."	/pubmed/21684686	van Laarhoven AI, Evers AW.	Pain. 2011 Aug;152(8):1931-2; author reply 1932-3. No abstract available.	Pain. 2011	PubMed	citation	PMID:21684686	pubmed	21684686	create date:2011/06/21 | first author:van Laarhoven AI
Chronic idiopathic pain in adolescence--high prevalence and disability: the young HUNT study 2008.	/pubmed/21683528	Hoftun GB, Romundstad PR, Zwart JA, Rygg M.	Pain. 2011 Oct;152(10):2259-66. Epub 2011 Jun 16.	Pain. 2011	PubMed	citation	PMID:21683528	pubmed	21683528	create date:2011/06/21 | first author:Hoftun GB
A randomized, controlled trial of acceptance and commitment therapy and cognitive-behavioral therapy for chronic pain.	/pubmed/21683527	Wetherell JL, Afari N, Rutledge T, Sorrell JT, Stoddard JA, Petkus AJ, Solomon BC, Lehman DH, Liu L, Lang AJ, Atkinson JH.	Pain. 2011 Sep;152(9):2098-107. Epub 2011 Jun 17.	Pain. 2011	PubMed	citation	PMID:21683527	pubmed	21683527	create date:2011/06/21 | first author:Wetherell JL
Certain doubts and uncertain fears of acupuncture.	/pubmed/21680093	Usichenko TI, Pavlovic D, Anders E.	Pain. 2011 Sep;152(9):2182-3; auther reply 2184-6. Epub 2011 Jun 15. No abstract available.	Pain. 2011	PubMed	citation	PMID:21680093	pubmed	21680093	create date:2011/06/18 | first author:Usichenko TI
Targeting temporomandibular disorder pain treatment to hormonal fluctuations: a randomized clinical trial.	/pubmed/21680092	Turner JA, Mancl L, Huggins KH, Sherman JJ, Lentz G, LeResche L.	Pain. 2011 Sep;152(9):2074-84. Epub 2011 Jun 15.	Pain. 2011	PubMed	citation	PMID:21680092	pubmed	21680092	create date:2011/06/18 | first author:Turner JA
Peripheral inflammation suppresses inward rectifying potassium currents of satellite glial cells in the trigeminal ganglia.	/pubmed/21680091	Takeda M, Takahashi M, Nasu M, Matsumoto S.	Pain. 2011 Sep;152(9):2147-56. Epub 2011 Jun 15.	Pain. 2011	PubMed	citation	PMID:21680091	pubmed	21680091	create date:2011/06/18 | first author:Takeda M
Acupuncture review skepticism.	/pubmed/21669493	Mooney J.	Pain. 2011 Sep;152(9):2184; auther reply 2184-6. Epub 2011 Jun 12. No abstract available.	Pain. 2011	PubMed	citation	PMID:21669493	pubmed	21669493	create date:2011/06/15 | first author:Mooney J
Spatiotemporal and anatomical analyses of P2X receptor-mediated neuronal and glial processing of sensory signals in the rat dorsal horn.	/pubmed/21669492	Aoyama R, Okada Y, Yokota S, Yasui Y, Fukuda K, Shinozaki Y, Yoshida H, Nakamura M, Chiba K, Yasui Y, Kato F, Toyama Y.	Pain. 2011 Sep;152(9):2085-97. Epub 2011 Jun 12.	Pain. 2011	PubMed	citation	PMID:21669492	pubmed	21669492	create date:2011/06/15 | first author:Aoyama R
Pain symptomatology and pain medication use in civilian PTSD.	/pubmed/21665366	Phifer J, Skelton K, Weiss T, Schwartz AC, Wingo A, Gillespie CF, Sands LA, Sayyar S, Bradley B, Jovanovic T, Ressler KJ.	Pain. 2011 Oct;152(10):2233-40. Epub 2011 Jun 12.	Pain. 2011	PubMed	citation	PMID:21665366	pubmed	21665366	create date:2011/06/15 | first author:Phifer J
Sex differences in perceived pain are affected by an anxious brain.	/pubmed/21665365	Goffaux P, Michaud K, Gaudreau J, Chalaye P, Rainville P, Marchand S.	Pain. 2011 Sep;152(9):2065-73. Epub 2011 Jun 12.	Pain. 2011	PubMed	citation	PMID:21665365	pubmed	21665365	create date:2011/06/15 | first author:Goffaux P
Biological sex and social setting affects pain intensity and observational coding of other people's pain behaviors.	/pubmed/21664763	Vigil JM, Coulombe P.	Pain. 2011 Sep;152(9):2125-30. Epub 2011 Jun 12.	Pain. 2011	PubMed	citation	PMID:21664763	pubmed	21664763	create date:2011/06/15 | first author:Vigil JM
Letter to the editor concerning Fritsche et al. Prevention of medication overuse in patients with migraine. Pain 2010;151:404-13.	/pubmed/21664535	Haag G.	Pain. 2011 Jul;152(7):1687-8; author reply 1688-9. No abstract available.	Pain. 2011	PubMed	citation	PMID:21664535	pubmed	21664535	create date:2011/06/15 | first author:Haag G
Eugenol reverses mechanical allodynia after peripheral nerve injury by inhibiting hyperpolarization-activated cyclic nucleotide-gated (HCN) channels.	/pubmed/21664051	Yeon KY, Chung G, Kim YH, Hwang JH, Davies AJ, Park MK, Ahn DK, Kim JS, Jung SJ, Oh SB.	Pain. 2011 Sep;152(9):2108-16. Epub 2011 Jun 12.	Pain. 2011	PubMed	citation	PMID:21664051	pubmed	21664051	create date:2011/06/15 | first author:Yeon KY
BTX-A for persistent myofascial TMD pain: interpreting a small clinical trial with negative results.	/pubmed/21641114	Nixdorf DR.	Pain. 2011 Sep;152(9):1944-5. No abstract available.	Pain. 2011	PubMed	citation	PMID:21641114	pubmed	21641114	create date:2011/06/07 | first author:Nixdorf DR
Keratinocyte expression of calcitonin gene-related peptide β: implications for neuropathic and inflammatory pain mechanisms.	/pubmed/21641113	Hou Q, Barr T, Gee L, Vickers J, Wymer J, Borsani E, Rodella L, Getsios S, Burdo T, Eisenberg E, Guha U, Lavker R, Kessler J, Chittur S, Fiorino D, Rice F, Albrecht P.	Pain. 2011 Sep;152(9):2036-51. Epub 2011 Jun 17.	Pain. 2011	PubMed	citation	PMID:21641113	pubmed	21641113	create date:2011/06/07 | first author:Hou Q
The COMFORT-Behavior scale is useful to assess pain and distress in 0- to 3-year-old children with Down syndrome.	/pubmed/21640484	Valkenburg AJ, Boerlage AA, Ista E, Duivenvoorden HJ, Tibboel D, van Dijk M.	Pain. 2011 Sep;152(9):2059-64. Epub 2011 Jun 2.	Pain. 2011	PubMed	citation	PMID:21640484	pubmed	21640484	create date:2011/06/07 | first author:Valkenburg AJ
Stress-induced hyperalgesia is associated with a reduced and delayed GABA inhibitory control that enhances post-synaptic NMDA receptor activation in the spinal cord.	/pubmed/21636214	Quintero L, Cardenas R, Suarez-Roca H.	Pain. 2011 Aug;152(8):1909-22. Epub 2011 Jun 1.	Pain. 2011	PubMed	citation	PMID:21636214	pubmed	21636214	create date:2011/06/04 | first author:Quintero L
Botulinum toxin injection for management of thoracic outlet syndrome: a double-blind, randomized, controlled trial.	/pubmed/21628084	Finlayson HC, O'Connor RJ, Brasher PM, Travlos A.	Pain. 2011 Sep;152(9):2023-8. Epub 2011 May 31.	Pain. 2011	PubMed	citation	PMID:21628084	pubmed	21628084	create date:2011/06/02 | first author:Finlayson HC
The effects of total and REM sleep deprivation on laser-evoked potential threshold and pain perception.	/pubmed/21624774	Azevedo E, Manzano GM, Silva A, Martins R, Andersen ML, Tufik S.	Pain. 2011 Sep;152(9):2052-8. Epub 2011 May 31.	Pain. 2011	PubMed	citation	PMID:21624774	pubmed	21624774	create date:2011/06/01 | first author:Azevedo E
Contribution of afferent pathways to nerve injury-induced spontaneous pain and evoked hypersensitivity.	/pubmed/21620567	King T, Qu C, Okun A, Mercado R, Ren J, Brion T, Lai J, Porreca F.	Pain. 2011 Sep;152(9):1997-2005. Epub 2011 May 26.	Pain. 2011	PubMed	citation	PMID:21620567	pubmed	21620567	create date:2011/05/31 | first author:King T
Activation of cannabinoid receptors by the pentacyclic triterpene α,β-amyrin inhibits inflammatory and neuropathic persistent pain in mice.	/pubmed/21620566	da Silva KA, Paszcuk AF, Passos GF, Silva ES, Bento AF, Meotti FC, Calixto JB.	Pain. 2011 Aug;152(8):1872-87. Epub 2011 May 26.	Pain. 2011	PubMed	citation	PMID:21620566	pubmed	21620566	create date:2011/05/31 | first author:da Silva KA
The influence of ethnic concordance and discordance on verbal reports and nonverbal behaviours of pain.	/pubmed/21616598	Hsieh AY, Tripp DA, Ji LJ.	Pain. 2011 Sep;152(9):2016-22. Epub 2011 May 26.	Pain. 2011	PubMed	citation	PMID:21616598	pubmed	21616598	create date:2011/05/28 | first author:Hsieh AY
Joint pain in people with hemophilia depends on joint status.	/pubmed/21616597	Hilberg T, Czepa D, Freialdenhoven D, Boettger MK.	Pain. 2011 Sep;152(9):2029-35. Epub 2011 May 25.	Pain. 2011	PubMed	citation	PMID:21616597	pubmed	21616597	create date:2011/05/28 | first author:Hilberg T
Efficacy of acupuncture for migraine prophylaxis: a single-blinded, double-dummy, randomized controlled trial.	/pubmed/21616596	Wang LP, Zhang XZ, Guo J, Liu HL, Zhang Y, Liu CZ, Yi JH, Wang LP, Zhao JP, Li SS.	Pain. 2011 Aug;152(8):1864-71. Epub 2011 May 26.	Pain. 2011	PubMed	citation	PMID:21616596	pubmed	21616596	create date:2011/05/28 | first author:Wang LP
Can 'ehealth' technology deliver on its promise of pain management for all?	/pubmed/21612868	Eccleston C.	Pain. 2011 Aug;152(8):1701-2. Epub 2011 May 25. No abstract available.	Pain. 2011	PubMed	citation	PMID:21612868	pubmed	21612868	create date:2011/05/27 | first author:Eccleston C
Use it or lose it--but how to use?	/pubmed/21612867	Picavet HS, Wendel-Vos GC.	Pain. 2011 Oct;152(10):2198-9. Epub 2011 May 25. No abstract available.	Pain. 2011	PubMed	citation	PMID:21612867	pubmed	21612867	create date:2011/05/27 | first author:Picavet HS
Associations between recreational exercise and chronic pain in the general population: evidence from the HUNT 3 study.	/pubmed/21601986	Landmark T, Romundstad P, Borchgrevink PC, Kaasa S, Dale O.	Pain. 2011 Oct;152(10):2241-7. Epub 2011 May 23.	Pain. 2011	PubMed	citation	PMID:21601986	pubmed	21601986	create date:2011/05/24 | first author:Landmark T
Statins, vitamin D, and neuropathic pain.	/pubmed/21601362	Mascitelli L, Grant WB, Goldstein MR.	Pain. 2011 Jul;152(7):1686-7; author reply 1687. Epub 2011 May 23. No abstract available.	Pain. 2011	PubMed	citation	PMID:21601362	pubmed	21601362	create date:2011/05/24 | first author:Mascitelli L
Nucleotides control the excitability of sensory neurons via two P2Y receptors and a bifurcated signaling cascade.	/pubmed/21600693	Yousuf A, Klinger F, Schicker K, Boehm S.	Pain. 2011 Aug;152(8):1899-908. Epub 2011 May 19.	Pain. 2011	PubMed	citation	PMID:21600693	pubmed	21600693	create date:2011/05/24 | first author:Yousuf A
Links between nurses' organisational work environment and upper limb musculoskeletal symptoms: independently of effort-reward imbalance! The ORSOSA study.	/pubmed/21570771	Herin F, Paris C, Levant A, Vignaud MC, Sobaszek A, Soulat JM; ORSOSA group.	Pain. 2011 Sep;152(9):2006-15. Epub 2011 May 13.	Pain. 2011	PubMed	citation	PMID:21570771	pubmed	21570771	create date:2011/05/17 | first author:Herin F
Antinociceptive effect of Brazilian armed spider venom toxin Tx3-3 in animal models of neuropathic pain.	/pubmed/21570770	Dalmolin GD, Silva CR, Rigo FK, Gomes GM, Cordeiro Mdo N, Richardson M, Silva MA, Prado MA, Gomez MV, Ferreira J.	Pain. 2011 Oct;152(10):2224-32. Epub 2011 May 13.	Pain. 2011	PubMed	citation	PMID:21570770	pubmed	21570770	create date:2011/05/17 | first author:Dalmolin GD
Comment on: Self-reported somatosensory symptoms of neuropathic pain in fibromyalgia and chronic widespread pain correlated with tender point count and pressure-pain thresholds" by Amris et al. [Pain;151:664-669]."	/pubmed/21570185	Mulvey MR, McBeth J.	Pain. 2011 Jul;152(7):1684-5; author reply 1685-6. Epub 2011 May 12. No abstract available.	Pain. 2011	PubMed	citation	PMID:21570185	pubmed	21570185	create date:2011/05/17 | first author:Mulvey MR
Fear of movement, passive coping, manual handling, and severe or radiating pain increase the likelihood of sick leave due to low back pain.	/pubmed/21570184	Dawson AP, Schluter PJ, Hodges PW, Stewart S, Turner C.	Pain. 2011 Jul;152(7):1517-24. Epub 2011 May 12.	Pain. 2011	PubMed	citation	PMID:21570184	pubmed	21570184	create date:2011/05/17 | first author:Dawson AP
Mitochondrial dependence of nerve growth factor-induced mechanical hyperalgesia.	/pubmed/21570183	Chu C, Levine E, Gear RW, Bogen O, Levine JD.	Pain. 2011 Aug;152(8):1832-7. Epub 2011 May 12.	Pain. 2011	PubMed	citation	PMID:21570183	pubmed	21570183	create date:2011/05/17 | first author:Chu C
Modifications are suggested for the Special Interest Group (SIG) on Neuropathic Pain proposed definition and guidelines for neuropathic pain.	/pubmed/21570182	Lynch ME, Clark AJ, Moulin DE, Watson CP.	Pain. 2011 Jul;152(7):1682; author reply 1683-4. Epub 2011 May 12. No abstract available.	Pain. 2011	PubMed	citation	PMID:21570182	pubmed	21570182	create date:2011/05/17 | first author:Lynch ME
Can pain be managed through the Internet? A systematic review of randomized controlled trials.	/pubmed/21565446	Bender JL, Radhakrishnan A, Diorio C, Englesakis M, Jadad AR.	Pain. 2011 Aug;152(8):1740-50. Epub 2011 May 11. Review.	Pain. 2011	PubMed	citation	PMID:21565446	pubmed	21565446	create date:2011/05/14 | first author:Bender JL
P2X7 receptor-deficient mice are susceptible to bone cancer pain.	/pubmed/21565445	Hansen RR, Nielsen CK, Nasser A, Thomsen SI, Eghorn LF, Pham Y, Schulenburg C, Syberg S, Ding M, Stojilkovic SS, Jorgensen NR, Heegaard AM.	Pain. 2011 Aug;152(8):1766-76. Epub 2011 May 11.	Pain. 2011	PubMed	citation	PMID:21565445	pubmed	21565445	create date:2011/05/14 | first author:Hansen RR
Patterns of pain: meta-analysis of microarray studies of pain.	/pubmed/21561713	LaCroix-Fralish ML, Austin JS, Zheng FY, Levitin DJ, Mogil JS.	Pain. 2011 Aug;152(8):1888-98. Epub 2011 May 10.	Pain. 2011	PubMed	citation	PMID:21561713	pubmed	21561713	create date:2011/05/13 | first author:LaCroix-Fralish ML
Ketamine hepato-toxicity in chronic pain management: another example of unexpected toxicity or a predicted result from previous clinical and pre-clinical data?	/pubmed/21555186	Sear JW.	Pain. 2011 Sep;152(9):1946-7. Epub 2011 May 8. No abstract available.	Pain. 2011	PubMed	citation	PMID:21555186	pubmed	21555186	create date:2011/05/11 | first author:Sear JW
Self-medication of a cannabinoid CB(2) agonist in an animal model of neuropathic pain.	/pubmed/21550725	Gutierrez T, Crystal JD, Zvonok AM, Makriyannis A, Hohmann AG.	Pain. 2011 Sep;152(9):1976-87. Epub 2011 May 8.	Pain. 2011	PubMed	citation	PMID:21550725	pubmed	21550725	create date:2011/05/10 | first author:Gutierrez T
WITHDRAWN: Response from authors.	/pubmed/21550724	Ernst E, Lee MS.	Pain. 2011 May 8. [Epub ahead of print]	Pain. 2011	PubMed	citation	PMID:21550724	pubmed	21550724	create date:2011/05/10 | first author:Ernst E
Role of TRPV1 in nociception and edema induced by monosodium urate crystals in rats.	/pubmed/21550723	Hoffmeister C, Trevisan G, Rossato MF, de Oliveira SM, Gomez MV, Ferreira J.	Pain. 2011 Aug;152(8):1777-88. Epub 2011 May 7.	Pain. 2011	PubMed	citation	PMID:21550723	pubmed	21550723	create date:2011/05/10 | first author:Hoffmeister C
A decade of effects on sickleave after multidisciplinary rehabilitation?	/pubmed/21550721	Malmivaara A.	Pain. 2011 Aug;152(8):1697-8. Epub 2011 May 8. No abstract available.	Pain. 2011	PubMed	citation	PMID:21550721	pubmed	21550721	create date:2011/05/10 | first author:Malmivaara A
Title	URL	Description	Details	ShortDetails	Resource	Type	Identifiers	Db	EntrezUID	Properties
Letter to the Editor in response to: Ernst E, Lee MS, Choi TY. Acupuncture: does it alleviate pain and are there serious risks? A review of reviews. Pain 2011;152:755-764.	/pubmed/21550173	Manheimer E, Berman BM.	Pain. 2011 Sep;152(9):2179-80; auther reply 2184-6. Epub 2011 May 6. No abstract available.	Pain. 2011	PubMed	citation	PMID:21550173	pubmed	21550173	create date:2011/05/10 | first author:Manheimer E
Evidence on acupuncture safety needs to be based on large-scale prospective surveys, not single case reports.	/pubmed/21550172	Witt CM, Lao L, MacPherson H.	Pain. 2011 Sep;152(9):2180; auther reply 2184-6. Epub 2011 May 6. No abstract available.	Pain. 2011	PubMed	citation	PMID:21550172	pubmed	21550172	create date:2011/05/10 | first author:Witt CM
Neonatal tissue damage facilitates nociceptive synaptic input to the developing superficial dorsal horn via NGF-dependent mechanisms.	/pubmed/21550171	Li J, Baccei ML.	Pain. 2011 Aug;152(8):1846-55. Epub 2011 May 6.	Pain. 2011	PubMed	citation	PMID:21550171	pubmed	21550171	create date:2011/05/10 | first author:Li J
Translational challenges and analgesic screening assays.	/pubmed/21550170	Sufka KJ.	Pain. 2011 Sep;152(9):1942-3. Epub 2011 May 6. No abstract available.	Pain. 2011	PubMed	citation	PMID:21550170	pubmed	21550170	create date:2011/05/10 | first author:Sufka KJ
Dorsal root entry zone lesioning for pain after brachial plexus avulsion: results with special emphasis on differential effects on the paroxysmal versus the continuous components. A prospective study in a 29-patient consecutive series.	/pubmed/21549506	Aichaoui F, Mertens P, Sindou M.	Pain. 2011 Aug;152(8):1923-30. Epub 2011 May 5.	Pain. 2011	PubMed	citation	PMID:21549506	pubmed	21549506	create date:2011/05/10 | first author:Aichaoui F
NGF enhances electrically induced pain, but not axon reflex sweating.	/pubmed/21546161	Obreja O, Kluschina O, Mayer A, Hirth M, Schley M, Schmelz M, Rukwied R.	Pain. 2011 Aug;152(8):1856-63. Epub 2011 May 4.	Pain. 2011	PubMed	citation	PMID:21546161	pubmed	21546161	create date:2011/05/07 | first author:Obreja O
Drug-induced liver injury following a repeated course of ketamine treatment for chronic pain in CRPS type 1 patients: a report of 3 cases.	/pubmed/21546160	Noppers IM, Niesters M, Aarts LP, Bauer MC, Drewes AM, Dahan A, Sarton EY.	Pain. 2011 Sep;152(9):2173-8. Epub 2011 May 4.	Pain. 2011	PubMed	citation	PMID:21546160	pubmed	21546160	create date:2011/05/07 | first author:Noppers IM
TRPs along the alimentary canal.	/pubmed/21531078	Grundy D.	Pain. 2011 Jul;152(7):1443-4. Epub 2011 Apr 29. No abstract available.	Pain. 2011	PubMed	citation	PMID:21531078	pubmed	21531078	create date:2011/05/03 | first author:Grundy D
Prescription opioid analgesics rapidly change the human brain.	/pubmed/21531077	Younger JW, Chu LF, D'Arcy NT, Trott KE, Jastrzab LE, Mackey SC.	Pain. 2011 Aug;152(8):1803-10. Epub 2011 Apr 30.	Pain. 2011	PubMed	citation	PMID:21531077	pubmed	21531077	create date:2011/05/03 | first author:Younger JW
Central hyperexcitability as measured with nociceptive flexor reflex threshold in chronic musculoskeletal pain: a systematic review.	/pubmed/21524852	Lim EC, Sterling M, Stone A, Vicenzino B.	Pain. 2011 Aug;152(8):1811-20. Epub 2011 Apr 27. Review.	Pain. 2011	PubMed	citation	PMID:21524852	pubmed	21524852	create date:2011/04/29 | first author:Lim EC
Dysmenorrhoea is associated with central changes in otherwise healthy women.	/pubmed/21524851	Vincent K, Warnaby C, Stagg CJ, Moore J, Kennedy S, Tracey I.	Pain. 2011 Sep;152(9):1966-75. Epub 2011 Apr 27.	Pain. 2011	PubMed	citation	PMID:21524851	pubmed	21524851	create date:2011/04/29 | first author:Vincent K
Comparative mortality among Department of Veterans Affairs patients prescribed methadone or long-acting morphine for chronic pain.	/pubmed/21524850	Krebs EE, Becker WC, Zerzan J, Bair MJ, McCoy K, Hui S.	Pain. 2011 Aug;152(8):1789-95. Epub 2011 Apr 27.	Pain. 2011	PubMed	citation	PMID:21524850	pubmed	21524850	create date:2011/04/29 | first author:Krebs EE
Clinical presentation of low back pain and association with risk factors according to findings on magnetic resonance imaging.	/pubmed/21514999	Shambrook J, McNee P, Harris EC, Kim M, Sampson M, Palmer KT, Coggon D.	Pain. 2011 Jul;152(7):1659-65. Epub 2011 Apr 22.	Pain. 2011	PubMed	citation	PMID:21514999	pubmed	21514999	create date:2011/04/26 | first author:Shambrook J
Spinal 5-HT receptors that contribute to the pain-relieving effects of spinal cord stimulation in a rat model of neuropathy.	/pubmed/21514998	Song Z, Meyerson BA, Linderoth B.	Pain. 2011 Jul;152(7):1666-73. Epub 2011 Apr 22.	Pain. 2011	PubMed	citation	PMID:21514998	pubmed	21514998	create date:2011/04/26 | first author:Song Z
Efficacy of botulinum toxin type A for treatment of persistent myofascial TMD pain: a randomized, controlled, double-blind multicenter study.	/pubmed/21514731	Ernberg M, Hedenberg-Magnusson B, List T, Svensson P.	Pain. 2011 Sep;152(9):1988-96. Epub 2011 Apr 22.	Pain. 2011	PubMed	citation	PMID:21514731	pubmed	21514731	create date:2011/04/26 | first author:Ernberg M
Pain-related anxiety in children and adolescents: mind the gap.	/pubmed/21514730	McCracken LM.	Pain. 2011 Sep;152(9):1938-9. Epub 2011 Apr 22. No abstract available.	Pain. 2011	PubMed	citation	PMID:21514730	pubmed	21514730	create date:2011/04/26 | first author:McCracken LM
Mechanistic differentiation of cancer pain: a pivotal role of P2X7 is absent.	/pubmed/21514729	Chessell I, Hatcher J, Billinton A.	Pain. 2011 Aug;152(8):1703-4. Epub 2011 Apr 22. No abstract available.	Pain. 2011	PubMed	citation	PMID:21514729	pubmed	21514729	create date:2011/04/26 | first author:Chessell I
GRK2 in sensory neurons regulates epinephrine-induced signalling and duration of mechanical hyperalgesia.	/pubmed/21514055	Wang H, Heijnen CJ, Eijkelkamp N, Garza Carbajal A, Schedlowski M, Kelley KW, Dantzer R, Kavelaars A.	Pain. 2011 Jul;152(7):1649-58. Epub 2011 Apr 22.	Pain. 2011	PubMed	citation	PMID:21514055	pubmed	21514055	create date:2011/04/26 | first author:Wang H
Tonic and phasic descending dopaminergic controls of nociceptive transmission in the medullary dorsal horn.	/pubmed/21514054	Lapirot O, Melin C, Modolo A, Nicolas C, Messaoudi Y, Monconduit L, Artola A, Luccarini P, Dallel R.	Pain. 2011 Aug;152(8):1821-31. Epub 2011 Apr 21.	Pain. 2011	PubMed	citation	PMID:21514054	pubmed	21514054	create date:2011/04/26 | first author:Lapirot O
Don't dismiss dysmenorrhea!	/pubmed/21514053	Berkley KJ, McAllister SL.	Pain. 2011 Sep;152(9):1940-1. Epub 2011 Apr 21. No abstract available.	Pain. 2011	PubMed	citation	PMID:21514053	pubmed	21514053	create date:2011/04/26 | first author:Berkley KJ
A comparison of pain measures in newborn infants after cardiac surgery.	/pubmed/21514052	Franck LS, Ridout D, Howard R, Peters J, Honour JW.	Pain. 2011 Aug;152(8):1758-65. Epub 2011 Apr 21.	Pain. 2011	PubMed	citation	PMID:21514052	pubmed	21514052	create date:2011/04/26 | first author:Franck LS
Letter to the editor in response to The evidence for pharmacological treatment of neuropathic pain	by Finnerup et al.	/pubmed/21514051	Peppin JF, Webster L.	Pain. 2011 Jun;152(6):1440; Author reply 1440. Epub 2011 Apr 21. No abstract available.	Pain. 2011	PubMed	citation	PMID:21514051	pubmed	21514051	create date:2011/04/26 | first author:Peppin JF
Differential processing of laser stimuli by Aδ and C fibres in major depression.	/pubmed/21511396	Terhaar J, Viola FC, Franz M, Berger S, Bär KJ, Weiss T.	Pain. 2011 Aug;152(8):1796-802. Epub 2011 Apr 20.	Pain. 2011	PubMed	citation	PMID:21511396	pubmed	21511396	create date:2011/04/23 | first author:Terhaar J
IL-17 induces hyperalgesia via TNF-dependent neutrophil infiltration.	/pubmed/21507574	McNamee KE, Alzabin S, Hughes JP, Anand P, Feldmann M, Williams RO, Inglis JJ.	Pain. 2011 Aug;152(8):1838-45. Epub 2011 Apr 19.	Pain. 2011	PubMed	citation	PMID:21507574	pubmed	21507574	create date:2011/04/22 | first author:McNamee KE
Patterns of sickness absence a decade after pain-related multidisciplinary rehabilitation.	/pubmed/21507573	Busch H, Bodin L, Bergström G, Jensen IB.	Pain. 2011 Aug;152(8):1727-33. Epub 2011 Apr 20.	Pain. 2011	PubMed	citation	PMID:21507573	pubmed	21507573	create date:2011/04/22 | first author:Busch H
Chronic pain in adults with an intellectual disability: prevalence, impact, and health service use based on caregiver report.	/pubmed/21497999	Walsh M, Morrison TG, McGuire BE.	Pain. 2011 Sep;152(9):1951-7. Epub 2011 Apr 17.	Pain. 2011	PubMed	citation	PMID:21497999	pubmed	21497999	create date:2011/04/19 | first author:Walsh M
Reliability and validity of the Child Pain Anxiety Symptoms Scale (CPASS) in a clinical sample of children and adolescents with acute postsurgical pain.	/pubmed/21489692	Pagé MG, Campbell F, Isaac L, Stinson J, Martin-Pichora AL, Katz J.	Pain. 2011 Sep;152(9):1958-65. Epub 2011 Apr 12.	Pain. 2011	PubMed	citation	PMID:21489692	pubmed	21489692	create date:2011/04/15 | first author:Pagé MG
Re: Han J-S. Acupuncture analgesia: areas of consensus and controversy. Pain 2011; 152(3S): S41-8.	/pubmed/21489691	Ernst E.	Pain. 2011 Jun;152(6):1439; author reply 1439. Epub 2011 Apr 13. No abstract available.	Pain. 2011	PubMed	citation	PMID:21489691	pubmed	21489691	create date:2011/04/15 | first author:Ernst E
A novel role for TRPM8 in visceral afferent function.	/pubmed/21489690	Harrington AM, Hughes PA, Martin CM, Yang J, Castro J, Isaacs NJ, Blackshaw LA, Brierley SM.	Pain. 2011 Jul;152(7):1459-68. Epub 2011 Apr 13.	Pain. 2011	PubMed	citation	PMID:21489690	pubmed	21489690	create date:2011/04/15 | first author:Harrington AM
Oxaliplatin elicits mechanical and cold allodynia in rodents via TRPA1 receptor stimulation.	/pubmed/21481532	Nassini R, Gees M, Harrison S, De Siena G, Materazzi S, Moretto N, Failli P, Preti D, Marchetti N, Cavazzini A, Mancini F, Pedretti P, Nilius B, Patacchini R, Geppetti P.	Pain. 2011 Jul;152(7):1621-31. Epub 2011 Apr 9.	Pain. 2011	PubMed	citation	PMID:21481532	pubmed	21481532	create date:2011/04/13 | first author:Nassini R
Parental catastrophizing about children's pain and selective attention to varying levels of facial expression of pain in children: a dot-probe study.	/pubmed/21481531	Vervoort T, Caes L, Crombez G, Koster E, Van Damme S, Dewitte M, Goubert L.	Pain. 2011 Aug;152(8):1751-7. Epub 2011 Apr 9.	Pain. 2011	PubMed	citation	PMID:21481531	pubmed	21481531	create date:2011/04/13 | first author:Vervoort T
Neuroendocrine function and pain in aging men.	/pubmed/21481530	Abbott FV.	Pain. 2011 Jul;152(7):1451-2. Epub 2011 Apr 9. No abstract available.	Pain. 2011	PubMed	citation	PMID:21481530	pubmed	21481530	create date:2011/04/13 | first author:Abbott FV
Giving a voice to the vulnerable.	/pubmed/21477925	Blyth FM, Lee L.	Pain. 2011 Sep;152(9):1937. Epub 2011 Apr 7. No abstract available.	Pain. 2011	PubMed	citation	PMID:21477925	pubmed	21477925	create date:2011/04/12 | first author:Blyth FM
Modulation of nociceptive and acoustic startle responses to an unpredictable threat in men and women.	/pubmed/21477924	Hubbard CS, Ornitz E, Gaspar JX, Smith S, Amin J, Labus JS, Kilpatrick LA, Rhudy JL, Mayer EA, Naliboff BD.	Pain. 2011 Jul;152(7):1632-40. Epub 2011 Apr 8.	Pain. 2011	PubMed	citation	PMID:21477924	pubmed	21477924	create date:2011/04/12 | first author:Hubbard CS
Lesion of the rostral anterior cingulate cortex eliminates the aversiveness of spontaneous neuropathic pain following partial or complete axotomy.	/pubmed/21474245	Qu C, King T, Okun A, Lai J, Fields HL, Porreca F.	Pain. 2011 Jul;152(7):1641-8. Epub 2011 Apr 6.	Pain. 2011	PubMed	citation	PMID:21474245	pubmed	21474245	create date:2011/04/09 | first author:Qu C
Safety of pain exposure" physical therapy in patients with complex regional pain syndrome type 1."	/pubmed/21474244	van de Meent H, Oerlemans M, Bruggeman A, Klomp F, van Dongen R, Oostendorp R, Frölke JP.	Pain. 2011 Jun;152(6):1431-8. Epub 2011 Apr 6.	Pain. 2011	PubMed	citation	PMID:21474244	pubmed	21474244	create date:2011/04/09 | first author:van de Meent H
Effect of local and intravenous lidocaine on ongoing activity in injured afferent nerve fibers.	/pubmed/21474243	Kirillova I, Teliban A, Gorodetskaya N, Grossmann L, Bartsch F, Rausch VH, Struck M, Tode J, Baron R, Jänig W.	Pain. 2011 Jul;152(7):1562-71. Epub 2011 Apr 6.	Pain. 2011	PubMed	citation	PMID:21474243	pubmed	21474243	create date:2011/04/09 | first author:Kirillova I
Time for a paradigm shift in pain treatment: reassessing transcutaneous electrical nerve stimulation (TENS).	/pubmed/21470778	Bjordal JM.	Pain. 2011 Jun;152(6):1213-4. Epub 2011 Apr 5. No abstract available.	Pain. 2011	PubMed	citation	PMID:21470778	pubmed	21470778	create date:2011/04/08 | first author:Bjordal JM
Is opioid withdrawal necessary within comprehensive pain rehabilitation programs?	/pubmed/21459513	Vowles KE, Ashworth J.	Pain. 2011 Sep;152(9):1948-50. Epub 2011 Apr 2. No abstract available.	Pain. 2011	PubMed	citation	PMID:21459513	pubmed	21459513	create date:2011/04/05 | first author:Vowles KE
Social modulation of facial pain display in high-catastrophizing children: an observational study in schoolchildren and their parents.	/pubmed/21459512	Vervoort T, Caes L, Trost Z, Sullivan M, Vangronsveld K, Goubert L.	Pain. 2011 Jul;152(7):1591-9. Epub 2011 Apr 2.	Pain. 2011	PubMed	citation	PMID:21459512	pubmed	21459512	create date:2011/04/05 | first author:Vervoort T
The dimensionality of pain: palliative care and chronic pain patients differ in their reports of pain intensity and pain interference.	/pubmed/21458921	Fayers PM, Hjermstad MJ, Klepstad P, Loge JH, Caraceni A, Hanks GW, Borchgrevink P, Kaasa S; European Palliative Care Research Collaborative (EPCRC).	Pain. 2011 Jul;152(7):1608-20. Epub 2011 Apr 1.	Pain. 2011	PubMed	citation	PMID:21458921	pubmed	21458921	create date:2011/04/05 | first author:Fayers PM
Metallopeptidase inhibition potentiates bradykinin-induced hyperalgesia.	/pubmed/21458920	Gomez R, Por ED, Berg KA, Clarke WP, Glucksman MJ, Jeske NA.	Pain. 2011 Jul;152(7):1548-54. Epub 2011 Apr 1.	Pain. 2011	PubMed	citation	PMID:21458920	pubmed	21458920	create date:2011/04/05 | first author:Gomez R
Clinical utility and validity of the Functional Disability Inventory among a multicenter sample of youth with chronic pain.	/pubmed/21458162	Kashikar-Zuck S, Flowers SR, Claar RL, Guite JW, Logan DE, Lynch-Jordan AM, Palermo TM, Wilson AC.	Pain. 2011 Jul;152(7):1600-7. Epub 2011 Mar 31.	Pain. 2011	PubMed	citation	PMID:21458162	pubmed	21458162	create date:2011/04/05 | first author:Kashikar-Zuck S
CRPS, the parietal cortex and neurocognitive dysfunction: an emerging triad.	/pubmed/21458161	Maihöfner C, Peltz E.	Pain. 2011 Jul;152(7):1453-4. Epub 2011 Mar 31. No abstract available.	Pain. 2011	PubMed	citation	PMID:21458161	pubmed	21458161	create date:2011/04/05 | first author:Maihöfner C
Changes in pain from a repetitive thermal stimulus: the roles of adaptation and sensitization.	/pubmed/21454015	Hollins M, Harper D, Maixner W.	Pain. 2011 Jul;152(7):1583-90. Epub 2011 Mar 30.	Pain. 2011	PubMed	citation	PMID:21454015	pubmed	21454015	create date:2011/04/02 | first author:Hollins M
To what extent does a cohort of new users of weak opioids develop persistent or probable problematic opioid use?	/pubmed/21450405	Skurtveit S, Furu K, Borchgrevink P, Handal M, Fredheim O.	Pain. 2011 Jul;152(7):1555-61. Epub 2011 Mar 29.	Pain. 2011	PubMed	citation	PMID:21450405	pubmed	21450405	create date:2011/04/01 | first author:Skurtveit S
A case of complex regional pain syndrome with agnosia for object orientation.	/pubmed/21450404	Robinson G, Cohen H, Goebel A.	Pain. 2011 Jul;152(7):1674-81. Epub 2011 Mar 29.	Pain. 2011	PubMed	citation	PMID:21450404	pubmed	21450404	create date:2011/04/01 | first author:Robinson G
Is rTMS a therapeutic option in chronic pain syndrome? Insights from the treatment of fibromyalgia.	/pubmed/21450403	Lefaucheur JP.	Pain. 2011 Jul;152(7):1447-8. Epub 2011 Mar 29. No abstract available.	Pain. 2011	PubMed	citation	PMID:21450403	pubmed	21450403	create date:2011/04/01 | first author:Lefaucheur JP
Chronic pain in the Republic of Ireland--community prevalence, psychosocial profile and predictors of pain-related disability: results from the Prevalence, Impact and Cost of Chronic Pain (PRIME) study, part 1.	/pubmed/21450402	Raftery MN, Sarma K, Murphy AW, De la Harpe D, Normand C, McGuire BE.	Pain. 2011 May;152(5):1096-103. Epub 2011 Mar 29.	Pain. 2011	PubMed	citation	PMID:21450402	pubmed	21450402	create date:2011/04/01 | first author:Raftery MN
Norming of the Tampa Scale for Kinesiophobia across pain diagnoses and various countries.	/pubmed/21444153	Roelofs J, van Breukelen G, Sluiter J, Frings-Dresen MH, Goossens M, Thibault P, Boersma K, Vlaeyen JW.	Pain. 2011 May;152(5):1090-5.	Pain. 2011	PubMed	citation	PMID:21444153	pubmed	21444153	create date:2011/03/30 | first author:Roelofs J
Title	URL	Description	Details	ShortDetails	Resource	Type	Identifiers	Db	EntrezUID	Properties
The analgesic effect of crossing the arms.	/pubmed/21440992	Gallace A, Torta DM, Moseley GL, Iannetti GD.	Pain. 2011 Jun;152(6):1418-23. Epub 2011 Mar 26.	Pain. 2011	PubMed	citation	PMID:21440992	pubmed	21440992	create date:2011/03/29 | first author:Gallace A
Epidemiology of chronic pain and critical issues on opioid use.	/pubmed/21440991	Sjøgren P.	Pain. 2011 Jun;152(6):1219-20. Epub 2011 Mar 26. No abstract available.	Pain. 2011	PubMed	citation	PMID:21440991	pubmed	21440991	create date:2011/03/29 | first author:Sjøgren P
Analysis of hyperalgesia time courses in humans after painful electrical high-frequency stimulation identifies a possible transition from early to late LTP-like pain plasticity.	/pubmed/21440369	Pfau DB, Klein T, Putzer D, Pogatzki-Zahn EM, Treede RD, Magerl W.	Pain. 2011 Jul;152(7):1532-9. Epub 2011 Mar 25.	Pain. 2011	PubMed	citation	PMID:21440369	pubmed	21440369	create date:2011/03/29 | first author:Pfau DB
Acupuncture: does it alleviate pain and are there serious risks? A review of reviews.	/pubmed/21440191	Ernst E, Lee MS, Choi TY.	Pain. 2011 Apr;152(4):755-64. Review.	Pain. 2011	PubMed	citation	PMID:21440191	pubmed	21440191	create date:2011/03/29 | first author:Ernst E
Acupuncture's claims punctured: not proven effective for pain, not harmless.	/pubmed/21440190	Hall H.	Pain. 2011 Apr;152(4):711-2. Review. No abstract available.	Pain. 2011	PubMed	citation	PMID:21440190	pubmed	21440190	create date:2011/03/29 | first author:Hall H
Pain outcome variables--a never ending story?	/pubmed/21439731	Segerdahl M.	Pain. 2011 May;152(5):961-2. No abstract available.	Pain. 2011	PubMed	citation	PMID:21439731	pubmed	21439731	create date:2011/03/29 | first author:Segerdahl M
Repetition-induced activity-related summation of pain in patients with fibromyalgia.	/pubmed/21439730	Lambin DI, Thibault P, Simmonds M, Lariviere C, Sullivan MJ.	Pain. 2011 Jun;152(6):1424-30. Epub 2011 Mar 24.	Pain. 2011	PubMed	citation	PMID:21439730	pubmed	21439730	create date:2011/03/29 | first author:Lambin DI
Assessment of postoperative pain--need for action!	/pubmed/21439729	Kehlet H, Dahl JB.	Pain. 2011 Aug;152(8):1699-700. Epub 2011 Mar 24. No abstract available.	Pain. 2011	PubMed	citation	PMID:21439729	pubmed	21439729	create date:2011/03/29 | first author:Kehlet H
Operant learning of perceptual sensitization and habituation is impaired in fibromyalgia patients with and without irritable bowel syndrome.	/pubmed/21439728	Becker S, Kleinböhl D, Baus D, Hölzl R.	Pain. 2011 Jun;152(6):1408-17. Epub 2011 Mar 24.	Pain. 2011	PubMed	citation	PMID:21439728	pubmed	21439728	create date:2011/03/29 | first author:Becker S
The multilevel organization of vicarious pain responses: effects of pain cues and empathy traits on spinal nociception and acute pain.	/pubmed/21439727	Vachon-Presseau E, Martel MO, Roy M, Caron E, Jackson PL, Rainville P.	Pain. 2011 Jul;152(7):1525-31. Epub 2011 Mar 24.	Pain. 2011	PubMed	citation	PMID:21439727	pubmed	21439727	create date:2011/03/29 | first author:Vachon-Presseau E
Cancer Health Empowerment for Living without Pain (Ca-HELP): effects of a tailored education and coaching intervention on pain and impairment.	/pubmed/21439726	Kravitz RL, Tancredi DJ, Grennan T, Kalauokalani D, Street RL Jr, Slee CK, Wun T, Oliver JW, Lorig K, Franks P.	Pain. 2011 Jul;152(7):1572-82. Epub 2011 Mar 24.	Pain. 2011	PubMed	citation	PMID:21439726	pubmed	21439726	create date:2011/03/29 | first author:Kravitz RL
Lessons to be learned from placebo groups in clinical trials.	/pubmed/21435789	Rief W.	Pain. 2011 Aug;152(8):1693-4. Epub 2011 Mar 23. No abstract available.	Pain. 2011	PubMed	citation	PMID:21435789	pubmed	21435789	create date:2011/03/26 | first author:Rief W
From the particular to the universal--how does an efficacy trial translate to practice?	/pubmed/21435788	van der Windt D, Croft P.	Pain. 2011 May;152(5):967-8. Epub 2011 Mar 23. No abstract available.	Pain. 2011	PubMed	citation	PMID:21435788	pubmed	21435788	create date:2011/03/26 | first author:van der Windt D
Mirror, mirror on the wall: what effectiveness research shows us about headache care.	/pubmed/21435787	Ahn AH, Kairalla JA.	Pain. 2011 Aug;152(8):1695-6. Epub 2011 Mar 23. No abstract available.	Pain. 2011	PubMed	citation	PMID:21435787	pubmed	21435787	create date:2011/03/26 | first author:Ahn AH
Methodological quality in randomised controlled trials of transcutaneous electric nerve stimulation for pain: low fidelity may explain negative findings.	/pubmed/21435786	Bennett MI, Hughes N, Johnson MI.	Pain. 2011 Jun;152(6):1226-32. Epub 2011 Mar 23. Review.	Pain. 2011	PubMed	citation	PMID:21435786	pubmed	21435786	create date:2011/03/26 | first author:Bennett MI
Systematic review: Placebo response in drug trials of fibromyalgia syndrome and painful peripheral diabetic neuropathy-magnitude and patient-related predictors.	/pubmed/21429668	Häuser W, Bartram-Wunn E, Bartram C, Reinecke H, Tölle T.	Pain. 2011 Aug;152(8):1709-17. Epub 2011 Mar 22. Review.	Pain. 2011	PubMed	citation	PMID:21429668	pubmed	21429668	create date:2011/03/25 | first author:Häuser W
Elevated levels of gonadotrophins but not sex steroids are associated with musculoskeletal pain in middle-aged and older European men.	/pubmed/21421286	Tajar A, McBeth J, Lee DM, Macfarlane GJ, Huhtaniemi IT, Finn JD, Bartfai G, Boonen S, Casanueva FF, Forti G, Giwercman A, Han TS, Kula K, Labrie F, Lean ME, Pendleton N, Punab M, Silman AJ, Vanderschueren D, O'Neill TW, Wu FC; European Male Aging Study Group.	Pain. 2011 Jul;152(7):1495-501. Epub 2011 Mar 21.	Pain. 2011	PubMed	citation	PMID:21421286	pubmed	21421286	create date:2011/03/23 | first author:Tajar A
Attentional bias to pain and social threat in pediatric patients with functional abdominal pain and pain-free youth before and after performance evaluation.	/pubmed/21420789	Beck JE, Lipani TA, Baber KF, Dufton L, Garber J, Smith CA, Walker LS.	Pain. 2011 May;152(5):1061-7. Epub 2011 Mar 21.	Pain. 2011	PubMed	citation	PMID:21420789	pubmed	21420789	create date:2011/03/23 | first author:Beck JE
Tropisetron blocks analgesic action of acetaminophen: a human pain model study.	/pubmed/21420788	Bandschapp O, Filitz J, Urwyler A, Koppert W, Ruppen W.	Pain. 2011 Jun;152(6):1304-10. Epub 2011 Mar 21.	Pain. 2011	PubMed	citation	PMID:21420788	pubmed	21420788	create date:2011/03/23 | first author:Bandschapp O
Multinomial logistic regression analysis for differentiating 3 treatment outcome trajectory groups for headache-associated disability.	/pubmed/21420240	Lewis KN, Heckman BD, Himawan L.	Pain. 2011 Aug;152(8):1718-26. Epub 2011 Mar 21.	Pain. 2011	PubMed	citation	PMID:21420240	pubmed	21420240	create date:2011/03/23 | first author:Lewis KN
Pain-related fear and avoidance of physical exertion following delayed-onset muscle soreness.	/pubmed/21419575	Trost Z, France CR, Thomas JS.	Pain. 2011 Jul;152(7):1540-7. Epub 2011 Mar 17.	Pain. 2011	PubMed	citation	PMID:21419575	pubmed	21419575	create date:2011/03/23 | first author:Trost Z
Determination of fibromyalgia syndrome after whiplash injuries: methodologic issues.	/pubmed/21419574	Robinson JP, Theodore BR, Wilson HD, Waldo PG, Turk DC.	Pain. 2011 Jun;152(6):1311-6. Epub 2011 Mar 17.	Pain. 2011	PubMed	citation	PMID:21419574	pubmed	21419574	create date:2011/03/23 | first author:Robinson JP
Minimum efficacy criteria for comparisons between treatments using individual patient meta-analysis of acute pain trials: examples of etoricoxib, paracetamol, ibuprofen, and ibuprofen/paracetamol combinations after third molar extraction.	/pubmed/21414722	Moore RA, Straube S, Paine J, Derry S, McQuay HJ.	Pain. 2011 May;152(5):982-9.	Pain. 2011	PubMed	citation	PMID:21414722	pubmed	21414722	create date:2011/03/19 | first author:Moore RA
Statins alleviate experimental nerve injury-induced neuropathic pain.	/pubmed/21414721	Shi XQ, Lim TK, Lee S, Zhao YQ, Zhang J.	Pain. 2011 May;152(5):1033-43.	Pain. 2011	PubMed	citation	PMID:21414721	pubmed	21414721	create date:2011/03/19 | first author:Shi XQ
Systematic review of movement-evoked pain versus pain at rest in postsurgical clinical trials and meta-analyses: a fundamental distinction requiring standardized measurement.	/pubmed/21402445	Srikandarajah S, Gilron I.	Pain. 2011 Aug;152(8):1734-9. Epub 2011 Mar 12. Review.	Pain. 2011	PubMed	citation	PMID:21402445	pubmed	21402445	create date:2011/03/16 | first author:Srikandarajah S
Long-term effects of routine morphine infusion in mechanically ventilated neonates on children's functioning: five-year follow-up of a randomized controlled trial.	/pubmed/21402444	de Graaf J, van Lingen RA, Simons SH, Anand KJ, Duivenvoorden HJ, Weisglas-Kuperus N, Roofthooft DW, Groot Jebbink LJ, Veenstra RR, Tibboel D, van Dijk M.	Pain. 2011 Jun;152(6):1391-7. Epub 2011 Mar 12.	Pain. 2011	PubMed	citation	PMID:21402444	pubmed	21402444	create date:2011/03/16 | first author:de Graaf J
Selective blockade of TRPA1 channel attenuates pathological pain without altering noxious cold sensation or body temperature regulation.	/pubmed/21402443	Chen J, Joshi SK, DiDomenico S, Perner RJ, Mikusa JP, Gauvin DM, Segreti JA, Han P, Zhang XF, Niforatos W, Bianchi BR, Baker SJ, Zhong C, Simler GH, McDonald HA, Schmidt RG, McGaraughty SP, Chu KL, Faltynek CR, Kort ME, Reilly RM, Kym PR.	Pain. 2011 May;152(5):1165-72. Epub 2011 Mar 12.	Pain. 2011	PubMed	citation	PMID:21402443	pubmed	21402443	create date:2011/03/16 | first author:Chen J
Influence from genetic variability on opioid use for cancer pain: a European genetic association study of 2294 cancer pain patients.	/pubmed/21398039	Klepstad P, Fladvad T, Skorpen F, Bjordal K, Caraceni A, Dale O, Davies A, Kloke M, Lundström S, Maltoni M, Radbruch L, Sabatowski R, Sigurdardottir V, Strasser F, Fayers PM, Kaasa S; European Palliative Care Research Collaborative (EPCRC); European Association for Palliative Care Research Network.	Pain. 2011 May;152(5):1139-45. Epub 2011 Mar 12.	Pain. 2011	PubMed	citation	PMID:21398039	pubmed	21398039	create date:2011/03/15 | first author:Klepstad P
Pregabalin in severe burn injury pain: a double-blind, randomised placebo-controlled trial.	/pubmed/21398038	Gray P, Kirby J, Smith MT, Cabot PJ, Williams B, Doecke J, Cramond T.	Pain. 2011 Jun;152(6):1279-88. Epub 2011 Mar 12.	Pain. 2011	PubMed	citation	PMID:21398038	pubmed	21398038	create date:2011/03/15 | first author:Gray P
GDNF levels in the lower lip skin in a rat model of trigeminal neuropathic pain: implications for nonpeptidergic fiber reinnervation and parasympathetic sprouting.	/pubmed/21398037	Taylor AM, Ribeiro-da-Silva A.	Pain. 2011 Jul;152(7):1502-10. Epub 2011 Mar 12.	Pain. 2011	PubMed	citation	PMID:21398037	pubmed	21398037	create date:2011/03/15 | first author:Taylor AM
Sodium oxybate reduces pain, fatigue, and sleep disturbance and improves functionality in fibromyalgia: results from a 14-week, randomized, double-blind, placebo-controlled study.	/pubmed/21397402	Russell IJ, Holman AJ, Swick TJ, Alvarez-Horine S, Wang YG, Guinta D; Sodium Oxybate 06-008 FM Study Group.	Pain. 2011 May;152(5):1007-17. Epub 2011 Mar 11.	Pain. 2011	PubMed	citation	PMID:21397402	pubmed	21397402	create date:2011/03/15 | first author:Russell IJ
A population-based survey of chronic pain and its treatment with prescription drugs.	/pubmed/21397401	Toblin RL, Mack KA, Perveen G, Paulozzi LJ.	Pain. 2011 Jun;152(6):1249-55. Epub 2011 Mar 11.	Pain. 2011	PubMed	citation	PMID:21397401	pubmed	21397401	create date:2011/03/15 | first author:Toblin RL
Long-term maintenance of the analgesic effects of transcranial magnetic stimulation in fibromyalgia.	/pubmed/21397400	Mhalla A, Baudic S, Ciampi de Andrade D, Gautron M, Perrot S, Teixeira MJ, Attal N, Bouhassira D.	Pain. 2011 Jul;152(7):1478-85. Epub 2011 Mar 11.	Pain. 2011	PubMed	citation	PMID:21397400	pubmed	21397400	create date:2011/03/15 | first author:Mhalla A
Factor analysis of responses to thermal, electrical, and mechanical painful stimuli supports the importance of multi-modal pain assessment.	/pubmed/21396782	Neziri AY, Curatolo M, Nüesch E, Scaramozzino P, Andersen OK, Arendt-Nielsen L, Jüni P.	Pain. 2011 May;152(5):1146-55. Epub 2011 Mar 10.	Pain. 2011	PubMed	citation	PMID:21396782	pubmed	21396782	create date:2011/03/15 | first author:Neziri AY
Considerations for extrapolating evidence of acute and chronic pain analgesic efficacy.	/pubmed/21396781	Dworkin RH, Turk DC, Basch E, Berger A, Cleeland C, Farrar JT, Haythornthwaite JA, Jensen MP, Kerns RD, Markman J, Porter L, Raja SN, Ross E, Todd K, Wallace M, Woolf CJ.	Pain. 2011 Aug;152(8):1705-8. Epub 2011 Mar 10. Review. No abstract available.	Pain. 2011	PubMed	citation	PMID:21396781	pubmed	21396781	create date:2011/03/15 | first author:Dworkin RH
Similar factors predict disability and posttraumatic stress disorder trajectories after whiplash injury.	/pubmed/21396780	Sterling M, Hendrikz J, Kenardy J.	Pain. 2011 Jun;152(6):1272-8. Epub 2011 Mar 10.	Pain. 2011	PubMed	citation	PMID:21396780	pubmed	21396780	create date:2011/03/15 | first author:Sterling M
Pharmacological enhancement of δ-subunit-containing GABA(A) receptors that generate a tonic inhibitory conductance in spinal neurons attenuates acute nociception in mice.	/pubmed/21396779	Bonin RP, Labrakakis C, Eng DG, Whissell PD, De Koninck Y, Orser BA.	Pain. 2011 Jun;152(6):1317-26. Epub 2011 Mar 10.	Pain. 2011	PubMed	citation	PMID:21396779	pubmed	21396779	create date:2011/03/15 | first author:Bonin RP
ONO-8130, a selective prostanoid EP1 receptor antagonist, relieves bladder pain in mice with cyclophosphamide-induced cystitis.	/pubmed/21396778	Miki T, Matsunami M, Nakamura S, Okada H, Matsuya H, Kawabata A.	Pain. 2011 Jun;152(6):1373-81. Epub 2011 Mar 10.	Pain. 2011	PubMed	citation	PMID:21396778	pubmed	21396778	create date:2011/03/15 | first author:Miki T
Psychological distress mediates the effect of pain on function.	/pubmed/21396777	Wegener ST, Castillo RC, Haythornthwaite J, Mackenzie EJ, Bosse MJ; LEAP Study Group.	Pain. 2011 Jun;152(6):1349-57. Epub 2011 Mar 10.	Pain. 2011	PubMed	citation	PMID:21396777	pubmed	21396777	create date:2011/03/15 | first author:Wegener ST
Motor cortex stimulation reduces hyperalgesia in an animal model of central pain.	/pubmed/21396776	Lucas JM, Ji Y, Masri R.	Pain. 2011 Jun;152(6):1398-407. Epub 2011 Mar 10.	Pain. 2011	PubMed	citation	PMID:21396776	pubmed	21396776	create date:2011/03/15 | first author:Lucas JM
Effects of COX inhibition on experimental pain and hyperalgesia during and after remifentanil infusion in humans.	/pubmed/21396775	Lenz H, Raeder J, Draegni T, Heyerdahl F, Schmelz M, Stubhaug A.	Pain. 2011 Jun;152(6):1289-97. Epub 2011 Mar 10.	Pain. 2011	PubMed	citation	PMID:21396775	pubmed	21396775	create date:2011/03/15 | first author:Lenz H
Identifying neuropathic back and leg pain: a cross-sectional study.	/pubmed/21396774	Beith ID, Kemp A, Kenyon J, Prout M, Chestnut TJ.	Pain. 2011 Jul;152(7):1511-6. Epub 2011 Mar 10.	Pain. 2011	PubMed	citation	PMID:21396774	pubmed	21396774	create date:2011/03/15 | first author:Beith ID
Sleep disturbances in a neuropathic pain-like condition in the mouse are associated with altered GABAergic transmission in the cingulate cortex.	/pubmed/21396773	Narita M, Niikura K, Nanjo-Niikura K, Narita M, Furuya M, Yamashita A, Saeki M, Matsushima Y, Imai S, Shimizu T, Asato M, Kuzumaki N, Okutsu D, Miyoshi K, Suzuki M, Tsukiyama Y, Konno M, Yomiya K, Matoba M, Suzuki T.	Pain. 2011 Jun;152(6):1358-72. Epub 2011 Mar 10.	Pain. 2011	PubMed	citation	PMID:21396773	pubmed	21396773	create date:2011/03/15 | first author:Narita M
Medication use in patients with migraine and medication-overuse headache: the role of problem-solving and attitudes about pain medication.	/pubmed/21396772	Lauwerier E, Paemeleire K, Van Damme S, Goubert L, Crombez G.	Pain. 2011 Jun;152(6):1334-9. Epub 2011 Mar 10.	Pain. 2011	PubMed	citation	PMID:21396772	pubmed	21396772	create date:2011/03/15 | first author:Lauwerier E
Can we screen young children for their ability to provide accurate self-reports of pain?	/pubmed/21392889	von Baeyer CL, Uman LS, Chambers CT, Gouthro A.	Pain. 2011 Jun;152(6):1327-33. Epub 2011 Mar 10.	Pain. 2011	PubMed	citation	PMID:21392889	pubmed	21392889	create date:2011/03/12 | first author:von Baeyer CL
Glycine inhibitory dysfunction turns touch into pain through astrocyte-derived D-serine.	/pubmed/21392888	Miraucourt LS, Peirs C, Dallel R, Voisin DL.	Pain. 2011 Jun;152(6):1340-8. Epub 2011 Mar 9.	Pain. 2011	PubMed	citation	PMID:21392888	pubmed	21392888	create date:2011/03/12 | first author:Miraucourt LS
Spinal estrogen receptor alpha mediates estradiol-induced pronociception in a visceral pain model in the rat.	/pubmed/21392887	Ji Y, Tang B, Traub RJ.	Pain. 2011 May;152(5):1182-91. Epub 2011 Mar 9.	Pain. 2011	PubMed	citation	PMID:21392887	pubmed	21392887	create date:2011/03/12 | first author:Ji Y
Goals matter: Both achievement and pain-avoidance goals are associated with pain severity and disability in patients with low back and upper extremity pain.	/pubmed/21392886	Karsdorp PA, Vlaeyen JW.	Pain. 2011 Jun;152(6):1382-90. Epub 2011 Mar 9.	Pain. 2011	PubMed	citation	PMID:21392886	pubmed	21392886	create date:2011/03/12 | first author:Karsdorp PA
Elevated muscle interstitial levels of pain-inducing substances in symptomatic muscles in patients with polymyalgia rheumatica.	/pubmed/21388741	Kreiner F, Galbo H.	Pain. 2011 May;152(5):1127-32. Epub 2011 Mar 8.	Pain. 2011	PubMed	citation	PMID:21388741	pubmed	21388741	create date:2011/03/11 | first author:Kreiner F
Orofacial pain onset predicts transition to head and neck cancer.	/pubmed/21388740	Lam DK, Schmidt BL.	Pain. 2011 May;152(5):1206-9. Epub 2011 Mar 8.	Pain. 2011	PubMed	citation	PMID:21388740	pubmed	21388740	create date:2011/03/11 | first author:Lam DK
Title	URL	Description	Details	ShortDetails	Resource	Type	Identifiers	Db	EntrezUID	Properties
Perceiving pain in others: validation of a dual processing model.	/pubmed/21388739	McCrystal KN, Craig KD, Versloot J, Fashler SR, Jones DN.	Pain. 2011 May;152(5):1083-9. Epub 2011 Mar 8.	Pain. 2011	PubMed	citation	PMID:21388739	pubmed	21388739	create date:2011/03/11 | first author:McCrystal KN
Learned placebo analgesia in sequential trials: What are the Pros and Cons?	/pubmed/21377800	Colloca L.	Pain. 2011 Jun;152(6):1215-6. Epub 2011 Mar 5. No abstract available.	Pain. 2011	PubMed	citation	PMID:21377800	pubmed	21377800	create date:2011/03/08 | first author:Colloca L
Odontoblast and dentin thermal sensitivity.	/pubmed/21377799	Magloire H.	Pain. 2011 Oct;152(10):2191-2. Epub 2011 Mar 5. No abstract available.	Pain. 2011	PubMed	citation	PMID:21377799	pubmed	21377799	create date:2011/03/08 | first author:Magloire H
Does cure for pain REST on Kv7 channels?	/pubmed/21377798	Passmore G, Delmas P.	Pain. 2011 Apr;152(4):709-10. Epub 2011 Mar 5. No abstract available.	Pain. 2011	PubMed	citation	PMID:21377798	pubmed	21377798	create date:2011/03/08 | first author:Passmore G
Affective brain regions are activated during the processing of pain-related words in migraine patients.	/pubmed/21377797	Eck J, Richter M, Straube T, Miltner WH, Weiss T.	Pain. 2011 May;152(5):1104-13. Epub 2011 Mar 5.	Pain. 2011	PubMed	citation	PMID:21377797	pubmed	21377797	create date:2011/03/08 | first author:Eck J
Oral and cutaneous thermosensory profile of selective TRPV1 inhibition by ABT-102 in a randomized healthy volunteer trial.	/pubmed/21377273	Rowbotham MC, Nothaft W, Duan WR, Wang Y, Faltynek C, McGaraughty S, Chu KL, Svensson P.	Pain. 2011 May;152(5):1192-200. Epub 2011 Mar 4.	Pain. 2011	PubMed	citation	PMID:21377273	pubmed	21377273	create date:2011/03/08 | first author:Rowbotham MC
Leptin enhances NMDA-induced spinal excitation in rats: A functional link between adipocytokine and neuropathic pain.	/pubmed/21376468	Tian Y, Wang S, Ma Y, Lim G, Kim H, Mao J.	Pain. 2011 Jun;152(6):1263-71. Epub 2011 Mar 4.	Pain. 2011	PubMed	citation	PMID:21376468	pubmed	21376468	create date:2011/03/08 | first author:Tian Y
Inhibition of hyperalgesia by conditioning electrical stimulation in a human pain model.	/pubmed/21376467	Nickel FT, DeCol R, Jud S, Fasching PA, Seifert F, Maihöfner C.	Pain. 2011 Jun;152(6):1298-303. Epub 2011 Mar 4.	Pain. 2011	PubMed	citation	PMID:21376467	pubmed	21376467	create date:2011/03/08 | first author:Nickel FT
Hypoxia-induced sensitization of transient receptor potential vanilloid 1 involves activation of hypoxia-inducible factor-1 alpha and PKC.	/pubmed/21376466	Ristoiu V, Shibasaki K, Uchida K, Zhou Y, Ton BH, Flonta ML, Tominaga M.	Pain. 2011 Apr;152(4):936-45. Epub 2011 Mar 4.	Pain. 2011	PubMed	citation	PMID:21376466	pubmed	21376466	create date:2011/03/08 | first author:Ristoiu V
Three simple solutions to improve the quality of pain assessment.	/pubmed/21376465	Tian T, Panesar SS, Bhatt J, Carson-Stevens A.	Pain. 2011 May;152(5):1210-1. Epub 2011 Mar 3. No abstract available.	Pain. 2011	PubMed	citation	PMID:21376465	pubmed	21376465	create date:2011/03/08 | first author:Tian T
Attenuation of pain-related behavior evoked by injury through blockade of neuropeptide Y Y2 receptor.	/pubmed/21376464	Sapunar D, Vukojević K, Kostić S, Puljak L.	Pain. 2011 May;152(5):1173-81. Epub 2011 Mar 3.	Pain. 2011	PubMed	citation	PMID:21376464	pubmed	21376464	create date:2011/03/08 | first author:Sapunar D
Concerns about medication and medication adherence in patients with chronic pain recruited from general practice.	/pubmed/21376463	Rosser BA, McCracken LM, Velleman SC, Boichat C, Eccleston C.	Pain. 2011 May;152(5):1201-5. Epub 2011 Mar 3.	Pain. 2011	PubMed	citation	PMID:21376463	pubmed	21376463	create date:2011/03/08 | first author:Rosser BA
A FAAH-fetched approach to treat osteoarthritis pain.	/pubmed/21371823	Lichtman AH, Chapman V.	Pain. 2011 May;152(5):959-60. Epub 2011 Mar 2. No abstract available.	Pain. 2011	PubMed	citation	PMID:21371823	pubmed	21371823	create date:2011/03/05 | first author:Lichtman AH
The many faces of counter-irritation.	/pubmed/21356575	Schweinhardt P.	Pain. 2011 Jul;152(7):1445-6. Epub 2011 Feb 26. No abstract available.	Pain. 2011	PubMed	citation	PMID:21356575	pubmed	21356575	create date:2011/03/02 | first author:Schweinhardt P
Nonmedical use of prescription opioids and pain in veterans with and without HIV.	/pubmed/21354703	Barry DT, Goulet JL, Kerns RK, Becker WC, Gordon AJ, Justice AC, Fiellin DA.	Pain. 2011 May;152(5):1133-8. Epub 2011 Feb 26.	Pain. 2011	PubMed	citation	PMID:21354703	pubmed	21354703	create date:2011/03/01 | first author:Barry DT
Looking beyond myocardial ischemia in chest pain treatment.	/pubmed/21353391	Sullivan MD, Leach A.	Pain. 2011 Apr;152(4):707-8. Epub 2011 Feb 24. No abstract available.	Pain. 2011	PubMed	citation	PMID:21353391	pubmed	21353391	create date:2011/03/01 | first author:Sullivan MD
MicroRNAs as new players in the pain game.	/pubmed/21353390	Niederberger E, Kynast K, Lötsch J, Geisslinger G.	Pain. 2011 Jul;152(7):1455-8. Epub 2011 Feb 24. No abstract available.	Pain. 2011	PubMed	citation	PMID:21353390	pubmed	21353390	create date:2011/03/01 | first author:Niederberger E
Isopentenyl pyrophosphate is a novel antinociceptive substance that inhibits TRPV3 and TRPA1 ion channels.	/pubmed/21353389	Bang S, Yoo S, Yang TJ, Cho H, Hwang SW.	Pain. 2011 May;152(5):1156-64. Epub 2011 Feb 24.	Pain. 2011	PubMed	citation	PMID:21353389	pubmed	21353389	create date:2011/03/01 | first author:Bang S
Induction of nocebo and placebo effects on itch and pain by verbal suggestions.	/pubmed/21353388	van Laarhoven AI, Vogelaar ML, Wilder-Smith OH, van Riel PL, van de Kerkhof PC, Kraaimaat FW, Evers AW.	Pain. 2011 Jul;152(7):1486-94. Epub 2011 Feb 24.	Pain. 2011	PubMed	citation	PMID:21353388	pubmed	21353388	create date:2011/03/01 | first author:van Laarhoven AI
The behavioural expression of empathy to others' pain versus others' sadness in young children.	/pubmed/21349641	Bandstra NF, Chambers CT, McGrath PJ, Moore C.	Pain. 2011 May;152(5):1074-82. Epub 2011 Feb 23.	Pain. 2011	PubMed	citation	PMID:21349641	pubmed	21349641	create date:2011/02/26 | first author:Bandstra NF
Is pregabalin ineffective in poststroke pain?	/pubmed/21349640	Attal N.	Pain. 2011 May;152(5):969-70. Epub 2011 Feb 23. No abstract available.	Pain. 2011	PubMed	citation	PMID:21349640	pubmed	21349640	create date:2011/02/26 | first author:Attal N
You may (not always) experience what you expect: in search for the limits of the placebo and nocebo effect.	/pubmed/21349639	Crombez G, Wiech K.	Pain. 2011 Jul;152(7):1449-50. Epub 2011 Feb 23. No abstract available.	Pain. 2011	PubMed	citation	PMID:21349639	pubmed	21349639	create date:2011/02/26 | first author:Crombez G
A novel slow-inactivation-specific ion channel modulator attenuates neuropathic pain.	/pubmed/21349638	Hildebrand ME, Smith PL, Bladen C, Eduljee C, Xie JY, Chen L, Fee-Maki M, Doering CJ, Mezeyova J, Zhu Y, Belardetti F, Pajouhesh H, Parker D, Arneric SP, Parmar M, Porreca F, Tringham E, Zamponi GW, Snutch TP.	Pain. 2011 Apr;152(4):833-43. Epub 2011 Feb 23.	Pain. 2011	PubMed	citation	PMID:21349638	pubmed	21349638	create date:2011/02/26 | first author:Hildebrand ME
Attempts to control pain prioritize attention towards signals of pain: an experimental study.	/pubmed/21349637	Notebaert L, Crombez G, Vogt J, De Houwer J, Van Damme S, Theeuwes J.	Pain. 2011 May;152(5):1068-73. Epub 2011 Feb 23.	Pain. 2011	PubMed	citation	PMID:21349637	pubmed	21349637	create date:2011/02/26 | first author:Notebaert L
Transcriptional repression of the M channel subunit Kv7.2 in chronic nerve injury.	/pubmed/21345591	Rose K, Ooi L, Dalle C, Robertson B, Wood IC, Gamper N.	Pain. 2011 Apr;152(4):742-54. Epub 2011 Feb 23.	Pain. 2011	PubMed	citation	PMID:21345591	pubmed	21345591	create date:2011/02/25 | first author:Rose K
Effects of prostaglandin D2 on tetrodotoxin-resistant Na+ currents in DRG neurons of adult rat.	/pubmed/21345590	Ebersberger A, Natura G, Eitner A, Halbhuber KJ, Rost R, Schaible HG.	Pain. 2011 May;152(5):1114-26. Epub 2011 Feb 22.	Pain. 2011	PubMed	citation	PMID:21345590	pubmed	21345590	create date:2011/02/25 | first author:Ebersberger A
On the importance of placebo timing in rTMS studies for pain relief.	/pubmed/21342747	André-Obadia N, Magnin M, Garcia-Larrea L.	Pain. 2011 Jun;152(6):1233-7. Epub 2011 Feb 20.	Pain. 2011	PubMed	citation	PMID:21342747	pubmed	21342747	create date:2011/02/24 | first author:André-Obadia N
Temporal changes in cortical activation during conditioned pain modulation (CPM), a LORETA study.	/pubmed/21339052	Moont R, Crispel Y, Lev R, Pud D, Yarnitsky D.	Pain. 2011 Jul;152(7):1469-77. Epub 2011 Feb 19.	Pain. 2011	PubMed	citation	PMID:21339052	pubmed	21339052	create date:2011/02/23 | first author:Moont R
A piece of the puzzle is revealed for delta opioid receptor-mediated analgesia.	/pubmed/21333447	Cahill CM, Taylor A.	Pain. 2011 Jun;152(6):1217-8. Epub 2011 Feb 17. No abstract available.	Pain. 2011	PubMed	citation	PMID:21333447	pubmed	21333447	create date:2011/02/22 | first author:Cahill CM
Antinociceptive effects of MSVIII-19, a functional antagonist of the GluK1 kainate receptor.	/pubmed/21324591	Qiu CS, Lash-Van Wyhe L, Sasaki M, Sakai R, Swanson GT, Gereau RW 4th.	Pain. 2011 May;152(5):1052-60. Epub 2011 Feb 15.	Pain. 2011	PubMed	citation	PMID:21324591	pubmed	21324591	create date:2011/02/18 | first author:Qiu CS
Effects of coping skills training and sertraline in patients with non-cardiac chest pain: a randomized controlled study.	/pubmed/21324590	Keefe FJ, Shelby RA, Somers TJ, Varia I, Blazing M, Waters SJ, McKee D, Silva S, She L, Blumenthal JA, O'Connor J, Knowles V, Johnson P, Bradley L.	Pain. 2011 Apr;152(4):730-41. Epub 2011 Feb 15.	Pain. 2011	PubMed	citation	PMID:21324590	pubmed	21324590	create date:2011/02/18 | first author:Keefe FJ
Genital pain in women: Beyond interference with intercourse.	/pubmed/21324589	Bergeron S, Rosen NO, Morin M.	Pain. 2011 Jun;152(6):1223-5. Epub 2011 Feb 15. No abstract available.	Pain. 2011	PubMed	citation	PMID:21324589	pubmed	21324589	create date:2011/02/18 | first author:Bergeron S
Similarity of suffering: equivalence of psychological and psychosocial factors in neuropathic and non-neuropathic orofacial pain patients.	/pubmed/21316857	Gustin SM, Wilcox SL, Peck CC, Murray GM, Henderson LA.	Pain. 2011 Apr;152(4):825-32. Epub 2011 Feb 12.	Pain. 2011	PubMed	citation	PMID:21316857	pubmed	21316857	create date:2011/02/15 | first author:Gustin SM
Neuropathic pain after thoracic surgery.	/pubmed/21316856	Searle RD, Bennett MI.	Pain. 2011 Apr;152(4):958. Epub 2011 Feb 12. No abstract available.	Pain. 2011	PubMed	citation	PMID:21316856	pubmed	21316856	create date:2011/02/15 | first author:Searle RD
Safety and efficacy of pregabalin in patients with central post-stroke pain.	/pubmed/21316855	Kim JS, Bashford G, Murphy TK, Martin A, Dror V, Cheung R.	Pain. 2011 May;152(5):1018-23. Epub 2011 Feb 12.	Pain. 2011	PubMed	citation	PMID:21316855	pubmed	21316855	create date:2011/02/15 | first author:Kim JS
Neuropathic pain- and glial derived neurotrophic factor-associated regulation of cadherins in spinal circuits of the dorsal horn.	/pubmed/21316153	Patil SB, Brock JH, Colman DR, Huntley GW.	Pain. 2011 Apr;152(4):924-35.	Pain. 2011	PubMed	citation	PMID:21316153	pubmed	21316153	create date:2011/02/15 | first author:Patil SB
Brain P450 epoxygenase activity is required for the antinociceptive effects of improgan, a nonopioid analgesic.	/pubmed/21316152	Hough LB, Nalwalk JW, Yang J, Conroy JL, VanAlstine MA, Yang W, Gargano J, Shan Z, Zhang SZ, Wentland MP, Phillips JG, Knapp BI, Bidlack JM, Zuiderveld OP, Leurs R, Ding X.	Pain. 2011 Apr;152(4):878-87.	Pain. 2011	PubMed	citation	PMID:21316152	pubmed	21316152	create date:2011/02/15 | first author:Hough LB
Response to the editorial commentary: A cure for back pain?"."	/pubmed/21316151	Yellowlees I.	Pain. 2011 Apr;152(4):955; author reply 955-6. No abstract available.	Pain. 2011	PubMed	citation	PMID:21316151	pubmed	21316151	create date:2011/02/15 | first author:Yellowlees I
Pain catastrophizing is related to temporal summation of pain but not temporal summation of the nociceptive flexion reflex.	/pubmed/21316150	Rhudy JL, Martin SL, Terry EL, France CR, Bartley EJ, DelVentura JL, Kerr KL.	Pain. 2011 Apr;152(4):794-801.	Pain. 2011	PubMed	citation	PMID:21316150	pubmed	21316150	create date:2011/02/15 | first author:Rhudy JL
Psychological approaches have not been demonstrated to be effective for fibromyalgia.	/pubmed/21316149	McAuley JH, Stanton TR, Kamper SJ, Macedo LG.	Pain. 2011 Apr;152(4):956; author reply 956-8. No abstract available.	Pain. 2011	PubMed	citation	PMID:21316149	pubmed	21316149	create date:2011/02/15 | first author:McAuley JH
Deep brain stimulation of the subthalamic nucleus improves temperature sensation in patients with Parkinson's disease.	/pubmed/21316148	Maruo T, Saitoh Y, Hosomi K, Kishima H, Shimokawa T, Hirata M, Goto T, Morris S, Harada Y, Yanagisawa T, Aly MM, Yoshimine T.	Pain. 2011 Apr;152(4):860-5.	Pain. 2011	PubMed	citation	PMID:21316148	pubmed	21316148	create date:2011/02/15 | first author:Maruo T
Does emotional disclosure about stress improve health in rheumatoid arthritis? Randomized, controlled trials of written and spoken disclosure.	/pubmed/21315515	Lumley MA, Leisen JC, Partridge RT, Meyer TM, Radcliffe AM, Macklem DJ, Naoum LA, Cohen JL, Lasichak LM, Lubetsky MR, Mosley-Williams AD, Granda JL.	Pain. 2011 Apr;152(4):866-77.	Pain. 2011	PubMed	citation	PMID:21315515	pubmed	21315515	create date:2011/02/15 | first author:Lumley MA
Opioids around the clock?	/pubmed/21315514	Ballantyne JC.	Pain. 2011 Jun;152(6):1221-2. Epub 2011 Feb 10. No abstract available.	Pain. 2011	PubMed	citation	PMID:21315514	pubmed	21315514	create date:2011/02/15 | first author:Ballantyne JC
Being present: the role of narrative medicine in reducing the unequal burden of pain.	/pubmed/21310530	Green CR.	Pain. 2011 May;152(5):965-6. No abstract available.	Pain. 2011	PubMed	citation	PMID:21310530	pubmed	21310530	create date:2011/02/12 | first author:Green CR
Symptoms of depression and stress mediate the effect of pain on disability.	/pubmed/21306826	Hall AM, Kamper SJ, Maher CG, Latimer J, Ferreira ML, Nicholas MK.	Pain. 2011 May;152(5):1044-51.	Pain. 2011	PubMed	citation	PMID:21306826	pubmed	21306826	create date:2011/02/11 | first author:Hall AM
Pain is associated with regional grey matter reduction in the general population.	/pubmed/21296501	Ruscheweyh R, Deppe M, Lohmann H, Stehling C, Flöel A, Ringelstein EB, Knecht S.	Pain. 2011 Apr;152(4):904-11. Epub 2011 Feb 5.	Pain. 2011	PubMed	citation	PMID:21296501	pubmed	21296501	create date:2011/02/08 | first author:Ruscheweyh R
Reactive oxygen species contribute to neuropathic pain by reducing spinal GABA release.	/pubmed/21296500	Yowtak J, Lee KY, Kim HY, Wang J, Kim HK, Chung K, Chung JM.	Pain. 2011 Apr;152(4):844-52. Epub 2011 Feb 5.	Pain. 2011	PubMed	citation	PMID:21296500	pubmed	21296500	create date:2011/02/08 | first author:Yowtak J
Peripheral sensitization caused by insulin-like growth factor 1 contributes to pain hypersensitivity after tissue injury.	/pubmed/21296499	Miura M, Sasaki M, Mizukoshi K, Shibasaki M, Izumi Y, Shimosato G, Amaya F.	Pain. 2011 Apr;152(4):888-95. Epub 2011 Feb 5.	Pain. 2011	PubMed	citation	PMID:21296499	pubmed	21296499	create date:2011/02/08 | first author:Miura M
Time-scheduled vs. pain-contingent opioid dosing in chronic opioid therapy.	/pubmed/21296498	Von Korff M, Merrill JO, Rutter CM, Sullivan M, Campbell CI, Weisner C.	Pain. 2011 Jun;152(6):1256-62. Epub 2011 Feb 5.	Pain. 2011	PubMed	citation	PMID:21296498	pubmed	21296498	create date:2011/02/08 | first author:Von Korff M
Temporal dissociation in the brain processing of pain and anger faces with different intensities of emotional expression.	/pubmed/21296497	González-Roldan AM, Martínez-Jauand M, Muñoz-García MA, Sitges C, Cifre I, Montoya P.	Pain. 2011 Apr;152(4):853-9. Epub 2011 Feb 5.	Pain. 2011	PubMed	citation	PMID:21296497	pubmed	21296497	create date:2011/02/08 | first author:González-Roldan AM
Title	URL	Description	Details	ShortDetails	Resource	Type	Identifiers	Db	EntrezUID	Properties
Are neuropathic pain screening tools useful for patients with spinal cord injury?	/pubmed/21295912	Haanpää M.	Pain. 2011 Apr;152(4):715-6. Epub 2011 Feb 4. No abstract available.	Pain. 2011	PubMed	citation	PMID:21295912	pubmed	21295912	create date:2011/02/08 | first author:Haanpää M
Genetic ablation of delta opioid receptors in nociceptive sensory neurons increases chronic pain and abolishes opioid analgesia.	/pubmed/21295407	Gaveriaux-Ruff C, Nozaki C, Nadal X, Hever XC, Weibel R, Matifas A, Reiss D, Filliol D, Nassar MA, Wood JN, Maldonado R, Kieffer BL.	Pain. 2011 Jun;152(6):1238-48. Epub 2011 Feb 3.	Pain. 2011	PubMed	citation	PMID:21295407	pubmed	21295407	create date:2011/02/08 | first author:Gaveriaux-Ruff C
Changes in synaptic transmission of substantia gelatinosa neurons in a rat model of lumbar radicular pain revealed by in vivo patch-clamp recording.	/pubmed/21295406	Terashima Y, Kawamata M, Takebayashi T, Tanaka S, Tanimoto K, Yamashita T.	Pain. 2011 May;152(5):1024-32. Epub 2011 Feb 3.	Pain. 2011	PubMed	citation	PMID:21295406	pubmed	21295406	create date:2011/02/08 | first author:Terashima Y
Increased hippocampal glycine uptake and cognitive dysfunction after peripheral nerve injury.	/pubmed/21295405	Kodama D, Ono H, Tanabe M.	Pain. 2011 Apr;152(4):809-17. Epub 2011 Feb 3.	Pain. 2011	PubMed	citation	PMID:21295405	pubmed	21295405	create date:2011/02/08 | first author:Kodama D
Factors related to seeking health care among adolescents with musculoskeletal pain.	/pubmed/21295404	Paananen MV, Taimela SP, Tammelin TH, Kantomaa MT, Ebeling HE, Taanila AM, Zitting PJ, Karppinen JI.	Pain. 2011 Apr;152(4):896-903. Epub 2011 Feb 3.	Pain. 2011	PubMed	citation	PMID:21295404	pubmed	21295404	create date:2011/02/08 | first author:Paananen MV
Role of psychological flexibility in parents of adolescents with chronic pain: development of a measure and preliminary correlation analyses.	/pubmed/21292397	McCracken LM, Gauntlett-Gilbert J.	Pain. 2011 Apr;152(4):780-5. Epub 2011 Feb 2.	Pain. 2011	PubMed	citation	PMID:21292397	pubmed	21292397	create date:2011/02/05 | first author:McCracken LM
Affective state and quality of life in mice.	/pubmed/21292396	Flecknell P, Leach M, Bateson M.	Pain. 2011 May;152(5):963-4. Epub 2011 Feb 2. No abstract available.	Pain. 2011	PubMed	citation	PMID:21292396	pubmed	21292396	create date:2011/02/05 | first author:Flecknell P
How perfect studies may be? Comment on Peng et al. A randomized placebo-controlled trial of intradiscal methylene blue injection for the treatment of chronic discogenic low back pain. Pain 2010;149:124-9.	/pubmed/21292395	Schiltenwolf M, Fischer C, Kunz P.	Pain. 2011 Apr;152(4):954; author reply 954-5. Epub 2011 Feb 2. No abstract available.	Pain. 2011	PubMed	citation	PMID:21292395	pubmed	21292395	create date:2011/02/05 | first author:Schiltenwolf M
Orofacial pain.	/pubmed/21292394	Hargreaves KM.	Pain. 2011 Mar;152(3 Suppl):S25-32. Epub 2011 Feb 2. Review. No abstract available.	Pain. 2011	PubMed	citation	PMID:21292394	pubmed	21292394	create date:2011/02/05 | first author:Hargreaves KM
Spinal methylene blue is hazardous.	/pubmed/21282009	Levine R, Richeimer SH.	Pain. 2011 Apr;152(4):952-3; author reply 953. Epub 2011 Feb 1. No abstract available.	Pain. 2011	PubMed	citation	PMID:21282009	pubmed	21282009	create date:2011/02/02 | first author:Levine R
Inflammation alters trafficking of extrasynaptic AMPA receptors in tonically firing lamina II neurons of the rat spinal dorsal horn.	/pubmed/21282008	Kopach O, Kao SC, Petralia RS, Belan P, Tao YX, Voitenko N.	Pain. 2011 Apr;152(4):912-23. Epub 2011 Feb 1.	Pain. 2011	PubMed	citation	PMID:21282008	pubmed	21282008	create date:2011/02/02 | first author:Kopach O
Painful issues in head pain classification.	/pubmed/21282007	Svensson P.	Pain. 2011 Apr;152(4):713-4. Epub 2011 Feb 1. No abstract available.	Pain. 2011	PubMed	citation	PMID:21282007	pubmed	21282007	create date:2011/02/02 | first author:Svensson P
Increased wind-up to heat pain in women with a childhood history of functional abdominal pain.	/pubmed/21282006	Dengler-Crish CM, Bruehl S, Walker LS.	Pain. 2011 Apr;152(4):802-8. Epub 2011 Feb 1.	Pain. 2011	PubMed	citation	PMID:21282006	pubmed	21282006	create date:2011/02/02 | first author:Dengler-Crish CM
Does the insula tell our brain that we are in pain?	/pubmed/21277680	Isnard J, Magnin M, Jung J, Mauguière F, Garcia-Larrea L.	Pain. 2011 Apr;152(4):946-51. Epub 2011 Feb 1.	Pain. 2011	PubMed	citation	PMID:21277680	pubmed	21277680	create date:2011/02/01 | first author:Isnard J
Reducing racial disparities in pain treatment: the role of empathy and perspective-taking.	/pubmed/21277087	Drwecki BB, Moore CF, Ward SE, Prkachin KM.	Pain. 2011 May;152(5):1001-6. Epub 2011 Jan 28.	Pain. 2011	PubMed	citation	PMID:21277087	pubmed	21277087	create date:2011/02/01 | first author:Drwecki BB
A reassessment of stress-induced analgesia" in the rat using an unbiased method."	/pubmed/21277086	Carrive P, Churyukanov M, Le Bars D.	Pain. 2011 Mar;152(3):676-86. Epub 2011 Jan 28.	Pain. 2011	PubMed	citation	PMID:21277086	pubmed	21277086	create date:2011/02/01 | first author:Carrive P
Central poststroke pain: a population-based study.	/pubmed/21272999	Klit H, Finnerup NB, Andersen G, Jensen TS.	Pain. 2011 Apr;152(4):818-24. Epub 2011 Jan 26.	Pain. 2011	PubMed	citation	PMID:21272999	pubmed	21272999	create date:2011/01/29 | first author:Klit H
From transduction to pain sensation: defining genes, cells, and circuits.	/pubmed/21272998	Liu M, Oh U, Wood JN.	Pain. 2011 Mar;152(3 Suppl):S16-9. Epub 2011 Jan 26. Review. No abstract available.	Pain. 2011	PubMed	citation	PMID:21272998	pubmed	21272998	create date:2011/01/29 | first author:Liu M
Screening tools for neuropathic pain: can they be of use in individuals with spinal cord injury?	/pubmed/21272997	Hallström H, Norrbrink C.	Pain. 2011 Apr;152(4):772-9. Epub 2011 Jan 26.	Pain. 2011	PubMed	citation	PMID:21272997	pubmed	21272997	create date:2011/01/29 | first author:Hallström H
Mothers' and fathers' responses to their child's pain moderate the relationship between the child's pain catastrophizing and disability.	/pubmed/21272996	Vervoort T, Huguet A, Verhoeven K, Goubert L.	Pain. 2011 Apr;152(4):786-93. Epub 2011 Jan 26.	Pain. 2011	PubMed	citation	PMID:21272996	pubmed	21272996	create date:2011/01/29 | first author:Vervoort T
Vaginal allodynia as the presentation of a thalamic tumor.	/pubmed/21257264	Silbergeld DL, Hebb AO, Loeser JD.	Pain. 2011 Mar;152(3):698-702. Epub 2011 Jan 22.	Pain. 2011	PubMed	citation	PMID:21257264	pubmed	21257264	create date:2011/01/25 | first author:Silbergeld DL
A randomised, five-parallel-group, placebo-controlled trial comparing the efficacy and tolerability of analgesic combinations including a novel single-tablet combination of ibuprofen/paracetamol for postoperative dental pain.	/pubmed/21257263	Daniels SE, Goulder MA, Aspley S, Reader S.	Pain. 2011 Mar;152(3):632-42. Epub 2011 Jan 22.	Pain. 2011	PubMed	citation	PMID:21257263	pubmed	21257263	create date:2011/01/25 | first author:Daniels SE
Behavioral indices of ongoing pain are largely unchanged in male mice with tissue or nerve injury-induced mechanical hypersensitivity.	/pubmed/21256675	Urban R, Scherrer G, Goulding EH, Tecott LH, Basbaum AI.	Pain. 2011 May;152(5):990-1000. Epub 2011 Jan 21.	Pain. 2011	PubMed	citation	PMID:21256675	pubmed	21256675	create date:2011/01/25 | first author:Urban R
Attention to painful cutaneous laser stimuli evokes directed functional connectivity between activity recorded directly from human pain-related cortical structures.	/pubmed/21255929	Liu CC, Ohara S, Franaszczuk PJ, Lenz FA.	Pain. 2011 Mar;152(3):664-75. Epub 2011 Jan 20.	Pain. 2011	PubMed	citation	PMID:21255929	pubmed	21255929	create date:2011/01/25 | first author:Liu CC
Enduring prevention and transient reduction of postoperative pain by intrathecal resolvin D1.	/pubmed/21255928	Huang L, Wang CF, Serhan CN, Strichartz G.	Pain. 2011 Mar;152(3):557-65. Epub 2011 Jan 20.	Pain. 2011	PubMed	citation	PMID:21255928	pubmed	21255928	create date:2011/01/25 | first author:Huang L
Relationship between physical activity and disability in low back pain: a systematic review and meta-analysis.	/pubmed/21251757	Lin CW, McAuley JH, Macedo L, Barnett DC, Smeets RJ, Verbunt JA.	Pain. 2011 Mar;152(3):607-13. Epub 2011 Jan 19. Review.	Pain. 2011	PubMed	citation	PMID:21251757	pubmed	21251757	create date:2011/01/22 | first author:Lin CW
Acceptance-based interventions for the treatment of chronic pain: a systematic review and meta-analysis.	/pubmed/21251756	Veehof MM, Oskam MJ, Schreurs KM, Bohlmeijer ET.	Pain. 2011 Mar;152(3):533-42. Epub 2011 Jan 19. Review.	Pain. 2011	PubMed	citation	PMID:21251756	pubmed	21251756	create date:2011/01/22 | first author:Veehof MM
Use of strong opioids among community-dwelling persons with and without Alzheimer's disease in Finland.	/pubmed/21247697	Bell JS, Laitinen ML, Lavikainen P, Lönnroos E, Uosukainen H, Hartikainen S.	Pain. 2011 Mar;152(3):543-7. Epub 2011 Jan 17.	Pain. 2011	PubMed	citation	PMID:21247697	pubmed	21247697	create date:2011/01/21 | first author:Bell JS
Yoga for persistent pain: new findings and directions for an ancient practice.	/pubmed/21247696	Wren AA, Wright MA, Carson JW, Keefe FJ.	Pain. 2011 Mar;152(3):477-80. Epub 2011 Jan 17. Review. No abstract available.	Pain. 2011	PubMed	citation	PMID:21247696	pubmed	21247696	create date:2011/01/21 | first author:Wren AA
RNA interference-mediated gene silence of the NR1 subunit of the NMDA receptor by subcutaneous injection of vector-encoding short hairpin RNA reduces formalin-induced nociception in the rat.	/pubmed/21239115	Tan PH, Yu SW, Lin VC, Liu CC, Chien CF.	Pain. 2011 Mar;152(3):573-81. Epub 2011 Jan 15.	Pain. 2011	PubMed	citation	PMID:21239115	pubmed	21239115	create date:2011/01/18 | first author:Tan PH
Persistent pain after joint replacement: prevalence, sensory qualities, and postoperative determinants.	/pubmed/21239114	Wylde V, Hewlett S, Learmonth ID, Dieppe P.	Pain. 2011 Mar;152(3):566-72. Epub 2011 Jan 15.	Pain. 2011	PubMed	citation	PMID:21239114	pubmed	21239114	create date:2011/01/18 | first author:Wylde V
A nationwide study of three invasive treatments for trigeminal neuralgia.	/pubmed/21239113	Koopman JS, de Vries LM, Dieleman JP, Huygen FJ, Stricker BH, Sturkenboom MC.	Pain. 2011 Mar;152(3):507-13. Epub 2011 Jan 15.	Pain. 2011	PubMed	citation	PMID:21239113	pubmed	21239113	create date:2011/01/18 | first author:Koopman JS
Role for peroxynitrite in sphingosine-1-phosphate-induced hyperalgesia in rats.	/pubmed/21239112	Doyle T, Finley A, Chen Z, Salvemini D.	Pain. 2011 Mar;152(3):643-8. Epub 2011 Jan 15.	Pain. 2011	PubMed	citation	PMID:21239112	pubmed	21239112	create date:2011/01/18 | first author:Doyle T
Calcium channel alpha-2-delta-1 protein upregulation in dorsal spinal cord mediates spinal cord injury-induced neuropathic pain states.	/pubmed/21239111	Boroujerdi A, Zeng J, Sharp K, Kim D, Steward O, Luo ZD.	Pain. 2011 Mar;152(3):649-55. Epub 2011 Jan 15.	Pain. 2011	PubMed	citation	PMID:21239111	pubmed	21239111	create date:2011/01/18 | first author:Boroujerdi A
Role of peripheral 5-HT(4), 5-HT(6), and 5-HT(7) receptors in development and maintenance of secondary mechanical allodynia and hyperalgesia.	/pubmed/21239110	Godínez-Chaparro B, Barragán-Iglesias P, Castañeda-Corral G, Rocha-González HI, Granados-Soto V.	Pain. 2011 Mar;152(3):687-97. Epub 2011 Jan 15.	Pain. 2011	PubMed	citation	PMID:21239110	pubmed	21239110	create date:2011/01/18 | first author:Godínez-Chaparro B
Evaluation of menstrual cycle effects on morphine and pentazocine analgesia.	/pubmed/21239109	Ribeiro-Dasilva MC, Shinal RM, Glover T, Williams RS, Staud R, Riley JL 3rd, Fillingim RB.	Pain. 2011 Mar;152(3):614-22. Epub 2011 Jan 15.	Pain. 2011	PubMed	citation	PMID:21239109	pubmed	21239109	create date:2011/01/18 | first author:Ribeiro-Dasilva MC
The role of working memory in the attentional control of pain.	/pubmed/21238855	Legrain V, Crombez G, Verhoeven K, Mouraux A.	Pain. 2011 Feb;152(2):453-9.	Pain. 2011	PubMed	citation	PMID:21238855	pubmed	21238855	create date:2011/01/18 | first author:Legrain V
The pronociceptive effect of proteinase-activated receptor-4 stimulation in rat knee joints is dependent on mast cell activation.	/pubmed/21238854	Russell FA, Zhan S, Dumas A, Lagarde S, Pouliot M, McDougall JJ.	Pain. 2011 Feb;152(2):354-60.	Pain. 2011	PubMed	citation	PMID:21238854	pubmed	21238854	create date:2011/01/18 | first author:Russell FA
Test-retest and interobserver reliability of quantitative sensory testing according to the protocol of the German Research Network on Neuropathic Pain (DFNS): a multi-centre study.	/pubmed/21237569	Geber C, Klein T, Azad S, Birklein F, Gierthmühlen J, Huge V, Lauchart M, Nitzsche D, Stengel M, Valet M, Baron R, Maier C, Tölle T, Treede RD.	Pain. 2011 Mar;152(3):548-56. Epub 2011 Jan 14.	Pain. 2011	PubMed	citation	PMID:21237569	pubmed	21237569	create date:2011/01/18 | first author:Geber C
Effect of ketamine on endogenous pain modulation in healthy volunteers.	/pubmed/21237568	Niesters M, Dahan A, Swartjes M, Noppers I, Fillingim RB, Aarts L, Sarton EY.	Pain. 2011 Mar;152(3):656-63. Epub 2011 Jan 14.	Pain. 2011	PubMed	citation	PMID:21237568	pubmed	21237568	create date:2011/01/18 | first author:Niesters M
Pathophysiology of postoperative pain.	/pubmed/21232860	Brennan TJ.	Pain. 2011 Mar;152(3 Suppl):S33-40. Epub 2011 Jan 12. Review. No abstract available.	Pain. 2011	PubMed	citation	PMID:21232860	pubmed	21232860	create date:2011/01/15 | first author:Brennan TJ
Surgery for trigeminal neuralgia?	/pubmed/21232859	Zakrzewska JM.	Pain. 2011 Mar;152(3):469-70. Epub 2011 Jan 12. No abstract available.	Pain. 2011	PubMed	citation	PMID:21232859	pubmed	21232859	create date:2011/01/15 | first author:Zakrzewska JM
Common and specific treatment mechanisms in psychosocial pain interventions: the need for a new research agenda.	/pubmed/21227586	Thorn BE, Burns JW.	Pain. 2011 Apr;152(4):705-6. Epub 2011 Jan 11. No abstract available.	Pain. 2011	PubMed	citation	PMID:21227586	pubmed	21227586	create date:2011/01/14 | first author:Thorn BE
Being" in pain: the role of self-discrepancies in the emotional experience and activity patterns of patients with chronic low back pain."	/pubmed/21216100	Kindermans HP, Huijnen IP, Goossens ME, Roelofs J, Verbunt JA, Vlaeyen JW.	Pain. 2011 Feb;152(2):403-9. Epub 2011 Jan 7.	Pain. 2011	PubMed	citation	PMID:21216100	pubmed	21216100	create date:2011/01/11 | first author:Kindermans HP
Autonomic responses to heat pain: Heart rate, skin conductance, and their relation to verbal ratings and stimulus intensity.	/pubmed/21215519	Loggia ML, Juneau M, Bushnell MC.	Pain. 2011 Mar;152(3):592-8. Epub 2011 Jan 6.	Pain. 2011	PubMed	citation	PMID:21215519	pubmed	21215519	create date:2011/01/11 | first author:Loggia ML
Spatial and temporal patterns of cortical activation underlying pain and tactile sensation.	/pubmed/21211908	Scott DJ, Decharms RC.	Pain. 2011 Mar;152(3):473-4. Epub 2011 Jan 5. No abstract available.	Pain. 2011	PubMed	citation	PMID:21211908	pubmed	21211908	create date:2011/01/08 | first author:Scott DJ
Role of voltage-dependent calcium channel subtypes in spinal long-term potentiation of C-fiber-evoked field potentials.	/pubmed/21211907	Ohnami S, Tanabe M, Shinohara S, Takasu K, Kato A, Ono H.	Pain. 2011 Mar;152(3):623-31. Epub 2011 Jan 5.	Pain. 2011	PubMed	citation	PMID:21211907	pubmed	21211907	create date:2011/01/08 | first author:Ohnami S
Spinal transient receptor potential ankyrin 1 channel contributes to central pain hypersensitivity in various pathophysiological conditions in the rat.	/pubmed/21211906	Wei H, Koivisto A, Saarnilehto M, Chapman H, Kuokkanen K, Hao B, Huang JL, Wang YX, Pertovaara A.	Pain. 2011 Mar;152(3):582-91. Epub 2011 Jan 5.	Pain. 2011	PubMed	citation	PMID:21211906	pubmed	21211906	create date:2011/01/08 | first author:Wei H
Influence of headache frequency on clinical signs and symptoms of TMD in subjects with temple headache and TMD pain.	/pubmed/21196079	Anderson GC, John MT, Ohrbach R, Nixdorf DR, Schiffman EL, Truelove ES, List T.	Pain. 2011 Apr;152(4):765-71. Epub 2010 Dec 31.	Pain. 2011	PubMed	citation	PMID:21196079	pubmed	21196079	create date:2011/01/05 | first author:Anderson GC
Treating pain with pain: supraspinal mechanisms of endogenous analgesia elicited by heterotopic noxious conditioning stimulation.	/pubmed/21196078	Sprenger C, Bingel U, Büchel C.	Pain. 2011 Feb;152(2):428-39. Epub 2010 Dec 31.	Pain. 2011	PubMed	citation	PMID:21196078	pubmed	21196078	create date:2011/01/05 | first author:Sprenger C
Title	URL	Description	Details	ShortDetails	Resource	Type	Identifiers	Db	EntrezUID	Properties
Genomic loci and candidate genes underlying inflammatory nociception.	/pubmed/21195549	Nair HK, Hain H, Quock RM, Philip VM, Chesler EJ, Belknap JK, Lariviere WR.	Pain. 2011 Mar;152(3):599-606. Epub 2010 Dec 30.	Pain. 2011	PubMed	citation	PMID:21195549	pubmed	21195549	create date:2011/01/05 | first author:Nair HK
Are the effects of acupuncture specific or nonspecific?	/pubmed/21194839	Ernst E.	Pain. 2011 Apr;152(4):952; author reply 952. Epub 2010 Dec 30. No abstract available.	Pain. 2011	PubMed	citation	PMID:21194839	pubmed	21194839	create date:2011/01/05 | first author:Ernst E
Mu-opioid and noradrenergic α(2)-adrenoceptor contributions to the effects of tapentadol on spinal electrophysiological measures of nociception in nerve-injured rats.	/pubmed/21187272	Bee LA, Bannister K, Rahman W, Dickenson AH.	Pain. 2011 Jan;152(1):131-9. Epub 2010 Nov 5.	Pain. 2011	PubMed	citation	PMID:21187272	pubmed	21187272	create date:2010/12/29 | first author:Bee LA
Hip and knee arthroplasty: failures among the successes.	/pubmed/21186081	Perkins FM.	Pain. 2011 Mar;152(3):475-6. Epub 2010 Dec 24. No abstract available.	Pain. 2011	PubMed	citation	PMID:21186081	pubmed	21186081	create date:2010/12/28 | first author:Perkins FM
On the relationship between nociceptive evoked potentials and intraepidermal nerve fiber density in painful sensory polyneuropathies.	/pubmed/21185650	Casanova-Molla J, Grau-Junyent JM, Morales M, Valls-Solé J.	Pain. 2011 Feb;152(2):410-8. Epub 2010 Dec 24.	Pain. 2011	PubMed	citation	PMID:21185650	pubmed	21185650	create date:2010/12/28 | first author:Casanova-Molla J
Local application of the endocannabinoid hydrolysis inhibitor URB597 reduces nociception in spontaneous and chemically induced models of osteoarthritis.	/pubmed/21185649	Schuelert N, Johnson MP, Oskins JL, Jassal K, Chambers MG, McDougall JJ.	Pain. 2011 May;152(5):975-81. Epub 2010 Dec 24.	Pain. 2011	PubMed	citation	PMID:21185649	pubmed	21185649	create date:2010/12/28 | first author:Schuelert N
Diagnosis and assessment of neuropathic pain: the saga of clinical tools.	/pubmed/21185120	Bouhassira D, Attal N.	Pain. 2011 Mar;152(3 Suppl):S74-83. Epub 2010 Dec 23. Review. No abstract available.	Pain. 2011	PubMed	citation	PMID:21185120	pubmed	21185120	create date:2010/12/28 | first author:Bouhassira D
Systematic review of prevalence, correlates, and treatment outcomes for chronic non-cancer pain in patients with comorbid substance use disorder.	/pubmed/21185119	Morasco BJ, Gritzner S, Lewis L, Oldham R, Turk DC, Dobscha SK.	Pain. 2011 Mar;152(3):488-97. Epub 2010 Dec 23.	Pain. 2011	PubMed	citation	PMID:21185119	pubmed	21185119	create date:2010/12/28 | first author:Morasco BJ
Impact of responder definition on the enriched enrollment randomized withdrawal trial design for establishing proof of concept in neuropathic pain.	/pubmed/21185118	Hewitt DJ, Ho TW, Galer B, Backonja M, Markovitz P, Gammaitoni A, Michelson D, Bolognese J, Alon A, Rosenberg E, Herman G, Wang H.	Pain. 2011 Mar;152(3):514-21. Epub 2010 Dec 23.	Pain. 2011	PubMed	citation	PMID:21185118	pubmed	21185118	create date:2010/12/28 | first author:Hewitt DJ
Identifying prescription opioid use disorder in primary care: diagnostic characteristics of the Current Opioid Misuse Measure (COMM).	/pubmed/21177035	Meltzer EC, Rybin D, Saitz R, Samet JH, Schwartz SL, Butler SF, Liebschutz JM.	Pain. 2011 Feb;152(2):397-402. Epub 2010 Dec 21.	Pain. 2011	PubMed	citation	PMID:21177035	pubmed	21177035	create date:2010/12/24 | first author:Meltzer EC
Effectiveness of small daily amounts of progressive resistance training for frequent neck/shoulder pain: randomised controlled trial.	/pubmed/21177034	Andersen LL, Saervoll CA, Mortensen OS, Poulsen OM, Hannerz H, Zebis MK.	Pain. 2011 Feb;152(2):440-6. Epub 2010 Dec 21.	Pain. 2011	PubMed	citation	PMID:21177034	pubmed	21177034	create date:2010/12/24 | first author:Andersen LL
High-resolution functional magnetic resonance imaging mapping of noxious heat and tactile activations along the central sulcus in New World monkeys.	/pubmed/21177033	Chen LM, Dillenburger BC, Wang F, Friedman RM, Avison MJ.	Pain. 2011 Mar;152(3):522-32. Epub 2010 Dec 21.	Pain. 2011	PubMed	citation	PMID:21177033	pubmed	21177033	create date:2010/12/24 | first author:Chen LM
Psychosocial approaches to pain management: an organizational framework.	/pubmed/21168972	Jensen MP.	Pain. 2011 Apr;152(4):717-25. Epub 2010 Dec 18. Review.	Pain. 2011	PubMed	citation	PMID:21168972	pubmed	21168972	create date:2010/12/21 | first author:Jensen MP
Intrusive pain and worry about health in older men: the CHAMP study.	/pubmed/21168971	Blyth FM, Cumming RG, Nicholas MK, Creasey H, Handelsman DJ, Le Couteur DG, Naganathan V, Sambrook PN, Seibel MJ, Waite LM.	Pain. 2011 Feb;152(2):447-52. Epub 2010 Dec 18.	Pain. 2011	PubMed	citation	PMID:21168971	pubmed	21168971	create date:2010/12/21 | first author:Blyth FM
Associations between pain and current smoking status among cancer patients.	/pubmed/21168758	Ditre JW, Gonzalez BD, Simmons VN, Faul LA, Brandon TH, Jacobsen PB.	Pain. 2011 Jan;152(1):60-5.	Pain. 2011	PubMed	citation	PMID:21168758	pubmed	21168758	create date:2010/12/21 | first author:Ditre JW
Pain and smoking among cancer patients: the relationship is complex but the clinical implication is clear.	/pubmed/21168757	Bastian LA.	Pain. 2011 Jan;152(1):10-1. No abstract available.	Pain. 2011	PubMed	citation	PMID:21168757	pubmed	21168757	create date:2010/12/21 | first author:Bastian LA
Human odontoblasts express functional thermo-sensitive TRP channels: implications for dentin sensitivity.	/pubmed/21168271	El Karim IA, Linden GJ, Curtis TM, About I, McGahon MK, Irwin CR, Lundy FT.	Pain. 2011 Oct;152(10):2211-23. Epub 2010 Dec 17.	Pain. 2011	PubMed	citation	PMID:21168271	pubmed	21168271	create date:2010/12/21 | first author:El Karim IA
Is chronic migraine a never-ending migraine attack?	/pubmed/21168270	Schoenen J.	Pain. 2011 Feb;152(2):239-40. Epub 2010 Dec 17. No abstract available.	Pain. 2011	PubMed	citation	PMID:21168270	pubmed	21168270	create date:2010/12/21 | first author:Schoenen J
Abnormal cortical activity in patients with temporomandibular disorder evoked by cognitive and emotional tasks.	/pubmed/21167644	Weissman-Fogel I, Moayedi M, Tenenbaum HC, Goldberg MB, Freeman BV, Davis KD.	Pain. 2011 Feb;152(2):384-96. Epub 2010 Dec 16.	Pain. 2011	PubMed	citation	PMID:21167644	pubmed	21167644	create date:2010/12/21 | first author:Weissman-Fogel I
Efficacy and effectiveness of cognitive behaviour therapy for chronic pain: Progress and some challenges.	/pubmed/21159433	Morley S.	Pain. 2011 Mar;152(3 Suppl):S99-106. Epub 2010 Dec 14. Review. No abstract available.	Pain. 2011	PubMed	citation	PMID:21159433	pubmed	21159433	create date:2010/12/17 | first author:Morley S
Cancer pain and its relationship to systemic inflammation: an exploratory study.	/pubmed/21159432	Laird BJ, Scott AC, Colvin LA, McKeon AL, Murray GD, Fearon KC, Fallon MT.	Pain. 2011 Feb;152(2):460-3. Epub 2010 Dec 14.	Pain. 2011	PubMed	citation	PMID:21159432	pubmed	21159432	create date:2010/12/17 | first author:Laird BJ
TNF-α contributes to spinal cord synaptic plasticity and inflammatory pain: distinct role of TNF receptor subtypes 1 and 2.	/pubmed/21159431	Zhang L, Berta T, Xu ZZ, Liu T, Park JY, Ji RR.	Pain. 2011 Feb;152(2):419-27. Epub 2010 Dec 14.	Pain. 2011	PubMed	citation	PMID:21159431	pubmed	21159431	create date:2010/12/17 | first author:Zhang L
Transcutaneous spinal cord direct current stimulation inhibits the lower limb nociceptive flexion reflex in human beings.	/pubmed/21159430	Cogiamanian F, Vergari M, Schiaffi E, Marceglia S, Ardolino G, Barbieri S, Priori A.	Pain. 2011 Feb;152(2):370-5. Epub 2010 Dec 14.	Pain. 2011	PubMed	citation	PMID:21159430	pubmed	21159430	create date:2010/12/17 | first author:Cogiamanian F
Differential predictors of the long-term levels of pain intensity, work disability, healthcare use, and medication use in a sample of workers' compensation claimants.	/pubmed/21147513	Wideman TH, Sullivan MJ.	Pain. 2011 Feb;152(2):376-83. Epub 2010 Dec 13.	Pain. 2011	PubMed	citation	PMID:21147513	pubmed	21147513	create date:2010/12/15 | first author:Wideman TH
Treating fibromyalgia with mindfulness-based stress reduction: results from a 3-armed randomized controlled trial.	/pubmed/21146930	Schmidt S, Grossman P, Schwarzer B, Jena S, Naumann J, Walach H.	Pain. 2011 Feb;152(2):361-9. Epub 2010 Dec 13.	Pain. 2011	PubMed	citation	PMID:21146930	pubmed	21146930	create date:2010/12/15 | first author:Schmidt S
Pain and the brain: specificity and plasticity of the brain in clinical chronic pain.	/pubmed/21146929	Apkarian AV, Hashmi JA, Baliki MN.	Pain. 2011 Mar;152(3 Suppl):S49-64. Epub 2010 Dec 13. Review. No abstract available.	Pain. 2011	PubMed	citation	PMID:21146929	pubmed	21146929	create date:2010/12/15 | first author:Apkarian AV
Neuropharmacological basis of rTMS-induced analgesia: the role of endogenous opioids.	/pubmed/21146300	de Andrade DC, Mhalla A, Adam F, Texeira MJ, Bouhassira D.	Pain. 2011 Feb;152(2):320-6. Epub 2010 Dec 10.	Pain. 2011	PubMed	citation	PMID:21146300	pubmed	21146300	create date:2010/12/15 | first author:de Andrade DC
Evidence-based clinical trial design for chronic pain pharmacotherapy: a blueprint for ACTION.	/pubmed/21145657	Dworkin RH, Turk DC, Katz NP, Rowbotham MC, Peirce-Sandner S, Cerny I, Clingman CS, Eloff BC, Farrar JT, Kamp C, McDermott MP, Rappaport BA, Sanhai WR.	Pain. 2011 Mar;152(3 Suppl):S107-15. Epub 2010 Dec 9. Review. No abstract available.	Pain. 2011	PubMed	citation	PMID:21145657	pubmed	21145657	create date:2010/12/15 | first author:Dworkin RH
Intraepidermal nerve fiber loss corresponds to the development of taxol-induced hyperalgesia and can be prevented by treatment with minocycline.	/pubmed/21145656	Boyette-Davis J, Xin W, Zhang H, Dougherty PM.	Pain. 2011 Feb;152(2):308-13. Epub 2010 Dec 9.	Pain. 2011	PubMed	citation	PMID:21145656	pubmed	21145656	create date:2010/12/15 | first author:Boyette-Davis J
Study selection criteria and the choices we make.	/pubmed/21145655	Quessy SN.	Pain. 2011 Mar;152(3):471-2. Epub 2010 Dec 9. No abstract available.	Pain. 2011	PubMed	citation	PMID:21145655	pubmed	21145655	create date:2010/12/15 | first author:Quessy SN
Persistent ictal-like visual cortical excitability in chronic migraine.	/pubmed/21145169	Chen WT, Wang SJ, Fuh JL, Lin CP, Ko YC, Lin YY.	Pain. 2011 Feb;152(2):254-8. Epub 2010 Dec 8.	Pain. 2011	PubMed	citation	PMID:21145169	pubmed	21145169	create date:2010/12/15 | first author:Chen WT
Introducing the Biennial review of pain.	/pubmed/21144660	Mogil JS, Basbaum AI.	Pain. 2011 Mar;152(3 Suppl):S1. Epub 2010 Dec 7. No abstract available.	Pain. 2011	PubMed	citation	PMID:21144660	pubmed	21144660	create date:2010/12/15 | first author:Mogil JS
An investigation of the development of analgesic tolerance to TENS in humans.	/pubmed/21144659	Liebano RE, Rakel B, Vance CG, Walsh DM, Sluka KA.	Pain. 2011 Feb;152(2):335-42. Epub 2010 Dec 8.	Pain. 2011	PubMed	citation	PMID:21144659	pubmed	21144659	create date:2010/12/15 | first author:Liebano RE
Intraplantar injection of gangliosides produces nociceptive behavior and hyperalgesia via a glutamate signaling mechanism.	/pubmed/21134719	Watanabe S, Tan-No K, Tadano T, Higashi H.	Pain. 2011 Feb;152(2):327-34. Epub 2010 Dec 4.	Pain. 2011	PubMed	citation	PMID:21134719	pubmed	21134719	create date:2010/12/08 | first author:Watanabe S
Are we letting the genie out of the bottle by diagnosing (classifying) fibromyalgia in RA?	/pubmed/21131128	Rasker JJ.	Pain. 2011 Feb;152(2):249-50. Epub 2010 Dec 4. No abstract available.	Pain. 2011	PubMed	citation	PMID:21131128	pubmed	21131128	create date:2010/12/07 | first author:Rasker JJ
COMT moderates the relation of daily maladaptive coping and pain in fibromyalgia.	/pubmed/21130573	Finan PH, Zautra AJ, Davis MC, Lemery-Chalfant K, Covault J, Tennen H.	Pain. 2011 Feb;152(2):300-7. Epub 2010 Dec 3.	Pain. 2011	PubMed	citation	PMID:21130573	pubmed	21130573	create date:2010/12/07 | first author:Finan PH
Double and triple spikes in C-nociceptors in neuropathic pain states: an additional peripheral mechanism of hyperalgesia.	/pubmed/21130572	Serra J, Solà R, Aleu J, Quiles C, Navarro X, Bostock H.	Pain. 2011 Feb;152(2):343-53. Epub 2010 Dec 3.	Pain. 2011	PubMed	citation	PMID:21130572	pubmed	21130572	create date:2010/12/07 | first author:Serra J
Role of pain catastrophizing during pain processing in a cohort of patients with chronic and severe arthritic knee pain.	/pubmed/21130571	Wade JB, Riddle DL, Price DD, Dumenci L.	Pain. 2011 Feb;152(2):314-9. Epub 2010 Dec 3.	Pain. 2011	PubMed	citation	PMID:21130571	pubmed	21130571	create date:2010/12/07 | first author:Wade JB
How a clock can change your pain? The illusion of duration and pain perception.	/pubmed/21129849	Pomares FB, Creac'h C, Faillenot I, Convers P, Peyron R.	Pain. 2011 Jan;152(1):230-4. Epub 2010 Dec 3.	Pain. 2011	PubMed	citation	PMID:21129849	pubmed	21129849	create date:2010/12/07 | first author:Pomares FB
Workers' perspectives on low back pain recurrence: it comes and goes and comes and goes	but it's always there"."	/pubmed/21126823	Young AE, Wasiak R, Phillips L, Gross DP.	Pain. 2011 Jan;152(1):204-11. Epub 2010 Dec 3.	Pain. 2011	PubMed	citation	PMID:21126823	pubmed	21126823	create date:2010/12/04 | first author:Young AE
Parental catastrophizing about child's pain and its relationship with activity restriction: the mediating role of parental distress.	/pubmed/21126822	Caes L, Vervoort T, Eccleston C, Vandenhende M, Goubert L.	Pain. 2011 Jan;152(1):212-22. Epub 2010 Dec 3.	Pain. 2011	PubMed	citation	PMID:21126822	pubmed	21126822	create date:2010/12/04 | first author:Caes L
The effects of depression and smoking on pain severity and opioid use in patients with chronic pain.	/pubmed/21126821	Hooten WM, Shi Y, Gazelka HM, Warner DO.	Pain. 2011 Jan;152(1):223-9. Epub 2010 Dec 3.	Pain. 2011	PubMed	citation	PMID:21126821	pubmed	21126821	create date:2010/12/04 | first author:Hooten WM
Where is my pain?	/pubmed/21126820	Legrain V.	Pain. 2011 Mar;152(3):467-8. Epub 2010 Dec 3. No abstract available.	Pain. 2011	PubMed	citation	PMID:21126820	pubmed	21126820	create date:2010/12/04 | first author:Legrain V
Trigeminal TRPs and the scent of pain.	/pubmed/21122996	Jordt SE.	Pain. 2011 Jan;152(1):4-5. Epub 2010 Nov 30. No abstract available.	Pain. 2011	PubMed	citation	PMID:21122996	pubmed	21122996	create date:2010/12/03 | first author:Jordt SE
Cytokine imbalance/activity as a unifying hypothesis for the pathogenesis and pathophysiology of Complex Regional Pain Syndrome?	/pubmed/21122995	Harden RN.	Pain. 2011 Feb;152(2):247-8. Epub 2010 Nov 30. No abstract available.	Pain. 2011	PubMed	citation	PMID:21122995	pubmed	21122995	create date:2010/12/03 | first author:Harden RN
Functional tracing of medial nociceptive pathways using activity-dependent manganese-enhanced MRI.	/pubmed/21122994	Yang PF, Chen DY, Hu JW, Chen JH, Yen CT.	Pain. 2011 Jan;152(1):194-203. Epub 2010 Nov 30.	Pain. 2011	PubMed	citation	PMID:21122994	pubmed	21122994	create date:2010/12/03 | first author:Yang PF
Understanding sexual pain: a cognitive-motivational account.	/pubmed/21122993	Dewitte M, Van Lankveld J, Crombez G.	Pain. 2011 Feb;152(2):251-3. Epub 2010 Nov 30. Review. No abstract available.	Pain. 2011	PubMed	citation	PMID:21122993	pubmed	21122993	create date:2010/12/03 | first author:Dewitte M
Fast left prefrontal rTMS acutely suppresses analgesic effects of perceived controllability on the emotional component of pain experience.	/pubmed/21122992	Borckardt JJ, Reeves ST, Frohman H, Madan A, Jensen MP, Patterson D, Barth K, Smith AR, Gracely R, George MS.	Pain. 2011 Jan;152(1):182-7. Epub 2010 Nov 30.	Pain. 2011	PubMed	citation	PMID:21122992	pubmed	21122992	create date:2010/12/03 | first author:Borckardt JJ
Recurrent pain is associated with decreased selective attention in a population-based sample.	/pubmed/21122991	Gijsen CP, Dijkstra JB, van Boxtel MP.	Pain. 2011 Jan;152(1):188-93. Epub 2010 Nov 30.	Pain. 2011	PubMed	citation	PMID:21122991	pubmed	21122991	create date:2010/12/03 | first author:Gijsen CP
Neuromodulation for refractory angina: a Hedonic therapy?	/pubmed/21112700	Dejongste MJ.	Pain. 2011 Jan;152(1):6-7. Epub 2010 Nov 26. No abstract available.	Pain. 2011	PubMed	citation	PMID:21112700	pubmed	21112700	create date:2010/11/30 | first author:Dejongste MJ
Title	URL	Description	Details	ShortDetails	Resource	Type	Identifiers	Db	EntrezUID	Properties
Pain in adults with intellectual disabilities.	/pubmed/21112699	de Knegt N, Scherder E.	Pain. 2011 May;152(5):971-4. Epub 2010 Nov 26. Review. No abstract available.	Pain. 2011	PubMed	citation	PMID:21112699	pubmed	21112699	create date:2010/11/30 | first author:de Knegt N
IL-6, cyclooxygenase in muscle pain.	/pubmed/21112698	Dessem D.	Pain. 2011 Jan;152(1):238. Epub 2010 Nov 26. No abstract available.	Pain. 2011	PubMed	citation	PMID:21112698	pubmed	21112698	create date:2010/11/30 | first author:Dessem D
Pain following thoracotomy: is it neuropathic?	/pubmed/21112697	Jensen TS, Kehlet H.	Pain. 2011 Jan;152(1):12-3. Epub 2010 Nov 26. No abstract available.	Pain. 2011	PubMed	citation	PMID:21112697	pubmed	21112697	create date:2010/11/30 | first author:Jensen TS
Spatial attention to thermal pain stimuli in subjects with visual spatial hemi-neglect: extinction, mislocalization and misidentification of stimulus modality.	/pubmed/21111534	Liu CC, Veldhuijzen DS, Ohara S, Winberry J, Greenspan JD, Lenz FA.	Pain. 2011 Mar;152(3):498-506. Epub 2010 Dec 15.	Pain. 2011	PubMed	citation	PMID:21111534	pubmed	21111534	create date:2010/11/30 | first author:Liu CC
From descending pain modulation to obesity via the medullary raphe.	/pubmed/21087824	Mason P.	Pain. 2011 Mar;152(3 Suppl):S20-4. Epub 2010 Nov 18. Review. No abstract available.	Pain. 2011	PubMed	citation	PMID:21087824	pubmed	21087824	create date:2010/11/23 | first author:Mason P
Moving differently in pain: a new theory to explain the adaptation to pain.	/pubmed/21087823	Hodges PW, Tucker K.	Pain. 2011 Mar;152(3 Suppl):S90-8. Epub 2010 Nov 18. No abstract available.	Pain. 2011	PubMed	citation	PMID:21087823	pubmed	21087823	create date:2010/11/23 | first author:Hodges PW
Spinal cord stimulation for the treatment of refractory angina pectoris: a multicenter randomized single-blind study (the SCS-ITA trial).	/pubmed/21084162	Lanza GA, Grimaldi R, Greco S, Ghio S, Sarullo F, Zuin G, De Luca A, Allegri M, Di Pede F, Castagno D, Turco A, Sapio M, Pinato G, Cioni B, Trevi G, Crea F.	Pain. 2011 Jan;152(1):45-52. Epub 2010 Nov 16.	Pain. 2011	PubMed	citation	PMID:21084162	pubmed	21084162	create date:2010/11/19 | first author:Lanza GA
Acupuncture analgesia: areas of consensus and controversy.	/pubmed/21078546	Han JS.	Pain. 2011 Mar;152(3 Suppl):S41-8. Review. No abstract available.	Pain. 2011	PubMed	citation	PMID:21078546	pubmed	21078546	create date:2010/11/17 | first author:Han JS
Duloxetine in patients with central neuropathic pain caused by spinal cord injury or stroke: a randomized, double-blind, placebo-controlled trial.	/pubmed/21078545	Vranken JH, Hollmann MW, van der Vegt MH, Kruis MR, Heesen M, Vos K, Pijl AJ, Dijkgraaf MG.	Pain. 2011 Feb;152(2):267-73.	Pain. 2011	PubMed	citation	PMID:21078545	pubmed	21078545	create date:2010/11/17 | first author:Vranken JH
A prospective study of neuropathic pain induced by thoracotomy: incidence, clinical description, and diagnosis.	/pubmed/21075523	Guastella V, Mick G, Soriano C, Vallet L, Escande G, Dubray C, Eschalier A.	Pain. 2011 Jan;152(1):74-81. Epub 2010 Nov 13.	Pain. 2011	PubMed	citation	PMID:21075523	pubmed	21075523	create date:2010/11/16 | first author:Guastella V
TRPA1 receptors mediate environmental irritant-induced meningeal vasodilatation.	/pubmed/21075522	Kunkler PE, Ballard CJ, Oxford GS, Hurley JH.	Pain. 2011 Jan;152(1):38-44. Epub 2010 Nov 13.	Pain. 2011	PubMed	citation	PMID:21075522	pubmed	21075522	create date:2010/11/16 | first author:Kunkler PE
Allopregnanolone prevents and suppresses oxaliplatin-evoked painful neuropathy: multi-parametric assessment and direct evidence.	/pubmed/21071147	Meyer L, Patte-Mensah C, Taleb O, Mensah-Nyagan AG.	Pain. 2011 Jan;152(1):170-81. Epub 2010 Nov 10.	Pain. 2011	PubMed	citation	PMID:21071147	pubmed	21071147	create date:2010/11/13 | first author:Meyer L
Cognitive-emotional sensitization contributes to wind-up-like pain in phantom limb pain patients.	/pubmed/21067864	Vase L, Nikolajsen L, Christensen B, Egsgaard LL, Arendt-Nielsen L, Svensson P, Staehelin Jensen T.	Pain. 2011 Jan;152(1):157-62. Epub 2010 Nov 9.	Pain. 2011	PubMed	citation	PMID:21067864	pubmed	21067864	create date:2010/11/12 | first author:Vase L
A non-elaborative mental stance and decoupling of executive and pain-related cortices predicts low pain sensitivity in Zen meditators.	/pubmed/21055874	Grant JA, Courtemanche J, Rainville P.	Pain. 2011 Jan;152(1):150-6. Epub 2010 Nov 4.	Pain. 2011	PubMed	citation	PMID:21055874	pubmed	21055874	create date:2010/11/09 | first author:Grant JA
Radiofrequency treatment relieves chronic knee osteoarthritis pain: a double-blind randomized controlled trial.	/pubmed/21055873	Choi WJ, Hwang SJ, Song JG, Leem JG, Kang YU, Park PH, Shin JW.	Pain. 2011 Mar;152(3):481-7. Epub 2010 Nov 4.	Pain. 2011	PubMed	citation	PMID:21055873	pubmed	21055873	create date:2010/11/09 | first author:Choi WJ
In vivo patch-clamp analysis of dopaminergic antinociceptive actions on substantia gelatinosa neurons in the spinal cord.	/pubmed/21050660	Taniguchi W, Nakatsuka T, Miyazaki N, Yamada H, Takeda D, Fujita T, Kumamoto E, Yoshida M.	Pain. 2011 Jan;152(1):95-105. Epub 2010 Nov 2.	Pain. 2011	PubMed	citation	PMID:21050660	pubmed	21050660	create date:2010/11/06 | first author:Taniguchi W
Post-traumatic stress disorder moderates the relation between documented childhood victimization and pain 30 years later.	/pubmed/21050659	Raphael KG, Widom CS.	Pain. 2011 Jan;152(1):163-9. Epub 2010 Nov 2.	Pain. 2011	PubMed	citation	PMID:21050659	pubmed	21050659	create date:2010/11/06 | first author:Raphael KG
Caffeine and pain.	/pubmed/21041029	Sawynok J.	Pain. 2011 Apr;152(4):726-9. Epub 2010 Oct 30. Review. No abstract available.	Pain. 2011	PubMed	citation	PMID:21041029	pubmed	21041029	create date:2010/11/03 | first author:Sawynok J
Increased risk of suicide under intrathecal ziconotide treatment? - a warning.	/pubmed/21041028	Maier C, Gockel HH, Gruhn K, Krumova EK, Edel MA.	Pain. 2011 Jan;152(1):235-7. Epub 2010 Oct 30.	Pain. 2011	PubMed	citation	PMID:21041028	pubmed	21041028	create date:2010/11/03 | first author:Maier C
Tumor necrosis factor-α induces sensitization of meningeal nociceptors mediated via local COX and p38 MAP kinase actions.	/pubmed/21036476	Zhang XC, Kainz V, Burstein R, Levy D.	Pain. 2011 Jan;152(1):140-9. Epub 2010 Oct 30.	Pain. 2011	PubMed	citation	PMID:21036476	pubmed	21036476	create date:2010/11/03 | first author:Zhang XC
Chronic treatment-related pain in cancer survivors.	/pubmed/21036475	Paice JA.	Pain. 2011 Mar;152(3 Suppl):S84-9. Epub 2010 Oct 30. Review. No abstract available.	Pain. 2011	PubMed	citation	PMID:21036475	pubmed	21036475	create date:2010/11/03 | first author:Paice JA
Behavioral and psychosocial factors associated with insomnia in adolescents with chronic pain.	/pubmed/21030151	Palermo TM, Wilson AC, Lewandowski AS, Toliver-Sokol M, Murray CB.	Pain. 2011 Jan;152(1):89-94. Epub 2010 Oct 27.	Pain. 2011	PubMed	citation	PMID:21030151	pubmed	21030151	create date:2010/10/30 | first author:Palermo TM
Sad mood increases pain sensitivity upon thermal grill illusion stimulation: implications for central pain processing.	/pubmed/20980103	Boettger MK, Schwier C, Bär KJ.	Pain. 2011 Jan;152(1):123-30. Epub 2010 Oct 25.	Pain. 2011	PubMed	citation	PMID:20980103	pubmed	20980103	create date:2010/10/29 | first author:Boettger MK
RhoA/Rho kinase pathway contributes to the pathogenesis of thermal hyperalgesia in diabetic mice.	/pubmed/20980102	Ohsawa M, Aasato M, Hayashi SS, Kamei J.	Pain. 2011 Jan;152(1):114-22. Epub 2010 Oct 25.	Pain. 2011	PubMed	citation	PMID:20980102	pubmed	20980102	create date:2010/10/29 | first author:Ohsawa M
Surgical management of neuroma pain: a prospective follow-up study.	/pubmed/20974520	Stokvis A, van der Avoort DJ, van Neck JW, Hovius SE, Coert JH.	Pain. 2010 Dec;151(3):862-9. Epub 2010 Oct 25.	Pain. 2010	PubMed	citation	PMID:20974520	pubmed	20974520	create date:2010/10/27 | first author:Stokvis A
Pain in neonates is different.	/pubmed/20971562	Johnston CC, Fernandes AM, Campbell-Yeo M.	Pain. 2011 Mar;152(3 Suppl):S65-73. Epub 2010 Oct 23. Review.	Pain. 2011	PubMed	citation	PMID:20971562	pubmed	20971562	create date:2010/10/26 | first author:Johnston CC
Trajectories of pain in adolescents: a prospective cohort study.	/pubmed/20971561	Dunn KM, Jordan KP, Mancl L, Drangsholt MT, Le Resche L.	Pain. 2011 Jan;152(1):66-73. Epub 2010 Oct 23.	Pain. 2011	PubMed	citation	PMID:20971561	pubmed	20971561	create date:2010/10/26 | first author:Dunn KM
Dural afferents express acid-sensing ion channels: a role for decreased meningeal pH in migraine headache.	/pubmed/20971560	Yan J, Edelmayer RM, Wei X, De Felice M, Porreca F, Dussor G.	Pain. 2011 Jan;152(1):106-13. Epub 2010 Oct 23.	Pain. 2011	PubMed	citation	PMID:20971560	pubmed	20971560	create date:2010/10/26 | first author:Yan J
Co-administration of δ- and μ-opioid receptor agonists promotes peripheral opioid receptor function.	/pubmed/20970925	Schramm CL, Honda CN.	Pain. 2010 Dec;151(3):763-70.	Pain. 2010	PubMed	citation	PMID:20970925	pubmed	20970925	create date:2010/10/26 | first author:Schramm CL
Reference data for quantitative sensory testing (QST): refined stratification for age and a novel method for statistical comparison of group data.	/pubmed/20965658	Magerl W, Krumova EK, Baron R, Tölle T, Treede RD, Maier C.	Pain. 2010 Dec;151(3):598-605. Epub 2010 Oct 20.	Pain. 2010	PubMed	citation	PMID:20965658	pubmed	20965658	create date:2010/10/23 | first author:Magerl W
Development of a severity score for CRPS.	/pubmed/20965657	Harden RN, Bruehl S, Perez RS, Birklein F, Marinus J, Maihofner C, Lubenow T, Buvanendran A, Mackey S, Graciosa J, Mogilevski M, Ramsden C, Schlereth T, Chont M, Vatine JJ.	Pain. 2010 Dec;151(3):870-6. Epub 2010 Oct 20.	Pain. 2010	PubMed	citation	PMID:20965657	pubmed	20965657	create date:2010/10/23 | first author:Harden RN
Baroreceptor activation attenuates attentional effects on pain-evoked potentials.	/pubmed/20965656	Gray MA, Minati L, Paoletti G, Critchley HD.	Pain. 2010 Dec;151(3):853-61. Epub 2010 Oct 20.	Pain. 2010	PubMed	citation	PMID:20965656	pubmed	20965656	create date:2010/10/23 | first author:Gray MA
Pin-evoked tachycardia: a new measure of neuropathic pain.	/pubmed/20965655	Taylor BK.	Pain. 2011 Feb;152(2):245-6. Epub 2010 Oct 20. No abstract available.	Pain. 2011	PubMed	citation	PMID:20965655	pubmed	20965655	create date:2010/10/23 | first author:Taylor BK
Parent perceptions of adolescent pain expression: the adolescent pain behavior questionnaire.	/pubmed/20961688	Lynch-Jordan AM, Kashikar-Zuck S, Goldschneider KR.	Pain. 2010 Dec;151(3):834-42. Epub 2010 Oct 18.	Pain. 2010	PubMed	citation	PMID:20961688	pubmed	20961688	create date:2010/10/22 | first author:Lynch-Jordan AM
The development of fibromyalgia--I: examination of rates and predictors in patients with rheumatoid arthritis (RA).	/pubmed/20961687	Wolfe F, Häuser W, Hassett AL, Katz RS, Walitt BT.	Pain. 2011 Feb;152(2):291-9. Epub 2010 Oct 18.	Pain. 2011	PubMed	citation	PMID:20961687	pubmed	20961687	create date:2010/10/22 | first author:Wolfe F
A new target for radiofrequency neurotomy?	/pubmed/20961686	Kvarstein G.	Pain. 2011 Mar;152(3):465-6. Epub 2010 Oct 18. No abstract available.	Pain. 2011	PubMed	citation	PMID:20961686	pubmed	20961686	create date:2010/10/22 | first author:Kvarstein G
Central sensitization: implications for the diagnosis and treatment of pain.	/pubmed/20961685	Woolf CJ.	Pain. 2011 Mar;152(3 Suppl):S2-15. Epub 2010 Oct 18. Review.	Pain. 2011	PubMed	citation	PMID:20961685	pubmed	20961685	create date:2010/10/22 | first author:Woolf CJ
Understanding chronic pain in older adults: abdominal fat is where it is at.	/pubmed/20952130	Somers TJ, Wren AA, Keefe FJ.	Pain. 2011 Jan;152(1):8-9. Epub 2010 Oct 16. No abstract available.	Pain. 2011	PubMed	citation	PMID:20952130	pubmed	20952130	create date:2010/10/19 | first author:Somers TJ
TNF-α in CRPS and 'normal' trauma--significant differences between tissue and serum.	/pubmed/20947251	Krämer HH, Eberle T, Uçeyler N, Wagner I, Klonschinsky T, Müller LP, Sommer C, Birklein F.	Pain. 2011 Feb;152(2):285-90. Epub 2010 Oct 13.	Pain. 2011	PubMed	citation	PMID:20947251	pubmed	20947251	create date:2010/10/16 | first author:Krämer HH
Is duloxetine useful for central neuropathic pain?	/pubmed/20947250	Finnerup NB.	Pain. 2011 Feb;152(2):243-4. Epub 2010 Oct 13. No abstract available.	Pain. 2011	PubMed	citation	PMID:20947250	pubmed	20947250	create date:2010/10/16 | first author:Finnerup NB
Partner responses to patient pain and well behaviors and their relationship to patient pain behavior, functioning, and depression.	/pubmed/20947249	Raichle KA, Romano JM, Jensen MP.	Pain. 2011 Jan;152(1):82-8. Epub 2010 Oct 13.	Pain. 2011	PubMed	citation	PMID:20947249	pubmed	20947249	create date:2010/10/16 | first author:Raichle KA
A pilot randomized controlled trial of the Yoga of Awareness program in the management of fibromyalgia.	/pubmed/20946990	Carson JW, Carson KM, Jones KD, Bennett RM, Wright CL, Mist SD.	Pain. 2010 Nov;151(2):530-9.	Pain. 2010	PubMed	citation	PMID:20946990	pubmed	20946990	create date:2010/10/16 | first author:Carson JW
Neural bases of conditioned placebo analgesia.	/pubmed/20943318	Lui F, Colloca L, Duzzi D, Anchisi D, Benedetti F, Porro CA.	Pain. 2010 Dec;151(3):816-24. Epub 2010 Oct 12.	Pain. 2010	PubMed	citation	PMID:20943318	pubmed	20943318	create date:2010/10/15 | first author:Lui F
Pain tests provoke modality-specific cardiovascular responses in awake, unrestrained rats.	/pubmed/20943317	Rigaud M, Gemes G, Abram SE, Dean C, Hopp FA, Stucky CL, Eastwood D, Tarima S, Seagard J, Hogan QH.	Pain. 2011 Feb;152(2):274-84. Epub 2010 Oct 12.	Pain. 2011	PubMed	citation	PMID:20943317	pubmed	20943317	create date:2010/10/15 | first author:Rigaud M
Taking a peek into pain, from skin to brain with ENFD and QST.	/pubmed/20937548	Backonja MM, Lauria G.	Pain. 2010 Dec;151(3):559-60. No abstract available.	Pain. 2010	PubMed	citation	PMID:20937548	pubmed	20937548	create date:2010/10/13 | first author:Backonja MM
Pain perception and tolerance in patients with frontotemporal dementia.	/pubmed/20934811	Carlino E, Benedetti F, Rainero I, Asteggiano G, Cappa G, Tarenzi L, Vighetti S, Pollo A.	Pain. 2010 Dec;151(3):783-9. Epub 2010 Oct 8.	Pain. 2010	PubMed	citation	PMID:20934811	pubmed	20934811	create date:2010/10/12 | first author:Carlino E
Fracture induces keratinocyte activation, proliferation, and expression of pro-nociceptive inflammatory mediators.	/pubmed/20934254	Li WW, Guo TZ, Li XQ, Kingery WS, Clark JD.	Pain. 2010 Dec;151(3):843-52. Epub 2010 Oct 12.	Pain. 2010	PubMed	citation	PMID:20934254	pubmed	20934254	create date:2010/10/12 | first author:Li WW
Effect of hypnotic pain modulation on brain activity in patients with temporomandibular disorder pain.	/pubmed/20933331	Abrahamsen R, Dietz M, Lodahl S, Roepstorff A, Zachariae R, Østergaard L, Svensson P.	Pain. 2010 Dec;151(3):825-33. Epub 2010 Oct 8.	Pain. 2010	PubMed	citation	PMID:20933331	pubmed	20933331	create date:2010/10/12 | first author:Abrahamsen R
Complementary and alternative medicine in chronic pain.	/pubmed/20933330	Lee FH, Raja SN.	Pain. 2011 Jan;152(1):28-30. Epub 2010 Oct 8. Review. No abstract available.	Pain. 2011	PubMed	citation	PMID:20933330	pubmed	20933330	create date:2010/10/12 | first author:Lee FH
Cutaneous C-fiber nociceptor responses and nociceptive behaviors in aged Sprague-Dawley rats.	/pubmed/20933329	Taguchi T, Ota H, Matsuda T, Murase S, Mizumura K.	Pain. 2010 Dec;151(3):771-82. Epub 2010 Oct 8.	Pain. 2010	PubMed	citation	PMID:20933329	pubmed	20933329	create date:2010/10/12 | first author:Taguchi T
Title	URL	Description	Details	ShortDetails	Resource	Type	Identifiers	Db	EntrezUID	Properties
Are prognostic indicators for poor outcome different for acute and chronic low back pain consulters in primary care?	/pubmed/20932646	Grotle M, Foster NE, Dunn KM, Croft P.	Pain. 2010 Dec;151(3):790-7. Epub 2010 Oct 6.	Pain. 2010	PubMed	citation	PMID:20932646	pubmed	20932646	create date:2010/10/12 | first author:Grotle M
Role of the NKCC1 co-transporter in sensitization of spinal nociceptive neurons.	/pubmed/20932645	Pitcher MH, Cervero F.	Pain. 2010 Dec;151(3):756-62. Epub 2010 Oct 6.	Pain. 2010	PubMed	citation	PMID:20932645	pubmed	20932645	create date:2010/10/12 | first author:Pitcher MH
Effects of temperature on heat pain adaptation and habituation in men and women.	/pubmed/20926193	Hashmi JA, Davis KD.	Pain. 2010 Dec;151(3):737-43.	Pain. 2010	PubMed	citation	PMID:20926193	pubmed	20926193	create date:2010/10/12 | first author:Hashmi JA
Sex-specificity and estrogen-dependence of kappa opioid receptor-mediated antinociception and antihyperalgesia.	/pubmed/20926192	Lawson KP, Nag S, Thompson AD, Mokha SS.	Pain. 2010 Dec;151(3):806-15.	Pain. 2010	PubMed	citation	PMID:20926192	pubmed	20926192	create date:2010/10/12 | first author:Lawson KP
Generalized expansion of nociceptive reflex receptive fields in chronic pain patients.	/pubmed/20926191	Neziri AY, Haesler S, Petersen-Felix S, Müller M, Arendt-Nielsen L, Manresa JB, Andersen OK, Curatolo M.	Pain. 2010 Dec;151(3):798-805.	Pain. 2010	PubMed	citation	PMID:20926191	pubmed	20926191	create date:2010/10/12 | first author:Neziri AY
Mechanisms of association between obesity and chronic pain in the elderly.	/pubmed/20926190	Ray L, Lipton RB, Zimmerman ME, Katz MJ, Derby CA.	Pain. 2011 Jan;152(1):53-9.	Pain. 2011	PubMed	citation	PMID:20926190	pubmed	20926190	create date:2010/10/12 | first author:Ray L
A novel mechanism of inhibition of high-voltage activated calcium channels by α-conotoxins contributes to relief of nerve injury-induced neuropathic pain.	/pubmed/20889259	Klimis H, Adams DJ, Callaghan B, Nevin S, Alewood PF, Vaughan CW, Mozar CA, Christie MJ.	Pain. 2011 Feb;152(2):259-66.	Pain. 2011	PubMed	citation	PMID:20889259	pubmed	20889259	create date:2010/10/05 | first author:Klimis H
Reflex and pain behaviors are not equivalent: lessons from spinal cord injury.	/pubmed/20888692	Yezierski RP, Vierck CJ.	Pain. 2010 Dec;151(3):569-70. No abstract available.	Pain. 2010	PubMed	citation	PMID:20888692	pubmed	20888692	create date:2010/10/05 | first author:Yezierski RP
Increased sensitivity of group III and group IV afferents from incised muscle in vitro.	/pubmed/20888124	Xu J, Gu H, Brennan TJ.	Pain. 2010 Dec;151(3):744-55.	Pain. 2010	PubMed	citation	PMID:20888124	pubmed	20888124	create date:2010/10/05 | first author:Xu J
Persistent inflammation alters the density and distribution of voltage-activated calcium channels in subpopulations of rat cutaneous DRG neurons.	/pubmed/20884119	Lu SG, Zhang XL, Luo ZD, Gold MS.	Pain. 2010 Dec;151(3):633-43. Epub 2010 Sep 29.	Pain. 2010	PubMed	citation	PMID:20884119	pubmed	20884119	create date:2010/10/05 | first author:Lu SG
Antiallodynic effects of a confused α-conotoxin: Vc1.1 relieves neuropathic pain via off target actions on GABA(B) receptors and N-type channels.	/pubmed/20880631	Zamponi GW.	Pain. 2011 Feb;152(2):241-2. Epub 2010 Sep 28. No abstract available.	Pain. 2011	PubMed	citation	PMID:20880631	pubmed	20880631	create date:2010/10/01 | first author:Zamponi GW
Knowing you care: effects of perceived empathy and attachment style on pain perception.	/pubmed/20869808	Sambo CF, Howard M, Kopelman M, Williams S, Fotopoulou A.	Pain. 2010 Dec;151(3):687-93. Epub 2010 Sep 24. Erratum in: Pain. 2011 Mar;152(3):703.	Pain. 2010	PubMed	citation	PMID:20869808	pubmed	20869808	create date:2010/09/28 | first author:Sambo CF
Spinal-, brainstem- and cerebrally mediated responses at- and below-level of a spinal cord contusion in rats: evaluation of pain-like behavior.	/pubmed/20863621	Baastrup C, Maersk-Moller CC, Nyengaard JR, Jensen TS, Finnerup NB.	Pain. 2010 Dec;151(3):670-9. Epub 2010 Sep 21.	Pain. 2010	PubMed	citation	PMID:20863621	pubmed	20863621	create date:2010/09/25 | first author:Baastrup C
Internet-enhanced management of fibromyalgia: a randomized controlled trial.	/pubmed/20855168	Williams DA, Kuper D, Segar M, Mohan N, Sheth M, Clauw DJ.	Pain. 2010 Dec;151(3):694-702. Epub 2010 Sep 19.	Pain. 2010	PubMed	citation	PMID:20855168	pubmed	20855168	create date:2010/09/22 | first author:Williams DA
Clinical trials in interventional pain management: optimizing chances for success?	/pubmed/20851522	Van Zundert J, Van Boxem K, Joosten EA, Kessels A.	Pain. 2010 Dec;151(3):571-4. Epub 2010 Sep 18. Review. No abstract available.	Pain. 2010	PubMed	citation	PMID:20851522	pubmed	20851522	create date:2010/09/21 | first author:Van Zundert J
Association of self-reported painful symptoms with clinical and neurophysiologic signs in HIV-associated sensory neuropathy.	/pubmed/20851521	Robinson-Papp J, Morgello S, Vaida F, Fitzsimons C, Simpson DM, Elliott KJ, Al-Lozi M, Gelman BB, Clifford D, Marra CM, McCutchan JA, Atkinson JH, Dworkin RH, Grant I, Ellis R.	Pain. 2010 Dec;151(3):732-6. Epub 2010 Sep 20.	Pain. 2010	PubMed	citation	PMID:20851521	pubmed	20851521	create date:2010/09/21 | first author:Robinson-Papp J
Assessment of brain responses to innocuous and noxious electrical forepaw stimulation in mice using BOLD fMRI.	/pubmed/20851520	Bosshard SC, Baltes C, Wyss MT, Mueggler T, Weber B, Rudin M.	Pain. 2010 Dec;151(3):655-63. Epub 2010 Sep 20.	Pain. 2010	PubMed	citation	PMID:20851520	pubmed	20851520	create date:2010/09/21 | first author:Bosshard SC
NeuPSIG guidelines on neuropathic pain assessment.	/pubmed/20851519	Haanpää M, Attal N, Backonja M, Baron R, Bennett M, Bouhassira D, Cruccu G, Hansson P, Haythornthwaite JA, Iannetti GD, Jensen TS, Kauppila T, Nurmikko TJ, Rice AS, Rowbotham M, Serra J, Sommer C, Smith BH, Treede RD.	Pain. 2011 Jan;152(1):14-27. Epub 2010 Sep 19. Review.	Pain. 2011	PubMed	citation	PMID:20851519	pubmed	20851519	create date:2010/09/21 | first author:Haanpää M
Variation in quantitative sensory testing and epidermal nerve fiber density in repeated measurements.	/pubmed/20851518	Selim MM, Wendelschafer-Crabb G, Hodges JS, Simone DA, Foster SX, Vanhove GF, Kennedy WR.	Pain. 2010 Dec;151(3):575-81. Epub 2010 Sep 20.	Pain. 2010	PubMed	citation	PMID:20851518	pubmed	20851518	create date:2010/09/21 | first author:Selim MM
Neonatal colon insult alters growth factor expression and TRPA1 responses in adult mice.	/pubmed/20850221	Christianson JA, Bielefeldt K, Malin SA, Davis BM.	Pain. 2010 Nov;151(2):540-9. Epub 2010 Sep 17.	Pain. 2010	PubMed	citation	PMID:20850221	pubmed	20850221	create date:2010/09/21 | first author:Christianson JA
Attentional and emotional mechanisms related to pain as predictors of chronic postoperative pain: a comparison with other psychological and physiological predictors.	/pubmed/20850220	Lautenbacher S, Huber C, Schöfer D, Kunz M, Parthum A, Weber PG, Roman C, Griessinger N, Sittl R.	Pain. 2010 Dec;151(3):722-31. Epub 2010 Sep 17.	Pain. 2010	PubMed	citation	PMID:20850220	pubmed	20850220	create date:2010/09/21 | first author:Lautenbacher S
The measurement of pain in intensive care unit: comparison of 5 self-report intensity scales.	/pubmed/20843604	Chanques G, Viel E, Constantin JM, Jung B, de Lattre S, Carr J, Cissé M, Lefrant JY, Jaber S.	Pain. 2010 Dec;151(3):711-21. Epub 2010 Sep 16.	Pain. 2010	PubMed	citation	PMID:20843604	pubmed	20843604	create date:2010/09/17 | first author:Chanques G
Endocannabinoid involvement in endometriosis.	/pubmed/20833475	Dmitrieva N, Nagabukuro H, Resuehr D, Zhang G, McAllister SL, McGinty KA, Mackie K, Berkley KJ.	Pain. 2010 Dec;151(3):703-10. Epub 2010 Sep 15.	Pain. 2010	PubMed	citation	PMID:20833475	pubmed	20833475	create date:2010/09/14 | first author:Dmitrieva N
The daily impact of pain from metastatic breast cancer on spousal relationships: a dyadic electronic diary study.	/pubmed/20833474	Badr H, Laurenceau JP, Schart L, Basen-Engquist K, Turk D.	Pain. 2010 Dec;151(3):644-54. Epub 2010 Sep 15.	Pain. 2010	PubMed	citation	PMID:20833474	pubmed	20833474	create date:2010/09/14 | first author:Badr H
Disentangling the complex relations among caregiver and adolescent responses to adolescent chronic pain.	/pubmed/20833472	Vowles KE, Cohen LL, McCracken LM, Eccleston C.	Pain. 2010 Dec;151(3):680-6. Epub 2010 Sep 15.	Pain. 2010	PubMed	citation	PMID:20833472	pubmed	20833472	create date:2010/09/14 | first author:Vowles KE
Dropouts and sub-groups--statistics can help but not cure.	/pubmed/20832943	Croft P, Froud R, Lewis AM.	Pain. 2010 Dec;151(3):563-4. Epub 2010 Sep 15. No abstract available.	Pain. 2010	PubMed	citation	PMID:20832943	pubmed	20832943	create date:2010/09/14 | first author:Croft P
Sensitized peripheral nociception in experimental diabetes of the rat.	/pubmed/20832942	Fuchs D, Birklein F, Reeh PW, Sauer SK.	Pain. 2010 Nov;151(2):496-505. Epub 2010 Sep 15.	Pain. 2010	PubMed	citation	PMID:20832942	pubmed	20832942	create date:2010/09/14 | first author:Fuchs D
Self-reported somatosensory symptoms of neuropathic pain in fibromyalgia and chronic widespread pain correlate with tender point count and pressure-pain thresholds.	/pubmed/20832941	Amris K, Jespersen A, Bliddal H.	Pain. 2010 Dec;151(3):664-9. Epub 2010 Sep 15.	Pain. 2010	PubMed	citation	PMID:20832941	pubmed	20832941	create date:2010/09/14 | first author:Amris K
Pain behavior in the formalin test persists after ablation of the great majority of C-fiber nociceptors.	/pubmed/20832171	Shields SD, Cavanaugh DJ, Lee H, Anderson DJ, Basbaum AI.	Pain. 2010 Nov;151(2):422-9. Epub 2010 Sep 15.	Pain. 2010	PubMed	citation	PMID:20832171	pubmed	20832171	create date:2010/09/14 | first author:Shields SD
Possible contribution of vascular innervation to somatic sensory function.	/pubmed/20828934	Nolano M, Donadio V, Provitera V, Santoro L.	Pain. 2010 Nov;151(2):552-3; author reply 553-4. Epub 2010 Sep 9. No abstract available.	Pain. 2010	PubMed	citation	PMID:20828934	pubmed	20828934	create date:2010/09/11 | first author:Nolano M
Questions about Turner et al. Spinal cord stimulation for failed back surgery syndrome: outcomes in a worker's compensation setting.	/pubmed/20826054	North RB, Shipley J, Taylor RS, Eldabe S.	Pain. 2010 Nov;151(2):550-1; author reply 551-2. Epub 2010 Sep 9. No abstract available.	Pain. 2010	PubMed	citation	PMID:20826054	pubmed	20826054	create date:2010/09/10 | first author:North RB
Regarding Bell and Moore, intravenous ketamine for CRPS: making too much of too little? Pain 2010;150:10-11.	/pubmed/20826053	Kirkpatrick AF, Lubenow T.	Pain. 2010 Nov;151(2):556; author reply 556-7. Epub 2010 Sep 9. No abstract available.	Pain. 2010	PubMed	citation	PMID:20826053	pubmed	20826053	create date:2010/09/10 | first author:Kirkpatrick AF
Who gets high-dose opioid therapy for chronic non-cancer pain?	/pubmed/20826051	Sullivan MD.	Pain. 2010 Dec;151(3):567-8. Epub 2010 Sep 9. No abstract available.	Pain. 2010	PubMed	citation	PMID:20826051	pubmed	20826051	create date:2010/09/10 | first author:Sullivan MD
The interactions between spatial summation and DNIC: effect of the distance between two painful stimuli and attentional factors on pain perception.	/pubmed/20822850	Defrin R, Tsedek I, Lugasi I, Moriles I, Urca G.	Pain. 2010 Nov;151(2):489-95. Epub 2010 Sep 6.	Pain. 2010	PubMed	citation	PMID:20822850	pubmed	20822850	create date:2010/09/09 | first author:Defrin R
Fentanyl for breakthrough cancer pain--what's new?	/pubmed/20817402	Hagelberg NM, Olkkola KT.	Pain. 2010 Dec;151(3):565-6. No abstract available.	Pain. 2010	PubMed	citation	PMID:20817402	pubmed	20817402	create date:2010/09/08 | first author:Hagelberg NM
The relationship of demographic and psychosocial variables to pain-related outcomes in a rural chronic pain population.	/pubmed/20817401	Day MA, Thorn BE.	Pain. 2010 Nov;151(2):467-74.	Pain. 2010	PubMed	citation	PMID:20817401	pubmed	20817401	create date:2010/09/08 | first author:Day MA
Topographical differences in distribution and responsiveness of trigeminal sensitivity within the human nasal mucosa.	/pubmed/20817356	Meusel T, Negoias S, Scheibe M, Hummel T.	Pain. 2010 Nov;151(2):516-21.	Pain. 2010	PubMed	citation	PMID:20817356	pubmed	20817356	create date:2010/09/08 | first author:Meusel T
How the number of learning trials affects placebo and nocebo responses.	/pubmed/20817355	Colloca L, Petrovic P, Wager TD, Ingvar M, Benedetti F.	Pain. 2010 Nov;151(2):430-9.	Pain. 2010	PubMed	citation	PMID:20817355	pubmed	20817355	create date:2010/09/08 | first author:Colloca L
Brain correlates of stress-induced analgesia.	/pubmed/20817354	Yilmaz P, Diers M, Diener S, Rance M, Wessa M, Flor H.	Pain. 2010 Nov;151(2):522-9.	Pain. 2010	PubMed	citation	PMID:20817354	pubmed	20817354	create date:2010/09/08 | first author:Yilmaz P
Populations of inhibitory and excitatory interneurons in lamina II of the adult rat spinal dorsal horn revealed by a combined electrophysiological and anatomical approach.	/pubmed/20817353	Yasaka T, Tiong SY, Hughes DI, Riddell JS, Todd AJ.	Pain. 2010 Nov;151(2):475-88.	Pain. 2010	PubMed	citation	PMID:20817353	pubmed	20817353	create date:2010/09/08 | first author:Yasaka T
The persistence of pain behaviors in patients with chronic back pain is independent of pain and psychological factors.	/pubmed/20813461	Martel MO, Thibault P, Sullivan MJ.	Pain. 2010 Nov;151(2):330-6. Epub 2010 Sep 1.	Pain. 2010	PubMed	citation	PMID:20813461	pubmed	20813461	create date:2010/09/04 | first author:Martel MO
Response to Drs. Bell and Moore commentary regarding the use of intravenous ketamine for CRPS.	/pubmed/20813460	Schwartzman RJ.	Pain. 2010 Nov;151(2):554-5; author reply 556-7. Epub 2010 Sep 1. No abstract available.	Pain. 2010	PubMed	citation	PMID:20813460	pubmed	20813460	create date:2010/09/04 | first author:Schwartzman RJ
Direct blockade of inflammatory hypernociception by peripheral A1 adenosine receptors: involvement of the NO/cGMP/PKG/KATP signaling pathway.	/pubmed/20813459	Lima FO, Souza GR, Verri WA Jr, Parada CA, Ferreira SH, Cunha FQ, Cunha TM.	Pain. 2010 Nov;151(2):506-15. Epub 2010 Sep 1.	Pain. 2010	PubMed	citation	PMID:20813459	pubmed	20813459	create date:2010/09/04 | first author:Lima FO
Numbers-needed-to-treat analyses--do timing, dropouts, and outcome matter? Pooled analysis of two randomized, placebo-controlled chronic low back pain trials.	/pubmed/20810214	Moore RA, Smugar SS, Wang H, Peloso PM, Gammaitoni A.	Pain. 2010 Dec;151(3):592-7.	Pain. 2010	PubMed	citation	PMID:20810214	pubmed	20810214	create date:2010/09/03 | first author:Moore RA
Clinical characteristics of veterans prescribed high doses of opioid medications for chronic non-cancer pain.	/pubmed/20801580	Morasco BJ, Duckart JP, Carr TP, Deyo RA, Dobscha SK.	Pain. 2010 Dec;151(3):625-32.	Pain. 2010	PubMed	citation	PMID:20801580	pubmed	20801580	create date:2010/08/31 | first author:Morasco BJ
Increased excitability and spontaneous activity of rat sensory neurons following in vitro stimulation of sympathetic fiber sprouts in the isolated dorsal root ganglion.	/pubmed/20800969	Xie W, Strong JA, Zhang JM.	Pain. 2010 Nov;151(2):447-59. Epub 2010 Aug 30.	Pain. 2010	PubMed	citation	PMID:20800969	pubmed	20800969	create date:2010/08/31 | first author:Xie W
Prevention of medication overuse in patients with migraine.	/pubmed/20800968	Fritsche G, Frettlöh J, Hüppe M, Dlugaj M, Matatko N, Gaul C, Diener HC; Study Group.	Pain. 2010 Nov;151(2):404-13. Epub 2010 Aug 30.	Pain. 2010	PubMed	citation	PMID:20800968	pubmed	20800968	create date:2010/08/31 | first author:Fritsche G
Psychological approaches are effective for fibromyalgia: remaining issues and challenges.	/pubmed/20800359	Nicassio PM.	Pain. 2010 Nov;151(2):245-6. Epub 2010 Aug 25. No abstract available.	Pain. 2010	PubMed	citation	PMID:20800359	pubmed	20800359	create date:2010/08/31 | first author:Nicassio PM
A multicenter, placebo-controlled, double-blind, multiple-crossover study of Fentanyl Pectin Nasal Spray (FPNS) in the treatment of breakthrough cancer pain.	/pubmed/20800358	Portenoy RK, Burton AW, Gabrail N, Taylor D; Fentanyl Pectin Nasal Spray 043 Study Group.	Pain. 2010 Dec;151(3):617-24. Epub 2010 Aug 25.	Pain. 2010	PubMed	citation	PMID:20800358	pubmed	20800358	create date:2010/08/31 | first author:Portenoy RK
Neuropathic pain-like alterations in muscle nociceptor function associated with vibration-induced muscle pain.	/pubmed/20800357	Chen X, Green PG, Levine JD.	Pain. 2010 Nov;151(2):460-6. Epub 2010 Aug 25.	Pain. 2010	PubMed	citation	PMID:20800357	pubmed	20800357	create date:2010/08/31 | first author:Chen X
Title	URL	Description	Details	ShortDetails	Resource	Type	Identifiers	Db	EntrezUID	Properties
Mildly negative social encounters reduce physical pain sensitivity.	/pubmed/20800356	Borsook TK, MacDonald G.	Pain. 2010 Nov;151(2):372-7. Epub 2010 Aug 25.	Pain. 2010	PubMed	citation	PMID:20800356	pubmed	20800356	create date:2010/08/31 | first author:Borsook TK
Activity-related summation of pain and functional disability in patients with whiplash injuries.	/pubmed/20797819	Sullivan MJ, Larivière C, Simmonds M.	Pain. 2010 Nov;151(2):440-6. Epub 2010 Aug 24.	Pain. 2010	PubMed	citation	PMID:20797819	pubmed	20797819	create date:2010/08/28 | first author:Sullivan MJ
A hairy situation - at least in females.	/pubmed/20739125	Pogatzki-Zahn E.	Pain. 2010 Nov;151(2):243-4. Epub 2010 Aug 23. No abstract available.	Pain. 2010	PubMed	citation	PMID:20739125	pubmed	20739125	create date:2010/08/27 | first author:Pogatzki-Zahn E
Neuronal hyperexcitability in the dorsal horn after painful facet joint injury.	/pubmed/20739124	Quinn KP, Dong L, Golder FJ, Winkelstein BA.	Pain. 2010 Nov;151(2):414-21. Epub 2010 Aug 23.	Pain. 2010	PubMed	citation	PMID:20739124	pubmed	20739124	create date:2010/08/27 | first author:Quinn KP
Characterization of the acute and persistent pain state present in K/BxN serum transfer arthritis.	/pubmed/20739123	Christianson CA, Corr M, Firestein GS, Mobargha A, Yaksh TL, Svensson CI.	Pain. 2010 Nov;151(2):394-403. Epub 2010 Aug 23.	Pain. 2010	PubMed	citation	PMID:20739123	pubmed	20739123	create date:2010/08/27 | first author:Christianson CA
Close encounters of the third kind: evidence for contact with TNF-alpha.	/pubmed/20739122	Jasmin L, Ohara PT.	Pain. 2010 Nov;151(2):241-2. Epub 2010 Aug 23. No abstract available.	Pain. 2010	PubMed	citation	PMID:20739122	pubmed	20739122	create date:2010/08/27 | first author:Jasmin L
Bilateral activation of the trigeminothalamic tract by acute orofacial cutaneous and muscle pain in humans.	/pubmed/20732744	Nash PG, Macefield VG, Klineberg IJ, Gustin SM, Murray GM, Henderson LA.	Pain. 2010 Nov;151(2):384-93. Epub 2010 Aug 21.	Pain. 2010	PubMed	citation	PMID:20732744	pubmed	20732744	create date:2010/08/25 | first author:Nash PG
Botulinum neurotoxin type A (BoNTA) decreases the mechanical sensitivity of nociceptors and inhibits neurogenic vasodilation in a craniofacial muscle targeted for migraine prophylaxis.	/pubmed/20728992	Gazerani P, Au S, Dong X, Kumar U, Arendt-Nielsen L, Cairns BE.	Pain. 2010 Dec;151(3):606-16. Epub 2010 Aug 21.	Pain. 2010	PubMed	citation	PMID:20728992	pubmed	20728992	create date:2010/08/24 | first author:Gazerani P
Deciphering the role of endogenous opioids in high-frequency TENS using low and high doses of naloxone.	/pubmed/20728275	Leonard G, Goffaux P, Marchand S.	Pain. 2010 Oct;151(1):215-9. Epub 2010 Aug 21.	Pain. 2010	PubMed	citation	PMID:20728275	pubmed	20728275	create date:2010/08/24 | first author:Leonard G
Psychological treatments for fibromyalgia: a meta-analysis.	/pubmed/20727679	Glombiewski JA, Sawyer AT, Gutermann J, Koenig K, Rief W, Hofmann SG.	Pain. 2010 Nov;151(2):280-95. Epub 2010 Aug 19.	Pain. 2010	PubMed	citation	PMID:20727679	pubmed	20727679	create date:2010/08/24 | first author:Glombiewski JA
Differential distribution of activated spinal neurons containing glycine and/or GABA and expressing c-fos in acute and chronic pain models.	/pubmed/20727678	Hossaini M, Duraku LS, Saraç C, Jongen JL, Holstege JC.	Pain. 2010 Nov;151(2):356-65. Epub 2010 Aug 19.	Pain. 2010	PubMed	citation	PMID:20727678	pubmed	20727678	create date:2010/08/24 | first author:Hossaini M
Opioids for workers with an acute episode of low-back pain.	/pubmed/20727677	Furlan AD, Carnide N.	Pain. 2010 Oct;151(1):1-2. Epub 2010 Aug 19. No abstract available.	Pain. 2010	PubMed	citation	PMID:20727677	pubmed	20727677	create date:2010/08/24 | first author:Furlan AD
Temporal daily associations between pain and sleep in adolescents with chronic pain versus healthy adolescents.	/pubmed/20719433	Lewandowski AS, Palermo TM, De la Motte S, Fu R.	Pain. 2010 Oct;151(1):220-5. Epub 2010 Aug 16.	Pain. 2010	PubMed	citation	PMID:20719433	pubmed	20719433	create date:2010/08/20 | first author:Lewandowski AS
Enhanced scratching evoked by PAR-2 agonist and 5-HT but not histamine in a mouse model of chronic dry skin itch.	/pubmed/20709455	Akiyama T, Carstens MI, Carstens E.	Pain. 2010 Nov;151(2):378-83. Epub 2010 Aug 14.	Pain. 2010	PubMed	citation	PMID:20709455	pubmed	20709455	create date:2010/08/17 | first author:Akiyama T
Mechanisms involved in IL-6-induced muscular mechanical hyperalgesia in mice.	/pubmed/20709454	Manjavachi MN, Motta EM, Marotta DM, Leite DF, Calixto JB.	Pain. 2010 Nov;151(2):345-55. Epub 2010 Aug 14.	Pain. 2010	PubMed	citation	PMID:20709454	pubmed	20709454	create date:2010/08/17 | first author:Manjavachi MN
Prevalence of musculoskeletal pain in the general Swedish population from 1968 to 2002: age, period, and cohort patterns.	/pubmed/20708842	Ahacic K, Kåreholt I.	Pain. 2010 Oct;151(1):206-14. Epub 2010 Aug 13.	Pain. 2010	PubMed	citation	PMID:20708842	pubmed	20708842	create date:2010/08/17 | first author:Ahacic K
Noxious heat evokes stronger sharp and annoying sensations in women than men in hairy skin but not in glabrous skin.	/pubmed/20705394	Hashmi JA, Davis KD.	Pain. 2010 Nov;151(2):323-9. Epub 2010 Aug 11.	Pain. 2010	PubMed	citation	PMID:20705394	pubmed	20705394	create date:2010/08/14 | first author:Hashmi JA
The course of opioid prescribing for a new episode of disabling low back pain: opioid features and dose escalation.	/pubmed/20705393	Cifuentes M, Webster B, Genevay S, Pransky G.	Pain. 2010 Oct;151(1):22-9. Epub 2010 Aug 11.	Pain. 2010	PubMed	citation	PMID:20705393	pubmed	20705393	create date:2010/08/14 | first author:Cifuentes M
Julia's placebo effect.	/pubmed/20705216	Bachiocco V, Mondardini MC.	Pain. 2010 Sep;150(3):582-5.	Pain. 2010	PubMed	citation	PMID:20705216	pubmed	20705216	create date:2010/08/14 | first author:Bachiocco V
The evidence for pharmacological treatment of neuropathic pain.	/pubmed/20705215	Finnerup NB, Sindrup SH, Jensen TS.	Pain. 2010 Sep;150(3):573-81.	Pain. 2010	PubMed	citation	PMID:20705215	pubmed	20705215	create date:2010/08/14 | first author:Finnerup NB
Brain morphological changes associated with cyclic menstrual pain.	/pubmed/20705214	Tu CH, Niddam DM, Chao HT, Chen LF, Chen YS, Wu YT, Yeh TC, Lirng JF, Hsieh JC.	Pain. 2010 Sep;150(3):462-8.	Pain. 2010	PubMed	citation	PMID:20705214	pubmed	20705214	create date:2010/08/14 | first author:Tu CH
Health care providers communicate less well with patients with chronic low back pain--a study of encounters at a back pain clinic in Denmark.	/pubmed/20705213	Gulbrandsen P, Madsen HB, Benth JS, Laerum E.	Pain. 2010 Sep;150(3):458-61.	Pain. 2010	PubMed	citation	PMID:20705213	pubmed	20705213	create date:2010/08/14 | first author:Gulbrandsen P
The necessity of animal models in pain research.	/pubmed/20696526	Mogil JS, Davis KD, Derbyshire SW.	Pain. 2010 Oct;151(1):12-7. Epub 2010 Aug 8. Review.	Pain. 2010	PubMed	citation	PMID:20696526	pubmed	20696526	create date:2010/08/11 | first author:Mogil JS
A peripherally restricted cannabinoid receptor agonist produces robust anti-nociceptive effects in rodent models of inflammatory and neuropathic pain.	/pubmed/20696525	Yu XH, Cao CQ, Martino G, Puma C, Morinville A, St-Onge S, Lessard E, Perkins MN, Laird JM.	Pain. 2010 Nov;151(2):337-44. Epub 2010 Aug 8.	Pain. 2010	PubMed	citation	PMID:20696525	pubmed	20696525	create date:2010/08/11 | first author:Yu XH
Modifiable risk factors for incidence of pain in older adults.	/pubmed/20696524	Shi Y, Hooten WM, Roberts RO, Warner DO.	Pain. 2010 Nov;151(2):366-71. Epub 2010 Aug 8.	Pain. 2010	PubMed	citation	PMID:20696524	pubmed	20696524	create date:2010/08/11 | first author:Shi Y
Spinal cord protein interacting with C kinase 1 is required for the maintenance of complete Freund's adjuvant-induced inflammatory pain but not for incision-induced post-operative pain.	/pubmed/20696523	Atianjoh FE, Yaster M, Zhao X, Takamiya K, Xia J, Gauda EB, Huganir RL, Tao YX.	Pain. 2010 Oct;151(1):226-34. Epub 2010 Aug 8.	Pain. 2010	PubMed	citation	PMID:20696523	pubmed	20696523	create date:2010/08/11 | first author:Atianjoh FE
Small fibre impairment predicts neuropathic pain in Guillain-Barré syndrome.	/pubmed/20696121	Martinez V, Fletcher D, Martin F, Orlikowski D, Sharshar T, Chauvin M, Bouhassira D, Attal N.	Pain. 2010 Oct;151(1):53-60. Epub 2010 Jun 17.	Pain. 2010	PubMed	citation	PMID:20696121	pubmed	20696121	create date:2010/08/11 | first author:Martinez V
Anti-inflammatory treatment of Complex Regional Pain Syndrome.	/pubmed/20692766	Fischer SG, Zuurmond WW, Birklein F, Loer SA, Perez RS.	Pain. 2010 Nov;151(2):251-6. Epub 2010 Aug 7. Review. No abstract available.	Pain. 2010	PubMed	citation	PMID:20692766	pubmed	20692766	create date:2010/08/10 | first author:Fischer SG
Reassessment of neuropathic pain in light of its revised definition: possible implications and consequences.	/pubmed/20692098	Eisenberg E.	Pain. 2011 Jan;152(1):2-3. Epub 2010 Aug 9. No abstract available.	Pain. 2011	PubMed	citation	PMID:20692098	pubmed	20692098	create date:2010/08/10 | first author:Eisenberg E
Do sex differences exist in opioid analgesia? A systematic review and meta-analysis of human experimental and clinical studies.	/pubmed/20692097	Niesters M, Dahan A, Kest B, Zacny J, Stijnen T, Aarts L, Sarton E.	Pain. 2010 Oct;151(1):61-8. Epub 2010 Aug 9. Review.	Pain. 2010	PubMed	citation	PMID:20692097	pubmed	20692097	create date:2010/08/10 | first author:Niesters M
Calcitonin gene-related peptide as a regulator of neuronal CaMKII-CREB, microglial p38-NFκB and astroglial ERK-Stat1/3 cascades mediating the development of tolerance to morphine-induced analgesia.	/pubmed/20691540	Wang Z, Ma W, Chabot JG, Quirion R.	Pain. 2010 Oct;151(1):194-205. Epub 2010 Aug 5.	Pain. 2010	PubMed	citation	PMID:20691540	pubmed	20691540	create date:2010/08/10 | first author:Wang Z
Changes in expression of NMDA-NR1 receptor subunits in the rostral ventromedial medulla modulate pain behaviors.	/pubmed/20688433	Da Silva LF, Walder RY, Davidson BL, Wilson SP, Sluka KA.	Pain. 2010 Oct;151(1):155-61. Epub 2010 Aug 4.	Pain. 2010	PubMed	citation	PMID:20688433	pubmed	20688433	create date:2010/08/07 | first author:Da Silva LF
Above-level mechanical hyperalgesia in rats develops after incomplete spinal cord injury but not after cord transection, and is reversed by amitriptyline, morphine and gabapentin.	/pubmed/20675054	Densmore VS, Kalous A, Keast JR, Osborne PB.	Pain. 2010 Oct;151(1):184-93. Epub 2010 Aug 1.	Pain. 2010	PubMed	citation	PMID:20675054	pubmed	20675054	create date:2010/08/03 | first author:Densmore VS
Role of peripheral endothelin receptors in an animal model of complex regional pain syndrome type 1 (CRPS-I).	/pubmed/20675053	Millecamps M, Laferrière A, Ragavendran JV, Stone LS, Coderre TJ.	Pain. 2010 Oct;151(1):174-83. Epub 2010 Aug 1.	Pain. 2010	PubMed	citation	PMID:20675053	pubmed	20675053	create date:2010/08/03 | first author:Millecamps M
When does nerve injury hurt?	/pubmed/20674176	Sommer C.	Pain. 2010 Dec;151(3):561-2. Epub 2010 Jul 31. No abstract available.	Pain. 2010	PubMed	citation	PMID:20674176	pubmed	20674176	create date:2010/08/03 | first author:Sommer C
Changes in undamaged fibers following peripheral nerve injury: a role for TNF-α.	/pubmed/20674175	Dussor G.	Pain. 2010 Nov;151(2):237-8. Epub 2010 Jul 31. No abstract available.	Pain. 2010	PubMed	citation	PMID:20674175	pubmed	20674175	create date:2010/08/03 | first author:Dussor G
e-Health and chronic pain management: current status and developments.	/pubmed/20674174	Keogh E, Rosser BA, Eccleston C.	Pain. 2010 Oct;151(1):18-21. Epub 2010 Jul 31. Review. No abstract available.	Pain. 2010	PubMed	citation	PMID:20674174	pubmed	20674174	create date:2010/08/03 | first author:Keogh E
Visceral pain - still an enigma?	/pubmed/20673612	Jänig W.	Pain. 2010 Nov;151(2):239-40. Epub 2010 Jul 29. No abstract available.	Pain. 2010	PubMed	citation	PMID:20673612	pubmed	20673612	create date:2010/08/03 | first author:Jänig W
Reducing the risk of opioid misuse in persistent pain: commentary on Jamison et al.	/pubmed/20656407	Kalso E, Hearn L, Williams AC.	Pain. 2010 Sep;150(3):375-6. Epub 2010 Jul 24. No abstract available.	Pain. 2010	PubMed	citation	PMID:20656407	pubmed	20656407	create date:2010/07/27 | first author:Kalso E
Brief cognitive-behavioral treatment for TMD pain: long-term outcomes and moderators of treatment.	/pubmed/20655662	Litt MD, Shafer DM, Kreutzer DL.	Pain. 2010 Oct;151(1):110-6. Epub 2010 Jul 23.	Pain. 2010	PubMed	citation	PMID:20655662	pubmed	20655662	create date:2010/07/27 | first author:Litt MD
Inhibition of trigeminovascular dural nociceptive afferents by Ca(2+)-activated K(+) (MaxiK/BK(Ca)) channel opening.	/pubmed/20655661	Akerman S, Holland PR, Lasalandra MP, Goadsby PJ.	Pain. 2010 Oct;151(1):128-36. Epub 2010 Jul 23.	Pain. 2010	PubMed	citation	PMID:20655661	pubmed	20655661	create date:2010/07/27 | first author:Akerman S
German Randomized Acupuncture Trial for chronic shoulder pain (GRASP) - a pragmatic, controlled, patient-blinded, multi-centre trial in an outpatient care environment.	/pubmed/20655660	Molsberger AF, Schneider T, Gotthardt H, Drabik A.	Pain. 2010 Oct;151(1):146-54. Epub 2010 Jul 23.	Pain. 2010	PubMed	citation	PMID:20655660	pubmed	20655660	create date:2010/07/27 | first author:Molsberger AF
Chronic pain and sensorimotor deficits following peripheral nerve injury.	/pubmed/20655145	Taylor KS, Anastakis DJ, Davis KD.	Pain. 2010 Dec;151(3):582-91. Epub 2010 Jul 23.	Pain. 2010	PubMed	citation	PMID:20655145	pubmed	20655145	create date:2010/07/27 | first author:Taylor KS
Work and neck pain: a prospective study of psychological, social, and mechanical risk factors.	/pubmed/20655144	Christensen JO, Knardahl S.	Pain. 2010 Oct;151(1):162-73. Epub 2010 Jul 23.	Pain. 2010	PubMed	citation	PMID:20655144	pubmed	20655144	create date:2010/07/27 | first author:Christensen JO
The grade in physical education in adolescence as predictor for musculoskeletal pain diagnoses three decades later.	/pubmed/20650564	Timpka S, Petersson IF, Englund M.	Pain. 2010 Sep;150(3):414-9. Epub 2010 Jul 22.	Pain. 2010	PubMed	citation	PMID:20650564	pubmed	20650564	create date:2010/07/24 | first author:Timpka S
Chronic widespread pain is associated with slower cognitive processing speed in middle-aged and older European men.	/pubmed/20646831	Lee DM, Pendleton N, Tajar A, O'Neill TW, O'Connor DB, Bartfai G, Boonen S, Casanueva FF, Finn JD, Forti G, Giwercman A, Han TS, Huhtaniemi IT, Kula K, Lean ME, Punab M, Silman AJ, Vanderschueren D, Moseley CM, Wu FC, McBeth J; EMAS Study Group.	Pain. 2010 Oct;151(1):30-6. Epub 2010 Jun 19.	Pain. 2010	PubMed	citation	PMID:20646831	pubmed	20646831	create date:2010/07/22 | first author:Lee DM
TNF-α contributes to up-regulation of Nav1.3 and Nav1.8 in DRG neurons following motor fiber injury.	/pubmed/20638792	He XH, Zang Y, Chen X, Pang RP, Xu JT, Zhou X, Wei XH, Li YY, Xin WJ, Qin ZH, Liu XG.	Pain. 2010 Nov;151(2):266-79. Epub 2010 Jul 17.	Pain. 2010	PubMed	citation	PMID:20638792	pubmed	20638792	create date:2010/07/20 | first author:He XH
A new utensil in our toolbox: exploring the role of IL-6 in pain using a naturally occurring antagonist.	/pubmed/20638791	Chessell I, Hatcher J, Hughes J.	Pain. 2010 Nov;151(2):235-6. Epub 2010 Jul 17. No abstract available.	Pain. 2010	PubMed	citation	PMID:20638791	pubmed	20638791	create date:2010/07/20 | first author:Chessell I
Who is going to be diagnosed with musculoskeletal problem in adulthood? Take a look at high school grades in physical education.	/pubmed/20638180	Trudeau F.	Pain. 2010 Sep;150(3):379. Epub 2010 Jul 16. No abstract available.	Pain. 2010	PubMed	citation	PMID:20638180	pubmed	20638180	create date:2010/07/20 | first author:Trudeau F
Colitis elicits differential changes in the expression levels of receptor tyrosine kinase TrkA and TrkB in colonic afferent neurons: a possible involvement of axonal transport.	/pubmed/20638179	Qiao LY, Grider JR.	Pain. 2010 Oct;151(1):117-27. Epub 2010 Jul 16.	Pain. 2010	PubMed	citation	PMID:20638179	pubmed	20638179	create date:2010/07/20 | first author:Qiao LY
Title	URL	Description	Details	ShortDetails	Resource	Type	Identifiers	Db	EntrezUID	Properties
Neuronal mechanisms during repetitive trigemino-nociceptive stimulation in migraine patients.	/pubmed/20638178	Aderjan D, Stankewitz A, May A.	Pain. 2010 Oct;151(1):97-103. Epub 2010 Jul 16.	Pain. 2010	PubMed	citation	PMID:20638178	pubmed	20638178	create date:2010/07/20 | first author:Aderjan D
Viscero-visceral hyperalgesia: characterization in different clinical models.	/pubmed/20638177	Giamberardino MA, Costantini R, Affaitati G, Fabrizio A, Lapenna D, Tafuri E, Mezzetti A.	Pain. 2010 Nov;151(2):307-22. Epub 2010 Jul 16.	Pain. 2010	PubMed	citation	PMID:20638177	pubmed	20638177	create date:2010/07/20 | first author:Giamberardino MA
Sensory profiles: the cliché and the challenge.	/pubmed/20637544	Serra J.	Pain. 2010 Sep;150(3):384-5. Epub 2010 Jul 15. No abstract available.	Pain. 2010	PubMed	citation	PMID:20637544	pubmed	20637544	create date:2010/07/20 | first author:Serra J
Reversal of neuropathic pain by HSV-1-mediated decrease of noradrenaline in a pain facilitatory area of the brain.	/pubmed/20637543	Martins I, Costa-Araújo S, Fadel J, Wilson SP, Lima D, Tavares I.	Pain. 2010 Oct;151(1):137-45. Epub 2010 Jul 15.	Pain. 2010	PubMed	citation	PMID:20637543	pubmed	20637543	create date:2010/07/20 | first author:Martins I
Painful numbers - the ability of the pain system to encode complex skin stimuli.	/pubmed/20630657	Schlereth T.	Pain. 2010 Oct;151(1):7-8. Epub 2010 Jul 13. No abstract available.	Pain. 2010	PubMed	citation	PMID:20630657	pubmed	20630657	create date:2010/07/16 | first author:Schlereth T
NMDA-receptor antagonist and morphine decrease CRPS-pain and cerebral pain representation.	/pubmed/20630656	Gustin SM, Schwarz A, Birbaumer N, Sines N, Schmidt AC, Veit R, Larbig W, Flor H, Lotze M.	Pain. 2010 Oct;151(1):69-76. Epub 2010 Jul 13.	Pain. 2010	PubMed	citation	PMID:20630656	pubmed	20630656	create date:2010/07/16 | first author:Gustin SM
Evidence" in chronic pain--establishing best practice in the reporting of systematic reviews."	/pubmed/20627575	Andrew Moore R, Eccleston C, Derry S, Wiffen P, Bell RF, Straube S, McQuay H; ACTINPAIN Writing Group of the IASP Special Interest Group on Systematic Reviews in Pain Relief; Cochrane Pain, Palliative and Supportive Care Systematic Review Group Editors.	Pain. 2010 Sep;150(3):386-9. Epub 2010 Jun 2. Review. No abstract available.	Pain. 2010	PubMed	citation	PMID:20627575	pubmed	20627575	create date:2010/07/16 | first author:Andrew Moore R
Self-regulation, executive functioning, and neurovisceral integration.	/pubmed/20627574	Williams PG.	Pain. 2010 Oct;151(1):5-6. Epub 2010 Jun 2. No abstract available.	Pain. 2010	PubMed	citation	PMID:20627574	pubmed	20627574	create date:2010/07/16 | first author:Williams PG
Quantitative sensory testing in the German Research Network on Neuropathic Pain (DFNS): somatosensory abnormalities in 1236 patients with different neuropathic pain syndromes.	/pubmed/20627413	Maier C, Baron R, Tölle TR, Binder A, Birbaumer N, Birklein F, Gierthmühlen J, Flor H, Geber C, Huge V, Krumova EK, Landwehrmeyer GB, Magerl W, Maihöfner C, Richter H, Rolke R, Scherens A, Schwarz A, Sommer C, Tronnier V, Uçeyler N, Valet M, et al.	Pain. 2010 Sep;150(3):439-50.	Pain. 2010	PubMed	citation	PMID:20627413	pubmed	20627413	create date:2010/07/16 | first author:Maier C
A-995662 [(R)-8-(4-methyl-5-(4-(trifluoromethyl)phenyl)oxazol-2-ylamino)-1,2,3,4-tetrahydronaphthalen-2-ol], a novel, selective TRPV1 receptor antagonist, reduces spinal release of glutamate and CGRP in a rat knee joint pain model.	/pubmed/20621685	Puttfarcken PS, Han P, Joshi SK, Neelands TR, Gauvin DM, Baker SJ, Lewis LG, Bianchi BR, Mikusa JP, Koenig JR, Perner RJ, Kort ME, Honore P, Faltynek CR, Kym PR, Reilly RM.	Pain. 2010 Aug;150(2):319-26. Epub 2010 Jun 19.	Pain. 2010	PubMed	citation	PMID:20621685	pubmed	20621685	create date:2010/07/14 | first author:Puttfarcken PS
Dysfunction of endogenous pain inhibition during exercise with painful muscles in patients with shoulder myalgia and fibromyalgia.	/pubmed/20621420	Lannersten L, Kosek E.	Pain. 2010 Oct;151(1):77-86.	Pain. 2010	PubMed	citation	PMID:20621420	pubmed	20621420	create date:2010/07/14 | first author:Lannersten L
Predicting the analgesic effect to oxycodone by 'static' and 'dynamic' quantitative sensory testing in healthy subjects.	/pubmed/20621419	Eisenberg E, Midbari A, Haddad M, Pud D.	Pain. 2010 Oct;151(1):104-9.	Pain. 2010	PubMed	citation	PMID:20621419	pubmed	20621419	create date:2010/07/14 | first author:Eisenberg E
Spinal hyperpolarization-activated cyclic nucleotide-gated cation channels at primary afferent terminals contribute to chronic pain.	/pubmed/20619969	Takasu K, Ono H, Tanabe M.	Pain. 2010 Oct;151(1):87-96.	Pain. 2010	PubMed	citation	PMID:20619969	pubmed	20619969	create date:2010/07/14 | first author:Takasu K
Reliability, validity and clinical utility of three types of pain behavioural observation scales for young children with burns aged 0-5 years.	/pubmed/20619968	de Jong A, Baartmans M, Bremer M, van Komen R, Middelkoop E, Tuinebreijer W, van Loey N.	Pain. 2010 Sep;150(3):561-7.	Pain. 2010	PubMed	citation	PMID:20619968	pubmed	20619968	create date:2010/07/14 | first author:de Jong A
Protective effect of alpha7 nAChR: behavioural and morphological features on neuropathy.	/pubmed/20619541	Pacini A, Di Cesare Mannelli L, Bonaccini L, Ronzoni S, Bartolini A, Ghelardini C.	Pain. 2010 Sep;150(3):542-9. Epub 2010 Jul 8.	Pain. 2010	PubMed	citation	PMID:20619541	pubmed	20619541	create date:2010/07/14 | first author:Pacini A
A comparison of the effect of attention training and relaxation on responses to pain.	/pubmed/20619540	Sharpe L, Nicholson Perry K, Rogers P, Dear BF, Nicholas MK, Refshauge K.	Pain. 2010 Sep;150(3):469-76. Epub 2010 Jul 8.	Pain. 2010	PubMed	citation	PMID:20619540	pubmed	20619540	create date:2010/07/14 | first author:Sharpe L
Functional abdominal pain in childhood and adolescence increases risk for chronic pain in adulthood.	/pubmed/20615615	Walker LS, Dengler-Crish CM, Rippel S, Bruehl S.	Pain. 2010 Sep;150(3):568-72. Epub 2010 Jul 7.	Pain. 2010	PubMed	citation	PMID:20615615	pubmed	20615615	create date:2010/07/10 | first author:Walker LS
Microglial/macrophage GRK2 determines duration of peripheral IL-1beta-induced hyperalgesia: contribution of spinal cord CX3CR1, p38 and IL-1 signaling.	/pubmed/20609517	Willemen HL, Eijkelkamp N, Wang H, Dantzer R, Dorn GW 2nd, Kelley KW, Heijnen CJ, Kavelaars A.	Pain. 2010 Sep;150(3):550-60. Epub 2010 Jul 6.	Pain. 2010	PubMed	citation	PMID:20609517	pubmed	20609517	create date:2010/07/09 | first author:Willemen HL
A novel cell-cell signaling by microglial transmembrane TNFα with implications for neuropathic pain.	/pubmed/20609516	Zhou Z, Peng X, Hagshenas J, Insolera R, Fink DJ, Mata M.	Pain. 2010 Nov;151(2):296-306. Epub 2010 Jul 6.	Pain. 2010	PubMed	citation	PMID:20609516	pubmed	20609516	create date:2010/07/09 | first author:Zhou Z
Differential ATF3 expression in dorsal root ganglion neurons reveals the profile of primary afferents engaged by diverse noxious chemical stimuli.	/pubmed/20605331	Bráz JM, Basbaum AI.	Pain. 2010 Aug;150(2):290-301.	Pain. 2010	PubMed	citation	PMID:20605331	pubmed	20605331	create date:2010/07/08 | first author:Bráz JM
50 years on, Henry Beecher's Measurement of subjective responses"."	/pubmed/20605330	Morley S, Vlaeyen JW.	Pain. 2010 Aug;150(2):211-2. No abstract available.	Pain. 2010	PubMed	citation	PMID:20605330	pubmed	20605330	create date:2010/07/08 | first author:Morley S
Back pain is complicated.	/pubmed/20605329	Butler SH.	Pain. 2010 Sep;150(3):380-1. Epub 2010 Jun 3. No abstract available.	Pain. 2010	PubMed	citation	PMID:20605329	pubmed	20605329	create date:2010/07/08 | first author:Butler SH
Selective regulation of 3 alpha-hydroxysteroid oxido-reductase expression in dorsal root ganglion neurons: a possible mechanism to cope with peripheral nerve injury-induced chronic pain.	/pubmed/20605070	Patte-Mensah C, Meyer L, Schaeffer V, Mensah-Nyagan AG.	Pain. 2010 Sep;150(3):522-34. Epub 2010 Jul 6.	Pain. 2010	PubMed	citation	PMID:20605070	pubmed	20605070	create date:2010/07/08 | first author:Patte-Mensah C
A systematic literature review of psychological characteristics as determinants of outcome for spinal cord stimulation therapy.	/pubmed/20603026	Sparkes E, Raphael JH, Duarte RV, LeMarchand K, Jackson C, Ashford RL.	Pain. 2010 Aug;150(2):284-9. Epub 2010 Jun 17. Review.	Pain. 2010	PubMed	citation	PMID:20603026	pubmed	20603026	create date:2010/07/07 | first author:Sparkes E
Health literacy and beliefs among a community cohort with and without chronic low back pain.	/pubmed/20603025	Briggs AM, Jordan JE, Buchbinder R, Burnett AF, O'Sullivan PB, Chua JY, Osborne RH, Straker LM.	Pain. 2010 Aug;150(2):275-83.	Pain. 2010	PubMed	citation	PMID:20603025	pubmed	20603025	create date:2010/07/07 | first author:Briggs AM
Reversal of pancreatitis-induced pain by an orally available, small molecule interleukin-6 receptor antagonist.	/pubmed/20599324	Vardanyan M, Melemedjian OK, Price TJ, Ossipov MH, Lai J, Roberts E, Boos TL, Deschamps JR, Jacobson AE, Rice KC, Porreca F.	Pain. 2010 Nov;151(2):257-65. Epub 2010 Jul 4.	Pain. 2010	PubMed	citation	PMID:20599324	pubmed	20599324	create date:2010/07/06 | first author:Vardanyan M
The Tampa Scale for Kinesiophobia for Temporomandibular Disorders (TSK-TMD).	/pubmed/20598804	Visscher CM, Ohrbach R, van Wijk AJ, Wilkosz M, Naeije M.	Pain. 2010 Sep;150(3):492-500. Epub 2010 Jul 3.	Pain. 2010	PubMed	citation	PMID:20598804	pubmed	20598804	create date:2010/07/06 | first author:Visscher CM
Performance-based assessment of activities of daily living (ADL) ability among women with chronic widespread pain.	/pubmed/20598803	Waehrens EE, Amris K, Fisher AG.	Pain. 2010 Sep;150(3):535-41. Epub 2010 Jul 3.	Pain. 2010	PubMed	citation	PMID:20598803	pubmed	20598803	create date:2010/07/06 | first author:Waehrens EE
Mechanisms of pain in distal symmetric polyneuropathy: a combined clinical and neurophysiological study.	/pubmed/20598802	Truini A, Biasiotta A, La Cesa S, Di Stefano G, Galeotti F, Petrucci MT, Inghilleri M, Cartoni C, Pergolini M, Cruccu G.	Pain. 2010 Sep;150(3):516-21. Epub 2010 Jul 3.	Pain. 2010	PubMed	citation	PMID:20598802	pubmed	20598802	create date:2010/07/06 | first author:Truini A
Comparative pain and mood effects in patients with comorbid fibromyalgia and major depressive disorder: secondary analyses of four pooled randomized controlled trials of duloxetine.	/pubmed/20598442	Marangell LB, Clauw DJ, Choy E, Wang F, Shoemaker S, Bradley L, Mease P, Wohlreich MM.	Pain. 2011 Jan;152(1):31-7. Epub 2010 Jul 2.	Pain. 2011	PubMed	citation	PMID:20598442	pubmed	20598442	create date:2010/07/06 | first author:Marangell LB
Pain, cognitive function and ageing.	/pubmed/20598441	Blyth FM, Waite LM.	Pain. 2010 Oct;151(1):3-4. Epub 2010 Jul 2. No abstract available.	Pain. 2010	PubMed	citation	PMID:20598441	pubmed	20598441	create date:2010/07/06 | first author:Blyth FM
Differential development of sensory hypersensitivity and a measure of spinal cord hyperexcitability following whiplash injury.	/pubmed/20594646	Sterling M.	Pain. 2010 Sep;150(3):501-6. Epub 2010 Jul 1.	Pain. 2010	PubMed	citation	PMID:20594646	pubmed	20594646	create date:2010/07/03 | first author:Sterling M
Lifetime exposure to adversity predicts functional impairment and healthcare utilization among individuals with chronic back pain.	/pubmed/20594645	Seery MD, Leo RJ, Holman EA, Silver RC.	Pain. 2010 Sep;150(3):507-15. Epub 2010 Jul 1.	Pain. 2010	PubMed	citation	PMID:20594645	pubmed	20594645	create date:2010/07/03 | first author:Seery MD
The course of chronic and recurrent low back pain in the general population.	/pubmed/20591572	Tamcan O, Mannion AF, Eisenring C, Horisberger B, Elfering A, Müller U.	Pain. 2010 Sep;150(3):451-7. Epub 2010 Jun 29.	Pain. 2010	PubMed	citation	PMID:20591572	pubmed	20591572	create date:2010/07/02 | first author:Tamcan O
Neurophysiological assessment of spinal cord stimulation in failed back surgery syndrome.	/pubmed/20591571	de Andrade DC, Bendib B, Hattou M, Keravel Y, Nguyen JP, Lefaucheur JP.	Pain. 2010 Sep;150(3):485-91. Epub 2010 Jun 29.	Pain. 2010	PubMed	citation	PMID:20591571	pubmed	20591571	create date:2010/07/02 | first author:de Andrade DC
Size matters - small fiber neuropathy in the Guillain-Barré syndrome.	/pubmed/20591570	Binder A, Baron R.	Pain. 2010 Oct;151(1):9-10. Epub 2010 Jun 29. No abstract available.	Pain. 2010	PubMed	citation	PMID:20591570	pubmed	20591570	create date:2010/07/02 | first author:Binder A
Targeting microglial purinergic signaling to improve morphine analgesia.	/pubmed/20584568	Ji RR.	Pain. 2010 Sep;150(3):377-8. Epub 2010 Jun 26. No abstract available.	Pain. 2010	PubMed	citation	PMID:20584568	pubmed	20584568	create date:2010/06/30 | first author:Ji RR
Chronic stress induces transient spinal neuroinflammation, triggering sensory hypersensitivity and long-lasting anxiety-induced hyperalgesia.	/pubmed/20573451	Rivat C, Becker C, Blugeot A, Zeau B, Mauborgne A, Pohl M, Benoliel JJ.	Pain. 2010 Aug;150(2):358-68. Epub 2010 Jun 22.	Pain. 2010	PubMed	citation	PMID:20573451	pubmed	20573451	create date:2010/06/25 | first author:Rivat C
Inhibition of microglial P2X4 receptors attenuates morphine tolerance, Iba1, GFAP and mu opioid receptor protein expression while enhancing perivascular microglial ED2.	/pubmed/20573450	Horvath RJ, Romero-Sandoval EA, De Leo JA.	Pain. 2010 Sep;150(3):401-13. Epub 2010 Jun 22.	Pain. 2010	PubMed	citation	PMID:20573450	pubmed	20573450	create date:2010/06/25 | first author:Horvath RJ
Fatigue in primary care: longitudinal associations with pain.	/pubmed/20573449	Nijrolder I, van der Windt DA, Twisk JW, van der Horst HE.	Pain. 2010 Aug;150(2):351-7. Epub 2010 Jun 22.	Pain. 2010	PubMed	citation	PMID:20573449	pubmed	20573449	create date:2010/06/25 | first author:Nijrolder I
A multicenter, randomized, triple-masked, placebo-controlled trial of the effect of ambulatory continuous femoral nerve blocks on discharge-readiness following total knee arthroplasty in patients on general orthopaedic wards.	/pubmed/20573448	Ilfeld BM, Mariano ER, Girard PJ, Loland VJ, Meyer RS, Donovan JF, Pugh GA, Le LT, Sessler DI, Shuster JJ, Theriaque DW, Ball ST.	Pain. 2010 Sep;150(3):477-84. Epub 2010 Jun 22.	Pain. 2010	PubMed	citation	PMID:20573448	pubmed	20573448	create date:2010/06/25 | first author:Ilfeld BM
Self-regulatory deficits in fibromyalgia and temporomandibular disorders.	/pubmed/20561749	Solberg Nes L, Carlson CR, Crofford LJ, de Leeuw R, Segerstrom SC.	Pain. 2010 Oct;151(1):37-44. Epub 2010 Jun 18.	Pain. 2010	PubMed	citation	PMID:20561749	pubmed	20561749	create date:2010/06/22 | first author:Solberg Nes L
Gamma oscillations as a neuronal correlate of the attentional effects of pain.	/pubmed/20558000	Tiemann L, Schulz E, Gross J, Ploner M.	Pain. 2010 Aug;150(2):302-8. Epub 2010 Jun 16.	Pain. 2010	PubMed	citation	PMID:20558000	pubmed	20558000	create date:2010/06/19 | first author:Tiemann L
Gender differences in pain modulation by diffuse noxious inhibitory controls: a systematic review.	/pubmed/20557999	Popescu A, LeResche L, Truelove EL, Drangsholt MT.	Pain. 2010 Aug;150(2):309-18. Epub 2010 Jun 16. Review. Erratum in: Pain. 2010 Nov;151(2):558.	Pain. 2010	PubMed	citation	PMID:20557999	pubmed	20557999	create date:2010/06/19 | first author:Popescu A
Where are the new analgesics? An alternative approach to early phase analgesic trials using a multivariable input model with adaptively allocated enrichment.	/pubmed/20554393	Quessy SN.	Pain. 2010 Nov;151(2):247-50. Epub 2010 Jun 15. Review. No abstract available.	Pain. 2010	PubMed	citation	PMID:20554393	pubmed	20554393	create date:2010/06/18 | first author:Quessy SN
Risks for possible and probable opioid misuse among recipients of chronic opioid therapy in commercial and medicaid insurance plans: The TROUP Study.	/pubmed/20554392	Sullivan MD, Edlund MJ, Fan MY, Devries A, Brennan Braden J, Martin BC.	Pain. 2010 Aug;150(2):332-9. Epub 2010 Jun 15.	Pain. 2010	PubMed	citation	PMID:20554392	pubmed	20554392	create date:2010/06/18 | first author:Sullivan MD
Transcutaneous electrical nerve stimulator trial may be used as a screening tool prior to spinal cord stimulator implantation.	/pubmed/20554391	Mathew L, Winfree C, Miller-Saultz D, Sonty N.	Pain. 2010 Aug;150(2):327-31. Epub 2010 Jun 15.	Pain. 2010	PubMed	citation	PMID:20554391	pubmed	20554391	create date:2010/06/18 | first author:Mathew L
Development of a PROMIS item bank to measure pain interference.	/pubmed/20554116	Amtmann D, Cook KF, Jensen MP, Chen WH, Choi S, Revicki D, Cella D, Rothrock N, Keefe F, Callahan L, Lai JS.	Pain. 2010 Jul;150(1):173-82.	Pain. 2010	PubMed	citation	PMID:20554116	pubmed	20554116	create date:2010/06/18 | first author:Amtmann D
The cognitive effects of opioids in chronic non-cancer pain.	/pubmed/20554115	Kendall SE, Sjøgren P, Pimenta CA, Højsted J, Kurita GP.	Pain. 2010 Aug;150(2):225-30. Review. No abstract available.	Pain. 2010	PubMed	citation	PMID:20554115	pubmed	20554115	create date:2010/06/18 | first author:Kendall SE
Medication overuse headache: neurobiological, behavioural and therapeutic aspects.	/pubmed/20546999	Cupini LM, Sarchielli P, Calabresi P.	Pain. 2010 Aug;150(2):222-4. Epub 2010 May 23. Review. No abstract available.	Pain. 2010	PubMed	citation	PMID:20546999	pubmed	20546999	create date:2010/06/16 | first author:Cupini LM
Title	URL	Description	Details	ShortDetails	Resource	Type	Identifiers	Db	EntrezUID	Properties
Upregulation of Ca(v)3.2 T-type calcium channels targeted by endogenous hydrogen sulfide contributes to maintenance of neuropathic pain.	/pubmed/20546998	Takahashi T, Aoki Y, Okubo K, Maeda Y, Sekiguchi F, Mitani K, Nishikawa H, Kawabata A.	Pain. 2010 Jul;150(1):183-91. Epub 2010 May 23.	Pain. 2010	PubMed	citation	PMID:20546998	pubmed	20546998	create date:2010/06/16 | first author:Takahashi T
Lack of endogenous modulation and reduced decay of prolonged heat pain in older adults.	/pubmed/20546997	Riley JL 3rd, King CD, Wong F, Fillingim RB, Mauderli AP.	Pain. 2010 Jul;150(1):153-60. Epub 2010 May 23.	Pain. 2010	PubMed	citation	PMID:20546997	pubmed	20546997	create date:2010/06/16 | first author:Riley JL 3rd
Does meditation training lead to enduring changes in the anticipation and experience of pain?	/pubmed/20546996	Buhle J, Wager TD.	Pain. 2010 Sep;150(3):382-3. Epub 2010 May 23. No abstract available.	Pain. 2010	PubMed	citation	PMID:20546996	pubmed	20546996	create date:2010/06/16 | first author:Buhle J
TRPM8, but not TRPA1, is required for neural and behavioral responses to acute noxious cold temperatures and cold-mimetics in vivo.	/pubmed/20542379	Knowlton WM, Bifolck-Fisher A, Bautista DM, McKemy DD.	Pain. 2010 Aug;150(2):340-50. Epub 2010 Jun 12.	Pain. 2010	PubMed	citation	PMID:20542379	pubmed	20542379	create date:2010/06/15 | first author:Knowlton WM
Exteroceptive aspects of nociception: insights from graphesthesia and two-point discrimination.	/pubmed/20541867	Mørch CD, Andersen OK, Quevedo AS, Arendt-Nielsen L, Coghill RC.	Pain. 2010 Oct;151(1):45-52. Epub 2010 Jun 11.	Pain. 2010	PubMed	citation	PMID:20541867	pubmed	20541867	create date:2010/06/15 | first author:Mørch CD
Yet another questionnaire is born!	/pubmed/20541866	Hansson PT.	Pain. 2010 Aug;150(2):219. Epub 2010 Jun 11. No abstract available.	Pain. 2010	PubMed	citation	PMID:20541866	pubmed	20541866	create date:2010/06/15 | first author:Hansson PT
Experimentally induced low back pain from hypertonic saline injections into lumbar interspinous ligament and erector spinae muscle.	/pubmed/20510516	Tsao H, Tucker KJ, Coppieters MW, Hodges PW.	Pain. 2010 Jul;150(1):167-72. Epub 2010 May 26.	Pain. 2010	PubMed	citation	PMID:20510516	pubmed	20510516	create date:2010/06/01 | first author:Tsao H
Low intensity intra-epidermal electrical stimulation can activate Aδ-nociceptors selectively.	/pubmed/20510515	Mouraux A, Iannetti GD, Plaghki L.	Pain. 2010 Jul;150(1):199-207. Epub 2010 May 26. Erratum in: Pain. 2011 May;152(5):1212.	Pain. 2010	PubMed	citation	PMID:20510515	pubmed	20510515	create date:2010/06/01 | first author:Mouraux A
Meditation experience predicts less negative appraisal of pain: electrophysiological evidence for the involvement of anticipatory neural responses.	/pubmed/20494517	Brown CA, Jones AK.	Pain. 2010 Sep;150(3):428-38. Epub 2010 May 21.	Pain. 2010	PubMed	citation	PMID:20494517	pubmed	20494517	create date:2010/05/25 | first author:Brown CA
Temporal summation of heat pain in humans: Evidence supporting thalamocortical modulation.	/pubmed/20494516	Tran TD, Wang H, Tandon A, Hernandez-Garcia L, Casey KL.	Pain. 2010 Jul;150(1):93-102. Epub 2010 May 21.	Pain. 2010	PubMed	citation	PMID:20494516	pubmed	20494516	create date:2010/05/25 | first author:Tran TD
The painful consequences of neonatal nociceptive input.	/pubmed/20494515	Derbyshire SW, Fitzgerald M.	Pain. 2010 Aug;150(2):220-1. Epub 2010 May 21. No abstract available.	Pain. 2010	PubMed	citation	PMID:20494515	pubmed	20494515	create date:2010/05/25 | first author:Derbyshire SW
Validation of proposed diagnostic criteria (the Budapest Criteria") for Complex Regional Pain Syndrome."	/pubmed/20493633	Harden RN, Bruehl S, Perez RS, Birklein F, Marinus J, Maihofner C, Lubenow T, Buvanendran A, Mackey S, Graciosa J, Mogilevski M, Ramsden C, Chont M, Vatine JJ.	Pain. 2010 Aug;150(2):268-74. Epub 2010 May 20.	Pain. 2010	PubMed	citation	PMID:20493633	pubmed	20493633	create date:2010/05/25 | first author:Harden RN
The efficacy and safety of pregabalin in the treatment of neuropathic pain associated with chronic lumbosacral radiculopathy.	/pubmed/20493632	Baron R, Freynhagen R, Tölle TR, Cloutier C, Leon T, Murphy TK, Phillips K; A0081007 Investigators.	Pain. 2010 Sep;150(3):420-7. Epub 2010 May 20.	Pain. 2010	PubMed	citation	PMID:20493632	pubmed	20493632	create date:2010/05/25 | first author:Baron R
'Pain inhibits pain' mechanisms: Is pain modulation simply due to distraction?	/pubmed/20493631	Moont R, Pud D, Sprecher E, Sharvit G, Yarnitsky D.	Pain. 2010 Jul;150(1):113-20. Epub 2010 May 20.	Pain. 2010	PubMed	citation	PMID:20493631	pubmed	20493631	create date:2010/05/25 | first author:Moont R
Development and validation of the Fibromyalgia Rapid Screening Tool (FiRST).	/pubmed/20488620	Perrot S, Bouhassira D, Fermanian J; Cercle d'Etude de la Douleur en Rhumatologie.	Pain. 2010 Aug;150(2):250-6. Epub 2010 May 21.	Pain. 2010	PubMed	citation	PMID:20488620	pubmed	20488620	create date:2010/05/22 | first author:Perrot S
Modifying diagnostic criteria for Complex Regional Pain Syndrome.	/pubmed/20483538	Bruehl S.	Pain. 2010 Aug;150(2):217-8. Epub 2010 May 18. No abstract available.	Pain. 2010	PubMed	citation	PMID:20483538	pubmed	20483538	create date:2010/05/21 | first author:Bruehl S
Ultraviolet-B-induced mechanical hyperalgesia: A role for peripheral sensitisation.	/pubmed/20478657	Bishop T, Marchand F, Young AR, Lewin GR, McMahon SB.	Pain. 2010 Jul;150(1):141-52. Epub 2010 May 15.	Pain. 2010	PubMed	citation	PMID:20478657	pubmed	20478657	create date:2010/05/19 | first author:Bishop T
Cerebral processing of pain in school-aged children with neonatal nociceptive input: an exploratory fMRI study.	/pubmed/20471751	Hohmeister J, Kroll A, Wollgarten-Hadamek I, Zohsel K, Demirakça S, Flor H, Hermann C.	Pain. 2010 Aug;150(2):257-67. Epub 2010 May 14.	Pain. 2010	PubMed	citation	PMID:20471751	pubmed	20471751	create date:2010/05/18 | first author:Hohmeister J
Referred sensations and neuropathic pain following spinal cord injury.	/pubmed/20471171	Soler MD, Kumru H, Vidal J, Pelayo R, Tormos JM, Fregni F, Navarro X, Pascual-Leone A.	Pain. 2010 Jul;150(1):192-8. Epub 2010 May 14.	Pain. 2010	PubMed	citation	PMID:20471171	pubmed	20471171	create date:2010/05/18 | first author:Soler MD
Mitochondrial connection in chronic pain.	/pubmed/20471170	Zhuo M.	Pain. 2010 Jul;150(1):1-2. Epub 2010 May 14. No abstract available.	Pain. 2010	PubMed	citation	PMID:20471170	pubmed	20471170	create date:2010/05/18 | first author:Zhuo M
Natural history of cutaneous innervation following herpes zoster.	/pubmed/20457490	Petersen KL, Rice FL, Farhadi M, Reda H, Rowbotham MC.	Pain. 2010 Jul;150(1):75-82. Epub 2010 May 8.	Pain. 2010	PubMed	citation	PMID:20457490	pubmed	20457490	create date:2010/05/12 | first author:Petersen KL
Do depression and pain intensity interfere with physical activity in daily life in patients with Chronic Low Back Pain?	/pubmed/20457489	Huijnen IP, Verbunt JA, Peters ML, Delespaul P, Kindermans HP, Roelofs J, Goossens M, Seelen HA.	Pain. 2010 Jul;150(1):161-6. Epub 2010 May 10.	Pain. 2010	PubMed	citation	PMID:20457489	pubmed	20457489	create date:2010/05/12 | first author:Huijnen IP
Multiple PKCε-dependent mechanisms mediating mechanical hyperalgesia.	/pubmed/20456866	Joseph EK, Levine JD.	Pain. 2010 Jul;150(1):17-21. Epub 2010 Apr 24.	Pain. 2010	PubMed	citation	PMID:20456866	pubmed	20456866	create date:2010/05/12 | first author:Joseph EK
Unconditioned and conditioned muscular responses in patients with chronic back pain and chronic tension-type headaches and in healthy controls.	/pubmed/20452731	Klinger R, Matter N, Kothe R, Dahme B, Hofmann UG, Krug F.	Pain. 2010 Jul;150(1):66-74. Epub 2010 May 8.	Pain. 2010	PubMed	citation	PMID:20452731	pubmed	20452731	create date:2010/05/11 | first author:Klinger R
Natural history of sensory function after herpes zoster.	/pubmed/20452122	Petersen KL, Rowbotham MC.	Pain. 2010 Jul;150(1):83-92. Epub 2010 May 7.	Pain. 2010	PubMed	citation	PMID:20452122	pubmed	20452122	create date:2010/05/11 | first author:Petersen KL
Modulation of inhibitory neurotransmission by the vanilloid receptor type 1 (TRPV1) in organotypically cultured mouse substantia gelatinosa neurons.	/pubmed/20451324	Ferrini F, Salio C, Lossi L, Gambino G, Merighi A.	Pain. 2010 Jul;150(1):128-40. Epub 2010 May 6.	Pain. 2010	PubMed	citation	PMID:20451324	pubmed	20451324	create date:2010/05/11 | first author:Ferrini F
Development of comprehensive diagnostic criteria for complex regional pain syndrome in the Japanese population.	/pubmed/20451323	Sumitani M, Shibata M, Sakaue G, Mashimo T; Japanese Complex Regional Pain Syndrome Research Group.	Pain. 2010 Aug;150(2):243-9. Epub 2010 May 6.	Pain. 2010	PubMed	citation	PMID:20451323	pubmed	20451323	create date:2010/05/11 | first author:Sumitani M
De novo artistic activity following insular-SII ischemia.	/pubmed/20447767	Thomas-Anterion C, Creac'h C, Dionet E, Borg C, Extier C, Faillenot I, Peyron R.	Pain. 2010 Jul;150(1):121-7. Epub 2010 May 5.	Pain. 2010	PubMed	citation	PMID:20447767	pubmed	20447767	create date:2010/05/08 | first author:Thomas-Anterion C
Psychological constructs are of minor predictive value in the course of low back pain in primary care: Call for correction of Foster et al.	/pubmed/20434841	Roelofs PD, Bramsen I, Kuiper CH.	Pain. 2010 Jul;150(1):208; author reply 208-9. No abstract available.	Pain. 2010	PubMed	citation	PMID:20434841	pubmed	20434841	create date:2010/05/04 | first author:Roelofs PD
Dissecting post-herniotomy pain--scratching the surface?	/pubmed/20430527	Geber C, Birklein F.	Pain. 2010 Aug;150(2):215-6. Epub 2010 Apr 28. No abstract available.	Pain. 2010	PubMed	citation	PMID:20430527	pubmed	20430527	create date:2010/05/01 | first author:Geber C
Inhibition of glucosylceramide synthase reversibly decreases the capsaicin-induced activation and TRPV1 expression of cultured dorsal root ganglion neurons.	/pubmed/20427129	Sántha P, Oszlács O, Dux M, Dobos I, Jancsó G.	Pain. 2010 Jul;150(1):103-12. Epub 2010 Apr 27.	Pain. 2010	PubMed	citation	PMID:20427129	pubmed	20427129	create date:2010/04/30 | first author:Sántha P
Sensitization in patients with painful knee osteoarthritis.	/pubmed/20418016	Arendt-Nielsen L, Nie H, Laursen MB, Laursen BS, Madeleine P, Simonsen OH, Graven-Nielsen T.	Pain. 2010 Jun;149(3):573-81. Epub 2010 Apr 24.	Pain. 2010	PubMed	citation	PMID:20418016	pubmed	20418016	create date:2010/04/27 | first author:Arendt-Nielsen L
Dissection of perceptual, motor and autonomic components of brain activity evoked by noxious stimulation.	/pubmed/20417032	Piché M, Arsenault M, Rainville P.	Pain. 2010 Jun;149(3):453-62. Epub 2010 Apr 22.	Pain. 2010	PubMed	citation	PMID:20417032	pubmed	20417032	create date:2010/04/27 | first author:Piché M
Antinociceptive effects of melatonin in a rat model of post-inflammatory visceral hyperalgesia: a centrally mediated process.	/pubmed/20413219	Mickle A, Sood M, Zhang Z, Shahmohammadi G, Sengupta JN, Miranda A.	Pain. 2010 Jun;149(3):555-64. Epub 2010 Apr 21.	Pain. 2010	PubMed	citation	PMID:20413219	pubmed	20413219	create date:2010/04/24 | first author:Mickle A
Prolonged analgesic response of cornea to topical resiniferatoxin, a potent TRPV1 agonist.	/pubmed/20403666	Bates BD, Mitchell K, Keller JM, Chan CC, Swaim WD, Yaskovich R, Mannes AJ, Iadarola MJ.	Pain. 2010 Jun;149(3):522-8. Epub 2010 Apr 18.	Pain. 2010	PubMed	citation	PMID:20403666	pubmed	20403666	create date:2010/04/21 | first author:Bates BD
A commentary on the relation between putative central plastic changes and sensory symptoms in peripheral entrapment neuropathies.	/pubmed/20403665	Ginanneschi F, Rossi A.	Pain. 2010 Aug;150(2):369-70; author reply 370-1. Epub 2010 Apr 18. No abstract available.	Pain. 2010	PubMed	citation	PMID:20403665	pubmed	20403665	create date:2010/04/21 | first author:Ginanneschi F
Heterogeneous sensory processing in persistent postherniotomy pain.	/pubmed/20403664	Aasvang EK, Brandsborg B, Jensen TS, Kehlet H.	Pain. 2010 Aug;150(2):237-42. Epub 2010 Apr 18.	Pain. 2010	PubMed	citation	PMID:20403664	pubmed	20403664	create date:2010/04/21 | first author:Aasvang EK
Pharmacological activation of 5-HT7 receptors reduces nerve injury-induced mechanical and thermal hypersensitivity.	/pubmed/20399562	Brenchat A, Nadal X, Romero L, Ovalle S, Muro A, Sánchez-Arroyos R, Portillo-Salido E, Pujol M, Montero A, Codony X, Burgueño J, Zamanillo D, Hamon M, Maldonado R, Vela JM.	Pain. 2010 Jun;149(3):483-94.	Pain. 2010	PubMed	citation	PMID:20399562	pubmed	20399562	create date:2010/04/20 | first author:Brenchat A
Reflections on hand.	/pubmed/20399561	Ramachandran VS, Altschuler EL.	Pain. 2010 May;149(2):171-2. No abstract available.	Pain. 2010	PubMed	citation	PMID:20399561	pubmed	20399561	create date:2010/04/20 | first author:Ramachandran VS
A prefrontal non-opioid mechanism in placebo analgesia.	/pubmed/20399560	Petrovic P, Kalso E, Petersson KM, Andersson J, Fransson P, Ingvar M.	Pain. 2010 Jul;150(1):59-65.	Pain. 2010	PubMed	citation	PMID:20399560	pubmed	20399560	create date:2010/04/20 | first author:Petrovic P
A diminished response to formalin stimulation reveals a role for the glutamate transporters in the altered pain sensitivity of mice with experimental autoimmune encephalomyelitis (EAE).	/pubmed/20399559	Olechowski CJ, Parmar A, Miller B, Stephan J, Tenorio G, Tran K, Leighton J, Kerr BJ.	Pain. 2010 Jun;149(3):565-72.	Pain. 2010	PubMed	citation	PMID:20399559	pubmed	20399559	create date:2010/04/20 | first author:Olechowski CJ
Mental defeat is linked to interference, distress and disability in chronic pain.	/pubmed/20395047	Tang NK, Goodchild CE, Hester J, Salkovskis PM.	Pain. 2010 Jun;149(3):547-54. Epub 2010 Apr 14.	Pain. 2010	PubMed	citation	PMID:20395047	pubmed	20395047	create date:2010/04/17 | first author:Tang NK
Thalamocortical dysrhythmia and chronic pain.	/pubmed/20395046	Jones EG.	Pain. 2010 Jul;150(1):4-5. Epub 2010 Apr 14. No abstract available.	Pain. 2010	PubMed	citation	PMID:20395046	pubmed	20395046	create date:2010/04/17 | first author:Jones EG
Induction of high mobility group box-1 in dorsal root ganglion contributes to pain hypersensitivity after peripheral nerve injury.	/pubmed/20392563	Shibasaki M, Sasaki M, Miura M, Mizukoshi K, Ueno H, Hashimoto S, Tanaka Y, Amaya F.	Pain. 2010 Jun;149(3):514-21. Epub 2010 Apr 13.	Pain. 2010	PubMed	citation	PMID:20392563	pubmed	20392563	create date:2010/04/16 | first author:Shibasaki M
Wherever is my arm? Impaired upper limb position accuracy in complex regional pain syndrome.	/pubmed/20385441	Lewis JS, Kersten P, McPherson KM, Taylor GJ, Harris N, McCabe CS, Blake DR.	Pain. 2010 Jun;149(3):463-9. Epub 2010 Apr 10.	Pain. 2010	PubMed	citation	PMID:20385441	pubmed	20385441	create date:2010/04/14 | first author:Lewis JS
Negative association between resting blood pressure and chest pain in people undergoing exercise stress testing for coronary artery disease.	/pubmed/20382477	Ditto B, Lavoie KL, Campbell TS, Gordon J, Arsenault A, Bacon SL.	Pain. 2010 Jun;149(3):501-5. Epub 2010 Apr 10.	Pain. 2010	PubMed	citation	PMID:20382477	pubmed	20382477	create date:2010/04/13 | first author:Ditto B
The representation of experimental tooth pain from upper and lower jaws in the human trigeminal pathway.	/pubmed/20382476	Weigelt A, Terekhin P, Kemppainen P, Dörfler A, Forster C.	Pain. 2010 Jun;149(3):529-38. Epub 2010 Apr 10.	Pain. 2010	PubMed	citation	PMID:20382476	pubmed	20382476	create date:2010/04/13 | first author:Weigelt A
Benzodiazepines for neuropathic back pain: when the cure is worse than the disease.	/pubmed/20382475	Cohen SP.	Pain. 2010 Jun;149(3):424-5. Epub 2010 Apr 10. No abstract available.	Pain. 2010	PubMed	citation	PMID:20382475	pubmed	20382475	create date:2010/04/13 | first author:Cohen SP
What is considered long-term pain relief in chronic pain management? Re: Sigtermans et al., Pain 2009;145:304-311.	/pubmed/20381964	Kapural L, Stanton-Hicks M.	Pain. 2010 May;149(2):409-10; author reply 410-1. Epub 2010 Apr 9. No abstract available.	Pain. 2010	PubMed	citation	PMID:20381964	pubmed	20381964	create date:2010/04/13 | first author:Kapural L
Increased basal mechanical pain sensitivity but decreased perceptual wind-up in a human model of relative hypocortisolism.	/pubmed/20381248	Kuehl LK, Michaux GP, Richter S, Schächinger H, Anton F.	Pain. 2010 Jun;149(3):539-46. Epub 2010 Apr 8.	Pain. 2010	PubMed	citation	PMID:20381248	pubmed	20381248	create date:2010/04/13 | first author:Kuehl LK
Title	URL	Description	Details	ShortDetails	Resource	Type	Identifiers	Db	EntrezUID	Properties
The science of pain measurement and the frustration of clinical pain assessment: does an individualized numerical rating scale bridge the gap for children with intellectual disabilities?	/pubmed/20381247	Breau L.	Pain. 2010 Aug;150(2):213-4. Epub 2010 Apr 8. No abstract available.	Pain. 2010	PubMed	citation	PMID:20381247	pubmed	20381247	create date:2010/04/13 | first author:Breau L
Activity pacing: what are we measuring and how does that relate to intervention?	/pubmed/20381246	Murphy SL, Clauw DJ.	Pain. 2010 Jun;149(3):582-3. Epub 2010 Apr 8. No abstract available.	Pain. 2010	PubMed	citation	PMID:20381246	pubmed	20381246	create date:2010/04/13 | first author:Murphy SL
A polymorphism in exon 2 of the delta-opioid receptor affects nociception in response to specific agonists and antagonists in mice selectively bred for high and low analgesia.	/pubmed/20381245	Sacharczuk M, Lesniak A, Korostynski M, Przewlocki R, Lipkowski A, Jaszczak K, Sadowski B.	Pain. 2010 Jun;149(3):506-13. Epub 2010 Apr 8.	Pain. 2010	PubMed	citation	PMID:20381245	pubmed	20381245	create date:2010/04/13 | first author:Sacharczuk M
Upregulations of P2X(3) and ASIC3 involve in hyperalgesia induced by cisplatin administration in rats.	/pubmed/20378247	Hori K, Ozaki N, Suzuki S, Sugiura Y.	Pain. 2010 May;149(2):393-405. Epub 2010 Apr 8.	Pain. 2010	PubMed	citation	PMID:20378247	pubmed	20378247	create date:2010/04/10 | first author:Hori K
Breathtaking! About the comparison of the subjective sensations of pain and dyspnea.	/pubmed/20363076	De Peuter S, Van den Bergh O, Vlaeyen JW.	Pain. 2010 May;149(2):411-2; author reply 412-3. Epub 2010 Apr 2. No abstract available.	Pain. 2010	PubMed	citation	PMID:20363076	pubmed	20363076	create date:2010/04/07 | first author:De Peuter S
Validation of the Individualized Numeric Rating Scale (INRS): a pain assessment tool for nonverbal children with intellectual disability.	/pubmed/20363075	Solodiuk JC, Scott-Sutherland J, Meyers M, Myette B, Shusterman C, Karian VE, Harris SK, Curley MA.	Pain. 2010 Aug;150(2):231-6. Epub 2010 Apr 2.	Pain. 2010	PubMed	citation	PMID:20363075	pubmed	20363075	create date:2010/04/07 | first author:Solodiuk JC
Is there a role for benzodiazepines in the management of lumbar disc prolapse with acute sciatica?	/pubmed/20362397	Brötz D, Maschke E, Burkard S, Engel C, Mänz C, Ernemann U, Wick W, Weller M.	Pain. 2010 Jun;149(3):470-5. Epub 2010 Apr 1.	Pain. 2010	PubMed	citation	PMID:20362397	pubmed	20362397	create date:2010/04/07 | first author:Brötz D
Mirrored, imagined and executed movements differentially activate sensorimotor cortex in amputees with and without phantom limb pain.	/pubmed/20359825	Diers M, Christmann C, Koeppe C, Ruf M, Flor H.	Pain. 2010 May;149(2):296-304. Epub 2010 Mar 31.	Pain. 2010	PubMed	citation	PMID:20359825	pubmed	20359825	create date:2010/04/03 | first author:Diers M
Naturalistic changes in insomnia symptoms and pain in temporomandibular joint disorder: a cross-lagged panel analysis.	/pubmed/20359824	Quartana PJ, Wickwire EM, Klick B, Grace E, Smith MT.	Pain. 2010 May;149(2):325-31. Epub 2010 Mar 31.	Pain. 2010	PubMed	citation	PMID:20359824	pubmed	20359824	create date:2010/04/03 | first author:Quartana PJ
Capsicum and local anesthetic cocktails for trigeminal pain.	/pubmed/20356676	Hargreaves KM.	Pain. 2010 Jul;150(1):3. Epub 2010 Mar 30. No abstract available.	Pain. 2010	PubMed	citation	PMID:20356676	pubmed	20356676	create date:2010/04/02 | first author:Hargreaves KM
Alteration of cortical excitability in patients with fibromyalgia.	/pubmed/20356675	Mhalla A, de Andrade DC, Baudic S, Perrot S, Bouhassira D.	Pain. 2010 Jun;149(3):495-500. Epub 2010 Mar 31.	Pain. 2010	PubMed	citation	PMID:20356675	pubmed	20356675	create date:2010/04/02 | first author:Mhalla A
Treatment of murine osteoarthritis with TrkAd5 reveals a pivotal role for nerve growth factor in non-inflammatory joint pain.	/pubmed/20350782	McNamee KE, Burleigh A, Gompels LL, Feldmann M, Allen SJ, Williams RO, Dawbarn D, Vincent TL, Inglis JJ.	Pain. 2010 May;149(2):386-92. Epub 2010 Mar 29.	Pain. 2010	PubMed	citation	PMID:20350782	pubmed	20350782	create date:2010/03/31 | first author:McNamee KE
Separate mechanisms for placebo and opiate analgesia?	/pubmed/20347523	Wager TD, Roy M.	Pain. 2010 Jul;150(1):8-9. Epub 2010 Mar 29. No abstract available.	Pain. 2010	PubMed	citation	PMID:20347523	pubmed	20347523	create date:2010/03/30 | first author:Wager TD
Fibromyalgia: Moderate and substantial pain intensity reduction predicts improvement in other outcomes and substantial quality of life gain.	/pubmed/20347225	Moore RA, Straube S, Paine J, Phillips CJ, Derry S, McQuay HJ.	Pain. 2010 May;149(2):360-4. Epub 2010 Mar 26.	Pain. 2010	PubMed	citation	PMID:20347225	pubmed	20347225	create date:2010/03/30 | first author:Moore RA
Cut-points for the measurement of pain: the choice depends on what you want to study.	/pubmed/20347224	Farrar JT.	Pain. 2010 May;149(2):163-4. Epub 2010 Mar 26. No abstract available.	Pain. 2010	PubMed	citation	PMID:20347224	pubmed	20347224	create date:2010/03/30 | first author:Farrar JT
The prevalence of pain over time: going up, going down or just staying the same?	/pubmed/20347223	Macfarlane GJ.	Pain. 2010 Oct;151(1):11. Epub 2010 Mar 26. No abstract available.	Pain. 2010	PubMed	citation	PMID:20347223	pubmed	20347223	create date:2010/03/30 | first author:Macfarlane GJ
Intravenous ketamine for CRPS: Making too much of too little?	/pubmed/20347222	Bell RF, Moore RA.	Pain. 2010 Jul;150(1):10-1. Epub 2010 Mar 26. No abstract available.	Pain. 2010	PubMed	citation	PMID:20347222	pubmed	20347222	create date:2010/03/30 | first author:Bell RF
The need to revise pain diagnoses in ICD-11.	/pubmed/20346590	Rief W, Kaasa S, Jensen R, Perrot S, Vlaeyen JW, Treede RD, Vissers KC.	Pain. 2010 May;149(2):169-70. Epub 2010 Mar 25. No abstract available.	Pain. 2010	PubMed	citation	PMID:20346590	pubmed	20346590	create date:2010/03/30 | first author:Rief W
Abnormal thalamocortical activity in patients with Complex Regional Pain Syndrome (CRPS) type I.	/pubmed/20338687	Walton KD, Dubois M, Llinás RR.	Pain. 2010 Jul;150(1):41-51. Epub 2010 Mar 24.	Pain. 2010	PubMed	citation	PMID:20338687	pubmed	20338687	create date:2010/03/27 | first author:Walton KD
Mechanisms of neuropathic pain in patients with Charcot-Marie-Tooth 1 A: a laser-evoked potential study.	/pubmed/20334975	Pazzaglia C, Vollono C, Ferraro D, Virdis D, Lupi V, Le Pera D, Tonali P, Padua L, Valeriani M.	Pain. 2010 May;149(2):379-85. Epub 2010 Mar 23.	Pain. 2010	PubMed	citation	PMID:20334975	pubmed	20334975	create date:2010/03/26 | first author:Pazzaglia C
Problems and concerns of patients receiving chronic opioid therapy for chronic non-cancer pain.	/pubmed/20334974	Sullivan MD, Von Korff M, Banta-Green C, Merrill JO, Saunders K.	Pain. 2010 May;149(2):345-53. Epub 2010 Mar 23.	Pain. 2010	PubMed	citation	PMID:20334974	pubmed	20334974	create date:2010/03/26 | first author:Sullivan MD
Substance misuse treatment for high-risk chronic pain patients on opioid therapy: a randomized trial.	/pubmed/20334973	Jamison RN, Ross EL, Michna E, Chen LQ, Holcomb C, Wasan AD.	Pain. 2010 Sep;150(3):390-400. Epub 2010 Mar 23.	Pain. 2010	PubMed	citation	PMID:20334973	pubmed	20334973	create date:2010/03/26 | first author:Jamison RN
Contributions of change in clinical status parameters to Patient Global Impression of Change (PGIC) scores among persons with fibromyalgia treated with milnacipran.	/pubmed/20332060	Geisser ME, Clauw DJ, Strand V, Gendreau RM, Palmer R, Williams DA.	Pain. 2010 May;149(2):373-8. Epub 2010 Mar 23.	Pain. 2010	PubMed	citation	PMID:20332060	pubmed	20332060	create date:2010/03/25 | first author:Geisser ME
Compensation claim lodgement and health outcome developmental trajectories following whiplash injury: A prospective study.	/pubmed/20307934	Sterling M, Hendrikz J, Kenardy J.	Pain. 2010 Jul;150(1):22-8. Epub 2010 Mar 21.	Pain. 2010	PubMed	citation	PMID:20307934	pubmed	20307934	create date:2010/03/24 | first author:Sterling M
Reply to the topical review entitled the phenomenon of changes in cortical excitability in migraine is not migraine-specific--a unifying thesis" by Anne Stankewitz and Arne May published in Pain 2009;145:14-7."	/pubmed/20307933	Coppola G, Pierelli F, Schoenen J.	Pain. 2010 May;149(2):407-8; author reply 408-9. Epub 2010 Mar 21. No abstract available.	Pain. 2010	PubMed	citation	PMID:20307933	pubmed	20307933	create date:2010/03/24 | first author:Coppola G
Chronic low back pain analgesic studies--a methodological minefield.	/pubmed/20304558	Moore RA, Straube S, Derry S, McQuay HJ.	Pain. 2010 Jun;149(3):431-4. Epub 2010 Mar 20. Review. No abstract available.	Pain. 2010	PubMed	citation	PMID:20304558	pubmed	20304558	create date:2010/03/23 | first author:Moore RA
The effect of the menstrual cycle on affective modulation of pain and nociception in healthy women.	/pubmed/20304557	Rhudy JL, Bartley EJ.	Pain. 2010 May;149(2):365-72. Epub 2010 Mar 20.	Pain. 2010	PubMed	citation	PMID:20304557	pubmed	20304557	create date:2010/03/23 | first author:Rhudy JL
Risk factors for onset of chronic oro-facial pain--results of the North Cheshire oro-facial pain prospective population study.	/pubmed/20304556	Aggarwal VR, Macfarlane GJ, Farragher TM, McBeth J.	Pain. 2010 May;149(2):354-9. Epub 2010 Mar 20.	Pain. 2010	PubMed	citation	PMID:20304556	pubmed	20304556	create date:2010/03/23 | first author:Aggarwal VR
How do changes in pain severity levels correspond to changes in health status and function in patients with painful diabetic peripheral neuropathy?	/pubmed/20303665	Hoffman DL, Sadosky A, Dukes EM, Alvir J.	Pain. 2010 May;149(2):194-201. Epub 2010 Mar 19.	Pain. 2010	PubMed	citation	PMID:20303665	pubmed	20303665	create date:2010/03/23 | first author:Hoffman DL
Selectively targeting pain in the trigeminal system.	/pubmed/20236764	Kim HY, Kim K, Li HY, Chung G, Park CK, Kim JS, Jung SJ, Lee MK, Ahn DK, Hwang SJ, Kang Y, Binshtok AM, Bean BP, Woolf CJ, Oh SB.	Pain. 2010 Jul;150(1):29-40. Epub 2010 Mar 16.	Pain. 2010	PubMed	citation	PMID:20236764	pubmed	20236764	create date:2010/03/20 | first author:Kim HY
Chronic myofascial temporomandibular pain is associated with neural abnormalities in the trigeminal and limbic systems.	/pubmed/20236763	Younger JW, Shen YF, Goddard G, Mackey SC.	Pain. 2010 May;149(2):222-8. Epub 2010 Mar 16.	Pain. 2010	PubMed	citation	PMID:20236763	pubmed	20236763	create date:2010/03/20 | first author:Younger JW
Assessment and classification of cancer breakthrough pain: a systematic literature review.	/pubmed/20236762	Haugen DF, Hjermstad MJ, Hagen N, Caraceni A, Kaasa S; European Palliative Care Research Collaborative (EPCRC).	Pain. 2010 Jun;149(3):476-82. Epub 2010 Mar 16. Review.	Pain. 2010	PubMed	citation	PMID:20236762	pubmed	20236762	create date:2010/03/20 | first author:Haugen DF
The verbal numeric rating scale in the pediatric emergency department: what do the numbers really mean?	/pubmed/20231055	Connelly M.	Pain. 2010 May;149(2):167-8. Epub 2010 Mar 15. No abstract available.	Pain. 2010	PubMed	citation	PMID:20231055	pubmed	20231055	create date:2010/03/17 | first author:Connelly M
The burden of neuropathic pain: a systematic review and meta-analysis of health utilities.	/pubmed/20227832	Doth AH, Hansson PT, Jensen MP, Taylor RS.	Pain. 2010 May;149(2):338-44. Epub 2010 Mar 15. Review.	Pain. 2010	PubMed	citation	PMID:20227832	pubmed	20227832	create date:2010/03/17 | first author:Doth AH
When don't worry" communicates fear: Children's perceptions of parental reassurance and distraction during a painful medical procedure."	/pubmed/20227831	McMurtry CM, Chambers CT, McGrath PJ, Asp E.	Pain. 2010 Jul;150(1):52-8. Epub 2010 Mar 15.	Pain. 2010	PubMed	citation	PMID:20227831	pubmed	20227831	create date:2010/03/17 | first author:McMurtry CM
The need for a journal policy on intrathecal, epidural, and perineural administration of non-approved drugs.	/pubmed/20227830	Eisenach JC, Shafer SL, Yaksh T.	Pain. 2010 Jun;149(3):417-9. Epub 2010 Mar 15. No abstract available.	Pain. 2010	PubMed	citation	PMID:20227830	pubmed	20227830	create date:2010/03/17 | first author:Eisenach JC
Becoming active again? Further thoughts on goal pursuit in chronic pain.	/pubmed/20227180	Schrooten MG, Vlaeyen JW.	Pain. 2010 Jun;149(3):422-3. Epub 2010 Mar 12. No abstract available.	Pain. 2010	PubMed	citation	PMID:20227180	pubmed	20227180	create date:2010/03/17 | first author:Schrooten MG
Heterotopic pruritic conditioning and itch--analogous to DNIC in pain?	/pubmed/20226590	van Laarhoven AI, Kraaimaat FW, Wilder-Smith OH, van de Kerkhof PC, Evers AW.	Pain. 2010 May;149(2):332-7. Epub 2010 Mar 11.	Pain. 2010	PubMed	citation	PMID:20226590	pubmed	20226590	create date:2010/03/17 | first author:van Laarhoven AI
Peptide-mediated transdermal delivery of botulinum neurotoxin type A reduces neurogenic inflammation in the skin.	/pubmed/20223589	Carmichael NM, Dostrovsky JO, Charlton MP.	Pain. 2010 May;149(2):316-24. Epub 2010 Mar 23.	Pain. 2010	PubMed	citation	PMID:20223589	pubmed	20223589	create date:2010/03/13 | first author:Carmichael NM
Macrophage inflammatory protein-1alpha mediates the development of neuropathic pain following peripheral nerve injury through interleukin-1beta up-regulation.	/pubmed/20223588	Kiguchi N, Maeda T, Kobayashi Y, Fukazawa Y, Kishioka S.	Pain. 2010 May;149(2):305-15. Epub 2010 Mar 12.	Pain. 2010	PubMed	citation	PMID:20223588	pubmed	20223588	create date:2010/03/13 | first author:Kiguchi N
Catastrophizing and pain coping: moving forward.	/pubmed/20211526	Keefe FJ, Shelby RA, Somers TJ.	Pain. 2010 May;149(2):165-6. Epub 2010 Mar 7. No abstract available.	Pain. 2010	PubMed	citation	PMID:20211526	pubmed	20211526	create date:2010/03/10 | first author:Keefe FJ
Toward understanding acceptance and psychological flexibility in chronic pain.	/pubmed/20207482	McCracken LM.	Pain. 2010 Jun;149(3):420-1. Epub 2010 Mar 6. No abstract available.	Pain. 2010	PubMed	citation	PMID:20207482	pubmed	20207482	create date:2010/03/09 | first author:McCracken LM
Research design considerations for confirmatory chronic pain clinical trials: IMMPACT recommendations.	/pubmed/20207481	Dworkin RH, Turk DC, Peirce-Sandner S, Baron R, Bellamy N, Burke LB, Chappell A, Chartier K, Cleeland CS, Costello A, Cowan P, Dimitrova R, Ellenberg S, Farrar JT, French JA, Gilron I, Hertz S, Jadad AR, Jay GW, Kalliomäki J, Katz NP, Kerns RD, et al.	Pain. 2010 May;149(2):177-93. Epub 2010 Mar 6. Review.	Pain. 2010	PubMed	citation	PMID:20207481	pubmed	20207481	create date:2010/03/09 | first author:Dworkin RH
A response to Wasan editorial Spinal cord stimulation in a workers' compensation population: how difficult it can be to interpret a clinical trial": stimulating discussion."	/pubmed/20207083	Turner JA, Hollingworth W, Comstock BA, Deyo RA.	Pain. 2010 May;149(2):406-7. Epub 2010 Mar 5. No abstract available.	Pain. 2010	PubMed	citation	PMID:20207083	pubmed	20207083	create date:2010/03/09 | first author:Turner JA
Relationships among alexithymia and pain intensity, pain interference, and vitality in persons with neuromuscular disease: Considering the effect of negative affectivity.	/pubmed/20207082	Hosoi M, Molton IR, Jensen MP, Ehde DM, Amtmann S, O'Brien S, Arimura T, Kubo C.	Pain. 2010 May;149(2):273-7. Epub 2010 Mar 5.	Pain. 2010	PubMed	citation	PMID:20207082	pubmed	20207082	create date:2010/03/09 | first author:Hosoi M
The audacity of scope.	/pubmed/20207081	Prkachin KM.	Pain. 2010 Jul;150(1):6-7. Epub 2010 Mar 5. No abstract available.	Pain. 2010	PubMed	citation	PMID:20207081	pubmed	20207081	create date:2010/03/09 | first author:Prkachin KM
Eccentric muscle contraction and stretching evoke mechanical hyperalgesia and modulate CGRP and P2X(3) expression in a functionally relevant manner.	/pubmed/20207080	Dessem D, Ambalavanar R, Evancho M, Moutanni A, Yallampalli C, Bai G.	Pain. 2010 May;149(2):284-95. Epub 2010 Mar 5.	Pain. 2010	PubMed	citation	PMID:20207080	pubmed	20207080	create date:2010/03/09 | first author:Dessem D
Adult attachment and pain catastrophizing for self and significant other.	/pubmed/20207079	McWilliams LA, Holmberg D.	Pain. 2010 May;149(2):278-83. Epub 2010 Mar 5.	Pain. 2010	PubMed	citation	PMID:20207079	pubmed	20207079	create date:2010/03/09 | first author:McWilliams LA
Peripheral endothelin B receptor agonist-induced antinociception involves endogenous opioids in mice.	/pubmed/20206445	Quang PN, Schmidt BL.	Pain. 2010 May;149(2):254-62. Epub 2010 Mar 4.	Pain. 2010	PubMed	citation	PMID:20206445	pubmed	20206445	create date:2010/03/09 | first author:Quang PN
Bright light activates a trigeminal nociceptive pathway.	/pubmed/20206444	Okamoto K, Tashiro A, Chang Z, Bereiter DA.	Pain. 2010 May;149(2):235-42. Epub 2010 Mar 4.	Pain. 2010	PubMed	citation	PMID:20206444	pubmed	20206444	create date:2010/03/09 | first author:Okamoto K
Title	URL	Description	Details	ShortDetails	Resource	Type	Identifiers	Db	EntrezUID	Properties
Peripheral inflammation induces tumor necrosis factor dependent AMPA receptor trafficking and Akt phosphorylation in spinal cord in addition to pain behavior.	/pubmed/20202754	Choi JI, Svensson CI, Koehrn FJ, Bhuskute A, Sorkin LS.	Pain. 2010 May;149(2):243-53. Epub 2010 Mar 3.	Pain. 2010	PubMed	citation	PMID:20202754	pubmed	20202754	create date:2010/03/06 | first author:Choi JI
Placebo and treatment group responses in postherpetic neuralgia vs. painful diabetic peripheral neuropathy clinical trials in the REPORT database.	/pubmed/20202753	Dworkin RH, Turk DC, Peirce-Sandner S, McDermott MP, Farrar JT, Hertz S, Katz NP, Raja SN, Rappaport BA.	Pain. 2010 Jul;150(1):12-6. Epub 2010 Mar 3. Review. No abstract available.	Pain. 2010	PubMed	citation	PMID:20202753	pubmed	20202753	create date:2010/03/06 | first author:Dworkin RH
Pain's policy on the spinal administration of drugs.	/pubmed/20202752	Rowbotham MC.	Pain. 2010 Jun;149(3):415-6. Epub 2010 Mar 3. No abstract available.	Pain. 2010	PubMed	citation	PMID:20202752	pubmed	20202752	create date:2010/03/06 | first author:Rowbotham MC
A short goal-pursuit intervention to improve physical capacity: a randomized clinical trial in chronic back pain patients.	/pubmed/20199846	Christiansen S, Oettingen G, Dahme B, Klinger R.	Pain. 2010 Jun;149(3):444-52. Epub 2010 Mar 3.	Pain. 2010	PubMed	citation	PMID:20199846	pubmed	20199846	create date:2010/03/05 | first author:Christiansen S
Serine proteases and protease-activated receptor 2-dependent allodynia: a novel cancer pain pathway.	/pubmed/20189717	Lam DK, Schmidt BL.	Pain. 2010 May;149(2):263-72. Epub 2010 Mar 1.	Pain. 2010	PubMed	citation	PMID:20189717	pubmed	20189717	create date:2010/03/02 | first author:Lam DK
Cancer pain terminology: time to develop a taxonomy that promotes good clinical practice and allows research to progress.	/pubmed/20189304	Bennett MI.	Pain. 2010 Jun;149(3):426-7. Epub 2010 Feb 26. No abstract available.	Pain. 2010	PubMed	citation	PMID:20189304	pubmed	20189304	create date:2010/03/02 | first author:Bennett MI
Validation of the chronic pain acceptance questionnaire (CPAQ) in an Internet sample and development and preliminary validation of the CPAQ-8.	/pubmed/20188472	Fish RA, McGuire B, Hogan M, Morrison TG, Stewart I.	Pain. 2010 Jun;149(3):435-43. Epub 2010 Feb 25.	Pain. 2010	PubMed	citation	PMID:20188472	pubmed	20188472	create date:2010/03/02 | first author:Fish RA
Validation and properties of the verbal numeric scale in children with acute pain.	/pubmed/20188471	Bailey B, Daoust R, Doyon-Trottier E, Dauphin-Pierre S, Gravel J.	Pain. 2010 May;149(2):216-21. Epub 2010 Feb 25.	Pain. 2010	PubMed	citation	PMID:20188471	pubmed	20188471	create date:2010/03/02 | first author:Bailey B
Catastrophizing delays the analgesic effect of distraction.	/pubmed/20188470	Campbell CM, Witmer K, Simango M, Carteret A, Loggia ML, Campbell JN, Haythornthwaite JA, Edwards RR.	Pain. 2010 May;149(2):202-7. Epub 2010 Feb 25.	Pain. 2010	PubMed	citation	PMID:20188470	pubmed	20188470	create date:2010/03/02 | first author:Campbell CM
The role of motivation in distracting attention away from pain: an experimental study.	/pubmed/20188469	Verhoeven K, Crombez G, Eccleston C, Van Ryckeghem DM, Morley S, Van Damme S.	Pain. 2010 May;149(2):229-34. Epub 2010 Feb 25.	Pain. 2010	PubMed	citation	PMID:20188469	pubmed	20188469	create date:2010/03/02 | first author:Verhoeven K
Graded back pain revisited - do latent variable models change our understanding of severe back pain in the general population?	/pubmed/20185238	Schmidt CO, Raspe H, Kohlmann T.	Pain. 2010 Apr;149(1):50-6. Epub 2010 Feb 24.	Pain. 2010	PubMed	citation	PMID:20185238	pubmed	20185238	create date:2010/02/27 | first author:Schmidt CO
A response to O'Connell et al. letter a failure of the review process? Comment on Ahsin et al. Clinical and endocrinological changes after electro-acupuncture treatment in patients with osteoarthritis of the knee. Pain 2009;147: 60-6"."	/pubmed/20172655	Brown C, Jones A.	Pain. 2010 Apr;149(1):161. Epub 2010 Feb 20. No abstract available.	Pain. 2010	PubMed	citation	PMID:20172655	pubmed	20172655	create date:2010/02/23 | first author:Brown C
Low-dose amitriptyline for treatment of persistent arm pain due to repetitive use.	/pubmed/20172654	Goldman RH, Stason WB, Park SK, Kim R, Mudgal S, Davis RB, Kaptchuk TJ.	Pain. 2010 Apr;149(1):117-23. Epub 2010 Feb 20.	Pain. 2010	PubMed	citation	PMID:20172654	pubmed	20172654	create date:2010/02/23 | first author:Goldman RH
Cellular basis for opioid potentiation in the rostral ventromedial medulla of rats with persistent inflammatory nociception.	/pubmed/20172653	Zhang L, Hammond DL.	Pain. 2010 Apr;149(1):107-16. Epub 2010 Feb 20.	Pain. 2010	PubMed	citation	PMID:20172653	pubmed	20172653	create date:2010/02/23 | first author:Zhang L
Inclusion of authorized deception in the informed consent process does not affect the magnitude of the placebo effect for experimentally induced pain.	/pubmed/20172652	Martin AL, Katz J.	Pain. 2010 May;149(2):208-15. Epub 2010 Feb 20.	Pain. 2010	PubMed	citation	PMID:20172652	pubmed	20172652	create date:2010/02/23 | first author:Martin AL
Anti-GD(2) with an FC point mutation reduces complement fixation and decreases antibody-induced allodynia.	/pubmed/20171010	Sorkin LS, Otto M, Baldwin WM 3rd, Vail E, Gillies SD, Handgretinger R, Barfield RC, Ming Yu H, Yu AL.	Pain. 2010 Apr;149(1):135-42. Epub 2010 Feb 19.	Pain. 2010	PubMed	citation	PMID:20171010	pubmed	20171010	create date:2010/02/23 | first author:Sorkin LS
Loose ligation of the rat sciatic nerve elicits early accumulation of Shank1 protein in the post-synaptic density of spinal dorsal horn neurons.	/pubmed/20171009	Miletic G, Dumitrascu CI, Honstad CE, Micic D, Miletic V.	Pain. 2010 Apr;149(1):152-9. Epub 2010 Feb 18.	Pain. 2010	PubMed	citation	PMID:20171009	pubmed	20171009	create date:2010/02/23 | first author:Miletic G
NMDA-receptor activation and nitroxidative regulation of the glutamatergic pathway during nociceptive processing.	/pubmed/20167432	Chen Z, Muscoli C, Doyle T, Bryant L, Cuzzocrea S, Mollace V, Mastroianni R, Masini E, Salvemini D.	Pain. 2010 Apr;149(1):100-6. Epub 2010 Feb 18.	Pain. 2010	PubMed	citation	PMID:20167432	pubmed	20167432	create date:2010/02/20 | first author:Chen Z
A failure of the review process? Comment on Ahsin et al. Clinical and endocrinological changes after electro-acupuncture treatment in patients with osteoarthritis of the knee. Pain 2009;147:60-6.	/pubmed/20167431	O'Connell NE, Wand BM, Colquhoun D.	Pain. 2010 Apr;149(1):160. Epub 2010 Feb 18. No abstract available.	Pain. 2010	PubMed	citation	PMID:20167431	pubmed	20167431	create date:2010/02/20 | first author:O'Connell NE
A randomized placebo-controlled trial of intradiscal methylene blue injection for the treatment of chronic discogenic low back pain.	/pubmed/20167430	Peng B, Pang X, Wu Y, Zhao C, Song X.	Pain. 2010 Apr;149(1):124-9. Epub 2010 Feb 18.	Pain. 2010	PubMed	citation	PMID:20167430	pubmed	20167430	create date:2010/02/20 | first author:Peng B
In defense of science: investigation and evaluation without bias and prejudice.	/pubmed/20167429	Ahsin S, Iles R.	Pain. 2010 Apr;149(1):160-1. Epub 2010 Feb 18. No abstract available.	Pain. 2010	PubMed	citation	PMID:20167429	pubmed	20167429	create date:2010/02/20 | first author:Ahsin S
Genetic variation in the beta2-adrenergic receptor but not catecholamine-O-methyltransferase predisposes to chronic pain: results from the 1958 British Birth Cohort Study.	/pubmed/20167428	Hocking LJ, Smith BH, Jones GT, Reid DM, Strachan DP, Macfarlane GJ.	Pain. 2010 Apr;149(1):143-51. Epub 2010 Feb 18. Erratum in: Pain. 2010 Jul;150(1);210.	Pain. 2010	PubMed	citation	PMID:20167428	pubmed	20167428	create date:2010/02/20 | first author:Hocking LJ
Pharmacological effects of nonselective and subtype-selective nicotinic acetylcholine receptor agonists in animal models of persistent pain.	/pubmed/20167427	Gao B, Hierl M, Clarkin K, Juan T, Nguyen H, Valk M, Deng H, Guo W, Lehto SG, Matson D, McDermott JS, Knop J, Gaida K, Cao L, Waldon D, Albrecht BK, Boezio AA, Copeland KW, Harmange JC, Springer SK, Malmberg AB, McDonough SI.	Pain. 2010 Apr;149(1):33-49. Epub 2010 Feb 18.	Pain. 2010	PubMed	citation	PMID:20167427	pubmed	20167427	create date:2010/02/20 | first author:Gao B
Alteration of GABAergic and glycinergic mechanisms by lidocaine injection in the rostral ventromedial medulla of neuropathic rats.	/pubmed/20153930	Saadé NE, Al Amin H, Tchachaghian S, Jabbur SJ, Atweh SF.	Pain. 2010 Apr;149(1):89-99. Epub 2010 Feb 13.	Pain. 2010	PubMed	citation	PMID:20153930	pubmed	20153930	create date:2010/02/16 | first author:Saadé NE
Sympathetic skin response following painful electrical stimulation is increased in major depression.	/pubmed/20153929	Boettger MK, Greiner W, Rachow T, Brühl C, Bär KJ.	Pain. 2010 Apr;149(1):130-4. Epub 2010 Feb 13.	Pain. 2010	PubMed	citation	PMID:20153929	pubmed	20153929	create date:2010/02/16 | first author:Boettger MK
Cause or effect? Deconditioning and chronic low back pain.	/pubmed/20153582	Verbunt JA, Smeets RJ, Wittink HM.	Pain. 2010 Jun;149(3):428-30. Epub 2010 Feb 12. Review. No abstract available.	Pain. 2010	PubMed	citation	PMID:20153582	pubmed	20153582	create date:2010/02/16 | first author:Verbunt JA
Pain - not just a feeling, but a working brain.	/pubmed/20153581	Lorenz J.	Pain. 2010 Apr;149(1):3-4. Epub 2010 Feb 12. No abstract available.	Pain. 2010	PubMed	citation	PMID:20153581	pubmed	20153581	create date:2010/02/16 | first author:Lorenz J
Commentary: a burning question of subgroup analysis in pain trials.	/pubmed/20149536	Gibbs J.	Pain. 2010 Apr;149(1):5-6. Epub 2010 Feb 9. No abstract available.	Pain. 2010	PubMed	citation	PMID:20149536	pubmed	20149536	create date:2010/02/13 | first author:Gibbs J
Reference values for quantitative sensory testing in children and adolescents: developmental and gender differences of somatosensory perception.	/pubmed/20138430	Blankenburg M, Boekens H, Hechler T, Maier C, Krumova E, Scherens A, Magerl W, Aksu F, Zernikow B.	Pain. 2010 Apr;149(1):76-88. Epub 2010 Feb 6.	Pain. 2010	PubMed	citation	PMID:20138430	pubmed	20138430	create date:2010/02/09 | first author:Blankenburg M
The human vasodilator axon reflex - an exclusively peripheral phenomenon?	/pubmed/20138429	Groetzner P, Weidner C.	Pain. 2010 Apr;149(1):71-5. Epub 2010 Feb 6.	Pain. 2010	PubMed	citation	PMID:20138429	pubmed	20138429	create date:2010/02/09 | first author:Groetzner P
Ventromedial prefrontal neurokinin 1 receptor availability is reduced in chronic pain.	/pubmed/20137858	Linnman C, Appel L, Furmark T, Söderlund A, Gordh T, Långström B, Fredrikson M.	Pain. 2010 Apr;149(1):64-70. Epub 2010 Feb 4.	Pain. 2010	PubMed	citation	PMID:20137858	pubmed	20137858	create date:2010/02/09 | first author:Linnman C
Performance-dependent inhibition of pain by an executive working memory task.	/pubmed/20129735	Buhle J, Wager TD.	Pain. 2010 Apr;149(1):19-26. Epub 2010 Feb 2.	Pain. 2010	PubMed	citation	PMID:20129735	pubmed	20129735	create date:2010/02/05 | first author:Buhle J
A cure for back pain?	/pubmed/20129734	Bogduk N.	Pain. 2010 Apr;149(1):7-8. Epub 2010 Feb 2. No abstract available.	Pain. 2010	PubMed	citation	PMID:20129734	pubmed	20129734	create date:2010/02/05 | first author:Bogduk N
Hypoalgesia related to elevated resting blood pressure is absent in adolescents and young adults with a history of functional abdominal pain.	/pubmed/20122805	Bruehl S, Dengler-Crish CM, Smith CA, Walker LS.	Pain. 2010 Apr;149(1):57-63. Epub 2010 Feb 1.	Pain. 2010	PubMed	citation	PMID:20122805	pubmed	20122805	create date:2010/02/04 | first author:Bruehl S
Respiration-induced hypoalgesia: additional evidence for pain modulation deficits in fibromyalgia?	/pubmed/20122804	Rhudy JL.	Pain. 2010 Apr;149(1):1-2. Epub 2010 Feb 1. No abstract available.	Pain. 2010	PubMed	citation	PMID:20122804	pubmed	20122804	create date:2010/02/04 | first author:Rhudy JL
A comment on experimental occlusal interference induces long-term masticatory muscle hyperalgesia in rats by Cao et al.	/pubmed/20116926	Bereiter DA, Okamoto K, Tashiro A, Nixdorf DR.	Pain. 2010 Mar;148(3):519; author reply 519-20. Epub 2010 Feb 8. No abstract available.	Pain. 2010	PubMed	citation	PMID:20116926	pubmed	20116926	create date:2010/02/02 | first author:Bereiter DA
Wilbert E. Fordyce, Ph.D. 1923-2009.	/pubmed/20116776	Loeser JD.	Pain. 2010 Jan;148(1):1-2. Epub 2009 Nov 25. No abstract available.	Pain. 2010	PubMed	citation	PMID:20116776	pubmed	20116776	create date:2010/02/02 | first author:Loeser JD
Nociceptive behaviour upon modulation of mu-opioid receptors in the ventrobasal complex of the thalamus of rats.	/pubmed/20106595	Pozza DH, Potes CS, Barroso PA, Azevedo L, Castro-Lopes JM, Neto FL.	Pain. 2010 Mar;148(3):492-502. Epub 2010 Jan 27.	Pain. 2010	PubMed	citation	PMID:20106595	pubmed	20106595	create date:2010/01/29 | first author:Pozza DH
Group membership and staff turnover affect outcomes in group CBT for persistent pain.	/pubmed/20100634	Williams AC, Potts HW.	Pain. 2010 Mar;148(3):481-6. Epub 2010 Jan 25.	Pain. 2010	PubMed	citation	PMID:20100634	pubmed	20100634	create date:2010/01/27 | first author:Williams AC
Classification of nociceptors--to what purpose?	/pubmed/20097476	Handwerker HO.	Pain. 2010 Mar;148(3):355-6. Epub 2010 Jan 25. No abstract available.	Pain. 2010	PubMed	citation	PMID:20097476	pubmed	20097476	create date:2010/01/26 | first author:Handwerker HO
Habituation to pain: further support for a central component.	/pubmed/20097005	Rennefeld C, Wiech K, Schoell ED, Lorenz J, Bingel U.	Pain. 2010 Mar;148(3):503-8. Epub 2010 Jan 22.	Pain. 2010	PubMed	citation	PMID:20097005	pubmed	20097005	create date:2010/01/26 | first author:Rennefeld C
Transgenic inhibition of glial NF-kappa B reduces pain behavior and inflammation after peripheral nerve injury.	/pubmed/20097004	Fu ES, Zhang YP, Sagen J, Candiotti KA, Morton PD, Liebl DJ, Bethea JR, Brambilla R.	Pain. 2010 Mar;148(3):509-18. Epub 2010 Jan 22.	Pain. 2010	PubMed	citation	PMID:20097004	pubmed	20097004	create date:2010/01/26 | first author:Fu ES
Brain circuitry underlying pain in response to imagined movement in people with spinal cord injury.	/pubmed/20092946	Gustin SM, Wrigley PJ, Henderson LA, Siddall PJ.	Pain. 2010 Mar;148(3):438-45. Epub 2010 Jan 25.	Pain. 2010	PubMed	citation	PMID:20092946	pubmed	20092946	create date:2010/01/23 | first author:Gustin SM
Treatments for neuropathic pain differentially affect delayed matching accuracy by macaques: effects of amitriptyline and gabapentin.	/pubmed/20092945	Buccafusco JJ, Terry AV Jr, Vazdarjanova A, Snutch TP, Arneric SP.	Pain. 2010 Mar;148(3):446-53. Epub 2010 Jan 25.	Pain. 2010	PubMed	citation	PMID:20092945	pubmed	20092945	create date:2010/01/23 | first author:Buccafusco JJ
Effect of lingual nerve block on burning mouth syndrome (stomatodynia): a randomized crossover trial.	/pubmed/20083352	Grémeau-Richard C, Dubray C, Aublet-Cuvelier B, Ughetto S, Woda A.	Pain. 2010 Apr;149(1):27-32. Epub 2010 Jan 18.	Pain. 2010	PubMed	citation	PMID:20083352	pubmed	20083352	create date:2010/01/20 | first author:Grémeau-Richard C
The pain matrix: reloaded or reborn as we image tonic pain using arterial spin labelling.	/pubmed/20080346	Tracey I, Johns E.	Pain. 2010 Mar;148(3):359-60. Epub 2010 Jan 18. No abstract available.	Pain. 2010	PubMed	citation	PMID:20080346	pubmed	20080346	create date:2010/01/19 | first author:Tracey I
The effects of slow breathing on affective responses to pain stimuli: an experimental study.	/pubmed/20079569	Zautra AJ, Fasman R, Davis MC, Craig AD.	Pain. 2010 Apr;149(1):12-8. Epub 2010 Jan 15.	Pain. 2010	PubMed	citation	PMID:20079569	pubmed	20079569	create date:2010/01/19 | first author:Zautra AJ
Central and peripheral hypersensitivity in the irritable bowel syndrome.	/pubmed/20074857	Zhou Q, Fillingim RB, Riley JL 3rd, Malarkey WB, Verne GN.	Pain. 2010 Mar;148(3):454-61. Epub 2010 Jan 13.	Pain. 2010	PubMed	citation	PMID:20074857	pubmed	20074857	create date:2010/01/16 | first author:Zhou Q
Obstacles to recovery after an episode of low back pain; the 'usual suspects' are not always guilty.	/pubmed/20071080	Nicholas MK.	Pain. 2010 Mar;148(3):363-4. Epub 2010 Jan 13. No abstract available.	Pain. 2010	PubMed	citation	PMID:20071080	pubmed	20071080	create date:2010/01/15 | first author:Nicholas MK
The severity of dependence score correlates with medication overuse in persons with secondary chronic headaches. The Akershus study of chronic headache.	/pubmed/20071079	Lundqvist C, Aaseth K, Grande RB, Benth JS, Russell MB.	Pain. 2010 Mar;148(3):487-91. Epub 2010 Jan 13.	Pain. 2010	PubMed	citation	PMID:20071079	pubmed	20071079	create date:2010/01/15 | first author:Lundqvist C
Title	URL	Description	Details	ShortDetails	Resource	Type	Identifiers	Db	EntrezUID	Properties
Human nerve growth factor sensitizes masseter muscle nociceptors in female rats.	/pubmed/20064691	Svensson P, Wang MW, Dong XD, Kumar U, Cairns BE.	Pain. 2010 Mar;148(3):473-80. Epub 2010 Jan 12.	Pain. 2010	PubMed	citation	PMID:20064691	pubmed	20064691	create date:2010/01/13 | first author:Svensson P
The involvement of the transient receptor potential A1 (TRPA1) in the maintenance of mechanical and cold hyperalgesia in persistent inflammation.	/pubmed/20056530	da Costa DS, Meotti FC, Andrade EL, Leal PC, Motta EM, Calixto JB.	Pain. 2010 Mar;148(3):431-7. Epub 2009 Dec 28.	Pain. 2010	PubMed	citation	PMID:20056530	pubmed	20056530	create date:2010/01/09 | first author:da Costa DS
Differential purinergic signaling in bladder sensory neurons of naïve and bladder-inflamed mice.	/pubmed/20045252	Chen X, Gebhart GF.	Pain. 2010 Mar;148(3):462-72. Epub 2009 Dec 31.	Pain. 2010	PubMed	citation	PMID:20045252	pubmed	20045252	create date:2010/01/05 | first author:Chen X
Nociceptin/Orphanin FQ in PAG modulates the release of amino acids, serotonin and norepinephrine in the rostral ventromedial medulla and spinal cord in rats.	/pubmed/20036056	Lü N, Han M, Yang ZL, Wang YQ, Wu GC, Zhang YQ.	Pain. 2010 Mar;148(3):414-25. Epub 2009 Dec 24.	Pain. 2010	PubMed	citation	PMID:20036056	pubmed	20036056	create date:2009/12/29 | first author:Lü N
Comparison of pain and dyspnea perceptual responses in healthy subjects.	/pubmed/20034743	Nishino T, Yashiro E, Yogo H, Isono S, Shinozuka N, Ishikawa T.	Pain. 2010 Mar;148(3):426-30. Epub 2010 Jan 19.	Pain. 2010	PubMed	citation	PMID:20034743	pubmed	20034743	create date:2009/12/26 | first author:Nishino T
Nociceptive sensitization by complement C5a and C3a in mouse.	/pubmed/20031321	Jang JH, Clark JD, Li X, Yorek MS, Usachev YM, Brennan TJ.	Pain. 2010 Feb;148(2):343-52. Epub 2009 Dec 23.	Pain. 2010	PubMed	citation	PMID:20031321	pubmed	20031321	create date:2009/12/25 | first author:Jang JH
Aberrant sensory responses are dependent on lesion severity after spinal cord contusion injury in mice.	/pubmed/20022699	Hoschouer EL, Basso DM, Jakeman LB.	Pain. 2010 Feb;148(2):328-42. Epub 2009 Dec 22.	Pain. 2010	PubMed	citation	PMID:20022699	pubmed	20022699	create date:2009/12/22 | first author:Hoschouer EL
NGF induces non-inflammatory localized and lasting mechanical and thermal hypersensitivity in human skin.	/pubmed/20022698	Rukwied R, Mayer A, Kluschina O, Obreja O, Schley M, Schmelz M.	Pain. 2010 Mar;148(3):407-13. Epub 2009 Dec 22.	Pain. 2010	PubMed	citation	PMID:20022698	pubmed	20022698	create date:2009/12/22 | first author:Rukwied R
Distinctiveness of psychological obstacles to recovery in low back pain patients in primary care.	/pubmed/20022697	Foster NE, Thomas E, Bishop A, Dunn KM, Main CJ.	Pain. 2010 Mar;148(3):398-406. Epub 2009 Dec 22.	Pain. 2010	PubMed	citation	PMID:20022697	pubmed	20022697	create date:2009/12/22 | first author:Foster NE
Habituation, sensitization, and emotional valence modulation of pain responses.	/pubmed/20022696	Rhudy JL, Bartley EJ, Williams AE.	Pain. 2010 Feb;148(2):320-7. Epub 2009 Dec 22.	Pain. 2010	PubMed	citation	PMID:20022696	pubmed	20022696	create date:2009/12/22 | first author:Rhudy JL
Reliability of intraoral quantitative sensory testing (QST).	/pubmed/20022428	Pigg M, Baad-Hansen L, Svensson P, Drangsholt M, List T.	Pain. 2010 Feb;148(2):220-6. Epub 2009 Dec 21.	Pain. 2010	PubMed	citation	PMID:20022428	pubmed	20022428	create date:2009/12/22 | first author:Pigg M
An anti-nociceptive role for ceftriaxone in chronic neuropathic pain in rats.	/pubmed/20022427	Hu Y, Li W, Lu L, Cai J, Xian X, Zhang M, Li Q, Li L.	Pain. 2010 Feb;148(2):284-301. Epub 2009 Dec 21.	Pain. 2010	PubMed	citation	PMID:20022427	pubmed	20022427	create date:2009/12/22 | first author:Hu Y
The c-Jun N-terminal kinase 1 (JNK1) in spinal astrocytes is required for the maintenance of bilateral mechanical allodynia under a persistent inflammatory pain condition.	/pubmed/20022176	Gao YJ, Xu ZZ, Liu YC, Wen YR, Decosterd I, Ji RR.	Pain. 2010 Feb;148(2):309-19.	Pain. 2010	PubMed	citation	PMID:20022176	pubmed	20022176	create date:2009/12/22 | first author:Gao YJ
Acetazolamide and midazolam act synergistically to inhibit neuropathic pain.	/pubmed/20007010	Asiedu M, Ossipov MH, Kaila K, Price TJ.	Pain. 2010 Feb;148(2):302-8. Epub 2009 Dec 14.	Pain. 2010	PubMed	citation	PMID:20007010	pubmed	20007010	create date:2009/12/17 | first author:Asiedu M
N-Methyl-D-aspartate receptor (NMDAR) independent maintenance of inflammatory pain.	/pubmed/20005044	Weyerbacher AR, Xu Q, Tamasdan C, Shin SJ, Inturrisi CE.	Pain. 2010 Feb;148(2):237-46. Epub 2009 Dec 11.	Pain. 2010	PubMed	citation	PMID:20005044	pubmed	20005044	create date:2009/12/17 | first author:Weyerbacher AR
Exploring the brain in pain: activations, deactivations and their relation.	/pubmed/20005043	Kong J, Loggia ML, Zyloney C, Tu P, Laviolette P, Gollub RL.	Pain. 2010 Feb;148(2):257-67. Epub 2009 Dec 11.	Pain. 2010	PubMed	citation	PMID:20005043	pubmed	20005043	create date:2009/12/17 | first author:Kong J
Pain sensation evoked by observing injury in others.	/pubmed/20005042	Osborn J, Derbyshire SW.	Pain. 2010 Feb;148(2):268-74. Epub 2009 Dec 11.	Pain. 2010	PubMed	citation	PMID:20005042	pubmed	20005042	create date:2009/12/17 | first author:Osborn J
Spinal macrophage migration inhibitory factor contributes to the pathogenesis of inflammatory hyperalgesia in rats.	/pubmed/20005040	Wang F, Shen X, Guo X, Peng Y, Liu Y, Xu S, Yang J.	Pain. 2010 Feb;148(2):275-83. Epub 2009 Dec 11.	Pain. 2010	PubMed	citation	PMID:20005040	pubmed	20005040	create date:2009/12/17 | first author:Wang F
Central sensitization in carpal tunnel syndrome with extraterritorial spread of sensory symptoms.	/pubmed/20004060	Zanette G, Cacciatori C, Tamburin S.	Pain. 2010 Feb;148(2):227-36. Epub 2009 Dec 8.	Pain. 2010	PubMed	citation	PMID:20004060	pubmed	20004060	create date:2009/12/17 | first author:Zanette G
IL-17 mediates articular hypernociception in antigen-induced arthritis in mice.	/pubmed/19969421	Pinto LG, Cunha TM, Vieira SM, Lemos HP, Verri WA Jr, Cunha FQ, Ferreira SH.	Pain. 2010 Feb;148(2):247-56. Epub 2009 Dec 6.	Pain. 2010	PubMed	citation	PMID:19969421	pubmed	19969421	create date:2009/12/09 | first author:Pinto LG
Fatigue and pain; what is the connection?	/pubmed/19969420	Mense S, Schiltenwolf M.	Pain. 2010 Feb;148(2):177-8. Epub 2009 Dec 6. No abstract available.	Pain. 2010	PubMed	citation	PMID:19969420	pubmed	19969420	create date:2009/12/09 | first author:Mense S
Letter to the editor regarding somatization: or another God that failed" 2009;145:4-5."	/pubmed/19969419	King SA.	Pain. 2010 Feb;148(2):353; author reply 353. Epub 2009 Dec 6. No abstract available.	Pain. 2010	PubMed	citation	PMID:19969419	pubmed	19969419	create date:2009/12/09 | first author:King SA
Placebo control--still the most ethical study design.	/pubmed/19962241	Kvarstein G, Måwe L, Indahl A, Hol PK, Tennøe B, Digernes R, Tønnessen TI, Beivik H, Stubhaug A.	Pain. 2010 Jan;148(1):174-5. Epub 2009 Dec 3. No abstract available.	Pain. 2010	PubMed	citation	PMID:19962241	pubmed	19962241	create date:2009/12/08 | first author:Kvarstein G
Neuronal correlates in the modulation of placebo analgesia in experimentally-induced esophageal pain: a 3T-fMRI study.	/pubmed/19962240	Lu HC, Hsieh JC, Lu CL, Niddam DM, Wu YT, Yeh TC, Cheng CM, Chang FY, Lee SD.	Pain. 2010 Jan;148(1):75-83. Epub 2009 Dec 3.	Pain. 2010	PubMed	citation	PMID:19962240	pubmed	19962240	create date:2009/12/08 | first author:Lu HC
High-frequency, high-intensity transcutaneous electrical nerve stimulation as treatment of pain after surgical abortion.	/pubmed/19959293	Platon B, Andréll P, Raner C, Rudolph M, Dvoretsky A, Mannheimer C.	Pain. 2010 Jan;148(1):114-9. Epub 2009 Dec 2.	Pain. 2010	PubMed	citation	PMID:19959293	pubmed	19959293	create date:2009/12/05 | first author:Platon B
A GTP cyclohydrolase 1 genetic variant delays cancer pain.	/pubmed/19959292	Lötsch J, Klepstad P, Doehring A, Dale O.	Pain. 2010 Jan;148(1):103-6. Epub 2009 Dec 2.	Pain. 2010	PubMed	citation	PMID:19959292	pubmed	19959292	create date:2009/12/05 | first author:Lötsch J
Effects of pre-emptive drug treatment on astrocyte activation in the cuneate nucleus following rat median nerve injury.	/pubmed/19954890	Chen JJ, Lue JH, Lin LH, Huang CT, Chiang RP, Chen CL, Tsai YJ.	Pain. 2010 Jan;148(1):158-66. Epub 2009 Dec 1.	Pain. 2010	PubMed	citation	PMID:19954890	pubmed	19954890	create date:2009/12/04 | first author:Chen JJ
Effect of capsaicin treatment on nociceptors in rat glabrous skin one day after plantar incision.	/pubmed/19948377	Kang S, Wu C, Banik RK, Brennan TJ.	Pain. 2010 Jan;148(1):128-40. Epub 2009 Nov 30.	Pain. 2010	PubMed	citation	PMID:19948377	pubmed	19948377	create date:2009/12/02 | first author:Kang S
Psychological flexibility in adults with chronic pain: a study of acceptance, mindfulness, and values-based action in primary care.	/pubmed/19945795	McCracken LM, Velleman SC.	Pain. 2010 Jan;148(1):141-7. Epub 2009 Nov 28.	Pain. 2010	PubMed	citation	PMID:19945795	pubmed	19945795	create date:2009/12/01 | first author:McCracken LM
Long-lasting antinociceptive spinal effects in primates of the novel nociceptin/orphanin FQ receptor agonist UFP-112.	/pubmed/19945794	Hu E, Calò G, Guerrini R, Ko MC.	Pain. 2010 Jan;148(1):107-13. Epub 2009 Nov 28.	Pain. 2010	PubMed	citation	PMID:19945794	pubmed	19945794	create date:2009/12/01 | first author:Hu E
Limited BDNF contributes to the failure of injury to skin afferents to produce a neuropathic pain condition.	/pubmed/19945222	Zhou LJ, Ren WJ, Zhong Y, Yang T, Wei XH, Xin WJ, Liu CC, Zhou LH, Li YY, Liu XG.	Pain. 2010 Jan;148(1):148-57. Epub 2009 Nov 27.	Pain. 2010	PubMed	citation	PMID:19945222	pubmed	19945222	create date:2009/12/01 | first author:Zhou LJ
Low mindfulness predicts pain catastrophizing in a fear-avoidance model of chronic pain.	/pubmed/19944534	Schütze R, Rees C, Preece M, Schütze M.	Pain. 2010 Jan;148(1):120-7. Epub 2009 Nov 26.	Pain. 2010	PubMed	citation	PMID:19944534	pubmed	19944534	create date:2009/12/01 | first author:Schütze R
Cholecystokinin receptors mediate tolerance to the analgesic effect of TENS in arthritic rats.	/pubmed/19944533	DeSantana JM, da Silva LF, Sluka KA.	Pain. 2010 Jan;148(1):84-93. Epub 2009 Nov 26.	Pain. 2010	PubMed	citation	PMID:19944533	pubmed	19944533	create date:2009/12/01 | first author:DeSantana JM
Pain and consciousness at the bedside.	/pubmed/19942350	Casey KL.	Pain. 2010 Feb;148(2):182-3. Epub 2009 Nov 25. No abstract available.	Pain. 2010	PubMed	citation	PMID:19942350	pubmed	19942350	create date:2009/11/28 | first author:Casey KL
Psychological interventions for pediatric chronic pain--the good news and the challenges ahead.	/pubmed/19932935	Kashikar-Zuck SM.	Pain. 2010 Mar;148(3):361-2. Epub 2009 Nov 25. No abstract available.	Pain. 2010	PubMed	citation	PMID:19932935	pubmed	19932935	create date:2009/11/26 | first author:Kashikar-Zuck SM
Two-stage enriched enrolment pain trials: a brief review of designs and opportunities for broader application.	/pubmed/19932934	Quessy SN.	Pain. 2010 Jan;148(1):8-13. Epub 2009 Nov 25. Review. No abstract available.	Pain. 2010	PubMed	citation	PMID:19932934	pubmed	19932934	create date:2009/11/26 | first author:Quessy SN
Keratinocytes acting on injured afferents induce extreme neuronal hyperexcitability and chronic pain.	/pubmed/19932564	Radtke C, Vogt PM, Devor M, Kocsis JD.	Pain. 2010 Jan;148(1):94-102. Epub 2009 Nov 22.	Pain. 2010	PubMed	citation	PMID:19932564	pubmed	19932564	create date:2009/11/26 | first author:Radtke C
Beyond neurons: the complex sources of pain transduction.	/pubmed/19917519	Strichartz G.	Pain. 2010 Feb;148(2):180-1. Epub 2009 Nov 14. No abstract available.	Pain. 2010	PubMed	citation	PMID:19917519	pubmed	19917519	create date:2009/11/18 | first author:Strichartz G
Using perfusion MRI to measure the dynamic changes in neural activation associated with tonic muscular pain.	/pubmed/19914778	Owen DG, Clarke CF, Ganapathy S, Prato FS, St Lawrence KS.	Pain. 2010 Mar;148(3):375-86. Epub 2009 Nov 14.	Pain. 2010	PubMed	citation	PMID:19914778	pubmed	19914778	create date:2009/11/17 | first author:Owen DG
Effect of sleep restriction on pain perception: towards greater attention!	/pubmed/19914777	Lavigne GJ.	Pain. 2010 Jan;148(1):6-7. Epub 2009 Nov 14. No abstract available.	Pain. 2010	PubMed	citation	PMID:19914777	pubmed	19914777	create date:2009/11/17 | first author:Lavigne GJ
CB1-induced side effects of specific COX-2 inhibitors: a feature, not a bug.	/pubmed/19913999	Bradshaw H.	Pain. 2010 Jan;148(1):5. Epub 2009 Nov 13. No abstract available.	Pain. 2010	PubMed	citation	PMID:19913999	pubmed	19913999	create date:2009/11/17 | first author:Bradshaw H
Comment on Biogenic amine depletion as a putative animal model of fibromyalgia [Pain 2009;146:26-33].	/pubmed/19913998	Munro G.	Pain. 2010 Jan;148(1):172-3; author reply 173. Epub 2009 Nov 13. No abstract available.	Pain. 2010	PubMed	citation	PMID:19913998	pubmed	19913998	create date:2009/11/17 | first author:Munro G
Patterns of activity-dependent conduction velocity changes differentiate classes of unmyelinated mechano-insensitive afferents including cold nociceptors, in pig and in human.	/pubmed/19913997	Obreja O, Ringkamp M, Namer B, Forsch E, Klusch A, Rukwied R, Petersen M, Schmelz M.	Pain. 2010 Jan;148(1):59-69. Epub 2009 Nov 13.	Pain. 2010	PubMed	citation	PMID:19913997	pubmed	19913997	create date:2009/11/17 | first author:Obreja O
Spinal cord stimulation in a workers' compensation population: how difficult it can be to interpret a clinical trial.	/pubmed/19910120	Wasan AD.	Pain. 2010 Jan;148(1):3-4. Epub 2009 Nov 11. No abstract available.	Pain. 2010	PubMed	citation	PMID:19910120	pubmed	19910120	create date:2009/11/17 | first author:Wasan AD
Pain in European long-term care facilities: cross-national study in Finland, Italy and The Netherlands.	/pubmed/19910119	Achterberg WP, Gambassi G, Finne-Soveri H, Liperoti R, Noro A, Frijters DH, Cherubini A, Dell'aquila G, Ribbe MW.	Pain. 2010 Jan;148(1):70-4. Epub 2009 Nov 11.	Pain. 2010	PubMed	citation	PMID:19910119	pubmed	19910119	create date:2009/11/17 | first author:Achterberg WP
Randomized controlled trials of psychological therapies for management of chronic pain in children and adolescents: an updated meta-analytic review.	/pubmed/19910118	Palermo TM, Eccleston C, Lewandowski AS, Williams AC, Morley S.	Pain. 2010 Mar;148(3):387-97. Epub 2009 Nov 11. Review.	Pain. 2010	PubMed	citation	PMID:19910118	pubmed	19910118	create date:2009/11/17 | first author:Palermo TM
Ethical issues in opioid prescribing for chronic pain.	/pubmed/19906487	Ballantyne JC, Fleisher LA.	Pain. 2010 Mar;148(3):365-7. Epub 2009 Nov 10. Review. No abstract available.	Pain. 2010	PubMed	citation	PMID:19906487	pubmed	19906487	create date:2009/11/13 | first author:Ballantyne JC
No prefrontal control, no placebo response.	/pubmed/19892467	Benedetti F.	Pain. 2010 Mar;148(3):357-8. Epub 2009 Nov 4. No abstract available.	Pain. 2010	PubMed	citation	PMID:19892467	pubmed	19892467	create date:2009/11/07 | first author:Benedetti F
Social interaction in pain: reinforcing pain behaviors or building intimacy?	/pubmed/19892466	Cano A, Williams AC.	Pain. 2010 Apr;149(1):9-11. Epub 2009 Nov 4. No abstract available.	Pain. 2010	PubMed	citation	PMID:19892466	pubmed	19892466	create date:2009/11/07 | first author:Cano A
Widespread hypersensitivity is related to altered pain inhibition processes in irritable bowel syndrome.	/pubmed/19889500	Piché M, Arsenault M, Poitras P, Rainville P, Bouin M.	Pain. 2010 Jan;148(1):49-58. Epub 2009 Nov 3.	Pain. 2010	PubMed	citation	PMID:19889500	pubmed	19889500	create date:2009/11/06 | first author:Piché M
Title	URL	Description	Details	ShortDetails	Resource	Type	Identifiers	Db	EntrezUID	Properties
Pain estimation: asking the right questions.	/pubmed/19880252	Kappesser J, Williams AC.	Pain. 2010 Feb;148(2):184-7. Epub 2009 Oct 31. Review. No abstract available.	Pain. 2010	PubMed	citation	PMID:19880252	pubmed	19880252	create date:2009/11/03 | first author:Kappesser J
On the validity of 'activity pacing'. Comment on Jensen research on coping with chronic pain: the importance of active avoidance of inappropriate conclusions" [Pain 2009;147:3-4]."	/pubmed/19879692	Karsdorp PA, Vlaeyen JW.	Pain. 2009 Dec 15;147(1-3):305. Epub 2009 Oct 30. No abstract available.	Pain. 2009	PubMed	citation	PMID:19879692	pubmed	19879692	create date:2009/11/03 | first author:Karsdorp PA
Dissecting the functional significance of endothelin A receptors in peripheral nociceptors in vivo via conditional gene deletion.	/pubmed/19879049	Stösser S, Agarwal N, Tappe-Theodor A, Yanagisawa M, Kuner R.	Pain. 2010 Feb;148(2):206-14. Epub 2009 Oct 29.	Pain. 2010	PubMed	citation	PMID:19879049	pubmed	19879049	create date:2009/11/03 | first author:Stösser S
Inhibition of cardiac baroreflex by noxious thermal stimuli: a key role for lateral paragigantocellular serotonergic cells.	/pubmed/19879048	Gau R, Sévoz-Couche C, Laguzzi R, Hamon M, Bernard JF.	Pain. 2009 Dec;146(3):315-24. Epub 2009 Oct 29.	Pain. 2009	PubMed	citation	PMID:19879048	pubmed	19879048	create date:2009/11/03 | first author:Gau R
Spinal antinociceptive effects of cyclooxygenase inhibition during inflammation: Involvement of prostaglandins and endocannabinoids.	/pubmed/19879047	Telleria-Diaz A, Schmidt M, Kreusch S, Neubert AK, Schache F, Vazquez E, Vanegas H, Schaible HG, Ebersberger A.	Pain. 2010 Jan;148(1):26-35. Epub 2009 Oct 29.	Pain. 2010	PubMed	citation	PMID:19879047	pubmed	19879047	create date:2009/11/03 | first author:Telleria-Diaz A
Prefrontal cortex modulates placebo analgesia.	/pubmed/19875233	Krummenacher P, Candia V, Folkers G, Schedlowski M, Schönbächler G.	Pain. 2010 Mar;148(3):368-74. Epub 2009 Oct 28.	Pain. 2010	PubMed	citation	PMID:19875233	pubmed	19875233	create date:2009/10/31 | first author:Krummenacher P
Spinal cord stimulation for failed back surgery syndrome: outcomes in a workers' compensation setting.	/pubmed/19875232	Turner JA, Hollingworth W, Comstock BA, Deyo RA.	Pain. 2010 Jan;148(1):14-25. Epub 2009 Oct 28.	Pain. 2010	PubMed	citation	PMID:19875232	pubmed	19875232	create date:2009/10/31 | first author:Turner JA
Sleep restriction attenuates amplitudes and attentional modulation of pain-related evoked potentials, but augments pain ratings in healthy volunteers.	/pubmed/19864066	Tiede W, Magerl W, Baumgärtner U, Durrer B, Ehlert U, Treede RD.	Pain. 2010 Jan;148(1):36-42. Epub 2009 Oct 27.	Pain. 2010	PubMed	citation	PMID:19864066	pubmed	19864066	create date:2009/10/30 | first author:Tiede W
The Nociception Coma Scale: a new tool to assess nociception in disorders of consciousness.	/pubmed/19854576	Schnakers C, Chatelle C, Vanhaudenhuyse A, Majerus S, Ledoux D, Boly M, Bruno MA, Boveroux P, Demertzi A, Moonen G, Laureys S.	Pain. 2010 Feb;148(2):215-9. Epub 2009 Oct 24.	Pain. 2010	PubMed	citation	PMID:19854576	pubmed	19854576	create date:2009/10/27 | first author:Schnakers C
Differences in short-term primary motor cortex synaptic potentiation as assessed by repetitive transcranial magnetic stimulation in migraine patients with and without aura.	/pubmed/19854575	Conte A, Barbanti P, Frasca V, Iacovelli E, Gabriele M, Giacomelli E, Aurilia C, Pichiorri F, Gilio F, Inghilleri M.	Pain. 2010 Jan;148(1):43-8. Epub 2009 Oct 24.	Pain. 2010	PubMed	citation	PMID:19854575	pubmed	19854575	create date:2009/10/27 | first author:Conte A
Peripheral and central sensitization in remote spinal cord regions contribute to central neuropathic pain after spinal cord injury.	/pubmed/19853381	Carlton SM, Du J, Tan HY, Nesic O, Hargett GL, Bopp AC, Yamani A, Lin Q, Willis WD, Hulsebosch CE.	Pain. 2009 Dec 15;147(1-3):265-76. Epub 2009 Oct 22.	Pain. 2009	PubMed	citation	PMID:19853381	pubmed	19853381	create date:2009/10/27 | first author:Carlton SM
The case for publishing 'negative' clinical trials.	/pubmed/19853380	Rowbotham MC.	Pain. 2009 Dec;146(3):225-6. Epub 2009 Oct 22. No abstract available.	Pain. 2009	PubMed	citation	PMID:19853380	pubmed	19853380	create date:2009/10/27 | first author:Rowbotham MC
The NALP1 inflammasome controls cytokine production and nociception in a rat fracture model of complex regional pain syndrome.	/pubmed/19853379	Li WW, Guo TZ, Liang D, Shi X, Wei T, Kingery WS, Clark JD.	Pain. 2009 Dec 15;147(1-3):277-86. Epub 2009 Oct 22.	Pain. 2009	PubMed	citation	PMID:19853379	pubmed	19853379	create date:2009/10/27 | first author:Li WW
Do words hurt? Brain activation during the processing of pain-related words.	/pubmed/19846255	Richter M, Eck J, Straube T, Miltner WH, Weiss T.	Pain. 2010 Feb;148(2):198-205. Epub 2009 Oct 28.	Pain. 2010	PubMed	citation	PMID:19846255	pubmed	19846255	create date:2009/10/23 | first author:Richter M
Role of Placebo Factors in Clinical Trials with Special Focus on Enrichment Designs.	/pubmed/19838289	Staud R, Price DD.	Pain. 2008 Oct 15;139(2):479-480. Epub 2008 Sep 11. No abstract available.	Pain. 2008	PubMed	citation	PMID:19838289	pubmed	19838289	create date:2009/10/20 | first author:Staud R
Evidence of descending inhibition deficits in atypical but not classical trigeminal neuralgia.	/pubmed/19837512	Leonard G, Goffaux P, Mathieu D, Blanchard J, Kenny B, Marchand S.	Pain. 2009 Dec 15;147(1-3):217-23. Epub 2009 Oct 17.	Pain. 2009	PubMed	citation	PMID:19837512	pubmed	19837512	create date:2009/10/20 | first author:Leonard G
Interpreting the clinical importance of group differences in chronic pain clinical trials: IMMPACT recommendations.	/pubmed/19836888	Dworkin RH, Turk DC, McDermott MP, Peirce-Sandner S, Burke LB, Cowan P, Farrar JT, Hertz S, Raja SN, Rappaport BA, Rauschkolb C, Sampaio C.	Pain. 2009 Dec;146(3):238-44. Review.	Pain. 2009	PubMed	citation	PMID:19836888	pubmed	19836888	create date:2009/10/20 | first author:Dworkin RH
Absence of pain with hyperhidrosis: a new syndrome where vascular afferents may mediate cutaneous sensation.	/pubmed/19836135	Bowsher D, Geoffrey Woods C, Nicholas AK, Carvalho OM, Haggett CE, Tedman B, Mackenzie JM, Crooks D, Mahmood N, Twomey JA, Hann S, Jones D, Wymer JP, Albrecht PJ, Argoff CE, Rice FL.	Pain. 2009 Dec 15;147(1-3):287-98.	Pain. 2009	PubMed	citation	PMID:19836135	pubmed	19836135	create date:2009/10/20 | first author:Bowsher D
Pain relief by spinal cord stimulation involves serotonergic mechanisms: an experimental study in a rat model of mononeuropathy.	/pubmed/19836134	Song Z, Ultenius C, Meyerson BA, Linderoth B.	Pain. 2009 Dec 15;147(1-3):241-8.	Pain. 2009	PubMed	citation	PMID:19836134	pubmed	19836134	create date:2009/10/20 | first author:Song Z
Olesoxime (cholest-4-en-3-one, oxime): analgesic and neuroprotective effects in a rat model of painful peripheral neuropathy produced by the chemotherapeutic agent, paclitaxel.	/pubmed/19833436	Xiao WH, Zheng FY, Bennett GJ, Bordet T, Pruss RM.	Pain. 2009 Dec 15;147(1-3):202-9. Epub 2009 Oct 14.	Pain. 2009	PubMed	citation	PMID:19833436	pubmed	19833436	create date:2009/10/17 | first author:Xiao WH
Chronic pain-related changes in endogenous opioid analgesia: a case report.	/pubmed/19833435	Bruehl S, Chung OY, Chont M.	Pain. 2010 Jan;148(1):167-71. Epub 2009 Oct 14.	Pain. 2010	PubMed	citation	PMID:19833435	pubmed	19833435	create date:2009/10/17 | first author:Bruehl S
Analgesia in conjunction with normalisation of thermal sensation following deep brain stimulation for central post-stroke pain.	/pubmed/19833434	Pickering AE, Thornton SR, Love-Jones SJ, Steeds C, Patel NK.	Pain. 2009 Dec 15;147(1-3):299-304. Epub 2009 Oct 14.	Pain. 2009	PubMed	citation	PMID:19833434	pubmed	19833434	create date:2009/10/17 | first author:Pickering AE
Perceived entitlement to pain-related support and pain catastrophizing: associations with perceived and observed support.	/pubmed/19828251	Cano A, Leong L, Heller JB, Lutz JR.	Pain. 2009 Dec 15;147(1-3):249-54. Epub 2009 Oct 13.	Pain. 2009	PubMed	citation	PMID:19828251	pubmed	19828251	create date:2009/10/16 | first author:Cano A
Smoking and orofacial pain-do we need to add bruxism, psychology, or sleep?	/pubmed/19828250	Ahlberg J.	Pain. 2009 Dec 15;147(1-3):13-4. Epub 2009 Oct 13. No abstract available.	Pain. 2009	PubMed	citation	PMID:19828250	pubmed	19828250	create date:2009/10/16 | first author:Ahlberg J
Commentary to do words hurt? Brain activation during the processing of pain words" by Richter et al."	/pubmed/19822397	Lautenbacher S.	Pain. 2010 Feb;148(2):179. Epub 2009 Oct 12. No abstract available.	Pain. 2010	PubMed	citation	PMID:19822397	pubmed	19822397	create date:2009/10/14 | first author:Lautenbacher S
Etifoxine (Stresam) for chemotherapy-induced pain?	/pubmed/19822395	Zeilhofer HU.	Pain. 2009 Dec 15;147(1-3):9-10. Epub 2009 Oct 12. No abstract available.	Pain. 2009	PubMed	citation	PMID:19822395	pubmed	19822395	create date:2009/10/14 | first author:Zeilhofer HU
Diffuse analgesic effects of unilateral repetitive transcranial magnetic stimulation (rTMS) in healthy volunteers.	/pubmed/19822394	Nahmias F, Debes C, de Andrade DC, Mhalla A, Bouhassira D.	Pain. 2009 Dec 15;147(1-3):224-32. Epub 2009 Oct 12.	Pain. 2009	PubMed	citation	PMID:19822394	pubmed	19822394	create date:2009/10/14 | first author:Nahmias F
Endometriosis-induced vaginal hyperalgesia in the rat: role of the ectopic growths and their innervation.	/pubmed/19819623	McAllister SL, McGinty KA, Resuehr D, Berkley KJ.	Pain. 2009 Dec 15;147(1-3):255-64. Epub 2009 Oct 12.	Pain. 2009	PubMed	citation	PMID:19819623	pubmed	19819623	create date:2009/10/13 | first author:McAllister SL
Contribution of the local and referred pain from active myofascial trigger points in fibromyalgia syndrome.	/pubmed/19819074	Ge HY, Nie H, Madeleine P, Danneskiold-Samsøe B, Graven-Nielsen T, Arendt-Nielsen L.	Pain. 2009 Dec 15;147(1-3):233-40. Epub 2009 Oct 9.	Pain. 2009	PubMed	citation	PMID:19819074	pubmed	19819074	create date:2009/10/13 | first author:Ge HY
Nicotinic acetylcholine receptor agonism: progress in the management of neuropathic pain?	/pubmed/19818558	Sindrup SH.	Pain. 2009 Dec;146(3):227-8. Epub 2009 Oct 8. No abstract available.	Pain. 2009	PubMed	citation	PMID:19818558	pubmed	19818558	create date:2009/10/13 | first author:Sindrup SH
Risk and prognostic factors for non-specific musculoskeletal pain: a synthesis of evidence from systematic reviews classified into ICF dimensions.	/pubmed/19800735	Lakke SE, Soer R, Takken T, Reneman MF.	Pain. 2009 Dec 15;147(1-3):153-64. Epub 2009 Oct 2.	Pain. 2009	PubMed	citation	PMID:19800735	pubmed	19800735	create date:2009/10/06 | first author:Lakke SE
A response to McQuay and Moore editorial Opioids in non-cancer pain--a critical read of Cicero et al."."	/pubmed/19800734	Cicero TJ, Wong G, Tian Y, Lynskey M, Todorov A, Isenberg K.	Pain. 2009 Dec;146(3):325-6; author reply 326. Epub 2009 Oct 2. No abstract available.	Pain. 2009	PubMed	citation	PMID:19800734	pubmed	19800734	create date:2009/10/06 | first author:Cicero TJ
Drug dependent sex-differences in periaqueducatal gray mediated antinociception in the rat.	/pubmed/19796879	Bobeck EN, McNeal AL, Morgan MM.	Pain. 2009 Dec 15;147(1-3):210-6. Epub 2009 Sep 30.	Pain. 2009	PubMed	citation	PMID:19796879	pubmed	19796879	create date:2009/10/03 | first author:Bobeck EN
Associations between polymorphisms in dopamine neurotransmitter pathway genes and pain response in healthy humans.	/pubmed/19796878	Treister R, Pud D, Ebstein RP, Laiba E, Gershon E, Haddad M, Eisenberg E.	Pain. 2009 Dec 15;147(1-3):187-93. Epub 2009 Sep 30.	Pain. 2009	PubMed	citation	PMID:19796878	pubmed	19796878	create date:2009/10/03 | first author:Treister R
Physiological mechanisms of acupuncture: beyond placebo?	/pubmed/19796877	Brown CA, Jones AK.	Pain. 2009 Dec 15;147(1-3):11-2. Epub 2009 Sep 30. No abstract available.	Pain. 2009	PubMed	citation	PMID:19796877	pubmed	19796877	create date:2009/10/03 | first author:Brown CA
Peri-ictal changes of cortical excitability in children suffering from migraine without aura.	/pubmed/19796876	Siniatchkin M, Reich AL, Shepherd AJ, van Baalen A, Siebner HR, Stephani U.	Pain. 2009 Dec 15;147(1-3):132-40. Epub 2009 Sep 30.	Pain. 2009	PubMed	citation	PMID:19796876	pubmed	19796876	create date:2009/10/03 | first author:Siniatchkin M
Impact of tobacco use on the symptoms of painful temporomandibular joint disorders.	/pubmed/19793624	Weingarten TN, Iverson BC, Shi Y, Schroeder DR, Warner DO, Reid KI.	Pain. 2009 Dec 15;147(1-3):67-71. Epub 2009 Sep 29.	Pain. 2009	PubMed	citation	PMID:19793624	pubmed	19793624	create date:2009/10/02 | first author:Weingarten TN
Blood sampling and other needle procedures - the Achilles heel of newborn intensive care.	/pubmed/19793623	Berde CB, Stevens B.	Pain. 2009 Dec 15;147(1-3):15-6. Epub 2009 Sep 29. No abstract available.	Pain. 2009	PubMed	citation	PMID:19793623	pubmed	19793623	create date:2009/10/02 | first author:Berde CB
Topical analgesic medication - the dawn of a new era.	/pubmed/19793622	Galer BS.	Pain. 2009 Dec 15;147(1-3):5-6. Epub 2009 Sep 29. No abstract available.	Pain. 2009	PubMed	citation	PMID:19793622	pubmed	19793622	create date:2009/10/02 | first author:Galer BS
Motor cortex electrical stimulation applied to patients with complex regional pain syndrome.	/pubmed/19793621	Velasco F, Carrillo-Ruiz JD, Castro G, Argüelles C, Velasco AL, Kassian A, Guevara U.	Pain. 2009 Dec 15;147(1-3):91-8. Epub 2009 Sep 29.	Pain. 2009	PubMed	citation	PMID:19793621	pubmed	19793621	create date:2009/10/02 | first author:Velasco F
Even routine painful procedures can be harmful for the newborn.	/pubmed/19786323	Bellieni CV, Iantorno L, Perrone S, Rodriguez A, Longini M, Capitani S, Buonocore G.	Pain. 2009 Dec 15;147(1-3):128-31. Epub 2009 Sep 27.	Pain. 2009	PubMed	citation	PMID:19786323	pubmed	19786323	create date:2009/09/30 | first author:Bellieni CV
Reduction and prevention of vincristine-induced neuropathic pain symptoms by the non-benzodiazepine anxiolytic etifoxine are mediated by 3alpha-reduced neurosteroids.	/pubmed/19786322	Aouad M, Charlet A, Rodeau JL, Poisbeau P.	Pain. 2009 Dec 15;147(1-3):54-9. Epub 2009 Sep 27.	Pain. 2009	PubMed	citation	PMID:19786322	pubmed	19786322	create date:2009/09/30 | first author:Aouad M
Outpatient intravenous ketamine for the treatment of complex regional pain syndrome: a double-blind placebo controlled study.	/pubmed/19783371	Schwartzman RJ, Alexander GM, Grothusen JR, Paylor T, Reichenberger E, Perreault M.	Pain. 2009 Dec 15;147(1-3):107-15. Epub 2009 Sep 23.	Pain. 2009	PubMed	citation	PMID:19783371	pubmed	19783371	create date:2009/09/29 | first author:Schwartzman RJ
Incidence of facial pain in the general population.	/pubmed/19783099	Koopman JS, Dieleman JP, Huygen FJ, de Mos M, Martin CG, Sturkenboom MC.	Pain. 2009 Dec 15;147(1-3):122-7. Epub 2009 Sep 26.	Pain. 2009	PubMed	citation	PMID:19783099	pubmed	19783099	create date:2009/09/29 | first author:Koopman JS
Association between OPRM1 gene polymorphisms and fentanyl sensitivity in patients undergoing painful cosmetic surgery.	/pubmed/19783098	Fukuda K, Hayashida M, Ide S, Saita N, Kokita Y, Kasai S, Nishizawa D, Ogai Y, Hasegawa J, Nagashima M, Tagami M, Komatsu H, Sora I, Koga H, Kaneko Y, Ikeda K.	Pain. 2009 Dec 15;147(1-3):194-201. Epub 2009 Sep 26.	Pain. 2009	PubMed	citation	PMID:19783098	pubmed	19783098	create date:2009/09/29 | first author:Fukuda K
Glial inhibitors influence the mRNA and protein levels of mGlu2/3, 5 and 7 receptors and potentiate the analgesic effects of their ligands in a mouse model of neuropathic pain.	/pubmed/19782473	Osikowicz M, Skup M, Mika J, Makuch W, Czarkowska-Bauch J, Przewlocka B.	Pain. 2009 Dec 15;147(1-3):175-86. Epub 2009 Sep 25.	Pain. 2009	PubMed	citation	PMID:19782473	pubmed	19782473	create date:2009/09/29 | first author:Osikowicz M
Oxaliplatin-induced neuropathy in the rat: involvement of oxalate in cold hyperalgesia but not mechanical allodynia.	/pubmed/19782472	Sakurai M, Egashira N, Kawashiri T, Yano T, Ikesue H, Oishi R.	Pain. 2009 Dec 15;147(1-3):165-74. Epub 2009 Sep 25.	Pain. 2009	PubMed	citation	PMID:19782472	pubmed	19782472	create date:2009/09/29 | first author:Sakurai M
Hindpaw incision in early life increases the hyperalgesic response to repeat surgical injury: critical period and dependence on initial afferent activity.	/pubmed/19781855	Walker SM, Tochiki KK, Fitzgerald M.	Pain. 2009 Dec 15;147(1-3):99-106. Epub 2009 Sep 24.	Pain. 2009	PubMed	citation	PMID:19781855	pubmed	19781855	create date:2009/09/29 | first author:Walker SM
A systematic review of adverse events in placebo groups of anti-migraine clinical trials.	/pubmed/19781854	Amanzio M, Corazzini LL, Vase L, Benedetti F.	Pain. 2009 Dec;146(3):261-9. Epub 2009 Sep 24. Review.	Pain. 2009	PubMed	citation	PMID:19781854	pubmed	19781854	create date:2009/09/29 | first author:Amanzio M
The fear-avoidance model of pain: We are not there yet. Comment on Wideman et al. A prospective sequential analysis of the fear-avoidance model of pain" [Pain	2009] and Nicholas "First things first: reduction in catastrophizing before fear of movement" [Pain	2009]."	/pubmed/19775814	Vlaeyen JW, Crombez G, Linton SJ.	Pain. 2009 Nov;146(1-2):222; author reply 222-3. Epub 2009 Sep 22. No abstract available.	Pain. 2009	PubMed	citation	PMID:19775814	pubmed	19775814	create date:2009/09/25 | first author:Vlaeyen JW
Title	URL	Description	Details	ShortDetails	Resource	Type	Identifiers	Db	EntrezUID	Properties
Depressive symptoms and pain evaluations among persons with chronic pain: catastrophizing, but not pain acceptance, shows significant effects.	/pubmed/19773126	Richardson EJ, Ness TJ, Doleys DM, Baños JH, Cianfrini L, Richards JS.	Pain. 2009 Dec 15;147(1-3):147-52. Epub 2009 Sep 20.	Pain. 2009	PubMed	citation	PMID:19773126	pubmed	19773126	create date:2009/09/24 | first author:Richardson EJ
A-kinase anchoring protein 150 controls protein kinase C-mediated phosphorylation and sensitization of TRPV1.	/pubmed/19767149	Jeske NA, Patwardhan AM, Ruparel NB, Akopian AN, Shapiro MS, Henry MA.	Pain. 2009 Dec;146(3):301-7. Epub 2009 Sep 19.	Pain. 2009	PubMed	citation	PMID:19767149	pubmed	19767149	create date:2009/09/22 | first author:Jeske NA
Medical evaluation of children with chronic abdominal pain: impact of diagnosis, physician practice orientation, and maternal trait anxiety on mothers' responses to the evaluation.	/pubmed/19767148	Williams SE, Smith CA, Bruehl SP, Gigante J, Walker LS.	Pain. 2009 Dec;146(3):283-92. Epub 2009 Sep 19.	Pain. 2009	PubMed	citation	PMID:19767148	pubmed	19767148	create date:2009/09/22 | first author:Williams SE
Reliability and validity of observer ratings of pain using the visual analog scale (VAS) in infants undergoing immunization injections.	/pubmed/19767147	Taddio A, O'Brien L, Ipp M, Stephens D, Goldbach M, Koren G.	Pain. 2009 Dec 15;147(1-3):141-6. Epub 2009 Sep 19.	Pain. 2009	PubMed	citation	PMID:19767147	pubmed	19767147	create date:2009/09/22 | first author:Taddio A
Somatosensory profiles in subgroups of patients with myogenic temporomandibular disorders and Fibromyalgia Syndrome.	/pubmed/19767146	Pfau DB, Rolke R, Nickel R, Treede RD, Daublaender M.	Pain. 2009 Dec 15;147(1-3):72-83. Epub 2009 Sep 19.	Pain. 2009	PubMed	citation	PMID:19767146	pubmed	19767146	create date:2009/09/22 | first author:Pfau DB
Peripheral NMDA receptors revisited - Hope floats.	/pubmed/19767145	Carlton SM.	Pain. 2009 Nov;146(1-2):1-2. Epub 2009 Sep 19. No abstract available.	Pain. 2009	PubMed	citation	PMID:19767145	pubmed	19767145	create date:2009/09/22 | first author:Carlton SM
Effects of unpredictable stimulation on pain and nociception across the cardiac cycle.	/pubmed/19766395	Martins AQ, Ring C, McIntyre D, Edwards L, Martin U.	Pain. 2009 Dec 15;147(1-3):84-90. Epub 2009 Sep 18.	Pain. 2009	PubMed	citation	PMID:19766395	pubmed	19766395	create date:2009/09/22 | first author:Martins AQ
Balancing nociception in cycling females.	/pubmed/19766394	Berkley KJ.	Pain. 2009 Nov;146(1-2):9-10. Epub 2009 Sep 18. No abstract available.	Pain. 2009	PubMed	citation	PMID:19766394	pubmed	19766394	create date:2009/09/22 | first author:Berkley KJ
The analgesic action of topical diclofenac may be mediated through peripheral NMDA receptor antagonism.	/pubmed/19766393	Dong XD, Svensson P, Cairns BE.	Pain. 2009 Dec 15;147(1-3):36-45. Epub 2009 Sep 18.	Pain. 2009	PubMed	citation	PMID:19766393	pubmed	19766393	create date:2009/09/22 | first author:Dong XD
Clinical and endocrinological changes after electro-acupuncture treatment in patients with osteoarthritis of the knee.	/pubmed/19766392	Ahsin S, Saleem S, Bhatti AM, Iles RK, Aslam M.	Pain. 2009 Dec 15;147(1-3):60-6. Epub 2009 Sep 18.	Pain. 2009	PubMed	citation	PMID:19766392	pubmed	19766392	create date:2009/09/22 | first author:Ahsin S
Analgesic efficacy of tramadol, pregabalin and ibuprofen in menthol-evoked cold hyperalgesia.	/pubmed/19762153	Altis K, Schmidtko A, Angioni C, Kuczka K, Schmidt H, Geisslinger G, Lötsch J, Tegeder I.	Pain. 2009 Dec 15;147(1-3):116-21. Epub 2009 Sep 16.	Pain. 2009	PubMed	citation	PMID:19762153	pubmed	19762153	create date:2009/09/19 | first author:Altis K
On the definitions and physiology of back pain, referred pain, and radicular pain.	/pubmed/19762151	Bogduk N.	Pain. 2009 Dec 15;147(1-3):17-9. Epub 2009 Sep 16. Review. No abstract available.	Pain. 2009	PubMed	citation	PMID:19762151	pubmed	19762151	create date:2009/09/19 | first author:Bogduk N
Understanding the mechanisms of cold-evoked pain in humans.	/pubmed/19758756	Viana F.	Pain. 2009 Dec 15;147(1-3):7-8. Epub 2009 Sep 15. No abstract available.	Pain. 2009	PubMed	citation	PMID:19758756	pubmed	19758756	create date:2009/09/18 | first author:Viana F
Role of SIP30 in the development and maintenance of peripheral nerve injury-induced neuropathic pain.	/pubmed/19748740	Zhang YQ, Guo N, Peng G, Wang X, Han M, Raincrow J, Chiu CH, Coolen LM, Wenthold RJ, Zhao ZQ, Jing N, Yu L.	Pain. 2009 Nov;146(1-2):130-40. Epub 2009 Sep 12. Erratum in: Pain. 2010 Jan;148(1):176. Wang, Xidao [added].	Pain. 2009	PubMed	citation	PMID:19748740	pubmed	19748740	create date:2009/09/15 | first author:Zhang YQ
Bertsche, et al., multidisciplinary pain management based on a computerized clinical decision support system in cancer pain patients.	/pubmed/19748739	Droney J, Riley J.	Pain. 2009 Dec 15;147(1-3):1-2. Epub 2009 Sep 12. No abstract available.	Pain. 2009	PubMed	citation	PMID:19748739	pubmed	19748739	create date:2009/09/15 | first author:Droney J
Clinical effectiveness: an approach to clinical trial design more relevant to clinical practice, acknowledging the importance of individual differences.	/pubmed/19748185	Moore RA, Derry S, McQuay HJ, Straube S, Aldington D, Wiffen P, Bell RF, Kalso E, Rowbotham MC; ACTINPAIN writing group of the IASP Special Interest Group (SIG) on Systematic Reviews in Pain Relief.	Pain. 2010 May;149(2):173-6. Epub 2009 Sep 11. Review. No abstract available.	Pain. 2010	PubMed	citation	PMID:19748185	pubmed	19748185	create date:2009/09/15 | first author:Moore RA
Perisurgical amitriptyline produces a preventive effect on afferent hypersensitivity following spared nerve injury.	/pubmed/19748184	Arsenault A, Sawynok J.	Pain. 2009 Dec;146(3):308-14. Epub 2009 Sep 11.	Pain. 2009	PubMed	citation	PMID:19748184	pubmed	19748184	create date:2009/09/15 | first author:Arsenault A
Baroreceptor reflex is suppressed in rats that develop hyperalgesia behavior after nerve injury.	/pubmed/19729245	Gemes G, Rigaud M, Dean C, Hopp FA, Hogan QH, Seagard J.	Pain. 2009 Dec;146(3):293-300. Epub 2009 Sep 2.	Pain. 2009	PubMed	citation	PMID:19729245	pubmed	19729245	create date:2009/09/05 | first author:Gemes G
Importance of Measuring Placebo Factors in Complex Clinical Trials.	/pubmed/19724636	Staud R, Price DD.	Pain. 2008 Aug 31;138(2):474. Epub 2008 Aug 5. No abstract available.	Pain. 2008	PubMed	citation	PMID:19724636	pubmed	19724636	create date:2009/09/03 | first author:Staud R
Empathy, sympathy and the perception of pain.	/pubmed/19716658	Decety J.	Pain. 2009 Oct;145(3):365-6. Epub 2009 Aug 28. No abstract available.	Pain. 2009	PubMed	citation	PMID:19716658	pubmed	19716658	create date:2009/09/01 | first author:Decety J
Comment on: Unconscious affective processing and empathy: an investigation of subliminal priming on the detection of painful facial expressions [Pain 2009; 1-2: 71-75].	/pubmed/19716657	Rysewyk S.	Pain. 2009 Oct;145(3):364-5. Epub 2009 Aug 28. No abstract available.	Pain. 2009	PubMed	citation	PMID:19716657	pubmed	19716657	create date:2009/09/01 | first author:Rysewyk S
Active avoidance but not activity pacing is associated with disability in fibromyalgia.	/pubmed/19716234	Karsdorp PA, Vlaeyen JW.	Pain. 2009 Dec 15;147(1-3):29-35. Epub 2009 Aug 27.	Pain. 2009	PubMed	citation	PMID:19716234	pubmed	19716234	create date:2009/09/01 | first author:Karsdorp PA
Reduction of allodynia in patients with complex regional pain syndrome: A double-blind placebo-controlled trial of topical ketamine.	/pubmed/19703730	Finch PM, Knudsen L, Drummond PD.	Pain. 2009 Nov;146(1-2):18-25. Epub 2009 Aug 22.	Pain. 2009	PubMed	citation	PMID:19703730	pubmed	19703730	create date:2009/08/26 | first author:Finch PM
Electrophysiological and morphological properties of neurons in the substantia gelatinosa of the mouse trigeminal subnucleus caudalis.	/pubmed/19703729	Davies AJ, North RA.	Pain. 2009 Nov;146(1-2):214-21. Epub 2009 Aug 22.	Pain. 2009	PubMed	citation	PMID:19703729	pubmed	19703729	create date:2009/08/26 | first author:Davies AJ
C-nociceptors sensitized to cold in a patient with small-fiber neuropathy and cold allodynia.	/pubmed/19700243	Serra J, Solà R, Quiles C, Casanova-Molla J, Pascual V, Bostock H, Valls-Solé J.	Pain. 2009 Dec 15;147(1-3):46-53. Epub 2009 Aug 22.	Pain. 2009	PubMed	citation	PMID:19700243	pubmed	19700243	create date:2009/08/25 | first author:Serra J
Psychophysical studies of imagined stimuli: Testing the limits of self-knowledge.	/pubmed/19700242	Murinson BB, Yarnitsky D.	Pain. 2009 Nov;146(1-2):13-4. Epub 2009 Aug 22. No abstract available.	Pain. 2009	PubMed	citation	PMID:19700242	pubmed	19700242	create date:2009/08/25 | first author:Murinson BB
Is it possible to develop an animal model of fibromyalgia?	/pubmed/19695780	Sluka KA.	Pain. 2009 Nov;146(1-2):3-4. Epub 2009 Aug 19. No abstract available.	Pain. 2009	PubMed	citation	PMID:19695780	pubmed	19695780	create date:2009/08/22 | first author:Sluka KA
Multidisciplinary pain management based on a computerized clinical decision support system in cancer pain patients.	/pubmed/19695779	Bertsche T, Askoxylakis V, Habl G, Laidig F, Kaltschmidt J, Schmitt SP, Ghaderi H, Bois AZ, Milker-Zabel S, Debus J, Bardenheuer HJ, Haefeli WE.	Pain. 2009 Dec 15;147(1-3):20-8. Epub 2009 Aug 19.	Pain. 2009	PubMed	citation	PMID:19695779	pubmed	19695779	create date:2009/08/22 | first author:Bertsche T
NMDA NR2A and NR2B receptors in the rostral anterior cingulate cortex contribute to pain-related aversion in male rats.	/pubmed/19695778	Li TT, Ren WH, Xiao X, Nan J, Cheng LZ, Zhang XH, Zhao ZQ, Zhang YQ.	Pain. 2009 Nov;146(1-2):183-93. Epub 2009 Aug 19.	Pain. 2009	PubMed	citation	PMID:19695778	pubmed	19695778	create date:2009/08/22 | first author:Li TT
Should we switch from analgesics to the concept of Pain Modifying Analgesic Drugs (PMADs)" in osteoarthritis and rheumatic chronic pain conditions?"	/pubmed/19695777	Perrot S.	Pain. 2009 Dec;146(3):229-30. Epub 2009 Aug 19. No abstract available.	Pain. 2009	PubMed	citation	PMID:19695777	pubmed	19695777	create date:2009/08/22 | first author:Perrot S
Randomized controlled trial of an Internet-delivered family cognitive-behavioral therapy intervention for children and adolescents with chronic pain.	/pubmed/19695776	Palermo TM, Wilson AC, Peters M, Lewandowski A, Somhegyi H.	Pain. 2009 Nov;146(1-2):205-13. Epub 2009 Aug 19.	Pain. 2009	PubMed	citation	PMID:19695776	pubmed	19695776	create date:2009/08/22 | first author:Palermo TM
Research on coping with chronic pain: the importance of active avoidance of inappropriate conclusions.	/pubmed/19692180	Jensen MP.	Pain. 2009 Dec 15;147(1-3):3-4. Epub 2009 Aug 18. No abstract available.	Pain. 2009	PubMed	citation	PMID:19692180	pubmed	19692180	create date:2009/08/21 | first author:Jensen MP
Were we wrong about the role of psychiatric comorbidities in primary headache?	/pubmed/19692179	Smitherman TA, Penzien DB.	Pain. 2009 Nov;146(1-2):11-2. Epub 2009 Aug 18. No abstract available.	Pain. 2009	PubMed	citation	PMID:19692179	pubmed	19692179	create date:2009/08/21 | first author:Smitherman TA
Reproducibility of placebo analgesia: Effect of dispositional optimism.	/pubmed/19692178	Morton DL, Watson A, El-Deredy W, Jones AK.	Pain. 2009 Nov;146(1-2):194-8. Epub 2009 Aug 18.	Pain. 2009	PubMed	citation	PMID:19692178	pubmed	19692178	create date:2009/08/21 | first author:Morton DL
Development and psychometric analysis of the PROMIS pain behavior item bank.	/pubmed/19683873	Revicki DA, Chen WH, Harnam N, Cook KF, Amtmann D, Callahan LF, Jensen MP, Keefe FJ.	Pain. 2009 Nov;146(1-2):158-69. Epub 2009 Aug 15.	Pain. 2009	PubMed	citation	PMID:19683873	pubmed	19683873	create date:2009/08/18 | first author:Revicki DA
Supraspinal role of protein kinase C in oxaliplatin-induced neuropathy in rat.	/pubmed/19683395	Norcini M, Vivoli E, Galeotti N, Bianchi E, Bartolini A, Ghelardini C.	Pain. 2009 Nov;146(1-2):141-7. Epub 2009 Aug 14.	Pain. 2009	PubMed	citation	PMID:19683395	pubmed	19683395	create date:2009/08/18 | first author:Norcini M
Expressive dimensions of pain catastrophizing: An observational study in adolescents with chronic pain.	/pubmed/19683394	Vervoort T, Goubert L, Eccleston C, Vandenhende M, Claeys O, Clarke J, Crombez G.	Pain. 2009 Nov;146(1-2):170-6. Epub 2009 Aug 14.	Pain. 2009	PubMed	citation	PMID:19683394	pubmed	19683394	create date:2009/08/18 | first author:Vervoort T
Climatic and geographic temporal patterns of pain in the Multicenter Study of Hydroxyurea.	/pubmed/19683393	Smith WR, Bauserman RL, Ballas SK, McCarthy WF, Steinberg MH, Swerdlow PS, Waclawiw MA, Barton BA; Multicenter Study of Hydroxyurea in Sickle Cell Anemia.	Pain. 2009 Nov;146(1-2):91-8. Epub 2009 Aug 14.	Pain. 2009	PubMed	citation	PMID:19683393	pubmed	19683393	create date:2009/08/18 | first author:Smith WR
Intrathecal glycine for pain and dystonia in complex regional pain syndrome.	/pubmed/19683392	Munts AG, van der Plas AA, Voormolen JH, Marinus J, Teepe-Twiss IM, Onkenhout W, van Gerven JM, van Hilten JJ.	Pain. 2009 Nov;146(1-2):199-204. Epub 2009 Aug 14.	Pain. 2009	PubMed	citation	PMID:19683392	pubmed	19683392	create date:2009/08/18 | first author:Munts AG
Meta-analysis of the relevance of the OPRM1 118A>G genetic variant for pain treatment.	/pubmed/19683391	Walter C, Lötsch J.	Pain. 2009 Dec;146(3):270-5. Epub 2009 Aug 14. Review.	Pain. 2009	PubMed	citation	PMID:19683391	pubmed	19683391	create date:2009/08/18 | first author:Walter C
Unity vs. diversity of neuropathic pain mechanisms: Allodynia and hyperalgesia in rats selected for heritable predisposition to spontaneous pain.	/pubmed/19683390	Ziv-Sefer S, Raber P, Barbash S, Devor M.	Pain. 2009 Nov;146(1-2):148-57. Epub 2009 Aug 14.	Pain. 2009	PubMed	citation	PMID:19683390	pubmed	19683390	create date:2009/08/18 | first author:Ziv-Sefer S
Underpowered clinical trials: time for a change.	/pubmed/19683389	van Kleef M, Kessels AG.	Pain. 2009 Oct;145(3):265-6. Epub 2009 Aug 14. No abstract available.	Pain. 2009	PubMed	citation	PMID:19683389	pubmed	19683389	create date:2009/08/18 | first author:van Kleef M
Upregulation of adrenomedullin in the spinal cord and dorsal root ganglia in the early phase of CFA-induced inflammation in rats.	/pubmed/19683388	Hong Y, Liu Y, Chabot JG, Fournier A, Quirion R.	Pain. 2009 Nov;146(1-2):105-13. Epub 2009 Aug 14.	Pain. 2009	PubMed	citation	PMID:19683388	pubmed	19683388	create date:2009/08/18 | first author:Hong Y
Latency to facial expression change following noxious stimulation in infants is dependent on postmenstrual age.	/pubmed/19682794	Slater R, Cantarella A, Yoxen J, Patten D, Potts H, Meek J, Fitzgerald M.	Pain. 2009 Nov;146(1-2):177-82. Epub 2009 Aug 13.	Pain. 2009	PubMed	citation	PMID:19682794	pubmed	19682794	create date:2009/08/18 | first author:Slater R
Endogenous opioids may buffer effects of anger arousal on sensitivity to subsequent pain.	/pubmed/19682793	Burns JW, Bruehl S, Chung OY, Magid E, Chont M, Goodlad JK, Gilliam W, Matsuura J, Somar K.	Pain. 2009 Dec;146(3):276-82. Epub 2009 Aug 13.	Pain. 2009	PubMed	citation	PMID:19682793	pubmed	19682793	create date:2009/08/18 | first author:Burns JW
Hypothalamic deep-brain stimulation modulates thermal sensitivity and pain thresholds in cluster headache.	/pubmed/19679396	Jürgens TP, Leone M, Proietti-Cecchini A, Busch V, Mea E, Bussone G, May A.	Pain. 2009 Nov;146(1-2):84-90. Epub 2009 Aug 12.	Pain. 2009	PubMed	citation	PMID:19679396	pubmed	19679396	create date:2009/08/15 | first author:Jürgens TP
Are we getting anywhere in human pain genetics?	/pubmed/19679395	Mogil JS.	Pain. 2009 Dec;146(3):231-2. Epub 2009 Aug 12. No abstract available.	Pain. 2009	PubMed	citation	PMID:19679395	pubmed	19679395	create date:2009/08/15 | first author:Mogil JS
An fMRI case report of photophobia: activation of the trigeminal nociceptive pathway.	/pubmed/19674842	Moulton EA, Becerra L, Borsook D.	Pain. 2009 Oct;145(3):358-63. Epub 2009 Aug 11.	Pain. 2009	PubMed	citation	PMID:19674842	pubmed	19674842	create date:2009/08/14 | first author:Moulton EA
Thrombin receptor: An endogenous inhibitor of inflammatory pain, activating opioid pathways.	/pubmed/19674841	Martin L, Augé C, Boué J, Buresi MC, Chapman K, Asfaha S, Andrade-Gordon P, Steinhoff M, Cenac N, Dietrich G, Vergnolle N.	Pain. 2009 Nov;146(1-2):121-9. Epub 2009 Aug 11.	Pain. 2009	PubMed	citation	PMID:19674841	pubmed	19674841	create date:2009/08/14 | first author:Martin L
Fabry disease--pain doctors have to find the missing ones.	/pubmed/19665844	Naleschinski D, Arning K, Baron R.	Pain. 2009 Sep;145(1-2):10-1. Epub 2009 Aug 8. No abstract available.	Pain. 2009	PubMed	citation	PMID:19665844	pubmed	19665844	create date:2009/08/12 | first author:Naleschinski D
Title	URL	Description	Details	ShortDetails	Resource	Type	Identifiers	Db	EntrezUID	Properties
Somatotopic organization of pain responses to direct electrical stimulation of the human insular cortex.	/pubmed/19665303	Mazzola L, Isnard J, Peyron R, Guénot M, Mauguière F.	Pain. 2009 Nov;146(1-2):99-104. Epub 2009 Aug 7.	Pain. 2009	PubMed	citation	PMID:19665303	pubmed	19665303	create date:2009/08/12 | first author:Mazzola L
Functional and structural nerve fiber findings in heterozygote patients with Fabry disease.	/pubmed/19665302	Torvin Møller A, Winther Bach F, Feldt-Rasmussen U, Rasmussen A, Hasholt L, Lan H, Sommer C, Kølvraa S, Ballegaard M, Staehelin Jensen T.	Pain. 2009 Sep;145(1-2):237-45. Epub 2009 Aug 7.	Pain. 2009	PubMed	citation	PMID:19665302	pubmed	19665302	create date:2009/08/12 | first author:Torvin Møller A
Pain sensitivity can be assessed by self-rating: Development and validation of the Pain Sensitivity Questionnaire.	/pubmed/19665301	Ruscheweyh R, Marziniak M, Stumpenhorst F, Reinholz J, Knecht S.	Pain. 2009 Nov;146(1-2):65-74. Epub 2009 Aug 7.	Pain. 2009	PubMed	citation	PMID:19665301	pubmed	19665301	create date:2009/08/12 | first author:Ruscheweyh R
Intratrigeminal ganglionic injection of LPA causes neuropathic pain-like behavior and demyelination in rats.	/pubmed/19665300	Ahn DK, Lee SY, Han SR, Ju JS, Yang GY, Lee MK, Youn DH, Bae YC.	Pain. 2009 Nov;146(1-2):114-20. Epub 2009 Aug 7.	Pain. 2009	PubMed	citation	PMID:19665300	pubmed	19665300	create date:2009/08/12 | first author:Ahn DK
Descending pain control and fibromyalgia syndrome.	/pubmed/19664881	Ingvar M.	Pain. 2009 Sep;145(1-2):1. Epub 2009 Aug 6. No abstract available.	Pain. 2009	PubMed	citation	PMID:19664881	pubmed	19664881	create date:2009/08/12 | first author:Ingvar M
Haeme oxygenase-1 overexpression via nAChRs and the transcription factor Nrf2 has antinociceptive effects in the formalin test.	/pubmed/19660867	Egea J, Rosa AO, Lorrio S, del Barrio L, Cuadrado A, López MG.	Pain. 2009 Nov;146(1-2):75-83. Epub 2009 Aug 5.	Pain. 2009	PubMed	citation	PMID:19660867	pubmed	19660867	create date:2009/08/08 | first author:Egea J
Do psychiatric comorbidities influence headache treatment outcomes? Results of a naturalistic longitudinal treatment study.	/pubmed/19660866	Heckman BD, Holroyd KA, Himawan L, O'Donnell FJ, Tietjen G, Utley C, Stillman M.	Pain. 2009 Nov;146(1-2):56-64. Epub 2009 Aug 5.	Pain. 2009	PubMed	citation	PMID:19660866	pubmed	19660866	create date:2009/08/08 | first author:Heckman BD
Role of substance P signaling in enhanced nociceptive sensitization and local cytokine production after incision.	/pubmed/19660865	Sahbaie P, Shi X, Guo TZ, Qiao Y, Yeomans DC, Kingery WS, Clark JD.	Pain. 2009 Oct;145(3):341-9. Epub 2009 Aug 5.	Pain. 2009	PubMed	citation	PMID:19660865	pubmed	19660865	create date:2009/08/08 | first author:Sahbaie P
A randomized double-blind controlled trial of intra-annular radiofrequency thermal disc therapy--a 12-month follow-up.	/pubmed/19647940	Kvarstein G, Måwe L, Indahl A, Hol PK, Tennøe B, Digernes R, Stubhaug A, Tønnessen TI, Beivik H.	Pain. 2009 Oct;145(3):279-86. Epub 2009 Aug 3.	Pain. 2009	PubMed	citation	PMID:19647940	pubmed	19647940	create date:2009/08/04 | first author:Kvarstein G
The importance of emotional processes in the modulation of pain.	/pubmed/19647365	Rhudy JL.	Pain. 2009 Dec;146(3):233-4. Epub 2009 Jul 31. No abstract available.	Pain. 2009	PubMed	citation	PMID:19647365	pubmed	19647365	create date:2009/08/04 | first author:Rhudy JL
Electroacupuncture suppresses capsaicin-induced secondary hyperalgesia through an endogenous spinal opioid mechanism.	/pubmed/19646817	Kim HY, Wang J, Lee I, Kim HK, Chung K, Chung JM.	Pain. 2009 Oct;145(3):332-40. Epub 2009 Jul 30.	Pain. 2009	PubMed	citation	PMID:19646817	pubmed	19646817	create date:2009/08/04 | first author:Kim HY
Biogenic amine depletion causes chronic muscular pain and tactile allodynia accompanied by depression: A putative animal model of fibromyalgia.	/pubmed/19646816	Nagakura Y, Oe T, Aoki T, Matsuoka N.	Pain. 2009 Nov;146(1-2):26-33. Epub 2009 Jul 30.	Pain. 2009	PubMed	citation	PMID:19646816	pubmed	19646816	create date:2009/08/04 | first author:Nagakura Y
Psychodynamic interpersonal therapy and improvement in interpersonal difficulties in people with severe irritable bowel syndrome.	/pubmed/19643544	Hyphantis T, Guthrie E, Tomenson B, Creed F.	Pain. 2009 Sep;145(1-2):196-203. Epub 2009 Jul 29.	Pain. 2009	PubMed	citation	PMID:19643544	pubmed	19643544	create date:2009/08/01 | first author:Hyphantis T
Pain, perceived injustice and the persistence of post-traumatic stress symptoms during the course of rehabilitation for whiplash injuries.	/pubmed/19643543	Sullivan MJ, Thibault P, Simmonds MJ, Milioto M, Cantin AP, Velly AM.	Pain. 2009 Oct;145(3):325-31. Epub 2009 Jul 29.	Pain. 2009	PubMed	citation	PMID:19643543	pubmed	19643543	create date:2009/08/01 | first author:Sullivan MJ
Medical students retain pain assessment and management skills long after an experiential curriculum: a controlled study.	/pubmed/19632781	Stevens DL, King D, Laponis R, Hanley K, Zabar S, Kalet AL, Gillespie C.	Pain. 2009 Oct;145(3):319-24. Epub 2009 Jul 26.	Pain. 2009	PubMed	citation	PMID:19632781	pubmed	19632781	create date:2009/07/28 | first author:Stevens DL
Fatiguing exercise enhances hyperalgesia to muscle inflammation.	/pubmed/19632780	Sluka KA, Rasmussen LA.	Pain. 2010 Feb;148(2):188-97. Epub 2009 Jul 25.	Pain. 2010	PubMed	citation	PMID:19632780	pubmed	19632780	create date:2009/07/28 | first author:Sluka KA
Women experience greater heat pain adaptation and habituation than men.	/pubmed/19632779	Hashmi JA, Davis KD.	Pain. 2009 Oct;145(3):350-7. Epub 2009 Jul 25.	Pain. 2009	PubMed	citation	PMID:19632779	pubmed	19632779	create date:2009/07/28 | first author:Hashmi JA
A randomized, double-blind, placebo-controlled trial evaluating the efficacy and safety of ABT-594 in patients with diabetic peripheral neuropathic pain.	/pubmed/19632048	Rowbotham MC, Duan WR, Thomas J, Nothaft W, Backonja MM.	Pain. 2009 Dec;146(3):245-52. Epub 2009 Jul 24.	Pain. 2009	PubMed	citation	PMID:19632048	pubmed	19632048	create date:2009/07/28 | first author:Rowbotham MC
Pain site frequency and location in sickle cell disease: the PiSCES project.	/pubmed/19631468	McClish DK, Smith WR, Dahman BA, Levenson JL, Roberts JD, Penberthy LT, Aisiku IP, Roseff SD, Bovbjerg VE.	Pain. 2009 Sep;145(1-2):246-51. Epub 2009 Jul 23.	Pain. 2009	PubMed	citation	PMID:19631468	pubmed	19631468	create date:2009/07/28 | first author:McClish DK
Opioids for chronic pain in patients with substance abuse: too much, too little or just right?	/pubmed/19631467	Alford DP.	Pain. 2009 Oct;145(3):267-8. Epub 2009 Jul 23. No abstract available.	Pain. 2009	PubMed	citation	PMID:19631467	pubmed	19631467	create date:2009/07/28 | first author:Alford DP
Sensory profiles: A new strategy for selecting patients in treatment trials for neuropathic pain.	/pubmed/19625126	Cruccu G, Truini A.	Pain. 2009 Nov;146(1-2):5-6. Epub 2009 Jul 21. No abstract available.	Pain. 2009	PubMed	citation	PMID:19625126	pubmed	19625126	create date:2009/07/25 | first author:Cruccu G
Duloxetine, a centrally acting analgesic, in the treatment of patients with osteoarthritis knee pain: a 13-week, randomized, placebo-controlled trial.	/pubmed/19625125	Chappell AS, Ossanna MJ, Liu-Seifert H, Iyengar S, Skljarevski V, Li LC, Bennett RM, Collins H.	Pain. 2009 Dec;146(3):253-60. Epub 2009 Jul 21.	Pain. 2009	PubMed	citation	PMID:19625125	pubmed	19625125	create date:2009/07/25 | first author:Chappell AS
The effect of Spinal Cord Stimulation in mice with chronic neuropathic pain after partial ligation of the sciatic nerve.	/pubmed/19619944	Truin M, van Kleef M, Verboeket Y, Deumens R, Honig W, Joosten EA.	Pain. 2009 Oct;145(3):312-8. Epub 2009 Jul 19.	Pain. 2009	PubMed	citation	PMID:19619944	pubmed	19619944	create date:2009/07/22 | first author:Truin M
Gender role expectations of pain is associated with pain tolerance limit but not with pain threshold.	/pubmed/19615821	Defrin R, Shramm L, Eli I.	Pain. 2009 Sep;145(1-2):230-6. Epub 2009 Jul 16.	Pain. 2009	PubMed	citation	PMID:19615821	pubmed	19615821	create date:2009/07/21 | first author:Defrin R
The Rac GTPase-activating bacterial protein toxin CNF1 induces analgesia up-regulating mu-opioid receptors.	/pubmed/19608345	Pavone F, Luvisetto S, Marinelli S, Straface E, Fabbri A, Falzano L, Fiorentini C, Malorni W.	Pain. 2009 Sep;145(1-2):219-29. Epub 2009 Jul 15.	Pain. 2009	PubMed	citation	PMID:19608345	pubmed	19608345	create date:2009/07/18 | first author:Pavone F
Direct excitation of spinal GABAergic interneurons by noradrenaline.	/pubmed/19608344	Gassner M, Ruscheweyh R, Sandkühler J.	Pain. 2009 Sep;145(1-2):204-10. Epub 2009 Jul 15.	Pain. 2009	PubMed	citation	PMID:19608344	pubmed	19608344	create date:2009/07/18 | first author:Gassner M
Ketamine produces effective and long-term pain relief in patients with Complex Regional Pain Syndrome Type 1.	/pubmed/19604642	Sigtermans MJ, van Hilten JJ, Bauer MC, Arbous MS, Marinus J, Sarton EY, Dahan A.	Pain. 2009 Oct;145(3):304-11. Epub 2009 Jul 14.	Pain. 2009	PubMed	citation	PMID:19604642	pubmed	19604642	create date:2009/07/17 | first author:Sigtermans MJ
Hypnosis for chronic pain management: a new hope.	/pubmed/19596518	Jensen MP.	Pain. 2009 Dec;146(3):235-7. Epub 2009 Jul 10. No abstract available.	Pain. 2009	PubMed	citation	PMID:19596518	pubmed	19596518	create date:2009/07/15 | first author:Jensen MP
Intestinal membrane permeability and hypersensitivity in the irritable bowel syndrome.	/pubmed/19595511	Zhou Q, Zhang B, Verne GN.	Pain. 2009 Nov;146(1-2):41-6.	Pain. 2009	PubMed	citation	PMID:19595511	pubmed	19595511	create date:2009/07/15 | first author:Zhou Q
Using normalized EMG to define the nociceptive flexion reflex (NFR) threshold: further evaluation of standardized NFR scoring criteria.	/pubmed/19595510	France CR, Rhudy JL, McGlone S.	Pain. 2009 Sep;145(1-2):211-8.	Pain. 2009	PubMed	citation	PMID:19595510	pubmed	19595510	create date:2009/07/15 | first author:France CR
Excitatory and inhibitory pain mechanisms during the menstrual cycle in healthy women.	/pubmed/19592167	Tousignant-Laflamme Y, Marchand S.	Pain. 2009 Nov;146(1-2):47-55. Epub 2009 Jul 9.	Pain. 2009	PubMed	citation	PMID:19592167	pubmed	19592167	create date:2009/07/14 | first author:Tousignant-Laflamme Y
A cross-sectional cohort survey in 2100 patients with painful diabetic neuropathy and postherpetic neuralgia: Differences in demographic data and sensory symptoms.	/pubmed/19592166	Baron R, Tölle TR, Gockel U, Brosz M, Freynhagen R.	Pain. 2009 Nov;146(1-2):34-40. Epub 2009 Jul 9.	Pain. 2009	PubMed	citation	PMID:19592166	pubmed	19592166	create date:2009/07/14 | first author:Baron R
Pain language and gender differences when describing a past pain event.	/pubmed/19586722	Strong J, Mathews T, Sussex R, New F, Hoey S, Mitchell G.	Pain. 2009 Sep;145(1-2):86-95. Epub 2009 Jul 7.	Pain. 2009	PubMed	citation	PMID:19586722	pubmed	19586722	create date:2009/07/10 | first author:Strong J
Trends in prescribed opioid therapy for non-cancer pain for individuals with prior substance use disorders.	/pubmed/19581051	Weisner CM, Campbell CI, Ray GT, Saunders K, Merrill JO, Banta-Green C, Sullivan MD, Silverberg MJ, Mertens JR, Boudreau D, Von Korff M.	Pain. 2009 Oct;145(3):287-93. Epub 2009 Jul 5.	Pain. 2009	PubMed	citation	PMID:19581051	pubmed	19581051	create date:2009/07/08 | first author:Weisner CM
Prefrontal cortex and spinal cord mediated anti-neuropathy and analgesia induced by sarcosine, a glycine-T1 transporter inhibitor.	/pubmed/19577367	Centeno MV, Mutso A, Millecamps M, Apkarian AV.	Pain. 2009 Sep;145(1-2):176-83. Epub 2009 Jul 3.	Pain. 2009	PubMed	citation	PMID:19577367	pubmed	19577367	create date:2009/07/07 | first author:Centeno MV
In vivo silencing of the Ca(V)3.2 T-type calcium channels in sensory neurons alleviates hyperalgesia in rats with streptozocin-induced diabetic neuropathy.	/pubmed/19577366	Messinger RB, Naik AK, Jagodic MM, Nelson MT, Lee WY, Choe WJ, Orestes P, Latham JR, Todorovic SM, Jevtovic-Todorovic V.	Pain. 2009 Sep;145(1-2):184-95. Epub 2009 Jul 3.	Pain. 2009	PubMed	citation	PMID:19577366	pubmed	19577366	create date:2009/07/07 | first author:Messinger RB
Central sensitization needs sigma receptors.	/pubmed/19577365	Drews E, Zimmer A.	Pain. 2009 Oct;145(3):269-70. Epub 2009 Jul 3. No abstract available.	Pain. 2009	PubMed	citation	PMID:19577365	pubmed	19577365	create date:2009/07/07 | first author:Drews E
A prospective comparison of post-surgical behavioral pain scales in preschoolers highlighting the risk of false evaluations.	/pubmed/19577364	Bringuier S, Picot MC, Dadure C, Rochette A, Raux O, Boulhais M, Capdevila X.	Pain. 2009 Sep;145(1-2):60-8. Epub 2009 Jul 3.	Pain. 2009	PubMed	citation	PMID:19577364	pubmed	19577364	create date:2009/07/07 | first author:Bringuier S
Concerns about the use of colour doppler in the diagnosis of pudendal nerve entrapment.	/pubmed/19576695	Beco J, Mouchel J, Mouchel T, Spinosa JP.	Pain. 2009 Sep;145(1-2):261; author reply 262. Epub 2009 Jul 2. No abstract available.	Pain. 2009	PubMed	citation	PMID:19576695	pubmed	19576695	create date:2009/07/07 | first author:Beco J
An assessment of the relative influence of pain coping, negative thoughts about pain, and pain acceptance on health-related quality of life among people with hemophilia.	/pubmed/19573989	Elander J, Robinson G, Mitchell K, Morris J.	Pain. 2009 Sep;145(1-2):169-75. Epub 2009 Jul 1.	Pain. 2009	PubMed	citation	PMID:19573989	pubmed	19573989	create date:2009/07/04 | first author:Elander J
Ketamine and chronic pain--going the distance.	/pubmed/19573988	Borsook D.	Pain. 2009 Oct;145(3):271-2. Epub 2009 Jul 1. No abstract available.	Pain. 2009	PubMed	citation	PMID:19573988	pubmed	19573988	create date:2009/07/04 | first author:Borsook D
Is there an association between psychological factors and the Complex Regional Pain Syndrome type 1 (CRPS1) in adults? A systematic review.	/pubmed/19573987	Beerthuizen A, van 't Spijker A, Huygen FJ, Klein J, de Wit R.	Pain. 2009 Sep;145(1-2):52-9. Epub 2009 Jul 1. Review.	Pain. 2009	PubMed	citation	PMID:19573987	pubmed	19573987	create date:2009/07/04 | first author:Beerthuizen A
Gait abnormalities differentially indicate pain or structural joint damage in monoarticular antigen-induced arthritis.	/pubmed/19570610	Boettger MK, Weber K, Schmidt M, Gajda M, Bräuer R, Schaible HG.	Pain. 2009 Sep;145(1-2):142-50. Epub 2009 Jun 30.	Pain. 2009	PubMed	citation	PMID:19570610	pubmed	19570610	create date:2009/07/03 | first author:Boettger MK
Palliative care: Where have we come from and where are we going?	/pubmed/19564077	Brooksbank M.	Pain. 2009 Aug;144(3):233-5. Epub 2009 Jun 28. Review. No abstract available.	Pain. 2009	PubMed	citation	PMID:19564077	pubmed	19564077	create date:2009/07/01 | first author:Brooksbank M
Activation of the prostaglandin system in response to sleep loss in healthy humans: potential mediator of increased spontaneous pain.	/pubmed/19560866	Haack M, Lee E, Cohen DA, Mullington JM.	Pain. 2009 Sep;145(1-2):136-41. Epub 2009 Jun 27.	Pain. 2009	PubMed	citation	PMID:19560866	pubmed	19560866	create date:2009/06/30 | first author:Haack M
Alpha-2-delta ligands in fibromyalgia: is the glass half empty or full?	/pubmed/19560865	Clauw DJ.	Pain. 2009 Sep;145(1-2):8-9. Epub 2009 Jun 27. No abstract available.	Pain. 2009	PubMed	citation	PMID:19560865	pubmed	19560865	create date:2009/06/30 | first author:Clauw DJ
Experimental arthritis causes tumor necrosis factor-alpha-dependent infiltration of macrophages into rat dorsal root ganglia which correlates with pain-related behavior.	/pubmed/19560272	Segond von Banchet G, Boettger MK, Fischer N, Gajda M, Bräuer R, Schaible HG.	Pain. 2009 Sep;145(1-2):151-9. Epub 2009 Jun 26.	Pain. 2009	PubMed	citation	PMID:19560272	pubmed	19560272	create date:2009/06/30 | first author:Segond von Banchet G
fMRI investigation of the effect of local and systemic lidocaine on noxious electrical stimulation-induced activation in spinal cord.	/pubmed/19560271	Zhao F, Williams M, Welsh DC, Meng X, Ritter A, Abbadie C, Cook JJ, Reicin AS, Hargreaves R, Williams DS.	Pain. 2009 Sep;145(1-2):110-9. Epub 2009 Jun 26.	Pain. 2009	PubMed	citation	PMID:19560271	pubmed	19560271	create date:2009/06/30 | first author:Zhao F
Sex differences in functional brain activation during noxious visceral stimulation in rats.	/pubmed/19560270	Wang Z, Guo Y, Bradesi S, Labus JS, Maarek JM, Lee K, Winchester WJ, Mayer EA, Holschneider DP.	Pain. 2009 Sep;145(1-2):120-8. Epub 2009 Jun 26.	Pain. 2009	PubMed	citation	PMID:19560270	pubmed	19560270	create date:2009/06/30 | first author:Wang Z
Factors contributing to large analgesic effects in placebo mechanism studies conducted between 2002 and 2007.	/pubmed/19559529	Vase L, Petersen GL, Riley JL 3rd, Price DD.	Pain. 2009 Sep;145(1-2):36-44. Epub 2009 Jun 25.	Pain. 2009	PubMed	citation	PMID:19559529	pubmed	19559529	create date:2009/06/30 | first author:Vase L
Title	URL	Description	Details	ShortDetails	Resource	Type	Identifiers	Db	EntrezUID	Properties
Open your mind to placebo conditioning.	/pubmed/19559528	Porro CA.	Pain. 2009 Sep;145(1-2):2-3. Epub 2009 Jun 25. No abstract available.	Pain. 2009	PubMed	citation	PMID:19559528	pubmed	19559528	create date:2009/06/30 | first author:Porro CA
Pieces of a puzzle: Permeability, proinflammatory pathways and pain?	/pubmed/19556060	Bielefeldt K, Levinthal D.	Pain. 2009 Nov;146(1-2):7-8. Epub 2009 Jun 24. No abstract available.	Pain. 2009	PubMed	citation	PMID:19556060	pubmed	19556060	create date:2009/06/27 | first author:Bielefeldt K
Momentary pain and coping in temporomandibular disorder pain: exploring mechanisms of cognitive behavioral treatment for chronic pain.	/pubmed/19553018	Litt MD, Shafer DM, Ibanez CR, Kreutzer DL, Tawfik-Yonkers Z.	Pain. 2009 Sep;145(1-2):160-8. Epub 2009 Jun 23.	Pain. 2009	PubMed	citation	PMID:19553018	pubmed	19553018	create date:2009/06/26 | first author:Litt MD
Comment on: excessive opioid use and the development of chronic migraine.	/pubmed/19553017	Bartley J, Watkins LR.	Pain. 2009 Sep;145(1-2):262-3. Epub 2009 Jun 23. No abstract available.	Pain. 2009	PubMed	citation	PMID:19553017	pubmed	19553017	create date:2009/06/26 | first author:Bartley J
Tocotrienol ameliorates behavioral and biochemical alterations in the rat model of alcoholic neuropathy.	/pubmed/19541419	Tiwari V, Kuhad A, Chopra K.	Pain. 2009 Sep;145(1-2):129-35. Epub 2009 Jun 21.	Pain. 2009	PubMed	citation	PMID:19541419	pubmed	19541419	create date:2009/06/23 | first author:Tiwari V
Enhanced central pain processing of fibromyalgia patients is maintained by muscle afferent input: a randomized, double-blind, placebo-controlled study.	/pubmed/19540671	Staud R, Nagel S, Robinson ME, Price DD.	Pain. 2009 Sep;145(1-2):96-104. Epub 2009 Jun 21.	Pain. 2009	PubMed	citation	PMID:19540671	pubmed	19540671	create date:2009/06/23 | first author:Staud R
How does gabapentin relieve neuropathic pain?	/pubmed/19539428	Devor M.	Pain. 2009 Sep;145(1-2):259; author reply 259-61. Epub 2009 Jun 17. No abstract available.	Pain. 2009	PubMed	citation	PMID:19539428	pubmed	19539428	create date:2009/06/23 | first author:Devor M
Treatment of fibromyalgia syndrome with gabapentin and pregabalin--a meta-analysis of randomized controlled trials.	/pubmed/19539427	Häuser W, Bernardy K, Uçeyler N, Sommer C.	Pain. 2009 Sep;145(1-2):69-81. Epub 2009 Jun 17.	Pain. 2009	PubMed	citation	PMID:19539427	pubmed	19539427	create date:2009/06/23 | first author:Häuser W
Differential involvement of A-delta and A-beta fibres in neuropathic pain related to carpal tunnel syndrome.	/pubmed/19535205	Truini A, Padua L, Biasiotta A, Caliandro P, Pazzaglia C, Galeotti F, Inghilleri M, Cruccu G.	Pain. 2009 Sep;145(1-2):105-9. Epub 2009 Jun 16.	Pain. 2009	PubMed	citation	PMID:19535205	pubmed	19535205	create date:2009/06/19 | first author:Truini A
Comparison of skin incision vs. skin plus deep tissue incision on ongoing pain and spontaneous activity in dorsal horn neurons.	/pubmed/19527922	Xu J, Brennan TJ.	Pain. 2009 Aug;144(3):329-39. Epub 2009 Jun 13.	Pain. 2009	PubMed	citation	PMID:19527922	pubmed	19527922	create date:2009/06/17 | first author:Xu J
Pain relief through expectation supersedes descending inhibitory deficits in fibromyalgia patients.	/pubmed/19524367	Goffaux P, de Souza JB, Potvin S, Marchand S.	Pain. 2009 Sep;145(1-2):18-23. Epub 2009 Jun 12.	Pain. 2009	PubMed	citation	PMID:19524367	pubmed	19524367	create date:2009/06/16 | first author:Goffaux P
HLA-B62 and HLA-DQ8 are associated with Complex Regional Pain Syndrome with fixed dystonia.	/pubmed/19523767	de Rooij AM, Florencia Gosso M, Haasnoot GW, Marinus J, Verduijn W, Claas FH, van den Maagdenberg AM, van Hilten JJ.	Pain. 2009 Sep;145(1-2):82-5. Epub 2009 Jun 11.	Pain. 2009	PubMed	citation	PMID:19523767	pubmed	19523767	create date:2009/06/16 | first author:de Rooij AM
Placebo conditioning and placebo analgesia modulate a common brain network during pain anticipation and perception.	/pubmed/19523766	Watson A, El-Deredy W, Iannetti GD, Lloyd D, Tracey I, Vogt BA, Nadeau V, Jones AK.	Pain. 2009 Sep;145(1-2):24-30. Epub 2009 Jun 11.	Pain. 2009	PubMed	citation	PMID:19523766	pubmed	19523766	create date:2009/06/16 | first author:Watson A
First things first: reductions in catastrophising before fear of movement.	/pubmed/19520511	Nicholas MK.	Pain. 2009 Sep;145(1-2):6-7. Epub 2009 Jun 10. No abstract available.	Pain. 2009	PubMed	citation	PMID:19520511	pubmed	19520511	create date:2009/06/13 | first author:Nicholas MK
Sigma-1 receptors regulate activity-induced spinal sensitization and neuropathic pain after peripheral nerve injury.	/pubmed/19505761	de la Puente B, Nadal X, Portillo-Salido E, Sánchez-Arroyos R, Ovalle S, Palacios G, Muro A, Romero L, Entrena JM, Baeyens JM, López-García JA, Maldonado R, Zamanillo D, Vela JM.	Pain. 2009 Oct;145(3):294-303. Epub 2009 Jun 7.	Pain. 2009	PubMed	citation	PMID:19505761	pubmed	19505761	create date:2009/06/10 | first author:de la Puente B
Human dental pulp as a source of native functional nociceptor pharmacology.	/pubmed/19505760	Billinton A.	Pain. 2009 Aug;144(3):227. Epub 2009 Jun 7. No abstract available.	Pain. 2009	PubMed	citation	PMID:19505760	pubmed	19505760	create date:2009/06/10 | first author:Billinton A
The effect of tactile discrimination training is enhanced when patients watch the reflected image of their unaffected limb during training.	/pubmed/19501965	Moseley GL, Wiech K.	Pain. 2009 Aug;144(3):314-9. Epub 2009 Jun 6.	Pain. 2009	PubMed	citation	PMID:19501965	pubmed	19501965	create date:2009/06/09 | first author:Moseley GL
Progressing towards acceptable treatment outcomes.	/pubmed/19500909	Vowles KE, Robinson ME.	Pain. 2009 Aug;144(3):228-9. Epub 2009 Jun 4. No abstract available.	Pain. 2009	PubMed	citation	PMID:19500909	pubmed	19500909	create date:2009/06/09 | first author:Vowles KE
Nondermatomal somatosensory deficits in patients with chronic pain disorder: clinical findings and hypometabolic pattern in FDG-PET.	/pubmed/19500908	Egloff N, Sabbioni ME, Salathé C, Wiest R, Juengling FD.	Pain. 2009 Sep;145(1-2):252-8. Epub 2009 Jun 4.	Pain. 2009	PubMed	citation	PMID:19500908	pubmed	19500908	create date:2009/06/09 | first author:Egloff N
Why become more general when we can be more specific? Comment on Hollins et al. Perceived intensity and unpleasantness of cutaneous and auditory stimuli: an evaluation of the generalized hypervigilance hypothesis" [Pain 2009;141:215-221]	and on Rollman "Perspectives on hypervigilance" [Pain 2009;1..."	/pubmed/19500907	Van Damme S, Crombez G, Wiech K, Legrain V, Peters ML, Eccleston C.	Pain. 2009 Aug;144(3):342-3; author reply 343-4. Epub 2009 Jun 4. No abstract available.	Pain. 2009	PubMed	citation	PMID:19500907	pubmed	19500907	create date:2009/06/09 | first author:Van Damme S
Paraventricular oxytocinergic hypothalamic prevention or interruption of long-term potentiation in dorsal horn nociceptive neurons: electrophysiological and behavioral evidence.	/pubmed/19493620	DeLaTorre S, Rojas-Piloni G, Martínez-Lorenzana G, Rodríguez-Jiménez J, Villanueva L, Condés-Lara M.	Pain. 2009 Aug;144(3):320-8. Epub 2009 Jun 2.	Pain. 2009	PubMed	citation	PMID:19493620	pubmed	19493620	create date:2009/06/06 | first author:DeLaTorre S
A comment on What is normal" disability? An investigation of disability in the general population	Pain 142:36-41."	/pubmed/19487078	Leonardi M, Chatterji S, Raggi A, Bickenbach JE.	Pain. 2009 Aug;144(3):341-2; author reply 342. Epub 2009 May 31. No abstract available.	Pain. 2009	PubMed	citation	PMID:19487078	pubmed	19487078	create date:2009/06/03 | first author:Leonardi M
Parents of children and adolescents with chronic pain.	/pubmed/19482426	Palermo TM, Eccleston C.	Pain. 2009 Nov;146(1-2):15-7. Epub 2009 May 30. No abstract available.	Pain. 2009	PubMed	citation	PMID:19482426	pubmed	19482426	create date:2009/06/02 | first author:Palermo TM
Oxaliplatin-induced painful neuropathy--flicker of hope or hopeless pain?	/pubmed/19477073	Stengel M, Baron R.	Pain. 2009 Aug;144(3):225-6. Epub 2009 May 23. No abstract available.	Pain. 2009	PubMed	citation	PMID:19477073	pubmed	19477073	create date:2009/05/30 | first author:Stengel M
A prospective sequential analysis of the fear-avoidance model of pain.	/pubmed/19477072	Wideman TH, Adams H, Sullivan MJ.	Pain. 2009 Sep;145(1-2):45-51. Epub 2009 May 23.	Pain. 2009	PubMed	citation	PMID:19477072	pubmed	19477072	create date:2009/05/30 | first author:Wideman TH
The role of enhanced cutaneous IL-1beta signaling in a rat tibia fracture model of complex regional pain syndrome.	/pubmed/19473768	Li WW, Sabsovich I, Guo TZ, Zhao R, Kingery WS, Clark JD.	Pain. 2009 Aug;144(3):303-13. Epub 2009 May 26.	Pain. 2009	PubMed	citation	PMID:19473768	pubmed	19473768	create date:2009/05/29 | first author:Li WW
Experimental occlusal interference induces long-term masticatory muscle hyperalgesia in rats.	/pubmed/19473767	Cao Y, Xie QF, Li K, Light AR, Fu KY.	Pain. 2009 Aug;144(3):287-93. Epub 2009 May 26.	Pain. 2009	PubMed	citation	PMID:19473767	pubmed	19473767	create date:2009/05/29 | first author:Cao Y
How pain becomes itch.	/pubmed/19467787	Schmelz M.	Pain. 2009 Jul;144(1-2):14-5. Epub 2009 May 20. No abstract available.	Pain. 2009	PubMed	citation	PMID:19467787	pubmed	19467787	create date:2009/05/27 | first author:Schmelz M
The Three Ages of Rat: the influence of rodent age on affective and cognitive outcome measures in peripheral neuropathic pain.	/pubmed/19464801	Legg ED, Novejarque A, Rice AS.	Pain. 2009 Jul;144(1-2):12-3. Epub 2009 May 22. No abstract available.	Pain. 2009	PubMed	citation	PMID:19464801	pubmed	19464801	create date:2009/05/26 | first author:Legg ED
Childhood psychosocial stressors and adult onset arthritis: a comment on Von Korff et al.	/pubmed/19464800	Newton EG, Jewett LR, Thombs BD.	Pain. 2009 Aug;144(3):340; author reply 340-1. Epub 2009 May 22. No abstract available.	Pain. 2009	PubMed	citation	PMID:19464800	pubmed	19464800	create date:2009/05/26 | first author:Newton EG
Somatization: or another God that failed.	/pubmed/19464799	Merskey H.	Pain. 2009 Sep;145(1-2):4-5. Epub 2009 May 22. No abstract available.	Pain. 2009	PubMed	citation	PMID:19464799	pubmed	19464799	create date:2009/05/26 | first author:Merskey H
The beta3 subunit of the Na+,K+-ATPase mediates variable nociceptive sensitivity in the formalin test.	/pubmed/19464798	LaCroix-Fralish ML, Mo G, Smith SB, Sotocinal SG, Ritchie J, Austin JS, Melmed K, Schorscher-Petcu A, Laferriere AC, Lee TH, Romanovsky D, Liao G, Behlke MA, Clark DJ, Peltz G, Séguéla P, Dobretsov M, Mogil JS.	Pain. 2009 Aug;144(3):294-302. Epub 2009 May 22.	Pain. 2009	PubMed	citation	PMID:19464798	pubmed	19464798	create date:2009/05/26 | first author:LaCroix-Fralish ML
Activation of TRPV1 and TRPA1 leads to muscle nociception and mechanical hyperalgesia.	/pubmed/19464796	Ro JY, Lee JS, Zhang Y.	Pain. 2009 Aug;144(3):270-7. Epub 2009 May 22.	Pain. 2009	PubMed	citation	PMID:19464796	pubmed	19464796	create date:2009/05/26 | first author:Ro JY
Post-junctional facilitation of Substance P signaling in a tibia fracture rat model of complex regional pain syndrome type I.	/pubmed/19464118	Wei T, Li WW, Guo TZ, Zhao R, Wang L, Clark DJ, Oaklander AL, Schmelz M, Kingery WS.	Pain. 2009 Aug;144(3):278-86. Epub 2009 May 21.	Pain. 2009	PubMed	citation	PMID:19464118	pubmed	19464118	create date:2009/05/26 | first author:Wei T
Thermal hyperalgesia as a marker of oxaliplatin neurotoxicity: a prospective quantified sensory assessment study.	/pubmed/19457614	Attal N, Bouhassira D, Gautron M, Vaillant JN, Mitry E, Lepère C, Rougier P, Guirimand F.	Pain. 2009 Aug;144(3):245-52. Epub 2009 May 19.	Pain. 2009	PubMed	citation	PMID:19457614	pubmed	19457614	create date:2009/05/22 | first author:Attal N
Nitroglycerin sensitises in healthy subjects CNS structures involved in migraine pathophysiology: evidence from a study of nociceptive blink reflexes and visual evoked potentials.	/pubmed/19457613	Di Clemente L, Coppola G, Magis D, Gérardy PY, Fumal A, De Pasqua V, Di Piero V, Schoenen J.	Pain. 2009 Jul;144(1-2):156-61. Epub 2009 May 19.	Pain. 2009	PubMed	citation	PMID:19457613	pubmed	19457613	create date:2009/05/22 | first author:Di Clemente L
Fecal proteases from diarrheic-IBS and ulcerative colitis patients exert opposite effect on visceral sensitivity in mice.	/pubmed/19450926	Annaházi A, Gecse K, Dabek M, Ait-Belgnaoui A, Rosztóczy A, Róka R, Molnár T, Theodorou V, Wittmann T, Bueno L, Eutamene H.	Pain. 2009 Jul;144(1-2):209-17. Epub 2009 May 17.	Pain. 2009	PubMed	citation	PMID:19450926	pubmed	19450926	create date:2009/05/20 | first author:Annaházi A
Tailored interventions: a test of strength and value.	/pubmed/19447548	Dalton JA.	Pain. 2009 Jul;144(1-2):10-1. Epub 2009 May 17. No abstract available.	Pain. 2009	PubMed	citation	PMID:19447548	pubmed	19447548	create date:2009/05/19 | first author:Dalton JA
Prospective judgments of acceptable outcomes for pain, interference and activity: Patient-determined outcome criteria.	/pubmed/19446958	Thorne FM, Morley S.	Pain. 2009 Aug;144(3):262-9. Epub 2009 May 15.	Pain. 2009	PubMed	citation	PMID:19446958	pubmed	19446958	create date:2009/05/19 | first author:Thorne FM
Changes in brain function and morphology in patients with recurring herpes simplex virus infections and chronic pain.	/pubmed/19446957	Vartiainen N, Kallio-Laine K, Hlushchuk Y, Kirveskari E, Seppänen M, Autti H, Jousmäki V, Forss N, Kalso E, Hari R.	Pain. 2009 Jul;144(1-2):200-8. Epub 2009 May 15.	Pain. 2009	PubMed	citation	PMID:19446957	pubmed	19446957	create date:2009/05/19 | first author:Vartiainen N
Differential regulation of TRP channels in a rat model of neuropathic pain.	/pubmed/19446956	Staaf S, Oerther S, Lucas G, Mattsson JP, Ernfors P.	Pain. 2009 Jul;144(1-2):187-99. Epub 2009 May 15.	Pain. 2009	PubMed	citation	PMID:19446956	pubmed	19446956	create date:2009/05/19 | first author:Staaf S
Personality and pain: back to the four humours?	/pubmed/19443121	Tillisch K.	Pain. 2009 Aug;144(3):223-4. Epub 2009 May 13. No abstract available.	Pain. 2009	PubMed	citation	PMID:19443121	pubmed	19443121	create date:2009/05/16 | first author:Tillisch K
The c-kit signaling pathway is involved in the development of persistent pain.	/pubmed/19443120	Sun YG, Gracias NG, Drobish JK, Vasko MR, Gereau RW, Chen ZF.	Pain. 2009 Jul;144(1-2):178-86. Epub 2009 May 13.	Pain. 2009	PubMed	citation	PMID:19443120	pubmed	19443120	create date:2009/05/16 | first author:Sun YG
Opioids in non-cancer pain--a critical read of Cicero et al.	/pubmed/19443119	McQuay HJ, Moore RA.	Pain. 2009 Jul;144(1-2):3-4. Epub 2009 May 13. No abstract available.	Pain. 2009	PubMed	citation	PMID:19443119	pubmed	19443119	create date:2009/05/16 | first author:McQuay HJ
Transdermal fentanyl in cachectic cancer patients.	/pubmed/19442446	Heiskanen T, Mätzke S, Haakana S, Gergov M, Vuori E, Kalso E.	Pain. 2009 Jul;144(1-2):218-22. Epub 2009 May 12.	Pain. 2009	PubMed	citation	PMID:19442446	pubmed	19442446	create date:2009/05/16 | first author:Heiskanen T
Intravenous morphine titration in immediate postoperative pain management: population kinetic-pharmacodynamic and logistic regression analysis.	/pubmed/19435651	Abou Hammoud H, Simon N, Urien S, Riou B, Lechat P, Aubrun F.	Pain. 2009 Jul;144(1-2):139-46. Epub 2009 May 10.	Pain. 2009	PubMed	citation	PMID:19435651	pubmed	19435651	create date:2009/05/14 | first author:Abou Hammoud H
Effects of pain- and analgesia-related manipulations on intracranial self-stimulation in rats: further studies on pain-depressed behavior.	/pubmed/19435650	Pereira Do Carmo G, Stevenson GW, Carlezon WA, Negus SS.	Pain. 2009 Jul;144(1-2):170-7. Epub 2009 May 10.	Pain. 2009	PubMed	citation	PMID:19435650	pubmed	19435650	create date:2009/05/14 | first author:Pereira Do Carmo G
Capsaicin-evoked iCGRP release from human dental pulp: a model system for the study of peripheral neuropeptide secretion in normal healthy tissue.	/pubmed/19428185	Fehrenbacher JC, Sun XX, Locke EE, Henry MA, Hargreaves KM.	Pain. 2009 Aug;144(3):253-61. Epub 2009 May 9.	Pain. 2009	PubMed	citation	PMID:19428185	pubmed	19428185	create date:2009/05/12 | first author:Fehrenbacher JC
Peripheral inflammation increased the synaptic expression of NMDA receptors in spinal dorsal horn.	/pubmed/19427735	Yang X, Yang HB, Xie QJ, Liu XH, Hu XD.	Pain. 2009 Jul;144(1-2):162-9. Epub 2009 May 8.	Pain. 2009	PubMed	citation	PMID:19427735	pubmed	19427735	create date:2009/05/12 | first author:Yang X
The unbearable lightness of somatisation: a systematic review of the concept of somatisation in empirical studies of pain.	/pubmed/19427734	Crombez G, Beirens K, Van Damme S, Eccleston C, Fontaine J.	Pain. 2009 Sep;145(1-2):31-5. Epub 2009 May 8. Review.	Pain. 2009	PubMed	citation	PMID:19427734	pubmed	19427734	create date:2009/05/12 | first author:Crombez G
Title	URL	Description	Details	ShortDetails	Resource	Type	Identifiers	Db	EntrezUID	Properties
Nondermatomal somatosensory deficits (NDSDs): a neuropsychobiological phenomenon?	/pubmed/19427733	Mailis Gagnon A, Nicholson K.	Pain. 2009 Sep;145(1-2):12-3. Epub 2009 May 8. No abstract available.	Pain. 2009	PubMed	citation	PMID:19427733	pubmed	19427733	create date:2009/05/12 | first author:Mailis Gagnon A
The effect of local anaesthetic on age-related capsaicin-induced mechanical hyperalgesia--a randomised, controlled study.	/pubmed/19427123	Zheng Z, Gibson SJ, Helme RD, McMeeken JM.	Pain. 2009 Jul;144(1-2):101-9. Epub 2009 May 7.	Pain. 2009	PubMed	citation	PMID:19427123	pubmed	19427123	create date:2009/05/12 | first author:Zheng Z
Similar itch and nociceptive sensations evoked by punctate cutaneous application of capsaicin, histamine and cowhage.	/pubmed/19423224	Sikand P, Shimada SG, Green BG, LaMotte RH.	Pain. 2009 Jul;144(1-2):66-75. Epub 2009 May 6.	Pain. 2009	PubMed	citation	PMID:19423224	pubmed	19423224	create date:2009/05/09 | first author:Sikand P
The smile of pain.	/pubmed/19423223	Kunz M, Prkachin K, Lautenbacher S.	Pain. 2009 Oct;145(3):273-5. Epub 2009 May 6. Review. No abstract available.	Pain. 2009	PubMed	citation	PMID:19423223	pubmed	19423223	create date:2009/05/09 | first author:Kunz M
Brief, low frequency stimulation of rat peripheral C-fibres evokes prolonged microglial-induced central sensitization in adults but not in neonates.	/pubmed/19410369	Hathway GJ, Vega-Avelaira D, Moss A, Ingram R, Fitzgerald M.	Pain. 2009 Jul;144(1-2):110-8. Epub 2009 May 1.	Pain. 2009	PubMed	citation	PMID:19410369	pubmed	19410369	create date:2009/05/05 | first author:Hathway GJ
Work-induced pain, trapezius blood flux, and muscle activity in workers with chronic shoulder and neck pain.	/pubmed/19410368	Strøm V, Røe C, Knardahl S.	Pain. 2009 Jul;144(1-2):147-55. Epub 2009 May 1.	Pain. 2009	PubMed	citation	PMID:19410368	pubmed	19410368	create date:2009/05/05 | first author:Strøm V
Validation of the MPI patient profiles by partners and healthcare providers.	/pubmed/19410367	Junghaenel DU, Broderick JE.	Pain. 2009 Jul;144(1-2):130-8. Epub 2009 May 1.	Pain. 2009	PubMed	citation	PMID:19410367	pubmed	19410367	create date:2009/05/05 | first author:Junghaenel DU
Evidence of dysfunctional pain inhibition in Fibromyalgia reflected in rACC during provoked pain.	/pubmed/19410366	Jensen KB, Kosek E, Petzke F, Carville S, Fransson P, Marcus H, Williams SC, Choy E, Giesecke T, Mainguy Y, Gracely R, Ingvar M.	Pain. 2009 Jul;144(1-2):95-100. Epub 2009 May 1.	Pain. 2009	PubMed	citation	PMID:19410366	pubmed	19410366	create date:2009/05/05 | first author:Jensen KB
Pain in dementia.	/pubmed/19409705	Scherder E, Herr K, Pickering G, Gibson S, Benedetti F, Lautenbacher S.	Pain. 2009 Oct;145(3):276-8. Epub 2009 May 5. Review. No abstract available.	Pain. 2009	PubMed	citation	PMID:19409705	pubmed	19409705	create date:2009/05/05 | first author:Scherder E
A randomized trial of a tailored barriers intervention for Cancer Information Service (CIS) callers in pain.	/pubmed/19406576	Ward SE, Wang KK, Serlin RC, Peterson SL, Murray ME.	Pain. 2009 Jul;144(1-2):49-56. Epub 2009 Apr 29.	Pain. 2009	PubMed	citation	PMID:19406576	pubmed	19406576	create date:2009/05/02 | first author:Ward SE
Exploring relationships for visceral and somatic pain with autonomic control and personality.	/pubmed/19398272	Paine P, Kishor J, Worthen SF, Gregory LJ, Aziz Q.	Pain. 2009 Aug;144(3):236-44. Epub 2009 Apr 23.	Pain. 2009	PubMed	citation	PMID:19398272	pubmed	19398272	create date:2009/04/29 | first author:Paine P
The impact of age on emotional and cognitive behaviours triggered by experimental neuropathy in rats.	/pubmed/19398158	Leite-Almeida H, Almeida-Torres L, Mesquita AR, Pertovaara A, Sousa N, Cerqueira JJ, Almeida A.	Pain. 2009 Jul;144(1-2):57-65. Epub 2009 Apr 26.	Pain. 2009	PubMed	citation	PMID:19398158	pubmed	19398158	create date:2009/04/29 | first author:Leite-Almeida H
Can extremely low or high morphine formation from codeine be predicted prior to therapy initiation?	/pubmed/19395173	Lötsch J, Rohrbacher M, Schmidt H, Doehring A, Brockmöller J, Geisslinger G.	Pain. 2009 Jul;144(1-2):119-24. Epub 2009 Apr 22.	Pain. 2009	PubMed	citation	PMID:19395173	pubmed	19395173	create date:2009/04/28 | first author:Lötsch J
Personality profiles and subjective perception of pain in head pain patients.	/pubmed/19394764	Mongini F, Rota E, Evangelista A, Ciccone G, Milani C, Ugolini A, Ferrero L, Mongini T, Rosato R.	Pain. 2009 Jul;144(1-2):125-9. Epub 2009 Apr 25.	Pain. 2009	PubMed	citation	PMID:19394764	pubmed	19394764	create date:2009/04/28 | first author:Mongini F
All in one: is it possible to assess all dimensions of any pain with a simple questionnaire?	/pubmed/19394763	Bouhassira D, Attal N.	Pain. 2009 Jul;144(1-2):7-8. Epub 2009 Apr 25. No abstract available.	Pain. 2009	PubMed	citation	PMID:19394763	pubmed	19394763	create date:2009/04/28 | first author:Bouhassira D
Efficacy and safety of topical diclofenac containing dimethyl sulfoxide (DMSO) compared with those of topical placebo, DMSO vehicle and oral diclofenac for knee osteoarthritis.	/pubmed/19380203	Simon LS, Grierson LM, Naseer Z, Bookman AA, Zev Shainhouse J.	Pain. 2009 Jun;143(3):238-45. Epub 2009 Apr 19.	Pain. 2009	PubMed	citation	PMID:19380203	pubmed	19380203	create date:2009/04/22 | first author:Simon LS
A neurocognitive model of attention to pain: behavioral and neuroimaging evidence.	/pubmed/19376654	Legrain V, Damme SV, Eccleston C, Davis KD, Seminowicz DA, Crombez G.	Pain. 2009 Aug;144(3):230-2. Epub 2009 Apr 18. Review. No abstract available.	Pain. 2009	PubMed	citation	PMID:19376654	pubmed	19376654	create date:2009/04/21 | first author:Legrain V
Molecular mechanism for local anesthetic action of eugenol in the rat trigeminal system.	/pubmed/19376653	Park CK, Kim K, Jung SJ, Kim MJ, Ahn DK, Hong SD, Kim JS, Oh SB.	Pain. 2009 Jul;144(1-2):84-94. Epub 2009 Apr 18.	Pain. 2009	PubMed	citation	PMID:19376653	pubmed	19376653	create date:2009/04/21 | first author:Park CK
Ultrasound guided, painful electrical stimulation of lumbar facet joint structures: an experimental model of acute low back pain.	/pubmed/19376652	O'Neill S, Graven-Nielsen T, Manniche C, Arendt-Nielsen L.	Pain. 2009 Jul;144(1-2):76-83. Epub 2009 Apr 18.	Pain. 2009	PubMed	citation	PMID:19376652	pubmed	19376652	create date:2009/04/21 | first author:O'Neill S
Sigma-1 receptors are essential for capsaicin-induced mechanical hypersensitivity: studies with selective sigma-1 ligands and sigma-1 knockout mice.	/pubmed/19375855	Entrena JM, Cobos EJ, Nieto FR, Cendán CM, Gris G, Del Pozo E, Zamanillo D, Baeyens JM.	Pain. 2009 Jun;143(3):252-61. Epub 2009 Apr 17.	Pain. 2009	PubMed	citation	PMID:19375855	pubmed	19375855	create date:2009/04/21 | first author:Entrena JM
Pathophysiology of MS-related trigeminal neuralgia.	/pubmed/19375226	Nurmikko TJ.	Pain. 2009 Jun;143(3):165-6. Epub 2009 Apr 16. No abstract available.	Pain. 2009	PubMed	citation	PMID:19375226	pubmed	19375226	create date:2009/04/21 | first author:Nurmikko TJ
Centralization of noxious stimulus-induced analgesia (NSIA) is related to activity at inhibitory synapses in the spinal cord.	/pubmed/19375225	Tambeli CH, Levine JD, Gear RW.	Pain. 2009 Jun;143(3):228-32. Epub 2009 Apr 16.	Pain. 2009	PubMed	citation	PMID:19375225	pubmed	19375225	create date:2009/04/21 | first author:Tambeli CH
No consistent difference in gray matter volume between individuals with fibromyalgia and age-matched healthy subjects when controlling for affective disorder.	/pubmed/19375224	Hsu MC, Harris RE, Sundgren PC, Welsh RC, Fernandes CR, Clauw DJ, Williams DA.	Pain. 2009 Jun;143(3):262-7. Epub 2009 Apr 16.	Pain. 2009	PubMed	citation	PMID:19375224	pubmed	19375224	create date:2009/04/21 | first author:Hsu MC
When is an analgesic not an analgesic?	/pubmed/19375223	Fitzgerald M.	Pain. 2009 Jul;144(1-2):9. Epub 2009 Apr 16. No abstract available.	Pain. 2009	PubMed	citation	PMID:19375223	pubmed	19375223	create date:2009/04/21 | first author:Fitzgerald M
Autoantibodies in complex regional pain syndrome bind to a differentiation-dependent neuronal surface autoantigen.	/pubmed/19375222	Kohr D, Tschernatsch M, Schmitz K, Singh P, Kaps M, Schäfer KH, Diener M, Mathies J, Matz O, Kummer W, Maihöfner C, Fritz T, Birklein F, Blaes F.	Pain. 2009 Jun;143(3):246-51. Epub 2009 Apr 16.	Pain. 2009	PubMed	citation	PMID:19375222	pubmed	19375222	create date:2009/04/21 | first author:Kohr D
Chronic stress and pain - a plea for a concerted research program.	/pubmed/19362419	Anton F.	Pain. 2009 Jun;143(3):163-4. Epub 2009 Apr 10. No abstract available.	Pain. 2009	PubMed	citation	PMID:19362419	pubmed	19362419	create date:2009/04/14 | first author:Anton F
Non-steroidal anti-inflammatory drugs for neuropathic pain: how do we explain continued widespread use?	/pubmed/19362418	Vo T, Rice AS, Dworkin RH.	Pain. 2009 Jun;143(3):169-71. Epub 2009 Apr 10. Review. No abstract available.	Pain. 2009	PubMed	citation	PMID:19362418	pubmed	19362418	create date:2009/04/14 | first author:Vo T
Co-morbidity and utilization of medical services by pain patients receiving opioid medications: data from an insurance claims database.	/pubmed/19362417	Cicero TJ, Wong G, Tian Y, Lynskey M, Todorov A, Isenberg K.	Pain. 2009 Jul;144(1-2):20-7. Epub 2009 Apr 10.	Pain. 2009	PubMed	citation	PMID:19362417	pubmed	19362417	create date:2009/04/14 | first author:Cicero TJ
Inhibition of the N-methyl-d-aspartate receptor unmasks the antinociception of endogenous opioids in the periphery.	/pubmed/19361925	Zhang GH, Min SS, Seol GH, Lee KS, Han H, Kim YI, Han HC.	Pain. 2009 Jun;143(3):233-7. Epub 2009 Apr 9.	Pain. 2009	PubMed	citation	PMID:19361925	pubmed	19361925	create date:2009/04/14 | first author:Zhang GH
Three new datasets supporting use of the Numerical Rating Scale (NRS-11) for children's self-reports of pain intensity.	/pubmed/19359097	von Baeyer CL, Spagrud LJ, McCormick JC, Choo E, Neville K, Connelly MA.	Pain. 2009 Jun;143(3):223-7. Epub 2009 Apr 8.	Pain. 2009	PubMed	citation	PMID:19359097	pubmed	19359097	create date:2009/04/11 | first author:von Baeyer CL
The phenomenon of changes in cortical excitability in migraine is not migraine-specific--a unifying thesis.	/pubmed/19359096	Stankewitz A, May A.	Pain. 2009 Sep;145(1-2):14-7. Epub 2009 Apr 8. Review. No abstract available.	Pain. 2009	PubMed	citation	PMID:19359096	pubmed	19359096	create date:2009/04/11 | first author:Stankewitz A
The methodology of experimentally induced diffuse noxious inhibitory control (DNIC)-like effect in humans.	/pubmed/19359095	Pud D, Granovsky Y, Yarnitsky D.	Pain. 2009 Jul;144(1-2):16-9. Epub 2009 Apr 8. Review. No abstract available.	Pain. 2009	PubMed	citation	PMID:19359095	pubmed	19359095	create date:2009/04/11 | first author:Pud D
Development and initial validation of an expanded and revised version of the Short-form McGill Pain Questionnaire (SF-MPQ-2).	/pubmed/19356853	Dworkin RH, Turk DC, Revicki DA, Harding G, Coyne KS, Peirce-Sandner S, Bhagwat D, Everton D, Burke LB, Cowan P, Farrar JT, Hertz S, Max MB, Rappaport BA, Melzack R.	Pain. 2009 Jul;144(1-2):35-42. Epub 2009 Apr 7.	Pain. 2009	PubMed	citation	PMID:19356853	pubmed	19356853	create date:2009/04/10 | first author:Dworkin RH
Depression-like behaviour in rats with mononeuropathy is reduced by the CB2-selective agonist GW405833.	/pubmed/19345493	Hu B, Doods H, Treede RD, Ceci A.	Pain. 2009 Jun;143(3):206-12. Epub 2009 Apr 3.	Pain. 2009	PubMed	citation	PMID:19345493	pubmed	19345493	create date:2009/04/07 | first author:Hu B
Insecure attachment style is associated with chronic widespread pain.	/pubmed/19345016	Davies KA, Macfarlane GJ, McBeth J, Morriss R, Dickens C.	Pain. 2009 Jun;143(3):200-5. Epub 2009 Apr 2.	Pain. 2009	PubMed	citation	PMID:19345016	pubmed	19345016	create date:2009/04/07 | first author:Davies KA
Moderation and mediation in the psychological and drug treatment of chronic tension-type headache: the role of disorder severity and psychiatric comorbidity.	/pubmed/19342174	Holroyd KA, Labus JS, Carlson B.	Pain. 2009 Jun;143(3):213-22. Epub 2009 Apr 1.	Pain. 2009	PubMed	citation	PMID:19342174	pubmed	19342174	create date:2009/04/04 | first author:Holroyd KA
Diffuse Noxious Inhibitory Control (DNIC) as a tool for exploring dysfunction of endogenous pain modulatory systems.	/pubmed/19339115	Villanueva L.	Pain. 2009 Jun;143(3):161-2. Epub 2009 Mar 31. No abstract available.	Pain. 2009	PubMed	citation	PMID:19339115	pubmed	19339115	create date:2009/04/03 | first author:Villanueva L
What works for whom, when and how?	/pubmed/19339114	Seers K.	Pain. 2009 Jun;143(3):167-8. Epub 2009 Mar 31. No abstract available.	Pain. 2009	PubMed	citation	PMID:19339114	pubmed	19339114	create date:2009/04/03 | first author:Seers K
Placebo analgesia: widening the scope of measured influences.	/pubmed/19339113	Robinson ME, Price DD.	Pain. 2009 Jul;144(1-2):5-6. Epub 2009 Mar 31. No abstract available.	Pain. 2009	PubMed	citation	PMID:19339113	pubmed	19339113	create date:2009/04/03 | first author:Robinson ME
Influence of repeated painful procedures and sucrose analgesia on the development of hyperalgesia in newborn infants.	/pubmed/19329255	Taddio A, Shah V, Atenafu E, Katz J.	Pain. 2009 Jul;144(1-2):43-8. Epub 2009 Mar 28.	Pain. 2009	PubMed	citation	PMID:19329255	pubmed	19329255	create date:2009/03/31 | first author:Taddio A
Acceptance of pain: a study in patients with advanced cancer.	/pubmed/19321264	Gauthier LR, Rodin G, Zimmermann C, Warr D, Moore M, Shepherd F, Gagliese L.	Pain. 2009 May;143(1-2):147-54. Epub 2009 Mar 25.	Pain. 2009	PubMed	citation	PMID:19321264	pubmed	19321264	create date:2009/03/27 | first author:Gauthier LR
Does the central nervous system play a role in vitamin D deficiency-related chronic pain?	/pubmed/19307061	Roesel TR.	Pain. 2009 May;143(1-2):159-60. No abstract available.	Pain. 2009	PubMed	citation	PMID:19307061	pubmed	19307061	create date:2009/03/25 | first author:Roesel TR
Role of rat sensory neuron-specific receptor (rSNSR1) in inflammatory pain: contribution of TRPV1 to SNSR signaling in the pain pathway.	/pubmed/19307060	Ndong C, Pradhan A, Puma C, Morello JP, Hoffert C, Groblewski T, O'Donnell D, Laird JM.	Pain. 2009 May;143(1-2):130-7.	Pain. 2009	PubMed	citation	PMID:19307060	pubmed	19307060	create date:2009/03/25 | first author:Ndong C
Profiling of dynamically changed gene expression in dorsal root ganglia post peripheral nerve injury and a critical role of injury-induced glial fibrillary acidic protein in maintenance of pain behaviors [corrected].	/pubmed/19307059	Kim DS, Figueroa KW, Li KW, Boroujerdi A, Yolo T, Luo ZD.	Pain. 2009 May;143(1-2):114-22. Erratum in: Pain. 2009 Aug;144(3):345.	Pain. 2009	PubMed	citation	PMID:19307059	pubmed	19307059	create date:2009/03/25 | first author:Kim DS
Neonatal pain, parenting stress and interaction, in relation to cognitive and motor development at 8 and 18 months in preterm infants.	/pubmed/19307058	Grunau RE, Whitfield MF, Petrie-Thomas J, Synnes AR, Cepeda IL, Keidar A, Rogers M, Mackay M, Hubber-Richard P, Johannesen D.	Pain. 2009 May;143(1-2):138-46.	Pain. 2009	PubMed	citation	PMID:19307058	pubmed	19307058	create date:2009/03/25 | first author:Grunau RE
Two novel SCN9A mutations causing insensitivity to pain.	/pubmed/19304393	Nilsen KB, Nicholas AK, Woods CG, Mellgren SI, Nebuchennykh M, Aasly J.	Pain. 2009 May;143(1-2):155-8. Epub 2009 Mar 21. Erratum in: Pain. 2009 Sep;145(1-2):264.	Pain. 2009	PubMed	citation	PMID:19304393	pubmed	19304393	create date:2009/03/24 | first author:Nilsen KB
Psychological determinants of problematic outcomes following Total Knee Arthroplasty.	/pubmed/19304392	Sullivan M, Tanzer M, Stanish W, Fallaha M, Keefe FJ, Simmonds M, Dunbar M.	Pain. 2009 May;143(1-2):123-9. Epub 2009 Mar 21.	Pain. 2009	PubMed	citation	PMID:19304392	pubmed	19304392	create date:2009/03/24 | first author:Sullivan M
Adverse events in childhood and chronic widespread pain in adult life: Results from the 1958 British Birth Cohort Study.	/pubmed/19304391	Jones GT, Power C, Macfarlane GJ.	Pain. 2009 May;143(1-2):92-6. Epub 2009 Mar 21.	Pain. 2009	PubMed	citation	PMID:19304391	pubmed	19304391	create date:2009/03/24 | first author:Jones GT
Relief of postoperative pain by local anaesthetic infiltration: efficacy for major abdominal and orthopedic surgery.	/pubmed/19304390	Dahl JB, Møiniche S.	Pain. 2009 May;143(1-2):7-11. Epub 2009 Mar 21. Review. No abstract available.	Pain. 2009	PubMed	citation	PMID:19304390	pubmed	19304390	create date:2009/03/24 | first author:Dahl JB
Pain demands attention from others: the approach/avoidance paradox.	/pubmed/19304389	Goubert L, Vervoort T, Crombez G.	Pain. 2009 May;143(1-2):5-6. Epub 2009 Mar 21. No abstract available.	Pain. 2009	PubMed	citation	PMID:19304389	pubmed	19304389	create date:2009/03/24 | first author:Goubert L
Title	URL	Description	Details	ShortDetails	Resource	Type	Identifiers	Db	EntrezUID	Properties
Differentiation of pain ratings in combat-related posttraumatic stress disorder.	/pubmed/19289256	Kraus A, Geuze E, Schmahl C, Greffrath W, Treede RD, Bohus M, Vermetten E.	Pain. 2009 Jun;143(3):179-85. Epub 2009 Mar 16.	Pain. 2009	PubMed	citation	PMID:19289256	pubmed	19289256	create date:2009/03/18 | first author:Kraus A
Ablation of estrogen receptor alpha or beta eliminates sex differences in mechanical pain threshold in normal and inflamed mice.	/pubmed/19285805	Li L, Fan X, Warner M, Xu XJ, Gustafsson JA, Wiesenfeld-Hallin Z.	Pain. 2009 May;143(1-2):37-40. Epub 2009 Mar 13.	Pain. 2009	PubMed	citation	PMID:19285805	pubmed	19285805	create date:2009/03/17 | first author:Li L
How effective are patient-based educational interventions in the management of cancer pain? Systematic review and meta-analysis.	/pubmed/19285376	Bennett MI, Bagnall AM, José Closs S.	Pain. 2009 Jun;143(3):192-9. Epub 2009 Mar 12. Review.	Pain. 2009	PubMed	citation	PMID:19285376	pubmed	19285376	create date:2009/03/17 | first author:Bennett MI
Placebo analgesia induced by social observational learning.	/pubmed/19278785	Colloca L, Benedetti F.	Pain. 2009 Jul;144(1-2):28-34. Epub 2009 Mar 10.	Pain. 2009	PubMed	citation	PMID:19278785	pubmed	19278785	create date:2009/03/13 | first author:Colloca L
Deficiency in endogenous modulation of prolonged heat pain in patients with Irritable Bowel Syndrome and Temporomandibular Disorder.	/pubmed/19278784	King CD, Wong F, Currie T, Mauderli AP, Fillingim RB, Riley JL 3rd.	Pain. 2009 Jun;143(3):172-8. Epub 2009 Mar 10.	Pain. 2009	PubMed	citation	PMID:19278784	pubmed	19278784	create date:2009/03/13 | first author:King CD
Influence of heterotopic noxious conditioning stimulation on spontaneous pain and dynamic mechanical allodynia in central post-stroke pain patients.	/pubmed/19269744	Tuveson B, Leffler AS, Hansson P.	Pain. 2009 May;143(1-2):84-91. Epub 2009 Mar 9.	Pain. 2009	PubMed	citation	PMID:19269744	pubmed	19269744	create date:2009/03/10 | first author:Tuveson B
Explicit episodic memory for sensory-discriminative components of capsaicin-induced pain: immediate and delayed ratings.	/pubmed/19269743	Jantsch HH, Gawlitza M, Geber C, Baumgärtner U, Krämer HH, Magerl W, Treede RD, Birklein F.	Pain. 2009 May;143(1-2):97-105. Epub 2009 Mar 9.	Pain. 2009	PubMed	citation	PMID:19269743	pubmed	19269743	create date:2009/03/10 | first author:Jantsch HH
Pain assessment and treatment disparities: a virtual human technology investigation.	/pubmed/19269742	Hirsh AT, George SZ, Robinson ME.	Pain. 2009 May;143(1-2):106-13. Epub 2009 Mar 9.	Pain. 2009	PubMed	citation	PMID:19269742	pubmed	19269742	create date:2009/03/10 | first author:Hirsh AT
Nociception in Kyoto.	/pubmed/19269741	Merskey H.	Pain. 2009 May;143(1-2):159. Epub 2009 Mar 9. No abstract available.	Pain. 2009	PubMed	citation	PMID:19269741	pubmed	19269741	create date:2009/03/10 | first author:Merskey H
Gabapentin selectively reduces persistent sodium current in injured type-A dorsal root ganglion neurons.	/pubmed/19269740	Yang RH, Wang WT, Chen JY, Xie RG, Hu SJ.	Pain. 2009 May;143(1-2):48-55. Epub 2009 Mar 9.	Pain. 2009	PubMed	citation	PMID:19269740	pubmed	19269740	create date:2009/03/10 | first author:Yang RH
Unconscious affective processing and empathy: an investigation of subliminal priming on the detection of painful facial expressions.	/pubmed/19254825	Yamada M, Decety J.	Pain. 2009 May;143(1-2):71-5. Epub 2009 Feb 28.	Pain. 2009	PubMed	citation	PMID:19254825	pubmed	19254825	create date:2009/03/04 | first author:Yamada M
Childhood psychosocial stressors and adult onset arthritis: broad spectrum risk factors and allostatic load.	/pubmed/19251363	Von Korff M, Alonso J, Ormel J, Angermeyer M, Bruffaerts R, Fleiz C, de Girolamo G, Kessler RC, Kovess-Masfety V, Posada-Villa J, Scott KM, Uda H.	Pain. 2009 May;143(1-2):76-83. Epub 2009 Feb 28.	Pain. 2009	PubMed	citation	PMID:19251363	pubmed	19251363	create date:2009/03/03 | first author:Von Korff M
Neuroactive steroids inhibit spinal reflex potentiation by selectively enhancing specific spinal GABA(A) receptor subtypes.	/pubmed/19250751	Peng HY, Chen GD, Lee SD, Lai CY, Chiu CH, Cheng CL, Chang YS, Hsieh MC, Tung KC, Lin TB.	Pain. 2009 May;143(1-2):12-20. Epub 2009 Feb 27.	Pain. 2009	PubMed	citation	PMID:19250751	pubmed	19250751	create date:2009/03/03 | first author:Peng HY
Excitatory synapses in the rat superficial dorsal horn are strengthened following peripheral inflammation during early postnatal development.	/pubmed/19249156	Li J, Baccei ML.	Pain. 2009 May;143(1-2):56-64. Epub 2009 Feb 26.	Pain. 2009	PubMed	citation	PMID:19249156	pubmed	19249156	create date:2009/03/03 | first author:Li J
Altered quantitative sensory testing outcome in subjects with opioid therapy.	/pubmed/19237249	Chen L, Malarick C, Seefeld L, Wang S, Houghton M, Mao J.	Pain. 2009 May;143(1-2):65-70. Epub 2009 Feb 23.	Pain. 2009	PubMed	citation	PMID:19237249	pubmed	19237249	create date:2009/02/25 | first author:Chen L
Upregulation of IL-6, IL-8 and CCL2 gene expression after acute inflammation: Correlation to clinical pain.	/pubmed/19233564	Wang XM, Hamza M, Wu TX, Dionne RA.	Pain. 2009 Apr;142(3):275-83. Epub 2009 Feb 23.	Pain. 2009	PubMed	citation	PMID:19233564	pubmed	19233564	create date:2009/02/24 | first author:Wang XM
Activity and low back pain: a dubious correlation.	/pubmed/19233563	Schiltenwolf M, Schneider S.	Pain. 2009 May;143(1-2):1-2. Epub 2009 Feb 23. No abstract available.	Pain. 2009	PubMed	citation	PMID:19233563	pubmed	19233563	create date:2009/02/24 | first author:Schiltenwolf M
Controlled release oxycodone - an evidence-based treatment for pain in acute herpes zoster.	/pubmed/19233562	Haanpää M.	Pain. 2009 Apr;142(3):175-6. Epub 2009 Feb 23. No abstract available.	Pain. 2009	PubMed	citation	PMID:19233562	pubmed	19233562	create date:2009/02/24 | first author:Haanpää M
Motor dysfunction in CRPS and its treatment.	/pubmed/19232829	Raja SN.	Pain. 2009 May;143(1-2):3-4. Epub 2009 Feb 20. No abstract available.	Pain. 2009	PubMed	citation	PMID:19232829	pubmed	19232829	create date:2009/02/24 | first author:Raja SN
Intrathecal baclofen for dystonia of complex regional pain syndrome.	/pubmed/19232828	van Rijn MA, Munts AG, Marinus J, Voormolen JH, de Boer KS, Teepe-Twiss IM, van Dasselaar NT, Delhaas EM, van Hilten JJ.	Pain. 2009 May;143(1-2):41-7. Epub 2009 Feb 18.	Pain. 2009	PubMed	citation	PMID:19232828	pubmed	19232828	create date:2009/02/24 | first author:van Rijn MA
Comment on: Animal models and the prediction of efficacy in clinical trials of analgesic drugs: A critical appraisal and a call for uniform reporting standards.	/pubmed/19232827	Quessy SN.	Pain. 2009 Apr;142(3):284-5. Epub 2009 Feb 18. No abstract available.	Pain. 2009	PubMed	citation	PMID:19232827	pubmed	19232827	create date:2009/02/24 | first author:Quessy SN
Complex regional pain syndrome: A loss of inhibition?	/pubmed/19232471	Birklein F, Kingery WS.	Pain. 2009 Apr;142(3):177-8. Epub 2009 Feb 15. No abstract available.	Pain. 2009	PubMed	citation	PMID:19232471	pubmed	19232471	create date:2009/02/24 | first author:Birklein F
A possible neural basis for stress-induced hyperalgesia.	/pubmed/19232470	Martenson ME, Cetas JS, Heinricher MM.	Pain. 2009 Apr;142(3):236-44. Epub 2009 Feb 15.	Pain. 2009	PubMed	citation	PMID:19232470	pubmed	19232470	create date:2009/02/24 | first author:Martenson ME
[truncated: 2,892 more rows]
[truncated: 1 more columns]
