# Supplementary material for: Rising Publication Delays Inflate Journal Impact Factors
Source: PLoS One. 2012 Dec 31;7(12):e53374. doi: 10.1371/journal.pone.0053374 (PMC3534064; doi:10.1371/journal.pone.0053374)
Supplement: Data S1 — Datasets used for the analysis. (ZIP) [file pone.0053374.s005.zip › Plos Biology.csv]

Title	URL	Description	Details	ShortDetails	Resource	Type	Identifiers	Db	EntrezUID	Properties
Built-in Timer Delays Differentiation.	/pubmed/22303284	Gross L.	PLoS Biol. 2012 Jan;10(1):e1001254. Epub 2012 Jan 31.	PLoS Biol. 2012	PubMed	citation	PMID:22303284	pubmed	22303284	create date:2012/02/04 | first author:Gross L
Desperately seeking stable 50-year-old landscapes with patches and long, wide corridors.	/pubmed/22303283	Beier P, Gregory AJ.	PLoS Biol. 2012 Jan;10(1):e1001253. Epub 2012 Jan 31.	PLoS Biol. 2012	PubMed	citation	PMID:22303283	pubmed	22303283	create date:2012/02/04 | first author:Beier P
Pulsed feedback defers cellular differentiation.	/pubmed/22303282	Levine JH, Fontes ME, Dworkin J, Elowitz MB.	PLoS Biol. 2012 Jan;10(1):e1001252. Epub 2012 Jan 31.	PLoS Biol. 2012	PubMed	citation	PMID:22303282	pubmed	22303282	create date:2012/02/04 | first author:Levine JH
Reconstructing speech from human auditory cortex.	/pubmed/22303281	Pasley BN, David SV, Mesgarani N, Flinker A, Shamma SA, Crone NE, Knight RT, Chang EF.	PLoS Biol. 2012 Jan;10(1):e1001251. Epub 2012 Jan 31.	PLoS Biol. 2012	PubMed	citation	PMID:22303281	pubmed	22303281	create date:2012/02/04 | first author:Pasley BN
The chromosomal passenger complex activates polo kinase at centromeres.	/pubmed/22291575	Carmena M, Pinson X, Platani M, Salloum Z, Xu Z, Clark A, Macisaac F, Ogawa H, Eggert U, Glover DM, Archambault V, Earnshaw WC.	PLoS Biol. 2012 Jan;10(1):e1001250. Epub 2012 Jan 24.	PLoS Biol. 2012	PubMed	citation	PMID:22291575	pubmed	22291575	create date:2012/02/01 | first author:Carmena M
Stochastic Expression of the Interferon-β Gene.	/pubmed/22291574	Zhao M, Zhang J, Phatnani H, Scheu S, Maniatis T.	PLoS Biol. 2012 Jan;10(1):e1001249. Epub 2012 Jan 24.	PLoS Biol. 2012	PubMed	citation	PMID:22291574	pubmed	22291574	create date:2012/02/01 | first author:Zhao M
Restoration of ailing wetlands.	/pubmed/22291573	Schmitz OJ.	PLoS Biol. 2012 Jan;10(1):e1001248. Epub 2012 Jan 24.	PLoS Biol. 2012	PubMed	citation	PMID:22291573	pubmed	22291573	create date:2012/02/01 | first author:Schmitz OJ
Structural and functional loss in restored wetland ecosystems.	/pubmed/22291572	Moreno-Mateos D, Power ME, Comín FA, Yockteng R.	PLoS Biol. 2012 Jan;10(1):e1001247. Epub 2012 Jan 24.	PLoS Biol. 2012	PubMed	citation	PMID:22291572	pubmed	22291572	create date:2012/02/01 | first author:Moreno-Mateos D
Rise and fall, and rise again: phagosome maturation is controlled by two kinases and one phosphatase.	/pubmed/22272188	Robinson R.	PLoS Biol. 2012 Jan;10(1):e1001246. Epub 2012 Jan 17. No abstract available.	PLoS Biol. 2012	PubMed	citation	PMID:22272188	pubmed	22272188	create date:2012/01/25 | first author:Robinson R
Two PI 3-Kinases and One PI 3-Phosphatase Together Establish the Cyclic Waves of Phagosomal PtdIns(3)P Critical for the Degradation of Apoptotic Cells.	/pubmed/22272187	Lu N, Shen Q, Mahoney TR, Neukomm LJ, Wang Y, Zhou Z.	PLoS Biol. 2012 Jan;10(1):e1001245. Epub 2012 Jan 17.	PLoS Biol. 2012	PubMed	citation	PMID:22272187	pubmed	22272187	create date:2012/01/25 | first author:Lu N
Putting the pieces together: integrative modeling platform software for structure determination of macromolecular assemblies.	/pubmed/22272186	Russel D, Lasker K, Webb B, Velázquez-Muriel J, Tjioe E, Schneidman-Duhovny D, Peterson B, Sali A.	PLoS Biol. 2012 Jan;10(1):e1001244. Epub 2012 Jan 17.	PLoS Biol. 2012	PubMed	citation	PMID:22272186	pubmed	22272186	create date:2012/01/25 | first author:Russel D
Sequential Analysis of Trans-SNARE Formation in Intracellular Membrane Fusion.	/pubmed/22272185	Alpadi K, Kulkarni A, Comte V, Reinhardt M, Schmidt A, Namjoshi S, Mayer A, Peters C.	PLoS Biol. 2012 Jan;10(1):e1001243. Epub 2012 Jan 17.	PLoS Biol. 2012	PubMed	citation	PMID:22272185	pubmed	22272185	create date:2012/01/25 | first author:Alpadi K
Substrate Specificity within a Family of Outer Membrane Carboxylate Channels.	/pubmed/22272184	Eren E, Vijayaraghavan J, Liu J, Cheneke BR, Touw DS, Lepore BW, Indic M, Movileanu L, van den Berg B.	PLoS Biol. 2012 Jan;10(1):e1001242. Epub 2012 Jan 17.	PLoS Biol. 2012	PubMed	citation	PMID:22272184	pubmed	22272184	create date:2012/01/25 | first author:Eren E
Rapid evolution of enormous, multichromosomal genomes in flowering plant mitochondria with exceptionally high mutation rates.	/pubmed/22272183	Sloan DB, Alverson AJ, Chuckalovcak JP, Wu M, McCauley DE, Palmer JD, Taylor DR.	PLoS Biol. 2012 Jan;10(1):e1001241. Epub 2012 Jan 17.	PLoS Biol. 2012	PubMed	citation	PMID:22272183	pubmed	22272183	create date:2012/01/25 | first author:Sloan DB
New signaling chemicals spur worms to seek company.	/pubmed/22253575	Weaver J.	PLoS Biol. 2012 Jan;10(1):e1001240. Epub 2012 Jan 10. No abstract available.	PLoS Biol. 2012	PubMed	citation	PMID:22253575	pubmed	22253575	create date:2012/01/19 | first author:Weaver J
Hedgehog-regulated ubiquitination controls smoothened trafficking and cell surface expression in Drosophila.	/pubmed/22253574	Li S, Chen Y, Shi Q, Yue T, Wang B, Jiang J.	PLoS Biol. 2012 Jan;10(1):e1001239. Epub 2012 Jan 10.	PLoS Biol. 2012	PubMed	citation	PMID:22253574	pubmed	22253574	create date:2012/01/19 | first author:Li S
USP8 Promotes Smoothened Signaling by Preventing Its Ubiquitination and Changing Its Subcellular Localization.	/pubmed/22253573	Xia R, Jia H, Fan J, Liu Y, Jia J.	PLoS Biol. 2012 Jan;10(1):e1001238. Epub 2012 Jan 10.	PLoS Biol. 2012	PubMed	citation	PMID:22253573	pubmed	22253573	create date:2012/01/19 | first author:Xia R
A Modular Library of Small Molecule Signals Regulates Social Behaviors in Caenorhabditis elegans.	/pubmed/22253572	Srinivasan J, von Reuss SH, Bose N, Zaslaver A, Mahanti P, Ho MC, O'Doherty OG, Edison AS, Sternberg PW, Schroeder FC.	PLoS Biol. 2012 Jan;10(1):e1001237. Epub 2012 Jan 10.	PLoS Biol. 2012	PubMed	citation	PMID:22253572	pubmed	22253572	create date:2012/01/19 | first author:Srinivasan J
Functional Clustering Drives Encoding Improvement in a Developing Brain Network during Awake Visual Learning.	/pubmed/22253571	Podgorski K, Dunfield D, Haas K.	PLoS Biol. 2012 Jan;10(1):e1001236. Epub 2012 Jan 10.	PLoS Biol. 2012	PubMed	citation	PMID:22253571	pubmed	22253571	create date:2012/01/19 | first author:Podgorski K
Correction: stress-dependent coordination of transcriptome and translatome in yeast.	/pubmed/22253570	Halbeisen RE, Gerber AP.	PLoS Biol. 2012 Jan;10(1). doi: 10.1371/annotation/7462bca2-5358-43c8-be2e-94e8a8f46159. Epub 2012 Jan 9.	PLoS Biol. 2012	PubMed	citation	PMID:22253570	pubmed	22253570	create date:2012/01/19 | first author:Halbeisen RE
Correction: a widespread chromosomal inversion polymorphism contributes to a major life-history transition, local adaptation, and reproductive isolation.	/pubmed/22253569	Lowry DB, Willis JH.	PLoS Biol. 2012 Jan;10(1). doi: 10.1371/annotation/caa1b7dd-9b6d-44db-b6ce-666954903625. Epub 2012 Jan 9.	PLoS Biol. 2012	PubMed	citation	PMID:22253569	pubmed	22253569	create date:2012/01/19 | first author:Lowry DB
The discovery of new deep-sea hydrothermal vent communities in the southern ocean and implications for biogeography.	/pubmed/22235194	Rogers AD, Tyler PA, Connelly DP, Copley JT, James R, Larter RD, Linse K, Mills RA, Garabato AN, Pancost RD, Pearce DA, Polunin NV, German CR, Shank T, Boersch-Supan PH, Alker BJ, Aquilina A, Bennett SA, Clarke A, Dinley RJ, Graham AG, Green DR, et al.	PLoS Biol. 2012 Jan;10(1):e1001234. Epub 2012 Jan 3.	PLoS Biol. 2012	PubMed	citation	PMID:22235194	pubmed	22235194	create date:2012/01/12 | first author:Rogers AD
Opening up the politics of knowledge and power in bioscience.	/pubmed/22235193	Stirling A.	PLoS Biol. 2012 Jan;10(1):e1001233. Epub 2012 Jan 3.	PLoS Biol. 2012	PubMed	citation	PMID:22235193	pubmed	22235193	create date:2012/01/12 | first author:Stirling A
Antarctic marine biodiversity and deep-sea hydrothermal vents.	/pubmed/22235192	Chown SL.	PLoS Biol. 2012 Jan;10(1):e1001232. Epub 2012 Jan 3.	PLoS Biol. 2012	PubMed	citation	PMID:22235192	pubmed	22235192	create date:2012/01/12 | first author:Chown SL
Differentiation of the Lateral Compartment of the Cochlea Requires a Temporally Restricted FGF20 Signal.	/pubmed/22235191	Huh SH, Jones J, Warchol ME, Ornitz DM.	PLoS Biol. 2012 Jan;10(1):e1001231. Epub 2012 Jan 3.	PLoS Biol. 2012	PubMed	citation	PMID:22235191	pubmed	22235191	create date:2012/01/12 | first author:Huh SH
Role of Pleiotropy in the Evolution of a Cryptic Developmental Variation in Caenorhabditis elegans.	/pubmed/22235190	Duveau F, Félix MA.	PLoS Biol. 2012 Jan;10(1):e1001230. Epub 2012 Jan 3.	PLoS Biol. 2012	PubMed	citation	PMID:22235190	pubmed	22235190	create date:2012/01/12 | first author:Duveau F
Alternative splicing of RNA triplets is often regulated and accelerates proteome evolution.	/pubmed/22235189	Bradley RK, Merkin J, Lambert NJ, Burge CB.	PLoS Biol. 2012 Jan;10(1):e1001229. Epub 2012 Jan 3.	PLoS Biol. 2012	PubMed	citation	PMID:22235189	pubmed	22235189	create date:2012/01/12 | first author:Bradley RK
How the brain homes in on valuable objects.	/pubmed/22215985	Weaver J.	PLoS Biol. 2011 Dec;9(12):e1001228. Epub 2011 Dec 27. No abstract available.	PLoS Biol. 2011	PubMed	citation	PMID:22215985	pubmed	22215985	create date:2012/01/05 | first author:Weaver J
Structural basis of response regulator inhibition by a bacterial anti-activator protein.	/pubmed/22215984	Baker MD, Neiditch MB.	PLoS Biol. 2011 Dec;9(12):e1001226. Epub 2011 Dec 27.	PLoS Biol. 2011	PubMed	citation	PMID:22215984	pubmed	22215984	create date:2012/01/05 | first author:Baker MD
Mitotic spindle assembly around RCC1-coated beads in Xenopus egg extracts.	/pubmed/22215983	Halpin D, Kalab P, Wang J, Weis K, Heald R.	PLoS Biol. 2011 Dec;9(12):e1001225. Epub 2011 Dec 27.	PLoS Biol. 2011	PubMed	citation	PMID:22215983	pubmed	22215983	create date:2012/01/05 | first author:Halpin D
Specific contributions of ventromedial, anterior cingulate, and lateral prefrontal cortex for attentional selection and stimulus valuation.	/pubmed/22215982	Kaping D, Vinck M, Hutchison RM, Everling S, Womelsdorf T.	PLoS Biol. 2011 Dec;9(12):e1001224. Epub 2011 Dec 27.	PLoS Biol. 2011	PubMed	citation	PMID:22215982	pubmed	22215982	create date:2012/01/05 | first author:Kaping D
How bacteria turn fiber into food.	/pubmed/22205880	Inman M.	PLoS Biol. 2011 Dec;9(12):e1001227. Epub 2011 Dec 20. No abstract available.	PLoS Biol. 2011	PubMed	citation	PMID:22205880	pubmed	22205880	create date:2011/12/30 | first author:Inman M
Mechanotransduction in vivo by repeated talin stretch-relaxation events depends upon vinculin.	/pubmed/22205879	Margadant F, Chew LL, Hu X, Yu H, Bate N, Zhang X, Sheetz M.	PLoS Biol. 2011 Dec;9(12):e1001223. Epub 2011 Dec 20.	PLoS Biol. 2011	PubMed	citation	PMID:22205879	pubmed	22205879	create date:2011/12/30 | first author:Margadant F
Coupled motions direct electrons along human microsomal P450 Chains.	/pubmed/22205878	Pudney CR, Khara B, Johannissen LO, Scrutton NS.	PLoS Biol. 2011 Dec;9(12):e1001222. Epub 2011 Dec 20.	PLoS Biol. 2011	PubMed	citation	PMID:22205878	pubmed	22205878	create date:2011/12/30 | first author:Pudney CR
Recognition and degradation of plant cell wall polysaccharides by two human gut symbionts.	/pubmed/22205877	Martens EC, Lowe EC, Chiang H, Pudlo NA, Wu M, McNulty NP, Abbott DW, Henrissat B, Gilbert HJ, Bolam DN, Gordon JI.	PLoS Biol. 2011 Dec;9(12):e1001221. Epub 2011 Dec 20.	PLoS Biol. 2011	PubMed	citation	PMID:22205877	pubmed	22205877	create date:2011/12/30 | first author:Martens EC
eBird: engaging birders in science and conservation.	/pubmed/22205876	Wood C, Sullivan B, Iliff M, Fink D, Kelling S.	PLoS Biol. 2011 Dec;9(12):e1001220. Epub 2011 Dec 20.	PLoS Biol. 2011	PubMed	citation	PMID:22205876	pubmed	22205876	create date:2011/12/30 | first author:Wood C
Hyperactive neuroendocrine secretion causes size, feeding, and metabolic defects of C. elegans Bardet-Biedl syndrome mutants.	/pubmed/22180729	Lee BH, Liu J, Wong D, Srinivasan S, Ashrafi K.	PLoS Biol. 2011 Dec;9(12):e1001219. Epub 2011 Dec 13.	PLoS Biol. 2011	PubMed	citation	PMID:22180729	pubmed	22180729	create date:2011/12/20 | first author:Lee BH
Lhx2 and Lhx9 determine neuronal differentiation and compartition in the caudal forebrain by regulating Wnt signaling.	/pubmed/22180728	Peukert D, Weber S, Lumsden A, Scholpp S.	PLoS Biol. 2011 Dec;9(12):e1001218. Epub 2011 Dec 13.	PLoS Biol. 2011	PubMed	citation	PMID:22180728	pubmed	22180728	create date:2011/12/20 | first author:Peukert D
Jamb and jamc muscle in on myoblast fusion.	/pubmed/22180727	Sedwick C.	PLoS Biol. 2011 Dec;9(12):e1001217. Epub 2011 Dec 13. No abstract available.	PLoS Biol. 2011	PubMed	citation	PMID:22180727	pubmed	22180727	create date:2011/12/20 | first author:Sedwick C
Jamb and jamc are essential for vertebrate myocyte fusion.	/pubmed/22180726	Powell GT, Wright GJ.	PLoS Biol. 2011 Dec;9(12):e1001216. Epub 2011 Dec 13.	PLoS Biol. 2011	PubMed	citation	PMID:22180726	pubmed	22180726	create date:2011/12/20 | first author:Powell GT
Gut bacteria may override genetic protections against diabetes.	/pubmed/22162951	Meadows R.	PLoS Biol. 2011 Dec;9(12):e1001215. Epub 2011 Dec 6. No abstract available.	PLoS Biol. 2011	PubMed	citation	PMID:22162951	pubmed	22162951	create date:2011/12/14 | first author:Meadows R
MicroRNA-driven developmental remodeling in the brain distinguishes humans from other primates.	/pubmed/22162950	Somel M, Liu X, Tang L, Yan Z, Hu H, Guo S, Jiang X, Zhang X, Xu G, Xie G, Li N, Hu Y, Chen W, Pääbo S, Khaitovich P.	PLoS Biol. 2011 Dec;9(12):e1001214. Epub 2011 Dec 6.	PLoS Biol. 2011	PubMed	citation	PMID:22162950	pubmed	22162950	create date:2011/12/14 | first author:Somel M
Microtubules in bacteria: ancient tubulins build a five-protofilament homolog of the eukaryotic cytoskeleton.	/pubmed/22162949	Pilhofer M, Ladinsky MS, McDowall AW, Petroni G, Jensen GJ.	PLoS Biol. 2011 Dec;9(12):e1001213. Epub 2011 Dec 6.	PLoS Biol. 2011	PubMed	citation	PMID:22162949	pubmed	22162949	create date:2011/12/14 | first author:Pilhofer M
Gut microbiota is a key modulator of insulin resistance in TLR 2 knockout mice.	/pubmed/22162948	Caricilli AM, Picardi PK, de Abreu LL, Ueno M, Prada PO, Ropelle ER, Hirabara SM, Castoldi A, Vieira P, Camara NO, Curi R, Carvalheira JB, Saad MJ.	PLoS Biol. 2011 Dec;9(12):e1001212. Epub 2011 Dec 6.	PLoS Biol. 2011	PubMed	citation	PMID:22162948	pubmed	22162948	create date:2011/12/14 | first author:Caricilli AM
The case of the fickle fingers: how the PRDM9 zinc finger protein specifies meiotic recombination hotspots in humans.	/pubmed/22162947	Ségurel L, Leffler EM, Przeworski M.	PLoS Biol. 2011 Dec;9(12):e1001211. Epub 2011 Dec 6.	PLoS Biol. 2011	PubMed	citation	PMID:22162947	pubmed	22162947	create date:2011/12/14 | first author:Ségurel L
The open knowledge foundation: open data means better science.	/pubmed/22162946	Molloy JC.	PLoS Biol. 2011 Dec;9(12):e1001195. Epub 2011 Dec 6. No abstract available.	PLoS Biol. 2011	PubMed	citation	PMID:22162946	pubmed	22162946	create date:2011/12/14 | first author:Molloy JC
Why full open access matters.	/pubmed/22140361	Carroll MW.	PLoS Biol. 2011 Nov;9(11):e1001210. Epub 2011 Nov 29. No abstract available.	PLoS Biol. 2011	PubMed	citation	PMID:22140361	pubmed	22140361	create date:2011/12/06 | first author:Carroll MW
Dissecting HIV's latent menace.	/pubmed/22140360	Sedwick C.	PLoS Biol. 2011 Nov;9(11):e1001209. Epub 2011 Nov 29. No abstract available.	PLoS Biol. 2011	PubMed	citation	PMID:22140360	pubmed	22140360	create date:2011/12/06 | first author:Sedwick C
Copy number variation of KIR genes influences HIV-1 control.	/pubmed/22140359	Pelak K, Need AC, Fellay J, Shianna KV, Feng S, Urban TJ, Ge D, De Luca A, Martinez-Picado J, Wolinsky SM, Martinson JJ, Jamieson BD, Bream JH, Martin MP, Borrow P, Letvin NL, McMichael AJ, Haynes BF, Telenti A, Carrington M, Goldstein DB, Alter G; et al.	PLoS Biol. 2011 Nov;9(11):e1001208. Epub 2011 Nov 29.	PLoS Biol. 2011	PubMed	citation	PMID:22140359	pubmed	22140359	create date:2011/12/06 | first author:Pelak K
Electrostatically biased binding of kinesin to microtubules.	/pubmed/22140358	Grant BJ, Gheorghe DM, Zheng W, Alonso M, Huber G, Dlugosz M, McCammon JA, Cross RA.	PLoS Biol. 2011 Nov;9(11):e1001207. Epub 2011 Nov 29.	PLoS Biol. 2011	PubMed	citation	PMID:22140358	pubmed	22140358	create date:2011/12/06 | first author:Grant BJ
Title	URL	Description	Details	ShortDetails	Resource	Type	Identifiers	Db	EntrezUID	Properties
Repressive LTR nucleosome positioning by the BAF complex is required for HIV latency.	/pubmed/22140357	Rafati H, Parra M, Hakre S, Moshkin Y, Verdin E, Mahmoudi T.	PLoS Biol. 2011 Nov;9(11):e1001206. Epub 2011 Nov 29.	PLoS Biol. 2011	PubMed	citation	PMID:22140357	pubmed	22140357	create date:2011/12/06 | first author:Rafati H
Survival of the synesthesia gene: why do people hear colors and taste words?	/pubmed/22131906	Brang D, Ramachandran VS.	PLoS Biol. 2011 Nov;9(11):e1001205. Epub 2011 Nov 22.	PLoS Biol. 2011	PubMed	citation	PMID:22131906	pubmed	22131906	create date:2011/12/02 | first author:Brang D
People gather only the information they need to make decisions.	/pubmed/22131905	Weaver J.	PLoS Biol. 2011 Nov;9(11):e1001204. Epub 2011 Nov 22. No abstract available.	PLoS Biol. 2011	PubMed	citation	PMID:22131905	pubmed	22131905	create date:2011/12/02 | first author:Weaver J
How awareness changes the relative weights of evidence during human decision-making.	/pubmed/22131904	de Lange FP, van Gaal S, Lamme VA, Dehaene S.	PLoS Biol. 2011 Nov;9(11):e1001203. Epub 2011 Nov 22.	PLoS Biol. 2011	PubMed	citation	PMID:22131904	pubmed	22131904	create date:2011/12/02 | first author:de Lange FP
Coordinated regulation of niche and stem cell precursors by hormonal signaling.	/pubmed/22131903	Gancz D, Lengil T, Gilboa L.	PLoS Biol. 2011 Nov;9(11):e1001202. Epub 2011 Nov 22.	PLoS Biol. 2011	PubMed	citation	PMID:22131903	pubmed	22131903	create date:2011/12/02 | first author:Gancz D
Deficient induction response in a Xenopus nucleocytoplasmic hybrid.	/pubmed/22131902	Narbonne P, Simpson DE, Gurdon JB.	PLoS Biol. 2011 Nov;9(11):e1001197. Epub 2011 Nov 15.	PLoS Biol. 2011	PubMed	citation	PMID:22131902	pubmed	22131902	create date:2011/12/02 | first author:Narbonne P
Breaking the hybrid-species barrier.	/pubmed/22110405	Shields R.	PLoS Biol. 2011 Nov;9(11):e1001201. Epub 2011 Nov 15. No abstract available.	PLoS Biol. 2011	PubMed	citation	PMID:22110405	pubmed	22110405	create date:2011/11/24 | first author:Shields R
Fossilized biophotonic nanostructures reveal the original colors of 47-million-year-old moths.	/pubmed/22110404	McNamara ME, Briggs DE, Orr PJ, Wedmann S, Noh H, Cao H.	PLoS Biol. 2011 Nov;9(11):e1001200. Epub 2011 Nov 15.	PLoS Biol. 2011	PubMed	citation	PMID:22110404	pubmed	22110404	create date:2011/11/24 | first author:McNamara ME
Interplay between BRCA1 and RHAMM regulates epithelial apicobasal polarization and may influence risk of breast cancer.	/pubmed/22110403	Maxwell CA, Benítez J, Gómez-Baldó L, Osorio A, Bonifaci N, Fernández-Ramires R, Costes SV, Guinó E, Chen H, Evans GJ, Mohan P, Català I, Petit A, Aguilar H, Villanueva A, Aytes A, Serra-Musach J, Rennert G, Lejbkowicz F, Peterlongo P, Manoukian S, Peissel B, et al.	PLoS Biol. 2011 Nov;9(11):e1001199. Epub 2011 Nov 15.	PLoS Biol. 2011	PubMed	citation	PMID:22110403	pubmed	22110403	create date:2011/11/24 | first author:Maxwell CA
Marburg virus structure revealed in detail.	/pubmed/22110402	Robinson R.	PLoS Biol. 2011 Nov;9(11):e1001198. Epub 2011 Nov 15. No abstract available.	PLoS Biol. 2011	PubMed	citation	PMID:22110402	pubmed	22110402	create date:2011/11/24 | first author:Robinson R
Cryo-electron tomography of Marburg virus particles and their morphogenesis within infected cells.	/pubmed/22110401	Bharat TA, Riches JD, Kolesnikova L, Welsch S, Krähling V, Davey N, Parsy ML, Becker S, Briggs JA.	PLoS Biol. 2011 Nov;9(11):e1001196. Epub 2011 Nov 15.	PLoS Biol. 2011	PubMed	citation	PMID:22110401	pubmed	22110401	create date:2011/11/24 | first author:Bharat TA
Integrating teaching and research in undergraduate biology laboratory education.	/pubmed/22110400	Kloser MJ, Brownell SE, Chiariello NR, Fukami T.	PLoS Biol. 2011 Nov;9(11):e1001174. Epub 2011 Nov 15. No abstract available.	PLoS Biol. 2011	PubMed	citation	PMID:22110400	pubmed	22110400	create date:2011/11/24 | first author:Kloser MJ
Elimination of the vesicular acetylcholine transporter in the striatum reveals regulation of behaviour by cholinergic-glutamatergic co-transmission.	/pubmed/22087075	Guzman MS, De Jaeger X, Raulic S, Souza IA, Li AX, Schmid S, Menon RS, Gainetdinov RR, Caron MG, Bartha R, Prado VF, Prado MA.	PLoS Biol. 2011 Nov;9(11):e1001194. Epub 2011 Nov 8.	PLoS Biol. 2011	PubMed	citation	PMID:22087075	pubmed	22087075	create date:2011/11/17 | first author:Guzman MS
Evolutionarily conserved linkage between enzyme fold, flexibility, and catalysis.	/pubmed/22087074	Ramanathan A, Agarwal PK.	PLoS Biol. 2011 Nov;9(11):e1001193. Epub 2011 Nov 8.	PLoS Biol. 2011	PubMed	citation	PMID:22087074	pubmed	22087074	create date:2011/11/17 | first author:Ramanathan A
Sperm-storage defects and live birth in Drosophila females lacking spermathecal secretory cells.	/pubmed/22087073	Schnakenberg SL, Matias WR, Siegal ML.	PLoS Biol. 2011 Nov;9(11):e1001192. Epub 2011 Nov 8.	PLoS Biol. 2011	PubMed	citation	PMID:22087073	pubmed	22087073	create date:2011/11/17 | first author:Schnakenberg SL
Precious essences: female secretions promote sperm storage in Drosophila.	/pubmed/22087072	Wolfner MF.	PLoS Biol. 2011 Nov;9(11):e1001191. Epub 2011 Nov 8.	PLoS Biol. 2011	PubMed	citation	PMID:22087072	pubmed	22087072	create date:2011/11/17 | first author:Wolfner MF
Unique interplay between sugar and lipid in determining the antigenic potency of bacterial antigens for NKT cells.	/pubmed/22069376	Girardi E, Yu ED, Li Y, Tarumoto N, Pei B, Wang J, Illarionov P, Kinjo Y, Kronenberg M, Zajonc DM.	PLoS Biol. 2011 Nov;9(11):e1001189. Epub 2011 Nov 1.	PLoS Biol. 2011	PubMed	citation	PMID:22069376	pubmed	22069376	create date:2011/11/10 | first author:Girardi E
De novo genesis of enhancers in vertebrates.	/pubmed/22069375	Eichenlaub MP, Ettwiller L.	PLoS Biol. 2011 Nov;9(11):e1001188. Epub 2011 Nov 1.	PLoS Biol. 2011	PubMed	citation	PMID:22069375	pubmed	22069375	create date:2011/11/10 | first author:Eichenlaub MP
Molecular pathogenesis of EBV susceptibility in XLP as revealed by analysis of female carriers with heterozygous expression of SAP.	/pubmed/22069374	Palendira U, Low C, Chan A, Hislop AD, Ho E, Phan TG, Deenick E, Cook MC, Riminton DS, Choo S, Loh R, Alvaro F, Booth C, Gaspar HB, Moretta A, Khanna R, Rickinson AB, Tangye SG.	PLoS Biol. 2011 Nov;9(11):e1001187. Epub 2011 Nov 1.	PLoS Biol. 2011	PubMed	citation	PMID:22069374	pubmed	22069374	create date:2011/11/10 | first author:Palendira U
Structure and evolution of streptomyces interaction networks in soil and in silico.	/pubmed/22039352	Vetsigian K, Jajoo R, Kishony R.	PLoS Biol. 2011 Oct;9(10):e1001184. Epub 2011 Oct 25.	PLoS Biol. 2011	PubMed	citation	PMID:22039352	pubmed	22039352	create date:2011/11/01 | first author:Vetsigian K
Regulation of nucleotide excision repair by UV-DDB: prioritization of damage recognition to internucleosomal DNA.	/pubmed/22039351	Fei J, Kaczmarek N, Luch A, Glas A, Carell T, Naegeli H.	PLoS Biol. 2011 Oct;9(10):e1001183. Epub 2011 Oct 25.	PLoS Biol. 2011	PubMed	citation	PMID:22039351	pubmed	22039351	create date:2011/11/01 | first author:Fei J
Dpp signaling activity requires Pentagone to scale with tissue size in the growing Drosophila wing imaginal disc.	/pubmed/22039350	Hamaratoglu F, de Lachapelle AM, Pyrowolakis G, Bergmann S, Affolter M.	PLoS Biol. 2011 Oct;9(10):e1001182. Epub 2011 Oct 25.	PLoS Biol. 2011	PubMed	citation	PMID:22039350	pubmed	22039350	create date:2011/11/01 | first author:Hamaratoglu F
Multifactorial origins of heart and gut defects in nipbl-deficient zebrafish, a model of Cornelia de Lange Syndrome.	/pubmed/22039349	Muto A, Calof AL, Lander AD, Schilling TF.	PLoS Biol. 2011 Oct;9(10):e1001181. Epub 2011 Oct 25.	PLoS Biol. 2011	PubMed	citation	PMID:22039349	pubmed	22039349	create date:2011/11/01 | first author:Muto A
Genetic origins of birth defects revealed by new animal model.	/pubmed/22039348	Weaver J.	PLoS Biol. 2011 Oct;9(10):e1001180. Epub 2011 Oct 25. No abstract available.	PLoS Biol. 2011	PubMed	citation	PMID:22039348	pubmed	22039348	create date:2011/11/01 | first author:Weaver J
Teaching how to bridge neuroscience, society, and culture.	/pubmed/22039347	Frazzetto G.	PLoS Biol. 2011 Oct;9(10):e1001178. Epub 2011 Oct 25. No abstract available.	PLoS Biol. 2011	PubMed	citation	PMID:22039347	pubmed	22039347	create date:2011/11/01 | first author:Frazzetto G
Accelerated recruitment of new brain development genes into the human genome.	/pubmed/22028629	Zhang YE, Landback P, Vibranovski MD, Long M.	PLoS Biol. 2011 Oct;9(10):e1001179. doi: 10.1371/journal.pbio.1001179. Epub 2011 Oct 18.	PLoS Biol. 2011	PubMed	citation	PMID:22028629	pubmed	22028629	create date:2011/10/27 | first author:Zhang YE
A holistic approach to marine eco-systems biology.	/pubmed/22028628	Karsenti E, Acinas SG, Bork P, Bowler C, De Vargas C, Raes J, Sullivan M, Arendt D, Benzoni F, Claverie JM, Follows M, Gorsky G, Hingamp P, Iudicone D, Jaillon O, Kandels-Lewis S, Krzic U, Not F, Ogata H, Pesant S, Reynaud EG, Sardet C, et al.	PLoS Biol. 2011 Oct;9(10):e1001177. doi: 10.1371/journal.pbio.1001177. Epub 2011 Oct 18.	PLoS Biol. 2011	PubMed	citation	PMID:22028628	pubmed	22028628	create date:2011/10/27 | first author:Karsenti E
Mouse PRDM9 DNA-binding specificity determines sites of histone H3 lysine 4 trimethylation for initiation of meiotic recombination.	/pubmed/22028627	Grey C, Barthès P, Chauveau-Le Friec G, Langa F, Baudat F, de Massy B.	PLoS Biol. 2011 Oct;9(10):e1001176. doi: 10.1371/journal.pbio.1001176. Epub 2011 Oct 18.	PLoS Biol. 2011	PubMed	citation	PMID:22028627	pubmed	22028627	create date:2011/10/27 | first author:Grey C
Loss of microtubule-to-actin linkage disrupts cortical development.	/pubmed/22028626	Robinson R.	PLoS Biol. 2011 Oct;9(10):e1001175. doi: 10.1371/journal.pbio.1001175. Epub 2011 Oct 18. No abstract available.	PLoS Biol. 2011	PubMed	citation	PMID:22028626	pubmed	22028626	create date:2011/10/27 | first author:Robinson R
Three-dimensional regulation of radial glial functions by Lis1-Nde1 and dystrophin glycoprotein complexes.	/pubmed/22028625	Pawlisz AS, Feng Y.	PLoS Biol. 2011 Oct;9(10):e1001172. doi: 10.1371/journal.pbio.1001172. Epub 2011 Oct 18.	PLoS Biol. 2011	PubMed	citation	PMID:22028625	pubmed	22028625	create date:2011/10/27 | first author:Pawlisz AS
And now there are five: a new player in intracellular trafficking pathways.	/pubmed/22022232	Huang S.	PLoS Biol. 2011 Oct;9(10):e1001173. Epub 2011 Oct 11. No abstract available.	PLoS Biol. 2011	PubMed	citation	PMID:22022232	pubmed	22022232	create date:2011/10/25 | first author:Huang S
Memory phenotype CD4 T cells undergoing rapid, nonburst-like, cytokine-driven proliferation can be distinguished from antigen-experienced memory cells.	/pubmed/22022231	Younes SA, Punkosdy G, Caucheteux S, Chen T, Grossman Z, Paul WE.	PLoS Biol. 2011 Oct;9(10):e1001171. Epub 2011 Oct 11.	PLoS Biol. 2011	PubMed	citation	PMID:22022231	pubmed	22022231	create date:2011/10/25 | first author:Younes SA
The fifth adaptor protein complex.	/pubmed/22022230	Hirst J, Barlow LD, Francisco GC, Sahlender DA, Seaman MN, Dacks JB, Robinson MS.	PLoS Biol. 2011 Oct;9(10):e1001170. Epub 2011 Oct 11.	PLoS Biol. 2011	PubMed	citation	PMID:22022230	pubmed	22022230	create date:2011/10/25 | first author:Hirst J
Protection of Sinorhizobium against host cysteine-rich antimicrobial peptides is critical for symbiosis.	/pubmed/21990963	Haag AF, Baloban M, Sani M, Kerscher B, Pierre O, Farkas A, Longhi R, Boncompagni E, Hérouart D, Dall'angelo S, Kondorosi E, Zanda M, Mergaert P, Ferguson GP.	PLoS Biol. 2011 Oct;9(10):e1001169. Epub 2011 Oct 4.	PLoS Biol. 2011	PubMed	citation	PMID:21990963	pubmed	21990963	create date:2011/10/13 | first author:Haag AF
Development and evolution of the muscles of the pelvic fin.	/pubmed/21990962	Cole NJ, Hall TE, Don EK, Berger S, Boisvert CA, Neyt C, Ericsson R, Joss J, Gurevich DB, Currie PD.	PLoS Biol. 2011 Oct;9(10):e1001168. Epub 2011 Oct 4.	PLoS Biol. 2011	PubMed	citation	PMID:21990962	pubmed	21990962	create date:2011/10/13 | first author:Cole NJ
Australian fish stretching their legs.	/pubmed/21990961	Vance E.	PLoS Biol. 2011 Oct;9(10):e1001167. Epub 2011 Oct 4. No abstract available.	PLoS Biol. 2011	PubMed	citation	PMID:21990961	pubmed	21990961	create date:2011/10/13 | first author:Vance E
How symbiotic bacteria survive host defenses.	/pubmed/21990960	Meadows R.	PLoS Biol. 2011 Oct;9(10):e1001164. Epub 2011 Oct 4. No abstract available.	PLoS Biol. 2011	PubMed	citation	PMID:21990960	pubmed	21990960	create date:2011/10/13 | first author:Meadows R
How actin filaments doff their Pi cap.	/pubmed/21980264	Sedwick C.	PLoS Biol. 2011 Sep;9(9):e1001163. Epub 2011 Sep 27. No abstract available.	PLoS Biol. 2011	PubMed	citation	PMID:21980264	pubmed	21980264	create date:2011/10/08 | first author:Sedwick C
Mesenchymal transition and dissemination of cancer cells is driven by myeloid-derived suppressor cells infiltrating the primary tumor.	/pubmed/21980263	Toh B, Wang X, Keeble J, Sim WJ, Khoo K, Wong WC, Kato M, Prevost-Blondel A, Thiery JP, Abastado JP.	PLoS Biol. 2011 Sep;9(9):e1001162. Epub 2011 Sep 27.	PLoS Biol. 2011	PubMed	citation	PMID:21980263	pubmed	21980263	create date:2011/10/08 | first author:Toh B
Individual actin filaments in a microfluidic flow reveal the mechanism of ATP hydrolysis and give insight into the properties of profilin.	/pubmed/21980262	Jégou A, Niedermayer T, Orbán J, Didry D, Lipowsky R, Carlier MF, Romet-Lemonne G.	PLoS Biol. 2011 Sep;9(9):e1001161. Epub 2011 Sep 27.	PLoS Biol. 2011	PubMed	citation	PMID:21980262	pubmed	21980262	create date:2011/10/08 | first author:Jégou A
Nuclear receptor DHR4 controls the timing of steroid hormone pulses during Drosophila development.	/pubmed/21980261	Ou Q, Magico A, King-Jones K.	PLoS Biol. 2011 Sep;9(9):e1001160. Epub 2011 Sep 27.	PLoS Biol. 2011	PubMed	citation	PMID:21980261	pubmed	21980261	create date:2011/10/08 | first author:Ou Q
Tracing personalized health curves during infections.	/pubmed/21957398	Schneider DS.	PLoS Biol. 2011 Sep;9(9):e1001158. Epub 2011 Sep 20.	PLoS Biol. 2011	PubMed	citation	PMID:21957398	pubmed	21957398	create date:2011/10/01 | first author:Schneider DS
LIN-44/Wnt directs dendrite outgrowth through LIN-17/Frizzled in C. elegans Neurons.	/pubmed/21949641	Kirszenblat L, Pattabiraman D, Hilliard MA.	PLoS Biol. 2011 Sep;9(9):e1001157. Epub 2011 Sep 20.	PLoS Biol. 2011	PubMed	citation	PMID:21949641	pubmed	21949641	create date:2011/09/29 | first author:Kirszenblat L
ESRRA-C11orf20 is a recurrent gene fusion in serous ovarian carcinoma.	/pubmed/21949640	Salzman J, Marinelli RJ, Wang PL, Green AE, Nielsen JS, Nelson BH, Drescher CW, Brown PO.	PLoS Biol. 2011 Sep;9(9):e1001156. Epub 2011 Sep 20.	PLoS Biol. 2011	PubMed	citation	PMID:21949640	pubmed	21949640	create date:2011/09/29 | first author:Salzman J
Transcriptome analysis of the Arabidopsis megaspore mother cell uncovers the importance of RNA helicases for plant germline development.	/pubmed/21949639	Schmidt A, Wuest SE, Vijverberg K, Baroux C, Kleen D, Grossniklaus U.	PLoS Biol. 2011 Sep;9(9):e1001155. Epub 2011 Sep 20.	PLoS Biol. 2011	PubMed	citation	PMID:21949639	pubmed	21949639	create date:2011/09/29 | first author:Schmidt A
Signals that trigger dendrite growth are identified.	/pubmed/21949638	Robinson R.	PLoS Biol. 2011 Sep;9(9):e1001154. Epub 2011 Sep 20. No abstract available.	PLoS Biol. 2011	PubMed	citation	PMID:21949638	pubmed	21949638	create date:2011/09/29 | first author:Robinson R
Remodelling of cortical actin where lytic granules dock at natural killer cell immune synapses revealed by super-resolution microscopy.	/pubmed/21931537	Brown AC, Oddos S, Dobbie IM, Alakoskela JM, Parton RM, Eissmann P, Neil MA, Dunsby C, French PM, Davis I, Davis DM.	PLoS Biol. 2011 Sep;9(9):e1001152. Epub 2011 Sep 13.	PLoS Biol. 2011	PubMed	citation	PMID:21931537	pubmed	21931537	create date:2011/09/21 | first author:Brown AC
Natural killer cell lytic granule secretion occurs through a pervasive actin network at the immune synapse.	/pubmed/21931536	Rak GD, Mace EM, Banerjee PP, Svitkina T, Orange JS.	PLoS Biol. 2011 Sep;9(9):e1001151. Epub 2011 Sep 13.	PLoS Biol. 2011	PubMed	citation	PMID:21931536	pubmed	21931536	create date:2011/09/21 | first author:Rak GD
Active control of acoustic field-of-view in a biosonar system.	/pubmed/21931535	Yovel Y, Falk B, Moss CF, Ulanovsky N.	PLoS Biol. 2011 Sep;9(9):e1001150. Epub 2011 Sep 13.	PLoS Biol. 2011	PubMed	citation	PMID:21931535	pubmed	21931535	create date:2011/09/21 | first author:Yovel Y
Binding of superantigen toxins into the CD28 homodimer interface is essential for induction of cytokine genes that mediate lethal shock.	/pubmed/21931534	Arad G, Levy R, Nasie I, Hillman D, Rotfogel Z, Barash U, Supper E, Shpilka T, Minis A, Kaempfer R.	PLoS Biol. 2011 Sep;9(9):e1001149. Epub 2011 Sep 13.	PLoS Biol. 2011	PubMed	citation	PMID:21931534	pubmed	21931534	create date:2011/09/21 | first author:Arad G
Title	URL	Description	Details	ShortDetails	Resource	Type	Identifiers	Db	EntrezUID	Properties
CD81 is essential for the re-entry of hematopoietic stem cells to quiescence following stress-induced proliferation via deactivation of the Akt pathway.	/pubmed/21931533	Lin KK, Rossi L, Boles NC, Hall BE, George TC, Goodell MA.	PLoS Biol. 2011 Sep;9(9):e1001148. Epub 2011 Sep 13.	PLoS Biol. 2011	PubMed	citation	PMID:21931533	pubmed	21931533	create date:2011/09/21 | first author:Lin KK
Bats broaden sonar field of view to maneuver around obstacles.	/pubmed/21931532	Weaver J.	PLoS Biol. 2011 Sep;9(9):e1001147. Epub 2011 Sep 13. No abstract available.	PLoS Biol. 2011	PubMed	citation	PMID:21931532	pubmed	21931532	create date:2011/09/21 | first author:Weaver J
Clarifying the mechanism of superantigen toxicity.	/pubmed/21931531	Fraser JD.	PLoS Biol. 2011 Sep;9(9):e1001145. Epub 2011 Sep 13. No abstract available.	PLoS Biol. 2011	PubMed	citation	PMID:21931531	pubmed	21931531	create date:2011/09/21 | first author:Fraser JD
Gene network in fruit flies guides nervous system repair.	/pubmed/21918639	Weaver J.	PLoS Biol. 2011 Aug;9(8):e1001136. Epub 2011 Aug 30. No abstract available.	PLoS Biol. 2011	PubMed	citation	PMID:21918639	pubmed	21918639	create date:2011/09/16 | first author:Weaver J
Plexin activation relies on an array of receptors.	/pubmed/21912517	Huang S.	PLoS Biol. 2011 Aug;9(8):e1001140. Epub 2011 Aug 30. No abstract available.	PLoS Biol. 2011	PubMed	citation	PMID:21912517	pubmed	21912517	create date:2011/09/14 | first author:Huang S
Chemical rescue of malaria parasites lacking an apicoplast defines organelle function in blood-stage Plasmodium falciparum.	/pubmed/21912516	Yeh E, DeRisi JL.	PLoS Biol. 2011 Aug;9(8):e1001138. Epub 2011 Aug 30.	PLoS Biol. 2011	PubMed	citation	PMID:21912516	pubmed	21912516	create date:2011/09/14 | first author:Yeh E
What do human parasites do with a chloroplast anyway?	/pubmed/21912515	Nair SC, Striepen B.	PLoS Biol. 2011 Aug;9(8):e1001137. Epub 2011 Aug 30. No abstract available.	PLoS Biol. 2011	PubMed	citation	PMID:21912515	pubmed	21912515	create date:2011/09/14 | first author:Nair SC
Video-game play induces plasticity in the visual system of adults with amblyopia.	/pubmed/21912514	Li RW, Ngo C, Nguyen J, Levi DM.	PLoS Biol. 2011 Aug;9(8):e1001135. Epub 2011 Aug 30.	PLoS Biol. 2011	PubMed	citation	PMID:21912514	pubmed	21912514	create date:2011/09/14 | first author:Li RW
A dual binding mode for RhoGTPases in plexin signalling.	/pubmed/21912513	Bell CH, Aricescu AR, Jones EY, Siebold C.	PLoS Biol. 2011 Aug;9(8):e1001134. Epub 2011 Aug 30.	PLoS Biol. 2011	PubMed	citation	PMID:21912513	pubmed	21912513	create date:2011/09/14 | first author:Bell CH
The glial regenerative response to central nervous system injury is enabled by pros-notch and pros-NFκB feedback.	/pubmed/21912512	Kato K, Forero MG, Fenton JC, Hidalgo A.	PLoS Biol. 2011 Aug;9(8):e1001133. Epub 2011 Aug 30.	PLoS Biol. 2011	PubMed	citation	PMID:21912512	pubmed	21912512	create date:2011/09/14 | first author:Kato K
Converging currents in climate-relevant conservation: water, infrastructure, and institutions.	/pubmed/21909243	Matthews JH, Wickel BA, Freeman S.	PLoS Biol. 2011 Sep;9(9):e1001159. Epub 2011 Sep 6.	PLoS Biol. 2011	PubMed	citation	PMID:21909243	pubmed	21909243	create date:2011/09/13 | first author:Matthews JH
Beyond the transcripts: what controls protein variation?	/pubmed/21909242	Straub L.	PLoS Biol. 2011 Sep;9(9):e1001146. Epub 2011 Sep 6. No abstract available.	PLoS Biol. 2011	PubMed	citation	PMID:21909242	pubmed	21909242	create date:2011/09/13 | first author:Straub L
Genetic variation shapes protein networks mainly through non-transcriptional mechanisms.	/pubmed/21909241	Foss EJ, Radulovic D, Shaffer SA, Goodlett DR, Kruglyak L, Bedalov A.	PLoS Biol. 2011 Sep;9(9):e1001144. Epub 2011 Sep 6.	PLoS Biol. 2011	PubMed	citation	PMID:21909241	pubmed	21909241	create date:2011/09/13 | first author:Foss EJ
Pancreatic mesenchyme regulates epithelial organogenesis throughout development.	/pubmed/21909240	Landsman L, Nijagal A, Whitchurch TJ, Vanderlaan RL, Zimmer WE, Mackenzie TC, Hebrok M.	PLoS Biol. 2011 Sep;9(9):e1001143. Epub 2011 Sep 6.	PLoS Biol. 2011	PubMed	citation	PMID:21909240	pubmed	21909240	create date:2011/09/13 | first author:Landsman L
A blind circadian clock in cavefish reveals that opsins mediate peripheral clock photoreception.	/pubmed/21909239	Cavallari N, Frigato E, Vallone D, Fröhlich N, Lopez-Olmeda JF, Foà A, Berti R, Sánchez-Vázquez FJ, Bertolucci C, Foulkes NS.	PLoS Biol. 2011 Sep;9(9):e1001142. Epub 2011 Sep 6.	PLoS Biol. 2011	PubMed	citation	PMID:21909239	pubmed	21909239	create date:2011/09/13 | first author:Cavallari N
Cave-dwelling fish provide clues to the circadian cycle.	/pubmed/21909238	Mejia R.	PLoS Biol. 2011 Sep;9(9):e1001141. Epub 2011 Sep 6. No abstract available.	PLoS Biol. 2011	PubMed	citation	PMID:21909238	pubmed	21909238	create date:2011/09/13 | first author:Mejia R
Three distinct roles for notch in Drosophila R7 photoreceptor specification.	/pubmed/21886484	Tomlinson A, Mavromatakis YE, Struhl G.	PLoS Biol. 2011 Aug;9(8):e1001132. Epub 2011 Aug 23.	PLoS Biol. 2011	PubMed	citation	PMID:21886484	pubmed	21886484	create date:2011/09/03 | first author:Tomlinson A
Evolution of sex-specific traits through changes in HOX-dependent doublesex expression.	/pubmed/21886483	Tanaka K, Barmina O, Sanders LE, Arbeitman MN, Kopp A.	PLoS Biol. 2011 Aug;9(8):e1001131. Epub 2011 Aug 23.	PLoS Biol. 2011	PubMed	citation	PMID:21886483	pubmed	21886483	create date:2011/09/03 | first author:Tanaka K
Why worry about how many species and their loss?	/pubmed/21886482	May RM.	PLoS Biol. 2011 Aug;9(8):e1001130. Epub 2011 Aug 23.	PLoS Biol. 2011	PubMed	citation	PMID:21886482	pubmed	21886482	create date:2011/09/03 | first author:May RM
Tracing the trail of protons through complex I of the mitochondrial respiratory chain.	/pubmed/21886481	Mourier A, Larsson NG.	PLoS Biol. 2011 Aug;9(8):e1001129. Epub 2011 Aug 23.	PLoS Biol. 2011	PubMed	citation	PMID:21886481	pubmed	21886481	create date:2011/09/03 | first author:Mourier A
Functional dissection of the proton pumping modules of mitochondrial complex I.	/pubmed/21886480	Dröse S, Krack S, Sokolova L, Zwicker K, Barth HD, Morgner N, Heide H, Steger M, Nübel E, Zickermann V, Kerscher S, Brutschy B, Radermacher M, Brandt U.	PLoS Biol. 2011 Aug;9(8):e1001128. Epub 2011 Aug 23.	PLoS Biol. 2011	PubMed	citation	PMID:21886480	pubmed	21886480	create date:2011/09/03 | first author:Dröse S
How many species are there on Earth and in the ocean?	/pubmed/21886479	Mora C, Tittensor DP, Adl S, Simpson AG, Worm B.	PLoS Biol. 2011 Aug;9(8):e1001127. Epub 2011 Aug 23.	PLoS Biol. 2011	PubMed	citation	PMID:21886479	pubmed	21886479	create date:2011/09/03 | first author:Mora C
Sex chromosome-specific regulation in the Drosophila male germline but little evidence for chromosomal dosage compensation or meiotic inactivation.	/pubmed/21857805	Meiklejohn CD, Landeen EL, Cook JM, Kingan SB, Presgraves DC.	PLoS Biol. 2011 Aug;9(8):e1001126. Epub 2011 Aug 16.	PLoS Biol. 2011	PubMed	citation	PMID:21857805	pubmed	21857805	create date:2011/08/23 | first author:Meiklejohn CD
Combining genome-wide association mapping and transcriptional networks to identify novel genes controlling glucosinolates in Arabidopsis thaliana.	/pubmed/21857804	Chan EK, Rowe HC, Corwin JA, Joseph B, Kliebenstein DJ.	PLoS Biol. 2011 Aug;9(8):e1001125. Epub 2011 Aug 16.	PLoS Biol. 2011	PubMed	citation	PMID:21857804	pubmed	21857804	create date:2011/08/23 | first author:Chan EK
Fertilizing nature: a tragedy of excess in the commons.	/pubmed/21857803	Good AG, Beatty PH.	PLoS Biol. 2011 Aug;9(8):e1001124. Epub 2011 Aug 16.	PLoS Biol. 2011	PubMed	citation	PMID:21857803	pubmed	21857803	create date:2011/08/23 | first author:Good AG
Sticking together helps cells capture more food and keep it from the cheaters.	/pubmed/21857802	Robinson R.	PLoS Biol. 2011 Aug;9(8):e1001123. Epub 2011 Aug 9. No abstract available.	PLoS Biol. 2011	PubMed	citation	PMID:21857802	pubmed	21857802	create date:2011/08/23 | first author:Robinson R
Sucrose utilization in budding yeast as a model for the origin of undifferentiated multicellularity.	/pubmed/21857801	Koschwanez JH, Foster KR, Murray AW.	PLoS Biol. 2011 Aug;9(8):e1001122. Epub 2011 Aug 9. Erratum in: PLoS Biol. 2011 Aug;9(8):10.1371/annotation/0b9bab0d-1d20-46ad-b318-d2229cde0f6f.. Koschwanez, John H [corrected to Koschwanez, J H]; Foster, Kevin R [corrected to Foster, K R]; Murray, Andrew W [corrected to Murray, A W]..	PLoS Biol. 2011	PubMed	citation	PMID:21857801	pubmed	21857801	create date:2011/08/23 | first author:Koschwanez JH
Opposing activities of LIT-1/NLK and DAF-6/patched-related direct sensory compartment morphogenesis in C. elegans.	/pubmed/21857800	Oikonomou G, Perens EA, Lu Y, Watanabe S, Jorgensen EM, Shaham S.	PLoS Biol. 2011 Aug;9(8):e1001121. Epub 2011 Aug 9.	PLoS Biol. 2011	PubMed	citation	PMID:21857800	pubmed	21857800	create date:2011/08/23 | first author:Oikonomou G
A case of convergence: why did a simple alternative to canonical antibodies arise in sharks and camels?	/pubmed/21829328	Flajnik MF, Deschacht N, Muyldermans S.	PLoS Biol. 2011 Aug;9(8):e1001120. Epub 2011 Aug 2. No abstract available.	PLoS Biol. 2011	PubMed	citation	PMID:21829328	pubmed	21829328	create date:2011/08/11 | first author:Flajnik MF
A tale of two biofilms.	/pubmed/21829327	Heller K.	PLoS Biol. 2011 Aug;9(8):e1001119. Epub 2011 Aug 2. No abstract available.	PLoS Biol. 2011	PubMed	citation	PMID:21829327	pubmed	21829327	create date:2011/08/11 | first author:Heller K
Workshops Without Walls: broadening access to science around the world.	/pubmed/21829326	Arslan BK, Boyd ES, Dolci WW, Dodson KE, Boldt MS, Pilcher CB.	PLoS Biol. 2011 Aug;9(8):e1001118. Epub 2011 Aug 2.	PLoS Biol. 2011	PubMed	citation	PMID:21829326	pubmed	21829326	create date:2011/08/11 | first author:Arslan BK
Alternative mating type configurations (a/α versus a/a or α/α) of Candida albicans result in alternative biofilms regulated by different pathways.	/pubmed/21829325	Yi S, Sahni N, Daniels KJ, Lu KL, Srikantha T, Huang G, Garnaas AM, Soll DR.	PLoS Biol. 2011 Aug;9(8):e1001117. Epub 2011 Aug 2.	PLoS Biol. 2011	PubMed	citation	PMID:21829325	pubmed	21829325	create date:2011/08/11 | first author:Yi S
Nothing Iffy about HIF in the Hypothalamus.	/pubmed/21814494	Virtue S, Vidal-Puig A.	PLoS Biol. 2011 Jul;9(7):e1001116. doi: 10.1371/journal.pbio.1001116. Epub 2011 Jul 26.	PLoS Biol. 2011	PubMed	citation	PMID:21814494	pubmed	21814494	create date:2011/08/05 | first author:Virtue S
A novel sperm-delivered toxin causes late-stage embryo lethality and transmission ratio distortion in C. elegans.	/pubmed/21814493	Seidel HS, Ailion M, Li J, van Oudenaarden A, Rockman MV, Kruglyak L.	PLoS Biol. 2011 Jul;9(7):e1001115. doi: 10.1371/journal.pbio.1001115. Epub 2011 Jul 26.	PLoS Biol. 2011	PubMed	citation	PMID:21814493	pubmed	21814493	create date:2011/08/05 | first author:Seidel HS
Invertebrate post-segregation distorters: a new embryo-killing gene.	/pubmed/21814492	Sinkins SP.	PLoS Biol. 2011 Jul;9(7):e1001114. doi: 10.1371/journal.pbio.1001114. Epub 2011 Jul 26.	PLoS Biol. 2011	PubMed	citation	PMID:21814492	pubmed	21814492	create date:2011/08/05 | first author:Sinkins SP
Different paths, same structure: developmental systems drift" at work."	/pubmed/21814491	Robinson R.	PLoS Biol. 2011 Jul;9(7):e1001113. doi: 10.1371/journal.pbio.1001113. Epub 2011 Jul 26. No abstract available.	PLoS Biol. 2011	PubMed	citation	PMID:21814491	pubmed	21814491	create date:2011/08/05 | first author:Robinson R
Hypoxia-inducible factor directs POMC gene to mediate hypothalamic glucose sensing and energy balance regulation.	/pubmed/21814490	Zhang H, Zhang G, Gonzalez FJ, Park SM, Cai D.	PLoS Biol. 2011 Jul;9(7):e1001112. doi: 10.1371/journal.pbio.1001112. Epub 2011 Jul 26.	PLoS Biol. 2011	PubMed	citation	PMID:21814490	pubmed	21814490	create date:2011/08/05 | first author:Zhang H
Formation of the long range Dpp morphogen gradient.	/pubmed/21814489	Schwank G, Dalessi S, Yang SF, Yagi R, de Lachapelle AM, Affolter M, Bergmann S, Basler K.	PLoS Biol. 2011 Jul;9(7):e1001111. doi: 10.1371/journal.pbio.100111. Epub 2011 Jul 26.	PLoS Biol. 2011	PubMed	citation	PMID:21814489	pubmed	21814489	create date:2011/08/05 | first author:Schwank G
Antagonism of LIN-17/Frizzled and LIN-18/Ryk in nematode vulva induction reveals evolutionary alterations in core developmental pathways.	/pubmed/21814488	Wang X, Sommer RJ.	PLoS Biol. 2011 Jul;9(7):e1001110. doi: 10.1371/journal.pbio.1001110. Epub 2011 Jul 26.	PLoS Biol. 2011	PubMed	citation	PMID:21814488	pubmed	21814488	create date:2011/08/05 | first author:Wang X
Darwin in mind: new opportunities for evolutionary psychology.	/pubmed/21811401	Bolhuis JJ, Brown GR, Richardson RC, Laland KN.	PLoS Biol. 2011 Jul;9(7):e1001109. Epub 2011 Jul 19. Review.	PLoS Biol. 2011	PubMed	citation	PMID:21811401	pubmed	21811401	create date:2011/08/04 | first author:Bolhuis JJ
Genetic switch underlies C. albicans quick change act.	/pubmed/21811400	Vance E.	PLoS Biol. 2011 Jul;9(7):e1001108. Epub 2011 Jul 19. No abstract available.	PLoS Biol. 2011	PubMed	citation	PMID:21811400	pubmed	21811400	create date:2011/08/04 | first author:Vance E
Synaptic transmission from horizontal cells to cones is impaired by loss of connexin hemichannels.	/pubmed/21811399	Klaassen LJ, Sun Z, Steijaert MN, Bolte P, Fahrenfort I, Sjoerdsma T, Klooster J, Claassen Y, Shields CR, Ten Eikelder HM, Janssen-Bienhold U, Zoidl G, McMahon DG, Kamermans M.	PLoS Biol. 2011 Jul;9(7):e1001107. Epub 2011 Jul 19.	PLoS Biol. 2011	PubMed	citation	PMID:21811399	pubmed	21811399	create date:2011/08/04 | first author:Klaassen LJ
Coupled evolution of transcription and mRNA degradation.	/pubmed/21811398	Dori-Bachash M, Shema E, Tirosh I.	PLoS Biol. 2011 Jul;9(7):e1001106. Epub 2011 Jul 19.	PLoS Biol. 2011	PubMed	citation	PMID:21811398	pubmed	21811398	create date:2011/08/04 | first author:Dori-Bachash M
Hyphal development in Candida albicans requires two temporally linked changes in promoter chromatin for initiation and maintenance.	/pubmed/21811397	Lu Y, Su C, Wang A, Liu H.	PLoS Biol. 2011 Jul;9(7):e1001105. Epub 2011 Jul 19. Erratum in: PLoS Biol. 2011 Dec;9(12). doi: org/10.1371/annotation/7b97b9ec-881a-4940-83ab-01f5318fd819.	PLoS Biol. 2011	PubMed	citation	PMID:21811397	pubmed	21811397	create date:2011/08/04 | first author:Lu Y
SRP and NAC: guiding a nascent protein's first steps.	/pubmed/21765805	Sedwick C.	PLoS Biol. 2011 Jul;9(7):e1001103. Epub 2011 Jul 12. No abstract available.	PLoS Biol. 2011	PubMed	citation	PMID:21765805	pubmed	21765805	create date:2011/07/19 | first author:Sedwick C
Defining the specificity of cotranslationally acting chaperones by systematic analysis of mRNAs associated with ribosome-nascent chain complexes.	/pubmed/21765803	del Alamo M, Hogan DJ, Pechmann S, Albanese V, Brown PO, Frydman J.	PLoS Biol. 2011 Jul;9(7):e1001100. Epub 2011 Jul 12.	PLoS Biol. 2011	PubMed	citation	PMID:21765803	pubmed	21765803	create date:2011/07/19 | first author:del Alamo M
Generation of healthy mice from gene-corrected disease-specific induced pluripotent stem cells.	/pubmed/21765802	Wu G, Liu N, Rittelmeyer I, Sharma AD, Sgodda M, Zaehres H, Bleidissel M, Greber B, Gentile L, Han DW, Rudolph C, Steinemann D, Schambach A, Ott M, Schöler HR, Cantz T.	PLoS Biol. 2011 Jul;9(7):e1001099. Epub 2011 Jul 12.	PLoS Biol. 2011	PubMed	citation	PMID:21765802	pubmed	21765802	create date:2011/07/19 | first author:Wu G
The reality of pervasive transcription.	/pubmed/21765801	Clark MB, Amaral PP, Schlesinger FJ, Dinger ME, Taft RJ, Rinn JL, Ponting CP, Stadler PF, Morris KV, Morillon A, Rozowsky JS, Gerstein MB, Wahlestedt C, Hayashizaki Y, Carninci P, Gingeras TR, Mattick JS.	PLoS Biol. 2011 Jul;9(7):e1000625; discussion e1001102. Epub 2011 Jul 12. No abstract available.	PLoS Biol. 2011	PubMed	citation	PMID:21765801	pubmed	21765801	create date:2011/07/19 | first author:Clark MB
Why biotrophs can't live alone.	/pubmed/21750665	Meadows R.	PLoS Biol. 2011 Jul;9(7):e1001097. doi: 10.1371/journal.pbio.1001097. Epub 2011 Jul 5. No abstract available.	PLoS Biol. 2011	PubMed	citation	PMID:21750665	pubmed	21750665	create date:2011/07/14 | first author:Meadows R
Darwin's Theory of Descent with Modification, versus the Biblical Tree of Life.	/pubmed/21750664	Penny D.	PLoS Biol. 2011 Jul;9(7):e1001096. doi: 10.1371/journal.pbio.1001096. Epub 2011 Jul 5. No abstract available.	PLoS Biol. 2011	PubMed	citation	PMID:21750664	pubmed	21750664	create date:2011/07/14 | first author:Penny D
Title	URL	Description	Details	ShortDetails	Resource	Type	Identifiers	Db	EntrezUID	Properties
The Cryo-EM structure of a complete 30S translation initiation complex from Escherichia coli.	/pubmed/21750663	Julián P, Milon P, Agirrezabala X, Lasso G, Gil D, Rodnina MV, Valle M.	PLoS Biol. 2011 Jul;9(7):e1001095. doi: 10.1371/journal.pbio.1001095. Epub 2011 Jul 5.	PLoS Biol. 2011	PubMed	citation	PMID:21750663	pubmed	21750663	create date:2011/07/14 | first author:Julián P
Gene gain and loss during evolution of obligate parasitism in the white rust pathogen of Arabidopsis thaliana.	/pubmed/21750662	Kemen E, Gardiner A, Schultz-Larsen T, Kemen AC, Balmuth AL, Robert-Seilaniantz A, Bailey K, Holub E, Studholme DJ, Maclean D, Jones JD.	PLoS Biol. 2011 Jul;9(7):e1001094. Epub 2011 Jul 5.	PLoS Biol. 2011	PubMed	citation	PMID:21750662	pubmed	21750662	create date:2011/07/14 | first author:Kemen E
Modernizing reference genome assemblies.	/pubmed/21750661	Church DM, Schneider VA, Graves T, Auger K, Cunningham F, Bouk N, Chen HC, Agarwala R, McLaren WM, Ritchie GR, Albracht D, Kremitzki M, Rock S, Kotkiewicz H, Kremitzki C, Wollam A, Trani L, Fulton L, Fulton R, Matthews L, Whitehead S, Chow W, et al.	PLoS Biol. 2011 Jul;9(7):e1001091. doi: 10.1371/journal.pbio.1001091. Epub 2011 Jul 5. No abstract available.	PLoS Biol. 2011	PubMed	citation	PMID:21750661	pubmed	21750661	create date:2011/07/14 | first author:Church DM
Not all genes are equal; shortage of histones affects some genes more than others.	/pubmed/21738447	Mejia R.	PLoS Biol. 2011 Jun;9(6):e1001098. Epub 2011 Jun 28. No abstract available.	PLoS Biol. 2011	PubMed	citation	PMID:21738447	pubmed	21738447	create date:2011/07/09 | first author:Mejia R
Counterfactual choice and learning in a neural network centered on human lateral frontopolar cortex.	/pubmed/21738446	Boorman ED, Behrens TE, Rushworth MF.	PLoS Biol. 2011 Jun;9(6):e1001093. Epub 2011 Jun 28.	PLoS Biol. 2011	PubMed	citation	PMID:21738446	pubmed	21738446	create date:2011/07/09 | first author:Boorman ED
Learning: not just the facts, ma'am, but the counterfactuals as well.	/pubmed/21738445	Platt ML, Hayden B.	PLoS Biol. 2011 Jun;9(6):e1001092. Epub 2011 Jun 28. No abstract available.	PLoS Biol. 2011	PubMed	citation	PMID:21738445	pubmed	21738445	create date:2011/07/09 | first author:Platt ML
Substantial histone reduction modulates genomewide nucleosomal occupancy and global transcriptional output.	/pubmed/21738444	Celona B, Weiner A, Di Felice F, Mancuso FM, Cesarini E, Rossi RL, Gregory L, Baban D, Rossetti G, Grianti P, Pagani M, Bonaldi T, Ragoussis J, Friedman N, Camilloni G, Bianchi ME, Agresti A.	PLoS Biol. 2011 Jun;9(6):e1001086. Epub 2011 Jun 28.	PLoS Biol. 2011	PubMed	citation	PMID:21738444	pubmed	21738444	create date:2011/07/09 | first author:Celona B
Ligand activation of the prokaryotic pentameric ligand-gated ion channel ELIC.	/pubmed/21713033	Zimmermann I, Dutzler R.	PLoS Biol. 2011 Jun;9(6):e1001101. Epub 2011 Jun 21.	PLoS Biol. 2011	PubMed	citation	PMID:21713033	pubmed	21713033	create date:2011/06/30 | first author:Zimmermann I
The naturally processed CD95L elicits a c-yes/calcium/PI3K-driven cell migration pathway.	/pubmed/21713032	Tauzin S, Chaigne-Delalande B, Selva E, Khadra N, Daburon S, Contin-Bordes C, Blanco P, Le Seyec J, Ducret T, Counillon L, Moreau JF, Hofman P, Vacher P, Legembre P.	PLoS Biol. 2011 Jun;9(6):e1001090. Epub 2011 Jun 21.	PLoS Biol. 2011	PubMed	citation	PMID:21713032	pubmed	21713032	create date:2011/06/30 | first author:Tauzin S
The homeobox protein CEH-23 mediates prolonged longevity in response to impaired mitochondrial electron transport chain in C. elegans.	/pubmed/21713031	Walter L, Baruah A, Chang HW, Pace HM, Lee SS.	PLoS Biol. 2011 Jun;9(6):e1001084. Epub 2011 Jun 21.	PLoS Biol. 2011	PubMed	citation	PMID:21713031	pubmed	21713031	create date:2011/06/30 | first author:Walter L
The Genomic Standards Consortium.	/pubmed/21713030	Field D, Amaral-Zettler L, Cochrane G, Cole JR, Dawyndt P, Garrity GM, Gilbert J, Glöckner FO, Hirschman L, Karsch-Mizrachi I, Klenk HP, Knight R, Kottmann R, Kyrpides N, Meyer F, San Gil I, Sansone SA, Schriml LM, Sterk P, Tatusova T, Ussery DW, White O, et al.	PLoS Biol. 2011 Jun;9(6):e1001088. Epub 2011 Jun 21.	PLoS Biol. 2011	PubMed	citation	PMID:21713030	pubmed	21713030	create date:2011/06/30 | first author:Field D
Will ion channels help coccolithophores adapt to ocean acidification?	/pubmed/21713029	Mejia R.	PLoS Biol. 2011 Jun;9(6):e1001087. Epub 2011 Jun 21. No abstract available.	PLoS Biol. 2011	PubMed	citation	PMID:21713029	pubmed	21713029	create date:2011/06/30 | first author:Mejia R
A voltage-gated H+ channel underlying pH homeostasis in calcifying coccolithophores.	/pubmed/21713028	Taylor AR, Chrachri A, Wheeler G, Goddard H, Brownlee C.	PLoS Biol. 2011 Jun;9(6):e1001085. Epub 2011 Jun 21.	PLoS Biol. 2011	PubMed	citation	PMID:21713028	pubmed	21713028	create date:2011/06/30 | first author:Taylor AR
The neural basis of following advice.	/pubmed/21713027	Biele G, Rieskamp J, Krugel LK, Heekeren HR.	PLoS Biol. 2011 Jun;9(6):e1001089. Epub 2011 Jun 21.	PLoS Biol. 2011	PubMed	citation	PMID:21713027	pubmed	21713027	create date:2011/06/30 | first author:Biele G
Clusters of nucleotide substitutions and insertion/deletion mutations are associated with repeat sequences.	/pubmed/21697975	McDonald MJ, Wang WC, Huang HD, Leu JY.	PLoS Biol. 2011 Jun;9(6):e1000622. Epub 2011 Jun 14.	PLoS Biol. 2011	PubMed	citation	PMID:21697975	pubmed	21697975	create date:2011/06/24 | first author:McDonald MJ
Sonic Hedgehog dependent phosphorylation by CK1α and GRK2 is required for ciliary accumulation and activation of smoothened.	/pubmed/21695114	Chen Y, Sasai N, Ma G, Yue T, Jia J, Briscoe J, Jiang J.	PLoS Biol. 2011 Jun;9(6):e1001083. doi: 10.1371/journal.pbio.1001083. Epub 2011 Jun 14.	PLoS Biol. 2011	PubMed	citation	PMID:21695114	pubmed	21695114	create date:2011/06/23 | first author:Chen Y
Towards a pharmacophore for amyloid.	/pubmed/21695112	Landau M, Sawaya MR, Faull KF, Laganowsky A, Jiang L, Sievers SA, Liu J, Barrio JR, Eisenberg D.	PLoS Biol. 2011 Jun;9(6):e1001080. Epub 2011 Jun 14.	PLoS Biol. 2011	PubMed	citation	PMID:21695112	pubmed	21695112	create date:2011/06/23 | first author:Landau M
For genomes, repetition breeds diversity.	/pubmed/21695111	Robinson R.	PLoS Biol. 2011 Jun;9(6):e1001079. doi: 10.1371/journal.pbio.1001079.g001. Epub 2011 Jun 14. No abstract available.	PLoS Biol. 2011	PubMed	citation	PMID:21695111	pubmed	21695111	create date:2011/06/23 | first author:Robinson R
Premitotic assembly of human CENPs -T and -W switches centromeric chromatin to a mitotic state.	/pubmed/21695110	Prendergast L, van Vuuren C, Kaczmarczyk A, Doering V, Hellwig D, Quinn N, Hoischen C, Diekmann S, Sullivan KF.	PLoS Biol. 2011 Jun;9(6):e1001082. doi: 10.1371/journal.pbio.1001082. Epub 2011 Jun 14.	PLoS Biol. 2011	PubMed	citation	PMID:21695110	pubmed	21695110	create date:2011/06/23 | first author:Prendergast L
Why are autism spectrum conditions more prevalent in males?	/pubmed/21695109	Baron-Cohen S, Lombardo MV, Auyeung B, Ashwin E, Chakrabarti B, Knickmeyer R.	PLoS Biol. 2011 Jun;9(6):e1001081. Epub 2011 Jun 14. Review.	PLoS Biol. 2011	PubMed	citation	PMID:21695109	pubmed	21695109	create date:2011/06/23 | first author:Baron-Cohen S
How cells cope with obesity.	/pubmed/21666807	Sedwick C.	PLoS Biol. 2011 Jun;9(6):e1001077. Epub 2011 Jun 7. No abstract available.	PLoS Biol. 2011	PubMed	citation	PMID:21666807	pubmed	21666807	create date:2011/06/15 | first author:Sedwick C
phot1 inhibition of ABCB19 primes lateral auxin fluxes in the shoot apex required for phototropism.	/pubmed/21666806	Christie JM, Yang H, Richter GL, Sullivan S, Thomson CE, Lin J, Titapiwatanakun B, Ennis M, Kaiserli E, Lee OR, Adamec J, Peer WA, Murphy AS.	PLoS Biol. 2011 Jun;9(6):e1001076. Epub 2011 Jun 7.	PLoS Biol. 2011	PubMed	citation	PMID:21666806	pubmed	21666806	create date:2011/06/15 | first author:Christie JM
Patterns and mechanisms of ancestral histone protein inheritance in budding yeast.	/pubmed/21666805	Radman-Livaja M, Verzijlbergen KF, Weiner A, van Welsem T, Friedman N, Rando OJ, van Leeuwen F.	PLoS Biol. 2011 Jun;9(6):e1001075. Epub 2011 Jun 7.	PLoS Biol. 2011	PubMed	citation	PMID:21666805	pubmed	21666805	create date:2011/06/15 | first author:Radman-Livaja M
Histones are passed back to stay in place, more or less.	/pubmed/21666804	Robinson R.	PLoS Biol. 2011 Jun;9(6):e1001072. Epub 2011 Jun 7. No abstract available.	PLoS Biol. 2011	PubMed	citation	PMID:21666804	pubmed	21666804	create date:2011/06/15 | first author:Robinson R
The mismeasure of science: Stephen Jay Gould versus Samuel George Morton on skulls and bias.	/pubmed/21666803	Lewis JE, Degusta D, Meyer MR, Monge JM, Mann AE, Holloway RL.	PLoS Biol. 2011 Jun;9(6):e1001071. Epub 2011 Jun 7. No abstract available. Erratum in: PLoS Biol. 2011 Jul;9(7). doi:10.1371/annotation/138c7c99-249f-432c-a4f7-2993b7b87c0a.	PLoS Biol. 2011	PubMed	citation	PMID:21666803	pubmed	21666803	create date:2011/06/15 | first author:Lewis JE
Zyxin links fat signaling to the hippo pathway.	/pubmed/21666802	Rauskolb C, Pan G, Reddy BV, Oh H, Irvine KD.	PLoS Biol. 2011 Jun;9(6):e1000624. Epub 2011 Jun 7.	PLoS Biol. 2011	PubMed	citation	PMID:21666802	pubmed	21666802	create date:2011/06/15 | first author:Rauskolb C
Association of lipidome remodeling in the adipocyte membrane with acquired obesity in humans.	/pubmed/21666801	Pietiläinen KH, Róg T, Seppänen-Laakso T, Virtue S, Gopalacharyulu P, Tang J, Rodriguez-Cuenca S, Maciejewski A, Naukkarinen J, Ruskeepää AL, Niemelä PS, Yetukuri L, Tan CY, Velagapudi V, Castillo S, Nygren H, Hyötyläinen T, Rissanen A, Kaprio J, Yki-Järvinen H, Vattulainen I, Vidal-Puig A, et al.	PLoS Biol. 2011 Jun;9(6):e1000623. Epub 2011 Jun 7.	PLoS Biol. 2011	PubMed	citation	PMID:21666801	pubmed	21666801	create date:2011/06/15 | first author:Pietiläinen KH
Phylomemetics--evolutionary analysis beyond the gene.	/pubmed/21655311	Howe CJ, Windram HF.	PLoS Biol. 2011 May;9(5):e1001069. Epub 2011 May 31.	PLoS Biol. 2011	PubMed	citation	PMID:21655311	pubmed	21655311	create date:2011/06/10 | first author:Howe CJ
Towards a functional understanding of protein N-terminal acetylation.	/pubmed/21655309	Arnesen T.	PLoS Biol. 2011 May;9(5):e1001074. Epub 2011 May 31.	PLoS Biol. 2011	PubMed	citation	PMID:21655309	pubmed	21655309	create date:2011/06/10 | first author:Arnesen T
Tsetse flies rely on symbiotic Wigglesworthia for immune system development.	/pubmed/21655305	Heller K.	PLoS Biol. 2011 May;9(5):e1001070. Epub 2011 May 31. No abstract available.	PLoS Biol. 2011	PubMed	citation	PMID:21655305	pubmed	21655305	create date:2011/06/10 | first author:Heller K
N-terminal acetylation inhibits protein targeting to the endoplasmic reticulum.	/pubmed/21655302	Forte GM, Pool MR, Stirling CJ.	PLoS Biol. 2011 May;9(5):e1001073. Epub 2011 May 31.	PLoS Biol. 2011	PubMed	citation	PMID:21655302	pubmed	21655302	create date:2011/06/10 | first author:Forte GM
Tsetse immune system maturation requires the presence of obligate symbionts in larvae.	/pubmed/21655301	Weiss BL, Wang J, Aksoy S.	PLoS Biol. 2011 May;9(5):e1000619. Epub 2011 May 31.	PLoS Biol. 2011	PubMed	citation	PMID:21655301	pubmed	21655301	create date:2011/06/10 | first author:Weiss BL
Ever-young sex chromosomes in European tree frogs.	/pubmed/21629756	Stöck M, Horn A, Grossen C, Lindtke D, Sermier R, Betto-Colliard C, Dufresnes C, Bonjour E, Dumas Z, Luquet E, Maddalena T, Sousa HC, Martinez-Solano I, Perrin N.	PLoS Biol. 2011 May;9(5):e1001062. Epub 2011 May 17.	PLoS Biol. 2011	PubMed	citation	PMID:21629756	pubmed	21629756	create date:2011/06/02 | first author:Stöck M
Playing TAG with a bacterial stress response.	/pubmed/21629733	Sedwick C.	PLoS Biol. 2011 May;9(5):e1001068. Epub 2011 May 24. No abstract available.	PLoS Biol. 2011	PubMed	citation	PMID:21629733	pubmed	21629733	create date:2011/06/02 | first author:Sedwick C
Metabolic regulation of mycobacterial growth and antibiotic sensitivity.	/pubmed/21629732	Baek SH, Li AH, Sassetti CM.	PLoS Biol. 2011 May;9(5):e1001065. Epub 2011 May 24.	PLoS Biol. 2011	PubMed	citation	PMID:21629732	pubmed	21629732	create date:2011/06/02 | first author:Baek SH
Extinction risk and diversification are linked in a plant biodiversity hotspot.	/pubmed/21629678	Davies TJ, Smith GF, Bellstedt DU, Boatwright JS, Bytebier B, Cowling RM, Forest F, Harmon LJ, Muasya AM, Schrire BD, Steenkamp Y, van der Bank M, Savolainen V.	PLoS Biol. 2011 May;9(5):e1000620. Epub 2011 May 24.	PLoS Biol. 2011	PubMed	citation	PMID:21629678	pubmed	21629678	create date:2011/06/02 | first author:Davies TJ
Trapping conformational states along ligand-binding dynamics of peptide deformylase: the impact of induced fit on enzyme catalysis.	/pubmed/21629676	Fieulaine S, Boularot A, Artaud I, Desmadril M, Dardel F, Meinnel T, Giglione C.	PLoS Biol. 2011 May;9(5):e1001066. Epub 2011 May 24.	PLoS Biol. 2011	PubMed	citation	PMID:21629676	pubmed	21629676	create date:2011/06/02 | first author:Fieulaine S
Rarity, species richness, and the threat of extinction--are plants the same as animals?	/pubmed/21629675	Knapp S.	PLoS Biol. 2011 May;9(5):e1001067. Epub 2011 May 24.	PLoS Biol. 2011	PubMed	citation	PMID:21629675	pubmed	21629675	create date:2011/06/02 | first author:Knapp S
Hydrogen peroxide promotes injury-induced peripheral sensory axon regeneration in the zebrafish skin.	/pubmed/21629674	Rieger S, Sagasti A.	PLoS Biol. 2011 May;9(5):e1000621. Epub 2011 May 24.	PLoS Biol. 2011	PubMed	citation	PMID:21629674	pubmed	21629674	create date:2011/06/02 | first author:Rieger S
Chemotaxis: a feedback-based computational model robustly predicts multiple aspects of real cell behaviour.	/pubmed/21610858	Neilson MP, Veltman DM, van Haastert PJ, Webb SD, Mackenzie JA, Insall RH.	PLoS Biol. 2011 May;9(5):e1000618. Epub 2011 May 17.	PLoS Biol. 2011	PubMed	citation	PMID:21610858	pubmed	21610858	create date:2011/05/26 | first author:Neilson MP
A Rosetta Stone for brain waves.	/pubmed/21610857	Inman M.	PLoS Biol. 2011 May;9(5):e1001063. Epub 2011 May 17. No abstract available.	PLoS Biol. 2011	PubMed	citation	PMID:21610857	pubmed	21610857	create date:2011/05/26 | first author:Inman M
Cracking the code of oscillatory activity.	/pubmed/21610856	Schyns PG, Thut G, Gross J.	PLoS Biol. 2011 May;9(5):e1001064. Epub 2011 May 17.	PLoS Biol. 2011	PubMed	citation	PMID:21610856	pubmed	21610856	create date:2011/05/26 | first author:Schyns PG
The bacterial fimbrial tip acts as a mechanical force sensor.	/pubmed/21572990	Aprikian P, Interlandi G, Kidd BA, Le Trong I, Tchesnokova V, Yakovenko O, Whitfield MJ, Bullitt E, Stenkamp RE, Thomas WE, Sokurenko EV.	PLoS Biol. 2011 May;9(5):e1000617. Epub 2011 May 10.	PLoS Biol. 2011	PubMed	citation	PMID:21572990	pubmed	21572990	create date:2011/05/17 | first author:Aprikian P
Visual trails: do the doors of perception open periodically?	/pubmed/21572989	Dubois J, Vanrullen R.	PLoS Biol. 2011 May;9(5):e1001056. Epub 2011 May 10. No abstract available.	PLoS Biol. 2011	PubMed	citation	PMID:21572989	pubmed	21572989	create date:2011/05/17 | first author:Dubois J
An OBSL1-Cul7Fbxw8 ubiquitin ligase signaling mechanism regulates Golgi morphology and dendrite patterning.	/pubmed/21572988	Litterman N, Ikeuchi Y, Gallardo G, O'Connell BC, Sowa ME, Gygi SP, Harper JW, Bonni A.	PLoS Biol. 2011 May;9(5):e1001060. Epub 2011 May 10.	PLoS Biol. 2011	PubMed	citation	PMID:21572988	pubmed	21572988	create date:2011/05/17 | first author:Litterman N
Structural insight into the rotational switching mechanism of the bacterial flagellar motor.	/pubmed/21572987	Minamino T, Imada K, Kinoshita M, Nakamura S, Morimoto YV, Namba K.	PLoS Biol. 2011 May;9(5):e1000616. Epub 2011 May 10.	PLoS Biol. 2011	PubMed	citation	PMID:21572987	pubmed	21572987	create date:2011/05/17 | first author:Minamino T
How bacteria shift gears.	/pubmed/21572986	Meadows R.	PLoS Biol. 2011 May;9(5):e1001061. Epub 2011 May 10. No abstract available.	PLoS Biol. 2011	PubMed	citation	PMID:21572986	pubmed	21572986	create date:2011/05/17 | first author:Meadows R
After 40 years, retina reveals it uses positive feedback, as well as negative.	/pubmed/21572905	Robinson R.	PLoS Biol. 2011 May;9(5):e1001058. Epub 2011 May 3. No abstract available.	PLoS Biol. 2011	PubMed	citation	PMID:21572905	pubmed	21572905	create date:2011/05/17 | first author:Robinson R
A positive feedback synapse from retinal horizontal cells to cone photoreceptors.	/pubmed/21559323	Jackman SL, Babai N, Chambers JJ, Thoreson WB, Kramer RH.	PLoS Biol. 2011 May;9(5):e1001057. Epub 2011 May 3.	PLoS Biol. 2011	PubMed	citation	PMID:21559323	pubmed	21559323	create date:2011/05/12 | first author:Jackman SL
Limbic justice--amygdala involvement in immediate rejection in the Ultimatum Game.	/pubmed/21559322	Gospic K, Mohlin E, Fransson P, Petrovic P, Johannesson M, Ingvar M.	PLoS Biol. 2011 May;9(5):e1001054. Epub 2011 May 3.	PLoS Biol. 2011	PubMed	citation	PMID:21559322	pubmed	21559322	create date:2011/05/12 | first author:Gospic K
Title	URL	Description	Details	ShortDetails	Resource	Type	Identifiers	Db	EntrezUID	Properties
An adhesion-dependent switch between mechanisms that determine motile cell shape.	/pubmed/21559321	Barnhart EL, Lee KC, Keren K, Mogilner A, Theriot JA.	PLoS Biol. 2011 May;9(5):e1001059. Epub 2011 May 3.	PLoS Biol. 2011	PubMed	citation	PMID:21559321	pubmed	21559321	create date:2011/05/12 | first author:Barnhart EL
A quantitative test of Hamilton's rule for the evolution of altruism.	/pubmed/21559320	Waibel M, Floreano D, Keller L.	PLoS Biol. 2011 May;9(5):e1000615. Epub 2011 May 3.	PLoS Biol. 2011	PubMed	citation	PMID:21559320	pubmed	21559320	create date:2011/05/12 | first author:Waibel M
The next step for motor proteins.	/pubmed/21556335	Inman M.	PLoS Biol. 2011 Apr;9(4):e1001043. Epub 2011 Apr 12. No abstract available.	PLoS Biol. 2011	PubMed	citation	PMID:21556335	pubmed	21556335	create date:2011/05/11 | first author:Inman M
Gamma rhythms in the brain.	/pubmed/21556334	Jia X, Kohn A.	PLoS Biol. 2011 Apr;9(4):e1001045. Epub 2011 Apr 12. No abstract available.	PLoS Biol. 2011	PubMed	citation	PMID:21556334	pubmed	21556334	create date:2011/05/11 | first author:Jia X
A yeast model of FUS/TLS-dependent cytotoxicity.	/pubmed/21541368	Ju S, Tardiff DF, Han H, Divya K, Zhong Q, Maquat LE, Bosco DA, Hayward LJ, Brown RH Jr, Lindquist S, Ringe D, Petsko GA.	PLoS Biol. 2011 Apr;9(4):e1001052. Epub 2011 Apr 26.	PLoS Biol. 2011	PubMed	citation	PMID:21541368	pubmed	21541368	create date:2011/05/05 | first author:Ju S
Molecular determinants and genetic modifiers of aggregation and toxicity for the ALS disease protein FUS/TLS.	/pubmed/21541367	Sun Z, Diaz Z, Fang X, Hart MP, Chesi A, Shorter J, Gitler AD.	PLoS Biol. 2011 Apr;9(4):e1000614. Epub 2011 Apr 26.	PLoS Biol. 2011	PubMed	citation	PMID:21541367	pubmed	21541367	create date:2011/05/05 | first author:Sun Z
A yeast model for understanding ALS: fast, cheap, and easy to control.	/pubmed/21541366	Robinson R.	PLoS Biol. 2011 Apr;9(4):e1001053. Epub 2011 Apr 26. No abstract available.	PLoS Biol. 2011	PubMed	citation	PMID:21541366	pubmed	21541366	create date:2011/05/05 | first author:Robinson R
Neurosteroid dehydroepiandrosterone interacts with nerve growth factor (NGF) receptors, preventing neuronal apoptosis.	/pubmed/21541365	Lazaridis I, Charalampopoulos I, Alexaki VI, Avlonitis N, Pediaditakis I, Efstathopoulos P, Calogeropoulou T, Castanas E, Gravanis A.	PLoS Biol. 2011 Apr;9(4):e1001051. Epub 2011 Apr 26.	PLoS Biol. 2011	PubMed	citation	PMID:21541365	pubmed	21541365	create date:2011/05/05 | first author:Lazaridis I
Force-velocity measurements of a few growing actin filaments.	/pubmed/21541364	Brangbour C, du Roure O, Helfer E, Démoulin D, Mazurier A, Fermigier M, Carlier MF, Bibette J, Baudry J.	PLoS Biol. 2011 Apr;9(4):e1000613. Epub 2011 Apr 26.	PLoS Biol. 2011	PubMed	citation	PMID:21541364	pubmed	21541364	create date:2011/05/05 | first author:Brangbour C
Different origins of gamma rhythm and high-gamma activity in macaque visual cortex.	/pubmed/21532743	Ray S, Maunsell JH.	PLoS Biol. 2011 Apr;9(4):e1000610. Epub 2011 Apr 12.	PLoS Biol. 2011	PubMed	citation	PMID:21532743	pubmed	21532743	create date:2011/05/03 | first author:Ray S
Direct observation of the myosin Va recovery stroke that contributes to unidirectional stepping along actin.	/pubmed/21532738	Shiroguchi K, Chin HF, Hannemann DE, Muneyuki E, De La Cruz EM, Kinosita K Jr.	PLoS Biol. 2011 Apr;9(4):e1001031. Epub 2011 Apr 12.	PLoS Biol. 2011	PubMed	citation	PMID:21532738	pubmed	21532738	create date:2011/05/03 | first author:Shiroguchi K
Retinoic acid functions as a key GABAergic differentiation signal in the basal ganglia.	/pubmed/21532733	Chatzi C, Brade T, Duester G.	PLoS Biol. 2011 Apr;9(4):e1000609. Epub 2011 Apr 12.	PLoS Biol. 2011	PubMed	citation	PMID:21532733	pubmed	21532733	create date:2011/05/03 | first author:Chatzi C
Dynamic analysis of stochastic transcription cycles.	/pubmed/21532732	Harper CV, Finkenstädt B, Woodcock DJ, Friedrichsen S, Semprini S, Ashall L, Spiller DG, Mullins JJ, Rand DA, Davis JR, White MR.	PLoS Biol. 2011 Apr;9(4):e1000607. Epub 2011 Apr 12.	PLoS Biol. 2011	PubMed	citation	PMID:21532732	pubmed	21532732	create date:2011/05/03 | first author:Harper CV
Nematodes: the worm and its relatives.	/pubmed/21526226	Blaxter M.	PLoS Biol. 2011 Apr;9(4):e1001050. Epub 2011 Apr 19. No abstract available. Erratum in: PLoS Biol. 2011 Apr;9(4). doi: 10.1371/annotation/083d39ea-2269-4915-9297-bc6d9a9f7c58.	PLoS Biol. 2011	PubMed	citation	PMID:21526226	pubmed	21526226	create date:2011/04/29 | first author:Blaxter M
A two-step process gets mRNA loaded and ready to go.	/pubmed/21526225	Robinson R.	PLoS Biol. 2011 Apr;9(4):e1001047. Epub 2011 Apr 19. No abstract available.	PLoS Biol. 2011	PubMed	citation	PMID:21526225	pubmed	21526225	create date:2011/04/29 | first author:Robinson R
Eps8 regulates hair bundle length and functional maturation of mammalian auditory hair cells.	/pubmed/21526224	Zampini V, Rüttiger L, Johnson SL, Franz C, Furness DN, Waldhaus J, Xiong H, Hackney CM, Holley MC, Offenhauser N, Di Fiore PP, Knipper M, Masetto S, Marcotti W.	PLoS Biol. 2011 Apr;9(4):e1001048. Epub 2011 Apr 19.	PLoS Biol. 2011	PubMed	citation	PMID:21526224	pubmed	21526224	create date:2011/04/29 | first author:Zampini V
The 2010 gulf of Mexico oil well blowout: a little hindsight.	/pubmed/21526223	Safina C.	PLoS Biol. 2011 Apr;9(4):e1001049. Epub 2011 Apr 19. No abstract available.	PLoS Biol. 2011	PubMed	citation	PMID:21526223	pubmed	21526223	create date:2011/04/29 | first author:Safina C
A user's guide to the encyclopedia of DNA elements (ENCODE).	/pubmed/21526222	ENCODE Project Consortium, Myers RM, Stamatoyannopoulos J, Snyder M, Dunham I, Hardison RC, Bernstein BE, Gingeras TR, Kent WJ, Birney E, Wold B, Crawford GE.	PLoS Biol. 2011 Apr;9(4):e1001046. Epub 2011 Apr 19.	PLoS Biol. 2011	PubMed	citation	PMID:21526222	pubmed	21526222	create date:2011/04/29 | first author:ENCODE Project Consortium
A cytoplasmic complex mediates specific mRNA recognition and localization in yeast.	/pubmed/21526221	Müller M, Heym RG, Mayer A, Kramer K, Schmid M, Cramer P, Urlaub H, Jansen RP, Niessing D.	PLoS Biol. 2011 Apr;9(4):e1000611. Epub 2011 Apr 19.	PLoS Biol. 2011	PubMed	citation	PMID:21526221	pubmed	21526221	create date:2011/04/29 | first author:Müller M
Mechanism of neuroprotective mitochondrial remodeling by PKA/AKAP1.	/pubmed/21526220	Merrill RA, Dagda RK, Dickey AS, Cribbs JT, Green SH, Usachev YM, Strack S.	PLoS Biol. 2011 Apr;9(4):e1000612. Epub 2011 Apr 19.	PLoS Biol. 2011	PubMed	citation	PMID:21526220	pubmed	21526220	create date:2011/04/29 | first author:Merrill RA
Tuning into places.	/pubmed/21494324	Jones R.	PLoS Biol. 2011 Apr;9(4):e1001042. Epub 2011 Apr 5. No abstract available.	PLoS Biol. 2011	PubMed	citation	PMID:21494324	pubmed	21494324	create date:2011/04/16 | first author:Jones R
A chaperonin subunit with unique structures is essential for folding of a specific substrate.	/pubmed/21483722	Peng L, Fukao Y, Myouga F, Motohashi R, Shinozaki K, Shikanai T.	PLoS Biol. 2011 Apr;9(4):e1001040. Epub 2011 Apr 5.	PLoS Biol. 2011	PubMed	citation	PMID:21483722	pubmed	21483722	create date:2011/04/13 | first author:Peng L
A genetically encoded tag for correlated light and electron microscopy of intact cells, tissues, and organisms.	/pubmed/21483721	Shu X, Lev-Ram V, Deerinck TJ, Qi Y, Ramko EB, Davidson MW, Jin Y, Ellisman MH, Tsien RY.	PLoS Biol. 2011 Apr;9(4):e1001041. Epub 2011 Apr 5.	PLoS Biol. 2011	PubMed	citation	PMID:21483721	pubmed	21483721	create date:2011/04/13 | first author:Shu X
The parahippocampal place area" responds preferentially to high spatial frequencies in humans and monkeys."	/pubmed/21483719	Rajimehr R, Devaney KJ, Bilenko NY, Young JC, Tootell RB.	PLoS Biol. 2011 Apr;9(4):e1000608. Epub 2011 Apr 5.	PLoS Biol. 2011	PubMed	citation	PMID:21483719	pubmed	21483719	create date:2011/04/13 | first author:Rajimehr R
Global human footprint on the linkage between biodiversity and ecosystem functioning in reef fishes.	/pubmed/21483714	Mora C, Aburto-Oropeza O, Ayala Bocos A, Ayotte PM, Banks S, Bauman AG, Beger M, Bessudo S, Booth DJ, Brokovich E, Brooks A, Chabanet P, Cinner JE, Cortés J, Cruz-Motta JJ, Cupul Magaña A, Demartini EE, Edgar GJ, Feary DA, Ferse SC, Friedlander AM, Gaston KJ, et al.	PLoS Biol. 2011 Apr;9(4):e1000606. Epub 2011 Apr 5.	PLoS Biol. 2011	PubMed	citation	PMID:21483714	pubmed	21483714	create date:2011/04/13 | first author:Mora C
A structural and mutagenic blueprint for molecular recognition of strychnine and d-tubocurarine by different cys-loop receptors.	/pubmed/21468359	Brams M, Pandya A, Kuzmin D, van Elk R, Krijnen L, Yakel JL, Tsetlin V, Smit AB, Ulens C.	PLoS Biol. 2011 Mar;9(3):e1001034. Epub 2011 Mar 29.	PLoS Biol. 2011	PubMed	citation	PMID:21468359	pubmed	21468359	create date:2011/04/07 | first author:Brams M
Ubiquitylation in ERAD: reversing to go forward?	/pubmed/21468305	Tsai YC, Weissman AM.	PLoS Biol. 2011 Mar;9(3):e1001038. Epub 2011 Mar 29.	PLoS Biol. 2011	PubMed	citation	PMID:21468305	pubmed	21468305	create date:2011/04/07 | first author:Tsai YC
Enzymatic blockade of the ubiquitin-proteasome pathway.	/pubmed/21468303	Ernst R, Claessen JH, Mueller B, Sanyal S, Spooner E, van der Veen AG, Kirak O, Schlieker CD, Weihofen WA, Ploegh HL.	PLoS Biol. 2011 Mar;8(3):e1000605. Epub 2011 Mar 29.	PLoS Biol. 2011	PubMed	citation	PMID:21468303	pubmed	21468303	create date:2011/04/07 | first author:Ernst R
A simple mechanism for complex social behavior.	/pubmed/21468302	Parkinson K, Buttery NJ, Wolf JB, Thompson CR.	PLoS Biol. 2011 Mar;9(3):e1001039. Epub 2011 Mar 29.	PLoS Biol. 2011	PubMed	citation	PMID:21468302	pubmed	21468302	create date:2011/04/07 | first author:Parkinson K
Molecular architecture of the human Mediator-RNA polymerase II-TFIIF assembly.	/pubmed/21468301	Bernecky C, Grob P, Ebmeier CC, Nogales E, Taatjes DJ.	PLoS Biol. 2011 Mar;9(3):e1000603. Epub 2011 Mar 29.	PLoS Biol. 2011	PubMed	citation	PMID:21468301	pubmed	21468301	create date:2011/04/07 | first author:Bernecky C
Finding balance in cortical networks.	/pubmed/21445331	Meadows R.	PLoS Biol. 2011 Mar;9(3):e1001035. Epub 2011 Mar 22. No abstract available.	PLoS Biol. 2011	PubMed	citation	PMID:21445331	pubmed	21445331	create date:2011/03/30 | first author:Meadows R
Regarding the amazing choreography of clathrin coats.	/pubmed/21445329	Traub LM.	PLoS Biol. 2011 Mar;9(3):e1001037. Epub 2011 Mar 22. No abstract available.	PLoS Biol. 2011	PubMed	citation	PMID:21445329	pubmed	21445329	create date:2011/03/30 | first author:Traub LM
A novel mechanism of programmed cell death in bacteria by toxin-antitoxin systems corrupts peptidoglycan synthesis.	/pubmed/21445328	Mutschler H, Gebhardt M, Shoeman RL, Meinhart A.	PLoS Biol. 2011 Mar;9(3):e1001033. Epub 2011 Mar 22.	PLoS Biol. 2011	PubMed	citation	PMID:21445328	pubmed	21445328	create date:2011/03/30 | first author:Mutschler H
Membrane potential-dependent modulation of recurrent inhibition in rat neocortex.	/pubmed/21445327	Zhu J, Jiang M, Yang M, Hou H, Shu Y.	PLoS Biol. 2011 Mar;9(3):e1001032. Epub 2011 Mar 22.	PLoS Biol. 2011	PubMed	citation	PMID:21445327	pubmed	21445327	create date:2011/03/30 | first author:Zhu J
PezT: a bacterial suicide gene.	/pubmed/21445326	Sedwick C.	PLoS Biol. 2011 Mar;9(3):e1001036. Epub 2011 Mar 22. No abstract available.	PLoS Biol. 2011	PubMed	citation	PMID:21445326	pubmed	21445326	create date:2011/03/30 | first author:Sedwick C
A high precision survey of the molecular dynamics of mammalian clathrin-mediated endocytosis.	/pubmed/21445324	Taylor MJ, Perrais D, Merrifield CJ.	PLoS Biol. 2011 Mar;9(3):e1000604. Epub 2011 Mar 22.	PLoS Biol. 2011	PubMed	citation	PMID:21445324	pubmed	21445324	create date:2011/03/30 | first author:Taylor MJ
A rigidifying salt-bridge favors the activity of thermophilic enzyme at high temperatures at the expense of low-temperature activity.	/pubmed/21423654	Lam SY, Yeung RC, Yu TH, Sze KH, Wong KB.	PLoS Biol. 2011 Mar;9(3):e1001027. Epub 2011 Mar 15.	PLoS Biol. 2011	PubMed	citation	PMID:21423654	pubmed	21423654	create date:2011/03/23 | first author:Lam SY
Cryptic patterning of avian skin confers a developmental facility for loss of neck feathering.	/pubmed/21423653	Mou C, Pitel F, Gourichon D, Vignoles F, Tzika A, Tato P, Yu L, Burt DW, Bed'hom B, Tixier-Boichard M, Painter KJ, Headon DJ.	PLoS Biol. 2011 Mar;9(3):e1001028. Epub 2011 Mar 15.	PLoS Biol. 2011	PubMed	citation	PMID:21423653	pubmed	21423653	create date:2011/03/23 | first author:Mou C
Resolving difficult phylogenetic questions: why more sequences are not enough.	/pubmed/21423652	Philippe H, Brinkmann H, Lavrov DV, Littlewood DT, Manuel M, Wörheide G, Baurain D.	PLoS Biol. 2011 Mar;9(3):e1000602. Epub 2011 Mar 15. No abstract available.	PLoS Biol. 2011	PubMed	citation	PMID:21423652	pubmed	21423652	create date:2011/03/23 | first author:Philippe H
How bird necks get naked.	/pubmed/21423651	Heller K.	PLoS Biol. 2011 Mar;9(3):e1001029. Epub 2011 Mar 15. No abstract available.	PLoS Biol. 2011	PubMed	citation	PMID:21423651	pubmed	21423651	create date:2011/03/23 | first author:Heller K
One secret of longevity: the fatty acid pathway.	/pubmed/21423650	Robinson R.	PLoS Biol. 2011 Mar;9(3):e1001030. Epub 2011 Mar 15. No abstract available.	PLoS Biol. 2011	PubMed	citation	PMID:21423650	pubmed	21423650	create date:2011/03/23 | first author:Robinson R
Fatty acid desaturation links germ cell loss to longevity through NHR-80/HNF4 in C. elegans.	/pubmed/21423649	Goudeau J, Bellemin S, Toselli-Mollereau E, Shamalnasab M, Chen Y, Aguilaniu H.	PLoS Biol. 2011 Mar;9(3):e1000599. Epub 2011 Mar 15.	PLoS Biol. 2011	PubMed	citation	PMID:21423649	pubmed	21423649	create date:2011/03/23 | first author:Goudeau J
Local Ca²+ entry via Orai1 regulates plasma membrane recruitment of TRPC1 and controls cytosolic Ca²+ signals required for specific cell functions.	/pubmed/21408196	Cheng KT, Liu X, Ong HL, Swaim W, Ambudkar IS.	PLoS Biol. 2011 Mar;9(3):e1001025. Epub 2011 Mar 8.	PLoS Biol. 2011	PubMed	citation	PMID:21408196	pubmed	21408196	create date:2011/03/17 | first author:Cheng KT
Tailoring science outreach through E-matching using a community-based participatory approach.	/pubmed/21408195	Rumala BB, Hidary J, Ewool L, Emdin C, Scovell T.	PLoS Biol. 2011 Mar;9(3):e1001026. Epub 2011 Mar 8.	PLoS Biol. 2011	PubMed	citation	PMID:21408195	pubmed	21408195	create date:2011/03/17 | first author:Rumala BB
Speeding up microevolution: the effects of increasing temperature on selection and genetic variance in a wild bird population.	/pubmed/21408101	Husby A, Visser ME, Kruuk LE.	PLoS Biol. 2011 Feb;9(2):e1000585. Epub 2011 Feb 1.	PLoS Biol. 2011	PubMed	citation	PMID:21408101	pubmed	21408101	create date:2011/03/17 | first author:Husby A
Host defense against viral infection involves interferon mediated down-regulation of sterol biosynthesis.	/pubmed/21408089	Blanc M, Hsieh WY, Robertson KA, Watterson S, Shui G, Lacaze P, Khondoker M, Dickinson P, Sing G, Rodríguez-Martín S, Phelan P, Forster T, Strobl B, Müller M, Riemersma R, Osborne T, Wenk MR, Angulo A, Ghazal P.	PLoS Biol. 2011 Mar;9(3):e1000598. Epub 2011 Mar 8.	PLoS Biol. 2011	PubMed	citation	PMID:21408089	pubmed	21408089	create date:2011/03/17 | first author:Blanc M
Exceptional diversity, maintenance of polymorphism, and recent directional selection on the APL1 malaria resistance genes of Anopheles gambiae.	/pubmed/21408087	Rottschaefer SM, Riehle MM, Coulibaly B, Sacko M, Niaré O, Morlais I, Traoré SF, Vernick KD, Lazzaro BP.	PLoS Biol. 2011 Mar;9(3):e1000600. Epub 2011 Mar 8.	PLoS Biol. 2011	PubMed	citation	PMID:21408087	pubmed	21408087	create date:2011/03/17 | first author:Rottschaefer SM
A role for myosin VI in the localization of axonal proteins.	/pubmed/21390300	Lewis TL Jr, Mao T, Arnold DB.	PLoS Biol. 2011 Mar;9(3):e1001021. Epub 2011 Mar 1.	PLoS Biol. 2011	PubMed	citation	PMID:21390300	pubmed	21390300	create date:2011/03/11 | first author:Lewis TL Jr
EphrinB/EphB signaling controls embryonic germ layer separation by contact-induced cell detachment.	/pubmed/21390298	Rohani N, Canty L, Luu O, Fagotto F, Winklbauer R.	PLoS Biol. 2011 Mar;9(3):e1000597. Epub 2011 Mar 1.	PLoS Biol. 2011	PubMed	citation	PMID:21390298	pubmed	21390298	create date:2011/03/11 | first author:Rohani N
The formation of the Bicoid morphogen gradient requires protein movement from anteriorly localized mRNA.	/pubmed/21390295	Little SC, Tkačik G, Kneeland TB, Wieschaus EF, Gregor T.	PLoS Biol. 2011 Mar;9(3):e1000596. Epub 2011 Mar 1.	PLoS Biol. 2011	PubMed	citation	PMID:21390295	pubmed	21390295	create date:2011/03/11 | first author:Little SC
Title	URL	Description	Details	ShortDetails	Resource	Type	Identifiers	Db	EntrezUID	Properties
Which primates recognize themselves in mirrors?	/pubmed/21390247	Anderson JR, Gallup GG Jr.	PLoS Biol. 2011 Mar;9(3):e1001024. Epub 2011 Mar 1. No abstract available.	PLoS Biol. 2011	PubMed	citation	PMID:21390247	pubmed	21390247	create date:2011/03/11 | first author:Anderson JR
Npn-1 contributes to axon-axon interactions that differentially control sensory and motor innervation of the limb.	/pubmed/21364975	Huettl RE, Soellner H, Bianchi E, Novitch BG, Huber AB.	PLoS Biol. 2011 Feb;9(2):e1001020. Epub 2011 Feb 22.	PLoS Biol. 2011	PubMed	citation	PMID:21364975	pubmed	21364975	create date:2011/03/03 | first author:Huettl RE
Genome-wide and phase-specific DNA-binding rhythms of BMAL1 control circadian output functions in mouse liver.	/pubmed/21364973	Rey G, Cesbron F, Rougemont J, Reinke H, Brunner M, Naef F.	PLoS Biol. 2011 Feb;9(2):e1000595. Epub 2011 Feb 22.	PLoS Biol. 2011	PubMed	citation	PMID:21364973	pubmed	21364973	create date:2011/03/03 | first author:Rey G
Nodal dependent differential localisation of dishevelled-2 demarcates regions of differing cell behaviour in the visceral endoderm.	/pubmed/21364967	Trichas G, Joyce B, Crompton LA, Wilkins V, Clements M, Tada M, Rodriguez TA, Srinivas S.	PLoS Biol. 2011 Feb;9(2):e1001019. Epub 2011 Feb 22.	PLoS Biol. 2011	PubMed	citation	PMID:21364967	pubmed	21364967	create date:2011/03/03 | first author:Trichas G
Npn-1 primes limbs for motion.	/pubmed/21364946	Jones R.	PLoS Biol. 2011 Feb;9(2):e1001023. Epub 2011 Feb 22. No abstract available.	PLoS Biol. 2011	PubMed	citation	PMID:21364946	pubmed	21364946	create date:2011/03/03 | first author:Jones R
SNW1 is a critical regulator of spatial BMP activity, neural plate border formation, and neural crest specification in vertebrate embryos.	/pubmed/21358802	Wu MY, Ramel MC, Howell M, Hill CS.	PLoS Biol. 2011 Feb 15;9(2):e1000593.	PLoS Biol. 2011	PubMed	citation	PMID:21358802	pubmed	21358802	create date:2011/03/02 | first author:Wu MY
A promiscuous DNA packaging machine from bacteriophage T4.	/pubmed/21358801	Zhang Z, Kottadiel VI, Vafabakhsh R, Dai L, Chemla YR, Ha T, Rao VB.	PLoS Biol. 2011 Feb 15;9(2):e1000592.	PLoS Biol. 2011	PubMed	citation	PMID:21358801	pubmed	21358801	create date:2011/03/02 | first author:Zhang Z
Break-induced replication is highly inaccurate.	/pubmed/21347245	Deem A, Keszthelyi A, Blackgrove T, Vayl A, Coffey B, Mathur R, Chabes A, Malkova A.	PLoS Biol. 2011 Feb 15;9(2):e1000594.	PLoS Biol. 2011	PubMed	citation	PMID:21347245	pubmed	21347245	create date:2011/02/25 | first author:Deem A
SNW1 orchestrates BMP signaling in early embryonic patterning.	/pubmed/21347243	Sedwick C.	PLoS Biol. 2011 Feb 15;9(2):e1001018. No abstract available.	PLoS Biol. 2011	PubMed	citation	PMID:21347243	pubmed	21347243	create date:2011/02/25 | first author:Sedwick C
Self-organization and regulation of intrinsically disordered proteins with folded N-termini.	/pubmed/21347241	Simister PC, Schaper F, O'Reilly N, McGowan S, Feller SM.	PLoS Biol. 2011 Feb 15;9(2):e1000591.	PLoS Biol. 2011	PubMed	citation	PMID:21347241	pubmed	21347241	create date:2011/02/25 | first author:Simister PC
Doubling the dose.	/pubmed/21346808	Mair W.	PLoS Biol. 2011 Feb 8;9(2):e1001017. No abstract available.	PLoS Biol. 2011	PubMed	citation	PMID:21346808	pubmed	21346808	create date:2011/02/25 | first author:Mair W
Development of axon-target specificity of ponto-cerebellar afferents.	/pubmed/21346800	Kalinovsky A, Boukhtouche F, Blazeski R, Bornmann C, Suzuki N, Mason CA, Scheiffele P.	PLoS Biol. 2011 Feb 8;9(2):e1001013.	PLoS Biol. 2011	PubMed	citation	PMID:21346800	pubmed	21346800	create date:2011/02/25 | first author:Kalinovsky A
Structural basis of response regulator dephosphorylation by Rap phosphatases.	/pubmed/21346797	Parashar V, Mirouze N, Dubnau DA, Neiditch MB.	PLoS Biol. 2011 Feb 8;9(2):e1000589.	PLoS Biol. 2011	PubMed	citation	PMID:21346797	pubmed	21346797	create date:2011/02/25 | first author:Parashar V
Noncanonical compensation of zygotic X transcription in early Drosophila melanogaster development revealed through single-embryo RNA-seq.	/pubmed/21346796	Lott SE, Villalta JE, Schroth GP, Luo S, Tonkin LA, Eisen MB.	PLoS Biol. 2011 Feb 8;9(2):e1000590.	PLoS Biol. 2011	PubMed	citation	PMID:21346796	pubmed	21346796	create date:2011/02/25 | first author:Lott SE
Structural basis for c-di-GMP-mediated inside-out signaling controlling periplasmic proteolysis.	/pubmed/21304926	Navarro MV, Newell PD, Krasteva PV, Chatterjee D, Madden DR, O'Toole GA, Sondermann H.	PLoS Biol. 2011 Feb 1;9(2):e1000588.	PLoS Biol. 2011	PubMed	citation	PMID:21304926	pubmed	21304926	create date:2011/02/10 | first author:Navarro MV
Biofilm adherence and detachment pathway elucidated.	/pubmed/21304924	Robinson R.	PLoS Biol. 2011 Feb 1;9(2):e1001012. No abstract available.	PLoS Biol. 2011	PubMed	citation	PMID:21304924	pubmed	21304924	create date:2011/02/10 | first author:Robinson R
Climate change could change rates of evolution.	/pubmed/21304922	Gross L.	PLoS Biol. 2011 Feb 1;9(2):e1001015. No abstract available.	PLoS Biol. 2011	PubMed	citation	PMID:21304922	pubmed	21304922	create date:2011/02/10 | first author:Gross L
A c-di-GMP effector system controls cell adhesion by inside-out signaling and surface protein cleavage.	/pubmed/21304920	Newell PD, Boyd CD, Sondermann H, O'Toole GA.	PLoS Biol. 2011 Feb 1;9(2):e1000587.	PLoS Biol. 2011	PubMed	citation	PMID:21304920	pubmed	21304920	create date:2011/02/10 | first author:Newell PD
Using BLAST to teach E-value-tionary" concepts."	/pubmed/21304918	Kerfeld CA, Scott KM.	PLoS Biol. 2011 Feb 1;9(2):e1001014. No abstract available.	PLoS Biol. 2011	PubMed	citation	PMID:21304918	pubmed	21304918	create date:2011/02/10 | first author:Kerfeld CA
The gene regulatory cascade linking proneural specification with differentiation in Drosophila sensory neurons.	/pubmed/21283833	Cachero S, Simpson TI, Zur Lage PI, Ma L, Newton FG, Holohan EE, Armstrong JD, Jarman AP.	PLoS Biol. 2011 Jan 4;9(1):e1000568.	PLoS Biol. 2011	PubMed	citation	PMID:21283833	pubmed	21283833	create date:2011/02/02 | first author:Cachero S
Clusters of temporal discordances reveal distinct embryonic patterning mechanisms in Drosophila and anopheles.	/pubmed/21283609	Papatsenko D, Levine M, Goltsev Y.	PLoS Biol. 2011 Jan 25;9(1):e1000584.	PLoS Biol. 2011	PubMed	citation	PMID:21283609	pubmed	21283609	create date:2011/02/02 | first author:Papatsenko D
Natural and experimental infection of Caenorhabditis nematodes by novel viruses related to nodaviruses.	/pubmed/21283608	Félix MA, Ashe A, Piffaretti J, Wu G, Nuez I, Bélicard T, Jiang Y, Zhao G, Franz CJ, Goldstein LD, Sanroman M, Miska EA, Wang D.	PLoS Biol. 2011 Jan 25;9(1):e1000586.	PLoS Biol. 2011	PubMed	citation	PMID:21283608	pubmed	21283608	create date:2011/02/02 | first author:Félix MA
Nematodes go viral.	/pubmed/21283607	Meadows R.	PLoS Biol. 2011 Jan 25;9(1):e1001011. No abstract available.	PLoS Biol. 2011	PubMed	citation	PMID:21283607	pubmed	21283607	create date:2011/02/02 | first author:Meadows R
A high-resolution anatomical atlas of the transcriptome in the mouse embryo.	/pubmed/21267068	Diez-Roux G, Banfi S, Sultan M, Geffers L, Anand S, Rozado D, Magen A, Canidio E, Pagani M, Peluso I, Lin-Marq N, Koch M, Bilio M, Cantiello I, Verde R, De Masi C, Bianchi SA, Cicchini J, Perroud E, Mehmeti S, Dagand E, Schrinner S, et al.	PLoS Biol. 2011 Jan 18;9(1):e1000582.	PLoS Biol. 2011	PubMed	citation	PMID:21267068	pubmed	21267068	create date:2011/01/27 | first author:Diez-Roux G
Common disease: are causative alleles common or rare?	/pubmed/21267067	Shields R.	PLoS Biol. 2011 Jan 18;9(1):e1001009. No abstract available.	PLoS Biol. 2011	PubMed	citation	PMID:21267067	pubmed	21267067	create date:2011/01/27 | first author:Shields R
The importance of synthetic associations will only be resolved empirically.	/pubmed/21267066	Goldstein DB.	PLoS Biol. 2011 Jan 18;9(1):e1001008. No abstract available.	PLoS Biol. 2011	PubMed	citation	PMID:21267066	pubmed	21267066	create date:2011/01/27 | first author:Goldstein DB
SecM-stalled ribosomes adopt an altered geometry at the peptidyl transferase center.	/pubmed/21267063	Bhushan S, Hoffmann T, Seidelt B, Frauenfeld J, Mielke T, Berninghausen O, Wilson DN, Beckmann R.	PLoS Biol. 2011 Jan 18;9(1):e1000581.	PLoS Biol. 2011	PubMed	citation	PMID:21267063	pubmed	21267063	create date:2011/01/27 | first author:Bhushan S
Synthetic associations are unlikely to account for many common disease genome-wide association signals.	/pubmed/21267062	Anderson CA, Soranzo N, Zeggini E, Barrett JC.	PLoS Biol. 2011 Jan 18;9(1):e1000580. No abstract available.	PLoS Biol. 2011	PubMed	citation	PMID:21267062	pubmed	21267062	create date:2011/01/27 | first author:Anderson CA
Synthetic associations created by rare variants do not explain most GWAS results.	/pubmed/21267061	Wray NR, Purcell SM, Visscher PM.	PLoS Biol. 2011 Jan 18;9(1):e1000579. No abstract available.	PLoS Biol. 2011	PubMed	citation	PMID:21267061	pubmed	21267061	create date:2011/01/27 | first author:Wray NR
Analysis of LhcSR3, a protein essential for feedback de-excitation in the green alga Chlamydomonas reinhardtii.	/pubmed/21267060	Bonente G, Ballottari M, Truong TB, Morosinotto T, Ahn TK, Fleming GR, Niyogi KK, Bassi R.	PLoS Biol. 2011 Jan 18;9(1):e1000577.	PLoS Biol. 2011	PubMed	citation	PMID:21267060	pubmed	21267060	create date:2011/01/27 | first author:Bonente G
Using the game of Mastermind to teach, practice, and discuss scientific reasoning skills.	/pubmed/21267056	Strom AR, Barolo S.	PLoS Biol. 2011 Jan 18;9(1):e1000578. No abstract available.	PLoS Biol. 2011	PubMed	citation	PMID:21267056	pubmed	21267056	create date:2011/01/27 | first author:Strom AR
Lipoprotein receptor LRP1 regulates leptin signaling and energy homeostasis in the adult central nervous system.	/pubmed/21264353	Liu Q, Zhang J, Zerbinatti C, Zhan Y, Kolber BJ, Herz J, Muglia LJ, Bu G.	PLoS Biol. 2011 Jan 11;9(1):e1000575.	PLoS Biol. 2011	PubMed	citation	PMID:21264353	pubmed	21264353	create date:2011/01/26 | first author:Liu Q
The in vivo kinetics of RNA polymerase II elongation during co-transcriptional splicing.	/pubmed/21264352	Brody Y, Neufeld N, Bieberstein N, Causse SZ, Böhnlein EM, Neugebauer KM, Darzacq X, Shav-Tal Y.	PLoS Biol. 2011 Jan 11;9(1):e1000573.	PLoS Biol. 2011	PubMed	citation	PMID:21264352	pubmed	21264352	create date:2011/01/26 | first author:Brody Y
Evidence of activity-specific, radial organization of mitotic chromosomes in Drosophila.	/pubmed/21264350	Strukov YG, Sural TH, Kuroda MI, Sedat JW.	PLoS Biol. 2011 Jan 11;9(1):e1000574.	PLoS Biol. 2011	PubMed	citation	PMID:21264350	pubmed	21264350	create date:2011/01/26 | first author:Strukov YG
Laminar analysis of excitatory local circuits in vibrissal motor and sensory cortical areas.	/pubmed/21245906	Hooks BM, Hires SA, Zhang YX, Huber D, Petreanu L, Svoboda K, Shepherd GM.	PLoS Biol. 2011 Jan 4;9(1):e1000572.	PLoS Biol. 2011	PubMed	citation	PMID:21245906	pubmed	21245906	create date:2011/01/20 | first author:Hooks BM
Epigenetic regulation of learning and memory by Drosophila EHMT/G9a.	/pubmed/21245904	Kramer JM, Kochinke K, Oortveld MA, Marks H, Kramer D, de Jong EK, Asztalos Z, Westwood JT, Stunnenberg HG, Sokolowski MB, Keleman K, Zhou H, van Bokhoven H, Schenck A.	PLoS Biol. 2011 Jan 4;9(1):e1000569.	PLoS Biol. 2011	PubMed	citation	PMID:21245904	pubmed	21245904	create date:2011/01/20 | first author:Kramer JM
Prox1 regulates the notch1-mediated inhibition of neurogenesis.	/pubmed/21203589	Kaltezioti V, Kouroupi G, Oikonomaki M, Mantouvalou E, Stergiopoulos A, Charonis A, Rohrer H, Matsas R, Politis PK.	PLoS Biol. 2010 Dec 21;8(12):e1000565.	PLoS Biol. 2010	PubMed	citation	PMID:21203589	pubmed	21203589	create date:2011/01/05 | first author:Kaltezioti V
Phosphorylation of mouse immunity-related GTPase (IRG) resistance proteins is an evasion strategy for virulent Toxoplasma gondii.	/pubmed/21203588	Steinfeldt T, Könen-Waisman S, Tong L, Pawlowski N, Lamkemeyer T, Sibley LD, Hunn JP, Howard JC.	PLoS Biol. 2010 Dec 21;8(12):e1000576.	PLoS Biol. 2010	PubMed	citation	PMID:21203588	pubmed	21203588	create date:2011/01/05 | first author:Steinfeldt T
How can vaccines against influenza and other viral diseases be made more effective?	/pubmed/21203586	Nara PL, Tobin GJ, Chaudhuri AR, Trujillo JD, Lin G, Cho MW, Levin SA, Ndifon W, Wingreen NS.	PLoS Biol. 2010 Dec 21;8(12):e1000571. No abstract available.	PLoS Biol. 2010	PubMed	citation	PMID:21203586	pubmed	21203586	create date:2011/01/05 | first author:Nara PL
Stress-induced out-of-context activation of memory.	/pubmed/21203585	Ježek K, Lee BB, Kelemen E, McCarthy KM, McEwen BS, Fenton AA.	PLoS Biol. 2010 Dec 21;8(12):e1000570.	PLoS Biol. 2010	PubMed	citation	PMID:21203585	pubmed	21203585	create date:2011/01/05 | first author:Ježek K
A novel neural substrate for the transformation of olfactory inputs into motor output.	/pubmed/21203583	Derjean D, Moussaddy A, Atallah E, St-Pierre M, Auclair F, Chang S, Ren X, Zielinski B, Dubuc R.	PLoS Biol. 2010 Dec 21;8(12):e1000567.	PLoS Biol. 2010	PubMed	citation	PMID:21203583	pubmed	21203583	create date:2011/01/05 | first author:Derjean D
Stress brings memories to the fore.	/pubmed/21203582	Jones R.	PLoS Biol. 2010 Dec 21;8(12):e1001007. No abstract available.	PLoS Biol. 2010	PubMed	citation	PMID:21203582	pubmed	21203582	create date:2011/01/05 | first author:Jones R
Genomic DNA sequences from mastodon and woolly mammoth reveal deep speciation of forest and savanna elephants.	/pubmed/21203580	Rohland N, Reich D, Mallick S, Meyer M, Green RE, Georgiadis NJ, Roca AL, Hofreiter M.	PLoS Biol. 2010 Dec 21;8(12):e1000564.	PLoS Biol. 2010	PubMed	citation	PMID:21203580	pubmed	21203580	create date:2011/01/05 | first author:Rohland N
HER2 phosphorylation is maintained by a PKB negative feedback loop in response to anti-HER2 herceptin in breast cancer.	/pubmed/21203579	Gijsen M, King P, Perera T, Parker PJ, Harris AL, Larijani B, Kong A.	PLoS Biol. 2010 Dec 21;8(12):e1000563.	PLoS Biol. 2010	PubMed	citation	PMID:21203579	pubmed	21203579	create date:2011/01/05 | first author:Gijsen M
Live imaging of innate immune cell sensing of transformed cells in zebrafish larvae: parallels between tumor initiation and wound inflammation.	/pubmed/21179501	Feng Y, Santoriello C, Mione M, Hurlstone A, Martin P.	PLoS Biol. 2010 Dec 14;8(12):e1000562.	PLoS Biol. 2010	PubMed	citation	PMID:21179501	pubmed	21179501	create date:2010/12/24 | first author:Feng Y
Cancer courts immune response to aid growth.	/pubmed/21179500	Mejia R.	PLoS Biol. 2010 Dec 14;8(12):e1001004. No abstract available.	PLoS Biol. 2010	PubMed	citation	PMID:21179500	pubmed	21179500	create date:2010/12/24 | first author:Mejia R
A genetic and functional relationship between T cells and cellular proliferation in the adult hippocampus.	/pubmed/21179499	Huang GJ, Smith AL, Gray DH, Cosgrove C, Singer BH, Edwards A, Sims S, Parent JM, Johnsen A, Mott R, Mathis D, Klenerman P, Benoist C, Flint J.	PLoS Biol. 2010 Dec 14;8(12):e1000561. Erratum in: PLoS Biol. 2011 May;9(5). doi:10.1371/annotation/f4594c2b-b835-4e1a-a7d6-8f2e58f60be5. Sim, Stuart [corrected to Sims, Stuart].	PLoS Biol. 2010	PubMed	citation	PMID:21179499	pubmed	21179499	create date:2010/12/24 | first author:Huang GJ
High-throughput chemical screen identifies a novel potent modulator of cellular circadian rhythms and reveals CKIα as a clock regulatory kinase.	/pubmed/21179498	Hirota T, Lee JW, Lewis WG, Zhang EE, Breton G, Liu X, Garcia M, Peters EC, Etchegaray JP, Traver D, Schultz PG, Kay SA.	PLoS Biol. 2010 Dec 14;8(12):e1000559.	PLoS Biol. 2010	PubMed	citation	PMID:21179498	pubmed	21179498	create date:2010/12/24 | first author:Hirota T
Connecting variability in global transcription rate to mitochondrial variability.	/pubmed/21179497	das Neves RP, Jones NS, Andreu L, Gupta R, Enver T, Iborra FJ.	PLoS Biol. 2010 Dec 14;8(12):e1000560.	PLoS Biol. 2010	PubMed	citation	PMID:21179497	pubmed	21179497	create date:2010/12/24 | first author:das Neves RP
A dp53-dependent mechanism involved in coordinating tissue growth in Drosophila.	/pubmed/21179433	Mesquita D, Dekanty A, Milán M.	PLoS Biol. 2010 Dec 14;8(12):e1000566.	PLoS Biol. 2010	PubMed	citation	PMID:21179433	pubmed	21179433	create date:2010/12/24 | first author:Mesquita D
Title	URL	Description	Details	ShortDetails	Resource	Type	Identifiers	Db	EntrezUID	Properties
Protein keeps adjacent tissues growing in synchrony.	/pubmed/21179432	Robinson R.	PLoS Biol. 2010 Dec 14;8(12):e1001006. No abstract available.	PLoS Biol. 2010	PubMed	citation	PMID:21179432	pubmed	21179432	create date:2010/12/24 | first author:Robinson R
The function and three-dimensional structure of a thromboxane A2/cysteinyl leukotriene-binding protein from the saliva of a mosquito vector of the malaria parasite.	/pubmed/21152418	Alvarenga PH, Francischetti IM, Calvo E, Sá-Nunes A, Ribeiro JM, Andersen JF.	PLoS Biol. 2010 Nov 30;8(11):e1000547.	PLoS Biol. 2010	PubMed	citation	PMID:21152418	pubmed	21152418	create date:2010/12/15 | first author:Alvarenga PH
Melanopsin ganglion cells: a different way of seeing things.	/pubmed/21151889	Sedwick C.	PLoS Biol. 2010 Dec 7;8(12):e1001003. Review. No abstract available.	PLoS Biol. 2010	PubMed	citation	PMID:21151889	pubmed	21151889	create date:2010/12/15 | first author:Sedwick C
Melanopsin contributions to irradiance coding in the thalamo-cortical visual system.	/pubmed/21151887	Brown TM, Gias C, Hatori M, Keding SR, Semo M, Coffey PJ, Gigg J, Piggins HD, Panda S, Lucas RJ.	PLoS Biol. 2010 Dec 7;8(12):e1000558.	PLoS Biol. 2010	PubMed	citation	PMID:21151887	pubmed	21151887	create date:2010/12/15 | first author:Brown TM
Structure of a classical MHC class I molecule that binds non-classical" ligands."	/pubmed/21151886	Hee CS, Gao S, Loll B, Miller MM, Uchanska-Ziegler B, Daumke O, Ziegler A.	PLoS Biol. 2010 Dec 7;8(12):e1000557.	PLoS Biol. 2010	PubMed	citation	PMID:21151886	pubmed	21151886	create date:2010/12/15 | first author:Hee CS
A mitochondrial superoxide signal triggers increased longevity in Caenorhabditis elegans.	/pubmed/21151885	Yang W, Hekimi S.	PLoS Biol. 2010 Dec 7;8(12):e1000556.	PLoS Biol. 2010	PubMed	citation	PMID:21151885	pubmed	21151885	create date:2010/12/15 | first author:Yang W
S. aureus MscL is a pentamer in vivo but of variable stoichiometries in vitro: implications for detergent-solubilized membrane proteins.	/pubmed/21151884	Dorwart MR, Wray R, Brautigam CA, Jiang Y, Blount P.	PLoS Biol. 2010 Dec 7;8(12):e1000555.	PLoS Biol. 2010	PubMed	citation	PMID:21151884	pubmed	21151884	create date:2010/12/15 | first author:Dorwart MR
Guidance receptor degradation is required for neuronal connectivity in the Drosophila nervous system.	/pubmed/21151882	Williamson WR, Yang T, Terman JR, Hiesinger PR.	PLoS Biol. 2010 Dec 7;8(12):e1000553.	PLoS Biol. 2010	PubMed	citation	PMID:21151882	pubmed	21151882	create date:2010/12/15 | first author:Williamson WR
Domain swapping in allosteric modulation of DNA specificity.	/pubmed/21151881	Park CK, Joshi HK, Agrawal A, Ghare MI, Little EJ, Dunten PW, Bitinaite J, Horton NC.	PLoS Biol. 2010 Dec 7;8(12):e1000554.	PLoS Biol. 2010	PubMed	citation	PMID:21151881	pubmed	21151881	create date:2010/12/15 | first author:Park CK
Co-evolution of transcriptional silencing proteins and the DNA elements specifying their assembly.	/pubmed/21151344	Zill OA, Scannell D, Teytelman L, Rine J.	PLoS Biol. 2010 Nov 30;8(11):e1000550.	PLoS Biol. 2010	PubMed	citation	PMID:21151344	pubmed	21151344	create date:2010/12/15 | first author:Zill OA
Open engagement: exploring public participation in the biosciences.	/pubmed/21151343	Marris C, Rose N.	PLoS Biol. 2010 Nov 30;8(11):e1000549. No abstract available.	PLoS Biol. 2010	PubMed	citation	PMID:21151343	pubmed	21151343	create date:2010/12/15 | first author:Marris C
Neighbourhood continuity is not required for correct testis gene expression in Drosophila.	/pubmed/21151342	Meadows LA, Chan YS, Roote J, Russell S.	PLoS Biol. 2010 Nov 30;8(11):e1000552.	PLoS Biol. 2010	PubMed	citation	PMID:21151342	pubmed	21151342	create date:2010/12/15 | first author:Meadows LA
Interactive technology assessment" and beyond: the field trial of genetically modified grapevines at INRA-Colmar."	/pubmed/21151341	Local Monitoring Committee, Lemaire O, Moneyron A, Masson JE.	PLoS Biol. 2010 Nov 30;8(11):e1000551. No abstract available.	PLoS Biol. 2010	PubMed	citation	PMID:21151341	pubmed	21151341	create date:2010/12/15 | first author:Local Monitoring Committee
Functional brain imaging in the clinical assessment of consciousness.	/pubmed/21151340	Rafii MS, Brewer JB.	PLoS Biol. 2010 Nov 30;8(11):e1000548.	PLoS Biol. 2010	PubMed	citation	PMID:21151340	pubmed	21151340	create date:2010/12/15 | first author:Rafii MS
Control of directed cell migration in vivo by membrane-to-cortex attachment.	/pubmed/21151339	Diz-Muñoz A, Krieg M, Bergert M, Ibarlucea-Benitez I, Muller DJ, Paluch E, Heisenberg CP.	PLoS Biol. 2010 Nov 30;8(11):e1000544.	PLoS Biol. 2010	PubMed	citation	PMID:21151339	pubmed	21151339	create date:2010/12/15 | first author:Diz-Muñoz A
There goes the (gene expression) neighbourhood theory.	/pubmed/21151338	Jones R.	PLoS Biol. 2010 Nov 30;8(11):e1001002. No abstract available.	PLoS Biol. 2010	PubMed	citation	PMID:21151338	pubmed	21151338	create date:2010/12/15 | first author:Jones R
Phenotypic consequences of copy number variation: insights from Smith-Magenis and Potocki-Lupski syndrome mouse models.	/pubmed/21124890	Ricard G, Molina J, Chrast J, Gu W, Gheldof N, Pradervand S, Schütz F, Young JI, Lupski JR, Reymond A, Walz K.	PLoS Biol. 2010 Nov 23;8(11):e1000543.	PLoS Biol. 2010	PubMed	citation	PMID:21124890	pubmed	21124890	create date:2010/12/03 | first author:Ricard G
Pheromonal and behavioral cues trigger male-to-female aggression in Drosophila.	/pubmed/21124886	Fernández MP, Chan YB, Yew JY, Billeter JC, Dreisewerd K, Levine JD, Kravitz EA.	PLoS Biol. 2010 Nov 23;8(11):e1000541. Erratum in: PLoS Biol. 2010;8(12). doi:10.1371/annotation/1c19d040-9f9f-4b9f-b678-70f1fe387192.	PLoS Biol. 2010	PubMed	citation	PMID:21124886	pubmed	21124886	create date:2010/12/03 | first author:Fernández MP
Regulation of Na+/K+ ATPase transport velocity by RNA editing.	/pubmed/21124885	Colina C, Palavicini JP, Srikumar D, Holmgren M, Rosenthal JJ.	PLoS Biol. 2010 Nov 23;8(11):e1000540.	PLoS Biol. 2010	PubMed	citation	PMID:21124885	pubmed	21124885	create date:2010/12/03 | first author:Colina C
The translation initiation factor 3f (eIF3f) exhibits a deubiquitinase activity regulating Notch activation.	/pubmed/21124883	Moretti J, Chastagner P, Gastaldello S, Heuss SF, Dirac AM, Bernards R, Masucci MG, Israël A, Brou C.	PLoS Biol. 2010 Nov 23;8(11):e1000545.	PLoS Biol. 2010	PubMed	citation	PMID:21124883	pubmed	21124883	create date:2010/12/03 | first author:Moretti J
Protein's part-time job" reveals new facet of signaling pathway."	/pubmed/21124857	Inman M.	PLoS Biol. 2010 Nov 23;8(11):e1001001. No abstract available.	PLoS Biol. 2010	PubMed	citation	PMID:21124857	pubmed	21124857	create date:2010/12/03 | first author:Inman M
You aren't always what you eat.	/pubmed/21103411	Meadows R.	PLoS Biol. 2010 Nov 16;8(11):e1001000. No abstract available.	PLoS Biol. 2010	PubMed	citation	PMID:21103411	pubmed	21103411	create date:2010/11/26 | first author:Meadows R
A polarised population of dynamic microtubules mediates homeostatic length control in animal cells.	/pubmed/21103410	Picone R, Ren X, Ivanovitch KD, Clarke JD, McKendry RA, Baum B.	PLoS Biol. 2010 Nov 16;8(11):e1000542.	PLoS Biol. 2010	PubMed	citation	PMID:21103410	pubmed	21103410	create date:2010/11/26 | first author:Picone R
Evolutionary relationships of wild hominids recapitulated by gut microbial communities.	/pubmed/21103409	Ochman H, Worobey M, Kuo CH, Ndjango JB, Peeters M, Hahn BH, Hugenholtz P.	PLoS Biol. 2010 Nov 16;8(11):e1000546.	PLoS Biol. 2010	PubMed	citation	PMID:21103409	pubmed	21103409	create date:2010/11/26 | first author:Ochman H
A post-burst after depolarization is mediated by group i metabotropic glutamate receptor-dependent upregulation of Ca(v)2.3 R-type calcium channels in CA1 pyramidal neurons.	/pubmed/21103408	Park JY, Remy S, Varela J, Cooper DC, Chung S, Kang HW, Lee JH, Spruston N.	PLoS Biol. 2010 Nov 16;8(11):e1000534.	PLoS Biol. 2010	PubMed	citation	PMID:21103408	pubmed	21103408	create date:2010/11/26 | first author:Park JY
The leukemia-associated Mllt10/Af10-Dot1l are Tcf4/β-catenin coactivators essential for intestinal homeostasis.	/pubmed/21103407	Mahmoudi T, Boj SF, Hatzis P, Li VS, Taouatas N, Vries RG, Teunissen H, Begthel H, Korving J, Mohammed S, Heck AJ, Clevers H.	PLoS Biol. 2010 Nov 16;8(11):e1000539.	PLoS Biol. 2010	PubMed	citation	PMID:21103407	pubmed	21103407	create date:2010/11/26 | first author:Mahmoudi T
Quantitative control of organ shape by combinatorial gene activity.	/pubmed/21085695	Cui ML, Copsey L, Green AA, Bangham JA, Coen E.	PLoS Biol. 2010 Nov 9;8(11):e1000538.	PLoS Biol. 2010	PubMed	citation	PMID:21085695	pubmed	21085695	create date:2010/11/19 | first author:Cui ML
The DNA methylome of human peripheral blood mononuclear cells.	/pubmed/21085693	Li Y, Zhu J, Tian G, Li N, Li Q, Ye M, Zheng H, Yu J, Wu H, Sun J, Zhang H, Chen Q, Luo R, Chen M, He Y, Jin X, Zhang Q, Yu C, Zhou G, Sun J, Huang Y, Zheng H, et al.	PLoS Biol. 2010 Nov 9;8(11):e1000533.	PLoS Biol. 2010	PubMed	citation	PMID:21085693	pubmed	21085693	create date:2010/11/19 | first author:Li Y
Genetic control of organ shape and tissue polarity.	/pubmed/21085690	Green AA, Kennaway JR, Hanna AI, Bangham JA, Coen E.	PLoS Biol. 2010 Nov 9;8(11):e1000537.	PLoS Biol. 2010	PubMed	citation	PMID:21085690	pubmed	21085690	create date:2010/11/19 | first author:Green AA
Ancient DNA from European early neolithic farmers reveals their near eastern affinities.	/pubmed/21085689	Haak W, Balanovsky O, Sanchez JJ, Koshel S, Zaporozhchenko V, Adler CJ, Der Sarkissian CS, Brandt G, Schwarz C, Nicklisch N, Dresely V, Fritsch B, Balanovska E, Villems R, Meller H, Alt KW, Cooper A; Members of the Genographic Consortium.	PLoS Biol. 2010 Nov 9;8(11):e1000536.	PLoS Biol. 2010	PubMed	citation	PMID:21085689	pubmed	21085689	create date:2010/11/19 | first author:Haak W
Ancient DNA indicates farmers, not just farming, spread West.	/pubmed/21085688	Robinson R.	PLoS Biol. 2010 Nov 9;8(11):e1000535. No abstract available.	PLoS Biol. 2010	PubMed	citation	PMID:21085688	pubmed	21085688	create date:2010/11/19 | first author:Robinson R
Epigenetics of royalty.	/pubmed/21072243	Chittka A, Chittka L.	PLoS Biol. 2010 Nov 2;8(11):e1000532. No abstract available.	PLoS Biol. 2010	PubMed	citation	PMID:21072243	pubmed	21072243	create date:2010/11/13 | first author:Chittka A
Microglial interactions with synapses are modulated by visual experience.	/pubmed/21072242	Tremblay MÈ, Lowery RL, Majewska AK.	PLoS Biol. 2010 Nov 2;8(11):e1000527.	PLoS Biol. 2010	PubMed	citation	PMID:21072242	pubmed	21072242	create date:2010/11/13 | first author:Tremblay MÈ
Control of transcription by cell size.	/pubmed/21072241	Wu CY, Rolfe PA, Gifford DK, Fink GR.	PLoS Biol. 2010 Nov 2;8(11):e1000523.	PLoS Biol. 2010	PubMed	citation	PMID:21072241	pubmed	21072241	create date:2010/11/13 | first author:Wu CY
WRAP53 is essential for Cajal body formation and for targeting the survival of motor neuron complex to Cajal bodies.	/pubmed/21072240	Mahmoudi S, Henriksson S, Weibrecht I, Smith S, Söderberg O, Strömblad S, Wiman KG, Farnebo M.	PLoS Biol. 2010 Nov 2;8(11):e1000521.	PLoS Biol. 2010	PubMed	citation	PMID:21072240	pubmed	21072240	create date:2010/11/13 | first author:Mahmoudi S
The honey bee epigenomes: differential methylation of brain DNA in queens and workers.	/pubmed/21072239	Lyko F, Foret S, Kucharski R, Wolf S, Falckenhayn C, Maleszka R.	PLoS Biol. 2010 Nov 2;8(11):e1000506. Erratum in: PLoS Biol. 2011;9(1). doi: 10.1371/annotation/2db9ee19-faa4-43f2-af7a-c8aeacca8037.	PLoS Biol. 2010	PubMed	citation	PMID:21072239	pubmed	21072239	create date:2010/11/13 | first author:Lyko F
Quiescent fibroblasts exhibit high metabolic activity.	/pubmed/21049082	Lemons JM, Feng XJ, Bennett BD, Legesse-Miller A, Johnson EL, Raitman I, Pollina EA, Rabitz HA, Rabinowitz JD, Coller HA.	PLoS Biol. 2010 Oct 19;8(10):e1000514.	PLoS Biol. 2010	PubMed	citation	PMID:21049082	pubmed	21049082	create date:2010/11/05 | first author:Lemons JM
A protein inventory of human ribosome biogenesis reveals an essential function of exportin 5 in 60S subunit export.	/pubmed/21048991	Wild T, Horvath P, Wyler E, Widmann B, Badertscher L, Zemp I, Kozak K, Csucs G, Lund E, Kutay U.	PLoS Biol. 2010 Oct 26;8(10):e1000522.	PLoS Biol. 2010	PubMed	citation	PMID:21048991	pubmed	21048991	create date:2010/11/05 | first author:Wild T
Making marine life count: a new baseline for policy.	/pubmed/21048985	Williams MJ, Ausubel J, Poiner I, Garcia SM, Baker DJ, Clark MR, Mannix H, Yarincik K, Halpin PN.	PLoS Biol. 2010 Oct 26;8(10):e1000531.	PLoS Biol. 2010	PubMed	citation	PMID:21048985	pubmed	21048985	create date:2010/11/05 | first author:Williams MJ
Non-canonical NF-κB activation and abnormal B cell accumulation in mice expressing ubiquitin protein ligase-inactive c-IAP2.	/pubmed/21048983	Conze DB, Zhao Y, Ashwell JD.	PLoS Biol. 2010 Oct 26;8(10):e1000518.	PLoS Biol. 2010	PubMed	citation	PMID:21048983	pubmed	21048983	create date:2010/11/05 | first author:Conze DB
Field studies reveal strong postmating isolation between ecologically divergent butterfly populations.	/pubmed/21048982	McBride CS, Singer MC.	PLoS Biol. 2010 Oct 26;8(10):e1000529.	PLoS Biol. 2010	PubMed	citation	PMID:21048982	pubmed	21048982	create date:2010/11/05 | first author:McBride CS
iCLIP predicts the dual splicing effects of TIA-RNA interactions.	/pubmed/21048981	Wang Z, Kayikci M, Briese M, Zarnack K, Luscombe NM, Rot G, Zupan B, Curk T, Ule J.	PLoS Biol. 2010 Oct 26;8(10):e1000530.	PLoS Biol. 2010	PubMed	citation	PMID:21048981	pubmed	21048981	create date:2010/11/05 | first author:Wang Z
Parallel lives.	/pubmed/21048980	Meadows R.	PLoS Biol. 2010 Oct 26;8(10):e1000528. No abstract available.	PLoS Biol. 2010	PubMed	citation	PMID:21048980	pubmed	21048980	create date:2010/11/05 | first author:Meadows R
Stress may drive plant patterns.	/pubmed/20976101	Meadows R.	PLoS Biol. 2010 Oct 19;8(10):e1000517. No abstract available.	PLoS Biol. 2010	PubMed	citation	PMID:20976101	pubmed	20976101	create date:2010/10/27 | first author:Meadows R
Parasite evolution and life history theory.	/pubmed/20976100	Kochin BF, Bull JJ, Antia R.	PLoS Biol. 2010 Oct 19;8(10):e1000524. No abstract available.	PLoS Biol. 2010	PubMed	citation	PMID:20976100	pubmed	20976100	create date:2010/10/27 | first author:Kochin BF
Filarial parasites develop faster and reproduce earlier in response to host immune effectors that determine filarial life expectancy.	/pubmed/20976099	Babayan SA, Read AF, Lawrence RA, Bain O, Allen JE.	PLoS Biol. 2010 Oct 19;8(10):e1000525.	PLoS Biol. 2010	PubMed	citation	PMID:20976099	pubmed	20976099	create date:2010/10/27 | first author:Babayan SA
Trying to avoid your sister.	/pubmed/20976046	Lao JP, Hunter N.	PLoS Biol. 2010 Oct 19;8(10):e1000519. No abstract available.	PLoS Biol. 2010	PubMed	citation	PMID:20976046	pubmed	20976046	create date:2010/10/27 | first author:Lao JP
Frequent and efficient use of the sister chromatid for DNA double-strand break repair during budding yeast meiosis.	/pubmed/20976044	Goldfarb T, Lichten M.	PLoS Biol. 2010 Oct 19;8(10):e1000520.	PLoS Biol. 2010	PubMed	citation	PMID:20976044	pubmed	20976044	create date:2010/10/27 | first author:Goldfarb T
Alignment between PIN1 polarity and microtubule orientation in the shoot apical meristem reveals a tight coupling between morphogenesis and auxin transport.	/pubmed/20976043	Heisler MG, Hamant O, Krupinski P, Uyttewaal M, Ohno C, Jönsson H, Traas J, Meyerowitz EM.	PLoS Biol. 2010 Oct 19;8(10):e1000516.	PLoS Biol. 2010	PubMed	citation	PMID:20976043	pubmed	20976043	create date:2010/10/27 | first author:Heisler MG
Emergence of noise-induced oscillations in the central circadian pacemaker.	/pubmed/20967239	Ko CH, Yamada YR, Welsh DK, Buhr ED, Liu AC, Zhang EE, Ralph MR, Kay SA, Forger DB, Takahashi JS.	PLoS Biol. 2010 Oct 12;8(10):e1000513. Erratum in: PLoS Biol. 2010;8(10) doi: 10.1371/annotation/45e0bb8b-69bd-4ba0-bb9e-6641bce10fc6..	PLoS Biol. 2010	PubMed	citation	PMID:20967239	pubmed	20967239	create date:2010/10/23 | first author:Ko CH
Title	URL	Description	Details	ShortDetails	Resource	Type	Identifiers	Db	EntrezUID	Properties
Genome-wide analyses reveal a role for peptide hormones in planarian germline development.	/pubmed/20967238	Collins JJ 3rd, Hou X, Romanova EV, Lambrus BG, Miller CM, Saberi A, Sweedler JV, Newmark PA.	PLoS Biol. 2010 Oct 12;8(10):e1000509.	PLoS Biol. 2010	PubMed	citation	PMID:20967238	pubmed	20967238	create date:2010/10/23 | first author:Collins JJ 3rd
Fission yeast cells undergo nuclear division in the absence of spindle microtubules.	/pubmed/20967237	Castagnetti S, Oliferenko S, Nurse P.	PLoS Biol. 2010 Oct 12;8(10):e1000512.	PLoS Biol. 2010	PubMed	citation	PMID:20967237	pubmed	20967237	create date:2010/10/23 | first author:Castagnetti S
Nuclear fission without microtubules--a return to the past?	/pubmed/20967236	Heller K.	PLoS Biol. 2010 Oct 12;8(10):e1000515. No abstract available.	PLoS Biol. 2010	PubMed	citation	PMID:20967236	pubmed	20967236	create date:2010/10/23 | first author:Heller K
Day and night: circadian rhythms in worms.	/pubmed/20967233	Jones R.	PLoS Biol. 2010 Oct 12;8(10):e1000511. No abstract available.	PLoS Biol. 2010	PubMed	citation	PMID:20967233	pubmed	20967233	create date:2010/10/23 | first author:Jones R
Subtle alterations in PCNA-partner interactions severely impair DNA replication and repair.	/pubmed/20967232	Fridman Y, Palgi N, Dovrat D, Ben-Aroya S, Hieter P, Aharoni A.	PLoS Biol. 2010 Oct 12;8(10):e1000507.	PLoS Biol. 2010	PubMed	citation	PMID:20967232	pubmed	20967232	create date:2010/10/23 | first author:Fridman Y
Genome-wide analysis of light- and temperature-entrained circadian transcripts in Caenorhabditis elegans.	/pubmed/20967231	van der Linden AM, Beverly M, Kadener S, Rodriguez J, Wasserman S, Rosbash M, Sengupta P.	PLoS Biol. 2010 Oct 12;8(10):e1000503.	PLoS Biol. 2010	PubMed	citation	PMID:20967231	pubmed	20967231	create date:2010/10/23 | first author:van der Linden AM
Ask a biologist: bringing science to the public.	/pubmed/20967230	Kazilek C.	PLoS Biol. 2010 Oct 12;8(10):e1000458. No abstract available.	PLoS Biol. 2010	PubMed	citation	PMID:20967230	pubmed	20967230	create date:2010/10/23 | first author:Kazilek C
Open education, open minds.	/pubmed/20959868	Kerfeld CA, Gross L.	PLoS Biol. 2010 Oct 5;8(10). pii: e1000508. No abstract available.	PLoS Biol. 2010	PubMed	citation	PMID:20959868	pubmed	20959868	create date:2010/10/21 | first author:Kerfeld CA
In living color: bacterial pigments as an untapped resource in the classroom and beyond.	/pubmed/20957190	Charkoudian LK, Fitzgerald JT, Khosla C, Champlin A.	PLoS Biol. 2010 Oct 5;8(10). pii: e1000510. No abstract available.	PLoS Biol. 2010	PubMed	citation	PMID:20957190	pubmed	20957190	create date:2010/10/20 | first author:Charkoudian LK
Protein evolution by molecular tinkering: diversification of the nuclear receptor superfamily from a ligand-dependent ancestor.	/pubmed/20957188	Bridgham JT, Eick GN, Larroux C, Deshpande K, Harms MJ, Gauthier ME, Ortlund EA, Degnan BM, Thornton JW.	PLoS Biol. 2010 Oct 5;8(10). pii: e1000497.	PLoS Biol. 2010	PubMed	citation	PMID:20957188	pubmed	20957188	create date:2010/10/20 | first author:Bridgham JT
The DNA/RNA-dependent RNA polymerase QDE-1 generates aberrant RNA and dsRNA for RNAi in a process requiring replication protein A and a DNA helicase.	/pubmed/20957187	Lee HC, Aalto AP, Yang Q, Chang SS, Huang G, Fisher D, Cha J, Poranen MM, Bamford DH, Liu Y.	PLoS Biol. 2010 Oct 5;8(10). pii: e1000496.	PLoS Biol. 2010	PubMed	citation	PMID:20957187	pubmed	20957187	create date:2010/10/20 | first author:Lee HC
Polarized secretion of Drosophila EGFR ligand from photoreceptor neurons is controlled by ER localization of the ligand-processing machinery.	/pubmed/20957186	Yogev S, Schejter ED, Shilo BZ.	PLoS Biol. 2010 Oct 5;8(10). pii: e1000505.	PLoS Biol. 2010	PubMed	citation	PMID:20957186	pubmed	20957186	create date:2010/10/20 | first author:Yogev S
Chromosomal redistribution of male-biased genes in mammalian evolution with two bursts of gene gain on the X chromosome.	/pubmed/20957185	Zhang YE, Vibranovski MD, Landback P, Marais GA, Long M.	PLoS Biol. 2010 Oct 5;8(10). pii: e1000494.	PLoS Biol. 2010	PubMed	citation	PMID:20957185	pubmed	20957185	create date:2010/10/20 | first author:Zhang YE
An integrated micro- and macroarchitectural analysis of the Drosophila brain by computer-assisted serial section electron microscopy.	/pubmed/20957184	Cardona A, Saalfeld S, Preibisch S, Schmid B, Cheng A, Pulokas J, Tomancak P, Hartenstein V.	PLoS Biol. 2010 Oct 5;8(10). pii: e1000502.	PLoS Biol. 2010	PubMed	citation	PMID:20957184	pubmed	20957184	create date:2010/10/20 | first author:Cardona A
Axonal signaling proteins take the ER highway.	/pubmed/20957183	Robinson R.	PLoS Biol. 2010 Oct 5;8(10). pii: e1000504. No abstract available.	PLoS Biol. 2010	PubMed	citation	PMID:20957183	pubmed	20957183	create date:2010/10/20 | first author:Robinson R
How and why chromosome inversions evolve.	/pubmed/20927412	Kirkpatrick M.	PLoS Biol. 2010 Sep 28;8(9). pii: e1000501. No abstract available.	PLoS Biol. 2010	PubMed	citation	PMID:20927412	pubmed	20927412	create date:2010/10/12 | first author:Kirkpatrick M
A widespread chromosomal inversion polymorphism contributes to a major life-history transition, local adaptation, and reproductive isolation.	/pubmed/20927411	Lowry DB, Willis JH.	PLoS Biol. 2010 Sep 28;8(9). pii: e1000500.	PLoS Biol. 2010	PubMed	citation	PMID:20927411	pubmed	20927411	create date:2010/10/12 | first author:Lowry DB
Inferring the dynamics of diversification: a coalescent approach.	/pubmed/20927410	Morlon H, Potts MD, Plotkin JB.	PLoS Biol. 2010 Sep 28;8(9). pii: e1000493.	PLoS Biol. 2010	PubMed	citation	PMID:20927410	pubmed	20927410	create date:2010/10/12 | first author:Morlon H
Desynchronization of neocortical networks by asynchronous release of GABA at autaptic and synaptic contacts from fast-spiking interneurons.	/pubmed/20927409	Manseau F, Marinelli S, Méndez P, Schwaller B, Prince DA, Huguenard JR, Bacci A.	PLoS Biol. 2010 Sep 28;8(9). pii: e1000492.	PLoS Biol. 2010	PubMed	citation	PMID:20927409	pubmed	20927409	create date:2010/10/12 | first author:Manseau F
The transforming parasite Theileria co-opts host cell mitotic and central spindles to persist in continuously dividing cells.	/pubmed/20927361	von Schubert C, Xue G, Schmuckli-Maurer J, Woods KL, Nigg EA, Dobbelaere DA.	PLoS Biol. 2010 Sep 28;8(9). pii: e1000499.	PLoS Biol. 2010	PubMed	citation	PMID:20927361	pubmed	20927361	create date:2010/10/12 | first author:von Schubert C
Clever cattle parasite captures cell division machinery.	/pubmed/20927360	Inman M.	PLoS Biol. 2010 Sep 28;8(9). pii: e1000498. No abstract available.	PLoS Biol. 2010	PubMed	citation	PMID:20927360	pubmed	20927360	create date:2010/10/12 | first author:Inman M
Genomic fossils calibrate the long-term evolution of hepadnaviruses.	/pubmed/20927357	Gilbert C, Feschotte C.	PLoS Biol. 2010 Sep 28;8(9). pii: e1000495.	PLoS Biol. 2010	PubMed	citation	PMID:20927357	pubmed	20927357	create date:2010/10/12 | first author:Gilbert C
Creative research science experiences for high school students.	/pubmed/20877717	Hammond C, Karlin D, Thimonier J.	PLoS Biol. 2010 Sep 21;8(9). pii: e1000447.	PLoS Biol. 2010	PubMed	citation	PMID:20877717	pubmed	20877717	create date:2010/09/30 | first author:Hammond C
Post-stroke inhibition of induced NADPH oxidase type 4 prevents oxidative stress and neurodegeneration.	/pubmed/20877715	Kleinschnitz C, Grund H, Wingler K, Armitage ME, Jones E, Mittal M, Barit D, Schwarz T, Geis C, Kraft P, Barthel K, Schuhmann MK, Herrmann AM, Meuth SG, Stoll G, Meurer S, Schrewe A, Becker L, Gailus-Durner V, Fuchs H, Klopstock T, de Angelis MH, et al.	PLoS Biol. 2010 Sep 21;8(9). pii: e1000479.	PLoS Biol. 2010	PubMed	citation	PMID:20877715	pubmed	20877715	create date:2010/09/30 | first author:Kleinschnitz C
Broca's region: novel organizational principles and multiple receptor mapping.	/pubmed/20877713	Amunts K, Lenzen M, Friederici AD, Schleicher A, Morosan P, Palomero-Gallagher N, Zilles K.	PLoS Biol. 2010 Sep 21;8(9). pii: e1000489.	PLoS Biol. 2010	PubMed	citation	PMID:20877713	pubmed	20877713	create date:2010/09/30 | first author:Amunts K
Stochastic E2F activation and reconciliation of phenomenological cell-cycle models.	/pubmed/20877711	Lee TJ, Yao G, Bennett DC, Nevins JR, You L.	PLoS Biol. 2010 Sep 21;8(9). pii: e1000488.	PLoS Biol. 2010	PubMed	citation	PMID:20877711	pubmed	20877711	create date:2010/09/30 | first author:Lee TJ
A key commitment step in erythropoiesis is synchronized with the cell cycle clock through mutual inhibition between PU.1 and S-phase progression.	/pubmed/20877475	Pop R, Shearstone JR, Shen Q, Liu Y, Hallstrom K, Koulnis M, Gribnau J, Socolovsky M.	PLoS Biol. 2010 Sep 21;8(9). pii: e1000484.	PLoS Biol. 2010	PubMed	citation	PMID:20877475	pubmed	20877475	create date:2010/09/30 | first author:Pop R
NOX4: a guilty party in stroke damage.	/pubmed/20877473	Sedwick C.	PLoS Biol. 2010 Sep 21;8(9). pii: e1000478. No abstract available.	PLoS Biol. 2010	PubMed	citation	PMID:20877473	pubmed	20877473	create date:2010/09/30 | first author:Sedwick C
The upside of slackers.	/pubmed/20856908	Meadows R.	PLoS Biol. 2010 Sep 14;8(9). pii: e1000487. No abstract available.	PLoS Biol. 2010	PubMed	citation	PMID:20856908	pubmed	20856908	create date:2010/09/22 | first author:Meadows R
A mixture of cheats" and "co-operators" can enable maximal group benefit."	/pubmed/20856906	MaClean RC, Fuentes-Hernandez A, Greig D, Hurst LD, Gudelj I.	PLoS Biol. 2010 Sep 14;8(9). pii: e1000486.	PLoS Biol. 2010	PubMed	citation	PMID:20856906	pubmed	20856906	create date:2010/09/22 | first author:MaClean RC
Complete structural model of Escherichia coli RNA polymerase from a hybrid approach.	/pubmed/20856905	Opalka N, Brown J, Lane WJ, Twist KA, Landick R, Asturias FJ, Darst SA.	PLoS Biol. 2010 Sep 14;8(9). pii: e1000483.	PLoS Biol. 2010	PubMed	citation	PMID:20856905	pubmed	20856905	create date:2010/09/22 | first author:Opalka N
Bringing the tiger back from the brink-the six percent solution.	/pubmed/20856904	Walston J, Robinson JG, Bennett EL, Breitenmoser U, da Fonseca GA, Goodrich J, Gumal M, Hunter L, Johnson A, Karanth KU, Leader-Williams N, Mackinnon K, Miquelle D, Pattanavibool A, Poole C, Rabinowitz A, Smith JL, Stokes EJ, Stuart SN, Vongkhamheng C, Wibisono H.	PLoS Biol. 2010 Sep 14;8(9). pii: e1000485. No abstract available.	PLoS Biol. 2010	PubMed	citation	PMID:20856904	pubmed	20856904	create date:2010/09/22 | first author:Walston J
Attenuated T cell responses to a high-potency ligand in vivo.	/pubmed/20856903	Corse E, Gottschalk RA, Krogsgaard M, Allison JP.	PLoS Biol. 2010 Sep 14;8(9). pii: e1000481.	PLoS Biol. 2010	PubMed	citation	PMID:20856903	pubmed	20856903	create date:2010/09/22 | first author:Corse E
Polymorphic cis- and trans-regulation of human gene expression.	/pubmed/20856902	Cheung VG, Nayak RR, Wang IX, Elwyn S, Cousins SM, Morley M, Spielman RS.	PLoS Biol. 2010 Sep 14;8(9). pii: e1000480.	PLoS Biol. 2010	PubMed	citation	PMID:20856902	pubmed	20856902	create date:2010/09/22 | first author:Cheung VG
The Goldilocks model for TCR-too much attraction might not be best for vaccine design.	/pubmed/20856901	Slansky JE, Jordan KR.	PLoS Biol. 2010 Sep 14;8(9). pii: e1000482. No abstract available.	PLoS Biol. 2010	PubMed	citation	PMID:20856901	pubmed	20856901	create date:2010/09/22 | first author:Slansky JE
Arms and the man: the problem of symmetric growth.	/pubmed/20838659	Wolpert L.	PLoS Biol. 2010 Sep 7;8(9). pii: e1000477. No abstract available.	PLoS Biol. 2010	PubMed	citation	PMID:20838659	pubmed	20838659	create date:2010/09/15 | first author:Wolpert L
A senescence-like cell-cycle arrest occurs during megakaryocytic maturation: implications for physiological and pathological megakaryocytic proliferation.	/pubmed/20838657	Besancenot R, Chaligné R, Tonetti C, Pasquier F, Marty C, Lécluse Y, Vainchenker W, Constantinescu SN, Giraudier S.	PLoS Biol. 2010 Sep 7;8(9). pii: e1000476.	PLoS Biol. 2010	PubMed	citation	PMID:20838657	pubmed	20838657	create date:2010/09/15 | first author:Besancenot R
Multi-platform next-generation sequencing of the domestic turkey (Meleagris gallopavo): genome assembly and analysis.	/pubmed/20838655	Dalloul RA, Long JA, Zimin AV, Aslam L, Beal K, Blomberg Le Ann, Bouffard P, Burt DW, Crasta O, Crooijmans RP, Cooper K, Coulombe RA, De S, Delany ME, Dodgson JB, Dong JJ, Evans C, Frederickson KM, Flicek P, Florea L, Folkerts O, Groenen MA, et al.	PLoS Biol. 2010 Sep 7;8(9). pii: e1000475.	PLoS Biol. 2010	PubMed	citation	PMID:20838655	pubmed	20838655	create date:2010/09/15 | first author:Dalloul RA
Quiet down now: how excitatory neurons inhibit one another.	/pubmed/20838654	Robinson R.	PLoS Biol. 2010 Sep 7;8(9). pii: e1000474. No abstract available.	PLoS Biol. 2010	PubMed	citation	PMID:20838654	pubmed	20838654	create date:2010/09/15 | first author:Robinson R
Brief bursts self-inhibit and correlate the pyramidal network.	/pubmed/20838653	Berger TK, Silberberg G, Perin R, Markram H.	PLoS Biol. 2010 Sep 7;8(9). pii: e1000473.	PLoS Biol. 2010	PubMed	citation	PMID:20838653	pubmed	20838653	create date:2010/09/15 | first author:Berger TK
A global census of fission yeast deubiquitinating enzyme localization and interaction networks reveals distinct compartmentalization profiles and overlapping functions in endocytosis and polarity.	/pubmed/20838651	Kouranti I, McLean JR, Feoktistova A, Liang P, Johnson AE, Roberts-Galbraith RH, Gould KL.	PLoS Biol. 2010 Sep 7;8(9). pii: e1000471.	PLoS Biol. 2010	PubMed	citation	PMID:20838651	pubmed	20838651	create date:2010/09/15 | first author:Kouranti I
Finding the right questions: exploratory pathway analysis to enhance biological discovery in large datasets.	/pubmed/20824171	Kelder T, Conklin BR, Evelo CT, Pico AR.	PLoS Biol. 2010 Aug 31;8(8). pii: e1000472.	PLoS Biol. 2010	PubMed	citation	PMID:20824171	pubmed	20824171	create date:2010/09/09 | first author:Kelder T
Precise temperature compensation of phase in a rhythmic motor pattern.	/pubmed/20824168	Tang LS, Goeritz ML, Caplan JS, Taylor AL, Fisek M, Marder E.	PLoS Biol. 2010 Aug 31;8(8). pii: e1000469.	PLoS Biol. 2010	PubMed	citation	PMID:20824168	pubmed	20824168	create date:2010/09/09 | first author:Tang LS
Firing hot, firing cold: how poikilotherms compensate for temperature swings.	/pubmed/20824167	Robinson R.	PLoS Biol. 2010 Aug 31;8(8). pii: e1000470. No abstract available.	PLoS Biol. 2010	PubMed	citation	PMID:20824167	pubmed	20824167	create date:2010/09/09 | first author:Robinson R
The perilipin homologue, lipid storage droplet 2, regulates sleep homeostasis and prevents learning impairments following sleep loss.	/pubmed/20824166	Thimgan MS, Suzuki Y, Seugnet L, Gottschalk L, Shaw PJ.	PLoS Biol. 2010 Aug 31;8(8). pii: e1000466.	PLoS Biol. 2010	PubMed	citation	PMID:20824166	pubmed	20824166	create date:2010/09/09 | first author:Thimgan MS
The somatic reproductive tissues of C. elegans promote longevity through steroid hormone signaling.	/pubmed/20824162	Yamawaki TM, Berman JR, Suchanek-Kavipurapu M, McCormick M, Gaglia MM, Lee SJ, Kenyon C.	PLoS Biol. 2010 Aug 31;8(8). pii: e1000468.	PLoS Biol. 2010	PubMed	citation	PMID:20824162	pubmed	20824162	create date:2010/09/09 | first author:Yamawaki TM
Distinct olfactory signaling mechanisms in the malaria vector mosquito Anopheles gambiae.	/pubmed/20824161	Liu C, Pitts RJ, Bohbot JD, Jones PL, Wang G, Zwiebel LJ.	PLoS Biol. 2010 Aug 31;8(8). pii: e1000467.	PLoS Biol. 2010	PubMed	citation	PMID:20824161	pubmed	20824161	create date:2010/09/09 | first author:Liu C
Prox1 is required for granule cell maturation and intermediate progenitor maintenance during brain neurogenesis.	/pubmed/20808958	Lavado A, Lagutin OV, Chow LM, Baker SJ, Oliver G.	PLoS Biol. 2010 Aug 17;8(8). pii: e1000460.	PLoS Biol. 2010	PubMed	citation	PMID:20808958	pubmed	20808958	create date:2010/09/03 | first author:Lavado A
We all gotta go sometime.	/pubmed/20808954	Meadows R.	PLoS Biol. 2010 Aug 17;8(8). pii: e1000455. No abstract available.	PLoS Biol. 2010	PubMed	citation	PMID:20808954	pubmed	20808954	create date:2010/09/03 | first author:Meadows R
Aging in a long-lived clonal tree.	/pubmed/20808953	Ally D, Ritland K, Otto SP.	PLoS Biol. 2010 Aug 17;8(8). pii: e1000454.	PLoS Biol. 2010	PubMed	citation	PMID:20808953	pubmed	20808953	create date:2010/09/03 | first author:Ally D
Title	URL	Description	Details	ShortDetails	Resource	Type	Identifiers	Db	EntrezUID	Properties
MLL2 is required in oocytes for bulk histone 3 lysine 4 trimethylation and transcriptional silencing.	/pubmed/20808952	Andreu-Vieyra CV, Chen R, Agno JE, Glaser S, Anastassiadis K, Stewart AF, Matzuk MM.	PLoS Biol. 2010 Aug 17;8(8). pii: e1000453.	PLoS Biol. 2010	PubMed	citation	PMID:20808952	pubmed	20808952	create date:2010/09/03 | first author:Andreu-Vieyra CV
Quantitative analysis of the Drosophila segmentation regulatory network using pattern generating potentials.	/pubmed/20808951	Kazemian M, Blatti C, Richards A, McCutchan M, Wakabayashi-Ito N, Hammonds AS, Celniker SE, Kumar S, Wolfe SA, Brodsky MH, Sinha S.	PLoS Biol. 2010 Aug 17;8(8). pii: e1000456.	PLoS Biol. 2010	PubMed	citation	PMID:20808951	pubmed	20808951	create date:2010/09/03 | first author:Kazemian M
IL-6 and IL-10 anti-inflammatory activity links exercise to hypothalamic insulin and leptin sensitivity through IKKbeta and ER stress inhibition.	/pubmed/20808781	Ropelle ER, Flores MB, Cintra DE, Rocha GZ, Pauli JR, Morari J, de Souza CT, Moraes JC, Prada PO, Guadagnini D, Marin RM, Oliveira AG, Augusto TM, Carvalho HF, Velloso LA, Saad MJ, Carvalheira JB.	PLoS Biol. 2010 Aug 24;8(8). pii: e1000465.	PLoS Biol. 2010	PubMed	citation	PMID:20808781	pubmed	20808781	create date:2010/09/03 | first author:Ropelle ER
Mens sana in corpore sano": exercise and hypothalamic ER stress."	/pubmed/20808779	Martínez de Morentin PB, López M.	PLoS Biol. 2010 Aug 24;8(8). pii: e1000464. No abstract available.	PLoS Biol. 2010	PubMed	citation	PMID:20808779	pubmed	20808779	create date:2010/09/03 | first author:Martínez de Morentin PB
TRIMming SIV Transmission between Species.	/pubmed/20808777	Sedwick C.	PLoS Biol. 2010 Aug 24;8(8). pii: e1000463. No abstract available.	PLoS Biol. 2010	PubMed	citation	PMID:20808777	pubmed	20808777	create date:2010/09/03 | first author:Sedwick C
TRIM5 suppresses cross-species transmission of a primate immunodeficiency virus and selects for emergence of resistant variants in the new species.	/pubmed/20808775	Kirmaier A, Wu F, Newman RM, Hall LR, Morgan JS, O'Connor S, Marx PA, Meythaler M, Goldstein S, Buckler-White A, Kaur A, Hirsch VM, Johnson WE.	PLoS Biol. 2010 Aug 24;8(8). pii: e1000462.	PLoS Biol. 2010	PubMed	citation	PMID:20808775	pubmed	20808775	create date:2010/09/03 | first author:Kirmaier A
A complete developmental sequence of a Drosophila neuronal lineage as revealed by twin-spot MARCM.	/pubmed/20808769	Yu HH, Kao CF, He Y, Ding P, Kao JC, Lee T.	PLoS Biol. 2010 Aug 24;8(8). pii: e1000461.	PLoS Biol. 2010	PubMed	citation	PMID:20808769	pubmed	20808769	create date:2010/09/03 | first author:Yu HH
Tyrosine-phosphorylated caveolin-1 blocks bacterial uptake by inducing Vav2-RhoA-mediated cytoskeletal rearrangements.	/pubmed/20808760	Boettcher JP, Kirchner M, Churin Y, Kaushansky A, Pompaiah M, Thorn H, Brinkmann V, Macbeath G, Meyer TF.	PLoS Biol. 2010 Aug 24;8(8). pii: e1000457.	PLoS Biol. 2010	PubMed	citation	PMID:20808760	pubmed	20808760	create date:2010/09/03 | first author:Boettcher JP
A simple genetic architecture underlies morphological variation in dogs.	/pubmed/20711490	Boyko AR, Quignon P, Li L, Schoenebeck JJ, Degenhardt JD, Lohmueller KE, Zhao K, Brisbin A, Parker HG, vonHoldt BM, Cargill M, Auton A, Reynolds A, Elkahloun AG, Castelhano M, Mosher DS, Sutter NB, Johnson GS, Novembre J, Hubisz MJ, Siepel A, Wayne RK, et al.	PLoS Biol. 2010 Aug 10;8(8):e1000451.	PLoS Biol. 2010	PubMed	citation	PMID:20711490	pubmed	20711490	create date:2010/08/17 | first author:Boyko AR
A dog's eye view of morphological diversity.	/pubmed/20711480	Gross L.	PLoS Biol. 2010 Aug 10;8(8):e1000452. No abstract available.	PLoS Biol. 2010	PubMed	citation	PMID:20711480	pubmed	20711480	create date:2010/08/17 | first author:Gross L
Protein aggregation increases with age.	/pubmed/20711479	Jones R.	PLoS Biol. 2010 Aug 10;8(8):e1000449. No abstract available.	PLoS Biol. 2010	PubMed	citation	PMID:20711479	pubmed	20711479	create date:2010/08/17 | first author:Jones R
Incorporating genomics and bioinformatics across the life sciences curriculum.	/pubmed/20711478	Ditty JL, Kvaal CA, Goodner B, Freyermuth SK, Bailey C, Britton RA, Gordon SG, Heinhorst S, Reed K, Xu Z, Sanders-Lorenz ER, Axen S, Kim E, Johns M, Scott K, Kerfeld CA.	PLoS Biol. 2010 Aug 10;8(8):e1000448. No abstract available.	PLoS Biol. 2010	PubMed	citation	PMID:20711478	pubmed	20711478	create date:2010/08/17 | first author:Ditty JL
Widespread protein aggregation as an inherent part of aging in C. elegans.	/pubmed/20711477	David DC, Ollikainen N, Trinidad JC, Cary MP, Burlingame AL, Kenyon C.	PLoS Biol. 2010 Aug 10;8(8):e1000450.	PLoS Biol. 2010	PubMed	citation	PMID:20711477	pubmed	20711477	create date:2010/08/17 | first author:David DC
Foxp1 and lhx1 coordinate motor neuron migration with axon trajectory choice by gating Reelin signalling.	/pubmed/20711475	Palmesino E, Rousso DL, Kao TJ, Klar A, Laufer E, Uemura O, Okamoto H, Novitch BG, Kania A.	PLoS Biol. 2010 Aug 10;8(8):e1000446.	PLoS Biol. 2010	PubMed	citation	PMID:20711475	pubmed	20711475	create date:2010/08/17 | first author:Palmesino E
Auditory cortex tracks both auditory and visual stimulus dynamics using low-frequency neuronal phase modulation.	/pubmed/20711473	Luo H, Liu Z, Poeppel D.	PLoS Biol. 2010 Aug 10;8(8):e1000445.	PLoS Biol. 2010	PubMed	citation	PMID:20711473	pubmed	20711473	create date:2010/08/17 | first author:Luo H
A new type of proton coordination in an F(1)F(o)-ATP synthase rotor ring.	/pubmed/20689804	Preiss L, Yildiz O, Hicks DB, Krulwich TA, Meier T.	PLoS Biol. 2010 Aug 3;8(8):e1000443.	PLoS Biol. 2010	PubMed	citation	PMID:20689804	pubmed	20689804	create date:2010/08/07 | first author:Preiss L
Rac1-dependent collective cell migration is required for specification of the anterior-posterior body axis of the mouse.	/pubmed/20689803	Migeotte I, Omelchenko T, Hall A, Anderson KV.	PLoS Biol. 2010 Aug 3;8(8):e1000442.	PLoS Biol. 2010	PubMed	citation	PMID:20689803	pubmed	20689803	create date:2010/08/07 | first author:Migeotte I
Motor preparatory activity in posterior parietal cortex is modulated by subjective absolute value.	/pubmed/20689802	Iyer A, Lindner A, Kagan I, Andersen RA.	PLoS Biol. 2010 Aug 3;8(8):e1000444.	PLoS Biol. 2010	PubMed	citation	PMID:20689802	pubmed	20689802	create date:2010/08/07 | first author:Iyer A
A short receptor downregulates JAK/STAT signalling to control the Drosophila cellular immune response.	/pubmed/20689801	Makki R, Meister M, Pennetier D, Ubeda JM, Braun A, Daburon V, Krzemień J, Bourbon HM, Zhou R, Vincent A, Crozatier M.	PLoS Biol. 2010 Aug 3;8(8):e1000441.	PLoS Biol. 2010	PubMed	citation	PMID:20689801	pubmed	20689801	create date:2010/08/07 | first author:Makki R
Structural and biochemical characterization of the human cyclophilin family of peptidyl-prolyl isomerases.	/pubmed/20676357	Davis TL, Walker JR, Campagna-Slater V, Finerty PJ, Paramanathan R, Bernstein G, MacKenzie F, Tempel W, Ouyang H, Lee WH, Eisenmesser EZ, Dhe-Paganon S.	PLoS Biol. 2010 Jul 27;8(7):e1000439.	PLoS Biol. 2010	PubMed	citation	PMID:20676357	pubmed	20676357	create date:2010/08/03 | first author:Davis TL
Tracking marsupial evolution using archaic genomic retroposon insertions.	/pubmed/20668664	Nilsson MA, Churakov G, Sommer M, Tran NV, Zemann A, Brosius J, Schmitz J.	PLoS Biol. 2010 Jul 27;8(7):e1000436.	PLoS Biol. 2010	PubMed	citation	PMID:20668664	pubmed	20668664	create date:2010/07/30 | first author:Nilsson MA
Jumping genes reveal kangaroos' origins.	/pubmed/20668663	Inman M.	PLoS Biol. 2010 Jul 27;8(7):e1000437. No abstract available.	PLoS Biol. 2010	PubMed	citation	PMID:20668663	pubmed	20668663	create date:2010/07/30 | first author:Inman M
Robust target gene discovery through transcriptome perturbations and genome-wide enhancer predictions in Drosophila uncovers a regulatory basis for sensory specification.	/pubmed/20668662	Aerts S, Quan XJ, Claeys A, Naval Sanchez M, Tate P, Yan J, Hassan BA.	PLoS Biol. 2010 Jul 27;8(7):e1000435.	PLoS Biol. 2010	PubMed	citation	PMID:20668662	pubmed	20668662	create date:2010/07/30 | first author:Aerts S
Structure of the CaMKIIdelta/calmodulin complex reveals the molecular mechanism of CaMKII kinase activation.	/pubmed/20668654	Rellos P, Pike AC, Niesen FH, Salah E, Lee WH, von Delft F, Knapp S.	PLoS Biol. 2010 Jul 27;8(7):e1000426.	PLoS Biol. 2010	PubMed	citation	PMID:20668654	pubmed	20668654	create date:2010/07/30 | first author:Rellos P
A novel role for Dbx1-derived Cajal-Retzius cells in early regionalization of the cerebral cortical neuroepithelium.	/pubmed/20668538	Griveau A, Borello U, Causeret F, Tissir F, Boggetto N, Karaz S, Pierani A.	PLoS Biol. 2010 Jul 27;8(7):e1000440.	PLoS Biol. 2010	PubMed	citation	PMID:20668538	pubmed	20668538	create date:2010/07/30 | first author:Griveau A
Structure of signaling enzyme reveals how calcium turns it on.	/pubmed/20668537	Robinson R.	PLoS Biol. 2010 Jul 27;8(7):e1000427. No abstract available.	PLoS Biol. 2010	PubMed	citation	PMID:20668537	pubmed	20668537	create date:2010/07/30 | first author:Robinson R
Rethinking ecosystem resilience in the face of climate change.	/pubmed/20668536	Côté IM, Darling ES.	PLoS Biol. 2010 Jul 27;8(7):e1000438. No abstract available.	PLoS Biol. 2010	PubMed	citation	PMID:20668536	pubmed	20668536	create date:2010/07/30 | first author:Côté IM
A bacterial Ras-like small GTP-binding protein and its cognate GAP establish a dynamic spatial polarity axis to control directed motility.	/pubmed/20652021	Zhang Y, Franco M, Ducret A, Mignot T.	PLoS Biol. 2010 Jul 20;8(7):e1000430. Erratum in: PLoS Biol. 2010;8(9) doi.org/10.1371/annotation/ecce3f2a-35e6-4c27-b444-528248982dbf.	PLoS Biol. 2010	PubMed	citation	PMID:20652021	pubmed	20652021	create date:2010/07/24 | first author:Zhang Y
Genetic mismatches between nuclei and mitochondria make yeast hybrids sterile.	/pubmed/20652020	Meadows R.	PLoS Biol. 2010 Jul 20;8(7):e1000433. No abstract available.	PLoS Biol. 2010	PubMed	citation	PMID:20652020	pubmed	20652020	create date:2010/07/24 | first author:Meadows R
Cryptic variation between species and the basis of hybrid performance.	/pubmed/20652019	Rosas U, Barton NH, Copsey L, Barbier de Reuille P, Coen E.	PLoS Biol. 2010 Jul 20;8(7):e1000429.	PLoS Biol. 2010	PubMed	citation	PMID:20652019	pubmed	20652019	create date:2010/07/24 | first author:Rosas U
Multiple molecular mechanisms cause reproductive isolation between three yeast species.	/pubmed/20652018	Chou JY, Hung YS, Lin KH, Lee HY, Leu JY.	PLoS Biol. 2010 Jul 20;8(7):e1000432.	PLoS Biol. 2010	PubMed	citation	PMID:20652018	pubmed	20652018	create date:2010/07/24 | first author:Chou JY
MglB fills a GAP in bacterial polarity and motility.	/pubmed/20652017	Sedwick C.	PLoS Biol. 2010 Jul 20;8(7):e1000431. No abstract available.	PLoS Biol. 2010	PubMed	citation	PMID:20652017	pubmed	20652017	create date:2010/07/24 | first author:Sedwick C
The major yolk protein vitellogenin interferes with the anti-plasmodium response in the malaria mosquito Anopheles gambiae.	/pubmed/20652016	Rono MK, Whitten MM, Oulad-Abdelghani M, Levashina EA, Marois E.	PLoS Biol. 2010 Jul 20;8(7):e1000434.	PLoS Biol. 2010	PubMed	citation	PMID:20652016	pubmed	20652016	create date:2010/07/24 | first author:Rono MK
The BRCT domain of PARP-1 is required for immunoglobulin gene conversion.	/pubmed/20652015	Paddock MN, Buelow BD, Takeda S, Scharenberg AM.	PLoS Biol. 2010 Jul 20;8(7):e1000428.	PLoS Biol. 2010	PubMed	citation	PMID:20652015	pubmed	20652015	create date:2010/07/24 | first author:Paddock MN
Involvement of Lgl and Mahjong/VprBP in cell competition.	/pubmed/20644714	Tamori Y, Bialucha CU, Tian AG, Kajita M, Huang YC, Norman M, Harrison N, Poulton J, Ivanovitch K, Disch L, Liu T, Deng WM, Fujita Y.	PLoS Biol. 2010 Jul 13;8(7):e1000422.	PLoS Biol. 2010	PubMed	citation	PMID:20644714	pubmed	20644714	create date:2010/07/21 | first author:Tamori Y
Limbs made to measure.	/pubmed/20644713	Kicheva A, Briscoe J.	PLoS Biol. 2010 Jul 13;8(7):e1000421. No abstract available.	PLoS Biol. 2010	PubMed	citation	PMID:20644713	pubmed	20644713	create date:2010/07/21 | first author:Kicheva A
Active RNA polymerases: mobile or immobile molecular machines?	/pubmed/20644712	Papantonis A, Larkin JD, Wada Y, Ohta Y, Ihara S, Kodama T, Cook PR.	PLoS Biol. 2010 Jul 13;8(7):e1000419.	PLoS Biol. 2010	PubMed	citation	PMID:20644712	pubmed	20644712	create date:2010/07/21 | first author:Papantonis A
The role of spatially controlled cell proliferation in limb bud morphogenesis.	/pubmed/20644711	Boehm B, Westerberg H, Lesnicar-Pucko G, Raja S, Rautschka M, Cotterell J, Swoger J, Sharpe J.	PLoS Biol. 2010 Jul 13;8(7):e1000420.	PLoS Biol. 2010	PubMed	citation	PMID:20644711	pubmed	20644711	create date:2010/07/21 | first author:Boehm B
Highly divergent mitochondrial ATP synthase complexes in Tetrahymena thermophila.	/pubmed/20644710	Balabaskaran Nina P, Dudkina NV, Kane LA, van Eyk JE, Boekema EJ, Mather MW, Vaidya AB.	PLoS Biol. 2010 Jul 13;8(7):e1000418.	PLoS Biol. 2010	PubMed	citation	PMID:20644710	pubmed	20644710	create date:2010/07/21 | first author:Balabaskaran Nina P
Barcoding life to conserve biological diversity: beyond the taxonomic imperative.	/pubmed/20644709	Vernooy R, Haribabu E, Muller MR, Vogel JH, Hebert PD, Schindel DE, Shimura J, Singer GA.	PLoS Biol. 2010 Jul 13;8(7):e1000417. No abstract available.	PLoS Biol. 2010	PubMed	citation	PMID:20644709	pubmed	20644709	create date:2010/07/21 | first author:Vernooy R
How normal cells can win the battle for survival against cancer cells.	/pubmed/20644641	Mair W.	PLoS Biol. 2010 Jul 13;8(7):e1000423. No abstract available.	PLoS Biol. 2010	PubMed	citation	PMID:20644641	pubmed	20644641	create date:2010/07/21 | first author:Mair W
Two distinct mechanisms for actin capping protein regulation--steric and allosteric inhibition.	/pubmed/20625546	Takeda S, Minakata S, Koike R, Kawahata I, Narita A, Kitazawa M, Ota M, Yamakuni T, Maéda Y, Nitanai Y.	PLoS Biol. 2010 Jul 6;8(7):e1000416.	PLoS Biol. 2010	PubMed	citation	PMID:20625546	pubmed	20625546	create date:2010/07/14 | first author:Takeda S
BiP binding to the ER-stress sensor Ire1 tunes the homeostatic behavior of the unfolded protein response.	/pubmed/20625545	Pincus D, Chevalier MW, Aragón T, van Anken E, Vidal SE, El-Samad H, Walter P.	PLoS Biol. 2010 Jul 6;8(7):e1000415.	PLoS Biol. 2010	PubMed	citation	PMID:20625545	pubmed	20625545	create date:2010/07/14 | first author:Pincus D
The role of nucleosome positioning in the evolution of gene regulation.	/pubmed/20625544	Tsankov AM, Thompson DA, Socha A, Regev A, Rando OJ.	PLoS Biol. 2010 Jul 6;8(7):e1000414.	PLoS Biol. 2010	PubMed	citation	PMID:20625544	pubmed	20625544	create date:2010/07/14 | first author:Tsankov AM
HSP72 protects cells from ER stress-induced apoptosis via enhancement of IRE1alpha-XBP1 signaling through a physical interaction.	/pubmed/20625543	Gupta S, Deepti A, Deegan S, Lisbona F, Hetz C, Samali A.	PLoS Biol. 2010 Jul 6;8(7):e1000410.	PLoS Biol. 2010	PubMed	citation	PMID:20625543	pubmed	20625543	create date:2010/07/14 | first author:Gupta S
A window on maize evolution.	/pubmed/20613866	Hoff M.	PLoS Biol. 2010 Jun 29;8(6):e1000411. No abstract available.	PLoS Biol. 2010	PubMed	citation	PMID:20613866	pubmed	20613866	create date:2010/07/09 | first author:Hoff M
Following tetraploidy in maize, a short deletion mechanism removed genes preferentially from one of the two homologs.	/pubmed/20613864	Woodhouse MR, Schnable JC, Pedersen BS, Lyons E, Lisch D, Subramaniam S, Freeling M.	PLoS Biol. 2010 Jun 29;8(6):e1000409.	PLoS Biol. 2010	PubMed	citation	PMID:20613864	pubmed	20613864	create date:2010/07/09 | first author:Woodhouse MR
A genome-scale DNA repair RNAi screen identifies SPG48 as a novel gene associated with hereditary spastic paraplegia.	/pubmed/20613862	Słabicki M, Theis M, Krastev DB, Samsonov S, Mundwiller E, Junqueira M, Paszkowski-Rogacz M, Teyra J, Heninger AK, Poser I, Prieur F, Truchetto J, Confavreux C, Marelli C, Durr A, Camdessanche JP, Brice A, Shevchenko A, Pisabarro MT, Stevanin G, Buchholz F.	PLoS Biol. 2010 Jun 29;8(6):e1000408.	PLoS Biol. 2010	PubMed	citation	PMID:20613862	pubmed	20613862	create date:2010/07/09 | first author:Słabicki M
Reporting animal studies: good science and a duty of care.	/pubmed/20613860	MacCallum CJ.	PLoS Biol. 2010 Jun 29;8(6):e1000413. No abstract available.	PLoS Biol. 2010	PubMed	citation	PMID:20613860	pubmed	20613860	create date:2010/07/09 | first author:MacCallum CJ
Improving bioscience research reporting: the ARRIVE guidelines for reporting animal research.	/pubmed/20613859	Kilkenny C, Browne WJ, Cuthill IC, Emerson M, Altman DG.	PLoS Biol. 2010 Jun 29;8(6):e1000412. No abstract available.	PLoS Biol. 2010	PubMed	citation	PMID:20613859	pubmed	20613859	create date:2010/07/09 | first author:Kilkenny C
Title	URL	Description	Details	ShortDetails	Resource	Type	Identifiers	Db	EntrezUID	Properties
Human mucosal associated invariant T cells detect bacterially infected cells.	/pubmed/20613858	Gold MC, Cerri S, Smyk-Pearson S, Cansler ME, Vogt TM, Delepine J, Winata E, Swarbrick GM, Chua WJ, Yu YY, Lantz O, Cook MS, Null MD, Jacoby DB, Harriff MJ, Lewinsohn DA, Hansen TH, Lewinsohn DM.	PLoS Biol. 2010 Jun 29;8(6):e1000407.	PLoS Biol. 2010	PubMed	citation	PMID:20613858	pubmed	20613858	create date:2010/07/09 | first author:Gold MC
Asymmetric excitatory synaptic dynamics underlie interaural time difference processing in the auditory system.	/pubmed/20613857	Jercog PE, Svirskis G, Kotak VC, Sanes DH, Rinzel J.	PLoS Biol. 2010 Jun 29;8(6):e1000406.	PLoS Biol. 2010	PubMed	citation	PMID:20613857	pubmed	20613857	create date:2010/07/09 | first author:Jercog PE
Microseconds matter.	/pubmed/20613856	Carr CE, Macleod KM.	PLoS Biol. 2010 Jun 29;8(6):e1000405. No abstract available.	PLoS Biol. 2010	PubMed	citation	PMID:20613856	pubmed	20613856	create date:2010/07/09 | first author:Carr CE
Healing spinal cord injuries.	/pubmed/20585635	Meadows R.	PLoS Biol. 2010 Jun 22;8(6):e1000400. No abstract available.	PLoS Biol. 2010	PubMed	citation	PMID:20585635	pubmed	20585635	create date:2010/06/30 | first author:Meadows R
Cortical overexpression of neuronal calcium sensor-1 induces functional plasticity in spinal cord following unilateral pyramidal tract injury in rat.	/pubmed/20585375	Yip PK, Wong LF, Sears TA, Yáñez-Muñoz RJ, McMahon SB.	PLoS Biol. 2010 Jun 22;8(6):e1000399.	PLoS Biol. 2010	PubMed	citation	PMID:20585375	pubmed	20585375	create date:2010/06/30 | first author:Yip PK
Dynamic grouping of hippocampal neural activity during cognitive control of two spatial frames.	/pubmed/20585373	Kelemen E, Fenton AA.	PLoS Biol. 2010 Jun 22;8(6):e1000403.	PLoS Biol. 2010	PubMed	citation	PMID:20585373	pubmed	20585373	create date:2010/06/30 | first author:Kelemen E
Hippocampal neurons keep track of two things--one moving, one not--simultaneously.	/pubmed/20585372	Robinson R.	PLoS Biol. 2010 Jun 22;8(6):e1000404. No abstract available.	PLoS Biol. 2010	PubMed	citation	PMID:20585372	pubmed	20585372	create date:2010/06/30 | first author:Robinson R
Innate-like control of human iNKT cell autoreactivity via the hypervariable CDR3beta loop.	/pubmed/20585371	Matulis G, Sanderson JP, Lissin NM, Asparuhova MB, Bommineni GR, Schümperli D, Schmidt RR, Villiger PM, Jakobsen BK, Gadola SD.	PLoS Biol. 2010 Jun 22;8(6):e1000402.	PLoS Biol. 2010	PubMed	citation	PMID:20585371	pubmed	20585371	create date:2010/06/30 | first author:Matulis G
Roles for H2A.Z and its acetylation in GAL1 transcription and gene induction, but not GAL1-transcriptional memory.	/pubmed/20582323	Halley JE, Kaplan T, Wang AY, Kobor MS, Rine J.	PLoS Biol. 2010 Jun 22;8(6):e1000401.	PLoS Biol. 2010	PubMed	citation	PMID:20582323	pubmed	20582323	create date:2010/06/29 | first author:Halley JE
MicroRNAs and developmental robustness: a new layer is revealed.	/pubmed/20563309	Shomron N.	PLoS Biol. 2010 Jun 15;8(6):e1000397. No abstract available.	PLoS Biol. 2010	PubMed	citation	PMID:20563309	pubmed	20563309	create date:2010/06/22 | first author:Shomron N
Drosophila microRNAs 263a/b confer robustness during development by protecting nascent sense organs from apoptosis.	/pubmed/20563308	Hilgers V, Bushati N, Cohen SM.	PLoS Biol. 2010 Jun 15;8(6):e1000396.	PLoS Biol. 2010	PubMed	citation	PMID:20563308	pubmed	20563308	create date:2010/06/22 | first author:Hilgers V
Axonal dynamics of excitatory and inhibitory neurons in somatosensory cortex.	/pubmed/20563307	Marik SA, Yamahachi H, McManus JN, Szabo G, Gilbert CD.	PLoS Biol. 2010 Jun 15;8(6):e1000395.	PLoS Biol. 2010	PubMed	citation	PMID:20563307	pubmed	20563307	create date:2010/06/22 | first author:Marik SA
Coupling of a core post-translational pacemaker to a slave transcription/translation feedback loop in a circadian system.	/pubmed/20563306	Qin X, Byrne M, Xu Y, Mori T, Johnson CH.	PLoS Biol. 2010 Jun 15;8(6):e1000394.	PLoS Biol. 2010	PubMed	citation	PMID:20563306	pubmed	20563306	create date:2010/06/22 | first author:Qin X
JNK signalling controls remodelling of the segment boundary through cell reprogramming during Drosophila morphogenesis.	/pubmed/20543996	Gettings M, Serman F, Rousset R, Bagnerini P, Almeida L, Noselli S.	PLoS Biol. 2010 Jun 8;8(6):e1000390.	PLoS Biol. 2010	PubMed	citation	PMID:20543996	pubmed	20543996	create date:2010/06/15 | first author:Gettings M
Dysregulation of the norepinephrine transporter sustains cortical hypodopaminergia and schizophrenia-like behaviors in neuronal rictor null mice.	/pubmed/20543991	Siuta MA, Robertson SD, Kocalis H, Saunders C, Gresch PJ, Khatri V, Shiota C, Kennedy JP, Lindsley CW, Daws LC, Polley DB, Veenstra-Vanderweele J, Stanwood GD, Magnuson MA, Niswender KD, Galli A.	PLoS Biol. 2010 Jun 8;8(6):e1000393.	PLoS Biol. 2010	PubMed	citation	PMID:20543991	pubmed	20543991	create date:2010/06/15 | first author:Siuta MA
For group II introns, more heat means more mobility.	/pubmed/20543990	Robinson R.	PLoS Biol. 2010 Jun 8;8(6):e1000392. No abstract available.	PLoS Biol. 2010	PubMed	citation	PMID:20543990	pubmed	20543990	create date:2010/06/15 | first author:Robinson R
Mechanisms used for genomic proliferation by thermophilic group II introns.	/pubmed/20543989	Mohr G, Ghanem E, Lambowitz AM.	PLoS Biol. 2010 Jun 8;8(6):e1000391.	PLoS Biol. 2010	PubMed	citation	PMID:20543989	pubmed	20543989	create date:2010/06/15 | first author:Mohr G
Vestigial rides a fat/dachsous wave in wing development.	/pubmed/20532242	PLoS Biology Editors.	PLoS Biol. 2010 Jun 1;8(6):e1000389. No abstract available.	PLoS Biol. 2010	PubMed	citation	PMID:20532242	pubmed	20532242	create date:2010/06/10 | first author:PLoS Biology Editors
Defensin-like ZmES4 mediates pollen tube burst in maize via opening of the potassium channel KZM1.	/pubmed/20532241	Amien S, Kliwer I, Márton ML, Debener T, Geiger D, Becker D, Dresselhaus T.	PLoS Biol. 2010 Jun 1;8(6):e1000388.	PLoS Biol. 2010	PubMed	citation	PMID:20532241	pubmed	20532241	create date:2010/06/10 | first author:Amien S
Molecular basis for the dual function of Eps8 on actin dynamics: bundling and capping.	/pubmed/20532239	Hertzog M, Milanesi F, Hazelwood L, Disanza A, Liu H, Perlade E, Malabarba MG, Pasqualato S, Maiolica A, Confalonieri S, Le Clainche C, Offenhauser N, Block J, Rottner K, Di Fiore PP, Carlier MF, Volkmann N, Hanein D, Scita G.	PLoS Biol. 2010 Jun 1;8(6):e1000387.	PLoS Biol. 2010	PubMed	citation	PMID:20532239	pubmed	20532239	create date:2010/06/10 | first author:Hertzog M
A feed-forward circuit linking wingless, fat-dachsous signaling, and the warts-hippo pathway to Drosophila wing growth.	/pubmed/20532238	Zecca M, Struhl G.	PLoS Biol. 2010 Jun 1;8(6):e1000386.	PLoS Biol. 2010	PubMed	citation	PMID:20532238	pubmed	20532238	create date:2010/06/10 | first author:Zecca M
Dynamic assignment and maintenance of positional identity in the ventral neural tube by the morphogen sonic hedgehog.	/pubmed/20532235	Dessaud E, Ribes V, Balaskas N, Yang LL, Pierani A, Kicheva A, Novitch BG, Briscoe J, Sasai N.	PLoS Biol. 2010 Jun 1;8(6):e1000382.	PLoS Biol. 2010	PubMed	citation	PMID:20532235	pubmed	20532235	create date:2010/06/10 | first author:Dessaud E
Distorted views of biodiversity: spatial and temporal bias in species occurrence data.	/pubmed/20532234	Boakes EH, McGowan PJ, Fuller RA, Chang-qing D, Clark NE, O'Connor K, Mace GM.	PLoS Biol. 2010 Jun 1;8(6):e1000385.	PLoS Biol. 2010	PubMed	citation	PMID:20532234	pubmed	20532234	create date:2010/06/10 | first author:Boakes EH
Spatial dynamics and ecosystem functioning.	/pubmed/20520847	Schmitz OJ.	PLoS Biol. 2010 May 25;8(5):e1000378.	PLoS Biol. 2010	PubMed	citation	PMID:20520847	pubmed	20520847	create date:2010/06/04 | first author:Schmitz OJ
Spatial pattern enhances ecosystem functioning in an African savanna.	/pubmed/20520846	Pringle RM, Doak DF, Brody AK, Jocqué R, Palmer TM.	PLoS Biol. 2010 May 25;8(5):e1000377.	PLoS Biol. 2010	PubMed	citation	PMID:20520846	pubmed	20520846	create date:2010/06/04 | first author:Pringle RM
Institutional open access funds: now is the time.	/pubmed/20520845	Eckman CD, Weil BT.	PLoS Biol. 2010 May 25;8(5):e1000375.	PLoS Biol. 2010	PubMed	citation	PMID:20520845	pubmed	20520845	create date:2010/06/04 | first author:Eckman CD
A neuromedin U receptor acts with the sensory system to modulate food type-dependent effects on C. elegans lifespan.	/pubmed/20520844	Maier W, Adilov B, Regenass M, Alcedo J.	PLoS Biol. 2010 May 25;8(5):e1000376.	PLoS Biol. 2010	PubMed	citation	PMID:20520844	pubmed	20520844	create date:2010/06/04 | first author:Maier W
Ontologies in quantitative biology: a basis for comparison, integration, and discovery.	/pubmed/20520843	Jensen LJ, Bork P.	PLoS Biol. 2010 May 25;8(5):e1000374. No abstract available.	PLoS Biol. 2010	PubMed	citation	PMID:20520843	pubmed	20520843	create date:2010/06/04 | first author:Jensen LJ
Cell lineage determination in state space: a systems view brings flexibility to dogmatic canonical rules.	/pubmed/20520792	Huang S.	PLoS Biol. 2010 May 25;8(5):e1000380. No abstract available.	PLoS Biol. 2010	PubMed	citation	PMID:20520792	pubmed	20520792	create date:2010/06/04 | first author:Huang S
Functional heterogeneity of embryonic stem cells revealed through translational amplification of an early endodermal transcript.	/pubmed/20520791	Canham MA, Sharov AA, Ko MS, Brickman JM.	PLoS Biol. 2010 May 25;8(5):e1000379.	PLoS Biol. 2010	PubMed	citation	PMID:20520791	pubmed	20520791	create date:2010/06/04 | first author:Canham MA
Dark matter transcripts: sound and fury, signifying nothing?	/pubmed/20502697	Robinson R.	PLoS Biol. 2010 May 18;8(5):e1000370. No abstract available.	PLoS Biol. 2010	PubMed	citation	PMID:20502697	pubmed	20502697	create date:2010/05/27 | first author:Robinson R
Directing astroglia from the cerebral cortex into subtype specific functional neurons.	/pubmed/20502524	Heinrich C, Blum R, Gascón S, Masserdotti G, Tripathi P, Sánchez R, Tiedt S, Schroeder T, Götz M, Berninger B.	PLoS Biol. 2010 May 18;8(5):e1000373.	PLoS Biol. 2010	PubMed	citation	PMID:20502524	pubmed	20502524	create date:2010/05/27 | first author:Heinrich C
Insulin signaling and dietary restriction differentially influence the decline of learning and memory with age.	/pubmed/20502519	Kauffman AL, Ashraf JM, Corces-Zimmerman MR, Landis JN, Murphy CT.	PLoS Biol. 2010 May 18;8(5):e1000372.	PLoS Biol. 2010	PubMed	citation	PMID:20502519	pubmed	20502519	create date:2010/05/27 | first author:Kauffman AL
Most dark matter" transcripts are associated with known genes."	/pubmed/20502517	van Bakel H, Nislow C, Blencowe BJ, Hughes TR.	PLoS Biol. 2010 May 18;8(5):e1000371.	PLoS Biol. 2010	PubMed	citation	PMID:20502517	pubmed	20502517	create date:2010/05/27 | first author:van Bakel H
Variability in the control of cell division underlies sepal epidermal patterning in Arabidopsis thaliana.	/pubmed/20485493	Roeder AH, Chickarmane V, Cunha A, Obara B, Manjunath BS, Meyerowitz EM.	PLoS Biol. 2010 May 11;8(5):e1000367.	PLoS Biol. 2010	PubMed	citation	PMID:20485493	pubmed	20485493	create date:2010/05/21 | first author:Roeder AH
A large fraction of extragenic RNA pol II transcription sites overlap enhancers.	/pubmed/20485488	De Santa F, Barozzi I, Mietton F, Ghisletti S, Polletti S, Tusi BK, Muller H, Ragoussis J, Wei CL, Natoli G.	PLoS Biol. 2010 May 11;8(5):e1000384.	PLoS Biol. 2010	PubMed	citation	PMID:20485488	pubmed	20485488	create date:2010/05/21 | first author:De Santa F
Segment-specific neuronal subtype specification by the integration of anteroposterior and temporal cues.	/pubmed/20485487	Karlsson D, Baumgardt M, Thor S.	PLoS Biol. 2010 May 11;8(5):e1000368.	PLoS Biol. 2010	PubMed	citation	PMID:20485487	pubmed	20485487	create date:2010/05/21 | first author:Karlsson D
Right time, right place: the four-dimensional pattern of fly neuron development.	/pubmed/20485484	Robinson R.	PLoS Biol. 2010 May 11;8(5):e1000369. No abstract available.	PLoS Biol. 2010	PubMed	citation	PMID:20485484	pubmed	20485484	create date:2010/05/21 | first author:Robinson R
Degradation of YRA1 Pre-mRNA in the cytoplasm requires translational repression, multiple modular intronic elements, Edc3p, and Mex67p.	/pubmed/20463951	Dong S, Jacobson A, He F.	PLoS Biol. 2010 Apr 27;8(4):e1000360.	PLoS Biol. 2010	PubMed	citation	PMID:20463951	pubmed	20463951	create date:2010/05/14 | first author:Dong S
Adaptation, plasticity, and extinction in a changing environment: towards a predictive theory.	/pubmed/20463950	Chevin LM, Lande R, Mace GM.	PLoS Biol. 2010 Apr 27;8(4):e1000357.	PLoS Biol. 2010	PubMed	citation	PMID:20463950	pubmed	20463950	create date:2010/05/14 | first author:Chevin LM
Tec1 mediates the pheromone response of the white phenotype of Candida albicans: insights into the evolution of new signal transduction pathways.	/pubmed/20454615	Sahni N, Yi S, Daniels KJ, Huang G, Srikantha T, Soll DR.	PLoS Biol. 2010 May 4;8(5):e1000363.	PLoS Biol. 2010	PubMed	citation	PMID:20454615	pubmed	20454615	create date:2010/05/11 | first author:Sahni N
Sex and the single cell. II. There is a time and place for sex.	/pubmed/20454565	Robinett CC, Vaughan AG, Knapp JM, Baker BS.	PLoS Biol. 2010 May 4;8(5):e1000365.	PLoS Biol. 2010	PubMed	citation	PMID:20454565	pubmed	20454565	create date:2010/05/11 | first author:Robinett CC
Sex on the fly.	/pubmed/20454562	Heller K.	PLoS Biol. 2010 May 4;8(5):e1000364. No abstract available.	PLoS Biol. 2010	PubMed	citation	PMID:20454562	pubmed	20454562	create date:2010/05/11 | first author:Heller K
Extreme endurance migration: what is the limit to non-stop flight?	/pubmed/20454558	Hedenström A.	PLoS Biol. 2010 May 4;8(5):e1000362. No abstract available.	PLoS Biol. 2010	PubMed	citation	PMID:20454558	pubmed	20454558	create date:2010/05/11 | first author:Hedenström A
The light-driven proton pump proteorhodopsin enhances bacterial survival during tough times.	/pubmed/20436957	DeLong EF, Béjà O.	PLoS Biol. 2010 Apr 27;8(4):e1000359. No abstract available.	PLoS Biol. 2010	PubMed	citation	PMID:20436957	pubmed	20436957	create date:2010/05/04 | first author:DeLong EF
Proteorhodopsin phototrophy promotes survival of marine bacteria during starvation.	/pubmed/20436956	Gómez-Consarnau L, Akram N, Lindell K, Pedersen A, Neutze R, Milton DL, González JM, Pinhassi J.	PLoS Biol. 2010 Apr 27;8(4):e1000358.	PLoS Biol. 2010	PubMed	citation	PMID:20436956	pubmed	20436956	create date:2010/05/04 | first author:Gómez-Consarnau L
Functional crosstalk between type I and II interferon through the regulated expression of STAT1.	/pubmed/20436908	Gough DJ, Messina NL, Hii L, Gould JA, Sabapathy K, Robertson AP, Trapani JA, Levy DE, Hertzog PJ, Clarke CJ, Johnstone RW.	PLoS Biol. 2010 Apr 27;8(4):e1000361.	PLoS Biol. 2010	PubMed	citation	PMID:20436908	pubmed	20436908	create date:2010/05/04 | first author:Gough DJ
Carbon dioxide sensing modulates lifespan and physiology in Drosophila.	/pubmed/20422037	Poon PC, Kuo TH, Linford NJ, Roman G, Pletcher SD.	PLoS Biol. 2010 Apr 20;8(4):e1000356.	PLoS Biol. 2010	PubMed	citation	PMID:20422037	pubmed	20422037	create date:2010/04/28 | first author:Poon PC
An excitatory loop with astrocytes contributes to drive neurons to seizure threshold.	/pubmed/20405049	Gómez-Gonzalo M, Losi G, Chiavegato A, Zonta M, Cammarota M, Brondi M, Vetri F, Uva L, Pozzan T, de Curtis M, Ratto GM, Carmignoto G.	PLoS Biol. 2010 Apr 13;8(4):e1000352.	PLoS Biol. 2010	PubMed	citation	PMID:20405049	pubmed	20405049	create date:2010/04/21 | first author:Gómez-Gonzalo M
Synopsis. Multiple sulfur acceptors dock at IscS.	/pubmed/20405048	Heller K.	PLoS Biol. 2010 Apr 13;8(4):e1000353. No abstract available.	PLoS Biol. 2010	PubMed	citation	PMID:20405048	pubmed	20405048	create date:2010/04/21 | first author:Heller K
Title	URL	Description	Details	ShortDetails	Resource	Type	Identifiers	Db	EntrezUID	Properties
Spadin, a sortilin-derived peptide, targeting rodent TREK-1 channels: a new concept in the antidepressant drug design.	/pubmed/20405001	Mazella J, Pétrault O, Lucas G, Deval E, Béraud-Dufour S, Gandin C, El-Yacoubi M, Widmann C, Guyon A, Chevet E, Taouji S, Conductier G, Corinus A, Coppola T, Gobbi G, Nahon JL, Heurteaux C, Borsotto M.	PLoS Biol. 2010 Apr 13;8(4):e1000355.	PLoS Biol. 2010	PubMed	citation	PMID:20405001	pubmed	20405001	create date:2010/04/21 | first author:Mazella J
Structural basis for Fe-S cluster assembly and tRNA thiolation mediated by IscS protein-protein interactions.	/pubmed/20404999	Shi R, Proteau A, Villarroya M, Moukadiri I, Zhang L, Trempe JF, Matte A, Armengod ME, Cygler M.	PLoS Biol. 2010 Apr 13;8(4):e1000354.	PLoS Biol. 2010	PubMed	citation	PMID:20404999	pubmed	20404999	create date:2010/04/21 | first author:Shi R
Environmental change enhances cognitive abilities in fish.	/pubmed/20386729	Kotrschal A, Taborsky B.	PLoS Biol. 2010 Apr 6;8(4):e1000351.	PLoS Biol. 2010	PubMed	citation	PMID:20386729	pubmed	20386729	create date:2010/04/14 | first author:Kotrschal A
Bicaudal D2, dynein, and kinesin-1 associate with nuclear pore complexes and regulate centrosome and nuclear positioning during mitotic entry.	/pubmed/20386726	Splinter D, Tanenbaum ME, Lindqvist A, Jaarsma D, Flotho A, Yu KL, Grigoriev I, Engelsma D, Haasdijk ED, Keijzer N, Demmers J, Fornerod M, Melchior F, Hoogenraad CC, Medema RH, Akhmanova A.	PLoS Biol. 2010 Apr 6;8(4):e1000350.	PLoS Biol. 2010	PubMed	citation	PMID:20386726	pubmed	20386726	create date:2010/04/14 | first author:Splinter D
Pro-survival role for Parkinson's associated gene DJ-1 revealed in trophically impaired dopaminergic neurons.	/pubmed/20386724	Aron L, Klein P, Pham TT, Kramer ER, Wurst W, Klein R.	PLoS Biol. 2010 Apr 6;8(4):e1000349.	PLoS Biol. 2010	PubMed	citation	PMID:20386724	pubmed	20386724	create date:2010/04/14 | first author:Aron L
Cholinergic activation of M2 receptors leads to context-dependent modulation of feedforward inhibition in the visual thalamus.	/pubmed/20386723	Antal M, Acuna-Goycolea C, Pressler RT, Blitz DM, Regehr WG.	PLoS Biol. 2010 Apr 6;8(4):e1000348.	PLoS Biol. 2010	PubMed	citation	PMID:20386723	pubmed	20386723	create date:2010/04/14 | first author:Antal M
The MAHB, the culture gap, and some really inconvenient truths.	/pubmed/20386722	Ehrlich PR.	PLoS Biol. 2010 Apr 6;8(4):e1000330. No abstract available.	PLoS Biol. 2010	PubMed	citation	PMID:20386722	pubmed	20386722	create date:2010/04/14 | first author:Ehrlich PR
How microbial community composition regulates coral disease development.	/pubmed/20361023	Mao-Jones J, Ritchie KB, Jones LE, Ellner SP.	PLoS Biol. 2010 Mar 30;8(3):e1000345.	PLoS Biol. 2010	PubMed	citation	PMID:20361023	pubmed	20361023	create date:2010/04/03 | first author:Mao-Jones J
Publication bias in reports of animal stroke studies leads to major overstatement of efficacy.	/pubmed/20361022	Sena ES, van der Worp HB, Bath PM, Howells DW, Macleod MR.	PLoS Biol. 2010 Mar 30;8(3):e1000344.	PLoS Biol. 2010	PubMed	citation	PMID:20361022	pubmed	20361022	create date:2010/04/03 | first author:Sena ES
Need-based up-regulation of protein levels in response to deletion of their duplicate genes.	/pubmed/20361019	DeLuna A, Springer M, Kirschner MW, Kishony R.	PLoS Biol. 2010 Mar 30;8(3):e1000347.	PLoS Biol. 2010	PubMed	citation	PMID:20361019	pubmed	20361019	create date:2010/04/03 | first author:DeLuna A
A fatal switch for corals?	/pubmed/20361018	Whiteman E.	PLoS Biol. 2010 Mar 30;8(3):e1000346. No abstract available.	PLoS Biol. 2010	PubMed	citation	PMID:20361018	pubmed	20361018	create date:2010/04/03 | first author:Whiteman E
Binding site turnover produces pervasive quantitative changes in transcription factor binding between closely related Drosophila species.	/pubmed/20351773	Bradley RK, Li XY, Trapnell C, Davidson S, Pachter L, Chu HC, Tonkin LA, Biggin MD, Eisen MB.	PLoS Biol. 2010 Mar 23;8(3):e1000343.	PLoS Biol. 2010	PubMed	citation	PMID:20351773	pubmed	20351773	create date:2010/03/31 | first author:Bradley RK
Reinforcement of gametic isolation in Drosophila.	/pubmed/20351771	Matute DR.	PLoS Biol. 2010 Mar 23;8(3):e1000341.	PLoS Biol. 2010	PubMed	citation	PMID:20351771	pubmed	20351771	create date:2010/03/31 | first author:Matute DR
Variable transcription factor binding: a mechanism of evolutionary change.	/pubmed/20351770	Wittkopp PJ.	PLoS Biol. 2010 Mar 23;8(3):e1000342.	PLoS Biol. 2010	PubMed	citation	PMID:20351770	pubmed	20351770	create date:2010/03/31 | first author:Wittkopp PJ
Discovery of unique lanthionine synthetases reveals new mechanistic and evolutionary insights.	/pubmed/20351769	Goto Y, Li B, Claesen J, Shi Y, Bibb MJ, van der Donk WA.	PLoS Biol. 2010 Mar 23;8(3):e1000339.	PLoS Biol. 2010	PubMed	citation	PMID:20351769	pubmed	20351769	create date:2010/03/31 | first author:Goto Y
Reinforcing reinforcement.	/pubmed/20351768	Mair W.	PLoS Biol. 2010 Mar 23;8(3):e1000340. No abstract available.	PLoS Biol. 2010	PubMed	citation	PMID:20351768	pubmed	20351768	create date:2010/03/31 | first author:Mair W
Enhanced memory for scenes presented at behaviorally relevant points in time.	/pubmed/20305721	Lin JY, Pype AD, Murray SO, Boynton GM.	PLoS Biol. 2010 Mar 16;8(3):e1000337.	PLoS Biol. 2010	PubMed	citation	PMID:20305721	pubmed	20305721	create date:2010/03/23 | first author:Lin JY
Synopsis. Identifying genes that help one sex but harm the other.	/pubmed/20305720	Meadows R.	PLoS Biol. 2010 Mar 16;8(3):e1000336. No abstract available.	PLoS Biol. 2010	PubMed	citation	PMID:20305720	pubmed	20305720	create date:2010/03/23 | first author:Meadows R
The sexually antagonistic genes of Drosophila melanogaster.	/pubmed/20305719	Innocenti P, Morrow EH.	PLoS Biol. 2010 Mar 16;8(3):e1000335.	PLoS Biol. 2010	PubMed	citation	PMID:20305719	pubmed	20305719	create date:2010/03/23 | first author:Innocenti P
Synopsis. Memory is enhanced at behaviorally relevant times.	/pubmed/20305718	Jones R.	PLoS Biol. 2010 Mar 16;8(3):e1000338. No abstract available.	PLoS Biol. 2010	PubMed	citation	PMID:20305718	pubmed	20305718	create date:2010/03/23 | first author:Jones R
Spatial epigenetic control of mono- and bistable gene expression.	/pubmed/20305717	Kelemen JZ, Ratna P, Scherrer S, Becskei A.	PLoS Biol. 2010 Mar 16;8(3):e1000332.	PLoS Biol. 2010	PubMed	citation	PMID:20305717	pubmed	20305717	create date:2010/03/23 | first author:Kelemen JZ
Sequestration of the Abeta peptide prevents toxicity and promotes degradation in vivo.	/pubmed/20305716	Luheshi LM, Hoyer W, de Barros TP, van Dijk Härd I, Brorsson AC, Macao B, Persson C, Crowther DC, Lomas DA, Ståhl S, Dobson CM, Härd T.	PLoS Biol. 2010 Mar 16;8(3):e1000334.	PLoS Biol. 2010	PubMed	citation	PMID:20305716	pubmed	20305716	create date:2010/03/23 | first author:Luheshi LM
Synopsis. Location matters: how spatial positioning of regulatory proteins produces divergent outcomes.	/pubmed/20305713	Robinson R.	PLoS Biol. 2010 Mar 16;8(3):e1000333. No abstract available.	PLoS Biol. 2010	PubMed	citation	PMID:20305713	pubmed	20305713	create date:2010/03/23 | first author:Robinson R
Indigenous lands, protected areas, and slowing climate change.	/pubmed/20305712	Ricketts TH, Soares-Filho B, da Fonseca GA, Nepstad D, Pfaff A, Petsonk A, Anderson A, Boucher D, Cattaneo A, Conte M, Creighton K, Linden L, Maretti C, Moutinho P, Ullman R, Victurine R.	PLoS Biol. 2010 Mar 16;8(3):e1000331.	PLoS Biol. 2010	PubMed	citation	PMID:20305712	pubmed	20305712	create date:2010/03/23 | first author:Ricketts TH
Evolutionary tinkering with conserved components of a transcriptional regulatory network.	/pubmed/20231876	Lavoie H, Hogues H, Mallick J, Sellam A, Nantel A, Whiteway M.	PLoS Biol. 2010 Mar 9;8(3):e1000329.	PLoS Biol. 2010	PubMed	citation	PMID:20231876	pubmed	20231876	create date:2010/03/17 | first author:Lavoie H
Fumarase: a mitochondrial metabolic enzyme and a cytosolic/nuclear component of the DNA damage response.	/pubmed/20231875	Yogev O, Yogev O, Singer E, Shaulian E, Goldberg M, Fox TD, Pines O.	PLoS Biol. 2010 Mar 9;8(3):e1000328.	PLoS Biol. 2010	PubMed	citation	PMID:20231875	pubmed	20231875	create date:2010/03/17 | first author:Yogev O
Widespread gene conversion in centromere cores.	/pubmed/20231874	Shi J, Wolf SE, Burke JM, Presting GG, Ross-Ibarra J, Dawe RK.	PLoS Biol. 2010 Mar 9;8(3):e1000327.	PLoS Biol. 2010	PubMed	citation	PMID:20231874	pubmed	20231874	create date:2010/03/17 | first author:Shi J
Centromeres convert but don't cross.	/pubmed/20231873	Talbert PB, Henikoff S.	PLoS Biol. 2010 Mar 9;8(3):e1000326. No abstract available.	PLoS Biol. 2010	PubMed	citation	PMID:20231873	pubmed	20231873	create date:2010/03/17 | first author:Talbert PB
Genetic dissection of the function of hindbrain axonal commissures.	/pubmed/20231872	Renier N, Schonewille M, Giraudet F, Badura A, Tessier-Lavigne M, Avan P, De Zeeuw CI, Chédotal A.	PLoS Biol. 2010 Mar 9;8(3):e1000325.	PLoS Biol. 2010	PubMed	citation	PMID:20231872	pubmed	20231872	create date:2010/03/17 | first author:Renier N
Predation upon hatchling dinosaurs by a new snake from the late Cretaceous of India.	/pubmed/20209142	Wilson JA, Mohabey DM, Peters SE, Head JJ.	PLoS Biol. 2010 Mar 2;8(3):e1000322.	PLoS Biol. 2010	PubMed	citation	PMID:20209142	pubmed	20209142	create date:2010/03/09 | first author:Wilson JA
Canine morphology: hunting for genes and tracking mutations.	/pubmed/20209140	Shearin AL, Ostrander EA.	PLoS Biol. 2010 Mar 2;8(3):e1000310. No abstract available.	PLoS Biol. 2010	PubMed	citation	PMID:20209140	pubmed	20209140	create date:2010/03/09 | first author:Shearin AL
Studying function and behavior in the fossil record.	/pubmed/20209139	Benton MJ.	PLoS Biol. 2010 Mar 2;8(3):e1000321. No abstract available.	PLoS Biol. 2010	PubMed	citation	PMID:20209139	pubmed	20209139	create date:2010/03/09 | first author:Benton MJ
Irradiation selects for p53-deficient hematopoietic progenitors.	/pubmed/20208998	Marusyk A, Porter CC, Zaberezhnyy V, DeGregori J.	PLoS Biol. 2010 Mar 2;8(3):e1000324.	PLoS Biol. 2010	PubMed	citation	PMID:20208998	pubmed	20208998	create date:2010/03/09 | first author:Marusyk A
Voltage-dependent gating in a voltage sensor-less" ion channel."	/pubmed/20208975	Kurata HT, Rapedius M, Kleinman MJ, Baukrowitz T, Nichols CG.	PLoS Biol. 2010 Feb 23;8(2):e1000315.	PLoS Biol. 2010	PubMed	citation	PMID:20208975	pubmed	20208975	create date:2010/03/09 | first author:Kurata HT
Expression in aneuploid Drosophila S2 cells.	/pubmed/20186269	Zhang Y, Malone JH, Powell SK, Periwal V, Spana E, Macalpine DM, Oliver B.	PLoS Biol. 2010 Feb 23;8(2):e1000320.	PLoS Biol. 2010	PubMed	citation	PMID:20186269	pubmed	20186269	create date:2010/02/27 | first author:Zhang Y
Genomic responses to abnormal gene dosage: the X chromosome improved on a common strategy.	/pubmed/20186268	Deng X, Disteche CM.	PLoS Biol. 2010 Feb 23;8(2):e1000318. No abstract available.	PLoS Biol. 2010	PubMed	citation	PMID:20186268	pubmed	20186268	create date:2010/02/27 | first author:Deng X
Absolute humidity and the seasonal onset of influenza in the continental United States.	/pubmed/20186267	Shaman J, Pitzer VE, Viboud C, Grenfell BT, Lipsitch M.	PLoS Biol. 2010 Feb 23;8(2):e1000316. Erratum in: PLoS Biol. 2010;8(3). doi: 10.1371/annotation/35686514-b7a9-4f65-9663-7baefc0d63c0.	PLoS Biol. 2010	PubMed	citation	PMID:20186267	pubmed	20186267	create date:2010/02/27 | first author:Shaman J
Genome sequence of the pea aphid Acyrthosiphon pisum.	/pubmed/20186266	International Aphid Genomics Consortium.	PLoS Biol. 2010 Feb 23;8(2):e1000313.	PLoS Biol. 2010	PubMed	citation	PMID:20186266	pubmed	20186266	create date:2010/02/27 | first author:International Aphid Genomics Consortium
Targeting A20 decreases glioma stem cell survival and tumor growth.	/pubmed/20186265	Hjelmeland AB, Wu Q, Wickman S, Eyler C, Heddleston J, Shi Q, Lathia JD, Macswords J, Lee J, McLendon RE, Rich JN.	PLoS Biol. 2010 Feb 23;8(2):e1000319.	PLoS Biol. 2010	PubMed	citation	PMID:20186265	pubmed	20186265	create date:2010/02/27 | first author:Hjelmeland AB
Ciprofloxacin causes persister formation by inducing the TisB toxin in Escherichia coli.	/pubmed/20186264	Dörr T, Vulić M, Lewis K.	PLoS Biol. 2010 Feb 23;8(2):e1000317.	PLoS Biol. 2010	PubMed	citation	PMID:20186264	pubmed	20186264	create date:2010/02/27 | first author:Dörr T
Current affairs: a mutation's-eye view of voltage gating.	/pubmed/20186263	Hoff M.	PLoS Biol. 2010 Feb 23;8(2):e1000314. No abstract available.	PLoS Biol. 2010	PubMed	citation	PMID:20186263	pubmed	20186263	create date:2010/02/27 | first author:Hoff M
BIN1 localizes the L-type calcium channel to cardiac T-tubules.	/pubmed/20169111	Hong TT, Smyth JW, Gao D, Chu KY, Vogan JM, Fong TS, Jensen BC, Colecraft HM, Shaw RM.	PLoS Biol. 2010 Feb 16;8(2):e1000312.	PLoS Biol. 2010	PubMed	citation	PMID:20169111	pubmed	20169111	create date:2010/02/20 | first author:Hong TT
Synopsis. BIN1: a protein with great heart.	/pubmed/20169110	Sedwick C.	PLoS Biol. 2010 Feb 16;8(2):e1000311. No abstract available.	PLoS Biol. 2010	PubMed	citation	PMID:20169110	pubmed	20169110	create date:2010/02/20 | first author:Sedwick C
VertNet: a new model for biodiversity data sharing.	/pubmed/20169109	Constable H, Guralnick R, Wieczorek J, Spencer C, Peterson AT; VertNet Steering Committee.	PLoS Biol. 2010 Feb 16;8(2):e1000309. No abstract available.	PLoS Biol. 2010	PubMed	citation	PMID:20169109	pubmed	20169109	create date:2010/02/20 | first author:Constable H
Living the sweet life: how does a plant pathogenic fungus acquire sugar from plants?	/pubmed/20161721	Talbot NJ.	PLoS Biol. 2010 Feb 9;8(2):e1000308. No abstract available.	PLoS Biol. 2010	PubMed	citation	PMID:20161721	pubmed	20161721	create date:2010/02/18 | first author:Talbot NJ
Using structural information to change the phosphotransfer specificity of a two-component chemotaxis signalling complex.	/pubmed/20161720	Bell CH, Porter SL, Strawson A, Stuart DI, Armitage JP.	PLoS Biol. 2010 Feb 9;8(2):e1000306.	PLoS Biol. 2010	PubMed	citation	PMID:20161720	pubmed	20161720	create date:2010/02/18 | first author:Bell CH
Paleovirology--modern consequences of ancient viruses.	/pubmed/20161719	Emerman M, Malik HS.	PLoS Biol. 2010 Feb 9;8(2):e1000301. No abstract available.	PLoS Biol. 2010	PubMed	citation	PMID:20161719	pubmed	20161719	create date:2010/02/18 | first author:Emerman M
A novel high-affinity sucrose transporter is required for virulence of the plant pathogen Ustilago maydis.	/pubmed/20161717	Wahl R, Wippel K, Goos S, Kämper J, Sauer N.	PLoS Biol. 2010 Feb 9;8(2):e1000303.	PLoS Biol. 2010	PubMed	citation	PMID:20161717	pubmed	20161717	create date:2010/02/18 | first author:Wahl R
mRNA secondary structures fold sequentially but exchange rapidly in vivo.	/pubmed/20161716	Mahen EM, Watson PY, Cottrell JW, Fedor MJ.	PLoS Biol. 2010 Feb 9;8(2):e1000307.	PLoS Biol. 2010	PubMed	citation	PMID:20161716	pubmed	20161716	create date:2010/02/18 | first author:Mahen EM
The Wnt pathway controls cell death engulfment, spindle orientation, and migration through CED-10/Rac.	/pubmed/20126385	Cabello J, Neukomm LJ, Günesdogan U, Burkart K, Charette SJ, Lochnit G, Hengartner MO, Schnabel R.	PLoS Biol. 2010 Feb 2;8(2):e1000297.	PLoS Biol. 2010	PubMed	citation	PMID:20126385	pubmed	20126385	create date:2010/02/04 | first author:Cabello J
Title	URL	Description	Details	ShortDetails	Resource	Type	Identifiers	Db	EntrezUID	Properties
Touch neurons have a good sense of direction.	/pubmed/20126382	Robinson R.	PLoS Biol. 2010 Feb 2;8(2):e1000304. No abstract available.	PLoS Biol. 2010	PubMed	citation	PMID:20126382	pubmed	20126382	create date:2010/02/04 | first author:Robinson R
Shape invariant coding of motion direction in somatosensory cortex.	/pubmed/20126380	Pei YC, Hsiao SS, Craig JC, Bensmaia SJ.	PLoS Biol. 2010 Feb 2;8(2):e1000305.	PLoS Biol. 2010	PubMed	citation	PMID:20126380	pubmed	20126380	create date:2010/02/04 | first author:Pei YC
Regulatory T cells and human myeloid dendritic cells promote tolerance via programmed death ligand-1.	/pubmed/20126379	Amarnath S, Costanzo CM, Mariotti J, Ullman JL, Telford WG, Kapoor V, Riley JL, Levine BL, June CH, Fong T, Warner NL, Fowler DH.	PLoS Biol. 2010 Feb 2;8(2):e1000302.	PLoS Biol. 2010	PubMed	citation	PMID:20126379	pubmed	20126379	create date:2010/02/04 | first author:Amarnath S
Endogenous Nmnat2 is an essential survival factor for maintenance of healthy axons.	/pubmed/20126265	Gilley J, Coleman MP.	PLoS Biol. 2010 Jan 26;8(1):e1000300.	PLoS Biol. 2010	PubMed	citation	PMID:20126265	pubmed	20126265	create date:2010/02/04 | first author:Gilley J
Role of plastid protein phosphatase TAP38 in LHCII dephosphorylation and thylakoid electron flow.	/pubmed/20126264	Pribil M, Pesaresi P, Hertle A, Barbato R, Leister D.	PLoS Biol. 2010 Jan 26;8(1):e1000288.	PLoS Biol. 2010	PubMed	citation	PMID:20126264	pubmed	20126264	create date:2010/02/04 | first author:Pribil M
A mitotic phosphorylation feedback network connects Cdk1, Plk1, 53BP1, and Chk2 to inactivate the G(2)/M DNA damage checkpoint.	/pubmed/20126263	van Vugt MA, Gardino AK, Linding R, Ostheimer GJ, Reinhardt HC, Ong SE, Tan CS, Miao H, Keezer SM, Li J, Pawson T, Lewis TA, Carr SA, Smerdon SJ, Brummelkamp TR, Yaffe MB.	PLoS Biol. 2010 Jan 26;8(1):e1000287.	PLoS Biol. 2010	PubMed	citation	PMID:20126263	pubmed	20126263	create date:2010/02/04 | first author:van Vugt MA
The roles of PINK1 and Parkin in Parkinson's disease.	/pubmed/20126262	Jones R.	PLoS Biol. 2010 Jan 26;8(1):e1000299. No abstract available.	PLoS Biol. 2010	PubMed	citation	PMID:20126262	pubmed	20126262	create date:2010/02/04 | first author:Jones R
PINK1 is selectively stabilized on impaired mitochondria to activate Parkin.	/pubmed/20126261	Narendra DP, Jin SM, Tanaka A, Suen DF, Gautier CA, Shen J, Cookson MR, Youle RJ.	PLoS Biol. 2010 Jan 26;8(1):e1000298.	PLoS Biol. 2010	PubMed	citation	PMID:20126261	pubmed	20126261	create date:2010/02/04 | first author:Narendra DP
CDC5 inhibits the hyperphosphorylation of the checkpoint kinase Rad53, leading to checkpoint adaptation.	/pubmed/20126259	Vidanes GM, Sweeney FD, Galicia S, Cheung S, Doyle JP, Durocher D, Toczyski DP.	PLoS Biol. 2010 Jan 26;8(1):e1000286.	PLoS Biol. 2010	PubMed	citation	PMID:20126259	pubmed	20126259	create date:2010/02/04 | first author:Vidanes GM
Global regulator SATB1 recruits beta-catenin and regulates T(H)2 differentiation in Wnt-dependent manner.	/pubmed/20126258	Notani D, Gottimukkala KP, Jayani RS, Limaye AS, Damle MV, Mehta S, Purbey PK, Joseph J, Galande S.	PLoS Biol. 2010 Jan 26;8(1):e1000296.	PLoS Biol. 2010	PubMed	citation	PMID:20126258	pubmed	20126258	create date:2010/02/04 | first author:Notani D
SATB1 makes a splash in T cell Wnt signaling.	/pubmed/20126255	Sedwick C.	PLoS Biol. 2010 Jan 26;8(1):e1000295. No abstract available.	PLoS Biol. 2010	PubMed	citation	PMID:20126255	pubmed	20126255	create date:2010/02/04 | first author:Sedwick C
Rare variants create synthetic genome-wide associations.	/pubmed/20126254	Dickson SP, Wang K, Krantz I, Hakonarson H, Goldstein DB.	PLoS Biol. 2010 Jan 26;8(1):e1000294.	PLoS Biol. 2010	PubMed	citation	PMID:20126254	pubmed	20126254	create date:2010/02/04 | first author:Dickson SP
Common disease, multiple rare (and distant) variants.	/pubmed/20126253	Robinson R.	PLoS Biol. 2010 Jan 26;8(1):e1000293. No abstract available.	PLoS Biol. 2010	PubMed	citation	PMID:20126253	pubmed	20126253	create date:2010/02/04 | first author:Robinson R
Evolution of adaptive behaviour in robots by means of Darwinian selection.	/pubmed/20126252	Floreano D, Keller L.	PLoS Biol. 2010 Jan 26;8(1):e1000292. No abstract available.	PLoS Biol. 2010	PubMed	citation	PMID:20126252	pubmed	20126252	create date:2010/02/04 | first author:Floreano D
Modulation of heat shock transcription factor 1 as a therapeutic target for small molecule intervention in neurodegenerative disease.	/pubmed/20098725	Neef DW, Turski ML, Thiele DJ.	PLoS Biol. 2010 Jan 19;8(1):e1000291.	PLoS Biol. 2010	PubMed	citation	PMID:20098725	pubmed	20098725	create date:2010/01/26 | first author:Neef DW
Neuron specific Rab4 effector GRASP-1 coordinates membrane specialization and maturation of recycling endosomes.	/pubmed/20098723	Hoogenraad CC, Popa I, Futai K, Martinez-Sanchez E, Wulf PS, van Vlijmen T, Dortland BR, Oorschot V, Govers R, Monti M, Heck AJ, Sheng M, Klumperman J, Rehmann H, Jaarsma D, Kapitein LC, van der Sluijs P.	PLoS Biol. 2010 Jan 19;8(1):e1000283. Erratum in: PLoS Biol. 2010;8(9) doi:10.1371/annotation/b17dfb99-8809-4c5a-86c2-c2a0f7ca7f5e.. Sanchez-Martinez, Emma [corrected to Martinez-Sanchez, Emma].	PLoS Biol. 2010	PubMed	citation	PMID:20098723	pubmed	20098723	create date:2010/01/26 | first author:Hoogenraad CC
A rho scaffold integrates the secretory system with feedback mechanisms in regulation of auxin distribution.	/pubmed/20098722	Hazak O, Bloch D, Poraty L, Sternberg H, Zhang J, Friml J, Yalovsky S.	PLoS Biol. 2010 Jan 19;8(1):e1000282.	PLoS Biol. 2010	PubMed	citation	PMID:20098722	pubmed	20098722	create date:2010/01/26 | first author:Hazak O
Targeting misfolded proteins to fight neurodegenerative diseases.	/pubmed/20087417	Heller K.	PLoS Biol. 2010 Jan 19;8(1):e1000290. No abstract available.	PLoS Biol. 2010	PubMed	citation	PMID:20087417	pubmed	20087417	create date:2010/01/21 | first author:Heller K
The compartmentalized bacteria of the planctomycetes-verrucomicrobia-chlamydiae superphylum have membrane coat-like proteins.	/pubmed/20087413	Santarella-Mellwig R, Franke J, Jaedicke A, Gorjanacz M, Bauer U, Budd A, Mattaj IW, Devos DP.	PLoS Biol. 2010 Jan 19;8(1):e1000281.	PLoS Biol. 2010	PubMed	citation	PMID:20087413	pubmed	20087413	create date:2010/01/21 | first author:Santarella-Mellwig R
University of California Research Seminar Network: a prospectus.	/pubmed/20087412	Carey JR, Christian Laursen J, Glaser SD, Raphael S, Miller GH, Crawford J, Lane TF, Liwang PJ, Hammond K, Groves T, Pittet JF, Stuart D, Kolaitis PG, Serwer L, Chen M, Feer K.	PLoS Biol. 2010 Jan 19;8(1):e1000289. No abstract available.	PLoS Biol. 2010	PubMed	citation	PMID:20087412	pubmed	20087412	create date:2010/01/21 | first author:Carey JR
A predominantly neolithic origin for European paternal lineages.	/pubmed/20087410	Balaresque P, Bowden GR, Adams SM, Leung HY, King TE, Rosser ZH, Goodwin J, Moisan JP, Richard C, Millward A, Demaine AG, Barbujani G, Previderè C, Wilson IJ, Tyler-Smith C, Jobling MA.	PLoS Biol. 2010 Jan 19;8(1):e1000285.	PLoS Biol. 2010	PubMed	citation	PMID:20087410	pubmed	20087410	create date:2010/01/21 | first author:Balaresque P
Origin of irreversibility of cell cycle start in budding yeast.	/pubmed/20087409	Charvin G, Oikonomou C, Siggia ED, Cross FR.	PLoS Biol. 2010 Jan 19;8(1):e1000284. Erratum in: PLoS Biol. 2011 Jul;9(7). doi:10.1371/annotation/90916531-1b34-4eb5-92a9-a7f8c5d72318.	PLoS Biol. 2010	PubMed	citation	PMID:20087409	pubmed	20087409	create date:2010/01/21 | first author:Charvin G
Evolving towards mutualism.	/pubmed/20084292	Gitig D.	PLoS Biol. 2010 Jan 12;8(1):e1000279. No abstract available.	PLoS Biol. 2010	PubMed	citation	PMID:20084292	pubmed	20084292	create date:2010/01/20 | first author:Gitig D
Experimental evolution of a plant pathogen into a legume symbiont.	/pubmed/20084095	Marchetti M, Capela D, Glew M, Cruveiller S, Chane-Woon-Ming B, Gris C, Timmers T, Poinsot V, Gilbert LB, Heeb P, Médigue C, Batut J, Masson-Boivin C.	PLoS Biol. 2010 Jan 12;8(1):e1000280.	PLoS Biol. 2010	PubMed	citation	PMID:20084095	pubmed	20084095	create date:2010/01/20 | first author:Marchetti M
Coherence potentials: loss-less, all-or-none network events in the cortex.	/pubmed/20084093	Thiagarajan TC, Lebedev MA, Nicolelis MA, Plenz D.	PLoS Biol. 2010 Jan 12;8(1):e1000278. Erratum in: PLoS Biol. 2010;8(1). doi: 10.1371/annotation/668be458-400b-4c19-accf-34fc543340e2. PLoS Biol. 2010;8(1). doi: 10.1371/annotation/f6193dfe-a90c-4110-b0a0-22d81a87b921.	PLoS Biol. 2010	PubMed	citation	PMID:20084093	pubmed	20084093	create date:2010/01/20 | first author:Thiagarajan TC
Quiet and poised: silent" genes accumulate transcription machinery."	/pubmed/20076756	Robinson R.	PLoS Biol. 2010 Jan 5;8(1):e1000269. No abstract available.	PLoS Biol. 2010	PubMed	citation	PMID:20076756	pubmed	20076756	create date:2010/01/16 | first author:Robinson R
Wrapping our heads around endocytosis.	/pubmed/20076755	Sedwick C.	PLoS Biol. 2009 Sep 29;7(9):e1000207. No abstract available.	PLoS Biol. 2009	PubMed	citation	PMID:20076755	pubmed	20076755	create date:2010/01/16 | first author:Sedwick C
Charting an unknown protein universe.	/pubmed/20076754	Heller K.	PLoS Biol. 2009 Sep 29;7(9):e1000206. No abstract available.	PLoS Biol. 2009	PubMed	citation	PMID:20076754	pubmed	20076754	create date:2010/01/16 | first author:Heller K
Blasting off on an actin comet tail.	/pubmed/20076753	Sedwick C.	PLoS Biol. 2009 Sep 22;7(9):e1000195. No abstract available.	PLoS Biol. 2009	PubMed	citation	PMID:20076753	pubmed	20076753	create date:2010/01/16 | first author:Sedwick C
Metabolism predicts ecological response to warming.	/pubmed/20076752	Gross L.	PLoS Biol. 2009 Aug 25;7(8):e1000180. No abstract available.	PLoS Biol. 2009	PubMed	citation	PMID:20076752	pubmed	20076752	create date:2010/01/16 | first author:Gross L
Induced" eyes suggest a path to retinal repair."	/pubmed/20076751	Mair W.	PLoS Biol. 2009 Aug 18;7(8):e1000175. No abstract available.	PLoS Biol. 2009	PubMed	citation	PMID:20076751	pubmed	20076751	create date:2010/01/16 | first author:Mair W
Engineered common cold virus helps cultured cystic fibrosis tissues clear mucus.	/pubmed/20076750	Meadows R.	PLoS Biol. 2009 Jul 21;7(7):e1000160. No abstract available.	PLoS Biol. 2009	PubMed	citation	PMID:20076750	pubmed	20076750	create date:2010/01/16 | first author:Meadows R
From child to young adult, the brain changes its connections.	/pubmed/20076749	Robinson R.	PLoS Biol. 2009 Jul 21;7(7):e1000158. No abstract available.	PLoS Biol. 2009	PubMed	citation	PMID:20076749	pubmed	20076749	create date:2010/01/16 | first author:Robinson R
Practice makes perfect: learning mind control of prosthetics.	/pubmed/20076748	Sedwick C.	PLoS Biol. 2009 Jul 21;7(7):e1000152. No abstract available.	PLoS Biol. 2009	PubMed	citation	PMID:20076748	pubmed	20076748	create date:2010/01/16 | first author:Sedwick C
Bad taste protects fruit flies from eating a toxic amino acid in plants.	/pubmed/20076747	Meadows R.	PLoS Biol. 2009 Jun 30;7(6):e1000128. No abstract available.	PLoS Biol. 2009	PubMed	citation	PMID:20076747	pubmed	20076747	create date:2010/01/16 | first author:Meadows R
Change for the better: phosphoregulation of proteins drives evolution.	/pubmed/20076746	Mair W.	PLoS Biol. 2009 Jun 23;7(6):e1000127. No abstract available.	PLoS Biol. 2009	PubMed	citation	PMID:20076746	pubmed	20076746	create date:2010/01/16 | first author:Mair W
Engineering sexless seeds as a path to high-yield crops.	/pubmed/20076745	Meadows R.	PLoS Biol. 2009 Jun 9;7(6):e1000118. No abstract available.	PLoS Biol. 2009	PubMed	citation	PMID:20076745	pubmed	20076745	create date:2010/01/16 | first author:Meadows R
Zap1 sticks it to Candida biofilms.	/pubmed/20076744	Heller K.	PLoS Biol. 2009 Jun 16;7(6):e1000117. No abstract available.	PLoS Biol. 2009	PubMed	citation	PMID:20076744	pubmed	20076744	create date:2010/01/16 | first author:Heller K
Liver is T cells' ace in the hole.	/pubmed/20076743	Hoff M.	PLoS Biol. 2009 May 26;7(5):e1000113. No abstract available.	PLoS Biol. 2009	PubMed	citation	PMID:20076743	pubmed	20076743	create date:2010/01/16 | first author:Hoff M
An acetylcholine receptor keeps muscles in balance.	/pubmed/20076742	Jones R.	PLoS Biol. 2009 Dec 22;7(12):e1000268. No abstract available.	PLoS Biol. 2009	PubMed	citation	PMID:20076742	pubmed	20076742	create date:2010/01/16 | first author:Jones R
Visual tuning may boost African cichlid diversity.	/pubmed/20076741	Meadows R.	PLoS Biol. 2009 Dec 22;7(12):e1000267. No abstract available.	PLoS Biol. 2009	PubMed	citation	PMID:20076741	pubmed	20076741	create date:2010/01/16 | first author:Meadows R
Amelogenin: a protein to smile about.	/pubmed/20076740	Sedwick C.	PLoS Biol. 2009 Dec 22;7(12):e1000263. No abstract available.	PLoS Biol. 2009	PubMed	citation	PMID:20076740	pubmed	20076740	create date:2010/01/16 | first author:Sedwick C
Surviving salt: how do extremophiles do it?	/pubmed/20076739	Hoff M.	PLoS Biol. 2009 Dec 15;7(12):e1000258. No abstract available.	PLoS Biol. 2009	PubMed	citation	PMID:20076739	pubmed	20076739	create date:2010/01/16 | first author:Hoff M
Sly represses gene expression in sex chromosomes.	/pubmed/20076738	Sedwick C.	PLoS Biol. 2009 Nov 17;7(11):e1000243. No abstract available.	PLoS Biol. 2009	PubMed	citation	PMID:20076738	pubmed	20076738	create date:2010/01/16 | first author:Sedwick C
Migrating brain cells stick together.	/pubmed/20076737	Inman M.	PLoS Biol. 2009 Nov 10;7(11):e1000239. No abstract available.	PLoS Biol. 2009	PubMed	citation	PMID:20076737	pubmed	20076737	create date:2010/01/16 | first author:Inman M
A simple rule for proteins to follow.	/pubmed/20076736	Sedwick C.	PLoS Biol. 2009 Nov 3;7(11):e1000232. No abstract available. Erratum in: PLoS Biol. 2009;7(12). doi: 10.1371/annotation/a025570d-dada-4e07-9cd4-b5cbed27ee4a. Sedwick, Baitlin [corrected to Sedwick, Caitlin].	PLoS Biol. 2009	PubMed	citation	PMID:20076736	pubmed	20076736	create date:2010/01/16 | first author:Sedwick C
Neurons help bridge the brain's communication gap.	/pubmed/20076735	Jones R.	PLoS Biol. 2009 Oct 27;7(10):e1000231. No abstract available.	PLoS Biol. 2009	PubMed	citation	PMID:20076735	pubmed	20076735	create date:2010/01/16 | first author:Jones R
Serotonin's role in the pancreas revealed at last.	/pubmed/20076734	Robinson R.	PLoS Biol. 2009 Oct 27;7(10):e1000227. No abstract available.	PLoS Biol. 2009	PubMed	citation	PMID:20076734	pubmed	20076734	create date:2010/01/16 | first author:Robinson R
Male or female? For honeybees, a single gene makes all the difference.	/pubmed/20076733	Hoff M.	PLoS Biol. 2009 Oct 20;7(10):e1000186. No abstract available.	PLoS Biol. 2009	PubMed	citation	PMID:20076733	pubmed	20076733	create date:2010/01/16 | first author:Hoff M
Abl is able to inhibit cell engulfment.	/pubmed/20076732	Robinson R.	PLoS Biol. 2009 Apr;7(4):e1000104. Epub 2009 Apr 28. No abstract available.	PLoS Biol. 2009	PubMed	citation	PMID:20076732	pubmed	20076732	create date:2010/01/16 | first author:Robinson R
Title	URL	Description	Details	ShortDetails	Resource	Type	Identifiers	Db	EntrezUID	Properties
Rousing a latent defense mechanism to fight HIV.	/pubmed/20076731	Sedwick C.	PLoS Biol. 2009 Apr;7(4):e1000093. Epub 2009 Apr 28. No abstract available.	PLoS Biol. 2009	PubMed	citation	PMID:20076731	pubmed	20076731	create date:2010/01/16 | first author:Sedwick C
Going with the glow: how bacteria integrate molecular signals to synchronize bioluminescence.	/pubmed/20076730	Hoff M.	PLoS Biol. 2009 Mar;7(3):e1000076. Epub 2009 Mar 24. No abstract available.	PLoS Biol. 2009	PubMed	citation	PMID:20076730	pubmed	20076730	create date:2010/01/16 | first author:Hoff M
Exploring the global workspace" of consciousness."	/pubmed/20076729	Robinson R.	PLoS Biol. 2009 Mar;7(3):e1000066. Epub 2009 Mar 17. No abstract available.	PLoS Biol. 2009	PubMed	citation	PMID:20076729	pubmed	20076729	create date:2010/01/16 | first author:Robinson R
Peripheral regulatory T cells take the road less traveled.	/pubmed/20076728	Heller K.	PLoS Biol. 2009 Mar;7(3):e1000065. Epub 2009 Mar 3. No abstract available.	PLoS Biol. 2009	PubMed	citation	PMID:20076728	pubmed	20076728	create date:2010/01/16 | first author:Heller K
Gene sharing yields an enzyme with two binding sites in one subunit.	/pubmed/20076727	Sedwick C.	PLoS Biol. 2009 Mar;7(3):e1000064. Epub 2009 Mar 31. No abstract available.	PLoS Biol. 2009	PubMed	citation	PMID:20076727	pubmed	20076727	create date:2010/01/16 | first author:Sedwick C
In mammalian muscle, axonal wiring takes surprising paths.	/pubmed/20076726	Robinson R.	PLoS Biol. 2009 Feb;7(2):e1000050. Epub 2009 Feb 10. No abstract available.	PLoS Biol. 2009	PubMed	citation	PMID:20076726	pubmed	20076726	create date:2010/01/16 | first author:Robinson R
Feedback system protects inner ear.	/pubmed/20076725	Robinson R.	PLoS Biol. 2009 Jan;7(1):e1000012. Epub 2009 Jan 20. No abstract available.	PLoS Biol. 2009	PubMed	citation	PMID:20076725	pubmed	20076725	create date:2010/01/16 | first author:Robinson R
Loopy chromatin brings distant DNA to bear on silencing promoter genes.	/pubmed/20076702	Hoff M.	PLoS Biol. 2008 Dec;6(12):e313. Epub 2008 Dec 2. No abstract available.	PLoS Biol. 2008	PubMed	citation	PMID:20076702	pubmed	20076702	create date:2010/01/16 | first author:Hoff M
Lessons on life from SENP2.	/pubmed/20076701	Sedwick C.	PLoS Biol. 2008 Dec;6(12):e312. Epub 2008 Dec 16. No abstract available.	PLoS Biol. 2008	PubMed	citation	PMID:20076701	pubmed	20076701	create date:2010/01/16 | first author:Sedwick C
Gal4 gets genes to loosen up.	/pubmed/20076700	Sedwick C.	PLoS Biol. 2008 Dec;6(12):e1000006. doi: 10.1371/journal.pbio.1000006. Epub 2008 Dec 23. No abstract available.	PLoS Biol. 2008	PubMed	citation	PMID:20076700	pubmed	20076700	create date:2010/01/16 | first author:Sedwick C
Poised transcription factories prime silent uPA gene prior to activation.	/pubmed/20052287	Ferrai C, Xie SQ, Luraghi P, Munari D, Ramirez F, Branco MR, Pombo A, Crippa MP.	PLoS Biol. 2010 Jan;8(1):e1000270. Epub 2010 Jan 5.	PLoS Biol. 2010	PubMed	citation	PMID:20052287	pubmed	20052287	create date:2010/01/07 | first author:Ferrai C
2-D structure of the A region of Xist RNA and its implication for PRC2 association.	/pubmed/20052282	Maenner S, Blaud M, Fouillen L, Savoye A, Marchand V, Dubois A, Sanglier-Cianférani S, Van Dorsselaer A, Clerc P, Avner P, Visvikis A, Branlant C.	PLoS Biol. 2010 Jan;8(1):e1000276. Epub 2010 Jan 5.	PLoS Biol. 2010	PubMed	citation	PMID:20052282	pubmed	20052282	create date:2010/01/07 | first author:Maenner S
Ultradeep sequencing of a human ultraconserved region reveals somatic and constitutional genomic instability.	/pubmed/20052272	De Grassi A, Segala C, Iannelli F, Volorio S, Bertario L, Radice P, Bernard L, Ciccarelli FD.	PLoS Biol. 2010 Jan;8(1):e1000275. Epub 2010 Jan 5.	PLoS Biol. 2010	PubMed	citation	PMID:20052272	pubmed	20052272	create date:2010/01/07 | first author:De Grassi A
Deconstructing" scientific research: a practical and scalable pedagogical tool to provide evidence-based science instruction."	/pubmed/20041028	Clark IE, Romero-Calderón R, Olson JM, Jaworski L, Lopatto D, Banerjee U.	PLoS Biol. 2009 Dec;7(12):e1000264. Epub 2009 Dec 22. No abstract available.	PLoS Biol. 2009	PubMed	citation	PMID:20041028	pubmed	20041028	create date:2009/12/31 | first author:Clark IE
The eyes have it: regulatory and structural changes both underlie cichlid visual pigment diversity.	/pubmed/20027211	Hofmann CM, O'Quin KE, Marshall NJ, Cronin TW, Seehausen O, Carleton KL.	PLoS Biol. 2009 Dec;7(12):e1000266. Epub 2009 Dec 22.	PLoS Biol. 2009	PubMed	citation	PMID:20027211	pubmed	20027211	create date:2009/12/23 | first author:Hofmann CM
A neuronal acetylcholine receptor regulates the balance of muscle excitation and inhibition in Caenorhabditis elegans.	/pubmed/20027209	Jospin M, Qi YB, Stawicki TM, Boulin T, Schuske KR, Horvitz HR, Bessereau JL, Jorgensen EM, Jin Y.	PLoS Biol. 2009 Dec;7(12):e1000265. Epub 2009 Dec 22.	PLoS Biol. 2009	PubMed	citation	PMID:20027209	pubmed	20027209	create date:2009/12/23 | first author:Jospin M
Elongated polyproline motifs facilitate enamel evolution through matrix subunit compaction.	/pubmed/20027208	Jin T, Ito Y, Luan X, Dangaria S, Walker C, Allen M, Kulkarni A, Gibson C, Braatz R, Liao X, Diekwisch TG.	PLoS Biol. 2009 Dec;7(12):e1000262. Epub 2009 Dec 22.	PLoS Biol. 2009	PubMed	citation	PMID:20027208	pubmed	20027208	create date:2009/12/23 | first author:Jin T
Finding the right plugin: mosquitoes have the answer.	/pubmed/20027207	Chapman T.	PLoS Biol. 2009 Dec;7(12):e1000273. Epub 2009 Dec 22. No abstract available.	PLoS Biol. 2009	PubMed	citation	PMID:20027207	pubmed	20027207	create date:2009/12/23 | first author:Chapman T
Transglutaminase-mediated semen coagulation controls sperm storage in the malaria mosquito.	/pubmed/20027206	Rogers DW, Baldini F, Battaglia F, Panico M, Dell A, Morris HR, Catteruccia F.	PLoS Biol. 2009 Dec;7(12):e1000272. Epub 2009 Dec 22.	PLoS Biol. 2009	PubMed	citation	PMID:20027206	pubmed	20027206	create date:2009/12/23 | first author:Rogers DW
Distributed fading memory for stimulus properties in the primary visual cortex.	/pubmed/20027205	Nikolić D, Häusler S, Singer W, Maass W.	PLoS Biol. 2009 Dec;7(12):e1000260. Epub 2009 Dec 22.	PLoS Biol. 2009	PubMed	citation	PMID:20027205	pubmed	20027205	create date:2009/12/23 | first author:Nikolić D
ZBED6, a novel transcription factor derived from a domesticated DNA transposon regulates IGF2 expression and muscle growth.	/pubmed/20016685	Markljung E, Jiang L, Jaffe JD, Mikkelsen TS, Wallerman O, Larhammar M, Zhang X, Wang L, Saenz-Vash V, Gnirke A, Lindroth AM, Barrés R, Yan J, Strömberg S, De S, Pontén F, Lander ES, Carr SA, Zierath JR, Kullander K, Wadelius C, Lindblad-Toh K, et al.	PLoS Biol. 2009 Dec;7(12):e1000256. Epub 2009 Dec 15.	PLoS Biol. 2009	PubMed	citation	PMID:20016685	pubmed	20016685	create date:2009/12/18 | first author:Markljung E
Structural basis for the aminoacid composition of proteins from halophilic archea.	/pubmed/20016684	Tadeo X, López-Méndez B, Trigueros T, Laín A, Castaño D, Millet O.	PLoS Biol. 2009 Dec;7(12):e1000257. Epub 2009 Dec 15.	PLoS Biol. 2009	PubMed	citation	PMID:20016684	pubmed	20016684	create date:2009/12/18 | first author:Tadeo X
A cost of sexual attractiveness to high-fitness females.	/pubmed/19997646	Long TA, Pischedda A, Stewart AD, Rice WR.	PLoS Biol. 2009 Dec;7(12):e1000254. Epub 2009 Dec 8.	PLoS Biol. 2009	PubMed	citation	PMID:19997646	pubmed	19997646	create date:2009/12/10 | first author:Long TA
Reappraising sexual coevolution and the sex roles.	/pubmed/19997498	Bonduriansky R.	PLoS Biol. 2009 Dec;7(12):e1000255. Epub 2009 Dec 8. No abstract available.	PLoS Biol. 2009	PubMed	citation	PMID:19997498	pubmed	19997498	create date:2009/12/10 | first author:Bonduriansky R
Linking human diseases to animal models using ontology-based phenotype annotation.	/pubmed/19956802	Washington NL, Haendel MA, Mungall CJ, Ashburner M, Westerfield M, Lewis SE.	PLoS Biol. 2009 Nov;7(11):e1000247. Epub 2009 Nov 24.	PLoS Biol. 2009	PubMed	citation	PMID:19956802	pubmed	19956802	create date:2009/12/04 | first author:Washington NL
AGAMOUS controls GIANT KILLER, a multifunctional chromatin modifier in reproductive organ patterning and differentiation.	/pubmed/19956801	Ng KH, Yu H, Ito T.	PLoS Biol. 2009 Nov;7(11):e1000251. Epub 2009 Nov 24.	PLoS Biol. 2009	PubMed	citation	PMID:19956801	pubmed	19956801	create date:2009/12/04 | first author:Ng KH
Misguided transcriptional elongation causes mixed lineage leukemia.	/pubmed/19956800	Mueller D, García-Cuéllar MP, Bach C, Buhl S, Maethner E, Slany RK.	PLoS Biol. 2009 Nov;7(11):e1000249. Epub 2009 Nov 24.	PLoS Biol. 2009	PubMed	citation	PMID:19956800	pubmed	19956800	create date:2009/12/04 | first author:Mueller D
The properties of adaptive walks in evolving populations of fungus.	/pubmed/19956798	Schoustra SE, Bataillon T, Gifford DR, Kassen R.	PLoS Biol. 2009 Nov;7(11):e1000250. Epub 2009 Nov 24.	PLoS Biol. 2009	PubMed	citation	PMID:19956798	pubmed	19956798	create date:2009/12/04 | first author:Schoustra SE
Patterning of the dorsal-ventral axis in echinoderms: insights into the evolution of the BMP-chordin signaling network.	/pubmed/19956794	Lapraz F, Besnardeau L, Lepage T.	PLoS Biol. 2009 Nov;7(11):e1000248. Epub 2009 Nov 24.	PLoS Biol. 2009	PubMed	citation	PMID:19956794	pubmed	19956794	create date:2009/12/04 | first author:Lapraz F
A conserved CXXC motif in CD3epsilon is critical for T cell development and TCR signaling.	/pubmed/19956738	Wang Y, Becker D, Vass T, White J, Marrack P, Kappler JW.	PLoS Biol. 2009 Dec;7(12):e1000253. Epub 2009 Dec 1.	PLoS Biol. 2009	PubMed	citation	PMID:19956738	pubmed	19956738	create date:2009/12/04 | first author:Wang Y
SUMO modification regulates BLM and RAD51 interaction at damaged replication forks.	/pubmed/19956565	Ouyang KJ, Woo LL, Zhu J, Huo D, Matunis MJ, Ellis NA.	PLoS Biol. 2009 Dec;7(12):e1000252. Epub 2009 Dec 1.	PLoS Biol. 2009	PubMed	citation	PMID:19956565	pubmed	19956565	create date:2009/12/04 | first author:Ouyang KJ
Role of CBP and SATB-1 in aging, dietary restriction, and insulin-like signaling.	/pubmed/19924292	Zhang M, Poplawski M, Yen K, Cheng H, Bloss E, Zhu X, Patel H, Mobbs CV.	PLoS Biol. 2009 Nov;7(11):e1000245. Epub 2009 Nov 17.	PLoS Biol. 2009	PubMed	citation	PMID:19924292	pubmed	19924292	create date:2009/11/20 | first author:Zhang M
Reversing blood flows act through klf2a to ensure normal valvulogenesis in the developing heart.	/pubmed/19924233	Vermot J, Forouhar AS, Liebling M, Wu D, Plummer D, Gharib M, Fraser SE.	PLoS Biol. 2009 Nov;7(11):e1000246. Epub 2009 Nov 17.	PLoS Biol. 2009	PubMed	citation	PMID:19924233	pubmed	19924233	create date:2009/11/20 | first author:Vermot J
Article-level metrics and the evolution of scientific impact.	/pubmed/19918558	Neylon C, Wu S.	PLoS Biol. 2009 Nov;7(11):e1000242. Epub 2009 Nov 17. No abstract available.	PLoS Biol. 2009	PubMed	citation	PMID:19918558	pubmed	19918558	create date:2009/11/18 | first author:Neylon C
The multicopy gene Sly represses the sex chromosomes in the male mouse germline after meiosis.	/pubmed/19918361	Cocquet J, Ellis PJ, Yamauchi Y, Mahadevaiah SK, Affara NA, Ward MA, Burgoyne PS.	PLoS Biol. 2009 Nov;7(11):e1000244. Epub 2009 Nov 17.	PLoS Biol. 2009	PubMed	citation	PMID:19918361	pubmed	19918361	create date:2009/11/18 | first author:Cocquet J
Explaining the linguistic diversity of Sahul using population models.	/pubmed/19918360	Reesink G, Singer R, Dunn M.	PLoS Biol. 2009 Nov;7(11):e1000241. Epub 2009 Nov 17.	PLoS Biol. 2009	PubMed	citation	PMID:19918360	pubmed	19918360	create date:2009/11/18 | first author:Reesink G
Cadherin-2 controls directional chain migration of cerebellar granule neurons.	/pubmed/19901980	Rieger S, Senghaas N, Walch A, Köster RW.	PLoS Biol. 2009 Nov;7(11):e1000240. Epub 2009 Nov 10.	PLoS Biol. 2009	PubMed	citation	PMID:19901980	pubmed	19901980	create date:2009/11/11 | first author:Rieger S
Concordant regulation of translation and mRNA abundance for hundreds of targets of a human microRNA.	/pubmed/19901979	Hendrickson DG, Hogan DJ, McCullough HL, Myers JW, Herschlag D, Ferrell JE, Brown PO.	PLoS Biol. 2009 Nov;7(11):e1000238. Epub 2009 Nov 10.	PLoS Biol. 2009	PubMed	citation	PMID:19901979	pubmed	19901979	create date:2009/11/11 | first author:Hendrickson DG
University public-access mandates are good for science.	/pubmed/19901976	Shulenburger D.	PLoS Biol. 2009 Nov;7(11):e1000237. Epub 2009 Nov 10.	PLoS Biol. 2009	PubMed	citation	PMID:19901976	pubmed	19901976	create date:2009/11/11 | first author:Shulenburger D
An aPKC-exocyst complex controls paxillin phosphorylation and migration through localised JNK1 activation.	/pubmed/19885391	Rosse C, Formstecher E, Boeckeler K, Zhao Y, Kremerskothen J, White MD, Camonis JH, Parker PJ.	PLoS Biol. 2009 Nov;7(11):e1000235. Epub 2009 Nov 3.	PLoS Biol. 2009	PubMed	citation	PMID:19885391	pubmed	19885391	create date:2009/11/04 | first author:Rosse C
Identification and functional characterization of N-terminally acetylated proteins in Drosophila melanogaster.	/pubmed/19885390	Goetze S, Qeli E, Mosimann C, Staes A, Gerrits B, Roschitzki B, Mohanty S, Niederer EM, Laczko E, Timmerman E, Lange V, Hafen E, Aebersold R, Vandekerckhove J, Basler K, Ahrens CH, Gevaert K, Brunner E.	PLoS Biol. 2009 Nov;7(11):e1000236. Epub 2009 Nov 3.	PLoS Biol. 2009	PubMed	citation	PMID:19885390	pubmed	19885390	create date:2009/11/04 | first author:Goetze S
Transient neuronal populations are required to guide callosal axons: a role for semaphorin 3C.	/pubmed/19859539	Niquille M, Garel S, Mann F, Hornung JP, Otsmane B, Chevalley S, Parras C, Guillemot F, Gaspar P, Yanagawa Y, Lebrand C.	PLoS Biol. 2009 Oct;7(10):e1000230. Epub 2009 Oct 27.	PLoS Biol. 2009	PubMed	citation	PMID:19859539	pubmed	19859539	create date:2009/10/28 | first author:Niquille M
Intracellular serotonin modulates insulin secretion from pancreatic beta-cells by protein serotonylation.	/pubmed/19859528	Paulmann N, Grohmann M, Voigt JP, Bert B, Vowinckel J, Bader M, Skelin M, Jevsek M, Fink H, Rupnik M, Walther DJ.	PLoS Biol. 2009 Oct;7(10):e1000229. Epub 2009 Oct 27.	PLoS Biol. 2009	PubMed	citation	PMID:19859528	pubmed	19859528	create date:2009/10/28 | first author:Paulmann N
Linking inflammation to natural killer T cell activation.	/pubmed/19859527	Salio M, Cerundolo V.	PLoS Biol. 2009 Oct;7(10):e1000226. Epub 2009 Oct 27.	PLoS Biol. 2009	PubMed	citation	PMID:19859527	pubmed	19859527	create date:2009/10/28 | first author:Salio M
Recognition of lyso-phospholipids by human natural killer T lymphocytes.	/pubmed/19859526	Fox LM, Cox DG, Lockridge JL, Wang X, Chen X, Scharf L, Trott DL, Ndonye RM, Veerapen N, Besra GS, Howell AR, Cook ME, Adams EJ, Hildebrand WH, Gumperz JE.	PLoS Biol. 2009 Oct;7(10):e1000228. Epub 2009 Oct 27.	PLoS Biol. 2009	PubMed	citation	PMID:19859526	pubmed	19859526	create date:2009/10/28 | first author:Fox LM
Species-specific heterochromatin prevents mitotic chromosome segregation to cause hybrid lethality in Drosophila.	/pubmed/19859525	Ferree PM, Barbash DA.	PLoS Biol. 2009 Oct;7(10):e1000234. Epub 2009 Oct 27.	PLoS Biol. 2009	PubMed	citation	PMID:19859525	pubmed	19859525	create date:2009/10/28 | first author:Ferree PM
Light directs zebrafish period2 expression via conserved D and E boxes.	/pubmed/19859524	Vatine G, Vallone D, Appelbaum L, Mracek P, Ben-Moshe Z, Lahiri K, Gothilf Y, Foulkes NS.	PLoS Biol. 2009 Oct;7(10):e1000223. Epub 2009 Oct 27.	PLoS Biol. 2009	PubMed	citation	PMID:19859524	pubmed	19859524	create date:2009/10/28 | first author:Vatine G
Global conformational dynamics of a Y-family DNA polymerase during catalysis.	/pubmed/19859523	Xu C, Maxwell BA, Brown JA, Zhang L, Suo Z.	PLoS Biol. 2009 Oct;7(10):e1000225. Epub 2009 Oct 27.	PLoS Biol. 2009	PubMed	citation	PMID:19859523	pubmed	19859523	create date:2009/10/28 | first author:Xu C
Genomics of emerging infectious disease: A PLoS collection.	/pubmed/19855830	Eisen JA, MacCallum CJ.	PLoS Biol. 2009 Oct;7(10):e1000224. Epub 2009 Oct 26. No abstract available.	PLoS Biol. 2009	PubMed	citation	PMID:19855830	pubmed	19855830	create date:2009/10/27 | first author:Eisen JA
Can an infectious disease genomics project predict and prevent the next pandemic?	/pubmed/19855828	Gupta R, Michalski MH, Rijsberman FR.	PLoS Biol. 2009 Oct;7(10):e1000219. Epub 2009 Oct 26.	PLoS Biol. 2009	PubMed	citation	PMID:19855828	pubmed	19855828	create date:2009/10/27 | first author:Gupta R
Title	URL	Description	Details	ShortDetails	Resource	Type	Identifiers	Db	EntrezUID	Properties
The role of genomics in the identification, prediction, and prevention of biological threats.	/pubmed/19855827	Fricke WF, Rasko DA, Ravel J.	PLoS Biol. 2009 Oct;7(10):e1000217. Epub 2009 Oct 26.	PLoS Biol. 2009	PubMed	citation	PMID:19855827	pubmed	19855827	create date:2009/10/27 | first author:Fricke WF
A computational framework for ultrastructural mapping of neural circuitry.	/pubmed/19855814	Anderson JR, Jones BW, Yang JH, Shaw MV, Watt CB, Koshevoy P, Spaltenstein J, Jurrus E, U V K, Whitaker RT, Mastronarde D, Tasdizen T, Marc RE.	PLoS Biol. 2009 Mar;7(3):e1000074. Epub 2009 Mar 31.	PLoS Biol. 2009	PubMed	citation	PMID:19855814	pubmed	19855814	create date:2009/10/27 | first author:Anderson JR
Sex determination in honeybees: two separate mechanisms induce and maintain the female pathway.	/pubmed/19841734	Gempe T, Hasselmann M, Schiøtt M, Hause G, Otte M, Beye M.	PLoS Biol. 2009 Oct;7(10):e1000222. Epub 2009 Oct 20.	PLoS Biol. 2009	PubMed	citation	PMID:19841734	pubmed	19841734	create date:2009/10/21 | first author:Gempe T
Daughter-specific transcription factors regulate cell size control in budding yeast.	/pubmed/19841732	Di Talia S, Wang H, Skotheim JM, Rosebrock AP, Futcher B, Cross FR.	PLoS Biol. 2009 Oct;7(10):e1000221. Epub 2009 Oct 20.	PLoS Biol. 2009	PubMed	citation	PMID:19841732	pubmed	19841732	create date:2009/10/21 | first author:Di Talia S
Bayesian modeling of the yeast SH3 domain interactome predicts spatiotemporal dynamics of endocytosis proteins.	/pubmed/19841731	Tonikian R, Xin X, Toret CP, Gfeller D, Landgraf C, Panni S, Paoluzi S, Castagnoli L, Currell B, Seshagiri S, Yu H, Winsor B, Vidal M, Gerstein MB, Bader GD, Volkmer R, Cesareni G, Drubin DG, Kim PM, Sidhu SS, Boone C.	PLoS Biol. 2009 Oct;7(10):e1000218. Epub 2009 Oct 20.	PLoS Biol. 2009	PubMed	citation	PMID:19841731	pubmed	19841731	create date:2009/10/21 | first author:Tonikian R
Differentiation driven changes in the dynamic organization of Basal transcription initiation.	/pubmed/19841728	Giglia-Mari G, Theil AF, Mari PO, Mourgues S, Nonnekens J, Andrieux LO, de Wit J, Miquel C, Wijgers N, Maas A, Fousteri M, Hoeijmakers JH, Vermeulen W.	PLoS Biol. 2009 Oct;7(10):e1000220. Epub 2009 Oct 20.	PLoS Biol. 2009	PubMed	citation	PMID:19841728	pubmed	19841728	create date:2009/10/21 | first author:Giglia-Mari G
Heterochromatin: a rapidly evolving species barrier.	/pubmed/19830257	Hughes SE, Hawley RS.	PLoS Biol. 2009 Oct;7(10):e1000233. Epub 2009 Sep 27. No abstract available.	PLoS Biol. 2009	PubMed	citation	PMID:19830257	pubmed	19830257	create date:2009/10/16 | first author:Hughes SE
Recruitment of Cln3 cyclin to promoters controls cell cycle entry via histone deacetylase and other targets.	/pubmed/19823669	Wang H, Carey LB, Cai Y, Wijnen H, Futcher B.	PLoS Biol. 2009 Sep;7(9):e1000189. Epub 2009 Sep 8.	PLoS Biol. 2009	PubMed	citation	PMID:19823669	pubmed	19823669	create date:2009/10/14 | first author:Wang H
Dual regulation by pairs of cyclin-dependent protein kinases and histone deacetylases controls G1 transcription in budding yeast.	/pubmed/19823668	Huang D, Kaluarachchi S, van Dyk D, Friesen H, Sopko R, Ye W, Bastajian N, Moffat J, Sassi H, Costanzo M, Andrews BJ.	PLoS Biol. 2009 Sep;7(9):e1000188. Epub 2009 Sep 8.	PLoS Biol. 2009	PubMed	citation	PMID:19823668	pubmed	19823668	create date:2009/10/14 | first author:Huang D
Regulated RalBP1 binding to RalA and PSD-95 controls AMPA receptor endocytosis and LTD.	/pubmed/19823667	Han K, Kim MH, Seeburg D, Seo J, Verpelli C, Han S, Chung HS, Ko J, Lee HW, Kim K, Heo WD, Meyer T, Kim H, Sala C, Choi SY, Sheng M, Kim E.	PLoS Biol. 2009 Sep;7(9):e1000187. Epub 2009 Sep 8.	PLoS Biol. 2009	PubMed	citation	PMID:19823667	pubmed	19823667	create date:2009/10/14 | first author:Han K
Cytoplasmic relaxation of active Eph controls ephrin shedding by ADAM10.	/pubmed/19823572	Janes PW, Wimmer-Kleikamp SH, Frangakis AS, Treble K, Griesshaber B, Sabet O, Grabenbauer M, Ting AY, Saftig P, Bastiaens PI, Lackmann M.	PLoS Biol. 2009 Oct;7(10):e1000215. Epub 2009 Oct 13.	PLoS Biol. 2009	PubMed	citation	PMID:19823572	pubmed	19823572	create date:2009/10/14 | first author:Janes PW
Dynamic coupling of pattern formation and morphogenesis in the developing vertebrate retina.	/pubmed/19823566	Picker A, Cavodeassi F, Machate A, Bernauer S, Hans S, Abe G, Kawakami K, Wilson SW, Brand M.	PLoS Biol. 2009 Oct;7(10):e1000214. Epub 2009 Oct 13.	PLoS Biol. 2009	PubMed	citation	PMID:19823566	pubmed	19823566	create date:2009/10/14 | first author:Picker A
Single molecule imaging reveals differences in microtubule track selection between Kinesin motors.	/pubmed/19823565	Cai D, McEwen DP, Martens JR, Meyhofer E, Verhey KJ.	PLoS Biol. 2009 Oct;7(10):e1000216. Epub 2009 Oct 13.	PLoS Biol. 2009	PubMed	citation	PMID:19823565	pubmed	19823565	create date:2009/10/14 | first author:Cai D
Distinct dynamics of endocytic clathrin-coated pits and coated plaques.	/pubmed/19809571	Saffarian S, Cocucci E, Kirchhausen T.	PLoS Biol. 2009 Sep;7(9):e1000191. Epub 2009 Sep 8.	PLoS Biol. 2009	PubMed	citation	PMID:19809571	pubmed	19809571	create date:2009/10/08 | first author:Saffarian S
Clathrin couture: fashioning distinctive membrane coats at the cell surface.	/pubmed/19809570	Traub LM.	PLoS Biol. 2009 Sep;7(9):e1000192. Epub 2009 Sep 8. No abstract available.	PLoS Biol. 2009	PubMed	citation	PMID:19809570	pubmed	19809570	create date:2009/10/08 | first author:Traub LM
Rational extension of the ribosome biogenesis pathway using network-guided genetics.	/pubmed/19806183	Li Z, Lee I, Moradi E, Hung NJ, Johnson AW, Marcotte EM.	PLoS Biol. 2009 Oct;7(10):e1000213. Epub 2009 Oct 6.	PLoS Biol. 2009	PubMed	citation	PMID:19806183	pubmed	19806183	create date:2009/10/07 | first author:Li Z
Kissing G domains of MnmE monitored by X-ray crystallography and pulse electron paramagnetic resonance spectroscopy.	/pubmed/19806182	Meyer S, Böhme S, Krüger A, Steinhoff HJ, Klare JP, Wittinghofer A.	PLoS Biol. 2009 Oct;7(10):e1000212. Epub 2009 Oct 6.	PLoS Biol. 2009	PubMed	citation	PMID:19806182	pubmed	19806182	create date:2009/10/07 | first author:Meyer S
Capzb2 interacts with beta-tubulin to regulate growth cone morphology and neurite outgrowth.	/pubmed/19806181	Davis DA, Wilson MH, Giraud J, Xie Z, Tseng HC, England C, Herscovitz H, Tsai LH, Delalle I.	PLoS Biol. 2009 Oct;7(10):e1000208. Epub 2009 Oct 6.	PLoS Biol. 2009	PubMed	citation	PMID:19806181	pubmed	19806181	create date:2009/10/07 | first author:Davis DA
Dynamic interpretation of hedgehog signaling in the Drosophila wing disc.	/pubmed/19787036	Nahmad M, Stathopoulos A.	PLoS Biol. 2009 Sep;7(9):e1000202. Epub 2009 Sep 29.	PLoS Biol. 2009	PubMed	citation	PMID:19787036	pubmed	19787036	create date:2009/09/30 | first author:Nahmad M
Exploration of uncharted regions of the protein universe.	/pubmed/19787035	Jaroszewski L, Li Z, Krishna SS, Bakolitsa C, Wooley J, Deacon AM, Wilson IA, Godzik A.	PLoS Biol. 2009 Sep;7(9):e1000205. Epub 2009 Sep 29.	PLoS Biol. 2009	PubMed	citation	PMID:19787035	pubmed	19787035	create date:2009/09/30 | first author:Jaroszewski L
From molecules to behavior: organismal-level regulation of ion channel trafficking.	/pubmed/19787034	Fortune ES, Chacron MJ.	PLoS Biol. 2009 Sep;7(9):e1000211. Epub 2009 Sep 29. No abstract available.	PLoS Biol. 2009	PubMed	citation	PMID:19787034	pubmed	19787034	create date:2009/09/30 | first author:Fortune ES
The mechanochemistry of endocytosis.	/pubmed/19787029	Liu J, Sun Y, Drubin DG, Oster GF.	PLoS Biol. 2009 Sep;7(9):e1000204. Epub 2009 Sep 29.	PLoS Biol. 2009	PubMed	citation	PMID:19787029	pubmed	19787029	create date:2009/09/30 | first author:Liu J
Disease and the dynamics of food webs.	/pubmed/19787027	Getz WM.	PLoS Biol. 2009 Sep;7(9):e1000209. Epub 2009 Sep 29. Review. No abstract available.	PLoS Biol. 2009	PubMed	citation	PMID:19787027	pubmed	19787027	create date:2009/09/30 | first author:Getz WM
Circadian and social cues regulate ion channel trafficking.	/pubmed/19787026	Markham MR, McAnelly ML, Stoddard PK, Zakon HH.	PLoS Biol. 2009 Sep;7(9):e1000203. Epub 2009 Sep 29.	PLoS Biol. 2009	PubMed	citation	PMID:19787026	pubmed	19787026	create date:2009/09/30 | first author:Markham MR
A disease-mediated trophic cascade in the Serengeti and its implications for ecosystem C.	/pubmed/19787022	Holdo RM, Sinclair AR, Dobson AP, Metzger KL, Bolker BM, Ritchie ME, Holt RD.	PLoS Biol. 2009 Sep;7(9):e1000210. Epub 2009 Sep 29.	PLoS Biol. 2009	PubMed	citation	PMID:19787022	pubmed	19787022	create date:2009/09/30 | first author:Holdo RM
In silico reconstitution of actin-based symmetry breaking and motility.	/pubmed/19771152	Dayel MJ, Akin O, Landeryou M, Risca V, Mogilner A, Mullins RD.	PLoS Biol. 2009 Sep;7(9):e1000201. Epub 2009 Sep 22.	PLoS Biol. 2009	PubMed	citation	PMID:19771152	pubmed	19771152	create date:2009/09/23 | first author:Dayel MJ
Negative regulation of active zone assembly by a newly identified SR protein kinase.	/pubmed/19771148	Johnson EL 3rd, Fetter RD, Davis GW.	PLoS Biol. 2009 Sep;7(9):e1000193. Epub 2009 Sep 22.	PLoS Biol. 2009	PubMed	citation	PMID:19771148	pubmed	19771148	create date:2009/09/23 | first author:Johnson EL 3rd
Dendritic targeting in the leg neuropil of Drosophila: the role of midline signalling molecules in generating a myotopic map.	/pubmed/19771147	Brierley DJ, Blanc E, Reddy OV, Vijayraghavan K, Williams DW.	PLoS Biol. 2009 Sep;7(9):e1000199. Epub 2009 Sep 22.	PLoS Biol. 2009	PubMed	citation	PMID:19771147	pubmed	19771147	create date:2009/09/23 | first author:Brierley DJ
Midline signalling systems direct the formation of a neural map by dendritic targeting in the Drosophila motor system.	/pubmed/19771146	Mauss A, Tripodi M, Evers JF, Landgraf M.	PLoS Biol. 2009 Sep;7(9):e1000200. Epub 2009 Sep 22.	PLoS Biol. 2009	PubMed	citation	PMID:19771146	pubmed	19771146	create date:2009/09/23 | first author:Mauss A
Real lives and white lies in the funding of scientific research: the granting system turns young scientists into bureaucrats and then betrays them.	/pubmed/19753105	Lawrence PA.	PLoS Biol. 2009 Sep;7(9):e1000197. Epub 2009 Sep 15. No abstract available.	PLoS Biol. 2009	PubMed	citation	PMID:19753105	pubmed	19753105	create date:2009/09/16 | first author:Lawrence PA
Biphasic synaptic Ca influx arising from compartmentalized electrical signals in dendritic spines.	/pubmed/19753104	Bloodgood BL, Giessel AJ, Sabatini BL.	PLoS Biol. 2009 Sep;7(9):e1000190. Epub 2009 Sep 15.	PLoS Biol. 2009	PubMed	citation	PMID:19753104	pubmed	19753104	create date:2009/09/16 | first author:Bloodgood BL
Loss of mitogen-activated protein kinase kinase kinase 4 (MAP3K4) reveals a requirement for MAPK signalling in mouse sex determination.	/pubmed/19753101	Bogani D, Siggers P, Brixey R, Warr N, Beddow S, Edwards J, Williams D, Wilhelm D, Koopman P, Flavell RA, Chi H, Ostrer H, Wells S, Cheeseman M, Greenfield A.	PLoS Biol. 2009 Sep;7(9):e1000196. Epub 2009 Sep 15.	PLoS Biol. 2009	PubMed	citation	PMID:19753101	pubmed	19753101	create date:2009/09/16 | first author:Bogani D
Group IV phospholipase A(2)alpha controls the formation of inter-cisternal continuities involved in intra-Golgi transport.	/pubmed/19753100	San Pietro E, Capestrano M, Polishchuk EV, DiPentima A, Trucco A, Zizza P, Mariggiò S, Pulvirenti T, Sallese M, Tete S, Mironov AA, Leslie CC, Corda D, Luini A, Polishchuk RS.	PLoS Biol. 2009 Sep;7(9):e1000194. Epub 2009 Sep 15.	PLoS Biol. 2009	PubMed	citation	PMID:19753100	pubmed	19753100	create date:2009/09/16 | first author:San Pietro E
Canalization of gene expression in the Drosophila blastoderm by gap gene cross regulation.	/pubmed/19750121	Manu, Surkova S, Spirov AV, Gursky VV, Janssens H, Kim AR, Radulescu O, Vanario-Alonso CE, Sharp DH, Samsonova M, Reinitz J.	PLoS Biol. 2009 Mar;7(3):e1000049. Epub 2009 Mar 10.	PLoS Biol. 2009	PubMed	citation	PMID:19750121	pubmed	19750121	create date:2009/09/15 | first author:Manu
REV-ERBalpha participates in circadian SREBP signaling and bile acid homeostasis.	/pubmed/19721697	Le Martelot G, Claudel T, Gatfield D, Schaad O, Kornmann B, Sasso GL, Moschetta A, Schibler U.	PLoS Biol. 2009 Sep;7(9):e1000181. Epub 2009 Sep 1.	PLoS Biol. 2009	PubMed	citation	PMID:19721697	pubmed	19721697	create date:2009/09/02 | first author:Le Martelot G
Glia and muscle sculpt neuromuscular arbors by engulfing destabilized synaptic boutons and shed presynaptic debris.	/pubmed/19707574	Fuentes-Medel Y, Logan MA, Ashley J, Ataman B, Budnik V, Freeman MR.	PLoS Biol. 2009 Aug;7(8):e1000184. Epub 2009 Aug 25.	PLoS Biol. 2009	PubMed	citation	PMID:19707574	pubmed	19707574	create date:2009/08/27 | first author:Fuentes-Medel Y
Warming and resource availability shift food web structure and metabolism.	/pubmed/19707271	O'Connor MI, Piehler MF, Leech DM, Anton A, Bruno JF.	PLoS Biol. 2009 Aug;7(8):e1000178. Epub 2009 Aug 25. Erratum in: PLoS Biol. 2009 Sep;7(9). doi: 10.1371/annotation/73c277f8-421a-4843-9171-403be1a014c7.	PLoS Biol. 2009	PubMed	citation	PMID:19707271	pubmed	19707271	create date:2009/08/27 | first author:O'Connor MI
Selective remodeling: refining neural connectivity at the neuromuscular junction.	/pubmed/19707269	Chung WS, Barres BA.	PLoS Biol. 2009 Aug;7(8):e1000185. Epub 2009 Aug 25.	PLoS Biol. 2009	PubMed	citation	PMID:19707269	pubmed	19707269	create date:2009/08/27 | first author:Chung WS
It's elementary: Science Buddies bring biology to life.	/pubmed/19707268	Fink RD.	PLoS Biol. 2009 Aug;7(8):e1000182. Epub 2009 Aug 25. No abstract available.	PLoS Biol. 2009	PubMed	citation	PMID:19707268	pubmed	19707268	create date:2009/08/27 | first author:Fink RD
Host niches and defensive extended phenotypes structure parasitoid wasp communities.	/pubmed/19707266	Bailey R, Schönrogge K, Cook JM, Melika G, Csóka G, Thuróczy C, Stone GN.	PLoS Biol. 2009 Aug;7(8):e1000179. Epub 2009 Aug 25.	PLoS Biol. 2009	PubMed	citation	PMID:19707266	pubmed	19707266	create date:2009/08/27 | first author:Bailey R
Omega-3 Fatty acids and inflammation: novel interactions reveal a new step in neutrophil recruitment.	/pubmed/19707265	Tull SP, Yates CM, Maskrey BH, O'Donnell VB, Madden J, Grimble RF, Calder PC, Nash GB, Rainger GE.	PLoS Biol. 2009 Aug;7(8):e1000177. Epub 2009 Aug 25.	PLoS Biol. 2009	PubMed	citation	PMID:19707265	pubmed	19707265	create date:2009/08/27 | first author:Tull SP
beta1 integrin maintains integrity of the embryonic neocortical stem cell niche.	/pubmed/19688041	Loulier K, Lathia JD, Marthiens V, Relucio J, Mughal MR, Tang SC, Coksaygan T, Hall PE, Chigurupati S, Patton B, Colognato H, Rao MS, Mattson MP, Haydar TF, Ffrench-Constant C.	PLoS Biol. 2009 Aug;7(8):e1000176. Epub 2009 Aug 18.	PLoS Biol. 2009	PubMed	citation	PMID:19688041	pubmed	19688041	create date:2009/08/19 | first author:Loulier K
Persistent cAMP-signals triggered by internalized G-protein-coupled receptors.	/pubmed/19688034	Calebiro D, Nikolaev VO, Gagliani MC, de Filippis T, Dees C, Tacchetti C, Persani L, Lohse MJ.	PLoS Biol. 2009 Aug;7(8):e1000172. Epub 2009 Aug 18.	PLoS Biol. 2009	PubMed	citation	PMID:19688034	pubmed	19688034	create date:2009/08/19 | first author:Calebiro D
Hippocampus leads ventral striatum in replay of place-reward information.	/pubmed/19688032	Lansink CS, Goltstein PM, Lankelma JV, McNaughton BL, Pennartz CM.	PLoS Biol. 2009 Aug;7(8):e1000173. Epub 2009 Aug 18.	PLoS Biol. 2009	PubMed	citation	PMID:19688032	pubmed	19688032	create date:2009/08/19 | first author:Lansink CS
Generation of functional eyes from pluripotent cells.	/pubmed/19688031	Viczian AS, Solessio EC, Lyou Y, Zuber ME.	PLoS Biol. 2009 Aug;7(8):e1000174. Epub 2009 Aug 18.	PLoS Biol. 2009	PubMed	citation	PMID:19688031	pubmed	19688031	create date:2009/08/19 | first author:Viczian AS
Role of translational coupling in robustness of bacterial chemotaxis pathway.	/pubmed/19688030	Løvdok L, Bentele K, Vladimirov N, Müller A, Pop FS, Lebiedz D, Kollmann M, Sourjik V.	PLoS Biol. 2009 Aug;7(8):e1000171. Epub 2009 Aug 18.	PLoS Biol. 2009	PubMed	citation	PMID:19688030	pubmed	19688030	create date:2009/08/19 | first author:Løvdok L
Ligand-independent traffic of Notch buffers activated Armadillo in Drosophila.	/pubmed/19668359	Sanders PG, Muñoz-Descalzo S, Balayo T, Wirtz-Peitz F, Hayward P, Arias AM.	PLoS Biol. 2009 Aug;7(8):e1000169. Epub 2009 Aug 11.	PLoS Biol. 2009	PubMed	citation	PMID:19668359	pubmed	19668359	create date:2009/08/12 | first author:Sanders PG
Distinct parietal and temporal pathways to the homologues of Broca's area in the monkey.	/pubmed/19668354	Petrides M, Pandya DN.	PLoS Biol. 2009 Aug;7(8):e1000170. Epub 2009 Aug 11.	PLoS Biol. 2009	PubMed	citation	PMID:19668354	pubmed	19668354	create date:2009/08/12 | first author:Petrides M
Rapid evolution of sex pheromone-producing enzyme expression in Drosophila.	/pubmed/19652700	Shirangi TR, Dufour HD, Williams TM, Carroll SB.	PLoS Biol. 2009 Aug;7(8):e1000168. Epub 2009 Aug 4.	PLoS Biol. 2009	PubMed	citation	PMID:19652700	pubmed	19652700	create date:2009/08/05 | first author:Shirangi TR
Neural substrates of mounting temporal expectation.	/pubmed/19652699	Coull JT.	PLoS Biol. 2009 Aug;7(8):e1000166. Epub 2009 Aug 4.	PLoS Biol. 2009	PubMed	citation	PMID:19652699	pubmed	19652699	create date:2009/08/05 | first author:Coull JT
Title	URL	Description	Details	ShortDetails	Resource	Type	Identifiers	Db	EntrezUID	Properties
Ready...go: Amplitude of the FMRI signal encodes expectation of cue arrival time.	/pubmed/19652698	Cui X, Stetson C, Montague PR, Eagleman DM.	PLoS Biol. 2009 Aug;7(8):e1000167. Epub 2009 Aug 4. Erratum in: PLoS Biol. 2009 Aug;7(8). doi: 10.1371/annotation/abf630a1-8cd3-4b53-9b20-90e9c0f957ce.	PLoS Biol. 2009	PubMed	citation	PMID:19652698	pubmed	19652698	create date:2009/08/05 | first author:Cui X
Equity for open-access journal publishing.	/pubmed/19652697	Shieber SM.	PLoS Biol. 2009 Aug;7(8):e1000165. Epub 2009 Aug 4.	PLoS Biol. 2009	PubMed	citation	PMID:19652697	pubmed	19652697	create date:2009/08/05 | first author:Shieber SM
Assembly of the murine leukemia virus is directed towards sites of cell-cell contact.	/pubmed/19636361	Jin J, Sherer NM, Heidecker G, Derse D, Mothes W.	PLoS Biol. 2009 Jul;7(7):e1000163. Epub 2009 Jul 28.	PLoS Biol. 2009	PubMed	citation	PMID:19636361	pubmed	19636361	create date:2009/07/29 | first author:Jin J
Influence of dopaminergically mediated reward on somatosensory decision-making.	/pubmed/19636360	Pleger B, Ruff CC, Blankenburg F, Klöppel S, Driver J, Dolan RJ.	PLoS Biol. 2009 Jul;7(7):e1000164. Epub 2009 Jul 28.	PLoS Biol. 2009	PubMed	citation	PMID:19636360	pubmed	19636360	create date:2009/07/29 | first author:Pleger B
Aneuploidy and improved growth are coincident but not causal in a yeast cancer model.	/pubmed/19636358	Li XC, Schimenti JC, Tye BK.	PLoS Biol. 2009 Jul;7(7):e1000161. Epub 2009 Jul 28.	PLoS Biol. 2009	PubMed	citation	PMID:19636358	pubmed	19636358	create date:2009/07/29 | first author:Li XC
Natural killer cell signal integration balances synapse symmetry and migration.	/pubmed/19636352	Culley FJ, Johnson M, Evans JH, Kumar S, Crilly R, Casasbuenas J, Schnyder T, Mehrabi M, Deonarain MP, Ushakov DS, Braud V, Roth G, Brock R, Köhler K, Davis DM.	PLoS Biol. 2009 Jul;7(7):e1000159. Epub 2009 Jul 28.	PLoS Biol. 2009	PubMed	citation	PMID:19636352	pubmed	19636352	create date:2009/07/29 | first author:Culley FJ
Development of large-scale functional brain networks in children.	/pubmed/19621066	Supekar K, Musen M, Menon V.	PLoS Biol. 2009 Jul;7(7):e1000157. Epub 2009 Jul 21.	PLoS Biol. 2009	PubMed	citation	PMID:19621066	pubmed	19621066	create date:2009/07/22 | first author:Supekar K
CFTR delivery to 25% of surface epithelial cells restores normal rates of mucus transport to human cystic fibrosis airway epithelium.	/pubmed/19621064	Zhang L, Button B, Gabriel SE, Burkett S, Yan Y, Skiadopoulos MH, Dang YL, Vogel LN, McKay T, Mengos A, Boucher RC, Collins PL, Pickles RJ.	PLoS Biol. 2009 Jul;7(7):e1000155. Epub 2009 Jul 21.	PLoS Biol. 2009	PubMed	citation	PMID:19621064	pubmed	19621064	create date:2009/07/22 | first author:Zhang L
From construction workers to architects: developing scientific research capacity in low-income countries.	/pubmed/19621063	Coloma J, Harris E.	PLoS Biol. 2009 Jul;7(7):e1000156. Epub 2009 Jul 21.	PLoS Biol. 2009	PubMed	citation	PMID:19621063	pubmed	19621063	create date:2009/07/22 | first author:Coloma J
Emergence of a stable cortical map for neuroprosthetic control.	/pubmed/19621062	Ganguly K, Carmena JM.	PLoS Biol. 2009 Jul;7(7):e1000153. Epub 2009 Jul 21.	PLoS Biol. 2009	PubMed	citation	PMID:19621062	pubmed	19621062	create date:2009/07/22 | first author:Ganguly K
The neuropeptide PDF acts directly on evening pacemaker neurons to regulate multiple features of circadian behavior.	/pubmed/19621061	Lear BC, Zhang L, Allada R.	PLoS Biol. 2009 Jul;7(7):e1000154. Epub 2009 Jul 21.	PLoS Biol. 2009	PubMed	citation	PMID:19621061	pubmed	19621061	create date:2009/07/22 | first author:Lear BC
The role of anorexia in resistance and tolerance to infections in Drosophila.	/pubmed/19597539	Ayres JS, Schneider DS.	PLoS Biol. 2009 Jul;7(7):e1000150. Epub 2009 Jul 14.	PLoS Biol. 2009	PubMed	citation	PMID:19597539	pubmed	19597539	create date:2009/07/15 | first author:Ayres JS
Inherent dynamics of the acid-sensing ion channel 1 correlates with the gating mechanism.	/pubmed/19597538	Yang H, Yu Y, Li WG, Yu F, Cao H, Xu TL, Jiang H.	PLoS Biol. 2009 Jul;7(7):e1000151. Epub 2009 Jul 14.	PLoS Biol. 2009	PubMed	citation	PMID:19597538	pubmed	19597538	create date:2009/07/15 | first author:Yang H
Time-warp-invariant neuronal processing.	/pubmed/19582146	Gütig R, Sompolinsky H.	PLoS Biol. 2009 Jul;7(7):e1000141. Epub 2009 Jul 7.	PLoS Biol. 2009	PubMed	citation	PMID:19582146	pubmed	19582146	create date:2009/07/08 | first author:Gütig R
Repression of flowering by the miR172 target SMZ.	/pubmed/19582143	Mathieu J, Yant LJ, Mürdter F, Küttner F, Schmid M.	PLoS Biol. 2009 Jul;7(7):e1000148. Epub 2009 Jul 7.	PLoS Biol. 2009	PubMed	citation	PMID:19582143	pubmed	19582143	create date:2009/07/08 | first author:Mathieu J
Regulated fluctuations in nanog expression mediate cell fate decisions in embryonic stem cells.	/pubmed/19582141	Kalmar T, Lim C, Hayward P, Muñoz-Descalzo S, Nichols J, Garcia-Ojalvo J, Martinez Arias A.	PLoS Biol. 2009 Jul;7(7):e1000149. Epub 2009 Jul 7.	PLoS Biol. 2009	PubMed	citation	PMID:19582141	pubmed	19582141	create date:2009/07/08 | first author:Kalmar T
The hedgehog signaling pathway: where did it come from?	/pubmed/19564910	Hausmann G, von Mering C, Basler K.	PLoS Biol. 2009 Jun 30;7(6):e1000146. Epub 2009 Jun 30. No abstract available.	PLoS Biol. 2009	PubMed	citation	PMID:19564910	pubmed	19564910	create date:2009/07/01 | first author:Hausmann G
Eps8 regulates axonal filopodia in hippocampal neurons in response to brain-derived neurotrophic factor (BDNF).	/pubmed/19564905	Menna E, Disanza A, Cagnoli C, Schenk U, Gelsomino G, Frittoli E, Hertzog M, Offenhauser N, Sawallisch C, Kreienkamp HJ, Gertler FB, Di Fiore PP, Scita G, Matteoli M.	PLoS Biol. 2009 Jun 30;7(6):e1000138. Epub 2009 Jun 30.	PLoS Biol. 2009	PubMed	citation	PMID:19564905	pubmed	19564905	create date:2009/07/01 | first author:Menna E
Attention enhances the retrieval and stability of visuospatial and olfactory representations in the dorsal hippocampus.	/pubmed/19564903	Muzzio IA, Levita L, Kulkarni J, Monaco J, Kentros C, Stead M, Abbott LF, Kandel ER.	PLoS Biol. 2009 Jun 30;7(6):e1000140. Epub 2009 Jun 30. Erratum in: PLoS Biol. 2010;8(10). doi: 10.1371/annotation/5e28240c-6186-43eb-b319-79c391d9468a. PLoS Biol. 2010;8(10). doi: 10.1371/annotation/d0e5ef6f-d08b-474a-8fde-aeebeee7369d.	PLoS Biol. 2009	PubMed	citation	PMID:19564903	pubmed	19564903	create date:2009/07/01 | first author:Muzzio IA
The finer points of filopodia.	/pubmed/19564901	Lundquist EA.	PLoS Biol. 2009 Jun 30;7(6):e1000142. Epub 2009 Jun 30. No abstract available.	PLoS Biol. 2009	PubMed	citation	PMID:19564901	pubmed	19564901	create date:2009/07/01 | first author:Lundquist EA
Plant insecticide L-canavanine repels Drosophila via the insect orphan GPCR DmX.	/pubmed/19564899	Mitri C, Soustelle L, Framery B, Bockaert J, Parmentier ML, Grau Y.	PLoS Biol. 2009 Jun 30;7(6):e1000147. Epub 2009 Jun 30.	PLoS Biol. 2009	PubMed	citation	PMID:19564899	pubmed	19564899	create date:2009/07/01 | first author:Mitri C
RIN4 functions with plasma membrane H+-ATPases to regulate stomatal apertures during pathogen attack.	/pubmed/19564897	Liu J, Elmore JM, Fuglsang AT, Palmgren MG, Staskawicz BJ, Coaker G.	PLoS Biol. 2009 Jun 30;7(6):e1000139. Epub 2009 Jun 30.	PLoS Biol. 2009	PubMed	citation	PMID:19564897	pubmed	19564897	create date:2009/07/01 | first author:Liu J
A global perspective on trends in nature-based tourism.	/pubmed/19564896	Balmford A, Beresford J, Green J, Naidoo R, Walpole M, Manica A.	PLoS Biol. 2009 Jun 30;7(6):e1000144. Epub 2009 Jun 30.	PLoS Biol. 2009	PubMed	citation	PMID:19564896	pubmed	19564896	create date:2009/07/01 | first author:Balmford A
Parks and tourism.	/pubmed/19564895	Buckley R.	PLoS Biol. 2009 Jun 30;7(6):e1000143. Epub 2009 Jun 30. No abstract available.	PLoS Biol. 2009	PubMed	citation	PMID:19564895	pubmed	19564895	create date:2009/07/01 | first author:Buckley R
Skin-derived TSLP triggers progression from epidermal-barrier defects to asthma.	/pubmed/19557146	Demehri S, Morimoto M, Holtzman MJ, Kopan R.	PLoS Biol. 2009 May 19;7(5):e1000067. Epub 2009 May 19.	PLoS Biol. 2009	PubMed	citation	PMID:19557146	pubmed	19557146	create date:2009/06/27 | first author:Demehri S
Long-term relationships between synaptic tenacity, synaptic remodeling, and network activity.	/pubmed/19554080	Minerbi A, Kahana R, Goldfeld L, Kaufman M, Marom S, Ziv NE.	PLoS Biol. 2009 Jun 23;7(6):e1000136. Epub 2009 Jun 23.	PLoS Biol. 2009	PubMed	citation	PMID:19554080	pubmed	19554080	create date:2009/06/26 | first author:Minerbi A
Self-organization of the Escherichia coli chemotaxis network imaged with super-resolution light microscopy.	/pubmed/19547746	Greenfield D, McEvoy AL, Shroff H, Crooks GE, Wingreen NS, Betzig E, Liphardt J.	PLoS Biol. 2009 Jun 16;7(6):e1000137. Epub 2009 Jun 23.	PLoS Biol. 2009	PubMed	citation	PMID:19547746	pubmed	19547746	create date:2009/06/24 | first author:Greenfield D
Light, sleep, and circadian rhythms: together again.	/pubmed/19547745	Dijk DJ, Archer SN.	PLoS Biol. 2009 Jun 16;7(6):e1000145. Epub 2009 Jun 23. No abstract available.	PLoS Biol. 2009	PubMed	citation	PMID:19547745	pubmed	19547745	create date:2009/06/24 | first author:Dijk DJ
Evolution of phosphoregulation: comparison of phosphorylation patterns across yeast species.	/pubmed/19547744	Beltrao P, Trinidad JC, Fiedler D, Roguev A, Lim WA, Shokat KM, Burlingame AL, Krogan NJ.	PLoS Biol. 2009 Jun 16;7(6):e1000134. Epub 2009 Jun 23. Erratum in: PLoS Biol. 2009 Nov;7(11). doi: 10.1371/annotation/66479889-5e57-4213-bf25-c4e8cf3d933b.	PLoS Biol. 2009	PubMed	citation	PMID:19547744	pubmed	19547744	create date:2009/06/24 | first author:Beltrao P
Management effectiveness of the world's marine fisheries.	/pubmed/19547743	Mora C, Myers RA, Coll M, Libralato S, Pitcher TJ, Sumaila RU, Zeller D, Watson R, Gaston KJ, Worm B.	PLoS Biol. 2009 Jun 16;7(6):e1000131. Epub 2009 Jun 23.	PLoS Biol. 2009	PubMed	citation	PMID:19547743	pubmed	19547743	create date:2009/06/24 | first author:Mora C
Positional cues in the Drosophila nerve cord: semaphorins pattern the dorso-ventral axis.	/pubmed/19547742	Zlatic M, Li F, Strigini M, Grueber W, Bate M.	PLoS Biol. 2009 Jun 16;7(6):e1000135. Epub 2009 Jun 23.	PLoS Biol. 2009	PubMed	citation	PMID:19547742	pubmed	19547742	create date:2009/06/24 | first author:Zlatic M
Interaction between attention and bottom-up saliency mediates the representation of foreground and background in an auditory scene.	/pubmed/19529760	Elhilali M, Xiang J, Shamma SA, Simon JZ.	PLoS Biol. 2009 Jun;7(6):e1000129. Epub 2009 Jun 16.	PLoS Biol. 2009	PubMed	citation	PMID:19529760	pubmed	19529760	create date:2009/06/17 | first author:Elhilali M
Allometry of the duration of flight feather molt in birds.	/pubmed/19529759	Rohwer S, Ricklefs RE, Rohwer VG, Copple MM.	PLoS Biol. 2009 Jun;7(6):e1000132. Epub 2009 Jun 16.	PLoS Biol. 2009	PubMed	citation	PMID:19529759	pubmed	19529759	create date:2009/06/17 | first author:Rohwer S
Biofilm matrix regulation by Candida albicans Zap1.	/pubmed/19529758	Nobile CJ, Nett JE, Hernday AD, Homann OR, Deneault JS, Nantel A, Andes DR, Johnson AD, Mitchell AP.	PLoS Biol. 2009 Jun;7(6):e1000133. Epub 2009 Jun 16.	PLoS Biol. 2009	PubMed	citation	PMID:19529758	pubmed	19529758	create date:2009/06/17 | first author:Nobile CJ
Crystal structure of a yeast aquaporin at 1.15 angstrom reveals a novel gating mechanism.	/pubmed/19529756	Fischer G, Kosinska-Eriksson U, Aponte-Santamaría C, Palmgren M, Geijer C, Hedfalk K, Hohmann S, de Groot BL, Neutze R, Lindkvist-Petersson K.	PLoS Biol. 2009 Jun;7(6):e1000130. Epub 2009 Jun 16.	PLoS Biol. 2009	PubMed	citation	PMID:19529756	pubmed	19529756	create date:2009/06/17 | first author:Fischer G
Melanopsin as a sleep modulator: circadian gating of the direct effects of light on sleep and altered sleep homeostasis in Opn4(-/-) mice.	/pubmed/19513122	Tsai JW, Hannibal J, Hagiwara G, Colas D, Ruppert E, Ruby NF, Heller HC, Franken P, Bourgin P.	PLoS Biol. 2009 Jun 9;7(6):e1000125. Epub 2009 Jun 9.	PLoS Biol. 2009	PubMed	citation	PMID:19513122	pubmed	19513122	create date:2009/06/11 | first author:Tsai JW
ATP and MO25alpha regulate the conformational state of the STRADalpha pseudokinase and activation of the LKB1 tumour suppressor.	/pubmed/19513107	Zeqiraj E, Filippi BM, Goldie S, Navratilova I, Boudeau J, Deak M, Alessi DR, van Aalten DM.	PLoS Biol. 2009 Jun 9;7(6):e1000126. Epub 2009 Jun 9.	PLoS Biol. 2009	PubMed	citation	PMID:19513107	pubmed	19513107	create date:2009/06/11 | first author:Zeqiraj E
Turning meiosis into mitosis.	/pubmed/19513101	d'Erfurth I, Jolivet S, Froger N, Catrice O, Novatchkova M, Mercier R.	PLoS Biol. 2009 Jun 9;7(6):e1000124. Epub 2009 Jun 9.	PLoS Biol. 2009	PubMed	citation	PMID:19513101	pubmed	19513101	create date:2009/06/11 | first author:d'Erfurth I
Direct binding of pRb/E2F-2 to GATA-1 regulates maturation and terminal cell division during erythropoiesis.	/pubmed/19513100	Kadri Z, Shimizu R, Ohneda O, Maouche-Chretien L, Gisselbrecht S, Yamamoto M, Romeo PH, Leboulch P, Chretien S.	PLoS Biol. 2009 Jun 9;7(6):e1000123. Epub 2009 Jun 9.	PLoS Biol. 2009	PubMed	citation	PMID:19513100	pubmed	19513100	create date:2009/06/11 | first author:Kadri Z
Regulation of mammary stem/progenitor cells by PTEN/Akt/beta-catenin signaling.	/pubmed/19492080	Korkaya H, Paulson A, Charafe-Jauffret E, Ginestier C, Brown M, Dutcher J, Clouthier SG, Wicha MS.	PLoS Biol. 2009 Jun 2;7(6):e1000121. Epub 2009 Jun 2.	PLoS Biol. 2009	PubMed	citation	PMID:19492080	pubmed	19492080	create date:2009/06/06 | first author:Korkaya H
Nudel and FAK as antagonizing strength modulators of nascent adhesions through paxillin.	/pubmed/19492042	Shan Y, Yu L, Li Y, Pan Y, Zhang Q, Wang F, Chen J, Zhu X.	PLoS Biol. 2009 May 12;7(5):e1000116. Epub 2009 May 26.	PLoS Biol. 2009	PubMed	citation	PMID:19492042	pubmed	19492042	create date:2009/06/06 | first author:Shan Y
Stochasticity in protein levels drives colinearity of gene order in metabolic operons of Escherichia coli.	/pubmed/19492041	Kovács K, Hurst LD, Papp B.	PLoS Biol. 2009 May 12;7(5):e1000115. Epub 2009 May 26.	PLoS Biol. 2009	PubMed	citation	PMID:19492041	pubmed	19492041	create date:2009/06/06 | first author:Kovács K
The hierarchy of exon-junction complex assembly by the spliceosome explains key features of mammalian nonsense-mediated mRNA decay.	/pubmed/19478851	Gehring NH, Lamprinaki S, Hentze MW, Kulozik AE.	PLoS Biol. 2009 May 26;7(5):e1000120. Epub 2009 May 26.	PLoS Biol. 2009	PubMed	citation	PMID:19478851	pubmed	19478851	create date:2009/05/30 | first author:Gehring NH
A broken trust: lessons from the vaccine--autism wars.	/pubmed/19478850	Gross L.	PLoS Biol. 2009 May 26;7(5):e1000114. Epub 2009 May 26. No abstract available.	PLoS Biol. 2009	PubMed	citation	PMID:19478850	pubmed	19478850	create date:2009/05/30 | first author:Gross L
Lineage-specific biology revealed by a finished genome assembly of the mouse.	/pubmed/19468303	Church DM, Goodstadt L, Hillier LW, Zody MC, Goldstein S, She X, Bult CJ, Agarwala R, Cherry JL, DiCuccio M, Hlavina W, Kapustin Y, Meric P, Maglott D, Birtle Z, Marques AC, Graves T, Zhou S, Teague B, Potamousis K, Churas C, Place M, et al.	PLoS Biol. 2009 May 5;7(5):e1000112. Epub 2009 May 26.	PLoS Biol. 2009	PubMed	citation	PMID:19468303	pubmed	19468303	create date:2009/05/27 | first author:Church DM
Plk1 self-organization and priming phosphorylation of HsCYK-4 at the spindle midzone regulate the onset of division in human cells.	/pubmed/19468302	Burkard ME, Maciejowski J, Rodriguez-Bravo V, Repka M, Lowery DM, Clauser KR, Zhang C, Shokat KM, Carr SA, Yaffe MB, Jallepalli PV.	PLoS Biol. 2009 May 5;7(5):e1000111. Epub 2009 May 26.	PLoS Biol. 2009	PubMed	citation	PMID:19468302	pubmed	19468302	create date:2009/05/27 | first author:Burkard ME
Neo-lymphoid aggregates in the adult liver can initiate potent cell-mediated immunity.	/pubmed/19468301	Greter M, Hofmann J, Becher B.	PLoS Biol. 2009 May 5;7(5):e1000109. Epub 2009 May 26.	PLoS Biol. 2009	PubMed	citation	PMID:19468301	pubmed	19468301	create date:2009/05/27 | first author:Greter M
Polo-like kinase 1 directs assembly of the HsCyk-4 RhoGAP/Ect2 RhoGEF complex to initiate cleavage furrow formation.	/pubmed/19468300	Wolfe BA, Takaki T, Petronczki M, Glotzer M.	PLoS Biol. 2009 May 5;7(5):e1000110. Epub 2009 May 26.	PLoS Biol. 2009	PubMed	citation	PMID:19468300	pubmed	19468300	create date:2009/05/27 | first author:Wolfe BA
Aberrant herpesvirus-induced polyadenylation correlates with cellular messenger RNA destruction.	/pubmed/19468299	Lee YJ, Glaunsinger BA.	PLoS Biol. 2009 May 5;7(5):e1000107. Epub 2009 May 26.	PLoS Biol. 2009	PubMed	citation	PMID:19468299	pubmed	19468299	create date:2009/05/27 | first author:Lee YJ
Transcriptional dysregulation in NIPBL and cohesin mutant human cells.	/pubmed/19468298	Liu J, Zhang Z, Bando M, Itoh T, Deardorff MA, Clark D, Kaur M, Tandy S, Kondoh T, Rappaport E, Spinner NB, Vega H, Jackson LG, Shirahige K, Krantz ID.	PLoS Biol. 2009 May 5;7(5):e1000119. Epub 2009 May 26.	PLoS Biol. 2009	PubMed	citation	PMID:19468298	pubmed	19468298	create date:2009/05/27 | first author:Liu J
Title	URL	Description	Details	ShortDetails	Resource	Type	Identifiers	Db	EntrezUID	Properties
The New Yeast Is a Mouse!	/pubmed/19419243	Borts RH.	PLoS Biol. 2009 May 5;7(5):e106. [Epub ahead of print] No abstract available.	PLoS Biol. 2009	PubMed	citation	PMID:19419243	pubmed	19419243	create date:2009/05/08 | first author:Borts RH
Stress-Dependent Coordination of Transcriptome and Translatome in Yeast.	/pubmed/19419242	Halbeisen RE, Gerber AP.	PLoS Biol. 2009 May 5;7(5):e105. [Epub ahead of print]	PLoS Biol. 2009	PubMed	citation	PMID:19419242	pubmed	19419242	create date:2009/05/08 | first author:Halbeisen RE
Direct Observation of ATP-Induced Conformational Changes in Single P2X4 Receptors.	/pubmed/19419241	Shinozaki Y, Sumitomo K, Tsuda M, Koizumi S, Inoue K, Torimitsu K.	PLoS Biol. 2009 May 5;7(5):e103. [Epub ahead of print]	PLoS Biol. 2009	PubMed	citation	PMID:19419241	pubmed	19419241	create date:2009/05/08 | first author:Shinozaki Y
Evolution of Complex RNA Polymerases: The Complete Archaeal RNA Polymerase Structure.	/pubmed/19419240	Korkhin Y, Unligil UM, Littlefield O, Nelson PJ, Stuart DI, Sigler PB, Bell SD, Abrescia NG.	PLoS Biol. 2009 May 5;7(5):e102. [Epub ahead of print]	PLoS Biol. 2009	PubMed	citation	PMID:19419240	pubmed	19419240	create date:2009/05/08 | first author:Korkhin Y
Visualisation and quantification of morphogen gradient formation in the zebrafish.	/pubmed/19419239	Harvey SA, Smith JC.	PLoS Biol. 2009 May;7(5):e1000101. Epub 2009 May 5.	PLoS Biol. 2009	PubMed	citation	PMID:19419239	pubmed	19419239	create date:2009/05/08 | first author:Harvey SA
Abl kinase inhibits the engulfment of apoptotic [corrected] cells in Caenorhabditis elegans.	/pubmed/19402756	Hurwitz ME, Vanderzalm PJ, Bloom L, Goldman J, Garriga G, Horvitz HR.	PLoS Biol. 2009 Apr 28;7(4):e99. Erratum in: PLoS Biol. 2009 Jun;7(6). doi: 10.1371/annotation/2259f958-a68e-4e57-92b5-2ef003070cf1.	PLoS Biol. 2009	PubMed	citation	PMID:19402756	pubmed	19402756	create date:2009/05/01 | first author:Hurwitz ME
Specificity and plasticity of thalamocortical connections in Sema6A mutant mice.	/pubmed/19402755	Little GE, López-Bendito G, Rünker AE, García N, Piñon MC, Chédotal A, Molnár Z, Mitchell KJ.	PLoS Biol. 2009 Apr 28;7(4):e98.	PLoS Biol. 2009	PubMed	citation	PMID:19402755	pubmed	19402755	create date:2009/05/01 | first author:Little GE
Identification of human S100A9 as a novel target for treatment of autoimmune disease via binding to quinoline-3-carboxamides.	/pubmed/19402754	Björk P, Björk A, Vogl T, Stenström M, Liberg D, Olsson A, Roth J, Ivars F, Leanderson T.	PLoS Biol. 2009 Apr 28;7(4):e97.	PLoS Biol. 2009	PubMed	citation	PMID:19402754	pubmed	19402754	create date:2009/05/01 | first author:Björk P
Global functional atlas of Escherichia coli encompassing previously uncharacterized proteins.	/pubmed/19402753	Hu P, Janga SC, Babu M, Díaz-Mejía JJ, Butland G, Yang W, Pogoutse O, Guo X, Phanse S, Wong P, Chandran S, Christopoulos C, Nazarians-Armavil A, Nasseri NK, Musso G, Ali M, Nazemof N, Eroukova V, Golshani A, Paccanaro A, Greenblatt JF, Moreno-Hagelsieb G, et al.	PLoS Biol. 2009 Apr 28;7(4):e96.	PLoS Biol. 2009	PubMed	citation	PMID:19402753	pubmed	19402753	create date:2009/05/01 | first author:Hu P
Reawakening retrocyclins: ancestral human defensins active against HIV-1.	/pubmed/19402752	Venkataraman N, Cole AL, Ruchala P, Waring AJ, Lehrer RI, Stuchlik O, Pohl J, Cole AM.	PLoS Biol. 2009 Apr 28;7(4):e95.	PLoS Biol. 2009	PubMed	citation	PMID:19402752	pubmed	19402752	create date:2009/05/01 | first author:Venkataraman N
Structural and functional analyses of PAS domain interactions of the clock proteins Drosophila PERIOD and mouse PERIOD2.	/pubmed/19402751	Hennig S, Strauss HM, Vanselow K, Yildiz O, Schulze S, Arens J, Kramer A, Wolf E.	PLoS Biol. 2009 Apr 28;7(4):e94.	PLoS Biol. 2009	PubMed	citation	PMID:19402751	pubmed	19402751	create date:2009/05/01 | first author:Hennig S
Structural studies of the giant mimivirus.	/pubmed/19402750	Xiao C, Kuznetsov YG, Sun S, Hafenstein SL, Kostyuchenko VA, Chipman PR, Suzan-Monti M, Raoult D, McPherson A, Rossmann MG.	PLoS Biol. 2009 Apr 28;7(4):e92.	PLoS Biol. 2009	PubMed	citation	PMID:19402750	pubmed	19402750	create date:2009/05/01 | first author:Xiao C
Base excision by thymine DNA glycosylase mediates DNA-directed cytotoxicity of 5-fluorouracil.	/pubmed/19402749	Kunz C, Focke F, Saito Y, Schuermann D, Lettieri T, Selfridge J, Schär P.	PLoS Biol. 2009 Apr 28;7(4):e91.	PLoS Biol. 2009	PubMed	citation	PMID:19402749	pubmed	19402749	create date:2009/05/01 | first author:Kunz C
Coordinated movement of cytoplasmic and transmembrane domains of RyR1 upon gating.	/pubmed/19402748	Samsó M, Feng W, Pessah IN, Allen PD.	PLoS Biol. 2009 Apr 14;7(4):e85.	PLoS Biol. 2009	PubMed	citation	PMID:19402748	pubmed	19402748	create date:2009/05/01 | first author:Samsó M
Sir2 paralogues cooperate to regulate virulence genes and antigenic variation in Plasmodium falciparum.	/pubmed/19402747	Tonkin CJ, Carret CK, Duraisingh MT, Voss TS, Ralph SA, Hommel M, Duffy MF, Silva LM, Scherf A, Ivens A, Speed TP, Beeson JG, Cowman AF.	PLoS Biol. 2009 Apr 14;7(4):e84.	PLoS Biol. 2009	PubMed	citation	PMID:19402747	pubmed	19402747	create date:2009/05/01 | first author:Tonkin CJ
Proteomic studies of a single CNS synapse type: the parallel fiber/purkinje cell synapse.	/pubmed/19402746	Selimi F, Cristea IM, Heller E, Chait BT, Heintz N.	PLoS Biol. 2009 Apr 14;7(4):e83.	PLoS Biol. 2009	PubMed	citation	PMID:19402746	pubmed	19402746	create date:2009/05/01 | first author:Selimi F
Accelerated adaptive evolution on a newly formed X chromosome.	/pubmed/19402745	Bachtrog D, Jensen JD, Zhang Z.	PLoS Biol. 2009 Apr 14;7(4):e82.	PLoS Biol. 2009	PubMed	citation	PMID:19402745	pubmed	19402745	create date:2009/05/01 | first author:Bachtrog D
A role for the PERIOD:PERIOD homodimer in the Drosophila circadian clock.	/pubmed/19402744	Landskron J, Chen KF, Wolf E, Stanewsky R.	PLoS Biol. 2009 Apr 28;7(4):e3.	PLoS Biol. 2009	PubMed	citation	PMID:19402744	pubmed	19402744	create date:2009/05/01 | first author:Landskron J
Target genes of the MADS transcription factor SEPALLATA3: integration of developmental and hormonal pathways in the Arabidopsis flower.	/pubmed/19385720	Kaufmann K, Muiño JM, Jauregui R, Airoldi CA, Smaczniak C, Krajewski P, Angenent GC.	PLoS Biol. 2009 Apr 21;7(4):e1000090.	PLoS Biol. 2009	PubMed	citation	PMID:19385720	pubmed	19385720	create date:2009/04/24 | first author:Kaufmann K
From rapid place learning to behavioral performance: a key role for the intermediate hippocampus.	/pubmed/19385719	Bast T, Wilson IA, Witter MP, Morris RG.	PLoS Biol. 2009 Apr 21;7(4):e1000089.	PLoS Biol. 2009	PubMed	citation	PMID:19385719	pubmed	19385719	create date:2009/04/24 | first author:Bast T
A cell cycle timer for asymmetric spindle positioning.	/pubmed/19385718	McCarthy Campbell EK, Werts AD, Goldstein B.	PLoS Biol. 2009 Apr 21;7(4):e1000088.	PLoS Biol. 2009	PubMed	citation	PMID:19385718	pubmed	19385718	create date:2009/04/24 | first author:McCarthy Campbell EK
Self-organization of dynein motors generates meiotic nuclear oscillations.	/pubmed/19385717	Vogel SK, Pavin N, Maghelli N, Jülicher F, Tolić-Nørrelykke IM.	PLoS Biol. 2009 Apr 21;7(4):e1000087.	PLoS Biol. 2009	PubMed	citation	PMID:19385717	pubmed	19385717	create date:2009/04/24 | first author:Vogel SK
Cryptochrome mediates light-dependent magnetosensitivity of Drosophila's circadian clock.	/pubmed/19355790	Yoshii T, Ahmad M, Helfrich-Förster C.	PLoS Biol. 2009 Apr 7;7(4):e1000086.	PLoS Biol. 2009	PubMed	citation	PMID:19355790	pubmed	19355790	create date:2009/04/10 | first author:Yoshii T
Impaired antibody response causes persistence of prototypic T cell-contained virus.	/pubmed/19355789	Bergthaler A, Flatz L, Verschoor A, Hegazy AN, Holdener M, Fink K, Eschli B, Merkler D, Sommerstein R, Horvath E, Fernandez M, Fitsche A, Senn BM, Verbeek JS, Odermatt B, Siegrist CA, Pinschewer DD.	PLoS Biol. 2009 Apr 7;7(4):e1000080. Erratum in: PLoS Biol. 2009 Aug;7(8). doi: 10.1371/annotation/42dca769-eca8-4e8f-a6b5-236355b631ff.	PLoS Biol. 2009	PubMed	citation	PMID:19355789	pubmed	19355789	create date:2009/04/10 | first author:Bergthaler A
Dynamic control of cell cycle and growth coupling by ecdysone, EGFR, and PI3K signaling in Drosophila histoblasts.	/pubmed/19355788	Ninov N, Manjón C, Martín-Blanco E.	PLoS Biol. 2009 Apr 7;7(4):e1000079.	PLoS Biol. 2009	PubMed	citation	PMID:19355788	pubmed	19355788	create date:2009/04/10 | first author:Ninov N
Receptive fields in primate retina are coordinated to sample visual space more uniformly.	/pubmed/19355787	Gauthier JL, Field GD, Sher A, Greschner M, Shlens J, Litke AM, Chichilnisky EJ.	PLoS Biol. 2009 Apr 7;7(4):e1000063.	PLoS Biol. 2009	PubMed	citation	PMID:19355787	pubmed	19355787	create date:2009/04/10 | first author:Gauthier JL
How to make evolution-proof insecticides for malaria control.	/pubmed/19355786	Read AF, Lynch PA, Thomas MB.	PLoS Biol. 2009 Apr 7;7(4):e1000058.	PLoS Biol. 2009	PubMed	citation	PMID:19355786	pubmed	19355786	create date:2009/04/10 | first author:Read AF
Getting the measure of positional information.	/pubmed/19338391	Jaeger J, Martinez-Arias A.	PLoS Biol. 2009 Mar 31;7(3):e81. No abstract available.	PLoS Biol. 2009	PubMed	citation	PMID:19338391	pubmed	19338391	create date:2009/04/03 | first author:Jaeger J
Fishing for prion protein function.	/pubmed/19338390	Chiesa R, Harris DA.	PLoS Biol. 2009 Mar 31;7(3):e75. No abstract available.	PLoS Biol. 2009	PubMed	citation	PMID:19338390	pubmed	19338390	create date:2009/04/03 | first author:Chiesa R
Two modes of transcriptional activation at native promoters by NF-kappaB p65.	/pubmed/19338389	van Essen D, Engist B, Natoli G, Saccani S.	PLoS Biol. 2009 Mar 31;7(3):e73.	PLoS Biol. 2009	PubMed	citation	PMID:19338389	pubmed	19338389	create date:2009/04/03 | first author:van Essen D
Mammalian Kinesin-3 motors are dimeric in vivo and move by processive motility upon release of autoinhibition.	/pubmed/19338388	Hammond JW, Cai D, Blasius TL, Li Z, Jiang Y, Jih GT, Meyhofer E, Verhey KJ.	PLoS Biol. 2009 Mar 31;7(3):e72.	PLoS Biol. 2009	PubMed	citation	PMID:19338388	pubmed	19338388	create date:2009/04/03 | first author:Hammond JW
The active site of a carbohydrate esterase displays divergent catalytic and noncatalytic binding functions.	/pubmed/19338387	Montanier C, Money VA, Pires VM, Flint JE, Pinheiro BA, Goyal A, Prates JA, Izumi A, Stålbrand H, Morland C, Cartmell A, Kolenova K, Topakas E, Dodson EJ, Bolam DN, Davies GJ, Fontes CM, Gilbert HJ.	PLoS Biol. 2009 Mar 31;7(3):e71.	PLoS Biol. 2009	PubMed	citation	PMID:19338387	pubmed	19338387	create date:2009/04/03 | first author:Montanier C
Where do MAIT cells fit in the family of unconventional T cells?	/pubmed/19338386	Gapin L.	PLoS Biol. 2009 Mar 31;7(3):e70. Review. No abstract available.	PLoS Biol. 2009	PubMed	citation	PMID:19338386	pubmed	19338386	create date:2009/04/03 | first author:Gapin L
Bringing molecular tools into environmental resource management: untangling the molecules to policy pathway.	/pubmed/19338385	Sagarin R, Carlsson J, Duval M, Freshwater W, Godfrey MH, Litaker W, Muñoz R, Noble R, Schultz T, Wynne B.	PLoS Biol. 2009 Mar 31;7(3):e69. No abstract available.	PLoS Biol. 2009	PubMed	citation	PMID:19338385	pubmed	19338385	create date:2009/04/03 | first author:Sagarin R
Quantifying the integration of quorum-sensing signals with single-cell resolution.	/pubmed/19320539	Long T, Tu KC, Wang Y, Mehta P, Ong NP, Bassler BL, Wingreen NS.	PLoS Biol. 2009 Mar 24;7(3):e68.	PLoS Biol. 2009	PubMed	citation	PMID:19320539	pubmed	19320539	create date:2009/03/27 | first author:Long T
The implications of multiple circadian clock origins.	/pubmed/19296723	Rosbash M.	PLoS Biol. 2009 Mar 17;7(3):e62. Review. No abstract available.	PLoS Biol. 2009	PubMed	citation	PMID:19296723	pubmed	19296723	create date:2009/03/20 | first author:Rosbash M
Converging intracranial markers of conscious access.	/pubmed/19296722	Gaillard R, Dehaene S, Adam C, Clémenceau S, Hasboun D, Baulac M, Cohen L, Naccache L.	PLoS Biol. 2009 Mar 17;7(3):e61.	PLoS Biol. 2009	PubMed	citation	PMID:19296722	pubmed	19296722	create date:2009/03/20 | first author:Gaillard R
Oncogenic Kras initiates leukemia in hematopoietic stem cells.	/pubmed/19296721	Sabnis AJ, Cheung LS, Dail M, Kang HC, Santaguida M, Hermiston ML, Passegué E, Shannon K, Braun BS.	PLoS Biol. 2009 Mar 17;7(3):e59.	PLoS Biol. 2009	PubMed	citation	PMID:19296721	pubmed	19296721	create date:2009/03/20 | first author:Sabnis AJ
Cargo and dynamin regulate clathrin-coated pit maturation.	/pubmed/19296720	Loerke D, Mettlen M, Yarar D, Jaqaman K, Jaqaman H, Danuser G, Schmid SL.	PLoS Biol. 2009 Mar 17;7(3):e57.	PLoS Biol. 2009	PubMed	citation	PMID:19296720	pubmed	19296720	create date:2009/03/20 | first author:Loerke D
Amazonian amphibian diversity is primarily derived from late Miocene Andean lineages.	/pubmed/19278298	Santos JC, Coloma LA, Summers K, Caldwell JP, Ree R, Cannatella DC.	PLoS Biol. 2009 Mar 10;7(3):e56. Erratum in: PLoS Biol. 2010;8(9) doi: 10.1371/annotation/18e722e3-05db-4e40-86a0-bedfc4934a5a.	PLoS Biol. 2009	PubMed	citation	PMID:19278298	pubmed	19278298	create date:2009/03/13 | first author:Santos JC
Regulation of embryonic cell adhesion by the prion protein.	/pubmed/19278297	Málaga-Trillo E, Solis GP, Schrock Y, Geiss C, Luncz L, Thomanetz V, Stuermer CA.	PLoS Biol. 2009 Mar 10;7(3):e55.	PLoS Biol. 2009	PubMed	citation	PMID:19278297	pubmed	19278297	create date:2009/03/13 | first author:Málaga-Trillo E
Stepwise development of MAIT cells in mouse and human.	/pubmed/19278296	Martin E, Treiner E, Duban L, Guerri L, Laude H, Toly C, Premel V, Devys A, Moura IC, Tilloy F, Cherif S, Vera G, Latour S, Soudais C, Lantz O.	PLoS Biol. 2009 Mar 10;7(3):e54.	PLoS Biol. 2009	PubMed	citation	PMID:19278296	pubmed	19278296	create date:2009/03/13 | first author:Martin E
Transmission dynamics and prospects for the elimination of canine rabies.	/pubmed/19278295	Hampson K, Dushoff J, Cleaveland S, Haydon DT, Kaare M, Packer C, Dobson A.	PLoS Biol. 2009 Mar 10;7(3):e53.	PLoS Biol. 2009	PubMed	citation	PMID:19278295	pubmed	19278295	create date:2009/03/13 | first author:Hampson K
Network features of the mammalian circadian clock.	/pubmed/19278294	Baggs JE, Price TS, DiTacchio L, Panda S, Fitzgerald GA, Hogenesch JB.	PLoS Biol. 2009 Mar 10;7(3):e52.	PLoS Biol. 2009	PubMed	citation	PMID:19278294	pubmed	19278294	create date:2009/03/13 | first author:Baggs JE
Rictor/TORC2 regulates Caenorhabditis elegans fat storage, body size, and development through sgk-1.	/pubmed/19260765	Jones KT, Greer ER, Pearce D, Ashrafi K.	PLoS Biol. 2009 Mar 3;7(3):e60.	PLoS Biol. 2009	PubMed	citation	PMID:19260765	pubmed	19260765	create date:2009/03/06 | first author:Jones KT
Commitment to the regulatory T cell lineage requires CARMA1 in the thymus but not in the periphery.	/pubmed/19260764	Barnes MJ, Krebs P, Harris N, Eidenschenk C, Gonzalez-Quintial R, Arnold CN, Crozat K, Sovath S, Moresco EM, Theofilopoulos AN, Beutler B, Hoebe K.	PLoS Biol. 2009 Mar 3;7(3):e51.	PLoS Biol. 2009	PubMed	citation	PMID:19260764	pubmed	19260764	create date:2009/03/06 | first author:Barnes MJ
Comparative functional analysis of the Caenorhabditis elegans and Drosophila melanogaster proteomes.	/pubmed/19260763	Schrimpf SP, Weiss M, Reiter L, Ahrens CH, Jovanovic M, Malmström J, Brunner E, Mohanty S, Lercher MJ, Hunziker PE, Aebersold R, von Mering C, Hengartner MO.	PLoS Biol. 2009 Mar 3;7(3):e48.	PLoS Biol. 2009	PubMed	citation	PMID:19260763	pubmed	19260763	create date:2009/03/06 | first author:Schrimpf SP
Two separate interfaces between the voltage sensor and pore are required for the function of voltage-dependent K(+) channels.	/pubmed/19260762	Lee SY, Banerjee A, MacKinnon R.	PLoS Biol. 2009 Mar 3;7(3):e47.	PLoS Biol. 2009	PubMed	citation	PMID:19260762	pubmed	19260762	create date:2009/03/06 | first author:Lee SY
Analysis of the chloroplast protein kinase Stt7 during state transitions.	/pubmed/19260761	Lemeille S, Willig A, Depège-Fargeix N, Delessert C, Bassi R, Rochaix JD.	PLoS Biol. 2009 Mar 3;7(3):e45.	PLoS Biol. 2009	PubMed	citation	PMID:19260761	pubmed	19260761	create date:2009/03/06 | first author:Lemeille S
Interaction with phosphoinositides confers adaptation onto the TRPV1 pain receptor.	/pubmed/19243225	Yao J, Qin F.	PLoS Biol. 2009 Feb 24;7(2):e46.	PLoS Biol. 2009	PubMed	citation	PMID:19243225	pubmed	19243225	create date:2009/02/27 | first author:Yao J
Title	URL	Description	Details	ShortDetails	Resource	Type	Identifiers	Db	EntrezUID	Properties
Transcriptional infidelity promotes heritable phenotypic change in a bistable gene network.	/pubmed/19243224	Gordon AJ, Halliday JA, Blankschien MD, Burns PA, Yatagai F, Herman C.	PLoS Biol. 2009 Feb 24;7(2):e44.	PLoS Biol. 2009	PubMed	citation	PMID:19243224	pubmed	19243224	create date:2009/02/27 | first author:Gordon AJ
The structural basis of gas-responsive transcription by the human nuclear hormone receptor REV-ERBbeta.	/pubmed/19243223	Pardee KI, Xu X, Reinking J, Schuetz A, Dong A, Liu S, Zhang R, Tiefenbach J, Lajoie G, Plotnikov AN, Botchkarev A, Krause HM, Edwards A.	PLoS Biol. 2009 Feb 24;7(2):e43.	PLoS Biol. 2009	PubMed	citation	PMID:19243223	pubmed	19243223	create date:2009/02/27 | first author:Pardee KI
Obtaining consent for future research with induced pluripotent cells: opportunities and challenges.	/pubmed/19243222	Aalto-Setälä K, Conklin BR, Lo B.	PLoS Biol. 2009 Feb 24;7(2):e42. No abstract available.	PLoS Biol. 2009	PubMed	citation	PMID:19243222	pubmed	19243222	create date:2009/02/27 | first author:Aalto-Setälä K
Neto1 is a novel CUB-domain NMDA receptor-interacting protein required for synaptic plasticity and learning.	/pubmed/19243221	Ng D, Pitcher GM, Szilard RK, Sertié A, Kanisek M, Clapcote SJ, Lipina T, Kalia LV, Joo D, McKerlie C, Cortez M, Roder JC, Salter MW, McInnes RR.	PLoS Biol. 2009 Feb 24;7(2):e41.	PLoS Biol. 2009	PubMed	citation	PMID:19243221	pubmed	19243221	create date:2009/02/27 | first author:Ng D
The atonal proneural transcription factor links differentiation and tumor formation in Drosophila.	/pubmed/19243220	Bossuyt W, De Geest N, Aerts S, Leenaerts I, Marynen P, Hassan BA.	PLoS Biol. 2009 Feb 24;7(2):e40.	PLoS Biol. 2009	PubMed	citation	PMID:19243220	pubmed	19243220	create date:2009/02/27 | first author:Bossuyt W
Atonal homolog 1 is a tumor suppressor gene.	/pubmed/19243219	Bossuyt W, Kazanjian A, De Geest N, Van Kelst S, De Hertogh G, Geboes K, Boivin GP, Luciani J, Fuks F, Chuah M, VandenDriessche T, Marynen P, Cools J, Shroyer NF, Hassan BA.	PLoS Biol. 2009 Feb 24;7(2):e39.	PLoS Biol. 2009	PubMed	citation	PMID:19243219	pubmed	19243219	create date:2009/02/27 | first author:Bossuyt W
Wings, horns, and butterfly eyespots: how do complex traits evolve?	/pubmed/19243218	Monteiro A, Podlaha O.	PLoS Biol. 2009 Feb 24;7(2):e37. No abstract available.	PLoS Biol. 2009	PubMed	citation	PMID:19243218	pubmed	19243218	create date:2009/02/27 | first author:Monteiro A
Trans-regulation of mouse meiotic recombination hotspots by Rcr1.	/pubmed/19226189	Parvanov ED, Ng SH, Petkov PM, Paigen K.	PLoS Biol. 2009 Feb 17;7(2):e36.	PLoS Biol. 2009	PubMed	citation	PMID:19226189	pubmed	19226189	create date:2009/02/20 | first author:Parvanov ED
Genome-wide control of the distribution of meiotic recombination.	/pubmed/19226188	Grey C, Baudat F, de Massy B.	PLoS Biol. 2009 Feb 17;7(2):e35.	PLoS Biol. 2009	PubMed	citation	PMID:19226188	pubmed	19226188	create date:2009/02/20 | first author:Grey C
Structural polymorphism of 441-residue tau at single residue resolution.	/pubmed/19226187	Mukrasch MD, Bibow S, Korukottu J, Jeganathan S, Biernat J, Griesinger C, Mandelkow E, Zweckstetter M.	PLoS Biol. 2009 Feb 17;7(2):e34.	PLoS Biol. 2009	PubMed	citation	PMID:19226187	pubmed	19226187	create date:2009/02/20 | first author:Mukrasch MD
Causal modelling and brain connectivity in functional magnetic resonance imaging.	/pubmed/19226186	Friston K.	PLoS Biol. 2009 Feb 17;7(2):e33. No abstract available.	PLoS Biol. 2009	PubMed	citation	PMID:19226186	pubmed	19226186	create date:2009/02/20 | first author:Friston K
Animal defenses against infectious agents: is damage control more important than pathogen control.	/pubmed/19222305	Read AF, Graham AL, Råberg L.	PLoS Biol. 2008 Dec 23;6(12):e4. No abstract available.	PLoS Biol. 2008	PubMed	citation	PMID:19222305	pubmed	19222305	create date:2009/02/19 | first author:Read AF
The bacterial symbiont Wolbachia induces resistance to RNA viral infections in Drosophila melanogaster.	/pubmed/19222304	Teixeira L, Ferreira A, Ashburner M.	PLoS Biol. 2008 Dec 23;6(12):e2.	PLoS Biol. 2008	PubMed	citation	PMID:19222304	pubmed	19222304	create date:2009/02/19 | first author:Teixeira L
Historical and philosophical perspectives on contemporary biology.	/pubmed/19222303	Keller EF.	PLoS Biol. 2008 Dec 23;6(12):e321. No abstract available.	PLoS Biol. 2008	PubMed	citation	PMID:19222303	pubmed	19222303	create date:2009/02/19 | first author:Keller EF
Tissue-specific genetic control of splicing: implications for the study of complex traits.	/pubmed/19222302	Heinzen EL, Ge D, Cronin KD, Maia JM, Shianna KV, Gabriel WN, Welsh-Bohmer KA, Hulette CM, Denny TN, Goldstein DB.	PLoS Biol. 2008 Dec 23;6(12):e1.	PLoS Biol. 2008	PubMed	citation	PMID:19222302	pubmed	19222302	create date:2009/02/19 | first author:Heinzen EL
An ancient gene network is co-opted for teeth on old and new jaws.	/pubmed/19215146	Fraser GJ, Hulsey CD, Bloomquist RF, Uyesugi K, Manley NR, Streelman JT.	PLoS Biol. 2009 Feb 10;7(2):e31.	PLoS Biol. 2009	PubMed	citation	PMID:19215146	pubmed	19215146	create date:2009/02/14 | first author:Fraser GJ
Active-site inhibitors of mTOR target rapamycin-resistant outputs of mTORC1 and mTORC2.	/pubmed/19209957	Feldman ME, Apsel B, Uotila A, Loewith R, Knight ZA, Ruggero D, Shokat KM.	PLoS Biol. 2009 Feb 10;7(2):e38.	PLoS Biol. 2009	PubMed	citation	PMID:19209957	pubmed	19209957	create date:2009/02/13 | first author:Feldman ME
The interscutularis muscle connectome.	/pubmed/19209956	Lu J, Tapia JC, White OL, Lichtman JW.	PLoS Biol. 2009 Feb 10;7(2):e32. Erratum in: PLoS Biol. 2009 Apr;7(4):e1000108.	PLoS Biol. 2009	PubMed	citation	PMID:19209956	pubmed	19209956	create date:2009/02/13 | first author:Lu J
Gene regulatory network interactions in sea urchin endomesoderm induction.	/pubmed/19192949	Sethi AJ, Angerer RC, Angerer LM.	PLoS Biol. 2009 Feb 3;7(2):e1000029.	PLoS Biol. 2009	PubMed	citation	PMID:19192949	pubmed	19192949	create date:2009/02/06 | first author:Sethi AJ
Mutation patterns in the human genome: more variable than expected.	/pubmed/19192948	Duret L.	PLoS Biol. 2009 Feb 3;7(2):e1000028. No abstract available.	PLoS Biol. 2009	PubMed	citation	PMID:19192948	pubmed	19192948	create date:2009/02/06 | first author:Duret L
Cryptic variation in the human mutation rate.	/pubmed/19192947	Hodgkinson A, Ladoukakis E, Eyre-Walker A.	PLoS Biol. 2009 Feb 3;7(2):e1000027.	PLoS Biol. 2009	PubMed	citation	PMID:19192947	pubmed	19192947	create date:2009/02/06 | first author:Hodgkinson A
The publisher's pushback against NIH's public access and scholarly publishing sustainability.	/pubmed/19175295	Willinsky J.	PLoS Biol. 2009 Jan 27;7(1):e30. No abstract available.	PLoS Biol. 2009	PubMed	citation	PMID:19175295	pubmed	19175295	create date:2009/01/30 | first author:Willinsky J
Hotspots of biased nucleotide substitutions in human genes.	/pubmed/19175294	Berglund J, Pollard KS, Webster MT.	PLoS Biol. 2009 Jan 27;7(1):e26.	PLoS Biol. 2009	PubMed	citation	PMID:19175294	pubmed	19175294	create date:2009/01/30 | first author:Berglund J
Neuropilin-1/GIPC1 signaling regulates alpha5beta1 integrin traffic and function in endothelial cells.	/pubmed/19175293	Valdembri D, Caswell PT, Anderson KI, Schwarz JP, König I, Astanina E, Caccavari F, Norman JC, Humphries MJ, Bussolino F, Serini G.	PLoS Biol. 2009 Jan 27;7(1):e25.	PLoS Biol. 2009	PubMed	citation	PMID:19175293	pubmed	19175293	create date:2009/01/30 | first author:Valdembri D
Input subsidies to improve smallholder maize productivity in Malawi: toward an african green revolution.	/pubmed/19175292	Denning G, Kabambe P, Sanchez P, Malik A, Flor R, Harawa R, Nkhoma P, Zamba C, Banda C, Magombo C, Keating M, Wangila J, Sachs J.	PLoS Biol. 2009 Jan 27;7(1):e23. No abstract available.	PLoS Biol. 2009	PubMed	citation	PMID:19175292	pubmed	19175292	create date:2009/01/30 | first author:Denning G
Concatenated analysis sheds light on early metazoan evolution and fuels a modern urmetazoon" hypothesis."	/pubmed/19175291	Schierwater B, Eitel M, Jakob W, Osigus HJ, Hadrys H, Dellaporta SL, Kolokotronis SO, Desalle R.	PLoS Biol. 2009 Jan 27;7(1):e20.	PLoS Biol. 2009	PubMed	citation	PMID:19175291	pubmed	19175291	create date:2009/01/30 | first author:Schierwater B
From creation to consolidation: a novel framework for memory processing.	/pubmed/19175290	Robertson EM.	PLoS Biol. 2009 Jan 27;7(1):e19. No abstract available.	PLoS Biol. 2009	PubMed	citation	PMID:19175290	pubmed	19175290	create date:2009/01/30 | first author:Robertson EM
A new look at some old animals.	/pubmed/19175289	Blackstone NW.	PLoS Biol. 2009 Jan 27;7(1):e7. No abstract available.	PLoS Biol. 2009	PubMed	citation	PMID:19175289	pubmed	19175289	create date:2009/01/30 | first author:Blackstone NW
Biological systems from an engineer's point of view.	/pubmed/19166272	Reeves GT, Fraser SE.	PLoS Biol. 2009 Jan 20;7(1):e21. No abstract available.	PLoS Biol. 2009	PubMed	citation	PMID:19166272	pubmed	19166272	create date:2009/01/27 | first author:Reeves GT
A point mutation in the hair cell nicotinic cholinergic receptor prolongs cochlear inhibition and enhances noise protection.	/pubmed/19166271	Taranda J, Maison SF, Ballestero JA, Katz E, Savino J, Vetter DE, Boulter J, Liberman MC, Fuchs PA, Elgoyhen AB.	PLoS Biol. 2009 Jan 20;7(1):e18.	PLoS Biol. 2009	PubMed	citation	PMID:19166271	pubmed	19166271	create date:2009/01/27 | first author:Taranda J
Role of a novel PH-kinase domain interface in PKB/Akt regulation: structural mechanism for allosteric inhibition.	/pubmed/19166270	Calleja V, Laguerre M, Parker PJ, Larijani B.	PLoS Biol. 2009 Jan 20;7(1):e17.	PLoS Biol. 2009	PubMed	citation	PMID:19166270	pubmed	19166270	create date:2009/01/27 | first author:Calleja V
A novel function for fragile X mental retardation protein in translational activation.	/pubmed/19166269	Bechara EG, Didiot MC, Melko M, Davidovic L, Bensaid M, Martin P, Castets M, Pognonec P, Khandjian EW, Moine H, Bardoni B.	PLoS Biol. 2009 Jan 20;7(1):e16.	PLoS Biol. 2009	PubMed	citation	PMID:19166269	pubmed	19166269	create date:2009/01/27 | first author:Bechara EG
Cell lineages and the logic of proliferative control.	/pubmed/19166268	Lander AD, Gokoffski KK, Wan FY, Nie Q, Calof AL.	PLoS Biol. 2009 Jan 20;7(1):e15.	PLoS Biol. 2009	PubMed	citation	PMID:19166268	pubmed	19166268	create date:2009/01/27 | first author:Lander AD
Integrated ecosystem assessments: developing the scientific basis for ecosystem-based management of the ocean.	/pubmed/19166267	Levin PS, Fogarty MJ, Murawski SA, Fluharty D.	PLoS Biol. 2009 Jan 20;7(1):e14. No abstract available.	PLoS Biol. 2009	PubMed	citation	PMID:19166267	pubmed	19166267	create date:2009/01/27 | first author:Levin PS
Functional anatomy of polycomb and trithorax chromatin landscapes in Drosophila embryos.	/pubmed/19143474	Schuettengruber B, Ganapathi M, Leblanc B, Portoso M, Jaschek R, Tolhuis B, van Lohuizen M, Tanay A, Cavalli G.	PLoS Biol. 2009 Jan 13;7(1):e13.	PLoS Biol. 2009	PubMed	citation	PMID:19143474	pubmed	19143474	create date:2009/01/16 | first author:Schuettengruber B
When learning and remembering compete: a functional MRI study.	/pubmed/19143473	Huijbers W, Pennartz CM, Cabeza R, Daselaar SM.	PLoS Biol. 2009 Jan 13;7(1):e11.	PLoS Biol. 2009	PubMed	citation	PMID:19143473	pubmed	19143473	create date:2009/01/16 | first author:Huijbers W
The influence of catalysis on mad2 activation dynamics.	/pubmed/19143472	Simonetta M, Manzoni R, Mosca R, Mapelli M, Massimiliano L, Vink M, Novak B, Musacchio A, Ciliberto A.	PLoS Biol. 2009 Jan 13;7(1):e10.	PLoS Biol. 2009	PubMed	citation	PMID:19143472	pubmed	19143472	create date:2009/01/16 | first author:Simonetta M
Collective cell migration drives morphogenesis of the kidney nephron.	/pubmed/19127979	Vasilyev A, Liu Y, Mudumana S, Mangos S, Lam PY, Majumdar A, Zhao J, Poon KL, Kondrychyn I, Korzh V, Drummond IA.	PLoS Biol. 2009 Jan 6;7(1):e9.	PLoS Biol. 2009	PubMed	citation	PMID:19127979	pubmed	19127979	create date:2009/01/09 | first author:Vasilyev A
An endoribonuclease functionally linked to perinuclear mRNP quality control associates with the nuclear pore complexes.	/pubmed/19127978	Skruzný M, Schneider C, Rácz A, Weng J, Tollervey D, Hurt E.	PLoS Biol. 2009 Jan 6;7(1):e8.	PLoS Biol. 2009	PubMed	citation	PMID:19127978	pubmed	19127978	create date:2009/01/09 | first author:Skruzný M
Caenorhabditis elegans meets microsporidia: the nematode killers from Paris.	/pubmed/19108611	Hodgkin J, Partridge FA.	PLoS Biol. 2008 Dec 23;6(12):2634-7. Review. No abstract available.	PLoS Biol. 2008	PubMed	citation	PMID:19108611	pubmed	19108611	create date:2008/12/26 | first author:Hodgkin J
BEAF regulates cell-cycle genes through the controlled deposition of H3K9 methylation marks into its conserved dual-core binding sites.	/pubmed/19108610	Emberly E, Blattes R, Schuettengruber B, Hennion M, Jiang N, Hart CM, Käs E, Cuvier O.	PLoS Biol. 2008 Dec 23;6(12):2896-910. Erratum in: PLoS Biol. 2009 Jun;7(6). doi: 10.1371/annotation/897f96fc-db2e-4ee5-b77b-4ad95768da47.	PLoS Biol. 2008	PubMed	citation	PMID:19108610	pubmed	19108610	create date:2008/12/26 | first author:Emberly E
Nutrient-regulated antisense and intragenic RNAs modulate a signal transduction pathway in yeast.	/pubmed/19108609	Nishizawa M, Komai T, Katou Y, Shirahige K, Ito T, Toh-E A.	PLoS Biol. 2008 Dec 23;6(12):2817-30.	PLoS Biol. 2008	PubMed	citation	PMID:19108609	pubmed	19108609	create date:2008/12/26 | first author:Nishizawa M
Towards an integrated framework for assessing the vulnerability of species to climate change.	/pubmed/19108608	Williams SE, Shoo LP, Isaac JL, Hoffmann AA, Langham G.	PLoS Biol. 2008 Dec 23;6(12):2621-6. No abstract available.	PLoS Biol. 2008	PubMed	citation	PMID:19108608	pubmed	19108608	create date:2008/12/26 | first author:Williams SE
It's ok	we're not cousins by blood": the cousin marriage controversy in historical perspective."	/pubmed/19108607	Paul DB, Spencer HG.	PLoS Biol. 2008 Dec 23;6(12):2627-30. No abstract available.	PLoS Biol. 2008	PubMed	citation	PMID:19108607	pubmed	19108607	create date:2008/12/26 | first author:Paul DB
PKMzeta maintains spatial, instrumental, and classically conditioned long-term memories.	/pubmed/19108606	Serrano P, Friedman EL, Kenney J, Taubenfeld SM, Zimmerman JM, Hanna J, Alberini C, Kelley AE, Maren S, Rudy JW, Yin JC, Sacktor TC, Fenton AA.	PLoS Biol. 2008 Dec 23;6(12):2698-706.	PLoS Biol. 2008	PubMed	citation	PMID:19108606	pubmed	19108606	create date:2008/12/26 | first author:Serrano P
Activator control of nucleosome occupancy in activation and repression of transcription.	/pubmed/19108605	Bryant GO, Prabhu V, Floer M, Wang X, Spagna D, Schreiber D, Ptashne M.	PLoS Biol. 2008 Dec 23;6(12):2928-39.	PLoS Biol. 2008	PubMed	citation	PMID:19108605	pubmed	19108605	create date:2008/12/26 | first author:Bryant GO
Identifying neural drivers with functional MRI: an electrophysiological validation.	/pubmed/19108604	David O, Guillemain I, Saillet S, Reyt S, Deransart C, Segebarth C, Depaulis A.	PLoS Biol. 2008 Dec 23;6(12):2683-97.	PLoS Biol. 2008	PubMed	citation	PMID:19108604	pubmed	19108604	create date:2008/12/26 | first author:David O
Timing precision in population coding of natural scenes in the early visual system.	/pubmed/19090624	Desbordes G, Jin J, Weng C, Lesica NA, Stanley GB, Alonso JM.	PLoS Biol. 2008 Dec 16;6(12):e324.	PLoS Biol. 2008	PubMed	citation	PMID:19090624	pubmed	19090624	create date:2008/12/19 | first author:Desbordes G
The role of auxin transport in plant patterning mechanisms.	/pubmed/19090623	Smith RS.	PLoS Biol. 2008 Dec 16;6(12):e323. No abstract available.	PLoS Biol. 2008	PubMed	citation	PMID:19090623	pubmed	19090623	create date:2008/12/19 | first author:Smith RS
The communication factor EDF and the toxin-antitoxin module mazEF determine the mode of action of antibiotics.	/pubmed/19090622	Kolodkin-Gal I, Sat B, Keshet A, Engelberg-Kulka H.	PLoS Biol. 2008 Dec 16;6(12):e319.	PLoS Biol. 2008	PubMed	citation	PMID:19090622	pubmed	19090622	create date:2008/12/19 | first author:Kolodkin-Gal I
Title	URL	Description	Details	ShortDetails	Resource	Type	Identifiers	Db	EntrezUID	Properties
Twist-2 controls myeloid lineage development and function.	/pubmed/19090621	Sharabi AB, Aldrich M, Sosic D, Olson EN, Friedman AD, Lee SH, Chen SY.	PLoS Biol. 2008 Dec 16;6(12):e316.	PLoS Biol. 2008	PubMed	citation	PMID:19090621	pubmed	19090621	create date:2008/12/19 | first author:Sharabi AB
High functional diversity in Mycobacterium tuberculosis driven by genetic drift and human demography.	/pubmed/19090620	Hershberg R, Lipatov M, Small PM, Sheffer H, Niemann S, Homolka S, Roach JC, Kremer K, Petrov DA, Feldman MW, Gagneux S.	PLoS Biol. 2008 Dec 16;6(12):e311.	PLoS Biol. 2008	PubMed	citation	PMID:19090620	pubmed	19090620	create date:2008/12/19 | first author:Hershberg R
SUMO-specific protease 2 is essential for modulating p53-Mdm2 in development of trophoblast stem cell niches and lineages.	/pubmed/19090619	Chiu SY, Asai N, Costantini F, Hsu W.	PLoS Biol. 2008 Dec 16;6(12):e310.	PLoS Biol. 2008	PubMed	citation	PMID:19090619	pubmed	19090619	create date:2008/12/19 | first author:Chiu SY
Root system architecture from coupling cell shape to auxin transport.	/pubmed/19090618	Laskowski M, Grieneisen VA, Hofhuis H, Hove CA, Hogeweg P, Marée AF, Scheres B.	PLoS Biol. 2008 Dec 16;6(12):e307.	PLoS Biol. 2008	PubMed	citation	PMID:19090618	pubmed	19090618	create date:2008/12/19 | first author:Laskowski M
Microsporidia are natural intracellular parasites of the nematode Caenorhabditis elegans.	/pubmed/19071962	Troemel ER, Félix MA, Whiteman NK, Barrière A, Ausubel FM.	PLoS Biol. 2008 Dec 9;6(12):2736-52.	PLoS Biol. 2008	PubMed	citation	PMID:19071962	pubmed	19071962	create date:2008/12/17 | first author:Troemel ER
The maternally expressed WRKY transcription factor TTG2 controls lethality in interploidy crosses of Arabidopsis.	/pubmed/19071961	Dilkes BP, Spielman M, Weizbauer R, Watson B, Burkart-Waco D, Scott RJ, Comai L.	PLoS Biol. 2008 Dec 9;6(12):2707-20.	PLoS Biol. 2008	PubMed	citation	PMID:19071961	pubmed	19071961	create date:2008/12/17 | first author:Dilkes BP
A signaling protease required for melanization in Drosophila affects resistance and tolerance of infections.	/pubmed/19071960	Ayres JS, Schneider DS.	PLoS Biol. 2008 Dec 9;6(12):2764-73.	PLoS Biol. 2008	PubMed	citation	PMID:19071960	pubmed	19071960	create date:2008/12/17 | first author:Ayres JS
The worldwide variation in avian clutch size across species and space.	/pubmed/19071959	Jetz W, Sekercioglu CH, Böhning-Gaese K.	PLoS Biol. 2008 Dec 9;6(12):2650-7.	PLoS Biol. 2008	PubMed	citation	PMID:19071959	pubmed	19071959	create date:2008/12/17 | first author:Jetz W
Epigenomic consequences of immortalized plant cell suspension culture.	/pubmed/19071958	Tanurdzic M, Vaughn MW, Jiang H, Lee TJ, Slotkin RK, Sosinski B, Thompson WF, Doerge RW, Martienssen RA.	PLoS Biol. 2008 Dec 9;6(12):2880-95.	PLoS Biol. 2008	PubMed	citation	PMID:19071958	pubmed	19071958	create date:2008/12/17 | first author:Tanurdzic M
Foundations of neuroeconomics: from philosophy to practice.	/pubmed/19067493	Clithero JA, Tankersley D, Huettel SA.	PLoS Biol. 2008 Nov 25;6(11):e298. No abstract available.	PLoS Biol. 2008	PubMed	citation	PMID:19067493	pubmed	19067493	create date:2008/12/11 | first author:Clithero JA
Metagenome annotation using a distributed grid of undergraduate students.	/pubmed/19067492	Hingamp P, Brochier C, Talla E, Gautheret D, Thieffry D, Herrmann C.	PLoS Biol. 2008 Nov 25;6(11):e296. No abstract available.	PLoS Biol. 2008	PubMed	citation	PMID:19067492	pubmed	19067492	create date:2008/12/11 | first author:Hingamp P
Prion switching in response to environmental stress.	/pubmed/19067491	Tyedmers J, Madariaga ML, Lindquist S.	PLoS Biol. 2008 Nov 25;6(11):e294.	PLoS Biol. 2008	PubMed	citation	PMID:19067491	pubmed	19067491	create date:2008/12/11 | first author:Tyedmers J
Exdpf is a key regulator of exocrine pancreas development controlled by retinoic acid and ptf1a in zebrafish.	/pubmed/19067490	Jiang Z, Song J, Qi F, Xiao A, An X, Liu NA, Zhu Z, Zhang B, Lin S.	PLoS Biol. 2008 Nov 25;6(11):e293.	PLoS Biol. 2008	PubMed	citation	PMID:19067490	pubmed	19067490	create date:2008/12/11 | first author:Jiang Z
COPI complex is a regulator of lipid homeostasis.	/pubmed/19067489	Beller M, Sztalryd C, Southall N, Bell M, Jäckle H, Auld DS, Oliver B.	PLoS Biol. 2008 Nov 25;6(11):e292.	PLoS Biol. 2008	PubMed	citation	PMID:19067489	pubmed	19067489	create date:2008/12/11 | first author:Beller M
Gamma-secretase represents a therapeutic target for the treatment of invasive glioma mediated by the p75 neurotrophin receptor.	/pubmed/19067488	Wang L, Rahn JJ, Lun X, Sun B, Kelly JJ, Weiss S, Robbins SM, Forsyth PA, Senger DL.	PLoS Biol. 2008 Nov 25;6(11):e289.	PLoS Biol. 2008	PubMed	citation	PMID:19067488	pubmed	19067488	create date:2008/12/11 | first author:Wang L
Kin discrimination increases with genetic distance in a social amoeba.	/pubmed/19067487	Ostrowski EA, Katoh M, Shaulsky G, Queller DC, Strassmann JE.	PLoS Biol. 2008 Nov 25;6(11):e287.	PLoS Biol. 2008	PubMed	citation	PMID:19067487	pubmed	19067487	create date:2008/12/11 | first author:Ostrowski EA
Intergenic locations of rice centromeric chromatin.	/pubmed/19067486	Yan H, Talbert PB, Lee HR, Jett J, Henikoff S, Chen F, Jiang J.	PLoS Biol. 2008 Nov 25;6(11):e286.	PLoS Biol. 2008	PubMed	citation	PMID:19067486	pubmed	19067486	create date:2008/12/11 | first author:Yan H
Where do introns come from?	/pubmed/19067485	Catania F, Lynch M.	PLoS Biol. 2008 Nov 25;6(11):e283. No abstract available.	PLoS Biol. 2008	PubMed	citation	PMID:19067485	pubmed	19067485	create date:2008/12/11 | first author:Catania F
Mutualistic interactions drive ecological niche convergence in a diverse butterfly community.	/pubmed/19055316	Elias M, Gompert Z, Jiggins C, Willmott K.	PLoS Biol. 2008 Dec 2;6(12):2642-9.	PLoS Biol. 2008	PubMed	citation	PMID:19055316	pubmed	19055316	create date:2008/12/06 | first author:Elias M
PcG proteins, DNA methylation, and gene repression by chromatin looping.	/pubmed/19053175	Tiwari VK, McGarvey KM, Licchesi JD, Ohm JE, Herman JG, Schübeler D, Baylin SB.	PLoS Biol. 2008 Dec 2;6(12):2911-27.	PLoS Biol. 2008	PubMed	citation	PMID:19053175	pubmed	19053175	create date:2008/12/05 | first author:Tiwari VK
Senescence-associated secretory phenotypes reveal cell-nonautonomous functions of oncogenic RAS and the p53 tumor suppressor.	/pubmed/19053174	Coppé JP, Patil CK, Rodier F, Sun Y, Muñoz DP, Goldstein J, Nelson PS, Desprez PY, Campisi J.	PLoS Biol. 2008 Dec 2;6(12):2853-68.	PLoS Biol. 2008	PubMed	citation	PMID:19053174	pubmed	19053174	create date:2008/12/05 | first author:Coppé JP
Modeling a snap-action, variable-delay switch controlling extrinsic cell death.	/pubmed/19053173	Albeck JG, Burke JM, Spencer SL, Lauffenburger DA, Sorger PK.	PLoS Biol. 2008 Dec 2;6(12):2831-52.	PLoS Biol. 2008	PubMed	citation	PMID:19053173	pubmed	19053173	create date:2008/12/05 | first author:Albeck JG
The making of a compound inflorescence in tomato and related nightshades.	/pubmed/19018664	Lippman ZB, Cohen O, Alvarez JP, Abu-Abied M, Pekker I, Paran I, Eshed Y, Zamir D.	PLoS Biol. 2008 Nov 18;6(11):e288.	PLoS Biol. 2008	PubMed	citation	PMID:19018664	pubmed	19018664	create date:2008/11/21 | first author:Lippman ZB
Specialization does not predict individual efficiency in an ant.	/pubmed/19018663	Dornhaus A.	PLoS Biol. 2008 Nov 18;6(11):e285.	PLoS Biol. 2008	PubMed	citation	PMID:19018663	pubmed	19018663	create date:2008/11/21 | first author:Dornhaus A
Drosophila neurotrophins reveal a common mechanism for nervous system formation.	/pubmed/19018662	Zhu B, Pennack JA, McQuilton P, Forero MG, Mizuguchi K, Sutcliffe B, Gu CJ, Fenton JC, Hidalgo A.	PLoS Biol. 2008 Nov 18;6(11):e284.	PLoS Biol. 2008	PubMed	citation	PMID:19018662	pubmed	19018662	create date:2008/11/21 | first author:Zhu B
The pervasive effects of an antibiotic on the human gut microbiota, as revealed by deep 16S rRNA sequencing.	/pubmed/19018661	Dethlefsen L, Huse S, Sogin ML, Relman DA.	PLoS Biol. 2008 Nov 18;6(11):e280.	PLoS Biol. 2008	PubMed	citation	PMID:19018661	pubmed	19018661	create date:2008/11/21 | first author:Dethlefsen L
A novel gene family controls species-specific morphological traits in Hydra.	/pubmed/19018660	Khalturin K, Anton-Erxleben F, Sassmann S, Wittlieb J, Hemmrich G, Bosch TC.	PLoS Biol. 2008 Nov 18;6(11):e278.	PLoS Biol. 2008	PubMed	citation	PMID:19018660	pubmed	19018660	create date:2008/11/21 | first author:Khalturin K
S-nitrosylation of surfactant protein-D controls inflammatory function.	/pubmed/19007302	Guo CJ, Atochina-Vasserman EN, Abramova E, Foley JP, Zaman A, Crouch E, Beers MF, Savani RC, Gow AJ.	PLoS Biol. 2008 Nov 11;6(11):e266.	PLoS Biol. 2008	PubMed	citation	PMID:19007302	pubmed	19007302	create date:2008/11/15 | first author:Guo CJ
Chromatin- and transcription-related factors repress transcription from within coding regions throughout the Saccharomyces cerevisiae genome.	/pubmed/18998772	Cheung V, Chua G, Batada NN, Landry CR, Michnick SW, Hughes TR, Winston F.	PLoS Biol. 2008 Nov 11;6(11):e277.	PLoS Biol. 2008	PubMed	citation	PMID:18998772	pubmed	18998772	create date:2008/11/13 | first author:Cheung V
Specific immunosuppression with inducible Foxp3-transduced polyclonal T cells.	/pubmed/18998771	Andersen KG, Butcher T, Betz AG.	PLoS Biol. 2008 Nov 11;6(11):e276.	PLoS Biol. 2008	PubMed	citation	PMID:18998771	pubmed	18998771	create date:2008/11/13 | first author:Andersen KG
Cdk5 regulates accurate maturation of newborn granule cells in the adult hippocampus.	/pubmed/18998770	Jessberger S, Aigner S, Clemenson GD Jr, Toni N, Lie DC, Karalay O, Overall R, Kempermann G, Gage FH.	PLoS Biol. 2008 Nov 11;6(11):e272.	PLoS Biol. 2008	PubMed	citation	PMID:18998770	pubmed	18998770	create date:2008/11/13 | first author:Jessberger S
Phase coupling of a circadian neuropeptide with rest/activity rhythms detected using a membrane-tethered spider toxin.	/pubmed/18986214	Wu Y, Cao G, Pavlicek B, Luo X, Nitabach MN.	PLoS Biol. 2008 Nov 4;6(11):e273.	PLoS Biol. 2008	PubMed	citation	PMID:18986214	pubmed	18986214	create date:2008/11/07 | first author:Wu Y
Network hubs buffer environmental variation in Saccharomyces cerevisiae.	/pubmed/18986213	Levy SF, Siegal ML.	PLoS Biol. 2008 Nov 4;6(11):e264.	PLoS Biol. 2008	PubMed	citation	PMID:18986213	pubmed	18986213	create date:2008/11/07 | first author:Levy SF
Evolution acts on enhancer organization to fine-tune gradient threshold readouts.	/pubmed/18986212	Crocker J, Tamori Y, Erives A.	PLoS Biol. 2008 Nov 4;6(11):e263.	PLoS Biol. 2008	PubMed	citation	PMID:18986212	pubmed	18986212	create date:2008/11/07 | first author:Crocker J
Gut reaction: pyrosequencing provides the poop on distal gut bacteria.	/pubmed/20076699	O'Day K.	PLoS Biol. 2008 Nov;6(11):e295. Epub 2008 Nov 18. No abstract available.	PLoS Biol. 2008	PubMed	citation	PMID:20076699	pubmed	20076699	create date:2008/11/01 | first author:O'Day K
For new neurons in an old brain, cdk5 shows the way.	/pubmed/20076698	Robinson R.	PLoS Biol. 2008 Nov;6(11):e291. Epub 2008 Nov 11. No abstract available.	PLoS Biol. 2008	PubMed	citation	PMID:20076698	pubmed	20076698	create date:2008/11/01 | first author:Robinson R
A social amoeba discriminates in favor of kin.	/pubmed/20076697	Meadows R.	PLoS Biol. 2008 Nov;6(11):e290. Epub 2008 Nov 25. No abstract available.	PLoS Biol. 2008	PubMed	citation	PMID:20076697	pubmed	20076697	create date:2008/11/01 | first author:Meadows R
Undercover agents fight autoimmunity.	/pubmed/20076696	Sedwick C.	PLoS Biol. 2008 Nov;6(11):e281. Epub 2008 Nov 11. No abstract available.	PLoS Biol. 2008	PubMed	citation	PMID:20076696	pubmed	20076696	create date:2008/11/01 | first author:Sedwick C
Stem cells have different needs for REST.	/pubmed/18959489	Hermanson O.	PLoS Biol. 2008 Oct 28;6(10):e271. Review. No abstract available.	PLoS Biol. 2008	PubMed	citation	PMID:18959489	pubmed	18959489	create date:2008/10/31 | first author:Hermanson O
Seeking membranes: positive-strand RNA virus replication complexes.	/pubmed/18959488	Denison MR.	PLoS Biol. 2008 Oct 28;6(10):e270. Review. No abstract available.	PLoS Biol. 2008	PubMed	citation	PMID:18959488	pubmed	18959488	create date:2008/10/31 | first author:Denison MR
Using both sides of your brain: the case for rapid interhemispheric switching.	/pubmed/18959487	Schmidt MF.	PLoS Biol. 2008 Oct 28;6(10):e269. Review. No abstract available.	PLoS Biol. 2008	PubMed	citation	PMID:18959487	pubmed	18959487	create date:2008/10/31 | first author:Schmidt MF
PLoS Biology at 5: the future is open access.	/pubmed/18959486	Bloom T, Ferguson C, Gross L, Maccallum CJ, Milton J, Shields R, Wai S, Weaver J, Williams L.	PLoS Biol. 2008 Oct 28;6(10):e267. No abstract available.	PLoS Biol. 2008	PubMed	citation	PMID:18959486	pubmed	18959486	create date:2008/10/31 | first author:Bloom T
Survival of migrating salmon smolts in large rivers with and without dams.	/pubmed/18959485	Welch DW, Rechisky EL, Melnychuk MC, Porter AD, Walters CJ, Clements S, Clemens BJ, McKinley RS, Schreck C.	PLoS Biol. 2008 Oct 28;6(10):e265. Erratum in: PLoS Biol. 2008 Dec;6(12):e314.	PLoS Biol. 2008	PubMed	citation	PMID:18959485	pubmed	18959485	create date:2008/10/31 | first author:Welch DW
Is Bayh-Dole good for developing countries? Lessons from the US experience.	/pubmed/18959484	So AD, Sampat BN, Rai AK, Cook-Deegan R, Reichman JH, Weissman R, Kapczynski A.	PLoS Biol. 2008 Oct 28;6(10):e262. No abstract available.	PLoS Biol. 2008	PubMed	citation	PMID:18959484	pubmed	18959484	create date:2008/10/31 | first author:So AD
Evolutionary plasticity of polycomb/trithorax response elements in Drosophila species.	/pubmed/18959483	Hauenschild A, Ringrose L, Altmutter C, Paro R, Rehmsmeier M.	PLoS Biol. 2008 Oct 28;6(10):e261.	PLoS Biol. 2008	PubMed	citation	PMID:18959483	pubmed	18959483	create date:2008/10/31 | first author:Hauenschild A
Structural homeostasis: compensatory adjustments of dendritic arbor geometry in response to variations of synaptic input.	/pubmed/18959482	Tripodi M, Evers JF, Mauss A, Bate M, Landgraf M.	PLoS Biol. 2008 Oct 28;6(10):e260.	PLoS Biol. 2008	PubMed	citation	PMID:18959482	pubmed	18959482	create date:2008/10/31 | first author:Tripodi M
Profound context-dependent plasticity of mitral cell responses in olfactory bulb.	/pubmed/18959481	Doucette W, Restrepo D.	PLoS Biol. 2008 Oct 28;6(10):e258.	PLoS Biol. 2008	PubMed	citation	PMID:18959481	pubmed	18959481	create date:2008/10/31 | first author:Doucette W
REST regulates distinct transcriptional networks in embryonic and neural stem cells.	/pubmed/18959480	Johnson R, Teh CH, Kunarso G, Wong KY, Srinivasan G, Cooper ML, Volta M, Chan SS, Lipovich L, Pollard SM, Karuturi RK, Wei CL, Buckley NJ, Stanton LW.	PLoS Biol. 2008 Oct 28;6(10):e256.	PLoS Biol. 2008	PubMed	citation	PMID:18959480	pubmed	18959480	create date:2008/10/31 | first author:Johnson R
Diverse RNA-binding proteins interact with functionally related sets of RNAs, suggesting an extensive regulatory system.	/pubmed/18959479	Hogan DJ, Riordan DP, Gerber AP, Herschlag D, Brown PO.	PLoS Biol. 2008 Oct 28;6(10):e255.	PLoS Biol. 2008	PubMed	citation	PMID:18959479	pubmed	18959479	create date:2008/10/31 | first author:Hogan DJ
Brain IGF-1 receptors control mammalian growth and lifespan through a neuroendocrine mechanism.	/pubmed/18959478	Kappeler L, De Magalhaes Filho C, Dupont J, Leneuve P, Cervera P, Périn L, Loudes C, Blaise A, Klein R, Epelbaum J, Le Bouc Y, Holzenberger M.	PLoS Biol. 2008 Oct 28;6(10):e254.	PLoS Biol. 2008	PubMed	citation	PMID:18959478	pubmed	18959478	create date:2008/10/31 | first author:Kappeler L
Title	URL	Description	Details	ShortDetails	Resource	Type	Identifiers	Db	EntrezUID	Properties
An autonomous circadian clock in the inner mouse retina regulated by dopamine and GABA.	/pubmed/18959477	Ruan GX, Allen GC, Yamazaki S, McMahon DG.	PLoS Biol. 2008 Oct 14;6(10):e249.	PLoS Biol. 2008	PubMed	citation	PMID:18959477	pubmed	18959477	create date:2008/10/31 | first author:Ruan GX
The desensitization gating of the MthK K+ channel is governed by its cytoplasmic amino terminus.	/pubmed/18959476	Kuo MM, Maslennikov I, Molden B, Choe S.	PLoS Biol. 2008 Oct 28;6(10):e223.	PLoS Biol. 2008	PubMed	citation	PMID:18959476	pubmed	18959476	create date:2008/10/31 | first author:Kuo MM
Arctic sentinels.	/pubmed/18942892	Hoag H.	PLoS Biol. 2008 Oct 21;6(10):e259. No abstract available.	PLoS Biol. 2008	PubMed	citation	PMID:18942892	pubmed	18942892	create date:2008/10/24 | first author:Hoag H
Proteomic profiling of gamma-secretase substrates and mapping of substrate requirements.	/pubmed/18942891	Hemming ML, Elias JE, Gygi SP, Selkoe DJ.	PLoS Biol. 2008 Oct 21;6(10):e257.	PLoS Biol. 2008	PubMed	citation	PMID:18942891	pubmed	18942891	create date:2008/10/24 | first author:Hemming ML
Promotion of reprogramming to ground state pluripotency by signal inhibition.	/pubmed/18942890	Silva J, Barrandon O, Nichols J, Kawaguchi J, Theunissen TW, Smith A.	PLoS Biol. 2008 Oct 21;6(10):e253.	PLoS Biol. 2008	PubMed	citation	PMID:18942890	pubmed	18942890	create date:2008/10/24 | first author:Silva J
High rate of recent transposable element-induced adaptation in Drosophila melanogaster.	/pubmed/18942889	González J, Lenkov K, Lipatov M, Macpherson JM, Petrov DA.	PLoS Biol. 2008 Oct 21;6(10):e251.	PLoS Biol. 2008	PubMed	citation	PMID:18942889	pubmed	18942889	create date:2008/10/24 | first author:González J
The nucleosome-remodeling ATPase ISWI is regulated by poly-ADP-ribosylation.	/pubmed/18922045	Sala A, La Rocca G, Burgio G, Kotova E, Di Gesù D, Collesano M, Ingrassia AM, Tulin AV, Corona DF.	PLoS Biol. 2008 Oct 14;6(10):e252.	PLoS Biol. 2008	PubMed	citation	PMID:18922045	pubmed	18922045	create date:2008/10/17 | first author:Sala A
Rapid interhemispheric switching during vocal production in a songbird.	/pubmed/18922044	Wang CZ, Herbst JA, Keller GB, Hahnloser RH.	PLoS Biol. 2008 Oct 14;6(10):e250.	PLoS Biol. 2008	PubMed	citation	PMID:18922044	pubmed	18922044	create date:2008/10/17 | first author:Wang CZ
The ECM moves during primitive streak formation--computation of ECM versus cellular motion.	/pubmed/18922043	Zamir EA, Rongish BJ, Little CD.	PLoS Biol. 2008 Oct 14;6(10):e247.	PLoS Biol. 2008	PubMed	citation	PMID:18922043	pubmed	18922043	create date:2008/10/17 | first author:Zamir EA
A regulatory code for neuron-specific odor receptor expression.	/pubmed/18846726	Ray A, van der Goes van Naters W, Carlson JR.	PLoS Biol. 2008 May 27;6(5):e125.	PLoS Biol. 2008	PubMed	citation	PMID:18846726	pubmed	18846726	create date:2008/10/14 | first author:Ray A
The timing of differentiation of adult hippocampal neurons is crucial for spatial memory.	/pubmed/18842068	Farioli-Vecchioli S, Saraulli D, Costanzi M, Pacioni S, Cinà I, Aceti M, Micheli L, Bacci A, Cestari V, Tirone F.	PLoS Biol. 2008 Oct 7;6(10):e246.	PLoS Biol. 2008	PubMed	citation	PMID:18842068	pubmed	18842068	create date:2008/10/10 | first author:Farioli-Vecchioli S
Global reorganization of replication domains during embryonic stem cell differentiation.	/pubmed/18842067	Hiratani I, Ryba T, Itoh M, Yokochi T, Schwaiger M, Chang CW, Lyou Y, Townes TM, Schübeler D, Gilbert DM.	PLoS Biol. 2008 Oct 7;6(10):e245.	PLoS Biol. 2008	PubMed	citation	PMID:18842067	pubmed	18842067	create date:2008/10/10 | first author:Hiratani I
Capturing hammerhead ribozyme structures in action by modulating general base catalysis.	/pubmed/18834200	Chi YI, Martick M, Lares M, Kim R, Scott WG, Kim SH.	PLoS Biol. 2008 Sep 30;6(9):e234.	PLoS Biol. 2008	PubMed	citation	PMID:18834200	pubmed	18834200	create date:2008/10/07 | first author:Chi YI
Tolerance to self: which cells kill?	/pubmed/18828676	Laufer TM.	PLoS Biol. 2008 Sep 30;6(9):e241. No abstract available.	PLoS Biol. 2008	PubMed	citation	PMID:18828676	pubmed	18828676	create date:2008/10/03 | first author:Laufer TM
A specificity map for the PDZ domain family.	/pubmed/18828675	Tonikian R, Zhang Y, Sazinsky SL, Currell B, Yeh JH, Reva B, Held HA, Appleton BA, Evangelista M, Wu Y, Xin X, Chan AC, Seshagiri S, Lasky LA, Sander C, Boone C, Bader GD, Sidhu SS.	PLoS Biol. 2008 Sep 30;6(9):e239.	PLoS Biol. 2008	PubMed	citation	PMID:18828675	pubmed	18828675	create date:2008/10/03 | first author:Tonikian R
Regulatory hotspots in the malaria parasite genome dictate transcriptional variation.	/pubmed/18828674	Gonzales JM, Patel JJ, Ponmee N, Jiang L, Tan A, Maher SP, Wuchty S, Rathod PK, Ferdig MT.	PLoS Biol. 2008 Sep 30;6(9):e238.	PLoS Biol. 2008	PubMed	citation	PMID:18828674	pubmed	18828674	create date:2008/10/03 | first author:Gonzales JM
L-DOPA is an endogenous ligand for OA1.	/pubmed/18828673	Lopez VM, Decatur CL, Stamer WD, Lynch RM, McKay BS.	PLoS Biol. 2008 Sep 30;6(9):e236.	PLoS Biol. 2008	PubMed	citation	PMID:18828673	pubmed	18828673	create date:2008/10/03 | first author:Lopez VM
Caenorhabditis elegans HCF-1 functions in longevity maintenance as a DAF-16 regulator.	/pubmed/18828672	Li J, Ebata A, Dong Y, Rizki G, Iwata T, Lee SS.	PLoS Biol. 2008 Sep 30;6(9):e233.	PLoS Biol. 2008	PubMed	citation	PMID:18828672	pubmed	18828672	create date:2008/10/03 | first author:Li J
Interconvertible lac repressor-DNA loops revealed by single-molecule experiments.	/pubmed/18828671	Wong OK, Guthold M, Erie DA, Gelles J.	PLoS Biol. 2008 Sep 30;6(9):e232.	PLoS Biol. 2008	PubMed	citation	PMID:18828671	pubmed	18828671	create date:2008/10/03 | first author:Wong OK
A new view of embryogenesis--connective fibers join the dance.	/pubmed/20076695	Mair W.	PLoS Biol. 2008 Oct;6(10):1. Epub 2008 Oct 14. No abstract available.	PLoS Biol. 2008	PubMed	citation	PMID:20076695	pubmed	20076695	create date:2008/10/01 | first author:Mair W
Rethinking dams: Pacific salmon recovery may rest on other factors.	/pubmed/20076694	Gross L.	PLoS Biol. 2008 Oct;6(10):e279. Epub 2008 Oct 28. No abstract available.	PLoS Biol. 2008	PubMed	citation	PMID:20076694	pubmed	20076694	create date:2008/10/01 | first author:Gross L
A shortcut to immortality: rapid reprogramming with tissue cells.	/pubmed/20076693	Gross L.	PLoS Biol. 2008 Oct;6(10):e275. Epub 2008 Oct 21. No abstract available.	PLoS Biol. 2008	PubMed	citation	PMID:20076693	pubmed	20076693	create date:2008/10/01 | first author:Gross L
Brain growth receptors control lifespan.	/pubmed/20076692	Robinson R.	PLoS Biol. 2008 Oct;6(10):e274. Epub 2008 Oct 28. No abstract available.	PLoS Biol. 2008	PubMed	citation	PMID:20076692	pubmed	20076692	create date:2008/10/01 | first author:Robinson R
Rice XB15, a protein phosphatase 2C, negatively regulates cell death and XA21-mediated innate immunity.	/pubmed/18817453	Park CJ, Peng Y, Chen X, Dardick C, Ruan D, Bart R, Canlas PE, Ronald PC.	PLoS Biol. 2008 Sep 23;6(9):e231. Erratum in: PLoS Biol. 2008 Nov;6(11):e282.	PLoS Biol. 2008	PubMed	citation	PMID:18817453	pubmed	18817453	create date:2008/09/27 | first author:Park CJ
Of mice and men, and chandeliers.	/pubmed/18816168	Woodruff A, Yuste R.	PLoS Biol. 2008 Sep 30;6(9):e243. Epub 2008 Sep 23. Review.	PLoS Biol. 2008	PubMed	citation	PMID:18816168	pubmed	18816168	create date:2008/09/26 | first author:Woodruff A
Advancing science through conversations: bridging the gap between blogs and the academy.	/pubmed/18816167	Batts SA, Anthis NJ, Smith TC.	PLoS Biol. 2008 Sep 23;6(9):e240. No abstract available.	PLoS Biol. 2008	PubMed	citation	PMID:18816167	pubmed	18816167	create date:2008/09/26 | first author:Batts SA
It's not how fat you are, it's what you do with it that counts.	/pubmed/18816166	Virtue S, Vidal-Puig A.	PLoS Biol. 2008 Sep 23;6(9):e237. No abstract available.	PLoS Biol. 2008	PubMed	citation	PMID:18816166	pubmed	18816166	create date:2008/09/26 | first author:Virtue S
A mutual support mechanism through intercellular movement of CAPRICE and GLABRA3 can pattern the Arabidopsis root epidermis.	/pubmed/18816165	Savage NS, Walker T, Wieckowski Y, Schiefelbein J, Dolan L, Monk NA.	PLoS Biol. 2008 Sep 23;6(9):e235.	PLoS Biol. 2008	PubMed	citation	PMID:18816165	pubmed	18816165	create date:2008/09/26 | first author:Savage NS
Control of jasmonate biosynthesis and senescence by miR319 targets.	/pubmed/18816164	Schommer C, Palatnik JF, Aggarwal P, Chételat A, Cubas P, Farmer EE, Nath U, Weigel D.	PLoS Biol. 2008 Sep 23;6(9):e230.	PLoS Biol. 2008	PubMed	citation	PMID:18816164	pubmed	18816164	create date:2008/09/26 | first author:Schommer C
Getting a transcription factor to only one nucleus following mitosis.	/pubmed/18798694	Parnell EJ, Stillman DJ.	PLoS Biol. 2008 Sep 16;6(9):e229. No abstract available.	PLoS Biol. 2008	PubMed	citation	PMID:18798694	pubmed	18798694	create date:2008/09/19 | first author:Parnell EJ
Identification of COUP-TFII orphan nuclear receptor as a retinoic acid-activated receptor.	/pubmed/18798693	Kruse SW, Suino-Powell K, Zhou XE, Kretschman JE, Reynolds R, Vonrhein C, Xu Y, Wang L, Tsai SY, Tsai MJ, Xu HE.	PLoS Biol. 2008 Sep 16;6(9):e227.	PLoS Biol. 2008	PubMed	citation	PMID:18798693	pubmed	18798693	create date:2008/09/19 | first author:Kruse SW
SARS-coronavirus replication is supported by a reticulovesicular network of modified endoplasmic reticulum.	/pubmed/18798692	Knoops K, Kikkert M, Worm SH, Zevenhoven-Dobbe JC, van der Meer Y, Koster AJ, Mommaas AM, Snijder EJ.	PLoS Biol. 2008 Sep 16;6(9):e226.	PLoS Biol. 2008	PubMed	citation	PMID:18798692	pubmed	18798692	create date:2008/09/19 | first author:Knoops K
A morning-specific phytohormone gene expression program underlying rhythmic plant growth.	/pubmed/18798691	Michael TP, Breton G, Hazen SP, Priest H, Mockler TC, Kay SA, Chory J.	PLoS Biol. 2008 Sep 16;6(9):e225.	PLoS Biol. 2008	PubMed	citation	PMID:18798691	pubmed	18798691	create date:2008/09/19 | first author:Michael TP
A genome-wide RNAi screen to dissect centriole duplication and centrosome maturation in Drosophila.	/pubmed/18798690	Dobbelaere J, Josué F, Suijkerbuijk S, Baum B, Tapon N, Raff J.	PLoS Biol. 2008 Sep 16;6(9):e224.	PLoS Biol. 2008	PubMed	citation	PMID:18798690	pubmed	18798690	create date:2008/09/19 | first author:Dobbelaere J
LTP promotes a selective long-term stabilization and clustering of dendritic spines.	/pubmed/18788894	De Roo M, Klauser P, Muller D.	PLoS Biol. 2008 Sep 9;6(9):e219.	PLoS Biol. 2008	PubMed	citation	PMID:18788894	pubmed	18788894	create date:2008/09/16 | first author:De Roo M
Complex events initiated by individual spikes in the human cerebral cortex.	/pubmed/18767905	Molnár G, Oláh S, Komlósi G, Füle M, Szabadics J, Varga C, Barzó P, Tamás G.	PLoS Biol. 2008 Sep 2;6(9):e222.	PLoS Biol. 2008	PubMed	citation	PMID:18767905	pubmed	18767905	create date:2008/09/05 | first author:Molnár G
Hrs and SNX3 functions in sorting and membrane invagination within multivesicular bodies.	/pubmed/18767904	Pons V, Luyet PP, Morel E, Abrami L, van der Goot FG, Parton RG, Gruenberg J.	PLoS Biol. 2008 Sep 2;6(9):e214.	PLoS Biol. 2008	PubMed	citation	PMID:18767904	pubmed	18767904	create date:2008/09/05 | first author:Pons V
Redundant mechanisms recruit actin into the contractile ring in silkworm spermatocytes.	/pubmed/18767903	Chen W, Foss M, Tseng KF, Zhang D.	PLoS Biol. 2008 Sep 2;6(9):e209.	PLoS Biol. 2008	PubMed	citation	PMID:18767903	pubmed	18767903	create date:2008/09/05 | first author:Chen W
A molecular link between albinism and visual deficits.	/pubmed/20076724	Gross L.	PLoS Biol. 2008 Sep;6(9):e248. Epub 2008 Sep 30. No abstract available.	PLoS Biol. 2008	PubMed	citation	PMID:20076724	pubmed	20076724	create date:2008/09/01 | first author:Gross L
Slowing down a hammerhead ribozyme allows glimpses of it in action.	/pubmed/20076723	Meadows R.	PLoS Biol. 2008 Sep;6(9):e244. Epub 2008 Sep 30. No abstract available.	PLoS Biol. 2008	PubMed	citation	PMID:20076723	pubmed	20076723	create date:2008/09/01 | first author:Meadows R
How signaling receptors meet their end.	/pubmed/20076722	Hoff M.	PLoS Biol. 2008 Sep;6(9):e228. Epub 2008 Sep 2. No abstract available.	PLoS Biol. 2008	PubMed	citation	PMID:20076722	pubmed	20076722	create date:2008/09/01 | first author:Hoff M
Defining a link between perceptual learning and attention.	/pubmed/18752357	Yotsumoto Y, Watanabe T.	PLoS Biol. 2008 Aug 26;6(8):e221. No abstract available.	PLoS Biol. 2008	PubMed	citation	PMID:18752357	pubmed	18752357	create date:2008/08/30 | first author:Yotsumoto Y
Whisker-mediated texture discrimination.	/pubmed/18752356	Diamond ME, von Heimendahl M, Arabzadeh E.	PLoS Biol. 2008 Aug 26;6(8):e220. No abstract available.	PLoS Biol. 2008	PubMed	citation	PMID:18752356	pubmed	18752356	create date:2008/08/30 | first author:Diamond ME
Is sleep essential?	/pubmed/18752355	Cirelli C, Tononi G.	PLoS Biol. 2008 Aug 26;6(8):e216. No abstract available.	PLoS Biol. 2008	PubMed	citation	PMID:18752355	pubmed	18752355	create date:2008/08/30 | first author:Cirelli C
Texture coding in the rat whisker system: slip-stick versus differential resonance.	/pubmed/18752354	Wolfe J, Hill DN, Pahlavan S, Drew PJ, Kleinfeld D, Feldman DE.	PLoS Biol. 2008 Aug 26;6(8):e215.	PLoS Biol. 2008	PubMed	citation	PMID:18752354	pubmed	18752354	create date:2008/08/30 | first author:Wolfe J
The spectrum of mitochondrial mutation differs across species.	/pubmed/18752353	Montooth KL, Rand DM.	PLoS Biol. 2008 Aug 26;6(8):e213. No abstract available.	PLoS Biol. 2008	PubMed	citation	PMID:18752353	pubmed	18752353	create date:2008/08/30 | first author:Montooth KL
Retinoblastoma makes its mark on imprinting in plants.	/pubmed/18752352	Costa LM, Gutierrez-Marcos JF.	PLoS Biol. 2008 Aug 26;6(8):e212. No abstract available.	PLoS Biol. 2008	PubMed	citation	PMID:18752352	pubmed	18752352	create date:2008/08/30 | first author:Costa LM
SAW: breaking down barriers between art and science.	/pubmed/18752351	Osbourn A.	PLoS Biol. 2008 Aug 26;6(8):e211. No abstract available.	PLoS Biol. 2008	PubMed	citation	PMID:18752351	pubmed	18752351	create date:2008/08/30 | first author:Osbourn A
Where does bluetongue virus sleep in the winter?	/pubmed/18752350	Wilson A, Darpel K, Mellor PS.	PLoS Biol. 2008 Aug 26;6(8):e210. No abstract available.	PLoS Biol. 2008	PubMed	citation	PMID:18752350	pubmed	18752350	create date:2008/08/30 | first author:Wilson A
Evolution of genomic imprinting with biparental care: implications for Prader-Willi and Angelman syndromes.	/pubmed/18752349	Ubeda F.	PLoS Biol. 2008 Aug 26;6(8):e208.	PLoS Biol. 2008	PubMed	citation	PMID:18752349	pubmed	18752349	create date:2008/08/30 | first author:Ubeda F
Title	URL	Description	Details	ShortDetails	Resource	Type	Identifiers	Db	EntrezUID	Properties
Dual role of topoisomerase II in centromere resolution and aurora B activity.	/pubmed/18752348	Coelho PA, Queiroz-Machado J, Carmo AM, Moutinho-Pereira S, Maiato H, Sunkel CE.	PLoS Biol. 2008 Aug 26;6(8):e207.	PLoS Biol. 2008	PubMed	citation	PMID:18752348	pubmed	18752348	create date:2008/08/30 | first author:Coelho PA
An enzymatic atavist revealed in dual pathways for water activation.	/pubmed/18752347	Min D, Josephine HR, Li H, Lakner C, MacPherson IS, Naylor GJ, Swofford D, Hedstrom L, Yang W.	PLoS Biol. 2008 Aug 26;6(8):e206.	PLoS Biol. 2008	PubMed	citation	PMID:18752347	pubmed	18752347	create date:2008/08/30 | first author:Min D
Direct estimation of the mitochondrial DNA mutation rate in Drosophila melanogaster.	/pubmed/18715119	Haag-Liautard C, Coffey N, Houle D, Lynch M, Charlesworth B, Keightley PD.	PLoS Biol. 2008 Aug 19;6(8):e204.	PLoS Biol. 2008	PubMed	citation	PMID:18715119	pubmed	18715119	create date:2008/08/22 | first author:Haag-Liautard C
The NDR/LATS family kinase Cbk1 directly controls transcriptional asymmetry.	/pubmed/18715118	Mazanka E, Alexander J, Yeh BJ, Charoenpong P, Lowery DM, Yaffe M, Weiss EL.	PLoS Biol. 2008 Aug 19;6(8):e203.	PLoS Biol. 2008	PubMed	citation	PMID:18715118	pubmed	18715118	create date:2008/08/22 | first author:Mazanka E
Mirror-induced behavior in the magpie (Pica pica): evidence of self-recognition.	/pubmed/18715117	Prior H, Schwarz A, Güntürkün O.	PLoS Biol. 2008 Aug 19;6(8):e202.	PLoS Biol. 2008	PubMed	citation	PMID:18715117	pubmed	18715117	create date:2008/08/22 | first author:Prior H
The thief in the mirror.	/pubmed/18715116	de Waal FB.	PLoS Biol. 2008 Aug 19;6(8):e201. No abstract available.	PLoS Biol. 2008	PubMed	citation	PMID:18715116	pubmed	18715116	create date:2008/08/22 | first author:de Waal FB
Stimulus coding rules for perceptual learning.	/pubmed/18707195	Zhang JY, Kuai SG, Xiao LQ, Klein SA, Levi DM, Yu C.	PLoS Biol. 2008 Aug 12;6(8):e197.	PLoS Biol. 2008	PubMed	citation	PMID:18707195	pubmed	18707195	create date:2008/08/19 | first author:Zhang JY
OSM-11 facilitates LIN-12 Notch signaling during Caenorhabditis elegans vulval development.	/pubmed/18700817	Komatsu H, Chao MY, Larkins-Ford J, Corkins ME, Somers GA, Tucey T, Dionne HM, White JQ, Wani K, Boxem M, Hart AC.	PLoS Biol. 2008 Aug 12;6(8):e196.	PLoS Biol. 2008	PubMed	citation	PMID:18700817	pubmed	18700817	create date:2008/08/15 | first author:Komatsu H
Retinoblastoma and its binding partner MSI1 control imprinting in Arabidopsis.	/pubmed/18700816	Jullien PE, Mosquna A, Ingouff M, Sakata T, Ohad N, Berger F.	PLoS Biol. 2008 Aug 12;6(8):e194.	PLoS Biol. 2008	PubMed	citation	PMID:18700816	pubmed	18700816	create date:2008/08/15 | first author:Jullien PE
A novel molecular solution for ultraviolet light detection in Caenorhabditis elegans.	/pubmed/18687026	Edwards SL, Charlie NK, Milfort MC, Brown BS, Gravlin CN, Knecht JE, Miller KG.	PLoS Biol. 2008 Aug 5;6(8):e198.	PLoS Biol. 2008	PubMed	citation	PMID:18687026	pubmed	18687026	create date:2008/08/09 | first author:Edwards SL
Bacterial inclusion bodies contain amyloid-like structure.	/pubmed/18684013	Wang L, Maji SK, Sawaya MR, Eisenberg D, Riek R.	PLoS Biol. 2008 Aug 5;6(8):e195.	PLoS Biol. 2008	PubMed	citation	PMID:18684013	pubmed	18684013	create date:2008/08/08 | first author:Wang L
TSCOT+ thymic epithelial cell-mediated sensitive CD4 tolerance by direct presentation.	/pubmed/18684012	Ahn S, Lee G, Yang SJ, Lee D, Lee S, Shin HS, Kim MC, Lee KN, Palmer DC, Theoret MR, Jenkinson EJ, Anderson G, Restifo NP, Kim MG.	PLoS Biol. 2008 Aug 5;6(8):e191.	PLoS Biol. 2008	PubMed	citation	PMID:18684012	pubmed	18684012	create date:2008/08/08 | first author:Ahn S
The threat of instability: neurodegeneration predicted by protein destabilization and aggregation propensity.	/pubmed/18666836	Meiering EM.	PLoS Biol. 2008 Jul 29;6(7):e193. No abstract available.	PLoS Biol. 2008	PubMed	citation	PMID:18666836	pubmed	18666836	create date:2008/08/01 | first author:Meiering EM
Oscillating per-cision.	/pubmed/18666835	Fu YH.	PLoS Biol. 2008 Jul 29;6(7):e192. No abstract available.	PLoS Biol. 2008	PubMed	citation	PMID:18666835	pubmed	18666835	create date:2008/08/01 | first author:Fu YH
Going, going, gone: is animal migration disappearing.	/pubmed/18666834	Wilcove DS, Wikelski M.	PLoS Biol. 2008 Jul 29;6(7):e188. No abstract available.	PLoS Biol. 2008	PubMed	citation	PMID:18666834	pubmed	18666834	create date:2008/08/01 | first author:Wilcove DS
Multivariate patterns in object-selective cortex dissociate perceptual and physical shape similarity.	/pubmed/18666833	Haushofer J, Livingstone MS, Kanwisher N.	PLoS Biol. 2008 Jul 29;6(7):e187.	PLoS Biol. 2008	PubMed	citation	PMID:18666833	pubmed	18666833	create date:2008/08/01 | first author:Haushofer J
Antigenic variation in Trypanosoma brucei: joining the DOTs.	/pubmed/18666832	Stockdale C, Swiderski MR, Barry JD, McCulloch R.	PLoS Biol. 2008 Jul 29;6(7):e185. Review. No abstract available.	PLoS Biol. 2008	PubMed	citation	PMID:18666832	pubmed	18666832	create date:2008/08/01 | first author:Stockdale C
Activating PER repressor through a DBT-directed phosphorylation switch.	/pubmed/18666831	Kivimäe S, Saez L, Young MW.	PLoS Biol. 2008 Jul 29;6(7):e183.	PLoS Biol. 2008	PubMed	citation	PMID:18666831	pubmed	18666831	create date:2008/08/01 | first author:Kivimäe S
The soup in my fly: evolution, form and function of seminal fluid proteins.	/pubmed/18666830	Chapman T.	PLoS Biol. 2008 Jul 29;6(7):e179. No abstract available.	PLoS Biol. 2008	PubMed	citation	PMID:18666830	pubmed	18666830	create date:2008/08/01 | first author:Chapman T
Proteomics reveals novel Drosophila seminal fluid proteins transferred at mating.	/pubmed/18666829	Findlay GD, Yi X, Maccoss MJ, Swanson WJ.	PLoS Biol. 2008 Jul 29;6(7):e178. Erratum in: PLoS Biol. 2009 Jun;7(6). doi: 10.1371/annotation/2177fe97-a5bc-45d5-8fa9-5c3639dda4f3.	PLoS Biol. 2008	PubMed	citation	PMID:18666829	pubmed	18666829	create date:2008/08/01 | first author:Findlay GD
Protein aggregation and protein instability govern familial amyotrophic lateral sclerosis patient survival.	/pubmed/18666828	Wang Q, Johnson JL, Agar NY, Agar JN.	PLoS Biol. 2008 Jul 29;6(7):e170.	PLoS Biol. 2008	PubMed	citation	PMID:18666828	pubmed	18666828	create date:2008/08/01 | first author:Wang Q
Protecting migration corridors: challenges and optimism for Mongolian saiga.	/pubmed/18666827	Berger J, Young JK, Berger KM.	PLoS Biol. 2008 Jul 29;6(7):e165. No abstract available.	PLoS Biol. 2008	PubMed	citation	PMID:18666827	pubmed	18666827	create date:2008/08/01 | first author:Berger J
A new role for a long-studied DNA-wrangling enzyme.	/pubmed/20076721	Gross L.	PLoS Biol. 2008 Aug;6(8):e218. Epub 2008 Aug 26. No abstract available.	PLoS Biol. 2008	PubMed	citation	PMID:20076721	pubmed	20076721	create date:2008/08/01 | first author:Gross L
An enzymatic palimpsest.	/pubmed/20076720	O'Day KE.	PLoS Biol. 2008 Aug;6(8):e217. Epub 2008 Aug 26. No abstract available.	PLoS Biol. 2008	PubMed	citation	PMID:20076720	pubmed	20076720	create date:2008/08/01 | first author:O'Day KE
Tasting the bitter sunlight.	/pubmed/20076719	Milton JL.	PLoS Biol. 2008 Aug;6(8):e205. Epub 2008 Aug 5. No abstract available.	PLoS Biol. 2008	PubMed	citation	PMID:20076719	pubmed	20076719	create date:2008/08/01 | first author:Milton JL
Neuronal correlates of the set-size effect in monkey lateral intraparietal area.	/pubmed/18656991	Balan PF, Oristaglio J, Schneider DM, Gottlieb J.	PLoS Biol. 2008 Jul 1;6(7):e158.	PLoS Biol. 2008	PubMed	citation	PMID:18656991	pubmed	18656991	create date:2008/07/29 | first author:Balan PF
Across the curious parallel of language and species evolution.	/pubmed/18651795	Whitfield J.	PLoS Biol. 2008 Jul 22;6(7):e186. No abstract available.	PLoS Biol. 2008	PubMed	citation	PMID:18651795	pubmed	18651795	create date:2008/07/25 | first author:Whitfield J
WikiPathways: pathway editing for the people.	/pubmed/18651794	Pico AR, Kelder T, van Iersel MP, Hanspers K, Conklin BR, Evelo C.	PLoS Biol. 2008 Jul 22;6(7):e184. No abstract available.	PLoS Biol. 2008	PubMed	citation	PMID:18651794	pubmed	18651794	create date:2008/07/25 | first author:Pico AR
Spinal cord injury reveals multilineage differentiation of ependymal cells.	/pubmed/18651793	Meletis K, Barnabé-Heider F, Carlén M, Evergren E, Tomilin N, Shupliakov O, Frisén J.	PLoS Biol. 2008 Jul 22;6(7):e182.	PLoS Biol. 2008	PubMed	citation	PMID:18651793	pubmed	18651793	create date:2008/07/25 | first author:Meletis K
Population genomic analysis of strain variation in Leptospirillum group II bacteria involved in acid mine drainage formation.	/pubmed/18651792	Simmons SL, Dibartolo G, Denef VJ, Goltsman DS, Thelen MP, Banfield JF.	PLoS Biol. 2008 Jul 22;6(7):e177.	PLoS Biol. 2008	PubMed	citation	PMID:18651792	pubmed	18651792	create date:2008/07/25 | first author:Simmons SL
Visuomotor transformation in the fly gaze stabilization system.	/pubmed/18651791	Huston SJ, Krapp HG.	PLoS Biol. 2008 Jul 22;6(7):e173.	PLoS Biol. 2008	PubMed	citation	PMID:18651791	pubmed	18651791	create date:2008/07/25 | first author:Huston SJ
Improved tropical forest management for carbon retention.	/pubmed/18630991	Putz FE, Zuidema PA, Pinard MA, Boot RG, Sayer JA, Sheil D, Sist P; Elias, Vanclay JK.	PLoS Biol. 2008 Jul 15;6(7):e166. No abstract available.	PLoS Biol. 2008	PubMed	citation	PMID:18630991	pubmed	18630991	create date:2008/07/18 | first author:Putz FE
Considering the first steps toward a stable and orderly way of bacterial life.	/pubmed/18630990	Otto K.	PLoS Biol. 2008 Jul 15;6(7):e180. No abstract available.	PLoS Biol. 2008	PubMed	citation	PMID:18630990	pubmed	18630990	create date:2008/07/18 | first author:Otto K
Controlling size in multicellular organs: focus on the leaf.	/pubmed/18630989	Tsukaya H.	PLoS Biol. 2008 Jul 15;6(7):e174. No abstract available.	PLoS Biol. 2008	PubMed	citation	PMID:18630989	pubmed	18630989	create date:2008/07/18 | first author:Tsukaya H
Humans lack iGb3 due to the absence of functional iGb3-synthase: implications for NKT cell development and transplantation.	/pubmed/18630988	Christiansen D, Milland J, Mouhtouris E, Vaughan H, Pellicci DG, McConville MJ, Godfrey DI, Sandrin MS.	PLoS Biol. 2008 Jul 15;6(7):e172.	PLoS Biol. 2008	PubMed	citation	PMID:18630988	pubmed	18630988	create date:2008/07/18 | first author:Christiansen D
Persistent leatherback turtle migrations present opportunities for conservation.	/pubmed/18630987	Shillinger GL, Palacios DM, Bailey H, Bograd SJ, Swithenbank AM, Gaspar P, Wallace BP, Spotila JR, Paladino FV, Piedra R, Eckert SA, Block BA.	PLoS Biol. 2008 Jul 15;6(7):e171.	PLoS Biol. 2008	PubMed	citation	PMID:18630987	pubmed	18630987	create date:2008/07/18 | first author:Shillinger GL
A gene wiki for community annotation of gene function.	/pubmed/18613750	Huss JW 3rd, Orozco C, Goodale J, Wu C, Batalov S, Vickers TJ, Valafar F, Su AI.	PLoS Biol. 2008 Jul 8;6(7):e175. No abstract available.	PLoS Biol. 2008	PubMed	citation	PMID:18613750	pubmed	18613750	create date:2008/07/11 | first author:Huss JW 3rd
A short-time scale colloidal system reveals early bacterial adhesion dynamics.	/pubmed/18613749	Beloin C, Houry A, Froment M, Ghigo JM, Henry N.	PLoS Biol. 2008 Jul 8;6(7):e167.	PLoS Biol. 2008	PubMed	citation	PMID:18613749	pubmed	18613749	create date:2008/07/11 | first author:Beloin C
Novel intermolecular iterative mechanism for biosynthesis of mycoketide catalyzed by a bimodular polyketide synthase.	/pubmed/18613748	Chopra T, Banerjee S, Gupta S, Yadav G, Anand S, Surolia A, Roy RP, Mohanty D, Gokhale RS.	PLoS Biol. 2008 Jul 8;6(7):e163.	PLoS Biol. 2008	PubMed	citation	PMID:18613748	pubmed	18613748	create date:2008/07/11 | first author:Chopra T
A histone methyltransferase modulates antigenic variation in African trypanosomes.	/pubmed/18597556	Figueiredo LM, Janzen CJ, Cross GA.	PLoS Biol. 2008 Jul 1;6(7):e161.	PLoS Biol. 2008	PubMed	citation	PMID:18597556	pubmed	18597556	create date:2008/07/04 | first author:Figueiredo LM
Human and Drosophila cryptochromes are light activated by flavin photoreduction in living cells.	/pubmed/18597555	Hoang N, Schleicher E, Kacprzak S, Bouly JP, Picot M, Wu W, Berndt A, Wolf E, Bittl R, Ahmad M.	PLoS Biol. 2008 Jul 1;6(7):e160.	PLoS Biol. 2008	PubMed	citation	PMID:18597555	pubmed	18597555	create date:2008/07/04 | first author:Hoang N
Mapping the structural core of human cerebral cortex.	/pubmed/18597554	Hagmann P, Cammoun L, Gigandet X, Meuli R, Honey CJ, Wedeen VJ, Sporns O.	PLoS Biol. 2008 Jul 1;6(7):e159.	PLoS Biol. 2008	PubMed	citation	PMID:18597554	pubmed	18597554	create date:2008/07/04 | first author:Hagmann P
Group II intron protein localization and insertion sites are affected by polyphosphate.	/pubmed/18593213	Zhao J, Niu W, Yao J, Mohr S, Marcotte EM, Lambowitz AM.	PLoS Biol. 2008 Jun 24;6(6):e150.	PLoS Biol. 2008	PubMed	citation	PMID:18593213	pubmed	18593213	create date:2008/07/03 | first author:Zhao J
Starting over: the search for endogenous NKT cell ligands.	/pubmed/20076718	Sedwick C.	PLoS Biol. 2008 Jul;6(7):e181. Epub 2008 Jul 15. No abstract available.	PLoS Biol. 2008	PubMed	citation	PMID:20076718	pubmed	20076718	create date:2008/07/01 | first author:Sedwick C
Shedding light on animal cryptochromes.	/pubmed/20076717	O'Day KE.	PLoS Biol. 2008 Jul;6(7):e168. Epub 2008 Jul 1. No abstract available.	PLoS Biol. 2008	PubMed	citation	PMID:20076717	pubmed	20076717	create date:2008/07/01 | first author:O'Day KE
From structure to function: mapping the connection matrix of the human brain.	/pubmed/20076716	Gross L.	PLoS Biol. 2008 Jul;6(7):e164. Epub 2008 Jul 1. No abstract available.	PLoS Biol. 2008	PubMed	citation	PMID:20076716	pubmed	20076716	create date:2008/07/01 | first author:Gross L
Beyond competition: incorporating positive interactions between species to predict ecosystem invasibility.	/pubmed/18578573	Bulleri F, Bruno JF, Benedetti-Cecchi L.	PLoS Biol. 2008 Jun 24;6(6):e162. No abstract available.	PLoS Biol. 2008	PubMed	citation	PMID:18578573	pubmed	18578573	create date:2008/06/27 | first author:Bulleri F
Immunoglobulin heavy chain exclusion in the shark.	/pubmed/18578572	Malecek K, Lee V, Feng W, Huang JL, Flajnik MF, Ohta Y, Hsu E.	PLoS Biol. 2008 Jun 24;6(6):e157.	PLoS Biol. 2008	PubMed	citation	PMID:18578572	pubmed	18578572	create date:2008/06/27 | first author:Malecek K
Micromanagement of lymphomas.	/pubmed/18578571	Arpaia E, Mak TW.	PLoS Biol. 2008 Jun 24;6(6):e156. No abstract available.	PLoS Biol. 2008	PubMed	citation	PMID:18578571	pubmed	18578571	create date:2008/06/27 | first author:Arpaia E
On the emergence and awareness of auditory objects.	/pubmed/18578570	Shamma S.	PLoS Biol. 2008 Jun 24;6(6):e155. No abstract available.	PLoS Biol. 2008	PubMed	citation	PMID:18578570	pubmed	18578570	create date:2008/06/27 | first author:Shamma S
Title	URL	Description	Details	ShortDetails	Resource	Type	Identifiers	Db	EntrezUID	Properties
The B cell antigen receptor and overexpression of MYC can cooperate in the genesis of B cell lymphomas.	/pubmed/18578569	Refaeli Y, Young RM, Turner BC, Duda J, Field KA, Bishop JM.	PLoS Biol. 2008 Jun 24;6(6):e152.	PLoS Biol. 2008	PubMed	citation	PMID:18578569	pubmed	18578569	create date:2008/06/27 | first author:Refaeli Y
Crystal structure of the FeS cluster-containing nucleotide excision repair helicase XPD.	/pubmed/18578568	Wolski SC, Kuper J, Hänzelmann P, Truglio JJ, Croteau DL, Van Houten B, Kisker C.	PLoS Biol. 2008 Jun 24;6(6):e149.	PLoS Biol. 2008	PubMed	citation	PMID:18578568	pubmed	18578568	create date:2008/06/27 | first author:Wolski SC
Unravelling the bcl-2 apoptosis code with a simple model system.	/pubmed/18563968	Basañez G, Hardwick JM.	PLoS Biol. 2008 Jun 17;6(6):e154. No abstract available.	PLoS Biol. 2008	PubMed	citation	PMID:18563968	pubmed	18563968	create date:2008/06/20 | first author:Basañez G
Dynamics and design principles of a basic regulatory architecture controlling metabolic pathways.	/pubmed/18563967	Chin CS, Chubukov V, Jolly ER, DeRisi J, Li H.	PLoS Biol. 2008 Jun 17;6(6):e146.	PLoS Biol. 2008	PubMed	citation	PMID:18563967	pubmed	18563967	create date:2008/06/20 | first author:Chin CS
Gene banks pay big dividends to agriculture, the environment, and human welfare.	/pubmed/18547147	Johnson RC.	PLoS Biol. 2008 Jun 10;6(6):e148. No abstract available.	PLoS Biol. 2008	PubMed	citation	PMID:18547147	pubmed	18547147	create date:2008/06/13 | first author:Johnson RC
Bcl-XL inhibits membrane permeabilization by competing with Bax.	/pubmed/18547146	Billen LP, Kokoski CL, Lovell JF, Leber B, Andrews DW.	PLoS Biol. 2008 Jun 10;6(6):e147.	PLoS Biol. 2008	PubMed	citation	PMID:18547146	pubmed	18547146	create date:2008/06/13 | first author:Billen LP
Structural basis for the regulation mechanism of the tyrosine kinase CapB from Staphylococcus aureus.	/pubmed/18547145	Olivares-Illana V, Meyer P, Bechet E, Gueguen-Chaignon V, Soulat D, Lazereg-Riquier S, Mijakovic I, Deutscher J, Cozzone AJ, Laprévote O, Morera S, Grangeasse C, Nessler S.	PLoS Biol. 2008 Jun 10;6(6):e143.	PLoS Biol. 2008	PubMed	citation	PMID:18547145	pubmed	18547145	create date:2008/06/13 | first author:Olivares-Illana V
Hox paralog group 2 genes control the migration of mouse pontine neurons through slit-robo signaling.	/pubmed/18547144	Geisen MJ, Di Meglio T, Pasqualetti M, Ducret S, Brunet JF, Chedotal A, Rijli FM.	PLoS Biol. 2008 Jun 10;6(6):e142.	PLoS Biol. 2008	PubMed	citation	PMID:18547144	pubmed	18547144	create date:2008/06/13 | first author:Geisen MJ
Two-dimensional patterning by a trapping/depletion mechanism: the role of TTG1 and GL3 in Arabidopsis trichome formation.	/pubmed/18547143	Bouyer D, Geier F, Kragler F, Schnittger A, Pesch M, Wester K, Balkunde R, Timmer J, Fleck C, Hülskamp M.	PLoS Biol. 2008 Jun 10;6(6):e141.	PLoS Biol. 2008	PubMed	citation	PMID:18547143	pubmed	18547143	create date:2008/06/13 | first author:Bouyer D
Birth and rapid subcellular adaptation of a hominoid-specific CDC14 protein.	/pubmed/18547142	Rosso L, Marques AC, Weier M, Lambert N, Lambot MA, Vanderhaeghen P, Kaessmann H.	PLoS Biol. 2008 Jun 10;6(6):e140.	PLoS Biol. 2008	PubMed	citation	PMID:18547142	pubmed	18547142	create date:2008/06/13 | first author:Rosso L
Neural correlates of auditory perceptual awareness under informational masking.	/pubmed/18547141	Gutschalk A, Micheyl C, Oxenham AJ.	PLoS Biol. 2008 Jun 10;6(6):e138.	PLoS Biol. 2008	PubMed	citation	PMID:18547141	pubmed	18547141	create date:2008/06/13 | first author:Gutschalk A
Gametogenesis in malaria parasites is mediated by the cGMP-dependent protein kinase.	/pubmed/18532880	McRobert L, Taylor CJ, Deng W, Fivelman QL, Cummings RM, Polley SD, Billker O, Baker DA.	PLoS Biol. 2008 Jun 3;6(6):e139.	PLoS Biol. 2008	PubMed	citation	PMID:18532880	pubmed	18532880	create date:2008/06/06 | first author:McRobert L
Modular organization and combinatorial energetics of proline-tyrosine nuclear localization signals.	/pubmed/18532879	Süel KE, Gu H, Chook YM.	PLoS Biol. 2008 Jun 3;6(6):e137.	PLoS Biol. 2008	PubMed	citation	PMID:18532879	pubmed	18532879	create date:2008/06/06 | first author:Süel KE
The evolution of the DLK1-DIO3 imprinted domain in mammals.	/pubmed/18532878	Edwards CA, Mungall AJ, Matthews L, Ryder E, Gray DJ, Pask AJ, Shaw G, Graves JA, Rogers J; SAVOIR consortium, Dunham I, Renfree MB, Ferguson-Smith AC.	PLoS Biol. 2008 Jun 3;6(6):e135.	PLoS Biol. 2008	PubMed	citation	PMID:18532878	pubmed	18532878	create date:2008/06/06 | first author:Edwards CA
Selective ligand recognition by a diversity-generating retroelement variable protein.	/pubmed/18532877	Miller JL, Le Coq J, Hodes A, Barbalat R, Miller JF, Ghosh P.	PLoS Biol. 2008 Jun 3;6(6):e131.	PLoS Biol. 2008	PubMed	citation	PMID:18532877	pubmed	18532877	create date:2008/06/06 | first author:Miller JL
A roadmap for migrating neurons.	/pubmed/20076715	Sedwick C.	PLoS Biol. 2008 Jun;6(6):e153. Epub 2008 Jun 10. No abstract available.	PLoS Biol. 2008	PubMed	citation	PMID:20076715	pubmed	20076715	create date:2008/06/01 | first author:Sedwick C
The fourth dimension of biochemical pathways.	/pubmed/20076714	Robinson R.	PLoS Biol. 2008 Jun;6(6):e151. Epub 2008 Jun 17. No abstract available.	PLoS Biol. 2008	PubMed	citation	PMID:20076714	pubmed	20076714	create date:2008/06/01 | first author:Robinson R
The ticket to transport.	/pubmed/20076713	Hoff M.	PLoS Biol. 2008 Jun;6(6):e144. Epub 2008 Jun 3. No abstract available.	PLoS Biol. 2008	PubMed	citation	PMID:20076713	pubmed	20076713	create date:2008/06/01 | first author:Hoff M
Man versus machine versus ribozyme.	/pubmed/18507505	Ellington AD.	PLoS Biol. 2008 May 27;6(5):e132. No abstract available.	PLoS Biol. 2008	PubMed	citation	PMID:18507505	pubmed	18507505	create date:2008/05/30 | first author:Ellington AD
Sperm sociality: cooperation, altruism, and spite.	/pubmed/18507504	Pizzari T, Foster KR.	PLoS Biol. 2008 May 27;6(5):e130. No abstract available.	PLoS Biol. 2008	PubMed	citation	PMID:18507504	pubmed	18507504	create date:2008/05/30 | first author:Pizzari T
Notch-deficient skin induces a lethal systemic B-lymphoproliferative disorder by secreting TSLP, a sentinel for epidermal integrity.	/pubmed/18507503	Demehri S, Liu Z, Lee J, Lin MH, Crosby SD, Roberts CJ, Grigsby PW, Miner JH, Farr AG, Kopan R.	PLoS Biol. 2008 May 27;6(5):e123.	PLoS Biol. 2008	PubMed	citation	PMID:18507503	pubmed	18507503	create date:2008/05/30 | first author:Demehri S
Raf activation is regulated by tyrosine 510 phosphorylation in Drosophila.	/pubmed/18494562	Xia F, Li J, Hickey GW, Tsurumi A, Larson K, Guo D, Yan SJ, Silver-Morse L, Li WX.	PLoS Biol. 2008 May 20;6(5):e128.	PLoS Biol. 2008	PubMed	citation	PMID:18494562	pubmed	18494562	create date:2008/05/23 | first author:Xia F
Low-level information and high-level perception: the case of speech in noise.	/pubmed/18494561	Nahum M, Nelken I, Ahissar M.	PLoS Biol. 2008 May 20;6(5):e126.	PLoS Biol. 2008	PubMed	citation	PMID:18494561	pubmed	18494561	create date:2008/05/23 | first author:Nahum M
Evolution and creationism in America's classrooms: a national portrait.	/pubmed/18494560	Berkman MB, Pacheco JS, Plutzer E.	PLoS Biol. 2008 May 20;6(5):e124. No abstract available.	PLoS Biol. 2008	PubMed	citation	PMID:18494560	pubmed	18494560	create date:2008/05/23 | first author:Berkman MB
Nongenetic individuality in the host-phage interaction.	/pubmed/18494559	Pearl S, Gabay C, Kishony R, Oppenheim A, Balaban NQ.	PLoS Biol. 2008 May 20;6(5):e120.	PLoS Biol. 2008	PubMed	citation	PMID:18494559	pubmed	18494559	create date:2008/05/23 | first author:Pearl S
Circadian transcription contributes to core period determination in Drosophila.	/pubmed/18494558	Kadener S, Menet JS, Schoer R, Rosbash M.	PLoS Biol. 2008 May 20;6(5):e119.	PLoS Biol. 2008	PubMed	citation	PMID:18494558	pubmed	18494558	create date:2008/05/23 | first author:Kadener S
The case of Deborah Rice: who is the Environmental Protection Agency protecting?	/pubmed/18479187	Needleman HL.	PLoS Biol. 2008 May 13;6(5):e129. No abstract available.	PLoS Biol. 2008	PubMed	citation	PMID:18479187	pubmed	18479187	create date:2008/05/16 | first author:Needleman HL
Topography of thalamic projections requires attractive and repulsive functions of Netrin-1 in the ventral telencephalon.	/pubmed/18479186	Powell AW, Sassa T, Wu Y, Tessier-Lavigne M, Polleux F.	PLoS Biol. 2008 May 13;6(5):e116.	PLoS Biol. 2008	PubMed	citation	PMID:18479186	pubmed	18479186	create date:2008/05/16 | first author:Powell AW
Distinct DNA exit and packaging portals in the virus Acanthamoeba polyphaga mimivirus.	/pubmed/18479185	Zauberman N, Mutsafi Y, Halevy DB, Shimoni E, Klein E, Xiao C, Sun S, Minsky A.	PLoS Biol. 2008 May 13;6(5):e114.	PLoS Biol. 2008	PubMed	citation	PMID:18479185	pubmed	18479185	create date:2008/05/16 | first author:Zauberman N
Genetic and physiologic dissection of the vertebrate cardiac conduction system.	/pubmed/18479184	Chi NC, Shaw RM, Jungblut B, Huisken J, Ferrer T, Arnaout R, Scott I, Beis D, Xiao T, Baier H, Jan LY, Tristani-Firouzi M, Stainier DY.	PLoS Biol. 2008 May 13;6(5):e109.	PLoS Biol. 2008	PubMed	citation	PMID:18479184	pubmed	18479184	create date:2008/05/16 | first author:Chi NC
The challenge of conserving amphibian megadiversity in Madagascar.	/pubmed/18462021	Andreone F, Carpenter AI, Cox N, du Preez L, Freeman K, Furrer S, Garcia G, Glaw F, Glos J, Knox D, Köhler J, Mendelson JR 3rd, Mercurio V, Mittermeier RA, Moore RD, Rabibisoa NH, Randriamahazo H, Randrianasolo H, Raminosoa NR, Ramilijaona OR, Raxworthy CJ, Vallan D, et al.	PLoS Biol. 2008 May 6;6(5):e118. No abstract available.	PLoS Biol. 2008	PubMed	citation	PMID:18462021	pubmed	18462021	create date:2008/05/09 | first author:Andreone F
Interesting structures: education and outreach at the RCSB Protein Data Bank.	/pubmed/18462020	Zardecki C.	PLoS Biol. 2008 May 6;6(5):e117. No abstract available.	PLoS Biol. 2008	PubMed	citation	PMID:18462020	pubmed	18462020	create date:2008/05/09 | first author:Zardecki C
The parasexual cycle in Candida albicans provides an alternative pathway to meiosis for the formation of recombinant strains.	/pubmed/18462019	Forche A, Alby K, Schaefer D, Johnson AD, Berman J, Bennett RJ.	PLoS Biol. 2008 May 6;6(5):e110.	PLoS Biol. 2008	PubMed	citation	PMID:18462019	pubmed	18462019	create date:2008/05/09 | first author:Forche A
Allele-specific up-regulation of FGFR2 increases susceptibility to breast cancer.	/pubmed/18462018	Meyer KB, Maia AT, O'Reilly M, Teschendorff AE, Chin SF, Caldas C, Ponder BA.	PLoS Biol. 2008 May 6;6(5):e108.	PLoS Biol. 2008	PubMed	citation	PMID:18462018	pubmed	18462018	create date:2008/05/09 | first author:Meyer KB
Mapping the genetic architecture of gene expression in human liver.	/pubmed/18462017	Schadt EE, Molony C, Chudin E, Hao K, Yang X, Lum PY, Kasarskis A, Zhang B, Wang S, Suver C, Zhu J, Millstein J, Sieberts S, Lamb J, GuhaThakurta D, Derry J, Storey JD, Avila-Campillo I, Kruger MJ, Johnson JM, Rohl CA, van Nas A, et al.	PLoS Biol. 2008 May 6;6(5):e107.	PLoS Biol. 2008	PubMed	citation	PMID:18462017	pubmed	18462017	create date:2008/05/09 | first author:Schadt EE
Biogenesis of the trypanosome endo-exocytotic organelle is cytoskeleton mediated.	/pubmed/18462016	Bonhivers M, Nowacki S, Landrein N, Robinson DR.	PLoS Biol. 2008 May 6;6(5):e105.	PLoS Biol. 2008	PubMed	citation	PMID:18462016	pubmed	18462016	create date:2008/05/09 | first author:Bonhivers M
One rhodopsin per photoreceptor: Iro-C genes break the rule.	/pubmed/18447588	Stavenga DG, Arikawa K.	PLoS Biol. 2008 Apr 29;6(4):e115. No abstract available.	PLoS Biol. 2008	PubMed	citation	PMID:18447588	pubmed	18447588	create date:2008/05/02 | first author:Stavenga DG
Polycomb group genes: keeping stem cell activity in balance.	/pubmed/18447587	Sauvageau M, Sauvageau G.	PLoS Biol. 2008 Apr 29;6(4):e113. No abstract available.	PLoS Biol. 2008	PubMed	citation	PMID:18447587	pubmed	18447587	create date:2008/05/02 | first author:Sauvageau M
Cellular conductors: glial cells as guideposts during neural circuit development.	/pubmed/18447586	Colón-Ramos DA, Shen K.	PLoS Biol. 2008 Apr 29;6(4):e112. No abstract available.	PLoS Biol. 2008	PubMed	citation	PMID:18447586	pubmed	18447586	create date:2008/05/02 | first author:Colón-Ramos DA
A competition between stimulators and antagonists of Upf complex recruitment governs human nonsense-mediated mRNA decay.	/pubmed/18447585	Singh G, Rebbapragada I, Lykke-Andersen J.	PLoS Biol. 2008 Apr 29;6(4):e111.	PLoS Biol. 2008	PubMed	citation	PMID:18447585	pubmed	18447585	create date:2008/05/02 | first author:Singh G
Why we sleep: the temporal organization of recovery.	/pubmed/18447584	Mignot E.	PLoS Biol. 2008 Apr 29;6(4):e106. No abstract available.	PLoS Biol. 2008	PubMed	citation	PMID:18447584	pubmed	18447584	create date:2008/05/02 | first author:Mignot E
Bergmann glia and the recognition molecule CHL1 organize GABAergic axons and direct innervation of Purkinje cell dendrites.	/pubmed/18447583	Ango F, Wu C, Van der Want JJ, Wu P, Schachner M, Huang ZJ.	PLoS Biol. 2008 Apr 29;6(4):e103.	PLoS Biol. 2008	PubMed	citation	PMID:18447583	pubmed	18447583	create date:2008/05/02 | first author:Ango F
Compilation and network analyses of cambrian food webs.	/pubmed/18447582	Dunne JA, Williams RJ, Martinez ND, Wood RA, Erwin DH.	PLoS Biol. 2008 Apr 29;6(4):e102.	PLoS Biol. 2008	PubMed	citation	PMID:18447582	pubmed	18447582	create date:2008/05/02 | first author:Dunne JA
High-throughput SHAPE analysis reveals structures in HIV-1 genomic RNA strongly conserved across distinct biological states.	/pubmed/18447581	Wilkinson KA, Gorelick RJ, Vasa SM, Guex N, Rein A, Mathews DH, Giddings MC, Weeks KM.	PLoS Biol. 2008 Apr 29;6(4):e96.	PLoS Biol. 2008	PubMed	citation	PMID:18447581	pubmed	18447581	create date:2008/05/02 | first author:Wilkinson KA
Posttranscriptional gene regulation by spatial rearrangement of the 3' untranslated region.	/pubmed/18447580	Eberle AB, Stalder L, Mathys H, Orozco RZ, Mühlemann O.	PLoS Biol. 2008 Apr 29;6(4):e92.	PLoS Biol. 2008	PubMed	citation	PMID:18447580	pubmed	18447580	create date:2008/05/02 | first author:Eberle AB
Sniffing out the right address.	/pubmed/20076712	Jones R.	PLoS Biol. 2008 May;6(5):e134. Epub 2008 May 27. No abstract available.	PLoS Biol. 2008	PubMed	citation	PMID:20076712	pubmed	20076712	create date:2008/05/01 | first author:Jones R
When skin damage causes death.	/pubmed/20076711	Gross L.	PLoS Biol. 2008 May;6(5):e133. Epub 2008 May 27. No abstract available.	PLoS Biol. 2008	PubMed	citation	PMID:20076711	pubmed	20076711	create date:2008/05/01 | first author:Gross L
Birds do it, bees do it, but Candida albicans does it differently.	/pubmed/20076710	Robinson R.	PLoS Biol. 2008 May;6(5):e121. Epub 2008 May 6. No abstract available.	PLoS Biol. 2008	PubMed	citation	PMID:20076710	pubmed	20076710	create date:2008/05/01 | first author:Robinson R
A microtubule interactome: complexes with roles in cell cycle and mitosis.	/pubmed/18433294	Hughes JR, Meireles AM, Fisher KH, Garcia A, Antrobus PR, Wainman A, Zitzmann N, Deane C, Ohkura H, Wakefield JG.	PLoS Biol. 2008 Apr 22;6(4):e98.	PLoS Biol. 2008	PubMed	citation	PMID:18433294	pubmed	18433294	create date:2008/04/25 | first author:Hughes JR
Iroquois complex genes induce co-expression of rhodopsins in Drosophila.	/pubmed/18433293	Mazzoni EO, Celik A, Wernet MF, Vasiliauskas D, Johnston RJ, Cook TA, Pichaud F, Desplan C.	PLoS Biol. 2008 Apr 22;6(4):e97.	PLoS Biol. 2008	PubMed	citation	PMID:18433293	pubmed	18433293	create date:2008/04/25 | first author:Mazzoni EO
Title	URL	Description	Details	ShortDetails	Resource	Type	Identifiers	Db	EntrezUID	Properties
Host PrP glycosylation: a major factor determining the outcome of prion infection.	/pubmed/18416605	Tuzi NL, Cancellotti E, Baybutt H, Blackford L, Bradford B, Plinston C, Coghill A, Hart P, Piccardo P, Barron RM, Manson JC.	PLoS Biol. 2008 Apr 15;6(4):e100.	PLoS Biol. 2008	PubMed	citation	PMID:18416605	pubmed	18416605	create date:2008/04/18 | first author:Tuzi NL
Polycomb repressive complex 2 (PRC2) restricts hematopoietic stem cell activity.	/pubmed/18416604	Majewski IJ, Blewitt ME, de Graaf CA, McManus EJ, Bahlo M, Hilton AA, Hyland CD, Smyth GK, Corbin JE, Metcalf D, Alexander WS, Hilton DJ.	PLoS Biol. 2008 Apr 15;6(4):e93.	PLoS Biol. 2008	PubMed	citation	PMID:18416604	pubmed	18416604	create date:2008/04/18 | first author:Majewski IJ
Reconstitution of DNA strand exchange mediated by Rhp51 recombinase and two mediators.	/pubmed/18416603	Kurokawa Y, Murayama Y, Haruta-Takahashi N, Urabe I, Iwasaki H.	PLoS Biol. 2008 Apr 15;6(4):e88.	PLoS Biol. 2008	PubMed	citation	PMID:18416603	pubmed	18416603	create date:2008/04/18 | first author:Kurokawa Y
Cooperative retraction of bundled type IV pili enables nanonewton force generation.	/pubmed/18416602	Biais N, Ladoux B, Higashi D, So M, Sheetz M.	PLoS Biol. 2008 Apr 15;6(4):e87.	PLoS Biol. 2008	PubMed	citation	PMID:18416602	pubmed	18416602	create date:2008/04/18 | first author:Biais N
Gene-environment interaction in yeast gene expression.	/pubmed/18416601	Smith EN, Kruglyak L.	PLoS Biol. 2008 Apr 15;6(4):e83.	PLoS Biol. 2008	PubMed	citation	PMID:18416601	pubmed	18416601	create date:2008/04/18 | first author:Smith EN
Progress toward public access to science.	/pubmed/18399723	Varmus H.	PLoS Biol. 2008 Apr 8;6(4):e101. No abstract available.	PLoS Biol. 2008	PubMed	citation	PMID:18399723	pubmed	18399723	create date:2008/04/11 | first author:Varmus H
Rethinking outreach: teaching the process of science through modeling.	/pubmed/18399722	Herman T, Colton S, Franzen M.	PLoS Biol. 2008 Apr 8;6(4):e86. No abstract available.	PLoS Biol. 2008	PubMed	citation	PMID:18399722	pubmed	18399722	create date:2008/04/11 | first author:Herman T
Darwinian evolution on a chip.	/pubmed/18399721	Paegel BM, Joyce GF.	PLoS Biol. 2008 Apr 8;6(4):e85.	PLoS Biol. 2008	PubMed	citation	PMID:18399721	pubmed	18399721	create date:2008/04/11 | first author:Paegel BM
Control of apoptosis by asymmetric cell division.	/pubmed/18399720	Hatzold J, Conradt B.	PLoS Biol. 2008 Apr 8;6(4):e84.	PLoS Biol. 2008	PubMed	citation	PMID:18399720	pubmed	18399720	create date:2008/04/11 | first author:Hatzold J
Rapid encoding and perception of novel odors in the rat.	/pubmed/18399719	Wesson DW, Carey RM, Verhagen JV, Wachowiak M.	PLoS Biol. 2008 Apr 8;6(4):e82.	PLoS Biol. 2008	PubMed	citation	PMID:18399719	pubmed	18399719	create date:2008/04/11 | first author:Wesson DW
Modelling within-host spatiotemporal dynamics of invasive bacterial disease.	/pubmed/18399718	Grant AJ, Restif O, McKinley TJ, Sheppard M, Maskell DJ, Mastroeni P.	PLoS Biol. 2008 Apr 8;6(4):e74.	PLoS Biol. 2008	PubMed	citation	PMID:18399718	pubmed	18399718	create date:2008/04/11 | first author:Grant AJ
Chromosomal gene movements reflect the recent origin and biology of therian sex chromosomes.	/pubmed/18384235	Potrzebowski L, Vinckenbosch N, Marques AC, Chalmel F, Jégou B, Kaessmann H.	PLoS Biol. 2008 Apr 1;6(4):e80.	PLoS Biol. 2008	PubMed	citation	PMID:18384235	pubmed	18384235	create date:2008/04/04 | first author:Potrzebowski L
Climate change, humans, and the extinction of the woolly mammoth.	/pubmed/18384234	Nogués-Bravo D, Rodríguez J, Hortal J, Batra P, Araújo MB.	PLoS Biol. 2008 Apr 1;6(4):e79.	PLoS Biol. 2008	PubMed	citation	PMID:18384234	pubmed	18384234	create date:2008/04/04 | first author:Nogués-Bravo D
What killed the woolly mammoth?	/pubmed/20076709	Sedwick C.	PLoS Biol. 2008 Apr;6(4):e99. Epub 2008 Apr 1. No abstract available.	PLoS Biol. 2008	PubMed	citation	PMID:20076709	pubmed	20076709	create date:2008/04/01 | first author:Sedwick C
How quickly can a rat perceive novel odors?	/pubmed/20076708	Jones R.	PLoS Biol. 2008 Apr;6(4):e94. Epub 2008 Apr 8. No abstract available.	PLoS Biol. 2008	PubMed	citation	PMID:20076708	pubmed	20076708	create date:2008/04/01 | first author:Jones R
Genomics and biology come together to fight HIV.	/pubmed/18366259	Goldstein DB.	PLoS Biol. 2008 Mar 25;6(3):e76. No abstract available.	PLoS Biol. 2008	PubMed	citation	PMID:18366259	pubmed	18366259	create date:2008/03/28 | first author:Goldstein DB
Research ethics recommendations for whole-genome research: consensus statement.	/pubmed/18366258	Caulfield T, McGuire AL, Cho M, Buchanan JA, Burgess MM, Danilczyk U, Diaz CM, Fryer-Edwards K, Green SK, Hodosh MA, Juengst ET, Kaye J, Kedes L, Knoppers BM, Lemmens T, Meslin EM, Murphy J, Nussbaum RL, Otlowski M, Pullman D, Ray PN, Sugarman J, et al.	PLoS Biol. 2008 Mar 25;6(3):e73. No abstract available.	PLoS Biol. 2008	PubMed	citation	PMID:18366258	pubmed	18366258	create date:2008/03/28 | first author:Caulfield T
Riding the wave: reconciling the roles of disease and climate change in amphibian declines.	/pubmed/18366257	Lips KR, Diffendorfer J, Mendelson JR, Sears MW.	PLoS Biol. 2008 Mar 25;6(3):e72.	PLoS Biol. 2008	PubMed	citation	PMID:18366257	pubmed	18366257	create date:2008/03/28 | first author:Lips KR
Density-dependent cladogenesis in birds.	/pubmed/18366256	Phillimore AB, Price TD.	PLoS Biol. 2008 Mar 25;6(3):e71.	PLoS Biol. 2008	PubMed	citation	PMID:18366256	pubmed	18366256	create date:2008/03/28 | first author:Phillimore AB
Circadian remodeling of neuronal circuits involved in rhythmic behavior.	/pubmed/18366255	Fernández MP, Berni J, Ceriani MF.	PLoS Biol. 2008 Mar 25;6(3):e69.	PLoS Biol. 2008	PubMed	citation	PMID:18366255	pubmed	18366255	create date:2008/03/28 | first author:Fernández MP
Phosphorylation-independent regulation of the diguanylate cyclase WspR.	/pubmed/18366254	De N, Pirruccello M, Krasteva PV, Bae N, Raghavan RV, Sondermann H.	PLoS Biol. 2008 Mar 25;6(3):e67.	PLoS Biol. 2008	PubMed	citation	PMID:18366254	pubmed	18366254	create date:2008/03/28 | first author:De N
Transplant biology at a crossroads.	/pubmed/18351806	Sedwick C.	PLoS Biol. 2008 Mar 18;6(3):e70. No abstract available.	PLoS Biol. 2008	PubMed	citation	PMID:18351806	pubmed	18351806	create date:2008/03/21 | first author:Sedwick C
Change the IUCN protected area categories to reflect biodiversity outcomes.	/pubmed/18351805	Boitani L, Cowling RM, Dublin HT, Mace GM, Parrish J, Possingham HP, Pressey RL, Rondinini C, Wilson KA.	PLoS Biol. 2008 Mar 18;6(3):e66. No abstract available.	PLoS Biol. 2008	PubMed	citation	PMID:18351805	pubmed	18351805	create date:2008/03/21 | first author:Boitani L
Dynamic remodeling of individual nucleosomes across a eukaryotic genome in response to transcriptional perturbation.	/pubmed/18351804	Shivaswamy S, Bhinge A, Zhao Y, Jones S, Hirst M, Iyer VR.	PLoS Biol. 2008 Mar 18;6(3):e65.	PLoS Biol. 2008	PubMed	citation	PMID:18351804	pubmed	18351804	create date:2008/03/21 | first author:Shivaswamy S
Two seemingly homologous noncoding RNAs act hierarchically to activate glmS mRNA translation.	/pubmed/18351803	Urban JH, Vogel J.	PLoS Biol. 2008 Mar 18;6(3):e64.	PLoS Biol. 2008	PubMed	citation	PMID:18351803	pubmed	18351803	create date:2008/03/21 | first author:Urban JH
Loss of egg yolk genes in mammals and the origin of lactation and placentation.	/pubmed/18351802	Brawand D, Wahli W, Kaessmann H.	PLoS Biol. 2008 Mar 18;6(3):e63.	PLoS Biol. 2008	PubMed	citation	PMID:18351802	pubmed	18351802	create date:2008/03/21 | first author:Brawand D
Social context-induced song variation affects female behavior and gene expression.	/pubmed/18351801	Woolley SC, Doupe AJ.	PLoS Biol. 2008 Mar 18;6(3):e62.	PLoS Biol. 2008	PubMed	citation	PMID:18351801	pubmed	18351801	create date:2008/03/21 | first author:Woolley SC
Phagocytic receptor CED-1 initiates a signaling pathway for degrading engulfed apoptotic cells.	/pubmed/18351800	Yu X, Lu N, Zhou Z.	PLoS Biol. 2008 Mar 18;6(3):e61.	PLoS Biol. 2008	PubMed	citation	PMID:18351800	pubmed	18351800	create date:2008/03/21 | first author:Yu X
Phenotypic mismatches reveal escape from arms-race coevolution.	/pubmed/18336073	Hanifin CT, Brodie ED, Brodie ED.	PLoS Biol. 2008 Mar 11;6(3):e60.	PLoS Biol. 2008	PubMed	citation	PMID:18336073	pubmed	18336073	create date:2008/03/14 | first author:Hanifin CT
A role for parasites in stabilising the fig-pollinator mutualism.	/pubmed/18336072	Dunn DW, Segar ST, Ridley J, Chan R, Crozier RH, Yu DW, Cook JM.	PLoS Biol. 2008 Mar 11;6(3):e59.	PLoS Biol. 2008	PubMed	citation	PMID:18336072	pubmed	18336072	create date:2008/03/14 | first author:Dunn DW
Postmitotic specification of Drosophila insulinergic neurons from pioneer neurons.	/pubmed/18336071	Miguel-Aliaga I, Thor S, Gould AP.	PLoS Biol. 2008 Mar 11;6(3):e58.	PLoS Biol. 2008	PubMed	citation	PMID:18336071	pubmed	18336071	create date:2008/03/14 | first author:Miguel-Aliaga I
Boosting virology in Brazil.	/pubmed/18336070	Pardini MI, Jamal LF, Durigon EL, Massad E, Perez JF, Pinho JR, Holmes EC, de Andrade Zanotto PM.	PLoS Biol. 2008 Mar 11;6(3):e57. No abstract available.	PLoS Biol. 2008	PubMed	citation	PMID:18336070	pubmed	18336070	create date:2008/03/14 | first author:Pardini MI
A putative cation channel, NCA-1, and a novel protein, UNC-80, transmit neuronal activity in C. elegans.	/pubmed/18336069	Yeh E, Ng S, Zhang M, Bouhours M, Wang Y, Wang M, Hung W, Aoyagi K, Melnik-Martinez K, Li M, Liu F, Schafer WR, Zhen M.	PLoS Biol. 2008 Mar 11;6(3):e55.	PLoS Biol. 2008	PubMed	citation	PMID:18336069	pubmed	18336069	create date:2008/03/14 | first author:Yeh E
Creatine kinase-mediated ATP supply fuels actin-based events in phagocytosis.	/pubmed/18336068	Kuiper JW, Pluk H, Oerlemans F, van Leeuwen FN, de Lange F, Fransen J, Wieringa B.	PLoS Biol. 2008 Mar 11;6(3):e51.	PLoS Biol. 2008	PubMed	citation	PMID:18336068	pubmed	18336068	create date:2008/03/14 | first author:Kuiper JW
Functional adaptation of a plant receptor-kinase paved the way for the evolution of intracellular root symbioses with bacteria.	/pubmed/18318603	Markmann K, Giczey G, Parniske M.	PLoS Biol. 2008 Mar 4;6(3):e68.	PLoS Biol. 2008	PubMed	citation	PMID:18318603	pubmed	18318603	create date:2008/03/06 | first author:Markmann K
Effects of selection for honey bee worker reproduction on foraging traits.	/pubmed/18318602	Oldroyd BP, Beekman M.	PLoS Biol. 2008 Mar 4;6(3):e56.	PLoS Biol. 2008	PubMed	citation	PMID:18318602	pubmed	18318602	create date:2008/03/06 | first author:Oldroyd BP
Insights into mad2 regulation in the spindle checkpoint revealed by the crystal structure of the symmetric mad2 dimer.	/pubmed/18318601	Yang M, Li B, Liu CJ, Tomchick DR, Machius M, Rizo J, Yu H, Luo X.	PLoS Biol. 2008 Mar 4;6(3):e50.	PLoS Biol. 2008	PubMed	citation	PMID:18318601	pubmed	18318601	create date:2008/03/06 | first author:Yang M
Assessing evidence for a pervasive alteration in tropical tree communities.	/pubmed/18318600	Chave J, Condit R, Muller-Landau HC, Thomas SC, Ashton PS, Bunyavejchewin S, Co LL, Dattaraja HS, Davies SJ, Esufali S, Ewango CE, Feeley KJ, Foster RB, Gunatilleke N, Gunatilleke S, Hall P, Hart TB, Hernández C, Hubbell SP, Itoh A, Kiratiprayoon S, Lafrankie JV, et al.	PLoS Biol. 2008 Mar 4;6(3):e45.	PLoS Biol. 2008	PubMed	citation	PMID:18318600	pubmed	18318600	create date:2008/03/06 | first author:Chave J
Structural insight into a biofilm signaling molecule.	/pubmed/20076707	Gross L.	PLoS Biol. 2008 Mar;6(3):e89. Epub 2008 Mar 25. No abstract available.	PLoS Biol. 2008	PubMed	citation	PMID:20076707	pubmed	20076707	create date:2008/03/01 | first author:Gross L
For mammals, loss of yolk and gain of milk went hand in hand.	/pubmed/20076706	Robinson R.	PLoS Biol. 2008 Mar;6(3):e77. Epub 2008 Mar 18. No abstract available.	PLoS Biol. 2008	PubMed	citation	PMID:20076706	pubmed	20076706	create date:2008/03/01 | first author:Robinson R
Predators make (temporary) escape from coevolutionary arms race.	/pubmed/20076705	Gross L.	PLoS Biol. 2008 Mar;6(3):e75. Epub 2008 Mar 11. No abstract available.	PLoS Biol. 2008	PubMed	citation	PMID:20076705	pubmed	20076705	create date:2008/03/01 | first author:Gross L
Shifting baselines, local impacts, and global change on coral reefs.	/pubmed/18303956	Knowlton N, Jackson JB.	PLoS Biol. 2008 Feb;6(2):e54. No abstract available.	PLoS Biol. 2008	PubMed	citation	PMID:18303956	pubmed	18303956	create date:2008/02/29 | first author:Knowlton N
Guide to understanding Drosophila models of neurodegenerative diseases.	/pubmed/18303955	Jackson GR.	PLoS Biol. 2008 Feb;6(2):e53. No abstract available.	PLoS Biol. 2008	PubMed	citation	PMID:18303955	pubmed	18303955	create date:2008/02/29 | first author:Jackson GR
Does mutation rate depend on itself.	/pubmed/18303954	Baer CF.	PLoS Biol. 2008 Feb;6(2):e52. No abstract available.	PLoS Biol. 2008	PubMed	citation	PMID:18303954	pubmed	18303954	create date:2008/02/29 | first author:Baer CF
Please welcome our first academic editor-in-chief.	/pubmed/18303953	Bloom T, Dantzker J, Ferguson C, Gross L, MacCallum C, Patterson M, Shields R, Weaver J, Whiteman E.	PLoS Biol. 2008 Feb;6(2):e49. No abstract available.	PLoS Biol. 2008	PubMed	citation	PMID:18303953	pubmed	18303953	create date:2008/02/29 | first author:Bloom T
PLoS Biology 2.0.	/pubmed/18303952	Eisen JA.	PLoS Biol. 2008 Feb;6(2):e48. No abstract available.	PLoS Biol. 2008	PubMed	citation	PMID:18303952	pubmed	18303952	create date:2008/02/29 | first author:Eisen JA
Understanding the web of life: the birds, the bees, and sex with aliens.	/pubmed/18303951	Tylianakis JM.	PLoS Biol. 2008 Feb;6(2):e47. No abstract available.	PLoS Biol. 2008	PubMed	citation	PMID:18303951	pubmed	18303951	create date:2008/02/29 | first author:Tylianakis JM
VirE2: a unique ssDNA-compacting molecular machine.	/pubmed/18303950	Grange W, Duckely M, Husale S, Jacob S, Engel A, Hegner M.	PLoS Biol. 2008 Feb;6(2):e44.	PLoS Biol. 2008	PubMed	citation	PMID:18303950	pubmed	18303950	create date:2008/02/29 | first author:Grange W
Surface-anchored monomeric agonist pMHCs alone trigger TCR with high sensitivity.	/pubmed/18303949	Ma Z, Sharp KA, Janmey PA, Finkel TH.	PLoS Biol. 2008 Feb;6(2):e43.	PLoS Biol. 2008	PubMed	citation	PMID:18303949	pubmed	18303949	create date:2008/02/29 | first author:Ma Z
The evolution of combinatorial gene regulation in fungi.	/pubmed/18303948	Tuch BB, Galgoczy DJ, Hernday AD, Li H, Johnson AD.	PLoS Biol. 2008 Feb;6(2):e38.	PLoS Biol. 2008	PubMed	citation	PMID:18303948	pubmed	18303948	create date:2008/02/29 | first author:Tuch BB
Title	URL	Description	Details	ShortDetails	Resource	Type	Identifiers	Db	EntrezUID	Properties
Caldendrin-Jacob: a protein liaison that couples NMDA receptor signalling to the nucleus.	/pubmed/18303947	Dieterich DC, Karpova A, Mikhaylova M, Zdobnova I, König I, Landwehr M, Kreutz M, Smalla KH, Richter K, Landgraf P, Reissner C, Boeckers TM, Zuschratter W, Spilker C, Seidenbecher CI, Garner CC, Gundelfinger ED, Kreutz MR.	PLoS Biol. 2008 Feb;6(2):e34. Erratum in: PLoS Biol. 2009 Jan;7(1):e1000022.	PLoS Biol. 2008	PubMed	citation	PMID:18303947	pubmed	18303947	create date:2008/02/29 | first author:Dieterich DC
Are animals autistic savants.	/pubmed/18288892	Vallortigara G, Snyder A, Kaplan G, Bateson P, Clayton NS, Rogers LJ.	PLoS Biol. 2008 Feb;6(2):e42. No abstract available.	PLoS Biol. 2008	PubMed	citation	PMID:18288892	pubmed	18288892	create date:2008/02/22 | first author:Vallortigara G
Genetic deficiency of glycogen synthase kinase-3beta corrects diabetes in mouse models of insulin resistance.	/pubmed/18288891	Tanabe K, Liu Z, Patel S, Doble BW, Li L, Cras-Méneur C, Martinez SC, Welling CM, White MF, Bernal-Mizrachi E, Woodgett JR, Permutt MA.	PLoS Biol. 2008 Feb;6(2):e37.	PLoS Biol. 2008	PubMed	citation	PMID:18288891	pubmed	18288891	create date:2008/02/22 | first author:Tanabe K
Mitigating mutational meltdown in mammalian mitochondria.	/pubmed/18288890	Rand DM.	PLoS Biol. 2008 Feb;6(2):e35. No abstract available.	PLoS Biol. 2008	PubMed	citation	PMID:18288890	pubmed	18288890	create date:2008/02/22 | first author:Rand DM
In vitro whole-genome analysis identifies a susceptibility locus for HIV-1.	/pubmed/18288889	Loeuillet C, Deutsch S, Ciuffi A, Robyr D, Taffé P, Muñoz M, Beckmann JS, Antonarakis SE, Telenti A.	PLoS Biol. 2008 Feb;6(2):e32.	PLoS Biol. 2008	PubMed	citation	PMID:18288889	pubmed	18288889	create date:2008/02/22 | first author:Loeuillet C
No place for predators?	/pubmed/18271630	Gross L.	PLoS Biol. 2008 Feb;6(2):e40. No abstract available.	PLoS Biol. 2008	PubMed	citation	PMID:18271630	pubmed	18271630	create date:2008/02/15 | first author:Gross L
A global assessment of salmon aquaculture impacts on wild salmonids.	/pubmed/18271629	Ford JS, Myers RA.	PLoS Biol. 2008 Feb;6(2):e33.	PLoS Biol. 2008	PubMed	citation	PMID:18271629	pubmed	18271629	create date:2008/02/15 | first author:Ford JS
Invasive mutualists erode native pollination webs.	/pubmed/18271628	Aizen MA, Morales CL, Morales JM.	PLoS Biol. 2008 Feb;6(2):e31.	PLoS Biol. 2008	PubMed	citation	PMID:18271628	pubmed	18271628	create date:2008/02/15 | first author:Aizen MA
Increased transmission of mutations by low-condition females: evidence for condition-dependent DNA repair.	/pubmed/18271627	Agrawal AF, Wang AD.	PLoS Biol. 2008 Feb;6(2):e30.	PLoS Biol. 2008	PubMed	citation	PMID:18271627	pubmed	18271627	create date:2008/02/15 | first author:Agrawal AF
Polyglutamine genes interact to modulate the severity and progression of neurodegeneration in Drosophila.	/pubmed/18271626	Lessing D, Bonini NM.	PLoS Biol. 2008 Feb;6(2):e29.	PLoS Biol. 2008	PubMed	citation	PMID:18271626	pubmed	18271626	create date:2008/02/15 | first author:Lessing D
Transcription factors bind thousands of active and inactive regions in the Drosophila blastoderm.	/pubmed/18271625	Li XY, MacArthur S, Bourgon R, Nix D, Pollard DA, Iyer VN, Hechmer A, Simirenko L, Stapleton M, Luengo Hendriks CL, Chu HC, Ogawa N, Inwood W, Sementchenko V, Beaton A, Weiszmann R, Celniker SE, Knowles DW, Gingeras T, Speed TP, Eisen MB, Biggin MD.	PLoS Biol. 2008 Feb;6(2):e27.	PLoS Biol. 2008	PubMed	citation	PMID:18271625	pubmed	18271625	create date:2008/02/15 | first author:Li XY
Fish invasions in the world's river systems: when natural processes are blurred by human activities.	/pubmed/18254661	Leprieur F, Beauchard O, Blanchet S, Oberdorff T, Brosse S.	PLoS Biol. 2008 Feb;6(2):e28. Erratum in: PLoS Biol. 2008 Dec;6(12):e322.	PLoS Biol. 2008	PubMed	citation	PMID:18254661	pubmed	18254661	create date:2008/02/08 | first author:Leprieur F
Partial restoration of mutant enzyme homeostasis in three distinct lysosomal storage disease cell lines by altering calcium homeostasis.	/pubmed/18254660	Mu TW, Fowler DM, Kelly JW.	PLoS Biol. 2008 Feb;6(2):e26.	PLoS Biol. 2008	PubMed	citation	PMID:18254660	pubmed	18254660	create date:2008/02/08 | first author:Mu TW
The evolutionary and developmental foundations of mathematics.	/pubmed/18254659	Beran MJ.	PLoS Biol. 2008 Feb;6(2):e19. No abstract available.	PLoS Biol. 2008	PubMed	citation	PMID:18254659	pubmed	18254659	create date:2008/02/08 | first author:Beran MJ
Amyloid as a depot for the formulation of long-acting drugs.	/pubmed/18254658	Maji SK, Schubert D, Rivier C, Lee S, Rivier JE, Riek R.	PLoS Biol. 2008 Feb;6(2):e17.	PLoS Biol. 2008	PubMed	citation	PMID:18254658	pubmed	18254658	create date:2008/02/08 | first author:Maji SK
Distinct cerebral pathways for object identity and number in human infants.	/pubmed/18254657	Izard V, Dehaene-Lambertz G, Dehaene S.	PLoS Biol. 2008 Feb;6(2):e11.	PLoS Biol. 2008	PubMed	citation	PMID:18254657	pubmed	18254657	create date:2008/02/08 | first author:Izard V
Selection for social signalling drives the evolution of chameleon colour change.	/pubmed/18232740	Stuart-Fox D, Moussalli A.	PLoS Biol. 2008 Jan;6(1):e25.	PLoS Biol. 2008	PubMed	citation	PMID:18232740	pubmed	18232740	create date:2008/02/01 | first author:Stuart-Fox D
Riders of a modern-day Ark.	/pubmed/18232739	Gewin V.	PLoS Biol. 2008 Jan;6(1):e24. No abstract available.	PLoS Biol. 2008	PubMed	citation	PMID:18232739	pubmed	18232739	create date:2008/02/01 | first author:Gewin V
A novel CpG island set identifies tissue-specific methylation at developmental gene loci.	/pubmed/18232738	Illingworth R, Kerr A, Desousa D, Jørgensen H, Ellis P, Stalker J, Jackson D, Clee C, Plumb R, Rogers J, Humphray S, Cox T, Langford C, Bird A.	PLoS Biol. 2008 Jan;6(1):e22.	PLoS Biol. 2008	PubMed	citation	PMID:18232738	pubmed	18232738	create date:2008/02/01 | first author:Illingworth R
Sparse representation of sounds in the unanesthetized auditory cortex.	/pubmed/18232737	Hromádka T, Deweese MR, Zador AM.	PLoS Biol. 2008 Jan;6(1):e16.	PLoS Biol. 2008	PubMed	citation	PMID:18232737	pubmed	18232737	create date:2008/02/01 | first author:Hromádka T
Inhibitory phosphorylation of separase is essential for genome stability and viability of murine embryonic germ cells.	/pubmed/18232736	Huang X, Andreu-Vieyra CV, York JP, Hatcher R, Lu T, Matzuk MM, Zhang P.	PLoS Biol. 2008 Jan;6(1):e15.	PLoS Biol. 2008	PubMed	citation	PMID:18232736	pubmed	18232736	create date:2008/02/01 | first author:Huang X
The evolution of quorum sensing in bacterial biofilms.	/pubmed/18232735	Nadell CD, Xavier JB, Levin SA, Foster KR.	PLoS Biol. 2008 Jan;6(1):e14.	PLoS Biol. 2008	PubMed	citation	PMID:18232735	pubmed	18232735	create date:2008/02/01 | first author:Nadell CD
Selective inflammatory pain insensitivity in the African naked mole-rat (Heterocephalus glaber).	/pubmed/18232734	Park TJ, Lu Y, Jüttner R, Smith ES, Hu J, Brand A, Wetzel C, Milenkovic N, Erdmann B, Heppenstall PA, Laurito CE, Wilson SP, Lewin GR.	PLoS Biol. 2008 Jan;6(1):e13.	PLoS Biol. 2008	PubMed	citation	PMID:18232734	pubmed	18232734	create date:2008/02/01 | first author:Park TJ
Strong purifying selection in transmission of mammalian mitochondrial DNA.	/pubmed/18232733	Stewart JB, Freyer C, Elson JL, Wredenberg A, Cansu Z, Trifunovic A, Larsson NG.	PLoS Biol. 2008 Jan;6(1):e10.	PLoS Biol. 2008	PubMed	citation	PMID:18232733	pubmed	18232733	create date:2008/02/01 | first author:Stewart JB
Can farmed and wild salmon coexist?	/pubmed/20076704	Gross L.	PLoS Biol. 2008 Feb;6(2):e46. Epub 2008 Feb 12. No abstract available.	PLoS Biol. 2008	PubMed	citation	PMID:20076704	pubmed	20076704	create date:2008/02/01 | first author:Gross L
Human activity, not ecosystem characters, drives potential species invasions.	/pubmed/20076703	Robinson R.	PLoS Biol. 2008 Feb;6(2):e39. Epub 2008 Feb 5. No abstract available.	PLoS Biol. 2008	PubMed	citation	PMID:20076703	pubmed	20076703	create date:2008/02/01 | first author:Robinson R
The implausibility of metabolic cycles on the prebiotic Earth.	/pubmed/18215113	Orgel LE.	PLoS Biol. 2008 Jan;6(1):e18. No abstract available.	PLoS Biol. 2008	PubMed	citation	PMID:18215113	pubmed	18215113	create date:2008/01/25 | first author:Orgel LE
Solid-state, dye-labeled DNA detects volatile compounds in the vapor phase.	/pubmed/18215112	White J, Truesdell K, Williams LB, Atkisson MS, Kauer JS.	PLoS Biol. 2008 Jan;6(1):e9.	PLoS Biol. 2008	PubMed	citation	PMID:18215112	pubmed	18215112	create date:2008/01/25 | first author:White J
Specific targeting of a plasmodesmal protein affecting cell-to-cell communication.	/pubmed/18215111	Thomas CL, Bayer EM, Ritzenthaler C, Fernandez-Calvino L, Maule AJ.	PLoS Biol. 2008 Jan;6(1):e7.	PLoS Biol. 2008	PubMed	citation	PMID:18215111	pubmed	18215111	create date:2008/01/25 | first author:Thomas CL
The viral oncoprotein LMP1 exploits TRADD for signaling by masking its apoptotic activity.	/pubmed/18198944	Schneider F, Neugebauer J, Griese J, Liefold N, Kutz H, Briseño C, Kieser A.	PLoS Biol. 2008 Jan;6(1):e8.	PLoS Biol. 2008	PubMed	citation	PMID:18198944	pubmed	18198944	create date:2008/01/18 | first author:Schneider F
Conformational equilibria in monomeric alpha-synuclein at the single-molecule level.	/pubmed/18198943	Sandal M, Valle F, Tessari I, Mammi S, Bergantino E, Musiani F, Brucale M, Bubacco L, Samorì B.	PLoS Biol. 2008 Jan;6(1):e6.	PLoS Biol. 2008	PubMed	citation	PMID:18198943	pubmed	18198943	create date:2008/01/18 | first author:Sandal M
Cryptochromes define a novel circadian clock mechanism in monarch butterflies that may underlie sun compass navigation.	/pubmed/18184036	Zhu H, Sauman I, Yuan Q, Casselman A, Emery-Le M, Emery P, Reppert SM.	PLoS Biol. 2008 Jan;6(1):e4.	PLoS Biol. 2008	PubMed	citation	PMID:18184036	pubmed	18184036	create date:2008/01/11 | first author:Zhu H
A mechanism regulating the onset of Sox2 expression in the embryonic neural plate.	/pubmed/18184035	Papanayotou C, Mey A, Birot AM, Saka Y, Boast S, Smith JC, Samarut J, Stern CD.	PLoS Biol. 2008 Jan;6(1):e2.	PLoS Biol. 2008	PubMed	citation	PMID:18184035	pubmed	18184035	create date:2008/01/11 | first author:Papanayotou C
Recognizing student misconceptions through Ed's Tools and the Biology Concept Inventory.	/pubmed/18177207	Klymkowsky MW, Garvin-Doxas K.	PLoS Biol. 2008 Jan;6(1):e3. No abstract available.	PLoS Biol. 2008	PubMed	citation	PMID:18177207	pubmed	18177207	create date:2008/01/08 | first author:Klymkowsky MW
Distinct roles for Arp2/3 regulators in actin assembly and endocytosis.	/pubmed/18177206	Galletta BJ, Chuang DY, Cooper JA.	PLoS Biol. 2008 Jan;6(1):e1.	PLoS Biol. 2008	PubMed	citation	PMID:18177206	pubmed	18177206	create date:2008/01/08 | first author:Galletta BJ
Conspicuous chameleons.	/pubmed/20076691	O'Day KE.	PLoS Biol. 2008 Jan;6(1):e21. Epub 2008 Jan 29. No abstract available.	PLoS Biol. 2008	PubMed	citation	PMID:20076691	pubmed	20076691	create date:2008/01/01 | first author:O'Day KE
Novel DNA-dye hybrids sniff out odors.	/pubmed/20076690	Robinson R.	PLoS Biol. 2008 Jan;6(1):e20. Epub 2008 Jan 22. No abstract available.	PLoS Biol. 2008	PubMed	citation	PMID:20076690	pubmed	20076690	create date:2008/01/01 | first author:Robinson R
In monarchs, Cry2 is king of the clock.	/pubmed/20076689	Robinson R.	PLoS Biol. 2008 Jan;6(1):e12. Epub 2008 Jan 8. No abstract available.	PLoS Biol. 2008	PubMed	citation	PMID:20076689	pubmed	20076689	create date:2008/01/01 | first author:Robinson R
Sex, dose, and equality.	/pubmed/18162049	Oliver B.	PLoS Biol. 2007 Dec;5(12):e340. No abstract available.	PLoS Biol. 2007	PubMed	citation	PMID:18162049	pubmed	18162049	create date:2007/12/29 | first author:Oliver B
Cognitive dimensions of predator responses to imperfect mimicry.	/pubmed/18162048	Chittka L, Osorio D.	PLoS Biol. 2007 Dec;5(12):e339. No abstract available.	PLoS Biol. 2007	PubMed	citation	PMID:18162048	pubmed	18162048	create date:2007/12/29 | first author:Chittka L
Going against the grain.	/pubmed/18162047	Powell K.	PLoS Biol. 2007 Dec;5(12):e338. No abstract available.	PLoS Biol. 2007	PubMed	citation	PMID:18162047	pubmed	18162047	create date:2007/12/29 | first author:Powell K
A tertiary twist to the transglutaminase tale.	/pubmed/18162046	Koning F.	PLoS Biol. 2007 Dec;5(12):e337. No abstract available.	PLoS Biol. 2007	PubMed	citation	PMID:18162046	pubmed	18162046	create date:2007/12/29 | first author:Koning F
Male or female? The answer depends on when you ask.	/pubmed/18162045	Salz HK.	PLoS Biol. 2007 Dec;5(12):e335. No abstract available.	PLoS Biol. 2007	PubMed	citation	PMID:18162045	pubmed	18162045	create date:2007/12/29 | first author:Salz HK
Indirect effects of ploidy suggest X chromosome dose, not the X:A ratio, signals sex in Drosophila.	/pubmed/18162044	Erickson JW, Quintero JJ.	PLoS Biol. 2007 Dec;5(12):e332.	PLoS Biol. 2007	PubMed	citation	PMID:18162044	pubmed	18162044	create date:2007/12/29 | first author:Erickson JW
A neural computation for visual acuity in the presence of eye movements.	/pubmed/18162043	Pitkow X, Sompolinsky H, Meister M.	PLoS Biol. 2007 Dec;5(12):e331.	PLoS Biol. 2007	PubMed	citation	PMID:18162043	pubmed	18162043	create date:2007/12/29 | first author:Pitkow X
GATA3-driven Th2 responses inhibit TGF-beta1-induced FOXP3 expression and the formation of regulatory T cells.	/pubmed/18162042	Mantel PY, Kuipers H, Boyman O, Rhyner C, Ouaked N, Rückert B, Karagiannidis C, Lambrecht BN, Hendriks RW, Crameri R, Akdis CA, Blaser K, Schmidt-Weber CB.	PLoS Biol. 2007 Dec;5(12):e329.	PLoS Biol. 2007	PubMed	citation	PMID:18162042	pubmed	18162042	create date:2007/12/29 | first author:Mantel PY
Out FOXing Parkinson disease: where development meets neurodegeneration.	/pubmed/18092892	Wexler EM, Geschwind DH.	PLoS Biol. 2007 Dec;5(12):e334. No abstract available.	PLoS Biol. 2007	PubMed	citation	PMID:18092892	pubmed	18092892	create date:2007/12/21 | first author:Wexler EM
Molecular cartography: mapping the landscape of meiotic recombination.	/pubmed/18092891	Pan J, Keeney S.	PLoS Biol. 2007 Dec;5(12):e333. No abstract available.	PLoS Biol. 2007	PubMed	citation	PMID:18092891	pubmed	18092891	create date:2007/12/21 | first author:Pan J
Basic math in monkeys and college students.	/pubmed/18092890	Cantlon JF, Brannon EM.	PLoS Biol. 2007 Dec;5(12):e328.	PLoS Biol. 2007	PubMed	citation	PMID:18092890	pubmed	18092890	create date:2007/12/21 | first author:Cantlon JF
Transglutaminase 2 undergoes a large conformational change upon activation.	/pubmed/18092889	Pinkas DM, Strop P, Brunger AT, Khosla C.	PLoS Biol. 2007 Dec;5(12):e327.	PLoS Biol. 2007	PubMed	citation	PMID:18092889	pubmed	18092889	create date:2007/12/21 | first author:Pinkas DM
Title	URL	Description	Details	ShortDetails	Resource	Type	Identifiers	Db	EntrezUID	Properties
Dosage compensation in the mouse balances up-regulation and silencing of X-linked genes.	/pubmed/18076287	Lin H, Gupta V, Vermilyea MD, Falciani F, Lee JT, O'Neill LP, Turner BM.	PLoS Biol. 2007 Dec;5(12):e326.	PLoS Biol. 2007	PubMed	citation	PMID:18076287	pubmed	18076287	create date:2007/12/14 | first author:Lin H
The foxa2 gene controls the birth and spontaneous degeneration of dopamine neurons in old age.	/pubmed/18076286	Kittappa R, Chang WW, Awatramani RB, McKay RD.	PLoS Biol. 2007 Dec;5(12):e325.	PLoS Biol. 2007	PubMed	citation	PMID:18076286	pubmed	18076286	create date:2007/12/14 | first author:Kittappa R
Mapping meiotic single-strand DNA reveals a new landscape of DNA double-strand breaks in Saccharomyces cerevisiae.	/pubmed/18076285	Buhler C, Borde V, Lichten M.	PLoS Biol. 2007 Dec;5(12):e324. Erratum in: PLoS Biol. 2008 Apr 29;6(4). doi: 10.1371/journal.pbio.0060104.	PLoS Biol. 2007	PubMed	citation	PMID:18076285	pubmed	18076285	create date:2007/12/14 | first author:Buhler C
Improving science education for sustainable development.	/pubmed/18076284	van Eijck M, Roth WM.	PLoS Biol. 2007 Dec;5(12):e306. No abstract available.	PLoS Biol. 2007	PubMed	citation	PMID:18076284	pubmed	18076284	create date:2007/12/14 | first author:van Eijck M
The inhibition of polo kinase by matrimony maintains G2 arrest in the meiotic cell cycle.	/pubmed/18052611	Xiang Y, Takeo S, Florens L, Hughes SE, Huo LJ, Gilliland WD, Swanson SK, Teeter K, Schwartz JW, Washburn MP, Jaspersen SL, Hawley RS.	PLoS Biol. 2007 Dec;5(12):e323.	PLoS Biol. 2007	PubMed	citation	PMID:18052611	pubmed	18052611	create date:2007/12/07 | first author:Xiang Y
The signal sequence coding region promotes nuclear export of mRNA.	/pubmed/18052610	Palazzo AF, Springer M, Shibata Y, Lee CS, Dias AP, Rapoport TA.	PLoS Biol. 2007 Dec;5(12):e322.	PLoS Biol. 2007	PubMed	citation	PMID:18052610	pubmed	18052610	create date:2007/12/07 | first author:Palazzo AF
Incomplete and inaccurate vocal imitation after knockdown of FoxP2 in songbird basal ganglia nucleus Area X.	/pubmed/18052609	Haesler S, Rochefort C, Georgi B, Licznerski P, Osten P, Scharff C.	PLoS Biol. 2007 Dec;5(12):e321.	PLoS Biol. 2007	PubMed	citation	PMID:18052609	pubmed	18052609	create date:2007/12/07 | first author:Haesler S
Filling in the gaps: artistic license in education and outreach.	/pubmed/18052608	Goodsell DS, Johnson GT.	PLoS Biol. 2007 Dec;5(12):e308. No abstract available.	PLoS Biol. 2007	PubMed	citation	PMID:18052608	pubmed	18052608	create date:2007/12/07 | first author:Goodsell DS
Secretory protein mRNA finds another way out.	/pubmed/20076656	O'Day KE.	PLoS Biol. 2007 Dec;5(12):e330. Epub 2007 Dec 4. No abstract available.	PLoS Biol. 2007	PubMed	citation	PMID:20076656	pubmed	20076656	create date:2007/12/01 | first author:O'Day KE
Draft crystal structure of the vault shell at 9-A resolution.	/pubmed/18044992	Anderson DH, Kickhoefer VA, Sievers SA, Rome LH, Eisenberg D.	PLoS Biol. 2007 Nov;5(11):e318.	PLoS Biol. 2007	PubMed	citation	PMID:18044992	pubmed	18044992	create date:2007/11/30 | first author:Anderson DH
Novel roles of formin mDia2 in lamellipodia and filopodia formation in motile cells.	/pubmed/18044991	Yang C, Czech L, Gerboth S, Kojima S, Scita G, Svitkina T.	PLoS Biol. 2007 Nov;5(11):e317.	PLoS Biol. 2007	PubMed	citation	PMID:18044991	pubmed	18044991	create date:2007/11/30 | first author:Yang C
Disruption of state estimation in the human lateral cerebellum.	/pubmed/18044990	Miall RC, Christensen LO, Cain O, Stanley J.	PLoS Biol. 2007 Nov;5(11):e316.	PLoS Biol. 2007	PubMed	citation	PMID:18044990	pubmed	18044990	create date:2007/11/30 | first author:Miall RC
Light activates output from evening neurons and inhibits output from morning neurons in the Drosophila circadian clock.	/pubmed/18044989	Picot M, Cusumano P, Klarsfeld A, Ueda R, Rouyer F.	PLoS Biol. 2007 Nov;5(11):e315.	PLoS Biol. 2007	PubMed	citation	PMID:18044989	pubmed	18044989	create date:2007/11/30 | first author:Picot M
Mutation of RNA Pol III subunit rpc2/polr3b Leads to Deficiency of Subunit Rpc11 and disrupts zebrafish digestive development.	/pubmed/18044988	Yee NS, Gong W, Huang Y, Lorent K, Dolan AC, Maraia RJ, Pack M.	PLoS Biol. 2007 Nov;5(11):e312.	PLoS Biol. 2007	PubMed	citation	PMID:18044988	pubmed	18044988	create date:2007/11/30 | first author:Yee NS
Resolving the fast kinetics of cooperative binding: Ca2+ buffering by calretinin.	/pubmed/18044987	Faas GC, Schwaller B, Vergara JL, Mody I.	PLoS Biol. 2007 Nov;5(11):e311.	PLoS Biol. 2007	PubMed	citation	PMID:18044987	pubmed	18044987	create date:2007/11/30 | first author:Faas GC
Self-organization in high-density bacterial colonies: efficient crowd control.	/pubmed/18044986	Cho H, Jönsson H, Campbell K, Melke P, Williams JW, Jedynak B, Stevens AM, Groisman A, Levchenko A.	PLoS Biol. 2007 Oct 30;5(11):e302.	PLoS Biol. 2007	PubMed	citation	PMID:18044986	pubmed	18044986	create date:2007/11/30 | first author:Cho H
Coordinate gene regulation during hematopoiesis is related to genomic organization.	/pubmed/18031200	Kosak ST, Scalzo D, Alworth SV, Li F, Palmer S, Enver T, Lee JS, Groudine M.	PLoS Biol. 2007 Nov;5(11):e309.	PLoS Biol. 2007	PubMed	citation	PMID:18031200	pubmed	18031200	create date:2007/11/23 | first author:Kosak ST
Complex regulation of cyp26a1 creates a robust retinoic acid gradient in the zebrafish embryo.	/pubmed/18031199	White RJ, Nie Q, Lander AD, Schilling TF.	PLoS Biol. 2007 Nov;5(11):e304.	PLoS Biol. 2007	PubMed	citation	PMID:18031199	pubmed	18031199	create date:2007/11/23 | first author:White RJ
Looking for chinks in the armor of bacterial biofilms.	/pubmed/18001153	Monroe D.	PLoS Biol. 2007 Nov;5(11):e307. No abstract available.	PLoS Biol. 2007	PubMed	citation	PMID:18001153	pubmed	18001153	create date:2007/11/16 | first author:Monroe D
Neuronal activity in rat barrel cortex underlying texture discrimination.	/pubmed/18001152	von Heimendahl M, Itskov PM, Arabzadeh E, Diamond ME.	PLoS Biol. 2007 Nov;5(11):e305.	PLoS Biol. 2007	PubMed	citation	PMID:18001152	pubmed	18001152	create date:2007/11/16 | first author:von Heimendahl M
Omnidirectional sensory and motor volumes in electric fish.	/pubmed/18001151	Snyder JB, Nelson ME, Burdick JW, Maciver MA.	PLoS Biol. 2007 Nov;5(11):e301.	PLoS Biol. 2007	PubMed	citation	PMID:18001151	pubmed	18001151	create date:2007/11/16 | first author:Snyder JB
Distinct mammalian precursors are committed to generate neurons with defined dendritic projection patterns.	/pubmed/18001150	Kelsch W, Mosley CP, Lin CW, Lois C.	PLoS Biol. 2007 Nov;5(11):e300. Erratum in: PLoS Biol. 2008 Apr 29;6(4). doi: 10.1371/journal.pbio.0060091. PLoS Biol. 2007 Dec;5(12):e336.	PLoS Biol. 2007	PubMed	citation	PMID:18001150	pubmed	18001150	create date:2007/11/16 | first author:Kelsch W
Fabp7 maps to a quantitative trait locus for a schizophrenia endophenotype.	/pubmed/18001149	Watanabe A, Toyota T, Owada Y, Hayashi T, Iwayama Y, Matsumata M, Ishitsuka Y, Nakaya A, Maekawa M, Ohnishi T, Arai R, Sakurai K, Yamada K, Kondo H, Hashimoto K, Osumi N, Yoshikawa T.	PLoS Biol. 2007 Nov;5(11):e297.	PLoS Biol. 2007	PubMed	citation	PMID:18001149	pubmed	18001149	create date:2007/11/16 | first author:Watanabe A
Population genomics: whole-genome analysis of polymorphism and divergence in Drosophila simulans.	/pubmed/17988176	Begun DJ, Holloway AK, Stevens K, Hillier LW, Poh YP, Hahn MW, Nista PM, Jones CD, Kern AD, Dewey CN, Pachter L, Myers E, Langley CH.	PLoS Biol. 2007 Nov 6;5(11):e310.	PLoS Biol. 2007	PubMed	citation	PMID:17988176	pubmed	17988176	create date:2007/11/09 | first author:Begun DJ
Distorted sex ratios: a window into RNAi-mediated silencing.	/pubmed/17988175	Ferree PM, Barbash DA.	PLoS Biol. 2007 Nov 6;5(11):e303. No abstract available.	PLoS Biol. 2007	PubMed	citation	PMID:17988175	pubmed	17988175	create date:2007/11/09 | first author:Ferree PM
Synthesis-dependent strand annealing in meiosis.	/pubmed/17988174	McMahill MS, Sham CW, Bishop DK.	PLoS Biol. 2007 Nov 6;5(11):e299.	PLoS Biol. 2007	PubMed	citation	PMID:17988174	pubmed	17988174	create date:2007/11/09 | first author:McMahill MS
A sex-ratio meiotic drive system in Drosophila simulans. II: an X-linked distorter.	/pubmed/17988173	Tao Y, Araripe L, Kingan SB, Ke Y, Xiao H, Hartl DL.	PLoS Biol. 2007 Nov 6;5(11):e293.	PLoS Biol. 2007	PubMed	citation	PMID:17988173	pubmed	17988173	create date:2007/11/09 | first author:Tao Y
A sex-ratio meiotic drive system in Drosophila simulans. I: an autosomal suppressor.	/pubmed/17988172	Tao Y, Masly JP, Araripe L, Ke Y, Hartl DL.	PLoS Biol. 2007 Nov 6;5(11):e292.	PLoS Biol. 2007	PubMed	citation	PMID:17988172	pubmed	17988172	create date:2007/11/09 | first author:Tao Y
Semantic associations between signs and numerical categories in the prefrontal cortex.	/pubmed/17973578	Diester I, Nieder A.	PLoS Biol. 2007 Oct 30;5(11):e294.	PLoS Biol. 2007	PubMed	citation	PMID:17973578	pubmed	17973578	create date:2007/11/02 | first author:Diester I
Systematic in vivo analysis of the intrinsic determinants of amyloid Beta pathogenicity.	/pubmed/17973577	Luheshi LM, Tartaglia GG, Brorsson AC, Pawar AP, Watson IE, Chiti F, Vendruscolo M, Lomas DA, Dobson CM, Crowther DC.	PLoS Biol. 2007 Oct 30;5(11):e290.	PLoS Biol. 2007	PubMed	citation	PMID:17973577	pubmed	17973577	create date:2007/11/02 | first author:Luheshi LM
Genetic elucidation of human hyperosmia to isovaleric acid.	/pubmed/17973576	Menashe I, Abaffy T, Hasin Y, Goshen S, Yahalom V, Luetje CW, Lancet D.	PLoS Biol. 2007 Oct 30;5(11):e284.	PLoS Biol. 2007	PubMed	citation	PMID:17973576	pubmed	17973576	create date:2007/11/02 | first author:Menashe I
A candidate gene for a biological marker of schizophrenia in mice.	/pubmed/20076655	Gross L.	PLoS Biol. 2007 Nov;5(11):e320. Epub 2007 Nov 13. No abstract available.	PLoS Biol. 2007	PubMed	citation	PMID:20076655	pubmed	20076655	create date:2007/11/01 | first author:Gross L
Learning by numbers in the primate cortex.	/pubmed/20076654	Jones R.	PLoS Biol. 2007 Nov;5(11):e319. Epub 2007 Oct 30. No abstract available.	PLoS Biol. 2007	PubMed	citation	PMID:20076654	pubmed	20076654	create date:2007/11/01 | first author:Jones R
Omnidirectional electric fish.	/pubmed/20076653	O'Day KE.	PLoS Biol. 2007 Nov;5(11):e314. Epub 2007 Nov 13. No abstract available.	PLoS Biol. 2007	PubMed	citation	PMID:20076653	pubmed	20076653	create date:2007/11/01 | first author:O'Day KE
Amyloid peptide toxicity in an animal model of Alzheimer disease.	/pubmed/20076652	Gross L.	PLoS Biol. 2007 Nov;5(11):e313. Epub 2007 Oct 30. No abstract available.	PLoS Biol. 2007	PubMed	citation	PMID:20076652	pubmed	20076652	create date:2007/11/01 | first author:Gross L
A genetic basis for hypersensitivity to sweaty" odors in humans."	/pubmed/20076651	Gross L.	PLoS Biol. 2007 Nov;5(11):e298. Epub 2007 Oct 30. No abstract available.	PLoS Biol. 2007	PubMed	citation	PMID:20076651	pubmed	20076651	create date:2007/11/01 | first author:Gross L
Diminished activity of RNA polymerase III selectively disrupts tissues with the most actively dividing cells.	/pubmed/20076650	Marshall L, Goodfellow SJ, White RJ.	PLoS Biol. 2007 Nov;5(11):e286. Epub 2007 Nov 27. No abstract available.	PLoS Biol. 2007	PubMed	citation	PMID:20076650	pubmed	20076650	create date:2007/11/01 | first author:Marshall L
Poverty, human development, and basic biology.	/pubmed/17958474	Gross L.	PLoS Biol. 2007 Oct 23;5(11):e295. No abstract available.	PLoS Biol. 2007	PubMed	citation	PMID:17958474	pubmed	17958474	create date:2007/10/26 | first author:Gross L
The costs of exclusion: recognizing a role for local communities in biodiversity conservation.	/pubmed/17958473	Ancrenaz M, Dabek L, O'Neil S.	PLoS Biol. 2007 Oct 23;5(11):e289. No abstract available.	PLoS Biol. 2007	PubMed	citation	PMID:17958473	pubmed	17958473	create date:2007/10/26 | first author:Ancrenaz M
An information theoretic characterisation of auditory encoding.	/pubmed/17958472	Overath T, Cusack R, Kumar S, von Kriegstein K, Warren JD, Grube M, Carlyon RP, Griffiths TD.	PLoS Biol. 2007 Oct 23;5(11):e288.	PLoS Biol. 2007	PubMed	citation	PMID:17958472	pubmed	17958472	create date:2007/10/26 | first author:Overath T
Sleep-related hippocampo-cortical interplay during emotional memory recollection.	/pubmed/17958471	Sterpenich V, Albouy G, Boly M, Vandewalle G, Darsaud A, Balteau E, Dang-Vu TT, Desseilles M, D'Argembeau A, Gais S, Rauchs G, Schabus M, Degueldre C, Luxen A, Collette F, Maquet P.	PLoS Biol. 2007 Oct 23;5(11):e282.	PLoS Biol. 2007	PubMed	citation	PMID:17958471	pubmed	17958471	create date:2007/10/26 | first author:Sterpenich V
Biology and health inequality.	/pubmed/17958470	Brunner E.	PLoS Biol. 2007 Oct 23;5(11):e267. No abstract available.	PLoS Biol. 2007	PubMed	citation	PMID:17958470	pubmed	17958470	create date:2007/10/26 | first author:Brunner E
When is open access not open access?	/pubmed/17941723	MacCallum CJ.	PLoS Biol. 2007 Oct 16;5(10):e285. No abstract available.	PLoS Biol. 2007	PubMed	citation	PMID:17941723	pubmed	17941723	create date:2007/10/19 | first author:MacCallum CJ
The NISE Net: bringing the study of the very small to US science centers.	/pubmed/17941722	Glass M.	PLoS Biol. 2007 Oct 16;5(10):e283. No abstract available.	PLoS Biol. 2007	PubMed	citation	PMID:17941722	pubmed	17941722	create date:2007/10/19 | first author:Glass M
Characterization of sleep in zebrafish and insomnia in hypocretin receptor mutants.	/pubmed/17941721	Yokogawa T, Marin W, Faraco J, Pézeron G, Appelbaum L, Zhang J, Rosa F, Mourrain P, Mignot E.	PLoS Biol. 2007 Oct 16;5(10):e277.	PLoS Biol. 2007	PubMed	citation	PMID:17941721	pubmed	17941721	create date:2007/10/19 | first author:Yokogawa T
Assessing tumor progression factors by somatic gene transfer into a mouse model: Bcl-xL promotes islet tumor cell invasion.	/pubmed/17941720	Du YC, Lewis BC, Hanahan D, Varmus H.	PLoS Biol. 2007 Oct 16;5(10):e276.	PLoS Biol. 2007	PubMed	citation	PMID:17941720	pubmed	17941720	create date:2007/10/19 | first author:Du YC
A novel Snf2 protein maintains trans-generational regulatory states established by paramutation in maize.	/pubmed/17941719	Hale CJ, Stonaker JL, Gross SM, Hollick JB.	PLoS Biol. 2007 Oct 16;5(10):e275.	PLoS Biol. 2007	PubMed	citation	PMID:17941719	pubmed	17941719	create date:2007/10/19 | first author:Hale CJ
Hypoinsulinemia regulates amphetamine-induced reverse transport of dopamine.	/pubmed/17941718	Williams JM, Owens WA, Turner GH, Saunders C, Dipace C, Blakely RD, France CP, Gore JC, Daws LC, Avison MJ, Galli A.	PLoS Biol. 2007 Oct 16;5(10):e274.	PLoS Biol. 2007	PubMed	citation	PMID:17941718	pubmed	17941718	create date:2007/10/19 | first author:Williams JM
Drug-induced epigenetic changes produce drug tolerance.	/pubmed/17941717	Wang Y, Krishnan HR, Ghezzi A, Yin JC, Atkinson NS.	PLoS Biol. 2007 Oct 16;5(10):e265.	PLoS Biol. 2007	PubMed	citation	PMID:17941717	pubmed	17941717	create date:2007/10/19 | first author:Wang Y
Understanding cannabinoid psychoactivity with mouse genetic models.	/pubmed/17927451	Mackie K.	PLoS Biol. 2007 Oct;5(10):e280. Review. No abstract available.	PLoS Biol. 2007	PubMed	citation	PMID:17927451	pubmed	17927451	create date:2007/10/12 | first author:Mackie K
Title	URL	Description	Details	ShortDetails	Resource	Type	Identifiers	Db	EntrezUID	Properties
X chromosome inactivation during Drosophila spermatogenesis.	/pubmed/17927450	Hense W, Baines JF, Parsch J.	PLoS Biol. 2007 Oct;5(10):e273.	PLoS Biol. 2007	PubMed	citation	PMID:17927450	pubmed	17927450	create date:2007/10/12 | first author:Hense W
Putting beta-diversity on the map: broad-scale congruence and coincidence in the extremes.	/pubmed/17927449	McKnight MW, White PS, McDonald RI, Lamoreux JF, Sechrest W, Ridgely RS, Stuart SN.	PLoS Biol. 2007 Oct;5(10):e272.	PLoS Biol. 2007	PubMed	citation	PMID:17927449	pubmed	17927449	create date:2007/10/12 | first author:McKnight MW
Conformational motion of the ABC transporter MsbA induced by ATP hydrolysis.	/pubmed/17927448	Borbat PP, Surendhran K, Bortolus M, Zou P, Freed JH, Mchaourab HS.	PLoS Biol. 2007 Oct;5(10):e271.	PLoS Biol. 2007	PubMed	citation	PMID:17927448	pubmed	17927448	create date:2007/10/12 | first author:Borbat PP
Genetic dissection of behavioural and autonomic effects of Delta(9)-tetrahydrocannabinol in mice.	/pubmed/17927447	Monory K, Blaudzun H, Massa F, Kaiser N, Lemberger T, Schütz G, Wotjak CT, Lutz B, Marsicano G.	PLoS Biol. 2007 Oct;5(10):e269.	PLoS Biol. 2007	PubMed	citation	PMID:17927447	pubmed	17927447	create date:2007/10/12 | first author:Monory K
Viral evolution in the genomic age.	/pubmed/17914905	Holmes EC.	PLoS Biol. 2007 Oct 2;5(10):e278. No abstract available.	PLoS Biol. 2007	PubMed	citation	PMID:17914905	pubmed	17914905	create date:2007/10/05 | first author:Holmes EC
Force-induced unfolding of fibronectin in the extracellular matrix of living cells.	/pubmed/17914904	Smith ML, Gourdon D, Little WC, Kubow KE, Eguiluz RA, Luna-Morris S, Vogel V.	PLoS Biol. 2007 Oct 2;5(10):e268.	PLoS Biol. 2007	PubMed	citation	PMID:17914904	pubmed	17914904	create date:2007/10/05 | first author:Smith ML
Segregation of odor identity and intensity during odor discrimination in Drosophila mushroom body.	/pubmed/17914903	Xia S, Tully T.	PLoS Biol. 2007 Oct 2;5(10):e264.	PLoS Biol. 2007	PubMed	citation	PMID:17914903	pubmed	17914903	create date:2007/10/05 | first author:Xia S
Nicotinamide riboside kinase structures reveal new pathways to NAD+.	/pubmed/17914902	Tempel W, Rabeh WM, Bogan KL, Belenky P, Wojcik M, Seidle HF, Nedyalkova L, Yang T, Sauve AA, Park HW, Brenner C.	PLoS Biol. 2007 Oct 2;5(10):e263.	PLoS Biol. 2007	PubMed	citation	PMID:17914902	pubmed	17914902	create date:2007/10/05 | first author:Tempel W
MSN2 and MSN4 link calorie restriction and TOR to sirtuin-mediated lifespan extension in Saccharomyces cerevisiae.	/pubmed/17914901	Medvedik O, Lamming DW, Kim KD, Sinclair DA.	PLoS Biol. 2007 Oct 2;5(10):e261.	PLoS Biol. 2007	PubMed	citation	PMID:17914901	pubmed	17914901	create date:2007/10/05 | first author:Medvedik O
Relationship between mitochondrial electron transport chain dysfunction, development, and life extension in Caenorhabditis elegans.	/pubmed/17914900	Rea SL, Ventura N, Johnson TE.	PLoS Biol. 2007 Oct 2;5(10):e259. Erratum in: PLoS Biol. 2008 Mar;6(3):e78. PLoS Biol. 2008 Jan;6(1):e23.	PLoS Biol. 2007	PubMed	citation	PMID:17914900	pubmed	17914900	create date:2007/10/05 | first author:Rea SL
Let sleeping zebrafish lie: a new model for sleep studies.	/pubmed/20076649	Jones R.	PLoS Biol. 2007 Oct;5(10):e281. Epub 2007 Oct 16. No abstract available.	PLoS Biol. 2007	PubMed	citation	PMID:20076649	pubmed	20076649	create date:2007/10/01 | first author:Jones R
A protein complex restrains a homicidal enzyme during sperm differentiation.	/pubmed/20076648	Gross L.	PLoS Biol. 2007 Oct;5(10):e279. Epub 2007 Sep 18. No abstract available.	PLoS Biol. 2007	PubMed	citation	PMID:20076648	pubmed	20076648	create date:2007/10/01 | first author:Gross L
Completing the Candida loop.	/pubmed/20076647	O'Day K.	PLoS Biol. 2007 Oct;5(10):e270. Epub 2007 Sep 18. No abstract available.	PLoS Biol. 2007	PubMed	citation	PMID:20076647	pubmed	20076647	create date:2007/10/01 | first author:O'Day K
A new human genome sequence paves the way for individualized genomics.	/pubmed/20076646	Gross L.	PLoS Biol. 2007 Oct;5(10):e266. Epub 2007 Sep 4. No abstract available.	PLoS Biol. 2007	PubMed	citation	PMID:20076646	pubmed	20076646	create date:2007/10/01 | first author:Gross L
Brain dynamics underlying the nonlinear threshold for access to consciousness.	/pubmed/17896866	Del Cul A, Baillet S, Dehaene S.	PLoS Biol. 2007 Oct;5(10):e260.	PLoS Biol. 2007	PubMed	citation	PMID:17896866	pubmed	17896866	create date:2007/09/28 | first author:Del Cul A
Global analysis of posttranslational protein arginylation.	/pubmed/17896865	Wong CC, Xu T, Rai R, Bailey AO, Yates JR 3rd, Wolf YI, Zebroski H, Kashina A.	PLoS Biol. 2007 Oct;5(10):e258.	PLoS Biol. 2007	PubMed	citation	PMID:17896865	pubmed	17896865	create date:2007/09/28 | first author:Wong CC
Nanosensor detection of an immunoregulatory tryptophan influx/kynurenine efflux cycle.	/pubmed/17896864	Kaper T, Looger LL, Takanaga H, Platten M, Steinman L, Frommer WB.	PLoS Biol. 2007 Oct;5(10):e257.	PLoS Biol. 2007	PubMed	citation	PMID:17896864	pubmed	17896864	create date:2007/09/28 | first author:Kaper T
Negative autoregulation by FAS mediates robust fetal erythropoiesis.	/pubmed/17896863	Socolovsky M, Murrell M, Liu Y, Pop R, Porpiglia E, Levchenko A.	PLoS Biol. 2007 Oct;5(10):e252.	PLoS Biol. 2007	PubMed	citation	PMID:17896863	pubmed	17896863	create date:2007/09/28 | first author:Socolovsky M
Coloration and the genetics of adaptation.	/pubmed/17880267	Mundy NI.	PLoS Biol. 2007 Sep;5(9):e250. No abstract available.	PLoS Biol. 2007	PubMed	citation	PMID:17880267	pubmed	17880267	create date:2007/09/21 | first author:Mundy NI
How and why does a fly turn its immune system off?	/pubmed/17880266	Schneider DS.	PLoS Biol. 2007 Sep;5(9):e247. No abstract available.	PLoS Biol. 2007	PubMed	citation	PMID:17880266	pubmed	17880266	create date:2007/09/21 | first author:Schneider DS
Bacterial solutions to the problem of sex.	/pubmed/17880265	de Visser JA.	PLoS Biol. 2007 Sep;5(9):e245. No abstract available.	PLoS Biol. 2007	PubMed	citation	PMID:17880265	pubmed	17880265	create date:2007/09/21 | first author:de Visser JA
Interlocking transcriptional feedback loops control white-opaque switching in Candida albicans.	/pubmed/17880264	Zordan RE, Miller MG, Galgoczy DJ, Tuch BB, Johnson AD.	PLoS Biol. 2007 Oct;5(10):e256.	PLoS Biol. 2007	PubMed	citation	PMID:17880264	pubmed	17880264	create date:2007/09/21 | first author:Zordan RE
A ubiquitin ligase complex regulates caspase activation during sperm differentiation in Drosophila.	/pubmed/17880263	Arama E, Bader M, Rieckhof GE, Steller H.	PLoS Biol. 2007 Oct;5(10):e251. Erratum in: PLoS Biol. 2007 Nov;5(11):e291.	PLoS Biol. 2007	PubMed	citation	PMID:17880263	pubmed	17880263	create date:2007/09/21 | first author:Arama E
Chromatin structure regulates gene conversion.	/pubmed/17880262	Cummings WJ, Yabuki M, Ordinario EC, Bednarski DW, Quay S, Maizels N.	PLoS Biol. 2007 Oct;5(10):e246.	PLoS Biol. 2007	PubMed	citation	PMID:17880262	pubmed	17880262	create date:2007/09/21 | first author:Cummings WJ
High-resolution genome-wide dissection of the two rules of speciation in Drosophila.	/pubmed/17850182	Masly JP, Presgraves DC.	PLoS Biol. 2007 Sep;5(9):e243.	PLoS Biol. 2007	PubMed	citation	PMID:17850182	pubmed	17850182	create date:2007/09/14 | first author:Masly JP
Variants in a novel epidermal collagen gene (COL29A1) are associated with atopic dermatitis.	/pubmed/17850181	Söderhäll C, Marenholz I, Kerscher T, Rüschendorf F, Esparza-Gordillo J, Worm M, Gruber C, Mayr G, Albrecht M, Rohde K, Schulz H, Wahn U, Hubner N, Lee YA.	PLoS Biol. 2007 Sep;5(9):e242.	PLoS Biol. 2007	PubMed	citation	PMID:17850181	pubmed	17850181	create date:2007/09/14 | first author:Söderhäll C
High-throughput in vivo analysis of gene expression in Caenorhabditis elegans.	/pubmed/17850180	Hunt-Newbury R, Viveiros R, Johnsen R, Mah A, Anastas D, Fang L, Halfnight E, Lee D, Lin J, Lorch A, McKay S, Okada HM, Pan J, Schulz AK, Tu D, Wong K, Zhao Z, Alexeyenko A, Burglin T, Sonnhammer E, Schnabel R, Jones SJ, et al.	PLoS Biol. 2007 Sep;5(9):e237.	PLoS Biol. 2007	PubMed	citation	PMID:17850180	pubmed	17850180	create date:2007/09/14 | first author:Hunt-Newbury R
BDCA2/Fc epsilon RI gamma complex signals through a novel BCR-like pathway in human plasmacytoid dendritic cells.	/pubmed/17850179	Cao W, Zhang L, Rosen DB, Bover L, Watanabe G, Bao M, Lanier LL, Liu YJ.	PLoS Biol. 2007 Sep 11;5(10):e248.	PLoS Biol. 2007	PubMed	citation	PMID:17850179	pubmed	17850179	create date:2007/09/14 | first author:Cao W
Ten_m3 regulates eye-specific patterning in the mammalian visual pathway and is required for binocular vision.	/pubmed/17803360	Leamey CA, Merlin S, Lattouf P, Sawatari A, Zhou X, Demel N, Glendining KA, Oohashi T, Sur M, Fässler R.	PLoS Biol. 2007 Sep;5(9):e241.	PLoS Biol. 2007	PubMed	citation	PMID:17803360	pubmed	17803360	create date:2007/09/07 | first author:Leamey CA
Heritable stochastic switching revealed by single-cell genealogy.	/pubmed/17803359	Kaufmann BB, Yang Q, Mettetal JT, van Oudenaarden A.	PLoS Biol. 2007 Sep;5(9):e239.	PLoS Biol. 2007	PubMed	citation	PMID:17803359	pubmed	17803359	create date:2007/09/07 | first author:Kaufmann BB
Down-regulation of NF-kappaB target genes by the AP-1 and STAT complex during the innate immune response in Drosophila.	/pubmed/17803358	Kim LK, Choi UY, Cho HS, Lee JS, Lee WB, Kim J, Jeong K, Shim J, Kim-Ha J, Kim YJ.	PLoS Biol. 2007 Sep;5(9):e238.	PLoS Biol. 2007	PubMed	citation	PMID:17803358	pubmed	17803358	create date:2007/09/07 | first author:Kim LK
Autoimmune response as a mechanism for a Dobzhansky-Muller-type incompatibility syndrome in plants.	/pubmed/17803357	Bomblies K, Lempe J, Epple P, Warthmann N, Lanz C, Dangl JL, Weigel D.	PLoS Biol. 2007 Sep;5(9):e236.	PLoS Biol. 2007	PubMed	citation	PMID:17803357	pubmed	17803357	create date:2007/09/07 | first author:Bomblies K
Cryptic population dynamics: rapid evolution masks trophic interactions.	/pubmed/17803356	Yoshida T, Ellner SP, Jones LE, Bohannan BJ, Lenski RE, Hairston NG Jr.	PLoS Biol. 2007 Sep;5(9):e235.	PLoS Biol. 2007	PubMed	citation	PMID:17803356	pubmed	17803356	create date:2007/09/07 | first author:Yoshida T
Deletion of ultraconserved elements yields viable mice.	/pubmed/17803355	Ahituv N, Zhu Y, Visel A, Holt A, Afzal V, Pennacchio LA, Rubin EM.	PLoS Biol. 2007 Sep;5(9):e234.	PLoS Biol. 2007	PubMed	citation	PMID:17803355	pubmed	17803355	create date:2007/09/07 | first author:Ahituv N
[truncated: 1,204 more rows]
