# Supplementary material for: Rising Publication Delays Inflate Journal Impact Factors
Source: PLoS One. 2012 Dec 31;7(12):e53374. doi: 10.1371/journal.pone.0053374 (PMC3534064; doi:10.1371/journal.pone.0053374)
Supplement: Data S1 — Datasets used for the analysis. (ZIP) [file pone.0053374.s005.zip › Plos Computational Biology.csv]

Title	URL	Description	Details	ShortDetails	Resource	Type	Identifiers	Db	EntrezUID	Properties
Integrating Flux Balance Analysis into Kinetic Models to Decipher the Dynamic Metabolism of Shewanella oneidensis MR-1.	/pubmed/22319437	Feng X, Xu Y, Chen Y, Tang YJ.	PLoS Comput Biol. 2012 Feb;8(2):e1002376. Epub 2012 Feb 2.	PLoS Comput Biol. 2012	PubMed	citation	PMID:22319437	pubmed	22319437	create date:2012/02/10 | first author:Feng X
Developmental maturation of dynamic causal control signals in higher-order cognition: a neurocognitive network model.	/pubmed/22319436	Supekar K, Menon V.	PLoS Comput Biol. 2012 Feb;8(2):e1002374. Epub 2012 Feb 2.	PLoS Comput Biol. 2012	PubMed	citation	PMID:22319436	pubmed	22319436	create date:2012/02/10 | first author:Supekar K
Novel Approach to Meta-Analysis of Microarray Datasets Reveals Muscle Remodeling-related Drug Targets and Biomarkers in Duchenne Muscular Dystrophy.	/pubmed/22319435	Kotelnikova E, Shkrob MA, Pyatnitskiy MA, Ferlini A, Daraselia N.	PLoS Comput Biol. 2012 Feb;8(2):e1002365. Epub 2012 Feb 2.	PLoS Comput Biol. 2012	PubMed	citation	PMID:22319435	pubmed	22319435	create date:2012/02/10 | first author:Kotelnikova E
Viral proteins acquired from a host converge to simplified domain architectures.	/pubmed/22319434	Rappoport N, Linial M.	PLoS Comput Biol. 2012 Feb;8(2):e1002364. Epub 2012 Feb 2.	PLoS Comput Biol. 2012	PubMed	citation	PMID:22319434	pubmed	22319434	create date:2012/02/10 | first author:Rappoport N
OptCom: A Multi-Level Optimization Framework for the Metabolic Modeling and Analysis of Microbial Communities.	/pubmed/22319433	Zomorrodi AR, Maranas CD.	PLoS Comput Biol. 2012 Feb;8(2):e1002363. Epub 2012 Feb 2.	PLoS Comput Biol. 2012	PubMed	citation	PMID:22319433	pubmed	22319433	create date:2012/02/10 | first author:Zomorrodi AR
Early warning signals for critical transitions: a generalized modeling approach.	/pubmed/22319432	Lade SJ, Gross T.	PLoS Comput Biol. 2012 Feb;8(2):e1002360. Epub 2012 Feb 2.	PLoS Comput Biol. 2012	PubMed	citation	PMID:22319432	pubmed	22319432	create date:2012/02/10 | first author:Lade SJ
Stochastic De-repression of Rhodopsins in Single Photoreceptors of the Fly Retina.	/pubmed/22319431	Sood P, Johnston RJ Jr, Kussell E.	PLoS Comput Biol. 2012 Feb;8(2):e1002357. Epub 2012 Feb 2.	PLoS Comput Biol. 2012	PubMed	citation	PMID:22319431	pubmed	22319431	create date:2012/02/10 | first author:Sood P
Positive Evolutionary Selection of an HD Motif on Alzheimer Precursor Protein Orthologues Suggests a Functional Role.	/pubmed/22319430	Miklós I, Zádori Z.	PLoS Comput Biol. 2012 Feb;8(2):e1002356. Epub 2012 Feb 2.	PLoS Comput Biol. 2012	PubMed	citation	PMID:22319430	pubmed	22319430	create date:2012/02/10 | first author:Miklós I
In silico Experimentation of Glioma Microenvironment Development and Anti-tumor Therapy.	/pubmed/22319429	Wu Y, Lu Y, Chen W, Fu J, Fan R.	PLoS Comput Biol. 2012 Feb;8(2):e1002355. Epub 2012 Feb 2.	PLoS Comput Biol. 2012	PubMed	citation	PMID:22319429	pubmed	22319429	create date:2012/02/10 | first author:Wu Y
Human visual search does not maximize the post-saccadic probability of identifying targets.	/pubmed/22319428	Morvan C, Maloney LT.	PLoS Comput Biol. 2012 Feb;8(2):e1002342. Epub 2012 Feb 2.	PLoS Comput Biol. 2012	PubMed	citation	PMID:22319428	pubmed	22319428	create date:2012/02/10 | first author:Morvan C
A Review of 2011 for PLoS Computational Biology.	/pubmed/22291586	Dickin R, Hall CJ, Taylor LK, Collings AM, Nussinov R, Bourne PE.	PLoS Comput Biol. 2012 Jan;8(1):e1002387. Epub 2012 Jan 26. No abstract available.	PLoS Comput Biol. 2012	PubMed	citation	PMID:22291586	pubmed	22291586	create date:2012/02/01 | first author:Dickin R
Single sample expression-anchored mechanisms predict survival in head and neck cancer.	/pubmed/22291585	Yang X, Regan K, Huang Y, Zhang Q, Li J, Seiwert TY, Cohen EE, Xing HR, Lussier YA.	PLoS Comput Biol. 2012 Jan;8(1):e1002350. Epub 2012 Jan 26.	PLoS Comput Biol. 2012	PubMed	citation	PMID:22291585	pubmed	22291585	create date:2012/02/01 | first author:Yang X
Macro-level Modeling of the Response of C. elegans Reproduction to Chronic Heat Stress.	/pubmed/22291584	McMullen PD, Aprison EZ, Winter PB, Amaral LA, Morimoto RI, Ruvinsky I.	PLoS Comput Biol. 2012 Jan;8(1):e1002338. Epub 2012 Jan 26.	PLoS Comput Biol. 2012	PubMed	citation	PMID:22291584	pubmed	22291584	create date:2012/02/01 | first author:McMullen PD
Balancing Feed-Forward Excitation and Inhibition via Hebbian Inhibitory Synaptic Plasticity.	/pubmed/22291583	Luz Y, Shamir M.	PLoS Comput Biol. 2012 Jan;8(1):e1002334. Epub 2012 Jan 26.	PLoS Comput Biol. 2012	PubMed	citation	PMID:22291583	pubmed	22291583	create date:2012/02/01 | first author:Luz Y
A feedback quenched oscillator produces turing patterning with one diffuser.	/pubmed/22291582	Hsia J, Holtz WJ, Huang DC, Arcak M, Maharbiz MM.	PLoS Comput Biol. 2012 Jan;8(1):e1002331. Epub 2012 Jan 26.	PLoS Comput Biol. 2012	PubMed	citation	PMID:22291582	pubmed	22291582	create date:2012/02/01 | first author:Hsia J
Beyond statistical significance: implications of network structure on neuronal activity.	/pubmed/22291581	Vlachos I, Aertsen A, Kumar A.	PLoS Comput Biol. 2012 Jan;8(1):e1002311. Epub 2012 Jan 26.	PLoS Comput Biol. 2012	PubMed	citation	PMID:22291581	pubmed	22291581	create date:2012/02/01 | first author:Vlachos I
Computational and statistical analysis of protein mass spectrometry data.	/pubmed/22291580	Noble WS, Maccoss MJ.	PLoS Comput Biol. 2012 Jan;8(1):e1002296. Epub 2012 Jan 26.	PLoS Comput Biol. 2012	PubMed	citation	PMID:22291580	pubmed	22291580	create date:2012/02/01 | first author:Noble WS
Correction: a dynamic view of domain-motif interactions.	/pubmed/22291579	Akiva E, Friedlander G, Itzhaki Z, Margalit H.	PLoS Comput Biol. 2012 Jan;8(1). doi: 10.1371/annotation/2e21b1b9-46de-4cbe-a2a4-b4598d90d492. Epub 2012 Jan 23.	PLoS Comput Biol. 2012	PubMed	citation	PMID:22291579	pubmed	22291579	create date:2012/02/01 | first author:Akiva E
Protein design using continuous rotamers.	/pubmed/22279426	Gainza P, Roberts KE, Donald BR.	PLoS Comput Biol. 2012 Jan;8(1):e1002335. Epub 2012 Jan 12.	PLoS Comput Biol. 2012	PubMed	citation	PMID:22279426	pubmed	22279426	create date:2012/01/27 | first author:Gainza P
Prediction by promoter logic in bacterial quorum sensing.	/pubmed/22275861	Rai N, Anand R, Ramkumar K, Sreenivasan V, Dabholkar S, Venkatesh KV, Thattai M.	PLoS Comput Biol. 2012 Jan;8(1):e1002361. Epub 2012 Jan 19.	PLoS Comput Biol. 2012	PubMed	citation	PMID:22275861	pubmed	22275861	create date:2012/01/26 | first author:Rai N
HIV-1 Polymerase Inhibition by Nucleoside Analogs: Cellular- and Kinetic Parameters of Efficacy, Susceptibility and Resistance Selection.	/pubmed/22275860	von Kleist M, Metzner P, Marquet R, Schütte C.	PLoS Comput Biol. 2012 Jan;8(1):e1002359. Epub 2012 Jan 19.	PLoS Comput Biol. 2012	PubMed	citation	PMID:22275860	pubmed	22275860	create date:2012/01/26 | first author:von Kleist M
Membrane Properties and the Balance between Excitation and Inhibition Control Gamma-Frequency Oscillations Arising from Feedback Inhibition.	/pubmed/22275859	Economo MN, White JA.	PLoS Comput Biol. 2012 Jan;8(1):e1002354. Epub 2012 Jan 19.	PLoS Comput Biol. 2012	PubMed	citation	PMID:22275859	pubmed	22275859	create date:2012/01/26 | first author:Economo MN
A theory of rate coding control by intrinsic plasticity effects.	/pubmed/22275858	Naudé J, Paz JT, Berry H, Delord B.	PLoS Comput Biol. 2012 Jan;8(1):e1002349. Epub 2012 Jan 19.	PLoS Comput Biol. 2012	PubMed	citation	PMID:22275858	pubmed	22275858	create date:2012/01/26 | first author:Naudé J
Learning and Generalization under Ambiguity: An fMRI Study.	/pubmed/22275857	Chumbley JR, Flandin G, Bach DR, Daunizeau J, Fehr E, Dolan RJ, Friston KJ.	PLoS Comput Biol. 2012 Jan;8(1):e1002346. Epub 2012 Jan 19.	PLoS Comput Biol. 2012	PubMed	citation	PMID:22275857	pubmed	22275857	create date:2012/01/26 | first author:Chumbley JR
Senescent cells in growing tumors: population dynamics and cancer stem cells.	/pubmed/22275856	La Porta CA, Zapperi S, Sethna JP.	PLoS Comput Biol. 2012 Jan;8(1):e1002316. Epub 2012 Jan 19.	PLoS Comput Biol. 2012	PubMed	citation	PMID:22275856	pubmed	22275856	create date:2012/01/26 | first author:La Porta CA
Residual structures, conformational fluctuations, and electrostatic interactions in the synergistic folding of two intrinsically disordered proteins.	/pubmed/22253588	Zhang W, Ganguly D, Chen J.	PLoS Comput Biol. 2012 Jan;8(1):e1002353. Epub 2012 Jan 12.	PLoS Comput Biol. 2012	PubMed	citation	PMID:22253588	pubmed	22253588	create date:2012/01/19 | first author:Zhang W
Kinetic rate constant prediction supports the conformational selection mechanism of protein binding.	/pubmed/22253587	Moal IH, Bates PA.	PLoS Comput Biol. 2012 Jan;8(1):e1002351. Epub 2012 Jan 12.	PLoS Comput Biol. 2012	PubMed	citation	PMID:22253587	pubmed	22253587	create date:2012/01/19 | first author:Moal IH
Maximization of learning speed in the motor cortex due to neuronal redundancy.	/pubmed/22253586	Takiyama K, Okada M.	PLoS Comput Biol. 2012 Jan;8(1):e1002348. Epub 2012 Jan 12.	PLoS Comput Biol. 2012	PubMed	citation	PMID:22253586	pubmed	22253586	create date:2012/01/19 | first author:Takiyama K
Network Model of Immune Responses Reveals Key Effectors to Single and Co-infection Dynamics by a Respiratory Bacterium and a Gastrointestinal Helminth.	/pubmed/22253585	Thakar J, Pathak AK, Murphy L, Albert R, Cattadori IM.	PLoS Comput Biol. 2012 Jan;8(1):e1002345. Epub 2012 Jan 12.	PLoS Comput Biol. 2012	PubMed	citation	PMID:22253585	pubmed	22253585	create date:2012/01/19 | first author:Thakar J
Adjusting phenotypes by noise control.	/pubmed/22253584	Kim KH, Sauro HM.	PLoS Comput Biol. 2012 Jan;8(1):e1002344. Epub 2012 Jan 12.	PLoS Comput Biol. 2012	PubMed	citation	PMID:22253584	pubmed	22253584	create date:2012/01/19 | first author:Kim KH
A dynamic view of domain-motif interactions.	/pubmed/22253583	Akiva E, Friedlander G, Itzhaki Z, Margalit H.	PLoS Comput Biol. 2012 Jan;8(1):e1002341. Epub 2012 Jan 12.	PLoS Comput Biol. 2012	PubMed	citation	PMID:22253583	pubmed	22253583	create date:2012/01/19 | first author:Akiva E
Global analysis of small molecule binding to related protein targets.	/pubmed/22253582	Kruger FA, Overington JP.	PLoS Comput Biol. 2012 Jan;8(1):e1002333. Epub 2012 Jan 12.	PLoS Comput Biol. 2012	PubMed	citation	PMID:22253582	pubmed	22253582	create date:2012/01/19 | first author:Kruger FA
Lipid Exchange Mechanism of the Cholesteryl Ester Transfer Protein Clarified by Atomistic and Coarse-grained Simulations.	/pubmed/22253581	Koivuniemi A, Vuorela T, Kovanen PT, Vattulainen I, Hyvönen MT.	PLoS Comput Biol. 2012 Jan;8(1):e1002299. Epub 2012 Jan 12.	PLoS Comput Biol. 2012	PubMed	citation	PMID:22253581	pubmed	22253581	create date:2012/01/19 | first author:Koivuniemi A
Parsimonious Higher-Order Hidden Markov Models for Improved Array-CGH Analysis with Applications to Arabidopsis thaliana.	/pubmed/22253580	Seifert M, Gohr A, Strickert M, Grosse I.	PLoS Comput Biol. 2012 Jan;8(1):e1002286. Epub 2012 Jan 12.	PLoS Comput Biol. 2012	PubMed	citation	PMID:22253580	pubmed	22253580	create date:2012/01/19 | first author:Seifert M
A Viral Dynamic Model for Treatment Regimens with Direct-acting Antivirals for Chronic Hepatitis C Infection.	/pubmed/22241977	Adiwijaya BS, Kieffer TL, Henshaw J, Eisenhauer K, Kimko H, Alam JJ, Kauffman RS, Garg V.	PLoS Comput Biol. 2012 Jan;8(1):e1002339. Epub 2012 Jan 5.	PLoS Comput Biol. 2012	PubMed	citation	PMID:22241977	pubmed	22241977	create date:2012/01/14 | first author:Adiwijaya BS
A Mathematical Methodology for Determining the Temporal Order of Pathway Alterations Arising during Gliomagenesis.	/pubmed/22241976	Cheng YK, Beroukhim R, Levine RL, Mellinghoff IK, Holland EC, Michor F.	PLoS Comput Biol. 2012 Jan;8(1):e1002337. Epub 2012 Jan 5.	PLoS Comput Biol. 2012	PubMed	citation	PMID:22241976	pubmed	22241976	create date:2012/01/14 | first author:Cheng YK
A model of ant route navigation driven by scene familiarity.	/pubmed/22241975	Baddeley B, Graham P, Husbands P, Philippides A.	PLoS Comput Biol. 2012 Jan;8(1):e1002336. Epub 2012 Jan 5.	PLoS Comput Biol. 2012	PubMed	citation	PMID:22241975	pubmed	22241975	create date:2012/01/14 | first author:Baddeley B
Joint modelling of confounding factors and prominent genetic regulators provides increased accuracy in genetical genomics studies.	/pubmed/22241974	Fusi N, Stegle O, Lawrence ND.	PLoS Comput Biol. 2012 Jan;8(1):e1002330. Epub 2012 Jan 5.	PLoS Comput Biol. 2012	PubMed	citation	PMID:22241974	pubmed	22241974	create date:2012/01/14 | first author:Fusi N
Landscape epidemiology and control of pathogens with cryptic and long-distance dispersal: sudden oak death in northern californian forests.	/pubmed/22241973	Filipe JA, Cobb RC, Meentemeyer RK, Lee CA, Valachovic YS, Cook AR, Rizzo DM, Gilligan CA.	PLoS Comput Biol. 2012 Jan;8(1):e1002328. Epub 2012 Jan 5.	PLoS Comput Biol. 2012	PubMed	citation	PMID:22241973	pubmed	22241973	create date:2012/01/14 | first author:Filipe JA
Dopamine, affordance and active inference.	/pubmed/22241972	Friston KJ, Shiner T, Fitzgerald T, Galea JM, Adams R, Brown H, Dolan RJ, Moran R, Stephan KE, Bestmann S.	PLoS Comput Biol. 2012 Jan;8(1):e1002327. Epub 2012 Jan 5.	PLoS Comput Biol. 2012	PubMed	citation	PMID:22241972	pubmed	22241972	create date:2012/01/14 | first author:Friston KJ
Failure of Adaptive Self-Organized Criticality during Epileptic Seizure Attacks.	/pubmed/22241971	Meisel C, Storch A, Hallmeyer-Elgner S, Bullmore E, Gross T.	PLoS Comput Biol. 2012 Jan;8(1):e1002312. Epub 2012 Jan 5.	PLoS Comput Biol. 2012	PubMed	citation	PMID:22241971	pubmed	22241971	create date:2012/01/14 | first author:Meisel C
Multi-scale Inference of Interaction Rules in Animal Groups Using Bayesian Model Selection.	/pubmed/22241970	Mann RP, Perna A, Strömbom D, Garnett R, Herbert-Read JE, Sumpter DJ, Ward AJ.	PLoS Comput Biol. 2012 Jan;8(1):e1002308. Epub 2012 Jan 5.	PLoS Comput Biol. 2012	PubMed	citation	PMID:22241970	pubmed	22241970	create date:2012/01/14 | first author:Mann RP
Short conduction delays cause inhibition rather than excitation to favor synchrony in hybrid neuronal networks of the entorhinal cortex.	/pubmed/22241969	Wang S, Chandrasekaran L, Fernandez FR, White JA, Canavier CC.	PLoS Comput Biol. 2012 Jan;8(1):e1002306. Epub 2012 Jan 5.	PLoS Comput Biol. 2012	PubMed	citation	PMID:22241969	pubmed	22241969	create date:2012/01/14 | first author:Wang S
A dynamical model of oocyte maturation unveils precisely orchestrated meiotic decisions.	/pubmed/22238511	Pfeuty B, Bodart JF, Blossey R, Lefranc M.	PLoS Comput Biol. 2012 Jan;8(1):e1002329. Epub 2012 Jan 5.	PLoS Comput Biol. 2012	PubMed	citation	PMID:22238511	pubmed	22238511	create date:2012/01/13 | first author:Pfeuty B
Genetic co-occurrence network across sequenced microbes.	/pubmed/22219725	Kim PJ, Price ND.	PLoS Comput Biol. 2011 Dec;7(12):e1002340. Epub 2011 Dec 29.	PLoS Comput Biol. 2011	PubMed	citation	PMID:22219725	pubmed	22219725	create date:2012/01/06 | first author:Kim PJ
Radial and spiral stream formation in Proteus mirabilis colonies.	/pubmed/22219724	Xue C, Budrene EO, Othmer HG.	PLoS Comput Biol. 2011 Dec;7(12):e1002332. Epub 2011 Dec 29.	PLoS Comput Biol. 2011	PubMed	citation	PMID:22219724	pubmed	22219724	create date:2012/01/06 | first author:Xue C
Using multiple microenvironments to find similar ligand-binding sites: application to kinase inhibitor binding.	/pubmed/22219723	Liu T, Altman RB.	PLoS Comput Biol. 2011 Dec;7(12):e1002326. Epub 2011 Dec 29.	PLoS Comput Biol. 2011	PubMed	citation	PMID:22219723	pubmed	22219723	create date:2012/01/06 | first author:Liu T
The rates of protein synthesis and degradation account for the differential response of neurons to spaced and massed training protocols.	/pubmed/22219722	Naqib F, Farah CA, Pack CC, Sossin WS.	PLoS Comput Biol. 2011 Dec;7(12):e1002324. Epub 2011 Dec 29.	PLoS Comput Biol. 2011	PubMed	citation	PMID:22219722	pubmed	22219722	create date:2012/01/06 | first author:Naqib F
Prediction of drug combinations by integrating molecular and pharmacological data.	/pubmed/22219721	Zhao XM, Iskar M, Zeller G, Kuhn M, Noort V, Bork P.	PLoS Comput Biol. 2011 Dec;7(12):e1002323. Epub 2011 Dec 29.	PLoS Comput Biol. 2011	PubMed	citation	PMID:22219721	pubmed	22219721	create date:2012/01/06 | first author:Zhao XM
Evidence for sequential and increasing activation of replication origins along replication timing gradients in the human genome.	/pubmed/22219720	Guilbaud G, Rappailles A, Baker A, Chen CL, Arneodo A, Goldar A, d'Aubenton-Carafa Y, Thermes C, Audit B, Hyrien O.	PLoS Comput Biol. 2011 Dec;7(12):e1002322. Epub 2011 Dec 29.	PLoS Comput Biol. 2011	PubMed	citation	PMID:22219720	pubmed	22219720	create date:2012/01/06 | first author:Guilbaud G
Title	URL	Description	Details	ShortDetails	Resource	Type	Identifiers	Db	EntrezUID	Properties
Spatial guilds in the serengeti food web revealed by a bayesian group model.	/pubmed/22219719	Baskerville EB, Dobson AP, Bedford T, Allesina S, Anderson TM, Pascual M.	PLoS Comput Biol. 2011 Dec;7(12):e1002321. Epub 2011 Dec 29.	PLoS Comput Biol. 2011	PubMed	citation	PMID:22219719	pubmed	22219719	create date:2012/01/06 | first author:Baskerville EB
Recovering protein-protein and domain-domain interactions from aggregation of IP-MS proteomics of coregulator complexes.	/pubmed/22219718	Mazloom AR, Dannenfelser R, Clark NR, Grigoryan AV, Linder KM, Cardozo TJ, Bond JC, Boran AD, Iyengar R, Malovannaya A, Lanz RB, Ma'ayan A.	PLoS Comput Biol. 2011 Dec;7(12):e1002319. Epub 2011 Dec 29.	PLoS Comput Biol. 2011	PubMed	citation	PMID:22219718	pubmed	22219718	create date:2012/01/06 | first author:Mazloom AR
Probabilistic inference in general graphical models through sampling in stochastic networks of spiking neurons.	/pubmed/22219717	Pecevski D, Buesing L, Maass W.	PLoS Comput Biol. 2011 Dec;7(12):e1002294. Epub 2011 Dec 15.	PLoS Comput Biol. 2011	PubMed	citation	PMID:22219717	pubmed	22219717	create date:2012/01/06 | first author:Pecevski D
Of toasters and molecular ticker tapes.	/pubmed/22219716	Kording KP.	PLoS Comput Biol. 2011 Dec;7(12):e1002291. Epub 2011 Dec 29.	PLoS Comput Biol. 2011	PubMed	citation	PMID:22219716	pubmed	22219716	create date:2012/01/06 | first author:Kording KP
Integrating bioinformatics tools to handle glycosylation.	/pubmed/22219715	Mazola Y, Chinea G, Musacchio A.	PLoS Comput Biol. 2011 Dec;7(12):e1002285. Epub 2011 Dec 29. No abstract available.	PLoS Comput Biol. 2011	PubMed	citation	PMID:22219715	pubmed	22219715	create date:2012/01/06 | first author:Mazola Y
Joint ancestry and association testing in admixed individuals.	/pubmed/22216000	Shriner D, Adeyemo A, Rotimi CN.	PLoS Comput Biol. 2011 Dec;7(12):e1002325. Epub 2011 Dec 22.	PLoS Comput Biol. 2011	PubMed	citation	PMID:22216000	pubmed	22216000	create date:2012/01/05 | first author:Shriner D
Genome comparison of human and non-human malaria parasites reveals species subset-specific genes potentially linked to human disease.	/pubmed/22215999	Frech C, Chen N.	PLoS Comput Biol. 2011 Dec;7(12):e1002320. Epub 2011 Dec 22.	PLoS Comput Biol. 2011	PubMed	citation	PMID:22215999	pubmed	22215999	create date:2012/01/05 | first author:Frech C
The FGGY carbohydrate kinase family: insights into the evolution of functional specificities.	/pubmed/22215998	Zhang Y, Zagnitko O, Rodionova I, Osterman A, Godzik A.	PLoS Comput Biol. 2011 Dec;7(12):e1002318. Epub 2011 Dec 22.	PLoS Comput Biol. 2011	PubMed	citation	PMID:22215998	pubmed	22215998	create date:2012/01/05 | first author:Zhang Y
Two birds with one stone? Possible dual-targeting H1N1 inhibitors from traditional Chinese medicine.	/pubmed/22215997	Chang SS, Huang HJ, Chen CY.	PLoS Comput Biol. 2011 Dec;7(12):e1002315. Epub 2011 Dec 22.	PLoS Comput Biol. 2011	PubMed	citation	PMID:22215997	pubmed	22215997	create date:2012/01/05 | first author:Chang SS
Emergent behaviors from a cellular automaton model for invasive tumor growth in heterogeneous microenvironments.	/pubmed/22215996	Jiao Y, Torquato S.	PLoS Comput Biol. 2011 Dec;7(12):e1002314. Epub 2011 Dec 22.	PLoS Comput Biol. 2011	PubMed	citation	PMID:22215996	pubmed	22215996	create date:2012/01/05 | first author:Jiao Y
Balanced synaptic input shapes the correlation between neural spike trains.	/pubmed/22215995	Litwin-Kumar A, Oswald AM, Urban NN, Doiron B.	PLoS Comput Biol. 2011 Dec;7(12):e1002305. Epub 2011 Dec 22.	PLoS Comput Biol. 2011	PubMed	citation	PMID:22215995	pubmed	22215995	create date:2012/01/05 | first author:Litwin-Kumar A
Combinatorial binding in human and mouse embryonic stem cells identifies conserved enhancers active in early embryonic development.	/pubmed/22215994	Göke J, Jung M, Behrens S, Chavez L, O'Keeffe S, Timmermann B, Lehrach H, Adjaye J, Vingron M.	PLoS Comput Biol. 2011 Dec;7(12):e1002304. Epub 2011 Dec 22.	PLoS Comput Biol. 2011	PubMed	citation	PMID:22215994	pubmed	22215994	create date:2012/01/05 | first author:Göke J
Systematic search for recipes to generate induced pluripotent stem cells.	/pubmed/22215993	Chang R, Shoemaker R, Wang W.	PLoS Comput Biol. 2011 Dec;7(12):e1002300. Epub 2011 Dec 22.	PLoS Comput Biol. 2011	PubMed	citation	PMID:22215993	pubmed	22215993	create date:2012/01/05 | first author:Chang R
Modeling brain resonance phenomena using a neural mass model.	/pubmed/22215992	Spiegler A, Knösche TR, Schwab K, Haueisen J, Atay FM.	PLoS Comput Biol. 2011 Dec;7(12):e1002298. Epub 2011 Dec 22.	PLoS Comput Biol. 2011	PubMed	citation	PMID:22215992	pubmed	22215992	create date:2012/01/05 | first author:Spiegler A
Robust signal processing in living cells.	/pubmed/22215991	Steuer R, Waldherr S, Sourjik V, Kollmann M.	PLoS Comput Biol. 2011 Nov;7(11):e1002218. Epub 2011 Nov 17.	PLoS Comput Biol. 2011	PubMed	citation	PMID:22215991	pubmed	22215991	create date:2012/01/05 | first author:Steuer R
Role of histone tails in structural stability of the nucleosome.	/pubmed/22207822	Biswas M, Voltz K, Smith JC, Langowski J.	PLoS Comput Biol. 2011 Dec;7(12):e1002279. Epub 2011 Dec 15.	PLoS Comput Biol. 2011	PubMed	citation	PMID:22207822	pubmed	22207822	create date:2011/12/31 | first author:Biswas M
Switches, excitable responses and oscillations in the Ring1B/Bmi1 ubiquitination system.	/pubmed/22194680	Nguyen LK, Muñoz-García J, Maccario H, Ciechanover A, Kolch W, Kholodenko BN.	PLoS Comput Biol. 2011 Dec;7(12):e1002317. Epub 2011 Dec 15.	PLoS Comput Biol. 2011	PubMed	citation	PMID:22194680	pubmed	22194680	create date:2011/12/24 | first author:Nguyen LK
Increased vulnerability of human ventricle to re-entrant excitation in hERG-linked variant 1 short QT syndrome.	/pubmed/22194679	Adeniran I, McPate MJ, Witchel HJ, Hancox JC, Zhang H.	PLoS Comput Biol. 2011 Dec;7(12):e1002313. Epub 2011 Dec 15.	PLoS Comput Biol. 2011	PubMed	citation	PMID:22194679	pubmed	22194679	create date:2011/12/24 | first author:Adeniran I
Translating clinical findings into knowledge in drug safety evaluation--drug induced liver injury prediction system (DILIps).	/pubmed/22194678	Liu Z, Shi Q, Ding D, Kelly R, Fang H, Tong W.	PLoS Comput Biol. 2011 Dec;7(12):e1002310. Epub 2011 Dec 15.	PLoS Comput Biol. 2011	PubMed	citation	PMID:22194678	pubmed	22194678	create date:2011/12/24 | first author:Liu Z
Tuning the mammalian circadian clock: robust synergy of two loops.	/pubmed/22194677	Relógio A, Westermark PO, Wallach T, Schellenberg K, Kramer A, Herzel H.	PLoS Comput Biol. 2011 Dec;7(12):e1002309. Epub 2011 Dec 15.	PLoS Comput Biol. 2011	PubMed	citation	PMID:22194677	pubmed	22194677	create date:2011/12/24 | first author:Relógio A
A hierarchical neuronal model for generation and online recognition of birdsongs.	/pubmed/22194676	Yildiz IB, Kiebel SJ.	PLoS Comput Biol. 2011 Dec;7(12):e1002303. Epub 2011 Dec 15.	PLoS Comput Biol. 2011	PubMed	citation	PMID:22194676	pubmed	22194676	create date:2011/12/24 | first author:Yildiz IB
Predictability of evolutionary trajectories in fitness landscapes.	/pubmed/22194675	Lobkovsky AE, Wolf YI, Koonin EV.	PLoS Comput Biol. 2011 Dec;7(12):e1002302. Epub 2011 Dec 15.	PLoS Comput Biol. 2011	PubMed	citation	PMID:22194675	pubmed	22194675	create date:2011/12/24 | first author:Lobkovsky AE
Mathematical model of viral kinetics in vitro estimates the number of E2-CD81 complexes necessary for hepatitis C virus entry.	/pubmed/22174670	Padmanabhan P, Dixit NM.	PLoS Comput Biol. 2011 Dec;7(12):e1002307. Epub 2011 Dec 8.	PLoS Comput Biol. 2011	PubMed	citation	PMID:22174670	pubmed	22174670	create date:2011/12/17 | first author:Padmanabhan P
Coherent conformational degrees of freedom as a structural basis for allosteric communication.	/pubmed/22174669	Mitternacht S, Berezovsky IN.	PLoS Comput Biol. 2011 Dec;7(12):e1002301. Epub 2011 Dec 8.	PLoS Comput Biol. 2011	PubMed	citation	PMID:22174669	pubmed	22174669	create date:2011/12/17 | first author:Mitternacht S
Information routing driven by background chatter in a signaling network.	/pubmed/22174668	Domedel-Puig N, Rué P, Pons AJ, García-Ojalvo J.	PLoS Comput Biol. 2011 Dec;7(12):e1002297. Epub 2011 Dec 8.	PLoS Comput Biol. 2011	PubMed	citation	PMID:22174668	pubmed	22174668	create date:2011/12/17 | first author:Domedel-Puig N
Structural insights into the inhibition of cytosolic 5'-nucleotidase II (cN-II) by ribonucleoside 5'-monophosphate analogues.	/pubmed/22174667	Gallier F, Lallemand P, Meurillon M, Jordheim LP, Dumontet C, Périgaud C, Lionne C, Peyrottes S, Chaloin L.	PLoS Comput Biol. 2011 Dec;7(12):e1002295. Epub 2011 Dec 8.	PLoS Comput Biol. 2011	PubMed	citation	PMID:22174667	pubmed	22174667	create date:2011/12/17 | first author:Gallier F
A whole-body model for glycogen regulation reveals a critical role for substrate cycling in maintaining blood glucose homeostasis.	/pubmed/22163177	Xu K, Morgan KT, Todd Gehris A, Elston TC, Gomez SM.	PLoS Comput Biol. 2011 Dec;7(12):e1002272. Epub 2011 Dec 1.	PLoS Comput Biol. 2011	PubMed	citation	PMID:22163177	pubmed	22163177	create date:2011/12/14 | first author:Xu K
A tale of two stories: astrocyte regulation of synaptic depression and facilitation.	/pubmed/22162957	De Pittà M, Volman V, Berry H, Ben-Jacob E.	PLoS Comput Biol. 2011 Dec;7(12):e1002293. Epub 2011 Dec 1.	PLoS Comput Biol. 2011	PubMed	citation	PMID:22162957	pubmed	22162957	create date:2011/12/14 | first author:De Pittà M
Estimated comparative integration hotspots identify different behaviors of retroviral gene transfer vectors.	/pubmed/22144885	Ambrosi A, Glad IK, Pellin D, Cattoglio C, Mavilio F, Di Serio C, Frigessi A.	PLoS Comput Biol. 2011 Dec;7(12):e1002292. Epub 2011 Dec 1.	PLoS Comput Biol. 2011	PubMed	citation	PMID:22144885	pubmed	22144885	create date:2011/12/07 | first author:Ambrosi A
Dynamics of mutant cells in hierarchical organized tissues.	/pubmed/22144884	Werner B, Dingli D, Lenaerts T, Pacheco JM, Traulsen A.	PLoS Comput Biol. 2011 Dec;7(12):e1002290. Epub 2011 Dec 1.	PLoS Comput Biol. 2011	PubMed	citation	PMID:22144884	pubmed	22144884	create date:2011/12/07 | first author:Werner B
Modelling the spread of HIV immune escape mutants in a vaccinated population.	/pubmed/22144883	Fryer HR, McLean AR.	PLoS Comput Biol. 2011 Dec;7(12):e1002289. Epub 2011 Dec 1.	PLoS Comput Biol. 2011	PubMed	citation	PMID:22144883	pubmed	22144883	create date:2011/12/07 | first author:Fryer HR
Chemotaxis when bacteria remember: drift versus diffusion.	/pubmed/22144882	Chatterjee S, da Silveira RA, Kafri Y.	PLoS Comput Biol. 2011 Dec;7(12):e1002283. Epub 2011 Dec 1.	PLoS Comput Biol. 2011	PubMed	citation	PMID:22144882	pubmed	22144882	create date:2011/12/07 | first author:Chatterjee S
Genomics and privacy: implications of the new reality of closed data for the field.	/pubmed/22144881	Greenbaum D, Sboner A, Mu XJ, Gerstein M.	PLoS Comput Biol. 2011 Dec;7(12):e1002278. Epub 2011 Dec 1.	PLoS Comput Biol. 2011	PubMed	citation	PMID:22144881	pubmed	22144881	create date:2011/12/07 | first author:Greenbaum D
Computational mass spectrometry-based proteomics.	/pubmed/22144880	Käll L, Vitek O.	PLoS Comput Biol. 2011 Dec;7(12):e1002277. Epub 2011 Dec 1. No abstract available.	PLoS Comput Biol. 2011	PubMed	citation	PMID:22144880	pubmed	22144880	create date:2011/12/07 | first author:Käll L
BeadArray expression analysis using bioconductor.	/pubmed/22144879	Ritchie ME, Dunning MJ, Smith ML, Shi W, Lynch AG.	PLoS Comput Biol. 2011 Dec;7(12):e1002276. Epub 2011 Dec 1.	PLoS Comput Biol. 2011	PubMed	citation	PMID:22144879	pubmed	22144879	create date:2011/12/07 | first author:Ritchie ME
Multiscale modeling of red blood cell mechanics and blood flow in malaria.	/pubmed/22144878	Fedosov DA, Lei H, Caswell B, Suresh S, Karniadakis GE.	PLoS Comput Biol. 2011 Dec;7(12):e1002270. Epub 2011 Dec 1.	PLoS Comput Biol. 2011	PubMed	citation	PMID:22144878	pubmed	22144878	create date:2011/12/07 | first author:Fedosov DA
Identifying single copy orthologs in Metazoa.	/pubmed/22144877	Creevey CJ, Muller J, Doerks T, Thompson JD, Arendt D, Bork P.	PLoS Comput Biol. 2011 Dec;7(12):e1002269. Epub 2011 Dec 1.	PLoS Comput Biol. 2011	PubMed	citation	PMID:22144877	pubmed	22144877	create date:2011/12/07 | first author:Creevey CJ
Dominant glint based prey localization in horseshoe bats: a possible strategy for noise rejection.	/pubmed/22144876	Vanderelst D, Reijniers J, Firzlaff U, Peremans H.	PLoS Comput Biol. 2011 Dec;7(12):e1002268. Epub 2011 Dec 1.	PLoS Comput Biol. 2011	PubMed	citation	PMID:22144876	pubmed	22144876	create date:2011/12/07 | first author:Vanderelst D
Validation of skeletal muscle cis-regulatory module predictions reveals nucleotide composition bias in functional enhancers.	/pubmed/22144875	Kwon AT, Chou AY, Arenillas DJ, Wasserman WW.	PLoS Comput Biol. 2011 Dec;7(12):e1002256. Epub 2011 Dec 1.	PLoS Comput Biol. 2011	PubMed	citation	PMID:22144875	pubmed	22144875	create date:2011/12/07 | first author:Kwon AT
Comparative microbial modules resource: generation and visualization of multi-species biclusters.	/pubmed/22144874	Kacmarczyk T, Waltman P, Bate A, Eichenberger P, Bonneau R.	PLoS Comput Biol. 2011 Dec;7(12):e1002228. Epub 2011 Dec 1.	PLoS Comput Biol. 2011	PubMed	citation	PMID:22144874	pubmed	22144874	create date:2011/12/07 | first author:Kacmarczyk T
Genome majority vote improves gene predictions.	/pubmed/22131910	Wall ME, Raghavan S, Cohn JD, Dunbar J.	PLoS Comput Biol. 2011 Nov;7(11):e1002284. Epub 2011 Nov 17.	PLoS Comput Biol. 2011	PubMed	citation	PMID:22131910	pubmed	22131910	create date:2011/12/02 | first author:Wall ME
Deciphering the Arginine-binding preferences at the substrate-binding groove of Ser/Thr kinases by computational surface mapping.	/pubmed/22125489	Ben-Shimon A, Niv MY.	PLoS Comput Biol. 2011 Nov;7(11):e1002288. Epub 2011 Nov 17.	PLoS Comput Biol. 2011	PubMed	citation	PMID:22125489	pubmed	22125489	create date:2011/11/30 | first author:Ben-Shimon A
Replication pauses of the wild-type and mutant mitochondrial DNA polymerase gamma: a simulation study.	/pubmed/22125488	Song Z, Cao Y, Samuels DC.	PLoS Comput Biol. 2011 Nov;7(11):e1002287. Epub 2011 Nov 17.	PLoS Comput Biol. 2011	PubMed	citation	PMID:22125488	pubmed	22125488	create date:2011/11/30 | first author:Song Z
Collective animal behavior from Bayesian estimation and probability matching.	/pubmed/22125487	Pérez-Escudero A, de Polavieja GG.	PLoS Comput Biol. 2011 Nov;7(11):e1002282. Epub 2011 Nov 17.	PLoS Comput Biol. 2011	PubMed	citation	PMID:22125487	pubmed	22125487	create date:2011/11/30 | first author:Pérez-Escudero A
Sparse gamma rhythms arising through clustering in adapting neuronal networks.	/pubmed/22125486	Kilpatrick ZP, Ermentrout B.	PLoS Comput Biol. 2011 Nov;7(11):e1002281. Epub 2011 Nov 17.	PLoS Comput Biol. 2011	PubMed	citation	PMID:22125486	pubmed	22125486	create date:2011/11/30 | first author:Kilpatrick ZP
Optimizing experimental design for comparing models of brain function.	/pubmed/22125485	Daunizeau J, Preuschoff K, Friston K, Stephan K.	PLoS Comput Biol. 2011 Nov;7(11):e1002280. Epub 2011 Nov 17.	PLoS Comput Biol. 2011	PubMed	citation	PMID:22125485	pubmed	22125485	create date:2011/11/30 | first author:Daunizeau J
Gene expression divergence is coupled to evolution of DNA structure in coding regions.	/pubmed/22125484	Dai Z, Dai X.	PLoS Comput Biol. 2011 Nov;7(11):e1002275. Epub 2011 Nov 17.	PLoS Comput Biol. 2011	PubMed	citation	PMID:22125484	pubmed	22125484	create date:2011/11/30 | first author:Dai Z
Virus replication strategies and the critical CTL numbers required for the control of infection.	/pubmed/22125483	Yates AJ, Van Baalen M, Antia R.	PLoS Comput Biol. 2011 Nov;7(11):e1002274. Epub 2011 Nov 17.	PLoS Comput Biol. 2011	PubMed	citation	PMID:22125483	pubmed	22125483	create date:2011/11/30 | first author:Yates AJ
Speed, sensitivity, and bistability in auto-activating signaling circuits.	/pubmed/22125482	Hermsen R, Erickson DW, Hwa T.	PLoS Comput Biol. 2011 Nov;7(11):e1002265. Epub 2011 Nov 17.	PLoS Comput Biol. 2011	PubMed	citation	PMID:22125482	pubmed	22125482	create date:2011/11/30 | first author:Hermsen R
PLoS Computational Biology Conference Postcards from ISMB/ECCB 2011.	/pubmed/22125481	Madrigal P, Sela N, Lin SM.	PLoS Comput Biol. 2011 Nov;7(11):e1002259. Epub 2011 Nov 17. No abstract available.	PLoS Comput Biol. 2011	PubMed	citation	PMID:22125481	pubmed	22125481	create date:2011/11/30 | first author:Madrigal P
Title	URL	Description	Details	ShortDetails	Resource	Type	Identifiers	Db	EntrezUID	Properties
Significance of input correlations in striatal function.	/pubmed/22125480	Yim MY, Aertsen A, Kumar A.	PLoS Comput Biol. 2011 Nov;7(11):e1002254. Epub 2011 Nov 17.	PLoS Comput Biol. 2011	PubMed	citation	PMID:22125480	pubmed	22125480	create date:2011/11/30 | first author:Yim MY
The what and where of adding channel noise to the Hodgkin-Huxley equations.	/pubmed/22125479	Goldwyn JH, Shea-Brown E.	PLoS Comput Biol. 2011 Nov;7(11):e1002247. Epub 2011 Nov 17.	PLoS Comput Biol. 2011	PubMed	citation	PMID:22125479	pubmed	22125479	create date:2011/11/30 | first author:Goldwyn JH
Phosphorylation of the Arp2 subunit relieves auto-inhibitory interactions for Arp2/3 complex activation.	/pubmed/22125478	Narayanan A, LeClaire LL 3rd, Barber DL, Jacobson MP.	PLoS Comput Biol. 2011 Nov;7(11):e1002226. Epub 2011 Nov 10.	PLoS Comput Biol. 2011	PubMed	citation	PMID:22125478	pubmed	22125478	create date:2011/11/30 | first author:Narayanan A
Construction and analysis of an integrated regulatory network derived from high-throughput sequencing data.	/pubmed/22125477	Cheng C, Yan KK, Hwang W, Qian J, Bhardwaj N, Rozowsky J, Lu ZJ, Niu W, Alves P, Kato M, Snyder M, Gerstein M.	PLoS Comput Biol. 2011 Nov;7(11):e1002190. Epub 2011 Nov 17.	PLoS Comput Biol. 2011	PubMed	citation	PMID:22125477	pubmed	22125477	create date:2011/11/30 | first author:Cheng C
Reversible and noisy progression towards a commitment point enables adaptable and reliable cellular decision-making.	/pubmed/22102806	Kuchina A, Espinar L, Garcia-Ojalvo J, Süel GM.	PLoS Comput Biol. 2011 Nov;7(11):e1002273. doi: 10.1371/journal.pcbi.1002273. Epub 2011 Nov 10.	PLoS Comput Biol. 2011	PubMed	citation	PMID:22102806	pubmed	22102806	create date:2011/11/22 | first author:Kuchina A
A density-dependent switch drives stochastic clustering and polarization of signaling molecules.	/pubmed/22102805	Jilkine A, Angenent SB, Wu LF, Altschuler SJ.	PLoS Comput Biol. 2011 Nov;7(11):e1002271. doi: 10.1371/journal.pcbi.1002271. Epub 2011 Nov 10.	PLoS Comput Biol. 2011	PubMed	citation	PMID:22102805	pubmed	22102805	create date:2011/11/22 | first author:Jilkine A
Dynamical and structural analysis of a T cell survival network identifies novel candidate therapeutic targets for large granular lymphocyte leukemia.	/pubmed/22102804	Saadatpour A, Wang RS, Liao A, Liu X, Loughran TP, Albert I, Albert R.	PLoS Comput Biol. 2011 Nov;7(11):e1002267. doi: 10.1371/journal.pcbi.1002267. Epub 2011 Nov 10.	PLoS Comput Biol. 2011	PubMed	citation	PMID:22102804	pubmed	22102804	create date:2011/11/22 | first author:Saadatpour A
Representational switching by dynamical reorganization of attractor structure in a network model of the prefrontal cortex.	/pubmed/22102803	Katori Y, Sakamoto K, Saito N, Tanji J, Mushiake H, Aihara K.	PLoS Comput Biol. 2011 Nov;7(11):e1002266. doi: 10.1371/journal.pcbi.1002266. Epub 2011 Nov 10.	PLoS Comput Biol. 2011	PubMed	citation	PMID:22102803	pubmed	22102803	create date:2011/11/22 | first author:Katori Y
Stochastic delay accelerates signaling in gene networks.	/pubmed/22102802	Josić K, López JM, Ott W, Shiau L, Bennett MR.	PLoS Comput Biol. 2011 Nov;7(11):e1002264. doi: 10.1371/journal.pcbi.1002264. Epub 2011 Nov 10.	PLoS Comput Biol. 2011	PubMed	citation	PMID:22102802	pubmed	22102802	create date:2011/11/22 | first author:Josić K
Computational modeling and analysis of insulin induced eukaryotic translation initiation.	/pubmed/22102801	Lequieu J, Chakrabarti A, Nayak S, Varner JD.	PLoS Comput Biol. 2011 Nov;7(11):e1002263. doi: 10.1371/journal.pcbi.1002263. Epub 2011 Nov 10.	PLoS Comput Biol. 2011	PubMed	citation	PMID:22102801	pubmed	22102801	create date:2011/11/22 | first author:Lequieu J
Identification of biochemical network modules based on shortest retroactive distances.	/pubmed/22102800	Sridharan GV, Hassoun S, Lee K.	PLoS Comput Biol. 2011 Nov;7(11):e1002262. doi: 10.1371/journal.pcbi.1002262. Epub 2011 Nov 10.	PLoS Comput Biol. 2011	PubMed	citation	PMID:22102800	pubmed	22102800	create date:2011/11/22 | first author:Sridharan GV
Trade-offs and constraints in allosteric sensing.	/pubmed/22096453	Martins BM, Swain PS.	PLoS Comput Biol. 2011 Nov;7(11):e1002261. Epub 2011 Nov 3.	PLoS Comput Biol. 2011	PubMed	citation	PMID:22096453	pubmed	22096453	create date:2011/11/19 | first author:Martins BM
Neural dynamics as sampling: a model for stochastic computation in recurrent networks of spiking neurons.	/pubmed/22096452	Buesing L, Bill J, Nessler B, Maass W.	PLoS Comput Biol. 2011 Nov;7(11):e1002211. Epub 2011 Nov 3.	PLoS Comput Biol. 2011	PubMed	citation	PMID:22096452	pubmed	22096452	create date:2011/11/19 | first author:Buesing L
Stability properties of underdominance in finite subdivided populations.	/pubmed/22072956	Altrock PM, Traulsen A, Reed FA.	PLoS Comput Biol. 2011 Nov;7(11):e1002260. doi: 10.1371/journal.pcbi.1002260. Epub 2011 Nov 3.	PLoS Comput Biol. 2011	PubMed	citation	PMID:22072956	pubmed	22072956	create date:2011/11/11 | first author:Altrock PM
Interspecies translation of disease networks increases robustness and predictive accuracy.	/pubmed/22072955	Anvar SY, Tucker A, Vinciotti V, Venema A, van Ommen GJ, van der Maarel SM, Raz V, 't Hoen PA.	PLoS Comput Biol. 2011 Nov;7(11):e1002258. doi: 10.1371/journal.pcbi.1002258. Epub 2011 Nov 3.	PLoS Comput Biol. 2011	PubMed	citation	PMID:22072955	pubmed	22072955	create date:2011/11/11 | first author:Anvar SY
The statistics of bulk segregant analysis using next generation sequencing.	/pubmed/22072954	Magwene PM, Willis JH, Kelly JK.	PLoS Comput Biol. 2011 Nov;7(11):e1002255. doi: 10.1371/journal.pcbi.1002255. Epub 2011 Nov 3.	PLoS Comput Biol. 2011	PubMed	citation	PMID:22072954	pubmed	22072954	create date:2011/11/11 | first author:Magwene PM
Learning the optimal control of coordinated eye and head movements.	/pubmed/22072953	Saeb S, Weber C, Triesch J.	PLoS Comput Biol. 2011 Nov;7(11):e1002253. doi: 10.1371/journal.pcbi.1002253. Epub 2011 Nov 3.	PLoS Comput Biol. 2011	PubMed	citation	PMID:22072953	pubmed	22072953	create date:2011/11/11 | first author:Saeb S
High degree of heterogeneity in Alzheimer's disease progression patterns.	/pubmed/22072952	Komarova NL, Thalhauser CJ.	PLoS Comput Biol. 2011 Nov;7(11):e1002251. doi: 10.1371/journal.pcbi.1002251. Epub 2011 Nov 3.	PLoS Comput Biol. 2011	PubMed	citation	PMID:22072952	pubmed	22072952	create date:2011/11/11 | first author:Komarova NL
How landscape heterogeneity frames optimal diffusivity in searching processes.	/pubmed/22072951	Raposo EP, Bartumeus F, da Luz MG, Ribeiro-Neto PJ, Souza TA, Viswanathan GM.	PLoS Comput Biol. 2011 Nov;7(11):e1002233. doi: 10.1371/journal.pcbi.1002233. Epub 2011 Nov 3.	PLoS Comput Biol. 2011	PubMed	citation	PMID:22072951	pubmed	22072951	create date:2011/11/11 | first author:Raposo EP
Transcriptomic coordination in the human metabolic network reveals links between n-3 fat intake, adipose tissue gene expression and metabolic health.	/pubmed/22072950	Morine MJ, Tierney AC, van Ommen B, Daniel H, Toomey S, Gjelstad IM, Gormley IC, Pérez-Martinez P, Drevon CA, López-Miranda J, Roche HM.	PLoS Comput Biol. 2011 Nov;7(11):e1002223. doi: 10.1371/journal.pcbi.1002223. Epub 2011 Nov 3.	PLoS Comput Biol. 2011	PubMed	citation	PMID:22072950	pubmed	22072950	create date:2011/11/11 | first author:Morine MJ
Metabolic regulation in progression to autoimmune diabetes.	/pubmed/22046124	Sysi-Aho M, Ermolov A, Gopalacharyulu PV, Tripathi A, Seppänen-Laakso T, Maukonen J, Mattila I, Ruohonen ST, Vähätalo L, Yetukuri L, Härkönen T, Lindfors E, Nikkilä J, Ilonen J, Simell O, Saarela M, Knip M, Kaski S, Savontaus E, Orešič M.	PLoS Comput Biol. 2011 Oct;7(10):e1002257. Epub 2011 Oct 27.	PLoS Comput Biol. 2011	PubMed	citation	PMID:22046124	pubmed	22046124	create date:2011/11/03 | first author:Sysi-Aho M
A sparse coding model with synaptically local plasticity and spiking neurons can account for the diverse shapes of V1 simple cell receptive fields.	/pubmed/22046123	Zylberberg J, Murphy JT, DeWeese MR.	PLoS Comput Biol. 2011 Oct;7(10):e1002250. Epub 2011 Oct 27.	PLoS Comput Biol. 2011	PubMed	citation	PMID:22046123	pubmed	22046123	create date:2011/11/03 | first author:Zylberberg J
Second order dimensionality reduction using minimum and maximum mutual information models.	/pubmed/22046122	Fitzgerald JD, Rowekamp RJ, Sincich LC, Sharpee TO.	PLoS Comput Biol. 2011 Oct;7(10):e1002249. Epub 2011 Oct 27.	PLoS Comput Biol. 2011	PubMed	citation	PMID:22046122	pubmed	22046122	create date:2011/11/03 | first author:Fitzgerald JD
LTS and FS inhibitory interneurons, short-term synaptic plasticity, and cortical circuit dynamics.	/pubmed/22046121	Hayut I, Fanselow EE, Connors BW, Golomb D.	PLoS Comput Biol. 2011 Oct;7(10):e1002248. Epub 2011 Oct 27.	PLoS Comput Biol. 2011	PubMed	citation	PMID:22046121	pubmed	22046121	create date:2011/11/03 | first author:Hayut I
Unbiased simulations reveal the inward-facing conformation of the human serotonin transporter and Na(+) ion release.	/pubmed/22046120	Koldsø H, Noer P, Grouleff J, Autzen HE, Sinning S, Schiøtt B.	PLoS Comput Biol. 2011 Oct;7(10):e1002246. Epub 2011 Oct 27.	PLoS Comput Biol. 2011	PubMed	citation	PMID:22046120	pubmed	22046120	create date:2011/11/03 | first author:Koldsø H
Ten simple rules for developing a short bioinformatics training course.	/pubmed/22046119	Via A, De Las Rivas J, Attwood TK, Landsman D, Brazas MD, Leunissen JA, Tramontano A, Schneider MV.	PLoS Comput Biol. 2011 Oct;7(10):e1002245. Epub 2011 Oct 27. No abstract available.	PLoS Comput Biol. 2011	PubMed	citation	PMID:22046119	pubmed	22046119	create date:2011/11/03 | first author:Via A
A first attempt to bring computational biology into advanced high school biology classrooms.	/pubmed/22046118	Gallagher SR, Coon W, Donley K, Scott A, Goldberg DS.	PLoS Comput Biol. 2011 Oct;7(10):e1002244. Epub 2011 Oct 27.	PLoS Comput Biol. 2011	PubMed	citation	PMID:22046118	pubmed	22046118	create date:2011/11/03 | first author:Gallagher SR
Ten simple rules for teaching bioinformatics at the high school level.	/pubmed/22046117	Form D, Lewitter F.	PLoS Comput Biol. 2011 Oct;7(10):e1002243. Epub 2011 Oct 27. No abstract available.	PLoS Comput Biol. 2011	PubMed	citation	PMID:22046117	pubmed	22046117	create date:2011/11/03 | first author:Form D
Teaching bioinformatics at the secondary school level.	/pubmed/22046116	Lewitter F, Bourne PE.	PLoS Comput Biol. 2011 Oct;7(10):e1002242. Epub 2011 Oct 27. No abstract available.	PLoS Comput Biol. 2011	PubMed	citation	PMID:22046116	pubmed	22046116	create date:2011/11/03 | first author:Lewitter F
Grid cells, place cells, and geodesic generalization for spatial reinforcement learning.	/pubmed/22046115	Gustafson NJ, Daw ND.	PLoS Comput Biol. 2011 Oct;7(10):e1002235. Epub 2011 Oct 27.	PLoS Comput Biol. 2011	PubMed	citation	PMID:22046115	pubmed	22046115	create date:2011/11/03 | first author:Gustafson NJ
Ten simple rules for getting involved in your scientific community.	/pubmed/22046114	Michaut M.	PLoS Comput Biol. 2011 Oct;7(10):e1002232. Epub 2011 Oct 27. No abstract available.	PLoS Comput Biol. 2011	PubMed	citation	PMID:22046114	pubmed	22046114	create date:2011/11/03 | first author:Michaut M
STDP allows fast rate-modulated coding with Poisson-like spike trains.	/pubmed/22046113	Gilson M, Masquelier T, Hugues E.	PLoS Comput Biol. 2011 Oct;7(10):e1002231. Epub 2011 Oct 27.	PLoS Comput Biol. 2011	PubMed	citation	PMID:22046113	pubmed	22046113	create date:2011/11/03 | first author:Gilson M
Conformation regulation of the X chromosome inactivation center: a model.	/pubmed/22046112	Scialdone A, Cataudella I, Barbieri M, Prisco A, Nicodemi M.	PLoS Comput Biol. 2011 Oct;7(10):e1002229. Epub 2011 Oct 27.	PLoS Comput Biol. 2011	PubMed	citation	PMID:22046112	pubmed	22046112	create date:2011/11/03 | first author:Scialdone A
Decoding complex chemical mixtures with a physical model of a sensor array.	/pubmed/22046111	Tsitron J, Ault AD, Broach JR, Morozov AV.	PLoS Comput Biol. 2011 Oct;7(10):e1002224. Epub 2011 Oct 20.	PLoS Comput Biol. 2011	PubMed	citation	PMID:22046111	pubmed	22046111	create date:2011/11/03 | first author:Tsitron J
Receptive field inference with localized priors.	/pubmed/22046110	Park M, Pillow JW.	PLoS Comput Biol. 2011 Oct;7(10):e1002219. Epub 2011 Oct 27.	PLoS Comput Biol. 2011	PubMed	citation	PMID:22046110	pubmed	22046110	create date:2011/11/03 | first author:Park M
BioStar: an online question & answer resource for the bioinformatics community.	/pubmed/22046109	Parnell LD, Lindenbaum P, Shameer K, Dall'Olio GM, Swan DC, Jensen LJ, Cockell SJ, Pedersen BS, Mangan ME, Miller CA, Albert I.	PLoS Comput Biol. 2011 Oct;7(10):e1002216. Epub 2011 Oct 27. No abstract available.	PLoS Comput Biol. 2011	PubMed	citation	PMID:22046109	pubmed	22046109	create date:2011/11/03 | first author:Parnell LD
Accelerated Profile HMM Searches.	/pubmed/22039361	Eddy SR.	PLoS Comput Biol. 2011 Oct;7(10):e1002195. Epub 2011 Oct 20.	PLoS Comput Biol. 2011	PubMed	citation	PMID:22039361	pubmed	22039361	create date:2011/11/01 | first author:Eddy SR
The effects of dominance on leadership and energetic gain: a dynamic game between pairs of social foragers.	/pubmed/22028645	Rands SA.	PLoS Comput Biol. 2011 Oct;7(10):e1002252. Epub 2011 Oct 20.	PLoS Comput Biol. 2011	PubMed	citation	PMID:22028645	pubmed	22028645	create date:2011/10/27 | first author:Rands SA
NHE inhibition does not improve Na(+) or Ca(2+) overload during reperfusion: using modeling to illuminate the mechanisms underlying a therapeutic failure.	/pubmed/22028644	Roberts BN, Christini DJ.	PLoS Comput Biol. 2011 Oct;7(10):e1002241. Epub 2011 Oct 20.	PLoS Comput Biol. 2011	PubMed	citation	PMID:22028644	pubmed	22028644	create date:2011/10/27 | first author:Roberts BN
Most random gene expression signatures are significantly associated with breast cancer outcome.	/pubmed/22028643	Venet D, Dumont JE, Detours V.	PLoS Comput Biol. 2011 Oct;7(10):e1002240. Epub 2011 Oct 20.	PLoS Comput Biol. 2011	PubMed	citation	PMID:22028643	pubmed	22028643	create date:2011/10/27 | first author:Venet D
Representation of dynamical stimuli in populations of threshold neurons.	/pubmed/22028642	Tchumatchenko T, Wolf F.	PLoS Comput Biol. 2011 Oct;7(10):e1002239. Epub 2011 Oct 20.	PLoS Comput Biol. 2011	PubMed	citation	PMID:22028642	pubmed	22028642	create date:2011/10/27 | first author:Tchumatchenko T
Ensemble-based computational approach discriminates functional activity of p53 cancer and rescue mutants.	/pubmed/22028641	Demir Ö, Baronio R, Salehi F, Wassman CD, Hall L, Hatfield GW, Chamberlin R, Kaiser P, Lathrop RH, Amaro RE.	PLoS Comput Biol. 2011 Oct;7(10):e1002238. Epub 2011 Oct 20.	PLoS Comput Biol. 2011	PubMed	citation	PMID:22028641	pubmed	22028641	create date:2011/10/27 | first author:Demir Ö
Explaining observed infection and antibody age-profiles in populations with urogenital schistosomiasis.	/pubmed/22028640	Mitchell KM, Mutapi F, Savill NJ, Woolhouse ME.	PLoS Comput Biol. 2011 Oct;7(10):e1002237. Epub 2011 Oct 20.	PLoS Comput Biol. 2011	PubMed	citation	PMID:22028640	pubmed	22028640	create date:2011/10/27 | first author:Mitchell KM
Integrated information increases with fitness in the evolution of animats.	/pubmed/22028639	Edlund JA, Chaumont N, Hintze A, Koch C, Tononi G, Adami C.	PLoS Comput Biol. 2011 Oct;7(10):e1002236. Epub 2011 Oct 20.	PLoS Comput Biol. 2011	PubMed	citation	PMID:22028639	pubmed	22028639	create date:2011/10/27 | first author:Edlund JA
Near-native protein loop sampling using nonparametric density estimation accommodating sparcity.	/pubmed/22028638	Joo H, Chavan AG, Day R, Lennox KP, Sukhanov P, Dahl DB, Vannucci M, Tsai J.	PLoS Comput Biol. 2011 Oct;7(10):e1002234. Epub 2011 Oct 20.	PLoS Comput Biol. 2011	PubMed	citation	PMID:22028638	pubmed	22028638	create date:2011/10/27 | first author:Joo H
A semi-quantitative, synteny-based method to improve functional predictions for hypothetical and poorly annotated bacterial and archaeal genes.	/pubmed/22028637	Yelton AP, Thomas BC, Simmons SL, Wilmes P, Zemla A, Thelen MP, Justice N, Banfield JF.	PLoS Comput Biol. 2011 Oct;7(10):e1002230. Epub 2011 Oct 20.	PLoS Comput Biol. 2011	PubMed	citation	PMID:22028637	pubmed	22028637	create date:2011/10/27 | first author:Yelton AP
Patient-specific data fusion defines prognostic cancer subtypes.	/pubmed/22028636	Yuan Y, Savage RS, Markowetz F.	PLoS Comput Biol. 2011 Oct;7(10):e1002227. Epub 2011 Oct 20.	PLoS Comput Biol. 2011	PubMed	citation	PMID:22028636	pubmed	22028636	create date:2011/10/27 | first author:Yuan Y
Replication timing: a fingerprint for cell identity and pluripotency.	/pubmed/22028635	Ryba T, Hiratani I, Sasaki T, Battaglia D, Kulik M, Zhang J, Dalton S, Gilbert DM.	PLoS Comput Biol. 2011 Oct;7(10):e1002225. Epub 2011 Oct 20.	PLoS Comput Biol. 2011	PubMed	citation	PMID:22028635	pubmed	22028635	create date:2011/10/27 | first author:Ryba T
A neurodynamic account of spontaneous behaviour.	/pubmed/22028634	Namikawa J, Nishimoto R, Tani J.	PLoS Comput Biol. 2011 Oct;7(10):e1002221. Epub 2011 Oct 20.	PLoS Comput Biol. 2011	PubMed	citation	PMID:22028634	pubmed	22028634	create date:2011/10/27 | first author:Namikawa J
Transmembrane helix dynamics of bacterial chemoreceptors supports a piston model of signalling.	/pubmed/22028633	Hall BA, Armitage JP, Sansom MS.	PLoS Comput Biol. 2011 Oct;7(10):e1002204. Epub 2011 Oct 20.	PLoS Comput Biol. 2011	PubMed	citation	PMID:22028633	pubmed	22028633	create date:2011/10/27 | first author:Hall BA
Title	URL	Description	Details	ShortDetails	Resource	Type	Identifiers	Db	EntrezUID	Properties
An integrated disease/pharmacokinetic/pharmacodynamic model suggests improved interleukin-21 regimens validated prospectively for mouse solid cancers.	/pubmed/22022259	Elishmereni M, Kheifetz Y, Søndergaard H, Overgaard RV, Agur Z.	PLoS Comput Biol. 2011 Sep;7(9):e1002206. Epub 2011 Sep 29.	PLoS Comput Biol. 2011	PubMed	citation	PMID:22022259	pubmed	22022259	create date:2011/10/25 | first author:Elishmereni M
Coupled information diffusion--pest dynamics models predict delayed benefits of farmer cooperation in pest management programs.	/pubmed/22022258	Rebaudo F, Dangles O.	PLoS Comput Biol. 2011 Oct;7(10):e1002222. Epub 2011 Oct 13.	PLoS Comput Biol. 2011	PubMed	citation	PMID:22022258	pubmed	22022258	create date:2011/10/25 | first author:Rebaudo F
Bacteria modulate the CD8+ T cell epitope repertoire of host cytosol-exposed proteins to manipulate the host immune response.	/pubmed/22022257	Maman Y, Nir-Paz R, Louzoun Y.	PLoS Comput Biol. 2011 Oct;7(10):e1002220. Epub 2011 Oct 13.	PLoS Comput Biol. 2011	PubMed	citation	PMID:22022257	pubmed	22022257	create date:2011/10/25 | first author:Maman Y
Thousands of rab GTPases for the cell biologist.	/pubmed/22022256	Diekmann Y, Seixas E, Gouw M, Tavares-Cadete F, Seabra MC, Pereira-Leal JB.	PLoS Comput Biol. 2011 Oct;7(10):e1002217. Epub 2011 Oct 13.	PLoS Comput Biol. 2011	PubMed	citation	PMID:22022256	pubmed	22022256	create date:2011/10/25 | first author:Diekmann Y
Modelling reveals kinetic advantages of co-transcriptional splicing.	/pubmed/22022255	Aitken S, Alexander RD, Beggs JD.	PLoS Comput Biol. 2011 Oct;7(10):e1002215. Epub 2011 Oct 13.	PLoS Comput Biol. 2011	PubMed	citation	PMID:22022255	pubmed	22022255	create date:2011/10/25 | first author:Aitken S
Chemical basis of metabolic network organization.	/pubmed/22022254	Zhu Q, Qin T, Jiang YY, Ji C, Kong DX, Ma BG, Zhang HY.	PLoS Comput Biol. 2011 Oct;7(10):e1002214. Epub 2011 Oct 13.	PLoS Comput Biol. 2011	PubMed	citation	PMID:22022254	pubmed	22022254	create date:2011/10/25 | first author:Zhu Q
Number and size distribution of colorectal adenomas under the multistage clonal expansion model of cancer.	/pubmed/22022253	Dewanji A, Jeon J, Meza R, Luebeck EG.	PLoS Comput Biol. 2011 Oct;7(10):e1002213. Epub 2011 Oct 13.	PLoS Comput Biol. 2011	PubMed	citation	PMID:22022253	pubmed	22022253	create date:2011/10/25 | first author:Dewanji A
Computation of steady-state probability distributions in stochastic models of cellular networks.	/pubmed/22022252	Hallen M, Li B, Tanouchi Y, Tan C, West M, You L.	PLoS Comput Biol. 2011 Oct;7(10):e1002209. Epub 2011 Oct 13.	PLoS Comput Biol. 2011	PubMed	citation	PMID:22022252	pubmed	22022252	create date:2011/10/25 | first author:Hallen M
Brain rhythms reveal a hierarchical network organization.	/pubmed/22022251	Steinke GK, Galán RF.	PLoS Comput Biol. 2011 Oct;7(10):e1002207. Epub 2011 Oct 13.	PLoS Comput Biol. 2011	PubMed	citation	PMID:22022251	pubmed	22022251	create date:2011/10/25 | first author:Steinke GK
The dynamics of supply and demand in mRNA translation.	/pubmed/22022250	Brackley CA, Romano MC, Thiel M.	PLoS Comput Biol. 2011 Oct;7(10):e1002203. Epub 2011 Oct 13.	PLoS Comput Biol. 2011	PubMed	citation	PMID:22022250	pubmed	22022250	create date:2011/10/25 | first author:Brackley CA
Assessing vaccination sentiments with online social media: implications for infectious disease dynamics and control.	/pubmed/22022249	Salathé M, Khandelwal S.	PLoS Comput Biol. 2011 Oct;7(10):e1002199. Epub 2011 Oct 13.	PLoS Comput Biol. 2011	PubMed	citation	PMID:22022249	pubmed	22022249	create date:2011/10/25 | first author:Salathé M
Ligand-induced modulation of the free-energy landscape of G protein-coupled receptors explored by adaptive biasing techniques.	/pubmed/22022248	Provasi D, Artacho MC, Negri A, Mobarec JC, Filizola M.	PLoS Comput Biol. 2011 Oct;7(10):e1002193. Epub 2011 Oct 13.	PLoS Comput Biol. 2011	PubMed	citation	PMID:22022248	pubmed	22022248	create date:2011/10/25 | first author:Provasi D
Quantifying intramolecular binding in multivalent interactions: a structure-based synergistic study on Grb2-Sos1 complex.	/pubmed/22022247	Sethi A, Goldstein B, Gnanakaran S.	PLoS Comput Biol. 2011 Oct;7(10):e1002192. Epub 2011 Oct 13.	PLoS Comput Biol. 2011	PubMed	citation	PMID:22022247	pubmed	22022247	create date:2011/10/25 | first author:Sethi A
Identification of potent EGFR inhibitors from TCM Database@Taiwan.	/pubmed/22022246	Yang SC, Chang SS, Chen HY, Chen CY.	PLoS Comput Biol. 2011 Oct;7(10):e1002189. Epub 2011 Oct 13.	PLoS Comput Biol. 2011	PubMed	citation	PMID:22022246	pubmed	22022246	create date:2011/10/25 | first author:Yang SC
Neural computation via neural geometry: a place code for inter-whisker timing in the barrel cortex?	/pubmed/22022245	Wilson SP, Bednar JA, Prescott TJ, Mitchinson B.	PLoS Comput Biol. 2011 Oct;7(10):e1002188. Epub 2011 Oct 13.	PLoS Comput Biol. 2011	PubMed	citation	PMID:22022245	pubmed	22022245	create date:2011/10/25 | first author:Wilson SP
Heat shock partially dissociates the overlapping modules of the yeast protein-protein interaction network: a systems level model of adaptation.	/pubmed/22022244	Mihalik Á, Csermely P.	PLoS Comput Biol. 2011 Oct;7(10):e1002187. Epub 2011 Oct 13.	PLoS Comput Biol. 2011	PubMed	citation	PMID:22022244	pubmed	22022244	create date:2011/10/25 | first author:Mihalik Á
Transmission selects for HIV-1 strains of intermediate virulence: a modelling approach.	/pubmed/22022243	Shirreff G, Pellis L, Laeyendecker O, Fraser C.	PLoS Comput Biol. 2011 Oct;7(10):e1002185. Epub 2011 Oct 13.	PLoS Comput Biol. 2011	PubMed	citation	PMID:22022243	pubmed	22022243	create date:2011/10/25 | first author:Shirreff G
Evidence for composite cost functions in arm movement planning: an inverse optimal control approach.	/pubmed/22022242	Berret B, Chiovetto E, Nori F, Pozzo T.	PLoS Comput Biol. 2011 Oct;7(10):e1002183. Epub 2011 Oct 13.	PLoS Comput Biol. 2011	PubMed	citation	PMID:22022242	pubmed	22022242	create date:2011/10/25 | first author:Berret B
Barriers to diffusion in dendrites and estimation of calcium spread following synaptic inputs.	/pubmed/22022241	Biess A, Korkotian E, Holcman D.	PLoS Comput Biol. 2011 Oct;7(10):e1002182. Epub 2011 Oct 13.	PLoS Comput Biol. 2011	PubMed	citation	PMID:22022241	pubmed	22022241	create date:2011/10/25 | first author:Biess A
Large-scale conformational changes of Trypanosoma cruzi proline racemase predicted by accelerated molecular dynamics simulation.	/pubmed/22022240	de Oliveira CA, Grant BJ, Zhou M, McCammon JA.	PLoS Comput Biol. 2011 Oct;7(10):e1002178. Epub 2011 Oct 13.	PLoS Comput Biol. 2011	PubMed	citation	PMID:22022240	pubmed	22022240	create date:2011/10/25 | first author:de Oliveira CA
Inversion of the balance between hydrophobic and hydrogen bonding interactions in protein folding and aggregation.	/pubmed/22022239	Fitzpatrick AW, Knowles TP, Waudby CA, Vendruscolo M, Dobson CM.	PLoS Comput Biol. 2011 Oct;7(10):e1002169. Epub 2011 Oct 13.	PLoS Comput Biol. 2011	PubMed	citation	PMID:22022239	pubmed	22022239	create date:2011/10/25 | first author:Fitzpatrick AW
A peptide filtering relation quantifies MHC class I peptide optimization.	/pubmed/22022238	Dalchau N, Phillips A, Goldstein LD, Howarth M, Cardelli L, Emmott S, Elliott T, Werner JM.	PLoS Comput Biol. 2011 Oct;7(10):e1002144. Epub 2011 Oct 13.	PLoS Comput Biol. 2011	PubMed	citation	PMID:22022238	pubmed	22022238	create date:2011/10/25 | first author:Dalchau N
Monkeys and humans share a common computation for face/voice integration.	/pubmed/21998576	Chandrasekaran C, Lemus L, Trubanova A, Gondan M, Ghazanfar AA.	PLoS Comput Biol. 2011 Sep;7(9):e1002165. Epub 2011 Sep 29.	PLoS Comput Biol. 2011	PubMed	citation	PMID:21998576	pubmed	21998576	create date:2011/10/15 | first author:Chandrasekaran C
Automatic morphological subtyping reveals new roles of caspases in mitochondrial dynamics.	/pubmed/21998575	Peng JY, Lin CC, Chen YJ, Kao LS, Liu YC, Chou CC, Huang YH, Chang FR, Wu YC, Tsai YS, Hsu CN.	PLoS Comput Biol. 2011 Oct;7(10):e1002212. Epub 2011 Oct 6.	PLoS Comput Biol. 2011	PubMed	citation	PMID:21998575	pubmed	21998575	create date:2011/10/15 | first author:Peng JY
Estimating the relevance of world disturbances to explain savings, interference and long-term motor adaptation effects.	/pubmed/21998574	Berniker M, Kording KP.	PLoS Comput Biol. 2011 Oct;7(10):e1002210. Epub 2011 Oct 6.	PLoS Comput Biol. 2011	PubMed	citation	PMID:21998574	pubmed	21998574	create date:2011/10/15 | first author:Berniker M
Evolution of networks for body plan patterning; interplay of modularity, robustness and evolvability.	/pubmed/21998573	Ten Tusscher KH, Hogeweg P.	PLoS Comput Biol. 2011 Oct;7(10):e1002208. Epub 2011 Oct 6.	PLoS Comput Biol. 2011	PubMed	citation	PMID:21998573	pubmed	21998573	create date:2011/10/15 | first author:Ten Tusscher KH
B cell activation triggered by the formation of the small receptor cluster: a computational study.	/pubmed/21998572	Hat B, Kazmierczak B, Lipniacki T.	PLoS Comput Biol. 2011 Oct;7(10):e1002197. Epub 2011 Oct 6.	PLoS Comput Biol. 2011	PubMed	citation	PMID:21998572	pubmed	21998572	create date:2011/10/15 | first author:Hat B
Local orientation and the evolution of foraging: changes in decision making can eliminate evolutionary trade-offs.	/pubmed/21998571	van der Post DJ, Semmann D.	PLoS Comput Biol. 2011 Oct;7(10):e1002186. Epub 2011 Oct 6.	PLoS Comput Biol. 2011	PubMed	citation	PMID:21998571	pubmed	21998571	create date:2011/10/15 | first author:van der Post DJ
Three people can synchronize as coupled oscillators during sports activities.	/pubmed/21998570	Yokoyama K, Yamamoto Y.	PLoS Comput Biol. 2011 Oct;7(10):e1002181. Epub 2011 Oct 6.	PLoS Comput Biol. 2011	PubMed	citation	PMID:21998570	pubmed	21998570	create date:2011/10/15 | first author:Yokoyama K
Computational modeling of allosteric communication reveals organizing principles of mutation-induced signaling in ABL and EGFR kinases.	/pubmed/21998569	Dixit A, Verkhivker GM.	PLoS Comput Biol. 2011 Oct;7(10):e1002179. Epub 2011 Oct 6.	PLoS Comput Biol. 2011	PubMed	citation	PMID:21998569	pubmed	21998569	create date:2011/10/15 | first author:Dixit A
Synchronous chaos and broad band gamma rhythm in a minimal multi-layer model of primary visual cortex.	/pubmed/21998568	Battaglia D, Hansel D.	PLoS Comput Biol. 2011 Oct;7(10):e1002176. Epub 2011 Oct 6.	PLoS Comput Biol. 2011	PubMed	citation	PMID:21998568	pubmed	21998568	create date:2011/10/15 | first author:Battaglia D
Using structure to explore the sequence alignment space of remote homologs.	/pubmed/21998567	Kuziemko A, Honig B, Petrey D.	PLoS Comput Biol. 2011 Oct;7(10):e1002175. Epub 2011 Oct 6.	PLoS Comput Biol. 2011	PubMed	citation	PMID:21998567	pubmed	21998567	create date:2011/10/15 | first author:Kuziemko A
High-precision, in vitro validation of the sequestration mechanism for generating ultrasensitive dose-response curves in regulatory networks.	/pubmed/21998566	Ricci F, Vallée-Bélisle A, Plaxco KW.	PLoS Comput Biol. 2011 Oct;7(10):e1002171. Epub 2011 Oct 6.	PLoS Comput Biol. 2011	PubMed	citation	PMID:21998566	pubmed	21998566	create date:2011/10/15 | first author:Ricci F
Identification of a novel class of farnesylation targets by structure-based modeling of binding specificity.	/pubmed/21998565	London N, Lamphear CL, Hougland JL, Fierke CA, Schueler-Furman O.	PLoS Comput Biol. 2011 Oct;7(10):e1002170. Epub 2011 Oct 6.	PLoS Comput Biol. 2011	PubMed	citation	PMID:21998565	pubmed	21998565	create date:2011/10/15 | first author:London N
Formation of regulatory modules by local sequence duplication.	/pubmed/21998564	Nourmohammad A, Lässig M.	PLoS Comput Biol. 2011 Oct;7(10):e1002167. Epub 2011 Oct 6.	PLoS Comput Biol. 2011	PubMed	citation	PMID:21998564	pubmed	21998564	create date:2011/10/15 | first author:Nourmohammad A
Hydrophobicity and charge shape cellular metabolite concentrations.	/pubmed/21998563	Bar-Even A, Noor E, Flamholz A, Buescher JM, Milo R.	PLoS Comput Biol. 2011 Oct;7(10):e1002166. Epub 2011 Oct 6.	PLoS Comput Biol. 2011	PubMed	citation	PMID:21998563	pubmed	21998563	create date:2011/10/15 | first author:Bar-Even A
Model cortical association fields account for the time course and dependence on target complexity of human contour perception.	/pubmed/21998562	Gintautas V, Ham MI, Kunsberg B, Barr S, Brumby SP, Rasmussen C, George JS, Nemenman I, Bettencourt LM, Kenyon GT.	PLoS Comput Biol. 2011 Oct;7(10):e1002162. Epub 2011 Oct 6.	PLoS Comput Biol. 2011	PubMed	citation	PMID:21998562	pubmed	21998562	create date:2011/10/15 | first author:Gintautas V
Coexistence of lateral and co-tuned inhibitory configurations in cortical networks.	/pubmed/21998561	Levy RB, Reyes AD.	PLoS Comput Biol. 2011 Oct;7(10):e1002161. Epub 2011 Oct 6.	PLoS Comput Biol. 2011	PubMed	citation	PMID:21998561	pubmed	21998561	create date:2011/10/15 | first author:Levy RB
A multi-cell, multi-scale model of vertebrate segmentation and somite formation.	/pubmed/21998560	Hester SD, Belmonte JM, Gens JS, Clendenon SG, Glazier JA.	PLoS Comput Biol. 2011 Oct;7(10):e1002155. Epub 2011 Oct 6.	PLoS Comput Biol. 2011	PubMed	citation	PMID:21998560	pubmed	21998560	create date:2011/10/15 | first author:Hester SD
Change in allosteric network affects binding affinities of PDZ domains: analysis through perturbation response scanning.	/pubmed/21998559	Gerek ZN, Ozkan SB.	PLoS Comput Biol. 2011 Oct;7(10):e1002154. Epub 2011 Oct 6.	PLoS Comput Biol. 2011	PubMed	citation	PMID:21998559	pubmed	21998559	create date:2011/10/15 | first author:Gerek ZN
Conflicting biomedical assumptions for mathematical modeling: the case of cancer metastasis.	/pubmed/21998558	Divoli A, Mendonça EA, Evans JA, Rzhetsky A.	PLoS Comput Biol. 2011 Oct;7(10):e1002132. Epub 2011 Oct 6.	PLoS Comput Biol. 2011	PubMed	citation	PMID:21998558	pubmed	21998558	create date:2011/10/15 | first author:Divoli A
Why don't CD8+ T cells reduce the lifespan of SIV-infected cells in vivo?	/pubmed/21990968	Elemans M, Seich Al Basatena NK, Klatt NR, Gkekas C, Silvestri G, Asquith B.	PLoS Comput Biol. 2011 Sep;7(9):e1002200. Epub 2011 Sep 29.	PLoS Comput Biol. 2011	PubMed	citation	PMID:21990968	pubmed	21990968	create date:2011/10/13 | first author:Elemans M
Determinants of the spatiotemporal dynamics of the 2009 H1N1 pandemic in Europe: implications for real-time modelling.	/pubmed/21980281	Merler S, Ajelli M, Pugliese A, Ferguson NM.	PLoS Comput Biol. 2011 Sep;7(9):e1002205. Epub 2011 Sep 29.	PLoS Comput Biol. 2011	PubMed	citation	PMID:21980281	pubmed	21980281	create date:2011/10/08 | first author:Merler S
Ten simple rules for getting help from online scientific communities.	/pubmed/21980280	Dall'Olio GM, Marino J, Schubert M, Keys KL, Stefan MI, Gillespie CS, Poulain P, Shameer K, Sugar R, Invergo BM, Jensen LJ, Bertranpetit J, Laayouni H.	PLoS Comput Biol. 2011 Sep;7(9):e1002202. Epub 2011 Sep 29. No abstract available.	PLoS Comput Biol. 2011	PubMed	citation	PMID:21980280	pubmed	21980280	create date:2011/10/08 | first author:Dall'Olio GM
Changes in dynamics upon oligomerization regulate substrate binding and allostery in amino acid kinase family members.	/pubmed/21980279	Marcos E, Crehuet R, Bahar I.	PLoS Comput Biol. 2011 Sep;7(9):e1002201. Epub 2011 Sep 29.	PLoS Comput Biol. 2011	PubMed	citation	PMID:21980279	pubmed	21980279	create date:2011/10/08 | first author:Marcos E
Time scale hierarchies in the functional organization of complex behaviors.	/pubmed/21980278	Perdikis D, Huys R, Jirsa VK.	PLoS Comput Biol. 2011 Sep;7(9):e1002198. Epub 2011 Sep 29.	PLoS Comput Biol. 2011	PubMed	citation	PMID:21980278	pubmed	21980278	create date:2011/10/08 | first author:Perdikis D
A single-rate context-dependent learning process underlies rapid adaptation to familiar object dynamics.	/pubmed/21980277	Ingram JN, Howard IS, Flanagan JR, Wolpert DM.	PLoS Comput Biol. 2011 Sep;7(9):e1002196. Epub 2011 Sep 29.	PLoS Comput Biol. 2011	PubMed	citation	PMID:21980277	pubmed	21980277	create date:2011/10/08 | first author:Ingram JN
War of ontology worlds: mathematics, computer code, or Esperanto?	/pubmed/21980276	Rzhetsky A, Evans JA.	PLoS Comput Biol. 2011 Sep;7(9):e1002191. Epub 2011 Sep 29.	PLoS Comput Biol. 2011	PubMed	citation	PMID:21980276	pubmed	21980276	create date:2011/10/08 | first author:Rzhetsky A
Protein networks as logic functions in development and cancer.	/pubmed/21980275	Dutkowski J, Ideker T.	PLoS Comput Biol. 2011 Sep;7(9):e1002180. Epub 2011 Sep 29.	PLoS Comput Biol. 2011	PubMed	citation	PMID:21980275	pubmed	21980275	create date:2011/10/08 | first author:Dutkowski J
Smart swarms of bacteria-inspired agents with performance adaptable interactions.	/pubmed/21980274	Shklarsh A, Ariel G, Schneidman E, Ben-Jacob E.	PLoS Comput Biol. 2011 Sep;7(9):e1002177. Epub 2011 Sep 29.	PLoS Comput Biol. 2011	PubMed	citation	PMID:21980274	pubmed	21980274	create date:2011/10/08 | first author:Shklarsh A
Title	URL	Description	Details	ShortDetails	Resource	Type	Identifiers	Db	EntrezUID	Properties
The effect of heterogeneity on invasion in spatial epidemics: from theory to experimental evidence in a model system.	/pubmed/21980273	Neri FM, Bates A, Füchtbauer WS, Pérez-Reche FJ, Taraskin SN, Otten W, Bailey DJ, Gilligan CA.	PLoS Comput Biol. 2011 Sep;7(9):e1002174. Epub 2011 Sep 29.	PLoS Comput Biol. 2011	PubMed	citation	PMID:21980273	pubmed	21980273	create date:2011/10/08 | first author:Neri FM
LsrR quorum sensing switch" is revealed by a bottom-up approach."	/pubmed/21980272	Hooshangi S, Bentley WE.	PLoS Comput Biol. 2011 Sep;7(9):e1002172. Epub 2011 Sep 29.	PLoS Comput Biol. 2011	PubMed	citation	PMID:21980272	pubmed	21980272	create date:2011/10/08 | first author:Hooshangi S
Long-range intra-protein communication can be transmitted by correlated side-chain fluctuations alone.	/pubmed/21980271	Dubay KH, Bothma JP, Geissler PL.	PLoS Comput Biol. 2011 Sep;7(9):e1002168. Epub 2011 Sep 29.	PLoS Comput Biol. 2011	PubMed	citation	PMID:21980271	pubmed	21980271	create date:2011/10/08 | first author:Dubay KH
A multi-compartment model for interneurons in the dorsal lateral geniculate nucleus.	/pubmed/21980270	Halnes G, Augustinaite S, Heggelund P, Einevoll GT, Migliore M.	PLoS Comput Biol. 2011 Sep;7(9):e1002160. Epub 2011 Sep 29.	PLoS Comput Biol. 2011	PubMed	citation	PMID:21980270	pubmed	21980270	create date:2011/10/08 | first author:Halnes G
A model for the origin and properties of flicker-induced geometric phosphenes.	/pubmed/21980269	Rule M, Stoffregen M, Ermentrout B.	PLoS Comput Biol. 2011 Sep;7(9):e1002158. Epub 2011 Sep 29.	PLoS Comput Biol. 2011	PubMed	citation	PMID:21980269	pubmed	21980269	create date:2011/10/08 | first author:Rule M
A mathematical model of muscle containing heterogeneous half-sarcomeres exhibits residual force enhancement.	/pubmed/21980268	Campbell SG, Hatfield PC, Campbell KS.	PLoS Comput Biol. 2011 Sep;7(9):e1002156. Epub 2011 Sep 29.	PLoS Comput Biol. 2011	PubMed	citation	PMID:21980268	pubmed	21980268	create date:2011/10/08 | first author:Campbell SG
Dynamics and mechanical stability of the developing dorsoventral organizer of the wing imaginal disc.	/pubmed/21980267	Canela-Xandri O, Sagués F, Casademunt J, Buceta J.	PLoS Comput Biol. 2011 Sep;7(9):e1002153. Epub 2011 Sep 29.	PLoS Comput Biol. 2011	PubMed	citation	PMID:21980267	pubmed	21980267	create date:2011/10/08 | first author:Canela-Xandri O
Signalling and the evolution of cooperative foraging in dynamic environments.	/pubmed/21966265	Torney CJ, Berdahl A, Couzin ID.	PLoS Comput Biol. 2011 Sep;7(9):e1002194. Epub 2011 Sep 22.	PLoS Comput Biol. 2011	PubMed	citation	PMID:21966265	pubmed	21966265	create date:2011/10/04 | first author:Torney CJ
Network models of TEM β-lactamase mutations coevolving under antibiotic selection show modular structure and anticipate evolutionary trajectories.	/pubmed/21966264	Guthrie VB, Allen J, Camps M, Karchin R.	PLoS Comput Biol. 2011 Sep;7(9):e1002184. Epub 2011 Sep 22.	PLoS Comput Biol. 2011	PubMed	citation	PMID:21966264	pubmed	21966264	create date:2011/10/04 | first author:Guthrie VB
Network-based prediction and analysis of HIV dependency factors.	/pubmed/21966263	Murali TM, Dyer MD, Badger D, Tyler BM, Katze MG.	PLoS Comput Biol. 2011 Sep;7(9):e1002164. Epub 2011 Sep 22.	PLoS Comput Biol. 2011	PubMed	citation	PMID:21966263	pubmed	21966263	create date:2011/10/04 | first author:Murali TM
Neuromotor noise, error tolerance and velocity-dependent costs in skilled performance.	/pubmed/21966262	Sternad D, Abe MO, Hu X, Müller H.	PLoS Comput Biol. 2011 Sep;7(9):e1002159. Epub 2011 Sep 22.	PLoS Comput Biol. 2011	PubMed	citation	PMID:21966262	pubmed	21966262	create date:2011/10/04 | first author:Sternad D
Filament depolymerization can explain chromosome pulling during bacterial mitosis.	/pubmed/21966261	Banigan EJ, Gelbart MA, Gitai Z, Wingreen NS, Liu AJ.	PLoS Comput Biol. 2011 Sep;7(9):e1002145. Epub 2011 Sep 22.	PLoS Comput Biol. 2011	PubMed	citation	PMID:21966261	pubmed	21966261	create date:2011/10/04 | first author:Banigan EJ
Integrating quantitative knowledge into a qualitative gene regulatory network.	/pubmed/21935350	Bourdon J, Eveillard D, Siegel A.	PLoS Comput Biol. 2011 Sep;7(9):e1002157. Epub 2011 Sep 15.	PLoS Comput Biol. 2011	PubMed	citation	PMID:21935350	pubmed	21935350	create date:2011/09/22 | first author:Bourdon J
A switching mechanism in doxorubicin bioactivation can be exploited to control doxorubicin toxicity.	/pubmed/21935349	Finn NA, Findley HW, Kemp ML.	PLoS Comput Biol. 2011 Sep;7(9):e1002151. Epub 2011 Sep 15.	PLoS Comput Biol. 2011	PubMed	citation	PMID:21935349	pubmed	21935349	create date:2011/09/22 | first author:Finn NA
A detailed history of intron-rich eukaryotic ancestors inferred from a global survey of 100 complete genomes.	/pubmed/21935348	Csuros M, Rogozin IB, Koonin EV.	PLoS Comput Biol. 2011 Sep;7(9):e1002150. Epub 2011 Sep 15.	PLoS Comput Biol. 2011	PubMed	citation	PMID:21935348	pubmed	21935348	create date:2011/09/22 | first author:Csuros M
Binding leverage as a molecular basis for allosteric regulation.	/pubmed/21935347	Mitternacht S, Berezovsky IN.	PLoS Comput Biol. 2011 Sep;7(9):e1002148. Epub 2011 Sep 15.	PLoS Comput Biol. 2011	PubMed	citation	PMID:21935347	pubmed	21935347	create date:2011/09/22 | first author:Mitternacht S
Retracing micro-epidemics of Chagas disease using epicenter regression.	/pubmed/21935346	Levy MZ, Small DS, Vilhena DA, Bowman NM, Kawai V, Cornejo del Carpio JG, Cordova-Benzaquen E, Gilman RH, Bern C, Plotkin JB.	PLoS Comput Biol. 2011 Sep;7(9):e1002146. Epub 2011 Sep 15.	PLoS Comput Biol. 2011	PubMed	citation	PMID:21935346	pubmed	21935346	create date:2011/09/22 | first author:Levy MZ
Efficacy of synaptic inhibition depends on multiple, dynamically interacting mechanisms implicated in chloride homeostasis.	/pubmed/21931544	Doyon N, Prescott SA, Castonguay A, Godin AG, Kröger H, De Koninck Y.	PLoS Comput Biol. 2011 Sep;7(9):e1002149. Epub 2011 Sep 8.	PLoS Comput Biol. 2011	PubMed	citation	PMID:21931544	pubmed	21931544	create date:2011/09/21 | first author:Doyon N
A combined experimental and mathematical approach for molecular-based optimization of irinotecan circadian delivery.	/pubmed/21931543	Ballesta A, Dulong S, Abbara C, Cohen B, Okyar A, Clairambault J, Levi F.	PLoS Comput Biol. 2011 Sep;7(9):e1002143. Epub 2011 Sep 8.	PLoS Comput Biol. 2011	PubMed	citation	PMID:21931543	pubmed	21931543	create date:2011/09/21 | first author:Ballesta A
Structured pathway across the transition state for peptide folding revealed by molecular dynamics simulations.	/pubmed/21931542	Thukral L, Daidone I, Smith JC.	PLoS Comput Biol. 2011 Sep;7(9):e1002137. Epub 2011 Sep 8.	PLoS Comput Biol. 2011	PubMed	citation	PMID:21931542	pubmed	21931542	create date:2011/09/21 | first author:Thukral L
Analyzing the functional properties of the creatine kinase system with multiscale 'sloppy' modeling.	/pubmed/21912519	Hettling H, van Beek JH.	PLoS Comput Biol. 2011 Aug;7(8):e1002130. Epub 2011 Aug 11.	PLoS Comput Biol. 2011	PubMed	citation	PMID:21912519	pubmed	21912519	create date:2011/09/14 | first author:Hettling H
A computational approach to finding novel targets for existing drugs.	/pubmed/21909252	Li YY, An J, Jones SJ.	PLoS Comput Biol. 2011 Sep;7(9):e1002139. Epub 2011 Sep 1.	PLoS Comput Biol. 2011	PubMed	citation	PMID:21909252	pubmed	21909252	create date:2011/09/13 | first author:Li YY
A systems biology approach identifies molecular networks defining skeletal muscle abnormalities in chronic obstructive pulmonary disease.	/pubmed/21909251	Turan N, Kalko S, Stincone A, Clarke K, Sabah A, Howlett K, Curnow SJ, Rodriguez DA, Cascante M, O'Neill L, Egginton S, Roca J, Falciani F.	PLoS Comput Biol. 2011 Sep;7(9):e1002129. Epub 2011 Sep 1.	PLoS Comput Biol. 2011	PubMed	citation	PMID:21909251	pubmed	21909251	create date:2011/09/13 | first author:Turan N
Genome-scale analysis of translation elongation with a ribosome flow model.	/pubmed/21909250	Reuveni S, Meilijson I, Kupiec M, Ruppin E, Tuller T.	PLoS Comput Biol. 2011 Sep;7(9):e1002127. Epub 2011 Sep 1.	PLoS Comput Biol. 2011	PubMed	citation	PMID:21909250	pubmed	21909250	create date:2011/09/13 | first author:Reuveni S
Are there laws of genome evolution?	/pubmed/21901087	Koonin EV.	PLoS Comput Biol. 2011 Aug;7(8):e1002173. Epub 2011 Aug 25.	PLoS Comput Biol. 2011	PubMed	citation	PMID:21901087	pubmed	21901087	create date:2011/09/09 | first author:Koonin EV
Podbat: a novel genomic tool reveals Swr1-independent H2A.Z incorporation at gene coding sequences through epigenetic meta-analysis.	/pubmed/21901086	Sadeghi L, Bonilla C, Strålfors A, Ekwall K, Svensson JP.	PLoS Comput Biol. 2011 Aug;7(8):e1002163. Epub 2011 Aug 25.	PLoS Comput Biol. 2011	PubMed	citation	PMID:21901086	pubmed	21901086	create date:2011/09/09 | first author:Sadeghi L
Biomedical cloud computing with Amazon Web Services.	/pubmed/21901085	Fusaro VA, Patil P, Gafni E, Wall DP, Tonellato PJ.	PLoS Comput Biol. 2011 Aug;7(8):e1002147. Epub 2011 Aug 25.	PLoS Comput Biol. 2011	PubMed	citation	PMID:21901085	pubmed	21901085	create date:2011/09/09 | first author:Fusaro VA
Using electronic patient records to discover disease correlations and stratify patient cohorts.	/pubmed/21901084	Roque FS, Jensen PB, Schmock H, Dalgaard M, Andreatta M, Hansen T, Søeby K, Bredkjær S, Juul A, Werge T, Jensen LJ, Brunak S.	PLoS Comput Biol. 2011 Aug;7(8):e1002141. Epub 2011 Aug 25.	PLoS Comput Biol. 2011	PubMed	citation	PMID:21901084	pubmed	21901084	create date:2011/09/09 | first author:Roque FS
Bistability versus bimodal distributions in gene regulatory processes from population balance.	/pubmed/21901083	Shu CC, Chatterjee A, Dunny G, Hu WS, Ramkrishna D.	PLoS Comput Biol. 2011 Aug;7(8):e1002140. Epub 2011 Aug 25. Erratum in: PLoS Comput Biol. 2011 Oct;7(10). doi: 10.1371/annotation/9c1b51d2-1957-43ff-81bc-da833eda0b8c.	PLoS Comput Biol. 2011	PubMed	citation	PMID:21901083	pubmed	21901083	create date:2011/09/09 | first author:Shu CC
Inference for nonlinear epidemiological models using genealogies and time series.	/pubmed/21901082	Rasmussen DA, Ratmann O, Koelle K.	PLoS Comput Biol. 2011 Aug;7(8):e1002136. Epub 2011 Aug 25.	PLoS Comput Biol. 2011	PubMed	citation	PMID:21901082	pubmed	21901082	create date:2011/09/09 | first author:Rasmussen DA
Towards a system level understanding of non-model organisms sampled from the environment: a network biology approach.	/pubmed/21901081	Williams TD, Turan N, Diab AM, Wu H, Mackenzie C, Bartie KL, Hrydziuszko O, Lyons BP, Stentiford GD, Herbert JM, Abraham JK, Katsiadaki I, Leaver MJ, Taggart JB, George SG, Viant MR, Chipman KJ, Falciani F.	PLoS Comput Biol. 2011 Aug;7(8):e1002126. Epub 2011 Aug 25.	PLoS Comput Biol. 2011	PubMed	citation	PMID:21901081	pubmed	21901081	create date:2011/09/09 | first author:Williams TD
Understanding auditory spectro-temporal receptive fields and their changes with input statistics by efficient coding principles.	/pubmed/21887121	Zhao L, Zhaoping L.	PLoS Comput Biol. 2011 Aug;7(8):e1002123. Epub 2011 Aug 18.	PLoS Comput Biol. 2011	PubMed	citation	PMID:21887121	pubmed	21887121	create date:2011/09/03 | first author:Zhao L
Spatial stereoresolution for depth corrugations may be set in primary visual cortex.	/pubmed/21876667	Allenmark F, Read JC.	PLoS Comput Biol. 2011 Aug;7(8):e1002142. Epub 2011 Aug 18.	PLoS Comput Biol. 2011	PubMed	citation	PMID:21876667	pubmed	21876667	create date:2011/08/31 | first author:Allenmark F
Essential requirements for robust signaling in Hfq dependent small RNA networks.	/pubmed/21876666	Adamson DN, Lim HN.	PLoS Comput Biol. 2011 Aug;7(8):e1002138. Epub 2011 Aug 18.	PLoS Comput Biol. 2011	PubMed	citation	PMID:21876666	pubmed	21876666	create date:2011/08/31 | first author:Adamson DN
Statistical inference for multi-pathogen systems.	/pubmed/21876665	Shrestha S, King AA, Rohani P.	PLoS Comput Biol. 2011 Aug;7(8):e1002135. Epub 2011 Aug 18.	PLoS Comput Biol. 2011	PubMed	citation	PMID:21876665	pubmed	21876665	create date:2011/08/31 | first author:Shrestha S
Evolutionary accessibility of mutational pathways.	/pubmed/21876664	Franke J, Klözer A, de Visser JA, Krug J.	PLoS Comput Biol. 2011 Aug;7(8):e1002134. Epub 2011 Aug 18.	PLoS Comput Biol. 2011	PubMed	citation	PMID:21876664	pubmed	21876664	create date:2011/08/31 | first author:Franke J
Effective stimuli for constructing reliable neuron models.	/pubmed/21876663	Druckmann S, Berger TK, Schürmann F, Hill S, Markram H, Segev I.	PLoS Comput Biol. 2011 Aug;7(8):e1002133. Epub 2011 Aug 18.	PLoS Comput Biol. 2011	PubMed	citation	PMID:21876663	pubmed	21876663	create date:2011/08/31 | first author:Druckmann S
Binding free energy landscape of domain-peptide interactions.	/pubmed/21876662	Staneva I, Wallin S.	PLoS Comput Biol. 2011 Aug;7(8):e1002131. Epub 2011 Aug 18.	PLoS Comput Biol. 2011	PubMed	citation	PMID:21876662	pubmed	21876662	create date:2011/08/31 | first author:Staneva I
A neurocomputational model of stimulus-specific adaptation to oddball and Markov sequences.	/pubmed/21876661	Mill R, Coath M, Wennekers T, Denham SL.	PLoS Comput Biol. 2011 Aug;7(8):e1002117. Epub 2011 Aug 18.	PLoS Comput Biol. 2011	PubMed	citation	PMID:21876661	pubmed	21876661	create date:2011/08/31 | first author:Mill R
Categorial compositionality II: universal constructions and a general theory of (quasi-)systematicity in human cognition.	/pubmed/21857816	Phillips S, Wilson WH.	PLoS Comput Biol. 2011 Aug;7(8):e1002102. Epub 2011 Aug 4.	PLoS Comput Biol. 2011	PubMed	citation	PMID:21857816	pubmed	21857816	create date:2011/08/23 | first author:Phillips S
Structure and dynamics of the membrane-bound cytochrome P450 2C9.	/pubmed/21852944	Cojocaru V, Balali-Mood K, Sansom MS, Wade RC.	PLoS Comput Biol. 2011 Aug;7(8):e1002152. Epub 2011 Aug 11.	PLoS Comput Biol. 2011	PubMed	citation	PMID:21852944	pubmed	21852944	create date:2011/08/20 | first author:Cojocaru V
Alterations in brain connectivity underlying beta oscillations in Parkinsonism.	/pubmed/21852943	Moran RJ, Mallet N, Litvak V, Dolan RJ, Magill PJ, Friston KJ, Brown P.	PLoS Comput Biol. 2011 Aug;7(8):e1002124. Epub 2011 Aug 11.	PLoS Comput Biol. 2011	PubMed	citation	PMID:21852943	pubmed	21852943	create date:2011/08/20 | first author:Moran RJ
Inter-domain communication mechanisms in an ABC importer: a molecular dynamics study of the MalFGK2E complex.	/pubmed/21829343	Oliveira AS, Baptista AM, Soares CM.	PLoS Comput Biol. 2011 Aug;7(8):e1002128. Epub 2011 Aug 4.	PLoS Comput Biol. 2011	PubMed	citation	PMID:21829343	pubmed	21829343	create date:2011/08/11 | first author:Oliveira AS
Integrating signals from the T-cell receptor and the interleukin-2 receptor.	/pubmed/21829342	Beyer T, Busse M, Hristov K, Gurbiel S, Smida M, Haus UU, Ballerstein K, Pfeuffer F, Weismantel R, Schraven B, Lindquist JA.	PLoS Comput Biol. 2011 Aug;7(8):e1002121. Epub 2011 Aug 4.	PLoS Comput Biol. 2011	PubMed	citation	PMID:21829342	pubmed	21829342	create date:2011/08/11 | first author:Beyer T
The effect of sustained compression on oxygen metabolic transport in the intervertebral disc decreases with degenerative changes.	/pubmed/21829341	Malandrino A, Noailly J, Lacroix D.	PLoS Comput Biol. 2011 Aug;7(8):e1002112. Epub 2011 Aug 4.	PLoS Comput Biol. 2011	PubMed	citation	PMID:21829341	pubmed	21829341	create date:2011/08/11 | first author:Malandrino A
From structure prediction to genomic screens for novel non-coding RNAs.	/pubmed/21829340	Gorodkin J, Hofacker IL.	PLoS Comput Biol. 2011 Aug;7(8):e1002100. Epub 2011 Aug 4. Review.	PLoS Comput Biol. 2011	PubMed	citation	PMID:21829340	pubmed	21829340	create date:2011/08/11 | first author:Gorodkin J
Enzyme kinetics of the mitochondrial deoxyribonucleoside salvage pathway are not sufficient to support rapid mtDNA replication.	/pubmed/21829339	Gandhi VV, Samuels DC.	PLoS Comput Biol. 2011 Aug;7(8):e1002078. Epub 2011 Aug 4.	PLoS Comput Biol. 2011	PubMed	citation	PMID:21829339	pubmed	21829339	create date:2011/08/11 | first author:Gandhi VV
Boltzmann energy-based image analysis demonstrates that extracellular domain size differences explain protein segregation at immune synapses.	/pubmed/21829338	Burroughs NJ, Köhler K, Miloserdov V, Dustin ML, van der Merwe PA, Davis DM.	PLoS Comput Biol. 2011 Aug;7(8):e1002076. Epub 2011 Aug 4.	PLoS Comput Biol. 2011	PubMed	citation	PMID:21829338	pubmed	21829338	create date:2011/08/11 | first author:Burroughs NJ
A mathematical model for the reciprocal differentiation of T helper 17 cells and induced regulatory T cells.	/pubmed/21829337	Hong T, Xing J, Li L, Tyson JJ.	PLoS Comput Biol. 2011 Jul;7(7):e1002122. Epub 2011 Jul 28.	PLoS Comput Biol. 2011	PubMed	citation	PMID:21829337	pubmed	21829337	create date:2011/08/11 | first author:Hong T
The effect of macromolecular crowding, ionic strength and calcium binding on calmodulin dynamics.	/pubmed/21829336	Wang Q, Liang KC, Czader A, Waxham MN, Cheung MS.	PLoS Comput Biol. 2011 Jul;7(7):e1002114. Epub 2011 Jul 28.	PLoS Comput Biol. 2011	PubMed	citation	PMID:21829336	pubmed	21829336	create date:2011/08/11 | first author:Wang Q
Title	URL	Description	Details	ShortDetails	Resource	Type	Identifiers	Db	EntrezUID	Properties
Indirect reciprocity under incomplete observation.	/pubmed/21829335	Nakamura M, Masuda N.	PLoS Comput Biol. 2011 Jul;7(7):e1002113. Epub 2011 Jul 28.	PLoS Comput Biol. 2011	PubMed	citation	PMID:21829335	pubmed	21829335	create date:2011/08/11 | first author:Nakamura M
Bayesian inference for genomic data integration reduces misclassification rate in predicting protein-protein interactions.	/pubmed/21829334	Xing C, Dunson DB.	PLoS Comput Biol. 2011 Jul;7(7):e1002110. Epub 2011 Jul 28.	PLoS Comput Biol. 2011	PubMed	citation	PMID:21829334	pubmed	21829334	create date:2011/08/11 | first author:Xing C
Models of neocortical layer 5b pyramidal cells capturing a wide range of dendritic and perisomatic active properties.	/pubmed/21829333	Hay E, Hill S, Schürmann F, Markram H, Segev I.	PLoS Comput Biol. 2011 Jul;7(7):e1002107. Epub 2011 Jul 28.	PLoS Comput Biol. 2011	PubMed	citation	PMID:21829333	pubmed	21829333	create date:2011/08/11 | first author:Hay E
Decelerating spread of West Nile virus by percolation in a heterogeneous urban landscape.	/pubmed/21829332	Magori K, Bajwa WI, Bowden S, Drake JM.	PLoS Comput Biol. 2011 Jul;7(7):e1002104. Epub 2011 Jul 28.	PLoS Comput Biol. 2011	PubMed	citation	PMID:21829332	pubmed	21829332	create date:2011/08/11 | first author:Magori K
In vivo conditions induce faithful encoding of stimuli by reducing nonlinear synchronization in vestibular sensory neurons.	/pubmed/21814508	Schneider AD, Cullen KE, Chacron MJ.	PLoS Comput Biol. 2011 Jul;7(7):e1002120. Epub 2011 Jul 21.	PLoS Comput Biol. 2011	PubMed	citation	PMID:21814508	pubmed	21814508	create date:2011/08/05 | first author:Schneider AD
Proteins with complex architecture as potential targets for drug design: a case study of Mycobacterium tuberculosis.	/pubmed/21814507	Mészáros B, Tóth J, Vértessy BG, Dosztányi Z, Simon I.	PLoS Comput Biol. 2011 Jul;7(7):e1002118. Epub 2011 Jul 21.	PLoS Comput Biol. 2011	PubMed	citation	PMID:21814507	pubmed	21814507	create date:2011/08/05 | first author:Mészáros B
In silico evidence for gluconeogenesis from fatty acids in humans.	/pubmed/21814506	Kaleta C, de Figueiredo LF, Werner S, Guthke R, Ristow M, Schuster S.	PLoS Comput Biol. 2011 Jul;7(7):e1002116. Epub 2011 Jul 21.	PLoS Comput Biol. 2011	PubMed	citation	PMID:21814506	pubmed	21814506	create date:2011/08/05 | first author:Kaleta C
Cadherin-dependent cell morphology in an epithelium: constructing a quantitative dynamical model.	/pubmed/21814505	Gemp IM, Carthew RW, Hilgenfeldt S.	PLoS Comput Biol. 2011 Jul;7(7):e1002115. Epub 2011 Jul 21.	PLoS Comput Biol. 2011	PubMed	citation	PMID:21814505	pubmed	21814505	create date:2011/08/05 | first author:Gemp IM
Modelling the effects of population structure on childhood disease: the case of varicella.	/pubmed/21814504	Silhol R, Boëlle PY.	PLoS Comput Biol. 2011 Jul;7(7):e1002105. Epub 2011 Jul 21.	PLoS Comput Biol. 2011	PubMed	citation	PMID:21814504	pubmed	21814504	create date:2011/08/05 | first author:Silhol R
Understanding the origins of bacterial resistance to aminoglycosides through molecular dynamics mutational study of the ribosomal A-site.	/pubmed/21814503	Romanowska J, McCammon JA, Trylska J.	PLoS Comput Biol. 2011 Jul;7(7):e1002099. Epub 2011 Jul 21.	PLoS Comput Biol. 2011	PubMed	citation	PMID:21814503	pubmed	21814503	create date:2011/08/05 | first author:Romanowska J
Automatic annotation of spatial expression patterns via sparse Bayesian factor models.	/pubmed/21814502	Pruteanu-Malinici I, Mace DL, Ohler U.	PLoS Comput Biol. 2011 Jul;7(7):e1002098. Epub 2011 Jul 21.	PLoS Comput Biol. 2011	PubMed	citation	PMID:21814502	pubmed	21814502	create date:2011/08/05 | first author:Pruteanu-Malinici I
The Eps8/IRSp53/VASP network differentially controls actin capping and bundling in filopodia formation.	/pubmed/21814501	Vaggi F, Disanza A, Milanesi F, Di Fiore PP, Menna E, Matteoli M, Gov NS, Scita G, Ciliberto A.	PLoS Comput Biol. 2011 Jul;7(7):e1002088. Epub 2011 Jul 21.	PLoS Comput Biol. 2011	PubMed	citation	PMID:21814501	pubmed	21814501	create date:2011/08/05 | first author:Vaggi F
The dynamical mechanism of auto-inhibition of AMP-activated protein kinase.	/pubmed/21814500	Peng C, Head-Gordon T.	PLoS Comput Biol. 2011 Jul;7(7):e1002082. Epub 2011 Jul 21.	PLoS Comput Biol. 2011	PubMed	citation	PMID:21814500	pubmed	21814500	create date:2011/08/05 | first author:Peng C
MCAM: multiple clustering analysis methodology for deriving hypotheses and insights from high-throughput proteomic datasets.	/pubmed/21799663	Naegle KM, Welsch RE, Yaffe MB, White FM, Lauffenburger DA.	PLoS Comput Biol. 2011 Jul;7(7):e1002119. Epub 2011 Jul 21.	PLoS Comput Biol. 2011	PubMed	citation	PMID:21799663	pubmed	21799663	create date:2011/07/30 | first author:Naegle KM
Interrogation of the protein-protein interactions between human BRCA2 BRC repeats and RAD51 reveals atomistic determinants of affinity.	/pubmed/21789034	Cole DJ, Rajendra E, Roberts-Thomson M, Hardwick B, McKenzie GJ, Payne MC, Venkitaraman AR, Skylaris CK.	PLoS Comput Biol. 2011 Jul;7(7):e1002096. Epub 2011 Jul 14.	PLoS Comput Biol. 2011	PubMed	citation	PMID:21789034	pubmed	21789034	create date:2011/07/27 | first author:Cole DJ
Bridging the resolution gap in structural modeling of 3D genome organization.	/pubmed/21779160	Marti-Renom MA, Mirny LA.	PLoS Comput Biol. 2011 Jul;7(7):e1002125. Epub 2011 Jul 14. Review.	PLoS Comput Biol. 2011	PubMed	citation	PMID:21779160	pubmed	21779160	create date:2011/07/23 | first author:Marti-Renom MA
Discovering transcription factor binding sites in highly repetitive regions of genomes with multi-read analysis of ChIP-Seq data.	/pubmed/21779159	Chung D, Kuan PF, Li B, Sanalkumar R, Liang K, Bresnick EH, Dewey C, Keleş S.	PLoS Comput Biol. 2011 Jul;7(7):e1002111. Epub 2011 Jul 14.	PLoS Comput Biol. 2011	PubMed	citation	PMID:21779159	pubmed	21779159	create date:2011/07/23 | first author:Chung D
Does the potential for chaos constrain the embryonic cell-cycle oscillator?	/pubmed/21779158	McIsaac RS, Huang KC, Sengupta A, Wingreen NS.	PLoS Comput Biol. 2011 Jul;7(7):e1002109. Epub 2011 Jul 14.	PLoS Comput Biol. 2011	PubMed	citation	PMID:21779158	pubmed	21779158	create date:2011/07/23 | first author:McIsaac RS
Interconversion of functional motions between mesophilic and thermophilic adenylate kinases.	/pubmed/21779157	Daily MD, Phillips GN Jr, Cui Q.	PLoS Comput Biol. 2011 Jul;7(7):e1002103. Epub 2011 Jul 14.	PLoS Comput Biol. 2011	PubMed	citation	PMID:21779157	pubmed	21779157	create date:2011/07/23 | first author:Daily MD
Prediction of cell penetrating peptides by support vector machines.	/pubmed/21779156	Sanders WS, Johnston CI, Bridges SM, Burgess SC, Willeford KO.	PLoS Comput Biol. 2011 Jul;7(7):e1002101. Epub 2011 Jul 14.	PLoS Comput Biol. 2011	PubMed	citation	PMID:21779156	pubmed	21779156	create date:2011/07/23 | first author:Sanders WS
Stimulus-dependent state transition between synchronized oscillation and randomly repetitive burst in a model cerebellar granular layer.	/pubmed/21779155	Honda T, Yamazaki T, Tanaka S, Nagao S, Nishino T.	PLoS Comput Biol. 2011 Jul;7(7):e1002087. Epub 2011 Jul 14.	PLoS Comput Biol. 2011	PubMed	citation	PMID:21779155	pubmed	21779155	create date:2011/07/23 | first author:Honda T
Construction and modelling of an inducible positive feedback loop stably integrated in a mammalian cell-line.	/pubmed/21765813	Siciliano V, Menolascina F, Marucci L, Fracassi C, Garzilli I, Moretti MN, di Bernardo D.	PLoS Comput Biol. 2011 Jun;7(6):e1002074. Epub 2011 Jun 30.	PLoS Comput Biol. 2011	PubMed	citation	PMID:21765813	pubmed	21765813	create date:2011/07/19 | first author:Siciliano V
A dynamical model reveals gene co-localizations in nucleus.	/pubmed/21760760	Kang J, Xu B, Yao Y, Lin W, Hennessy C, Fraser P, Feng J.	PLoS Comput Biol. 2011 Jul;7(7):e1002094. Epub 2011 Jul 7.	PLoS Comput Biol. 2011	PubMed	citation	PMID:21760760	pubmed	21760760	create date:2011/07/16 | first author:Kang J
Optimal stimulus shapes for neuronal excitation.	/pubmed/21760759	Forger DB, Paydarfar D, Clay JR.	PLoS Comput Biol. 2011 Jul;7(7):e1002089. Epub 2011 Jul 7.	PLoS Comput Biol. 2011	PubMed	citation	PMID:21760759	pubmed	21760759	create date:2011/07/16 | first author:Forger DB
The development of computational biology in Pakistan: still a long way to go.	/pubmed/21750669	Ilyas M, Sadique S, Masood K, Qamar R, Chohan SN.	PLoS Comput Biol. 2011 Jun;7(6):e1001135. Epub 2011 Jun 30. No abstract available.	PLoS Comput Biol. 2011	PubMed	citation	PMID:21750669	pubmed	21750669	create date:2011/07/14 | first author:Ilyas M
Ten simple rules for building and maintaining a scientific reputation.	/pubmed/21738465	Bourne PE, Barbour V.	PLoS Comput Biol. 2011 Jun;7(6):e1002108. Epub 2011 Jun 30. No abstract available.	PLoS Comput Biol. 2011	PubMed	citation	PMID:21738465	pubmed	21738465	create date:2011/07/09 | first author:Bourne PE
Computational investigation of the changing patterns of subtype specific NMDA receptor activation during physiological glutamatergic neurotransmission.	/pubmed/21738464	Singh P, Hockenberry AJ, Tiruvadi VR, Meaney DF.	PLoS Comput Biol. 2011 Jun;7(6):e1002106. Epub 2011 Jun 30.	PLoS Comput Biol. 2011	PubMed	citation	PMID:21738464	pubmed	21738464	create date:2011/07/09 | first author:Singh P
Heterogeneous host susceptibility enhances prevalence of mixed-genotype micro-parasite infections.	/pubmed/21738463	van der Werf W, Hemerik L, Vlak JM, Zwart MP.	PLoS Comput Biol. 2011 Jun;7(6):e1002097. Epub 2011 Jun 30.	PLoS Comput Biol. 2011	PubMed	citation	PMID:21738463	pubmed	21738463	create date:2011/07/09 | first author:van der Werf W
Partially glycosylated dendrimers block MD-2 and prevent TLR4-MD-2-LPS complex mediated cytokine responses.	/pubmed/21738462	Barata TS, Teo I, Brocchini S, Zloh M, Shaunak S.	PLoS Comput Biol. 2011 Jun;7(6):e1002095. Epub 2011 Jun 30.	PLoS Comput Biol. 2011	PubMed	citation	PMID:21738462	pubmed	21738462	create date:2011/07/09 | first author:Barata TS
Network clustering revealed the systemic alterations of mitochondrial protein expression.	/pubmed/21738461	Jeon J, Jeong JH, Baek JH, Koo HJ, Park WH, Yang JS, Yu MH, Kim S, Pak YK.	PLoS Comput Biol. 2011 Jun;7(6):e1002093. Epub 2011 Jun 30.	PLoS Comput Biol. 2011	PubMed	citation	PMID:21738461	pubmed	21738461	create date:2011/07/09 | first author:Jeon J
Spatio-temporal credit assignment in neuronal population learning.	/pubmed/21738460	Friedrich J, Urbanczik R, Senn W.	PLoS Comput Biol. 2011 Jun;7(6):e1002092. Epub 2011 Jun 30.	PLoS Comput Biol. 2011	PubMed	citation	PMID:21738460	pubmed	21738460	create date:2011/07/09 | first author:Friedrich J
Trade-off between responsiveness and noise suppression in biomolecular system responses to environmental cues.	/pubmed/21738459	Ratushny AV, Shmulevich I, Aitchison JD.	PLoS Comput Biol. 2011 Jun;7(6):e1002091. Epub 2011 Jun 30.	PLoS Comput Biol. 2011	PubMed	citation	PMID:21738459	pubmed	21738459	create date:2011/07/09 | first author:Ratushny AV
Colocalization of protein kinase A with adenylyl cyclase enhances protein kinase A activity during induction of long-lasting long-term-potentiation.	/pubmed/21738458	Kim M, Park AJ, Havekes R, Chay A, Guercio LA, Oliveira RF, Abel T, Blackwell KT.	PLoS Comput Biol. 2011 Jun;7(6):e1002084. Epub 2011 Jun 30.	PLoS Comput Biol. 2011	PubMed	citation	PMID:21738458	pubmed	21738458	create date:2011/07/09 | first author:Kim M
How haptic size sensations improve distance perception.	/pubmed/21738457	Battaglia PW, Kersten D, Schrater PR.	PLoS Comput Biol. 2011 Jun;7(6):e1002080. Epub 2011 Jun 30.	PLoS Comput Biol. 2011	PubMed	citation	PMID:21738457	pubmed	21738457	create date:2011/07/09 | first author:Battaglia PW
Eurekometrics: analyzing the nature of discovery.	/pubmed/21738456	Arbesman S, Christakis NA.	PLoS Comput Biol. 2011 Jun;7(6):e1002072. Epub 2011 Jun 30. No abstract available.	PLoS Comput Biol. 2011	PubMed	citation	PMID:21738456	pubmed	21738456	create date:2011/07/09 | first author:Arbesman S
Learning, memory, and the role of neural network architecture.	/pubmed/21738455	Hermundstad AM, Brown KS, Bassett DS, Carlson JM.	PLoS Comput Biol. 2011 Jun;7(6):e1002063. Epub 2011 Jun 30.	PLoS Comput Biol. 2011	PubMed	citation	PMID:21738455	pubmed	21738455	create date:2011/07/09 | first author:Hermundstad AM
Differential producibility analysis (DPA) of transcriptomic data with metabolic networks: deconstructing the metabolic response of M. tuberculosis.	/pubmed/21738454	Bonde BK, Beste DJ, Laing E, Kierzek AM, McFadden J.	PLoS Comput Biol. 2011 Jun;7(6):e1002060. Epub 2011 Jun 30.	PLoS Comput Biol. 2011	PubMed	citation	PMID:21738454	pubmed	21738454	create date:2011/07/09 | first author:Bonde BK
Activated membrane patches guide chemotactic cell motility.	/pubmed/21738453	Hecht I, Skoge ML, Charest PG, Ben-Jacob E, Firtel RA, Loomis WF, Levine H, Rappel WJ.	PLoS Comput Biol. 2011 Jun;7(6):e1002044. Epub 2011 Jun 30.	PLoS Comput Biol. 2011	PubMed	citation	PMID:21738453	pubmed	21738453	create date:2011/07/09 | first author:Hecht I
An evolutionary trade-off between protein turnover rate and protein aggregation favors a higher aggregation propensity in fast degrading proteins.	/pubmed/21731483	De Baets G, Reumers J, Delgado Blanco J, Dopazo J, Schymkowitz J, Rousseau F.	PLoS Comput Biol. 2011 Jun;7(6):e1002090. doi: 10.1371/journal.pcbi.1002090. Epub 2011 Jun 23.	PLoS Comput Biol. 2011	PubMed	citation	PMID:21731483	pubmed	21731483	create date:2011/07/07 | first author:De Baets G
Changes of mind in an attractor network of decision-making.	/pubmed/21731482	Albantakis L, Deco G.	PLoS Comput Biol. 2011 Jun;7(6):e1002086. doi: 10.1371/journal.pcbi.1002086. Epub 2011 Jun 23.	PLoS Comput Biol. 2011	PubMed	citation	PMID:21731482	pubmed	21731482	create date:2011/07/07 | first author:Albantakis L
Robust network topologies for generating switch-like cellular responses.	/pubmed/21731481	Shah NA, Sarkar CA.	PLoS Comput Biol. 2011 Jun;7(6):e1002085. doi: 10.1371/journal.pcbi.1002085. Epub 2011 Jun 23.	PLoS Comput Biol. 2011	PubMed	citation	PMID:21731481	pubmed	21731481	create date:2011/07/07 | first author:Shah NA
Predicting binding to p-glycoprotein by flexible receptor docking.	/pubmed/21731480	Dolghih E, Bryant C, Renslo AR, Jacobson MP.	PLoS Comput Biol. 2011 Jun;7(6):e1002083. doi: 10.1371/journal.pcbi.1002083. Epub 2011 Jun 23.	PLoS Comput Biol. 2011	PubMed	citation	PMID:21731480	pubmed	21731480	create date:2011/07/07 | first author:Dolghih E
Generative embedding for model-based classification of fMRI data.	/pubmed/21731479	Brodersen KH, Schofield TM, Leff AP, Ong CS, Lomakina EI, Buhmann JM, Stephan KE.	PLoS Comput Biol. 2011 Jun;7(6):e1002079. doi: 10.1371/journal.pcbi.1002079. Epub 2011 Jun 23.	PLoS Comput Biol. 2011	PubMed	citation	PMID:21731479	pubmed	21731479	create date:2011/07/07 | first author:Brodersen KH
The origin of behavioral bursts in decision-making circuitry.	/pubmed/21731478	Sorribes A, Armendariz BG, Lopez-Pigozzi D, Murga C, de Polavieja GG.	PLoS Comput Biol. 2011 Jun;7(6):e1002075. doi: 10.1371/journal.pcbi.1002075. Epub 2011 Jun 23.	PLoS Comput Biol. 2011	PubMed	citation	PMID:21731478	pubmed	21731478	create date:2011/07/07 | first author:Sorribes A
Dynamic structure formation of peripheral membrane proteins.	/pubmed/21731477	Morozova D, Guigas G, Weiss M.	PLoS Comput Biol. 2011 Jun;7(6):e1002067. doi: 10.1371/journal.pcbi.1002067. Epub 2011 Jun 23.	PLoS Comput Biol. 2011	PubMed	citation	PMID:21731477	pubmed	21731477	create date:2011/07/07 | first author:Morozova D
The binding of learning to action in motor adaptation.	/pubmed/21731476	Gonzalez Castro LN, Monsen CB, Smith MA.	PLoS Comput Biol. 2011 Jun;7(6):e1002052. doi: 10.1371/journal.pcbi.1002052. Epub 2011 Jun 23.	PLoS Comput Biol. 2011	PubMed	citation	PMID:21731476	pubmed	21731476	create date:2011/07/07 | first author:Gonzalez Castro LN
Mutation D816V alters the internal structure and dynamics of c-KIT receptor cytoplasmic region: implications for dimerization and activation mechanisms.	/pubmed/21698178	Laine E, Chauvot de Beauchêne I, Perahia D, Auclair C, Tchertanov L.	PLoS Comput Biol. 2011 Jun;7(6):e1002068. Epub 2011 Jun 16.	PLoS Comput Biol. 2011	PubMed	citation	PMID:21698178	pubmed	21698178	create date:2011/06/24 | first author:Laine E
Bayesian comparison of neurovascular coupling models using EEG-fMRI.	/pubmed/21698175	Rosa MJ, Kilner JM, Penny WD.	PLoS Comput Biol. 2011 Jun;7(6):e1002070. Epub 2011 Jun 16.	PLoS Comput Biol. 2011	PubMed	citation	PMID:21698175	pubmed	21698175	create date:2011/06/24 | first author:Rosa MJ
The role of response elements organization in transcription factor selectivity: the IFN-β enhanceosome example.	/pubmed/21698143	Pan Y, Nussinov R.	PLoS Comput Biol. 2011 Jun;7(6):e1002077. Epub 2011 Jun 16.	PLoS Comput Biol. 2011	PubMed	citation	PMID:21698143	pubmed	21698143	create date:2011/06/24 | first author:Pan Y
Generation of diverse biological forms through combinatorial interactions between tissue polarity and growth.	/pubmed/21698124	Kennaway R, Coen E, Green A, Bangham A.	PLoS Comput Biol. 2011 Jun;7(6):e1002071. Epub 2011 Jun 16.	PLoS Comput Biol. 2011	PubMed	citation	PMID:21698124	pubmed	21698124	create date:2011/06/24 | first author:Kennaway R
Title	URL	Description	Details	ShortDetails	Resource	Type	Identifiers	Db	EntrezUID	Properties
Integrative analysis of many weighted co-expression networks using tensor computation.	/pubmed/21698123	Li W, Liu CC, Zhang T, Li H, Waterman MS, Zhou XJ.	PLoS Comput Biol. 2011 Jun;7(6):e1001106. Epub 2011 Jun 16.	PLoS Comput Biol. 2011	PubMed	citation	PMID:21698123	pubmed	21698123	create date:2011/06/24 | first author:Li W
Impact of microscopic motility on the swimming behavior of parasites: straighter trypanosomes are more directional.	/pubmed/21698122	Uppaluri S, Nagler J, Stellamanns E, Heddergott N, Herminghaus S, Engstler M, Pfohl T.	PLoS Comput Biol. 2011 Jun;7(6):e1002058. Epub 2011 Jun 16.	PLoS Comput Biol. 2011	PubMed	citation	PMID:21698122	pubmed	21698122	create date:2011/06/24 | first author:Uppaluri S
Towards an evolutionary model of transcription networks.	/pubmed/21695281	Xie D, Chen CC, He X, Cao X, Zhong S.	PLoS Comput Biol. 2011 Jun;7(6):e1002064. Epub 2011 Jun 9.	PLoS Comput Biol. 2011	PubMed	citation	PMID:21695281	pubmed	21695281	create date:2011/06/23 | first author:Xie D
Mutual inactivation of Notch receptors and ligands facilitates developmental patterning.	/pubmed/21695234	Sprinzak D, Lakhanpal A, LeBon L, Garcia-Ojalvo J, Elowitz MB.	PLoS Comput Biol. 2011 Jun;7(6):e1002069. Epub 2011 Jun 9.	PLoS Comput Biol. 2011	PubMed	citation	PMID:21695234	pubmed	21695234	create date:2011/06/23 | first author:Sprinzak D
Testing the ortholog conjecture with comparative functional genomic data from mammals.	/pubmed/21695233	Nehrt NL, Clark WT, Radivojac P, Hahn MW.	PLoS Comput Biol. 2011 Jun;7(6):e1002073. Epub 2011 Jun 9.	PLoS Comput Biol. 2011	PubMed	citation	PMID:21695233	pubmed	21695233	create date:2011/06/23 | first author:Nehrt NL
A new view of the bacterial cytosol environment.	/pubmed/21695225	Cossins BP, Jacobson MP, Guallar V.	PLoS Comput Biol. 2011 Jun;7(6):e1002066. Epub 2011 Jun 9.	PLoS Comput Biol. 2011	PubMed	citation	PMID:21695225	pubmed	21695225	create date:2011/06/23 | first author:Cossins BP
Extracting message inter-departure time distributions from the human electroencephalogram.	/pubmed/21673866	Mišić B, Vakorin VA, Kovačević N, Paus T, McIntosh AR.	PLoS Comput Biol. 2011 Jun;7(6):e1002065. Epub 2011 Jun 2.	PLoS Comput Biol. 2011	PubMed	citation	PMID:21673866	pubmed	21673866	create date:2011/06/16 | first author:Mišić B
Brownian dynamics simulation of nucleocytoplasmic transport: a coarse-grained model for the functional state of the nuclear pore complex.	/pubmed/21673865	Moussavi-Baygi R, Jamali Y, Karimi R, Mofrad MR.	PLoS Comput Biol. 2011 Jun;7(6):e1002049. Epub 2011 Jun 2.	PLoS Comput Biol. 2011	PubMed	citation	PMID:21673865	pubmed	21673865	create date:2011/06/16 | first author:Moussavi-Baygi R
Effects of heterogeneous and clustered contact patterns on infectious disease dynamics.	/pubmed/21673864	Volz EM, Miller JC, Galvani A, Ancel Meyers L.	PLoS Comput Biol. 2011 Jun;7(6):e1002042. Epub 2011 Jun 2. Erratum in: PLoS Comput Biol. 2011 Jul;7(7). doi: 10.1371/annotation/85b99614-44b4-4052-9195-a77d52dbdc05.	PLoS Comput Biol. 2011	PubMed	citation	PMID:21673864	pubmed	21673864	create date:2011/06/16 | first author:Volz EM
Neurobiologically realistic determinants of self-organized criticality in networks of spiking neurons.	/pubmed/21673863	Rubinov M, Sporns O, Thivierge JP, Breakspear M.	PLoS Comput Biol. 2011 Jun;7(6):e1002038. Epub 2011 Jun 2.	PLoS Comput Biol. 2011	PubMed	citation	PMID:21673863	pubmed	21673863	create date:2011/06/16 | first author:Rubinov M
Ten simple rules for providing a scientific Web resource.	/pubmed/21637800	Schultheiss SJ.	PLoS Comput Biol. 2011 May;7(5):e1001126. Epub 2011 May 26. No abstract available.	PLoS Comput Biol. 2011	PubMed	citation	PMID:21637800	pubmed	21637800	create date:2011/06/04 | first author:Schultheiss SJ
A role for both conformational selection and induced fit in ligand binding by the LAO protein.	/pubmed/21637799	Silva DA, Bowman GR, Sosa-Peinado A, Huang X.	PLoS Comput Biol. 2011 May;7(5):e1002054. Epub 2011 May 26.	PLoS Comput Biol. 2011	PubMed	citation	PMID:21637799	pubmed	21637799	create date:2011/06/04 | first author:Silva DA
An acidic loop and cognate phosphorylation sites define a molecular switch that modulates ubiquitin charging activity in Cdc34-like enzymes.	/pubmed/21637798	Papaleo E, Ranzani V, Tripodi F, Vitriolo A, Cirulli C, Fantucci P, Alberghina L, Vanoni M, De Gioia L, Coccetti P.	PLoS Comput Biol. 2011 May;7(5):e1002056. Epub 2011 May 26.	PLoS Comput Biol. 2011	PubMed	citation	PMID:21637798	pubmed	21637798	create date:2011/06/04 | first author:Papaleo E
Pathway analysis of expression data: deciphering functional building blocks of complex diseases.	/pubmed/21637797	Emmert-Streib F, Glazko GV.	PLoS Comput Biol. 2011 May;7(5):e1002053. Epub 2011 May 26. No abstract available.	PLoS Comput Biol. 2011	PubMed	citation	PMID:21637797	pubmed	21637797	create date:2011/06/04 | first author:Emmert-Streib F
Simulation of the undiseased human cardiac ventricular action potential: model formulation and experimental validation.	/pubmed/21637795	O'Hara T, Virág L, Varró A, Rudy Y.	PLoS Comput Biol. 2011 May;7(5):e1002061. Epub 2011 May 26.	PLoS Comput Biol. 2011	PubMed	citation	PMID:21637795	pubmed	21637795	create date:2011/06/04 | first author:O'Hara T
How modeling can reconcile apparently discrepant experimental results: the case of pacemaking in dopaminergic neurons.	/pubmed/21637742	Drion G, Massotte L, Sepulchre R, Seutin V.	PLoS Comput Biol. 2011 May;7(5):e1002050. Epub 2011 May 26.	PLoS Comput Biol. 2011	PubMed	citation	PMID:21637742	pubmed	21637742	create date:2011/06/04 | first author:Drion G
Speed/accuracy trade-off between the habitual and the goal-directed processes.	/pubmed/21637741	Keramati M, Dezfouli A, Piray P.	PLoS Comput Biol. 2011 May;7(5):e1002055. Epub 2011 May 26.	PLoS Comput Biol. 2011	PubMed	citation	PMID:21637741	pubmed	21637741	create date:2011/06/04 | first author:Keramati M
How structure determines correlations in neuronal networks.	/pubmed/21625580	Pernice V, Staude B, Cardanobile S, Rotter S.	PLoS Comput Biol. 2011 May;7(5):e1002059. Epub 2011 May 19.	PLoS Comput Biol. 2011	PubMed	citation	PMID:21625580	pubmed	21625580	create date:2011/06/01 | first author:Pernice V
Integrative analysis of transgenic alfalfa (Medicago sativa L.) suggests new metabolic control mechanisms for monolignol biosynthesis.	/pubmed/21625579	Lee Y, Chen F, Gallego-Giraldo L, Dixon RA, Voit EO.	PLoS Comput Biol. 2011 May;7(5):e1002047. Epub 2011 May 19.	PLoS Comput Biol. 2011	PubMed	citation	PMID:21625579	pubmed	21625579	create date:2011/06/01 | first author:Lee Y
Topological cluster analysis reveals the systemic organization of the Caenorhabditis elegans connectome.	/pubmed/21625578	Sohn Y, Choi MK, Ahn YY, Lee J, Jeong J.	PLoS Comput Biol. 2011 May;7(5):e1001139. Epub 2011 May 19.	PLoS Comput Biol. 2011	PubMed	citation	PMID:21625578	pubmed	21625578	create date:2011/06/01 | first author:Sohn Y
Attracting dynamics of frontal cortex ensembles during memory-guided decision-making.	/pubmed/21625577	Balaguer-Ballester E, Lapish CC, Seamans JK, Durstewitz D.	PLoS Comput Biol. 2011 May;7(5):e1002057. Epub 2011 May 19.	PLoS Comput Biol. 2011	PubMed	citation	PMID:21625577	pubmed	21625577	create date:2011/06/01 | first author:Balaguer-Ballester E
A multiscale approach to characterize the early aggregation steps of the amyloid-forming peptide GNNQQNY from the yeast prion sup-35.	/pubmed/21625573	Nasica-Labouze J, Meli M, Derreumaux P, Colombo G, Mousseau N.	PLoS Comput Biol. 2011 May;7(5):e1002051. Epub 2011 May 19.	PLoS Comput Biol. 2011	PubMed	citation	PMID:21625573	pubmed	21625573	create date:2011/06/01 | first author:Nasica-Labouze J
Cellularly-driven differences in network synchronization propensity are differentially modulated by firing frequency.	/pubmed/21625571	Fink CG, Booth V, Zochowski M.	PLoS Comput Biol. 2011 May;7(5):e1002062. Epub 2011 May 19.	PLoS Comput Biol. 2011	PubMed	citation	PMID:21625571	pubmed	21625571	create date:2011/06/01 | first author:Fink CG
Spatial learning and action planning in a prefrontal cortical network model.	/pubmed/21625569	Martinet LE, Sheynikhovich D, Benchenane K, Arleo A.	PLoS Comput Biol. 2011 May;7(5):e1002045. Epub 2011 May 19.	PLoS Comput Biol. 2011	PubMed	citation	PMID:21625569	pubmed	21625569	create date:2011/06/01 | first author:Martinet LE
A toolbox model of evolution of metabolic pathways on networks of arbitrary topology.	/pubmed/21625566	Pang TY, Maslov S.	PLoS Comput Biol. 2011 May;7(5):e1001137. Epub 2011 May 19.	PLoS Comput Biol. 2011	PubMed	citation	PMID:21625566	pubmed	21625566	create date:2011/06/01 | first author:Pang TY
deFuse: an algorithm for gene fusion discovery in tumor RNA-Seq data.	/pubmed/21625565	McPherson A, Hormozdiari F, Zayed A, Giuliany R, Ha G, Sun MG, Griffith M, Heravi Moussavi A, Senz J, Melnyk N, Pacheco M, Marra MA, Hirst M, Nielsen TO, Sahinalp SC, Huntsman D, Shah SP.	PLoS Comput Biol. 2011 May;7(5):e1001138. Epub 2011 May 19.	PLoS Comput Biol. 2011	PubMed	citation	PMID:21625565	pubmed	21625565	create date:2011/06/01 | first author:McPherson A
Exhaustive sampling of docking poses reveals binding hypotheses for propafenone type inhibitors of P-glycoprotein.	/pubmed/21589945	Klepsch F, Chiba P, Ecker GF.	PLoS Comput Biol. 2011 May;7(5):e1002036. Epub 2011 May 12.	PLoS Comput Biol. 2011	PubMed	citation	PMID:21589945	pubmed	21589945	create date:2011/05/19 | first author:Klepsch F
Quantitative epistasis analysis and pathway inference from genetic interaction data.	/pubmed/21589890	Phenix H, Morin K, Batenchuk C, Parker J, Abedi V, Yang L, Tepliakova L, Perkins TJ, Kærn M.	PLoS Comput Biol. 2011 May;7(5):e1002048. Epub 2011 May 12.	PLoS Comput Biol. 2011	PubMed	citation	PMID:21589890	pubmed	21589890	create date:2011/05/19 | first author:Phenix H
Epistasis in a model of molecular signal transduction.	/pubmed/21589889	Pumir A, Shraiman B.	PLoS Comput Biol. 2011 May;7(5):e1001134. Epub 2011 May 12.	PLoS Comput Biol. 2011	PubMed	citation	PMID:21589889	pubmed	21589889	create date:2011/05/19 | first author:Pumir A
An imperfect dopaminergic error signal can drive temporal-difference learning.	/pubmed/21589888	Potjans W, Diesmann M, Morrison A.	PLoS Comput Biol. 2011 May;7(5):e1001133. Epub 2011 May 12.	PLoS Comput Biol. 2011	PubMed	citation	PMID:21589888	pubmed	21589888	create date:2011/05/19 | first author:Potjans W
Transcriptional regulation: effects of promoter proximal pausing on speed, synchrony and reliability.	/pubmed/21589887	Boettiger AN, Ralph PL, Evans SN.	PLoS Comput Biol. 2011 May;7(5):e1001136. Epub 2011 May 12.	PLoS Comput Biol. 2011	PubMed	citation	PMID:21589887	pubmed	21589887	create date:2011/05/19 | first author:Boettiger AN
Emergence of switch-like behavior in a large family of simple biochemical networks.	/pubmed/21589886	Siegal-Gaskins D, Mejia-Guerra MK, Smith GD, Grotewold E.	PLoS Comput Biol. 2011 May;7(5):e1002039. Epub 2011 May 12.	PLoS Comput Biol. 2011	PubMed	citation	PMID:21589886	pubmed	21589886	create date:2011/05/19 | first author:Siegal-Gaskins D
Gene expression in the rodent brain is associated with its regional connectivity.	/pubmed/21573208	Wolf L, Goldberg C, Manor N, Sharan R, Ruppin E.	PLoS Comput Biol. 2011 May;7(5):e1002040. Epub 2011 May 5.	PLoS Comput Biol. 2011	PubMed	citation	PMID:21573208	pubmed	21573208	create date:2011/05/17 | first author:Wolf L
Identification of hammerhead ribozymes in all domains of life reveals novel structural variations.	/pubmed/21573207	Perreault J, Weinberg Z, Roth A, Popescu O, Chartrand P, Ferbeyre G, Breaker RR.	PLoS Comput Biol. 2011 May;7(5):e1002031. Epub 2011 May 5.	PLoS Comput Biol. 2011	PubMed	citation	PMID:21573207	pubmed	21573207	create date:2011/05/17 | first author:Perreault J
Temporal encoding in a nervous system.	/pubmed/21573206	Aldworth ZN, Dimitrov AG, Cummins GI, Gedeon T, Miller JP.	PLoS Comput Biol. 2011 May;7(5):e1002041. Epub 2011 May 5.	PLoS Comput Biol. 2011	PubMed	citation	PMID:21573206	pubmed	21573206	create date:2011/05/17 | first author:Aldworth ZN
Combinations of protein-chemical complex structures reveal new targets for established drugs.	/pubmed/21573205	Kalinina OV, Wichmann O, Apic G, Russell RB.	PLoS Comput Biol. 2011 May;7(5):e1002043. Epub 2011 May 5.	PLoS Comput Biol. 2011	PubMed	citation	PMID:21573205	pubmed	21573205	create date:2011/05/17 | first author:Kalinina OV
How molecular motors are arranged on a cargo is important for vesicular transport.	/pubmed/21573204	Erickson RP, Jia Z, Gross SP, Yu CC.	PLoS Comput Biol. 2011 May;7(5):e1002032. Epub 2011 May 5.	PLoS Comput Biol. 2011	PubMed	citation	PMID:21573204	pubmed	21573204	create date:2011/05/17 | first author:Erickson RP
Distributions of transposable elements reveal hazardous zones in mammalian introns.	/pubmed/21573203	Zhang Y, Romanish MT, Mager DL.	PLoS Comput Biol. 2011 May;7(5):e1002046. Epub 2011 May 5.	PLoS Comput Biol. 2011	PubMed	citation	PMID:21573203	pubmed	21573203	create date:2011/05/17 | first author:Zhang Y
Detecting network communities: an application to phylogenetic analysis.	/pubmed/21573202	Andrade RF, Rocha-Neto IC, Santos LB, de Santana CN, Diniz MV, Lobão TP, Goés-Neto A, Pinho ST, El-Hani CN.	PLoS Comput Biol. 2011 May;7(5):e1001131. Epub 2011 May 5.	PLoS Comput Biol. 2011	PubMed	citation	PMID:21573202	pubmed	21573202	create date:2011/05/17 | first author:Andrade RF
Theoretical model for cellular shapes driven by protrusive and adhesive forces.	/pubmed/21573201	Kabaso D, Shlomovitz R, Schloen K, Stradal T, Gov NS.	PLoS Comput Biol. 2011 May;7(5):e1001127. Epub 2011 May 5.	PLoS Comput Biol. 2011	PubMed	citation	PMID:21573201	pubmed	21573201	create date:2011/05/17 | first author:Kabaso D
Impact of fast sodium channel inactivation on spike threshold dynamics and synaptic integration.	/pubmed/21573200	Platkiewicz J, Brette R.	PLoS Comput Biol. 2011 May;7(5):e1001129. Epub 2011 May 5.	PLoS Comput Biol. 2011	PubMed	citation	PMID:21573200	pubmed	21573200	create date:2011/05/17 | first author:Platkiewicz J
Feedback control architecture and the bacterial chemotaxis network.	/pubmed/21573199	Hamadeh A, Roberts MA, August E, McSharry PE, Maini PK, Armitage JP, Papachristodoulou A.	PLoS Comput Biol. 2011 May;7(5):e1001130. Epub 2011 May 5.	PLoS Comput Biol. 2011	PubMed	citation	PMID:21573199	pubmed	21573199	create date:2011/05/17 | first author:Hamadeh A
Modeling evolutionary dynamics of epigenetic mutations in hierarchically organized tumors.	/pubmed/21573198	Sottoriva A, Vermeulen L, Tavaré S.	PLoS Comput Biol. 2011 May;7(5):e1001132. Epub 2011 May 5.	PLoS Comput Biol. 2011	PubMed	citation	PMID:21573198	pubmed	21573198	create date:2011/05/17 | first author:Sottoriva A
Simulating the mammalian blastocyst--molecular and mechanical interactions pattern the embryo.	/pubmed/21573197	Krupinski P, Chickarmane V, Peterson C.	PLoS Comput Biol. 2011 May;7(5):e1001128. Epub 2011 May 5.	PLoS Comput Biol. 2011	PubMed	citation	PMID:21573197	pubmed	21573197	create date:2011/05/17 | first author:Krupinski P
Disentangling the roles of approach, activation and valence in instrumental and pavlovian responding.	/pubmed/21556131	Huys QJ, Cools R, Gölzer M, Friedel E, Heinz A, Dolan RJ, Dayan P.	PLoS Comput Biol. 2011 Apr;7(4):e1002028. Epub 2011 Apr 21.	PLoS Comput Biol. 2011	PubMed	citation	PMID:21556131	pubmed	21556131	create date:2011/05/11 | first author:Huys QJ
A comparison of mathematical models for polarization of single eukaryotic cells in response to guided cues.	/pubmed/21552548	Jilkine A, Edelstein-Keshet L.	PLoS Comput Biol. 2011 Apr;7(4):e1001121. Epub 2011 Apr 28. Review.	PLoS Comput Biol. 2011	PubMed	citation	PMID:21552548	pubmed	21552548	create date:2011/05/10 | first author:Jilkine A
Drug discovery using chemical systems biology: weak inhibition of multiple kinases may contribute to the anti-cancer effect of nelfinavir.	/pubmed/21552547	Xie L, Evangelidis T, Xie L, Bourne PE.	PLoS Comput Biol. 2011 Apr;7(4):e1002037. Epub 2011 Apr 28.	PLoS Comput Biol. 2011	PubMed	citation	PMID:21552547	pubmed	21552547	create date:2011/05/10 | first author:Xie L
Minimum Information About a Simulation Experiment (MIASE).	/pubmed/21552546	Waltemath D, Adams R, Beard DA, Bergmann FT, Bhalla US, Britten R, Chelliah V, Cooling MT, Cooper J, Crampin EJ, Garny A, Hoops S, Hucka M, Hunter P, Klipp E, Laibe C, Miller AK, Moraru I, Nickerson D, Nielsen P, Nikolski M, Sahle S, et al.	PLoS Comput Biol. 2011 Apr;7(4):e1001122. Epub 2011 Apr 28. No abstract available.	PLoS Comput Biol. 2011	PubMed	citation	PMID:21552546	pubmed	21552546	create date:2011/05/10 | first author:Waltemath D
A mathematical framework for estimating pathogen transmission fitness and inoculum size using data from a competitive mixtures animal model.	/pubmed/21552544	McCaw JM, Arinaminpathy N, Hurt AC, McVernon J, McLean AR.	PLoS Comput Biol. 2011 Apr;7(4):e1002026. Epub 2011 Apr 28.	PLoS Comput Biol. 2011	PubMed	citation	PMID:21552544	pubmed	21552544	create date:2011/05/10 | first author:McCaw JM
A stochastic model of latently infected cell reactivation and viral blip generation in treated HIV patients.	/pubmed/21552334	Conway JM, Coombs D.	PLoS Comput Biol. 2011 Apr;7(4):e1002033. Epub 2011 Apr 28.	PLoS Comput Biol. 2011	PubMed	citation	PMID:21552334	pubmed	21552334	create date:2011/05/10 | first author:Conway JM
Title	URL	Description	Details	ShortDetails	Resource	Type	Identifiers	Db	EntrezUID	Properties
Network archaeology: uncovering ancient networks from present-day interactions.	/pubmed/21533211	Navlakha S, Kingsford C.	PLoS Comput Biol. 2011 Apr;7(4):e1001119. Epub 2011 Apr 14.	PLoS Comput Biol. 2011	PubMed	citation	PMID:21533211	pubmed	21533211	create date:2011/05/03 | first author:Navlakha S
Discovering biological progression underlying microarray samples.	/pubmed/21533210	Qiu P, Gentles AJ, Plevritis SK.	PLoS Comput Biol. 2011 Apr;7(4):e1001123. Epub 2011 Apr 14.	PLoS Comput Biol. 2011	PubMed	citation	PMID:21533210	pubmed	21533210	create date:2011/05/03 | first author:Qiu P
Linking microscopic spatial patterns of tissue destruction in emphysema to macroscopic decline in stiffness using a 3D computational model.	/pubmed/21533072	Parameswaran H, Majumdar A, Suki B.	PLoS Comput Biol. 2011 Apr;7(4):e1001125. Epub 2011 Apr 21.	PLoS Comput Biol. 2011	PubMed	citation	PMID:21533072	pubmed	21533072	create date:2011/05/03 | first author:Parameswaran H
Accessing a hidden conformation of the maltose binding protein using accelerated molecular dynamics.	/pubmed/21533070	Bucher D, Grant BJ, Markwick PR, McCammon JA.	PLoS Comput Biol. 2011 Apr;7(4):e1002034. Epub 2011 Apr 21.	PLoS Comput Biol. 2011	PubMed	citation	PMID:21533070	pubmed	21533070	create date:2011/05/03 | first author:Bucher D
In silico elucidation of the recognition dynamics of ubiquitin.	/pubmed/21533067	Long D, Brüschweiler R.	PLoS Comput Biol. 2011 Apr;7(4):e1002035. Epub 2011 Apr 21.	PLoS Comput Biol. 2011	PubMed	citation	PMID:21533067	pubmed	21533067	create date:2011/05/03 | first author:Long D
Quantifying the relative contributions of divisive and subtractive feedback to rhythm generation.	/pubmed/21533065	Tabak J, Rinzel J, Bertram R.	PLoS Comput Biol. 2011 Apr;7(4):e1001124. Epub 2011 Apr 21.	PLoS Comput Biol. 2011	PubMed	citation	PMID:21533065	pubmed	21533065	create date:2011/05/03 | first author:Tabak J
Cell-sorting at the A/P boundary in the Drosophila wing primordium: a computational model to consolidate observed non-local effects of Hh signaling.	/pubmed/21490725	Schilling S, Willecke M, Aegerter-Wilmsen T, Cirpka OA, Basler K, von Mering C.	PLoS Comput Biol. 2011 Apr;7(4):e1002025. Epub 2011 Apr 7.	PLoS Comput Biol. 2011	PubMed	citation	PMID:21490725	pubmed	21490725	create date:2011/04/15 | first author:Schilling S
The morphology of the rat vibrissal array: a model for quantifying spatiotemporal patterns of whisker-object contact.	/pubmed/21490724	Towal RB, Quist BW, Gopal V, Solomon JH, Hartmann MJ.	PLoS Comput Biol. 2011 Apr;7(4):e1001120. Epub 2011 Apr 7.	PLoS Comput Biol. 2011	PubMed	citation	PMID:21490724	pubmed	21490724	create date:2011/04/15 | first author:Towal RB
MDCK cystogenesis driven by cell stabilization within computational analogues.	/pubmed/21490722	Engelberg JA, Datta A, Mostov KE, Hunt CA.	PLoS Comput Biol. 2011 Apr;7(4):e1002030. Epub 2011 Apr 7.	PLoS Comput Biol. 2011	PubMed	citation	PMID:21490722	pubmed	21490722	create date:2011/04/15 | first author:Engelberg JA
A third measure-metastable state in the dynamics of spontaneous shape change in healthy human's white cells.	/pubmed/21490721	Selz KA.	PLoS Comput Biol. 2011 Apr;7(4):e1001117. Epub 2011 Apr 7.	PLoS Comput Biol. 2011	PubMed	citation	PMID:21490721	pubmed	21490721	create date:2011/04/15 | first author:Selz KA
Multi-scaled explorations of binding-induced folding of intrinsically disordered protein inhibitor IA3 to its target enzyme.	/pubmed/21490720	Wang J, Wang Y, Chu X, Hagen SJ, Han W, Wang E.	PLoS Comput Biol. 2011 Apr;7(4):e1001118. Epub 2011 Apr 7.	PLoS Comput Biol. 2011	PubMed	citation	PMID:21490720	pubmed	21490720	create date:2011/04/15 | first author:Wang J
Modification of gene duplicability during the evolution of protein interaction network.	/pubmed/21490719	D'Antonio M, Ciccarelli FD.	PLoS Comput Biol. 2011 Apr;7(4):e1002029. Epub 2011 Apr 7.	PLoS Comput Biol. 2011	PubMed	citation	PMID:21490719	pubmed	21490719	create date:2011/04/15 | first author:D'Antonio M
Reactive oxygen species production by forward and reverse electron fluxes in the mitochondrial respiratory chain.	/pubmed/21483483	Selivanov VA, Votyakova TV, Pivtoraiko VN, Zeak J, Sukhomlin T, Trucco M, Roca J, Cascante M.	PLoS Comput Biol. 2011 Mar;7(3):e1001115. Epub 2011 Mar 31.	PLoS Comput Biol. 2011	PubMed	citation	PMID:21483483	pubmed	21483483	create date:2011/04/13 | first author:Selivanov VA
A Bayesian approach to analyse genetic variation within RNA viral populations.	/pubmed/21483482	McKinley TJ, Murcia PR, Gog JR, Varela M, Wood JL.	PLoS Comput Biol. 2011 Mar;7(3):e1002027. Epub 2011 Mar 31.	PLoS Comput Biol. 2011	PubMed	citation	PMID:21483482	pubmed	21483482	create date:2011/04/13 | first author:McKinley TJ
Exploring off-targets and off-systems for adverse drug reactions via chemical-protein interactome--clozapine-induced agranulocytosis as a case study.	/pubmed/21483481	Yang L, Wang K, Chen J, Jegga AG, Luo H, Shi L, Wan C, Guo X, Qin S, He G, Feng G, He L.	PLoS Comput Biol. 2011 Mar;7(3):e1002016. Epub 2011 Mar 31.	PLoS Comput Biol. 2011	PubMed	citation	PMID:21483481	pubmed	21483481	create date:2011/04/13 | first author:Yang L
Reconciliation of genome-scale metabolic reconstructions for comparative systems analysis.	/pubmed/21483480	Oberhardt MA, Puchałka J, Martins dos Santos VA, Papin JA.	PLoS Comput Biol. 2011 Mar;7(3):e1001116. Epub 2011 Mar 31.	PLoS Comput Biol. 2011	PubMed	citation	PMID:21483480	pubmed	21483480	create date:2011/04/13 | first author:Oberhardt MA
The roots of bioinformatics in theoretical biology.	/pubmed/21483479	Hogeweg P.	PLoS Comput Biol. 2011 Mar;7(3):e1002021. Epub 2011 Mar 31.	PLoS Comput Biol. 2011	PubMed	citation	PMID:21483479	pubmed	21483479	create date:2011/04/13 | first author:Hogeweg P
CAERUS: predicting CAncER oUtcomeS using relationship between protein structural information, protein networks, gene expression data, and mutation data.	/pubmed/21483478	Zhang KX, Ouellette BF.	PLoS Comput Biol. 2011 Mar;7(3):e1001114. Epub 2011 Mar 31.	PLoS Comput Biol. 2011	PubMed	citation	PMID:21483478	pubmed	21483478	create date:2011/04/13 | first author:Zhang KX
Consensus-phenotype integration of transcriptomic and metabolomic data implies a role for metabolism in the chemosensitivity of tumour cells.	/pubmed/21483477	Cavill R, Kamburov A, Ellis JK, Athersuch TJ, Blagrove MS, Herwig R, Ebbels TM, Keun HC.	PLoS Comput Biol. 2011 Mar;7(3):e1001113. Epub 2011 Mar 31.	PLoS Comput Biol. 2011	PubMed	citation	PMID:21483477	pubmed	21483477	create date:2011/04/13 | first author:Cavill R
PLoS Computational Biology conference postcard from PSB 2011.	/pubmed/21483476	Eren AM.	PLoS Comput Biol. 2011 Mar;7(3):e1002019. Epub 2011 Mar 31. No abstract available.	PLoS Comput Biol. 2011	PubMed	citation	PMID:21483476	pubmed	21483476	create date:2011/04/13 | first author:Eren AM
Inferring visuomotor priors for sensorimotor learning.	/pubmed/21483475	Turnham EJ, Braun DA, Wolpert DM.	PLoS Comput Biol. 2011 Mar;7(3):e1001112. Epub 2011 Mar 31.	PLoS Comput Biol. 2011	PubMed	citation	PMID:21483475	pubmed	21483475	create date:2011/04/13 | first author:Turnham EJ
Autonomous targeting of infectious superspreaders using engineered transmissible therapies.	/pubmed/21483468	Metzger VT, Lloyd-Smith JO, Weinberger LS.	PLoS Comput Biol. 2011 Mar;7(3):e1002015. Epub 2011 Mar 17.	PLoS Comput Biol. 2011	PubMed	citation	PMID:21483468	pubmed	21483468	create date:2011/04/13 | first author:Metzger VT
Mechanisms of magnetic stimulation of central nervous system neurons.	/pubmed/21455288	Pashut T, Wolfus S, Friedman A, Lavidor M, Bar-Gad I, Yeshurun Y, Korngreen A.	PLoS Comput Biol. 2011 Mar;7(3):e1002022. Epub 2011 Mar 24.	PLoS Comput Biol. 2011	PubMed	citation	PMID:21455288	pubmed	21455288	create date:2011/04/02 | first author:Pashut T
On the origin of DNA genomes: evolution of the division of labor between template and catalyst in model replicator systems.	/pubmed/21455287	Takeuchi N, Hogeweg P, Koonin EV.	PLoS Comput Biol. 2011 Mar;7(3):e1002024. Epub 2011 Mar 24.	PLoS Comput Biol. 2011	PubMed	citation	PMID:21455287	pubmed	21455287	create date:2011/04/02 | first author:Takeuchi N
Fluctuograms" reveal the intermittent intra-protein communication in subtilisin Carlsberg and correlate mechanical coupling with co-evolution."	/pubmed/21455286	Silvestre-Ryan J, Lin Y, Chu JW.	PLoS Comput Biol. 2011 Mar;7(3):e1002023. Epub 2011 Mar 24.	PLoS Comput Biol. 2011	PubMed	citation	PMID:21455286	pubmed	21455286	create date:2011/04/02 | first author:Silvestre-Ryan J
Molecular mechanism of cyclodextrin mediated cholesterol extraction.	/pubmed/21455285	López CA, de Vries AH, Marrink SJ.	PLoS Comput Biol. 2011 Mar;7(3):e1002020. Epub 2011 Mar 24.	PLoS Comput Biol. 2011	PubMed	citation	PMID:21455285	pubmed	21455285	create date:2011/04/02 | first author:López CA
Minimal models of multidimensional computations.	/pubmed/21455284	Fitzgerald JD, Sincich LC, Sharpee TO.	PLoS Comput Biol. 2011 Mar;7(3):e1001111. Epub 2011 Mar 24.	PLoS Comput Biol. 2011	PubMed	citation	PMID:21455284	pubmed	21455284	create date:2011/04/02 | first author:Fitzgerald JD
A Granger causality measure for point process models of ensemble neural spiking activity.	/pubmed/21455283	Kim S, Putrino D, Ghosh S, Brown EN.	PLoS Comput Biol. 2011 Mar;7(3):e1001110. Epub 2011 Mar 24.	PLoS Comput Biol. 2011	PubMed	citation	PMID:21455283	pubmed	21455283	create date:2011/04/02 | first author:Kim S
No need for a cognitive map: decentralized memory for insect navigation.	/pubmed/21445233	Cruse H, Wehner R.	PLoS Comput Biol. 2011 Mar;7(3):e1002009. Epub 2011 Mar 17.	PLoS Comput Biol. 2011	PubMed	citation	PMID:21445233	pubmed	21445233	create date:2011/03/30 | first author:Cruse H
Human leg model predicts ankle muscle-tendon morphology, state, roles and energetics in walking.	/pubmed/21445231	Krishnaswamy P, Brown EN, Herr HM.	PLoS Comput Biol. 2011 Mar;7(3):e1001107. Epub 2011 Mar 17.	PLoS Comput Biol. 2011	PubMed	citation	PMID:21445231	pubmed	21445231	create date:2011/03/30 | first author:Krishnaswamy P
A compact statistical model of the song syntax in Bengalese finch.	/pubmed/21445230	Jin DZ, Kozhevnikov AA.	PLoS Comput Biol. 2011 Mar;7(3):e1001108. Epub 2011 Mar 17.	PLoS Comput Biol. 2011	PubMed	citation	PMID:21445230	pubmed	21445230	create date:2011/03/30 | first author:Jin DZ
Dynamic phenotypic clustering in noisy ecosystems.	/pubmed/21445229	Ernebjerg M, Kishony R.	PLoS Comput Biol. 2011 Mar;7(3):e1002017. Epub 2011 Mar 17.	PLoS Comput Biol. 2011	PubMed	citation	PMID:21445229	pubmed	21445229	create date:2011/03/30 | first author:Ernebjerg M
Simulated epidemics in an empirical spatiotemporal network of 50,185 sexual contacts.	/pubmed/21445228	Rocha LE, Liljeros F, Holme P.	PLoS Comput Biol. 2011 Mar;7(3):e1001109. Epub 2011 Mar 17.	PLoS Comput Biol. 2011	PubMed	citation	PMID:21445228	pubmed	21445228	create date:2011/03/30 | first author:Rocha LE
Frequency-invariant representation of interaural time differences in mammals.	/pubmed/21445227	Lüling H, Siveke I, Grothe B, Leibold C.	PLoS Comput Biol. 2011 Mar;7(3):e1002013. Epub 2011 Mar 17.	PLoS Comput Biol. 2011	PubMed	citation	PMID:21445227	pubmed	21445227	create date:2011/03/30 | first author:Lüling H
Context-dependent encoding of fear and extinction memories in a large-scale network model of the basal amygdala.	/pubmed/21437238	Vlachos I, Herry C, Lüthi A, Aertsen A, Kumar A.	PLoS Comput Biol. 2011 Mar;7(3):e1001104. Epub 2011 Mar 17.	PLoS Comput Biol. 2011	PubMed	citation	PMID:21437238	pubmed	21437238	create date:2011/03/26 | first author:Vlachos I
The role of incoherent microRNA-mediated feedforward loops in noise buffering.	/pubmed/21423718	Osella M, Bosia C, Corá D, Caselle M.	PLoS Comput Biol. 2011 Mar;7(3):e1001101. Epub 2011 Mar 10.	PLoS Comput Biol. 2011	PubMed	citation	PMID:21423718	pubmed	21423718	create date:2011/03/23 | first author:Osella M
Genome-scale metabolic modeling elucidates the role of proliferative adaptation in causing the Warburg effect.	/pubmed/21423717	Shlomi T, Benyamini T, Gottlieb E, Sharan R, Ruppin E.	PLoS Comput Biol. 2011 Mar;7(3):e1002018. Epub 2011 Mar 10.	PLoS Comput Biol. 2011	PubMed	citation	PMID:21423717	pubmed	21423717	create date:2011/03/23 | first author:Shlomi T
Noise contributions in an inducible genetic switch: a whole-cell simulation study.	/pubmed/21423716	Roberts E, Magis A, Ortiz JO, Baumeister W, Luthey-Schulten Z.	PLoS Comput Biol. 2011 Mar;7(3):e1002010. Epub 2011 Mar 10.	PLoS Comput Biol. 2011	PubMed	citation	PMID:21423716	pubmed	21423716	create date:2011/03/23 | first author:Roberts E
To lyse or not to lyse: transient-mediated stochastic fate determination in cells infected by bacteriophages.	/pubmed/21423715	Joh RI, Weitz JS.	PLoS Comput Biol. 2011 Mar;7(3):e1002006. Epub 2011 Mar 10.	PLoS Comput Biol. 2011	PubMed	citation	PMID:21423715	pubmed	21423715	create date:2011/03/23 | first author:Joh RI
Noise driven evolutionary waves.	/pubmed/21423714	Hallatschek O.	PLoS Comput Biol. 2011 Mar;7(3):e1002005. Epub 2011 Mar 10.	PLoS Comput Biol. 2011	PubMed	citation	PMID:21423714	pubmed	21423714	create date:2011/03/23 | first author:Hallatschek O
Causal modeling using network ensemble simulations of genetic and gene expression data predicts genes involved in rheumatoid arthritis.	/pubmed/21423713	Xing H, McDonagh PD, Bienkowska J, Cashorali T, Runge K, Miller RE, Decaprio D, Church B, Roubenoff R, Khalil IG, Carulli J.	PLoS Comput Biol. 2011 Mar;7(3):e1001105. Epub 2011 Mar 10.	PLoS Comput Biol. 2011	PubMed	citation	PMID:21423713	pubmed	21423713	create date:2011/03/23 | first author:Xing H
Accurate and fast simulation of channel noise in conductance-based model neurons by diffusion approximation.	/pubmed/21423712	Linaro D, Storace M, Giugliano M.	PLoS Comput Biol. 2011 Mar;7(3):e1001102. Epub 2011 Mar 10.	PLoS Comput Biol. 2011	PubMed	citation	PMID:21423712	pubmed	21423712	create date:2011/03/23 | first author:Linaro D
Learning from sensory and reward prediction errors during motor adaptation.	/pubmed/21423711	Izawa J, Shadmehr R.	PLoS Comput Biol. 2011 Mar;7(3):e1002012. Epub 2011 Mar 10.	PLoS Comput Biol. 2011	PubMed	citation	PMID:21423711	pubmed	21423711	create date:2011/03/23 | first author:Izawa J
Crawling cells can close wounds without purse strings or signaling.	/pubmed/21423710	Lee P, Wolgemuth CW.	PLoS Comput Biol. 2011 Mar;7(3):e1002007. Epub 2011 Mar 10.	PLoS Comput Biol. 2011	PubMed	citation	PMID:21423710	pubmed	21423710	create date:2011/03/23 | first author:Lee P
Conformational sampling and nucleotide-dependent transitions of the GroEL subunit probed by unbiased molecular dynamics simulations.	/pubmed/21423709	Skjaerven L, Grant B, Muga A, Teigen K, McCammon JA, Reuter N, Martinez A.	PLoS Comput Biol. 2011 Mar;7(3):e1002004. Epub 2011 Mar 10.	PLoS Comput Biol. 2011	PubMed	citation	PMID:21423709	pubmed	21423709	create date:2011/03/23 | first author:Skjaerven L
Animal interactions and the emergence of territoriality.	/pubmed/21423708	Giuggioli L, Potts JR, Harris S.	PLoS Comput Biol. 2011 Mar;7(3):e1002008. Epub 2011 Mar 10.	PLoS Comput Biol. 2011	PubMed	citation	PMID:21423708	pubmed	21423708	create date:2011/03/23 | first author:Giuggioli L
Quantification of the relative importance of CTL, B cell, NK cell, and target cell limitation in the control of primary SIV-infection.	/pubmed/21408213	Elemans M, Thiébaut R, Kaur A, Asquith B.	PLoS Comput Biol. 2011 Mar;7(3):e1001103. Epub 2011 Mar 3.	PLoS Comput Biol. 2011	PubMed	citation	PMID:21408213	pubmed	21408213	create date:2011/03/17 | first author:Elemans M
Training signaling pathway maps to biochemical data with constrained fuzzy logic: quantitative analysis of liver cell responses to inflammatory stimuli.	/pubmed/21408212	Morris MK, Saez-Rodriguez J, Clarke DC, Sorger PK, Lauffenburger DA.	PLoS Comput Biol. 2011 Mar;7(3):e1001099. Epub 2011 Mar 3.	PLoS Comput Biol. 2011	PubMed	citation	PMID:21408212	pubmed	21408212	create date:2011/03/17 | first author:Morris MK
Automatic design of digital synthetic gene circuits.	/pubmed/21399700	Marchisio MA, Stelling J.	PLoS Comput Biol. 2011 Feb;7(2):e1001083. Epub 2011 Feb 17.	PLoS Comput Biol. 2011	PubMed	citation	PMID:21399700	pubmed	21399700	create date:2011/03/15 | first author:Marchisio MA
Transition from persistent to anti-persistent correlations in postural sway indicates velocity-based control.	/pubmed/21390333	Delignières D, Torre K, Bernard PL.	PLoS Comput Biol. 2011 Feb;7(2):e1001089. Epub 2011 Feb 24.	PLoS Comput Biol. 2011	PubMed	citation	PMID:21390333	pubmed	21390333	create date:2011/03/11 | first author:Delignières D
Title	URL	Description	Details	ShortDetails	Resource	Type	Identifiers	Db	EntrezUID	Properties
Protein complexes are central in the yeast genetic landscape.	/pubmed/21390331	Michaut M, Baryshnikova A, Costanzo M, Myers CL, Andrews BJ, Boone C, Bader GD.	PLoS Comput Biol. 2011 Feb;7(2):e1001092. Epub 2011 Feb 24.	PLoS Comput Biol. 2011	PubMed	citation	PMID:21390331	pubmed	21390331	create date:2011/03/11 | first author:Michaut M
Quantitative prediction of miRNA-mRNA interaction based on equilibrium concentrations.	/pubmed/21390282	Ragan C, Zuker M, Ragan MA.	PLoS Comput Biol. 2011 Feb;7(2):e1001090. Epub 2011 Feb 24.	PLoS Comput Biol. 2011	PubMed	citation	PMID:21390282	pubmed	21390282	create date:2011/03/11 | first author:Ragan C
Dynamically-driven inactivation of the catalytic machinery of the SARS 3C-like protease by the N214A mutation on the extra domain.	/pubmed/21390281	Shi J, Han N, Lim L, Lua S, Sivaraman J, Wang L, Mu Y, Song J.	PLoS Comput Biol. 2011 Feb;7(2):e1001084. Epub 2011 Feb 24.	PLoS Comput Biol. 2011	PubMed	citation	PMID:21390281	pubmed	21390281	create date:2011/03/11 | first author:Shi J
Power-law input-output transfer functions explain the contrast-response and tuning properties of neurons in visual cortex.	/pubmed/21390280	Persi E, Hansel D, Nowak L, Barone P, van Vreeswijk C.	PLoS Comput Biol. 2011 Feb;7(2):e1001078. Epub 2011 Feb 24.	PLoS Comput Biol. 2011	PubMed	citation	PMID:21390280	pubmed	21390280	create date:2011/03/11 | first author:Persi E
Application of biomarkers in cancer risk management: evaluation from stochastic clonal evolutionary and dynamic system optimization points of view.	/pubmed/21390279	Li X, Blount PL, Vaughan TL, Reid BJ.	PLoS Comput Biol. 2011 Feb;7(2):e1001087. Epub 2011 Feb 24.	PLoS Comput Biol. 2011	PubMed	citation	PMID:21390279	pubmed	21390279	create date:2011/03/11 | first author:Li X
ISCB Public Policy Statement on Open Access to Scientific and Technical Research Literature.	/pubmed/21390278	Lathrop RH, Rost B; ISCB Membership; ISCB Executive Committee; ISCB Board of Directors; ISCB Public Affairs Committee.	PLoS Comput Biol. 2011 Feb;7(2):e1002014. Epub 2011 Feb 24. No abstract available.	PLoS Comput Biol. 2011	PubMed	citation	PMID:21390278	pubmed	21390278	create date:2011/03/11 | first author:Lathrop RH
Self-organization of muscle cell structure and function.	/pubmed/21390276	Grosberg A, Kuo PL, Guo CL, Geisse NA, Bray MA, Adams WJ, Sheehy SP, Parker KK.	PLoS Comput Biol. 2011 Feb;7(2):e1001088. Epub 2011 Feb 24.	PLoS Comput Biol. 2011	PubMed	citation	PMID:21390276	pubmed	21390276	create date:2011/03/11 | first author:Grosberg A
Synaptic plasticity and connectivity requirements to produce stimulus-pair specific responses in recurrent networks of spiking neurons.	/pubmed/21390275	Bourjaily MA, Miller P.	PLoS Comput Biol. 2011 Feb;7(2):e1001091. Epub 2011 Feb 24.	PLoS Comput Biol. 2011	PubMed	citation	PMID:21390275	pubmed	21390275	create date:2011/03/11 | first author:Bourjaily MA
Dynamic conformational changes in munc18 prevent syntaxin binding.	/pubmed/21390273	Bar-On D, Nachliel E, Gutman M, Ashery U.	PLoS Comput Biol. 2011 Mar;7(3):e1001097. Epub 2011 Mar 3.	PLoS Comput Biol. 2011	PubMed	citation	PMID:21390273	pubmed	21390273	create date:2011/03/11 | first author:Bar-On D
Blockade of neuronal α7-nAChR by α-conotoxin ImI explained by computational scanning and energy calculations.	/pubmed/21390272	Yu R, Craik DJ, Kaas Q.	PLoS Comput Biol. 2011 Mar;7(3):e1002011. Epub 2011 Mar 3.	PLoS Comput Biol. 2011	PubMed	citation	PMID:21390272	pubmed	21390272	create date:2011/03/11 | first author:Yu R
Identifying causal genes and dysregulated pathways in complex diseases.	/pubmed/21390271	Kim YA, Wuchty S, Przytycka TM.	PLoS Comput Biol. 2011 Mar;7(3):e1001095. Epub 2011 Mar 3.	PLoS Comput Biol. 2011	PubMed	citation	PMID:21390271	pubmed	21390271	create date:2011/03/11 | first author:Kim YA
Nucleotide binding switches the information flow in ras GTPases.	/pubmed/21390270	Raimondi F, Portella G, Orozco M, Fanelli F.	PLoS Comput Biol. 2011 Mar;7(3):e1001098. Epub 2011 Mar 3.	PLoS Comput Biol. 2011	PubMed	citation	PMID:21390270	pubmed	21390270	create date:2011/03/11 | first author:Raimondi F
Effect of promoter architecture on the cell-to-cell variability in gene expression.	/pubmed/21390269	Sanchez A, Garcia HG, Jones D, Phillips R, Kondev J.	PLoS Comput Biol. 2011 Mar;7(3):e1001100. Epub 2011 Mar 3.	PLoS Comput Biol. 2011	PubMed	citation	PMID:21390269	pubmed	21390269	create date:2011/03/11 | first author:Sanchez A
Natural selection on functional modules, a genome-wide analysis.	/pubmed/21390268	Serra F, Arbiza L, Dopazo J, Dopazo H.	PLoS Comput Biol. 2011 Mar;7(3):e1001093. Epub 2011 Mar 3.	PLoS Comput Biol. 2011	PubMed	citation	PMID:21390268	pubmed	21390268	create date:2011/03/11 | first author:Serra F
Flexible cognitive strategies during motor learning.	/pubmed/21390266	Taylor JA, Ivry RB.	PLoS Comput Biol. 2011 Mar;7(3):e1001096. Epub 2011 Mar 3.	PLoS Comput Biol. 2011	PubMed	citation	PMID:21390266	pubmed	21390266	create date:2011/03/11 | first author:Taylor JA
Informed switching strongly decreases the prevalence of antibiotic resistance in hospital wards.	/pubmed/21390265	Kouyos RD, Abel Zur Wiesch P, Bonhoeffer S.	PLoS Comput Biol. 2011 Mar;7(3):e1001094. Epub 2011 Mar 3.	PLoS Comput Biol. 2011	PubMed	citation	PMID:21390265	pubmed	21390265	create date:2011/03/11 | first author:Kouyos RD
The free energy landscape of small molecule unbinding.	/pubmed/21390201	Huang D, Caflisch A.	PLoS Comput Biol. 2011 Feb;7(2):e1002002. Epub 2011 Feb 3.	PLoS Comput Biol. 2011	PubMed	citation	PMID:21390201	pubmed	21390201	create date:2011/03/11 | first author:Huang D
A dynamical systems model for combinatorial cancer therapy enhances oncolytic adenovirus efficacy by MEK-inhibition.	/pubmed/21379332	Bagheri N, Shiina M, Lauffenburger DA, Korn WM.	PLoS Comput Biol. 2011 Feb;7(2):e1001085. Epub 2011 Feb 17.	PLoS Comput Biol. 2011	PubMed	citation	PMID:21379332	pubmed	21379332	create date:2011/03/08 | first author:Bagheri N
Molecular dynamics simulations of forced unbending of integrin α(v)β₃.	/pubmed/21379327	Chen W, Lou J, Hsin J, Schulten K, Harvey SC, Zhu C.	PLoS Comput Biol. 2011 Feb;7(2):e1001086. Epub 2011 Feb 17.	PLoS Comput Biol. 2011	PubMed	citation	PMID:21379327	pubmed	21379327	create date:2011/03/08 | first author:Chen W
Effect of 1918 PB1-F2 expression on influenza A virus infection kinetics.	/pubmed/21379324	Smith AM, Adler FR, McAuley JL, Gutenkunst RN, Ribeiro RM, McCullers JA, Perelson AS.	PLoS Comput Biol. 2011 Feb;7(2):e1001081. Epub 2011 Feb 17.	PLoS Comput Biol. 2011	PubMed	citation	PMID:21379324	pubmed	21379324	create date:2011/03/08 | first author:Smith AM
Loss of genetic redundancy in reductive genome evolution.	/pubmed/21379323	Mendonça AG, Alves RJ, Pereira-Leal JB.	PLoS Comput Biol. 2011 Feb;7(2):e1001082. Epub 2011 Feb 17.	PLoS Comput Biol. 2011	PubMed	citation	PMID:21379323	pubmed	21379323	create date:2011/03/08 | first author:Mendonça AG
First principles modeling of nonlinear incidence rates in seasonal epidemics.	/pubmed/21379320	Ponciano JM, Capistrán MA.	PLoS Comput Biol. 2011 Feb;7(2):e1001079. Epub 2011 Feb 17.	PLoS Comput Biol. 2011	PubMed	citation	PMID:21379320	pubmed	21379320	create date:2011/03/08 | first author:Ponciano JM
Spike-based population coding and working memory.	/pubmed/21379319	Boerlin M, Denève S.	PLoS Comput Biol. 2011 Feb;7(2):e1001080. Epub 2011 Feb 17.	PLoS Comput Biol. 2011	PubMed	citation	PMID:21379319	pubmed	21379319	create date:2011/03/08 | first author:Boerlin M
A hybrid model of mammalian cell cycle regulation.	/pubmed/21347318	Singhania R, Sramkoski RM, Jacobberger JW, Tyson JJ.	PLoS Comput Biol. 2011 Feb 10;7(2):e1001077.	PLoS Comput Biol. 2011	PubMed	citation	PMID:21347318	pubmed	21347318	create date:2011/02/25 | first author:Singhania R
Mitigation strategies for pandemic influenza A: balancing conflicting policy objectives.	/pubmed/21347316	Hollingsworth TD, Klinkenberg D, Heesterbeek H, Anderson RM.	PLoS Comput Biol. 2011 Feb 10;7(2):e1001076.	PLoS Comput Biol. 2011	PubMed	citation	PMID:21347316	pubmed	21347316	create date:2011/02/25 | first author:Hollingsworth TD
A computational clonal analysis of the developing mouse limb bud.	/pubmed/21347315	Marcon L, Arqués CG, Torres MS, Sharpe J.	PLoS Comput Biol. 2011 Feb 10;7(2):e1001071.	PLoS Comput Biol. 2011	PubMed	citation	PMID:21347315	pubmed	21347315	create date:2011/02/25 | first author:Marcon L
De-novo discovery of differentially abundant transcription factor binding sites including their positional preference.	/pubmed/21347314	Keilwagen J, Grau J, Paponov IA, Posch S, Strickert M, Grosse I.	PLoS Comput Biol. 2011 Feb 10;7(2):e1001070. Erratum in: PLoS Comput Biol. 2011 Oct;7(10). doi: 10.1371/annotation/a0b541dc-472b-4076-a435-499ce9519335.	PLoS Comput Biol. 2011	PubMed	citation	PMID:21347314	pubmed	21347314	create date:2011/02/25 | first author:Keilwagen J
Digital atlasing and standardization in the mouse brain.	/pubmed/21304938	Hawrylycz M, Baldock RA, Burger A, Hashikawa T, Johnson GA, Martone M, Ng L, Lau C, Larson SD, Nissanov J, Puelles L, Ruffins S, Verbeek F, Zaslavsky I, Boline J.	PLoS Comput Biol. 2011 Feb 3;7(2):e1001065. No abstract available. Erratum in: PLoS Comput Biol. 2011 Feb;7(2). doi: 10.1371/annotation/22c5808a-56cf-46e5-ba1b-456e838a5428. Larsen, Stephen D [corrected to Larson, Stephen D].	PLoS Comput Biol. 2011	PubMed	citation	PMID:21304938	pubmed	21304938	create date:2011/02/10 | first author:Hawrylycz M
Ribavirin-induced anemia in hepatitis C virus patients undergoing combination therapy.	/pubmed/21304937	Krishnan SM, Dixit NM.	PLoS Comput Biol. 2011 Feb 3;7(2):e1001072.	PLoS Comput Biol. 2011	PubMed	citation	PMID:21304937	pubmed	21304937	create date:2011/02/10 | first author:Krishnan SM
Accurate quantification of functional analogy among close homologs.	/pubmed/21304936	Chikina MD, Troyanskaya OG.	PLoS Comput Biol. 2011 Feb 3;7(2):e1001074.	PLoS Comput Biol. 2011	PubMed	citation	PMID:21304936	pubmed	21304936	create date:2011/02/10 | first author:Chikina MD
Pharmacodynamic modeling of anti-cancer activity of tetraiodothyroacetic acid in a perfused cell culture system.	/pubmed/21304935	Lin HY, Landersdorfer CB, London D, Meng R, Lim CU, Lin C, Lin S, Tang HY, Brown D, Van Scoy B, Kulawy R, Queimado L, Drusano GL, Louie A, Davis FB, Mousa SA, Davis PJ.	PLoS Comput Biol. 2011 Feb 3;7(2):e1001073.	PLoS Comput Biol. 2011	PubMed	citation	PMID:21304935	pubmed	21304935	create date:2011/02/10 | first author:Lin HY
Stochastic theory of early viral infection: continuous versus burst production of virions.	/pubmed/21304934	Pearson JE, Krapivsky P, Perelson AS.	PLoS Comput Biol. 2011 Feb 3;7(2):e1001058.	PLoS Comput Biol. 2011	PubMed	citation	PMID:21304934	pubmed	21304934	create date:2011/02/10 | first author:Pearson JE
Gene expression noise in spatial patterning: hunchback promoter structure affects noise amplitude and distribution in Drosophila segmentation.	/pubmed/21304932	Holloway DM, Lopes FJ, da Fontoura Costa L, Travençolo BA, Golyandina N, Usevich K, Spirov AV.	PLoS Comput Biol. 2011 Feb 3;7(2):e1001069.	PLoS Comput Biol. 2011	PubMed	citation	PMID:21304932	pubmed	21304932	create date:2011/02/10 | first author:Holloway DM
Structural properties of the Caenorhabditis elegans neuronal network.	/pubmed/21304930	Varshney LR, Chen BL, Paniagua E, Hall DH, Chklovskii DB.	PLoS Comput Biol. 2011 Feb 3;7(2):e1001066.	PLoS Comput Biol. 2011	PubMed	citation	PMID:21304930	pubmed	21304930	create date:2011/02/10 | first author:Varshney LR
A mathematical framework for protein structure comparison.	/pubmed/21304929	Liu W, Srivastava A, Zhang J.	PLoS Comput Biol. 2011 Feb 3;7(2):e1001075.	PLoS Comput Biol. 2011	PubMed	citation	PMID:21304929	pubmed	21304929	create date:2011/02/10 | first author:Liu W
Using transcription modules to identify expression clusters perturbed in Williams-Beuren syndrome.	/pubmed/21304579	Henrichsen CN, Csárdi G, Zabot MT, Fusco C, Bergmann S, Merla G, Reymond A.	PLoS Comput Biol. 2011 Jan 20;7(1):e1001054.	PLoS Comput Biol. 2011	PubMed	citation	PMID:21304579	pubmed	21304579	create date:2011/02/10 | first author:Henrichsen CN
Erratic flu vaccination emerges from short-sighted behavior in contact networks.	/pubmed/21298083	Cornforth DM, Reluga TC, Shim E, Bauch CT, Galvani AP, Meyers LA.	PLoS Comput Biol. 2011 Jan 27;7(1):e1001062.	PLoS Comput Biol. 2011	PubMed	citation	PMID:21298083	pubmed	21298083	create date:2011/02/08 | first author:Cornforth DM
Detecting remote evolutionary relationships among proteins by large-scale semantic embedding.	/pubmed/21298082	Melvin I, Weston J, Noble WS, Leslie C.	PLoS Comput Biol. 2011 Jan 27;7(1):e1001047.	PLoS Comput Biol. 2011	PubMed	citation	PMID:21298082	pubmed	21298082	create date:2011/02/08 | first author:Melvin I
Integrative features of the yeast phosphoproteome and protein-protein interaction map.	/pubmed/21298081	Yachie N, Saito R, Sugiyama N, Tomita M, Ishihama Y.	PLoS Comput Biol. 2011 Jan 27;7(1):e1001064.	PLoS Comput Biol. 2011	PubMed	citation	PMID:21298081	pubmed	21298081	create date:2011/02/08 | first author:Yachie N
The role of additive neurogenesis and synaptic plasticity in a hippocampal memory model with grid-cell like input.	/pubmed/21298080	Appleby PA, Kempermann G, Wiskott L.	PLoS Comput Biol. 2011 Jan 27;7(1):e1001063.	PLoS Comput Biol. 2011	PubMed	citation	PMID:21298080	pubmed	21298080	create date:2011/02/08 | first author:Appleby PA
Protrusive push versus enveloping embrace: computational model of phagocytosis predicts key regulatory role of cytoskeletal membrane anchors.	/pubmed/21298079	Herant M, Lee CY, Dembo M, Heinrich V.	PLoS Comput Biol. 2011 Jan 27;7(1):e1001068.	PLoS Comput Biol. 2011	PubMed	citation	PMID:21298079	pubmed	21298079	create date:2011/02/08 | first author:Herant M
Estimation of parent specific DNA copy number in tumors using high-density genotyping arrays.	/pubmed/21298078	Chen H, Xing H, Zhang NR.	PLoS Comput Biol. 2011 Jan 27;7(1):e1001060.	PLoS Comput Biol. 2011	PubMed	citation	PMID:21298078	pubmed	21298078	create date:2011/02/08 | first author:Chen H
A Review of 2010 for PLoS Computational Biology.	/pubmed/21298077	Dickin R, Marden C, Collings AM, Nussinov R, Bourne PE.	PLoS Comput Biol. 2011 Jan 27;7(1):e1002003. Review. No abstract available.	PLoS Comput Biol. 2011	PubMed	citation	PMID:21298077	pubmed	21298077	create date:2011/02/08 | first author:Dickin R
Impact of sarcoplasmic reticulum calcium release on calcium dynamics and action potential morphology in human atrial myocytes: a computational study.	/pubmed/21298076	Koivumäki JT, Korhonen T, Tavi P.	PLoS Comput Biol. 2011 Jan 27;7(1):e1001067.	PLoS Comput Biol. 2011	PubMed	citation	PMID:21298076	pubmed	21298076	create date:2011/02/08 | first author:Koivumäki JT
A computational and experimental study of the regulatory mechanisms of the complement system.	/pubmed/21283780	Liu B, Zhang J, Tan PY, Hsu D, Blom AM, Leong B, Sethi S, Ho B, Ding JL, Thiagarajan PS.	PLoS Comput Biol. 2011 Jan 20;7(1):e1001059.	PLoS Comput Biol. 2011	PubMed	citation	PMID:21283780	pubmed	21283780	create date:2011/02/02 | first author:Liu B
Practical measures of integrated information for time-series data.	/pubmed/21283779	Barrett AB, Seth AK.	PLoS Comput Biol. 2011 Jan 20;7(1):e1001052.	PLoS Comput Biol. 2011	PubMed	citation	PMID:21283779	pubmed	21283779	create date:2011/02/02 | first author:Barrett AB
Theoretical analysis of the stress induced B-Z transition in superhelical DNA.	/pubmed/21283778	Zhabinskaya D, Benham CJ.	PLoS Comput Biol. 2011 Jan 20;7(1):e1001051.	PLoS Comput Biol. 2011	PubMed	citation	PMID:21283778	pubmed	21283778	create date:2011/02/02 | first author:Zhabinskaya D
From spiking neuron models to linear-nonlinear models.	/pubmed/21283777	Ostojic S, Brunel N.	PLoS Comput Biol. 2011 Jan 20;7(1):e1001056.	PLoS Comput Biol. 2011	PubMed	citation	PMID:21283777	pubmed	21283777	create date:2011/02/02 | first author:Ostojic S
Is my network module preserved and reproducible?	/pubmed/21283776	Langfelder P, Luo R, Oldham MC, Horvath S.	PLoS Comput Biol. 2011 Jan 20;7(1):e1001057.	PLoS Comput Biol. 2011	PubMed	citation	PMID:21283776	pubmed	21283776	create date:2011/02/02 | first author:Langfelder P
PhylOTU: a high-throughput procedure quantifies microbial community diversity and resolves novel taxa from metagenomic data.	/pubmed/21283775	Sharpton TJ, Riesenfeld SJ, Kembel SW, Ladau J, O'Dwyer JP, Green JL, Eisen JA, Pollard KS.	PLoS Comput Biol. 2011 Jan 20;7(1):e1001061.	PLoS Comput Biol. 2011	PubMed	citation	PMID:21283775	pubmed	21283775	create date:2011/02/02 | first author:Sharpton TJ
Title	URL	Description	Details	ShortDetails	Resource	Type	Identifiers	Db	EntrezUID	Properties
Risk, unexpected uncertainty, and estimation uncertainty: Bayesian learning in unstable settings.	/pubmed/21283774	Payzan-LeNestour E, Bossaerts P.	PLoS Comput Biol. 2011 Jan 20;7(1):e1001048.	PLoS Comput Biol. 2011	PubMed	citation	PMID:21283774	pubmed	21283774	create date:2011/02/02 | first author:Payzan-LeNestour E
Decrypting the sequence of structural events during the gating transition of pentameric ligand-gated ion channels based on an interpolated elastic network model.	/pubmed/21253563	Zheng W, Auerbach A.	PLoS Comput Biol. 2011 Jan 6;7(1):e1001046.	PLoS Comput Biol. 2011	PubMed	citation	PMID:21253563	pubmed	21253563	create date:2011/01/22 | first author:Zheng W
A comprehensive model of the spatio-temporal stem cell and tissue organisation in the intestinal crypt.	/pubmed/21253562	Buske P, Galle J, Barker N, Aust G, Clevers H, Loeffler M.	PLoS Comput Biol. 2011 Jan 6;7(1):e1001045.	PLoS Comput Biol. 2011	PubMed	citation	PMID:21253562	pubmed	21253562	create date:2011/01/22 | first author:Buske P
Neural development features: spatio-temporal development of the Caenorhabditis elegans neuronal network.	/pubmed/21253561	Varier S, Kaiser M.	PLoS Comput Biol. 2011 Jan 6;7(1):e1001044.	PLoS Comput Biol. 2011	PubMed	citation	PMID:21253561	pubmed	21253561	create date:2011/01/22 | first author:Varier S
Ten simple rules for getting ahead as a computational biologist in Academia.	/pubmed/21253560	Bourne PE.	PLoS Comput Biol. 2011 Jan 6;7(1):e1002001. No abstract available.	PLoS Comput Biol. 2011	PubMed	citation	PMID:21253560	pubmed	21253560	create date:2011/01/22 | first author:Bourne PE
A novel approach to pharmacodynamic assessment of antimicrobial agents: new insights to dosing regimen design.	/pubmed/21253559	Tam VH, Nikolaou M.	PLoS Comput Biol. 2011 Jan 6;7(1):e1001043.	PLoS Comput Biol. 2011	PubMed	citation	PMID:21253559	pubmed	21253559	create date:2011/01/22 | first author:Tam VH
Thermodynamic stability of histone H3 is a necessary but not sufficient driving force for its evolutionary conservation.	/pubmed/21253558	Ramachandran S, Vogel L, Strahl BD, Dokholyan NV.	PLoS Comput Biol. 2011 Jan 6;7(1):e1001042.	PLoS Comput Biol. 2011	PubMed	citation	PMID:21253558	pubmed	21253558	create date:2011/01/22 | first author:Ramachandran S
Predicting novel binding modes of agonists to β adrenergic receptors using all-atom molecular dynamics simulations.	/pubmed/21253557	Vanni S, Neri M, Tavernelli I, Rothlisberger U.	PLoS Comput Biol. 2011 Jan 6;7(1):e1001053.	PLoS Comput Biol. 2011	PubMed	citation	PMID:21253557	pubmed	21253557	create date:2011/01/22 | first author:Vanni S
Relationships between gene expression and brain wiring in the adult rodent brain.	/pubmed/21253556	French L, Pavlidis P.	PLoS Comput Biol. 2011 Jan 6;7(1):e1001049.	PLoS Comput Biol. 2011	PubMed	citation	PMID:21253556	pubmed	21253556	create date:2011/01/22 | first author:French L
Measuring the evolutionary rewiring of biological networks.	/pubmed/21253555	Shou C, Bhardwaj N, Lam HY, Yan KK, Kim PM, Snyder M, Gerstein MB.	PLoS Comput Biol. 2011 Jan 6;7(1):e1001050.	PLoS Comput Biol. 2011	PubMed	citation	PMID:21253555	pubmed	21253555	create date:2011/01/22 | first author:Shou C
Benchmarking ontologies: bigger or better?	/pubmed/21249231	Yao L, Divoli A, Mayzus I, Evans JA, Rzhetsky A.	PLoS Comput Biol. 2011 Jan 13;7(1):e1001055.	PLoS Comput Biol. 2011	PubMed	citation	PMID:21249231	pubmed	21249231	create date:2011/01/21 | first author:Yao L
Widespread compensatory evolution conserves DNA-encoded nucleosome organization in yeast.	/pubmed/21203484	Kenigsberg E, Bar A, Segal E, Tanay A.	PLoS Comput Biol. 2010 Dec 23;6(12):e1001039.	PLoS Comput Biol. 2010	PubMed	citation	PMID:21203484	pubmed	21203484	create date:2011/01/05 | first author:Kenigsberg E
Determinants of heterogeneity, excitation and conduction in the sinoatrial node: a model study.	/pubmed/21203483	Oren RV, Clancy CE.	PLoS Comput Biol. 2010 Dec 23;6(12):e1001041.	PLoS Comput Biol. 2010	PubMed	citation	PMID:21203483	pubmed	21203483	create date:2011/01/05 | first author:Oren RV
Phase-locked signals elucidate circuit architecture of an oscillatory pathway.	/pubmed/21203481	Jovic A, Howell B, Cote M, Wade SM, Mehta K, Miyawaki A, Neubig RR, Linderman JJ, Takayama S.	PLoS Comput Biol. 2010 Dec 23;6(12):e1001040.	PLoS Comput Biol. 2010	PubMed	citation	PMID:21203481	pubmed	21203481	create date:2011/01/05 | first author:Jovic A
Kinetics of rhodopsin deactivation and its role in regulating recovery and reproducibility of rod photoresponse.	/pubmed/21200415	Caruso G, Bisegna P, Lenoci L, Andreucci D, Gurevich VV, Hamm HE, DiBenedetto E.	PLoS Comput Biol. 2010 Dec 16;6(12):e1001031.	PLoS Comput Biol. 2010	PubMed	citation	PMID:21200415	pubmed	21200415	create date:2011/01/05 | first author:Caruso G
Mathematical model of a cell size checkpoint.	/pubmed/21187911	Vilela M, Morgan JJ, Lindahl PA.	PLoS Comput Biol. 2010 Dec 16;6(12):e1001036.	PLoS Comput Biol. 2010	PubMed	citation	PMID:21187911	pubmed	21187911	create date:2010/12/29 | first author:Vilela M
Mapping dynamic histone acetylation patterns to gene expression in nanog-depleted murine embryonic stem cells.	/pubmed/21187909	Markowetz F, Mulder KW, Airoldi EM, Lemischka IR, Troyanskaya OG.	PLoS Comput Biol. 2010 Dec 16;6(12):e1001034.	PLoS Comput Biol. 2010	PubMed	citation	PMID:21187909	pubmed	21187909	create date:2010/12/29 | first author:Markowetz F
The evolutionary analysis of emerging low frequency HIV-1 CXCR4 using variants through time--an ultra-deep approach.	/pubmed/21187908	Archer J, Rambaut A, Taillon BE, Harrigan PR, Lewis M, Robertson DL.	PLoS Comput Biol. 2010 Dec 16;6(12):e1001022.	PLoS Comput Biol. 2010	PubMed	citation	PMID:21187908	pubmed	21187908	create date:2010/12/29 | first author:Archer J
Rhythmic dynamics and synchronization via dimensionality reduction: application to human gait.	/pubmed/21187907	Zhang J, Zhang K, Feng J, Small M.	PLoS Comput Biol. 2010 Dec 16;6(12):e1001033.	PLoS Comput Biol. 2010	PubMed	citation	PMID:21187907	pubmed	21187907	create date:2010/12/29 | first author:Zhang J
Combining network modeling and gene expression microarray analysis to explore the dynamics of Th1 and Th2 cell regulation.	/pubmed/21187905	Pedicini M, Barrenäs F, Clancy T, Castiglione F, Hovig E, Kanduri K, Santoni D, Benson M.	PLoS Comput Biol. 2010 Dec 16;6(12):e1001032.	PLoS Comput Biol. 2010	PubMed	citation	PMID:21187905	pubmed	21187905	create date:2010/12/29 | first author:Pedicini M
How noisy adaptation of neurons shapes interspike interval histograms and correlations.	/pubmed/21187900	Schwalger T, Fisch K, Benda J, Lindner B.	PLoS Comput Biol. 2010 Dec 16;6(12):e1001026.	PLoS Comput Biol. 2010	PubMed	citation	PMID:21187900	pubmed	21187900	create date:2010/12/29 | first author:Schwalger T
Encoding of spatio-temporal input characteristics by a CA1 pyramidal neuron model.	/pubmed/21187899	Pissadaki EK, Sidiropoulou K, Reczko M, Poirazi P.	PLoS Comput Biol. 2010 Dec 16;6(12):e1001038.	PLoS Comput Biol. 2010	PubMed	citation	PMID:21187899	pubmed	21187899	create date:2010/12/29 | first author:Pissadaki EK
Modeling the evolution of regulatory elements by simultaneous detection and alignment with phylogenetic pair HMMs.	/pubmed/21187896	Majoros WH, Ohler U.	PLoS Comput Biol. 2010 Dec 16;6(12):e1001037.	PLoS Comput Biol. 2010	PubMed	citation	PMID:21187896	pubmed	21187896	create date:2010/12/29 | first author:Majoros WH
Cholera- and anthrax-like toxins are among several new ADP-ribosyltransferases.	/pubmed/21170356	Fieldhouse RJ, Turgeon Z, White D, Merrill AR.	PLoS Comput Biol. 2010 Dec 9;6(12):e1001029.	PLoS Comput Biol. 2010	PubMed	citation	PMID:21170356	pubmed	21170356	create date:2010/12/21 | first author:Fieldhouse RJ
A minimal model of metabolism-based chemotaxis.	/pubmed/21170312	Egbert MD, Barandiaran XE, Di Paolo EA.	PLoS Comput Biol. 2010 Dec 2;6(12):e1001004.	PLoS Comput Biol. 2010	PubMed	citation	PMID:21170312	pubmed	21170312	create date:2010/12/21 | first author:Egbert MD
A scalable approach for discovering conserved active subnetworks across species.	/pubmed/21170309	Deshpande R, Sharma S, Verfaillie CM, Hu WS, Myers CL.	PLoS Comput Biol. 2010 Dec 9;6(12):e1001028.	PLoS Comput Biol. 2010	PubMed	citation	PMID:21170309	pubmed	21170309	create date:2010/12/21 | first author:Deshpande R
Gene expression network reconstruction by convex feature selection when incorporating genetic perturbations.	/pubmed/21152011	Logsdon BA, Mezey J.	PLoS Comput Biol. 2010 Dec 2;6(12):e1001014.	PLoS Comput Biol. 2010	PubMed	citation	PMID:21152011	pubmed	21152011	create date:2010/12/15 | first author:Logsdon BA
Identifying a high fraction of the human genome to be under selective constraint using GERP++.	/pubmed/21152010	Davydov EV, Goode DL, Sirota M, Cooper GM, Sidow A, Batzoglou S.	PLoS Comput Biol. 2010 Dec 2;6(12):e1001025.	PLoS Comput Biol. 2010	PubMed	citation	PMID:21152010	pubmed	21152010	create date:2010/12/15 | first author:Davydov EV
Self-organized criticality in developing neuronal networks.	/pubmed/21152008	Tetzlaff C, Okujeni S, Egert U, Wörgötter F, Butz M.	PLoS Comput Biol. 2010 Dec 2;6(12):e1001013.	PLoS Comput Biol. 2010	PubMed	citation	PMID:21152008	pubmed	21152008	create date:2010/12/15 | first author:Tetzlaff C
Gambling in the visual periphery: a conjoint-measurement analysis of human ability to judge visual uncertainty.	/pubmed/21152007	Zhang H, Morvan C, Maloney LT.	PLoS Comput Biol. 2010 Dec 2;6(12):e1001023.	PLoS Comput Biol. 2010	PubMed	citation	PMID:21152007	pubmed	21152007	create date:2010/12/15 | first author:Zhang H
A systems model for immune cell interactions unravels the mechanism of inflammation in human skin.	/pubmed/21152006	Valeyev NV, Hundhausen C, Umezawa Y, Kotov NV, Williams G, Clop A, Ainali C, Ouzounis C, Tsoka S, Nestle FO.	PLoS Comput Biol. 2010 Dec 2;6(12):e1001024.	PLoS Comput Biol. 2010	PubMed	citation	PMID:21152006	pubmed	21152006	create date:2010/12/15 | first author:Valeyev NV
Modeling mechanisms of in vivo variability in methotrexate accumulation and folate pathway inhibition in acute lymphoblastic leukemia cells.	/pubmed/21152005	Panetta JC, Sparreboom A, Pui CH, Relling MV, Evans WE.	PLoS Comput Biol. 2010 Dec 2;6(12):e1001019.	PLoS Comput Biol. 2010	PubMed	citation	PMID:21152005	pubmed	21152005	create date:2010/12/15 | first author:Panetta JC
Little Italy: an agent-based approach to the estimation of contact patterns- fitting predicted matrices to serological data.	/pubmed/21152004	Iozzi F, Trusiano F, Chinazzi M, Billari FC, Zagheni E, Merler S, Ajelli M, Del Fava E, Manfredi P.	PLoS Comput Biol. 2010 Dec 2;6(12):e1001021.	PLoS Comput Biol. 2010	PubMed	citation	PMID:21152004	pubmed	21152004	create date:2010/12/15 | first author:Iozzi F
Assessing computational methods of cis-regulatory module prediction.	/pubmed/21152003	Su J, Teichmann SA, Down TA.	PLoS Comput Biol. 2010 Dec 2;6(12):e1001020.	PLoS Comput Biol. 2010	PubMed	citation	PMID:21152003	pubmed	21152003	create date:2010/12/15 | first author:Su J
Axial and radial forces of cross-bridges depend on lattice spacing.	/pubmed/21152002	Williams CD, Regnier M, Daniel TL.	PLoS Comput Biol. 2010 Dec 2;6(12):e1001018.	PLoS Comput Biol. 2010	PubMed	citation	PMID:21152002	pubmed	21152002	create date:2010/12/15 | first author:Williams CD
Modeling conformational ensembles of slow functional motions in Pin1-WW.	/pubmed/21152000	Morcos F, Chatterjee S, McClendon CL, Brenner PR, López-Rendón R, Zintsmaster J, Ercsey-Ravasz M, Sweet CR, Jacobson MP, Peng JW, Izaguirre JA.	PLoS Comput Biol. 2010 Dec 2;6(12):e1001015.	PLoS Comput Biol. 2010	PubMed	citation	PMID:21152000	pubmed	21152000	create date:2010/12/15 | first author:Morcos F
Structure learning in human sequential decision-making.	/pubmed/21151963	Acuña DE, Schrater P.	PLoS Comput Biol. 2010 Dec 2;6(12):e1001003.	PLoS Comput Biol. 2010	PubMed	citation	PMID:21151963	pubmed	21151963	create date:2010/12/15 | first author:Acuña DE
Incremental mutual information: a new method for characterizing the strength and dynamics of connections in neuronal circuits.	/pubmed/21151578	Singh A, Lesica NA.	PLoS Comput Biol. 2010 Dec 9;6(12):e1001035.	PLoS Comput Biol. 2010	PubMed	citation	PMID:21151578	pubmed	21151578	create date:2010/12/15 | first author:Singh A
Spatial pattern switching enables cyclic evolution in spatial epidemics.	/pubmed/21151577	Boerlijst MC, van Ballegooijen WM.	PLoS Comput Biol. 2010 Dec 9;6(12):e1001030.	PLoS Comput Biol. 2010	PubMed	citation	PMID:21151577	pubmed	21151577	create date:2010/12/15 | first author:Boerlijst MC
Sequence-based prediction for vaccine strain selection and identification of antigenic variability in foot-and-mouth disease virus.	/pubmed/21151576	Reeve R, Blignaut B, Esterhuysen JJ, Opperman P, Matthews L, Fry EE, de Beer TA, Theron J, Rieder E, Vosloo W, O'Neill HG, Haydon DT, Maree FF.	PLoS Comput Biol. 2010 Dec 9;6(12):e1001027.	PLoS Comput Biol. 2010	PubMed	citation	PMID:21151576	pubmed	21151576	create date:2010/12/15 | first author:Reeve R
On the inverse problem of binocular 3D motion perception.	/pubmed/21124957	Lages M, Heron S.	PLoS Comput Biol. 2010 Nov 18;6(11):e1000999.	PLoS Comput Biol. 2010	PubMed	citation	PMID:21124957	pubmed	21124957	create date:2010/12/03 | first author:Lages M
Abnormal cortical networks in mild cognitive impairment and Alzheimer's disease.	/pubmed/21124954	Yao Z, Zhang Y, Lin L, Zhou Y, Xu C, Jiang T; Alzheimer's Disease Neuroimaging Initiative.	PLoS Comput Biol. 2010 Nov 18;6(11):e1001006.	PLoS Comput Biol. 2010	PubMed	citation	PMID:21124954	pubmed	21124954	create date:2010/12/03 | first author:Yao Z
On the origins of the weak folding cooperativity of a designed ββα ultrafast protein FSD-1.	/pubmed/21124953	Wu C, Shea JE.	PLoS Comput Biol. 2010 Nov 18;6(11):e1000998.	PLoS Comput Biol. 2010	PubMed	citation	PMID:21124953	pubmed	21124953	create date:2010/12/03 | first author:Wu C
Environments that induce synthetic microbial ecosystems.	/pubmed/21124952	Klitgord N, Segrè D.	PLoS Comput Biol. 2010 Nov 18;6(11):e1001002.	PLoS Comput Biol. 2010	PubMed	citation	PMID:21124952	pubmed	21124952	create date:2010/12/03 | first author:Klitgord N
Untangling the Interplay between Epidemic Spread and Transmission Network Dynamics.	/pubmed/21124951	Kamp C.	PLoS Comput Biol. 2010 Nov 18;6(11):e1000984.	PLoS Comput Biol. 2010	PubMed	citation	PMID:21124951	pubmed	21124951	create date:2010/12/03 | first author:Kamp C
A computational approach to analyze the mechanism of action of the kinase inhibitor bafetinib.	/pubmed/21124949	Burkard TR, Rix U, Breitwieser FP, Superti-Furga G, Colinge J.	PLoS Comput Biol. 2010 Nov 18;6(11):e1001001.	PLoS Comput Biol. 2010	PubMed	citation	PMID:21124949	pubmed	21124949	create date:2010/12/03 | first author:Burkard TR
How cations can assist DNase I in DNA binding and hydrolysis.	/pubmed/21124947	Guéroult M, Picot D, Abi-Ghanem J, Hartmann B, Baaden M.	PLoS Comput Biol. 2010 Nov 18;6(11):e1001000.	PLoS Comput Biol. 2010	PubMed	citation	PMID:21124947	pubmed	21124947	create date:2010/12/03 | first author:Guéroult M
Using sequence-specific chemical and structural properties of DNA to predict transcription factor binding sites.	/pubmed/21124945	Bauer AL, Hlavacek WS, Unkefer PJ, Mu F.	PLoS Comput Biol. 2010 Nov 18;6(11):e1001007.	PLoS Comput Biol. 2010	PubMed	citation	PMID:21124945	pubmed	21124945	create date:2010/12/03 | first author:Bauer AL
Network analysis of global influenza spread.	/pubmed/21124942	Chan J, Holmes A, Rabadan R.	PLoS Comput Biol. 2010 Nov 18;6(11):e1001005.	PLoS Comput Biol. 2010	PubMed	citation	PMID:21124942	pubmed	21124942	create date:2010/12/03 | first author:Chan J
Pattern recognition software and techniques for biological image analysis.	/pubmed/21124870	Shamir L, Delaney JD, Orlov N, Eckley DM, Goldberg IG.	PLoS Comput Biol. 2010 Nov 24;6(11):e1000974. Review.	PLoS Comput Biol. 2010	PubMed	citation	PMID:21124870	pubmed	21124870	create date:2010/12/03 | first author:Shamir L
Title	URL	Description	Details	ShortDetails	Resource	Type	Identifiers	Db	EntrezUID	Properties
Sequence motifs in MADS transcription factors responsible for specificity and diversification of protein-protein interaction.	/pubmed/21124869	van Dijk AD, Morabito G, Fiers M, van Ham RC, Angenent GC, Immink RG.	PLoS Comput Biol. 2010 Nov 24;6(11):e1001017.	PLoS Comput Biol. 2010	PubMed	citation	PMID:21124869	pubmed	21124869	create date:2010/12/03 | first author:van Dijk AD
Reconstructing the three-dimensional GABAergic microcircuit of the striatum.	/pubmed/21124867	Humphries MD, Wood R, Gurney K.	PLoS Comput Biol. 2010 Nov 24;6(11):e1001011.	PLoS Comput Biol. 2010	PubMed	citation	PMID:21124867	pubmed	21124867	create date:2010/12/03 | first author:Humphries MD
Treatment-mediated alterations in HIV fitness preserve CD4+ T cell counts but have minimal effects on viral load.	/pubmed/21124866	Vaidya NK, Rong L, Marconi VC, Kuritzkes DR, Deeks SG, Perelson AS.	PLoS Comput Biol. 2010 Nov 24;6(11):e1001012.	PLoS Comput Biol. 2010	PubMed	citation	PMID:21124866	pubmed	21124866	create date:2010/12/03 | first author:Vaidya NK
Simultaneous genome-wide inference of physical, genetic, regulatory, and functional pathway components.	/pubmed/21124865	Park CY, Hess DC, Huttenhower C, Troyanskaya OG.	PLoS Comput Biol. 2010 Nov 24;6(11):e1001009.	PLoS Comput Biol. 2010	PubMed	citation	PMID:21124865	pubmed	21124865	create date:2010/12/03 | first author:Park CY
Genome-wide association between branch point properties and alternative splicing.	/pubmed/21124863	Corvelo A, Hallegger M, Smith CW, Eyras E.	PLoS Comput Biol. 2010 Nov 24;6(11):e1001016.	PLoS Comput Biol. 2010	PubMed	citation	PMID:21124863	pubmed	21124863	create date:2010/12/03 | first author:Corvelo A
Deciphering the code for retroviral integration target site selection.	/pubmed/21124862	Santoni FA, Hartley O, Luban J.	PLoS Comput Biol. 2010 Nov 24;6(11):e1001008.	PLoS Comput Biol. 2010	PubMed	citation	PMID:21124862	pubmed	21124862	create date:2010/12/03 | first author:Santoni FA
A new method to reconstruct recombination events at a genomic scale.	/pubmed/21124860	Melé M, Javed A, Pybus M, Calafell F, Parida L, Bertranpetit J; Genographic Consortium Members.	PLoS Comput Biol. 2010 Nov 24;6(11):e1001010.	PLoS Comput Biol. 2010	PubMed	citation	PMID:21124860	pubmed	21124860	create date:2010/12/03 | first author:Melé M
Modelling vesicular release at hippocampal synapses.	/pubmed/21085682	Nadkarni S, Bartol TM, Sejnowski TJ, Levine H.	PLoS Comput Biol. 2010 Nov 11;6(11):e1000983.	PLoS Comput Biol. 2010	PubMed	citation	PMID:21085682	pubmed	21085682	create date:2010/11/19 | first author:Nadkarni S
Spike-timing-based computation in sound localization.	/pubmed/21085681	Goodman DF, Brette R.	PLoS Comput Biol. 2010 Nov 11;6(11):e1000993.	PLoS Comput Biol. 2010	PubMed	citation	PMID:21085681	pubmed	21085681	create date:2010/11/19 | first author:Goodman DF
Chromosome driven spatial patterning of proteins in bacteria.	/pubmed/21085680	Saberi S, Emberly E.	PLoS Comput Biol. 2010 Nov 11;6(11):e1000986.	PLoS Comput Biol. 2010	PubMed	citation	PMID:21085680	pubmed	21085680	create date:2010/11/19 | first author:Saberi S
Analysis of stochastic strategies in bacterial competence: a master equation approach.	/pubmed/21085679	Dandach SH, Khammash M.	PLoS Comput Biol. 2010 Nov 11;6(11):e1000985.	PLoS Comput Biol. 2010	PubMed	citation	PMID:21085679	pubmed	21085679	create date:2010/11/19 | first author:Dandach SH
Finding the way with a noisy brain.	/pubmed/21085678	Cheung A, Vickerstaff R.	PLoS Comput Biol. 2010 Nov 11;6(11):e1000992.	PLoS Comput Biol. 2010	PubMed	citation	PMID:21085678	pubmed	21085678	create date:2010/11/19 | first author:Cheung A
Vulnerabilities in the tau network and the role of ultrasensitive points in tau pathophysiology.	/pubmed/21085645	Yuraszeck TM, Neveu P, Rodriguez-Fernandez M, Robinson A, Kosik KS, Doyle FJ 3rd.	PLoS Comput Biol. 2010 Nov 11;6(11):e1000997.	PLoS Comput Biol. 2010	PubMed	citation	PMID:21085645	pubmed	21085645	create date:2010/11/19 | first author:Yuraszeck TM
A new integrated variable based on thermometry, actimetry and body position (TAP) to evaluate circadian system status in humans.	/pubmed/21085644	Ortiz-Tudela E, Martinez-Nicolas A, Campos M, Rol MÁ, Madrid JA.	PLoS Comput Biol. 2010 Nov 11;6(11):e1000996.	PLoS Comput Biol. 2010	PubMed	citation	PMID:21085644	pubmed	21085644	create date:2010/11/19 | first author:Ortiz-Tudela E
Solving navigational uncertainty using grid cells on robots.	/pubmed/21085643	Milford MJ, Wiles J, Wyeth GF.	PLoS Comput Biol. 2010 Nov 11;6(11):e1000995.	PLoS Comput Biol. 2010	PubMed	citation	PMID:21085643	pubmed	21085643	create date:2010/11/19 | first author:Milford MJ
The role of oligomerization and cooperative regulation in protein function: the case of tryptophan synthase.	/pubmed/21085641	Fatmi MQ, Chang CE.	PLoS Comput Biol. 2010 Nov 11;6(11):e1000994.	PLoS Comput Biol. 2010	PubMed	citation	PMID:21085641	pubmed	21085641	create date:2010/11/19 | first author:Fatmi MQ
Functional genomics complements quantitative genetics in identifying disease-gene associations.	/pubmed/21085640	Guan Y, Ackert-Bicknell CL, Kell B, Troyanskaya OG, Hibbs MA.	PLoS Comput Biol. 2010 Nov 11;6(11):e1000991.	PLoS Comput Biol. 2010	PubMed	citation	PMID:21085640	pubmed	21085640	create date:2010/11/19 | first author:Guan Y
Local gene regulation details a recognition code within the LacI transcriptional factor family.	/pubmed/21085639	Camas FM, Alm EJ, Poyatos JF.	PLoS Comput Biol. 2010 Nov 11;6(11):e1000989.	PLoS Comput Biol. 2010	PubMed	citation	PMID:21085639	pubmed	21085639	create date:2010/11/19 | first author:Camas FM
PLoS Computational Biology conference postcards from ISMB 2010.	/pubmed/21085638	Chalancon G, Kosloff M, Osmanbeyoglu HU, Saraswathi S.	PLoS Comput Biol. 2010 Nov 11;6(11):e1002000. No abstract available.	PLoS Comput Biol. 2010	PubMed	citation	PMID:21085638	pubmed	21085638	create date:2010/11/19 | first author:Chalancon G
Robustness of circadian clocks to daylight fluctuations: hints from the picoeucaryote Ostreococcus tauri.	/pubmed/21085637	Thommen Q, Pfeuty B, Morant PE, Corellou F, Bouget FY, Lefranc M.	PLoS Comput Biol. 2010 Nov 11;6(11):e1000990.	PLoS Comput Biol. 2010	PubMed	citation	PMID:21085637	pubmed	21085637	create date:2010/11/19 | first author:Thommen Q
Lobe specific Ca2+-calmodulin nano-domain in neuronal spines: a single molecule level analysis.	/pubmed/21085618	Kubota Y, Waxham MN.	PLoS Comput Biol. 2010 Nov 11;6(11):e1000987.	PLoS Comput Biol. 2010	PubMed	citation	PMID:21085618	pubmed	21085618	create date:2010/11/19 | first author:Kubota Y
Systematic inference of copy-number genotypes from personal genome sequencing data reveals extensive olfactory receptor gene content diversity.	/pubmed/21085617	Waszak SM, Hasin Y, Zichner T, Olender T, Keydar I, Khen M, Stütz AM, Schlattl A, Lancet D, Korbel JO.	PLoS Comput Biol. 2010 Nov 11;6(11):e1000988.	PLoS Comput Biol. 2010	PubMed	citation	PMID:21085617	pubmed	21085617	create date:2010/11/19 | first author:Waszak SM
Coding what" and "when" in the Archer fish retina."	/pubmed/21079682	Vasserman G, Shamir M, Ben Simon A, Segev R.	PLoS Comput Biol. 2010 Nov 4;6(11):e1000977.	PLoS Comput Biol. 2010	PubMed	citation	PMID:21079682	pubmed	21079682	create date:2010/11/17 | first author:Vasserman G
Compensation for changing motor uncertainty.	/pubmed/21079679	Hudson TE, Tassinari H, Landy MS.	PLoS Comput Biol. 2010 Nov 4;6(11):e1000982.	PLoS Comput Biol. 2010	PubMed	citation	PMID:21079679	pubmed	21079679	create date:2010/11/17 | first author:Hudson TE
Exploring the universe of protein structures beyond the Protein Data Bank.	/pubmed/21079678	Cossio P, Trovato A, Pietrucci F, Seno F, Maritan A, Laio A.	PLoS Comput Biol. 2010 Nov 4;6(11):e1000957.	PLoS Comput Biol. 2010	PubMed	citation	PMID:21079678	pubmed	21079678	create date:2010/11/17 | first author:Cossio P
Shunting inhibition controls the gain modulation mediated by asynchronous neurotransmitter release in early development.	/pubmed/21079676	Volman V, Levine H, Sejnowski TJ.	PLoS Comput Biol. 2010 Nov 4;6(11):e1000973.	PLoS Comput Biol. 2010	PubMed	citation	PMID:21079676	pubmed	21079676	create date:2010/11/17 | first author:Volman V
Quantifying the impact of human immunodeficiency virus-1 escape from cytotoxic T-lymphocytes.	/pubmed/21079675	Kadolsky UD, Asquith B.	PLoS Comput Biol. 2010 Nov 4;6(11):e1000981.	PLoS Comput Biol. 2010	PubMed	citation	PMID:21079675	pubmed	21079675	create date:2010/11/17 | first author:Kadolsky UD
The Mycobacterium tuberculosis drugome and its polypharmacological implications.	/pubmed/21079673	Kinnings SL, Xie L, Fung KH, Jackson RM, Xie L, Bourne PE.	PLoS Comput Biol. 2010 Nov 4;6(11):e1000976.	PLoS Comput Biol. 2010	PubMed	citation	PMID:21079673	pubmed	21079673	create date:2010/11/17 | first author:Kinnings SL
Intrinsic stability of temporally shifted spike-timing dependent plasticity.	/pubmed/21079671	Babadi B, Abbott LF.	PLoS Comput Biol. 2010 Nov 4;6(11):e1000961.	PLoS Comput Biol. 2010	PubMed	citation	PMID:21079671	pubmed	21079671	create date:2010/11/17 | first author:Babadi B
Scalable rule-based modelling of allosteric proteins and biochemical networks.	/pubmed/21079669	Ollivier JF, Shahrezaei V, Swain PS.	PLoS Comput Biol. 2010 Nov 4;6(11):e1000975.	PLoS Comput Biol. 2010	PubMed	citation	PMID:21079669	pubmed	21079669	create date:2010/11/17 | first author:Ollivier JF
Evaluating gene expression dynamics using pairwise RNA FISH data.	/pubmed/21079668	Wyart M, Botstein D, Wingreen NS.	PLoS Comput Biol. 2010 Nov 4;6(11):e1000979.	PLoS Comput Biol. 2010	PubMed	citation	PMID:21079668	pubmed	21079668	create date:2010/11/17 | first author:Wyart M
Infectious disease modeling of social contagion in networks.	/pubmed/21079667	Hill AL, Rand DG, Nowak MA, Christakis NA.	PLoS Comput Biol. 2010 Nov 4;6(11):e1000968.	PLoS Comput Biol. 2010	PubMed	citation	PMID:21079667	pubmed	21079667	create date:2010/11/17 | first author:Hill AL
Monte Carlo analysis of neck linker extension in kinesin molecular motors.	/pubmed/21079666	Kutys ML, Fricks J, Hancock WO.	PLoS Comput Biol. 2010 Nov 4;6(11):e1000980.	PLoS Comput Biol. 2010	PubMed	citation	PMID:21079666	pubmed	21079666	create date:2010/11/17 | first author:Kutys ML
Networks of high mutual information define the structural proximity of catalytic sites: implications for catalytic residue identification.	/pubmed/21079665	Marino Buslje C, Teppa E, Di Doménico T, Delfino JM, Nielsen M.	PLoS Comput Biol. 2010 Nov 4;6(11):e1000978.	PLoS Comput Biol. 2010	PubMed	citation	PMID:21079665	pubmed	21079665	create date:2010/11/17 | first author:Marino Buslje C
Role of lipids in spheroidal high density lipoproteins.	/pubmed/21060857	Vuorela T, Catte A, Niemelä PS, Hall A, Hyvönen MT, Marrink SJ, Karttunen M, Vattulainen I.	PLoS Comput Biol. 2010 Oct 28;6(10):e1000964.	PLoS Comput Biol. 2010	PubMed	citation	PMID:21060857	pubmed	21060857	create date:2010/11/10 | first author:Vuorela T
Numerical analysis of Ca2+ signaling in rat ventricular myocytes with realistic transverse-axial tubular geometry and inhibited sarcoplasmic reticulum.	/pubmed/21060856	Cheng Y, Yu Z, Hoshijima M, Holst MJ, McCulloch AD, McCammon JA, Michailova AP.	PLoS Comput Biol. 2010 Oct 28;6(10):e1000972.	PLoS Comput Biol. 2010	PubMed	citation	PMID:21060856	pubmed	21060856	create date:2010/11/10 | first author:Cheng Y
Endothelial cell capture of heparin-binding growth factors under flow.	/pubmed/21060855	Zhao B, Zhang C, Forsten-Williams K, Zhang J, Fannon M.	PLoS Comput Biol. 2010 Oct 28;6(10):e1000971.	PLoS Comput Biol. 2010	PubMed	citation	PMID:21060855	pubmed	21060855	create date:2010/11/10 | first author:Zhao B
Informing optimal environmental influenza interventions: how the host, agent, and environment alter dominant routes of transmission.	/pubmed/21060854	Spicknall IH, Koopman JS, Nicas M, Pujol JM, Li S, Eisenberg JN.	PLoS Comput Biol. 2010 Oct 28;6(10):e1000969.	PLoS Comput Biol. 2010	PubMed	citation	PMID:21060854	pubmed	21060854	create date:2010/11/10 | first author:Spicknall IH
An automated phenotype-driven approach (GeneForce) for refining metabolic and regulatory models.	/pubmed/21060853	Barua D, Kim J, Reed JL.	PLoS Comput Biol. 2010 Oct 28;6(10):e1000970.	PLoS Comput Biol. 2010	PubMed	citation	PMID:21060853	pubmed	21060853	create date:2010/11/10 | first author:Barua D
A covering method for detecting genetic associations between rare variants and common phenotypes.	/pubmed/20976246	Bhatia G, Bansal V, Harismendy O, Schork NJ, Topol EJ, Frazer K, Bafna V.	PLoS Comput Biol. 2010 Oct 14;6(10):e1000954.	PLoS Comput Biol. 2010	PubMed	citation	PMID:20976246	pubmed	20976246	create date:2010/10/27 | first author:Bhatia G
Evolution of a signaling nexus constrained by protein interfaces and conformational States.	/pubmed/20976244	Temple BR, Jones CD, Jones AM.	PLoS Comput Biol. 2010 Oct 14;6(10):e1000962.	PLoS Comput Biol. 2010	PubMed	citation	PMID:20976244	pubmed	20976244	create date:2010/10/27 | first author:Temple BR
Bistability in apoptosis by receptor clustering.	/pubmed/20976242	Ho KL, Harrington HA.	PLoS Comput Biol. 2010 Oct 14;6(10):e1000956.	PLoS Comput Biol. 2010	PubMed	citation	PMID:20976242	pubmed	20976242	create date:2010/10/27 | first author:Ho KL
Library of disordered patterns in 3D protein structures.	/pubmed/20976197	Lobanov MY, Furletova EI, Bogatyreva NS, Roytberg MA, Galzitskaya OV.	PLoS Comput Biol. 2010 Oct 14;6(10):e1000958.	PLoS Comput Biol. 2010	PubMed	citation	PMID:20976197	pubmed	20976197	create date:2010/10/27 | first author:Lobanov MY
Metabolic factors limiting performance in marathon runners.	/pubmed/20975938	Rapoport BI.	PLoS Comput Biol. 2010 Oct 21;6(10):e1000960.	PLoS Comput Biol. 2010	PubMed	citation	PMID:20975938	pubmed	20975938	create date:2010/10/27 | first author:Rapoport BI
Individualization as driving force of clustering phenomena in humans.	/pubmed/20975937	Mäs M, Flache A, Helbing D.	PLoS Comput Biol. 2010 Oct 21;6(10):e1000959.	PLoS Comput Biol. 2010	PubMed	citation	PMID:20975937	pubmed	20975937	create date:2010/10/27 | first author:Mäs M
Inherent high correlation of individual motility enhances population dispersal in a heterotrophic, planktonic protist.	/pubmed/20975936	Menden-Deuer S.	PLoS Comput Biol. 2010 Oct 21;6(10):e1000942.	PLoS Comput Biol. 2010	PubMed	citation	PMID:20975936	pubmed	20975936	create date:2010/10/27 | first author:Menden-Deuer S
Non-bulk-like solvent behavior in the ribosome exit tunnel.	/pubmed/20975935	Lucent D, Snow CD, Aitken CE, Pande VS.	PLoS Comput Biol. 2010 Oct 21;6(10):e1000963.	PLoS Comput Biol. 2010	PubMed	citation	PMID:20975935	pubmed	20975935	create date:2010/10/27 | first author:Lucent D
Biosensor approach to psychopathology classification.	/pubmed/20975934	Koshelev M, Lohrenz T, Vannucci M, Montague PR.	PLoS Comput Biol. 2010 Oct 21;6(10):e1000966.	PLoS Comput Biol. 2010	PubMed	citation	PMID:20975934	pubmed	20975934	create date:2010/10/27 | first author:Koshelev M
Non-centered spike-triggered covariance analysis reveals neurotrophin-3 as a developmental regulator of receptive field properties of ON-OFF retinal ganglion cells.	/pubmed/20975932	Cantrell DR, Cang J, Troy JB, Liu X.	PLoS Comput Biol. 2010 Oct 21;6(10):e1000967.	PLoS Comput Biol. 2010	PubMed	citation	PMID:20975932	pubmed	20975932	create date:2010/10/27 | first author:Cantrell DR
Drug off-target effects predicted using structural analysis in the context of a metabolic network model.	/pubmed/20957118	Chang RL, Xie L, Xie L, Bourne PE, Palsson BØ.	PLoS Comput Biol. 2010 Sep 23;6(9):e1000938.	PLoS Comput Biol. 2010	PubMed	citation	PMID:20957118	pubmed	20957118	create date:2010/10/20 | first author:Chang RL
Title	URL	Description	Details	ShortDetails	Resource	Type	Identifiers	Db	EntrezUID	Properties
Wide-field motion integration in fly VS cells: insights from an inverse approach.	/pubmed/20957028	Torben-Nielsen B, Stiefel KM.	PLoS Comput Biol. 2010 Sep 30;6(9):e1000932.	PLoS Comput Biol. 2010	PubMed	citation	PMID:20957028	pubmed	20957028	create date:2010/10/20 | first author:Torben-Nielsen B
Genetic signatures in the envelope glycoproteins of HIV-1 that associate with broadly neutralizing antibodies.	/pubmed/20949103	Gnanakaran S, Daniels MG, Bhattacharya T, Lapedes AS, Sethi A, Li M, Tang H, Greene K, Gao H, Haynes BF, Cohen MS, Shaw GM, Seaman MS, Kumar A, Gao F, Montefiori DC, Korber B.	PLoS Comput Biol. 2010 Oct 7;6(10):e1000955.	PLoS Comput Biol. 2010	PubMed	citation	PMID:20949103	pubmed	20949103	create date:2010/10/16 | first author:Gnanakaran S
Critical dynamics in the evolution of stochastic strategies for the iterated prisoner's dilemma.	/pubmed/20949101	Iliopoulos D, Hintze A, Adami C.	PLoS Comput Biol. 2010 Oct 7;6(10):e1000948.	PLoS Comput Biol. 2010	PubMed	citation	PMID:20949101	pubmed	20949101	create date:2010/10/16 | first author:Iliopoulos D
Selection upon genome architecture: conservation of functional neighborhoods with changing genes.	/pubmed/20949098	Al-Shahrour F, Minguez P, Marqués-Bonet T, Gazave E, Navarro A, Dopazo J.	PLoS Comput Biol. 2010 Oct 7;6(10):e1000953.	PLoS Comput Biol. 2010	PubMed	citation	PMID:20949098	pubmed	20949098	create date:2010/10/16 | first author:Al-Shahrour F
A computational framework for influenza antigenic cartography.	/pubmed/20949097	Cai Z, Zhang T, Wan XF.	PLoS Comput Biol. 2010 Oct 7;6(10):e1000949.	PLoS Comput Biol. 2010	PubMed	citation	PMID:20949097	pubmed	20949097	create date:2010/10/16 | first author:Cai Z
Synchronization of firing in cortical fast-spiking interneurons at gamma frequencies: a phase-resetting analysis.	/pubmed/20941393	Gouwens NW, Zeberg H, Tsumoto K, Tateno T, Aihara K, Robinson HP.	PLoS Comput Biol. 2010 Sep 30;6(9). pii: e1000951.	PLoS Comput Biol. 2010	PubMed	citation	PMID:20941393	pubmed	20941393	create date:2010/10/14 | first author:Gouwens NW
HIV promoter integration site primarily modulates transcriptional burst size rather than frequency.	/pubmed/20941390	Skupsky R, Burnett JC, Foley JE, Schaffer DV, Arkin AP.	PLoS Comput Biol. 2010 Sep 30;6(9). pii: e1000952.	PLoS Comput Biol. 2010	PubMed	citation	PMID:20941390	pubmed	20941390	create date:2010/10/14 | first author:Skupsky R
Quantitative analysis of immune response and erythropoiesis during rodent malarial infection.	/pubmed/20941388	Miller MR, Råberg L, Read AF, Savill NJ.	PLoS Comput Biol. 2010 Sep 30;6(9). pii: e1000946.	PLoS Comput Biol. 2010	PubMed	citation	PMID:20941388	pubmed	20941388	create date:2010/10/14 | first author:Miller MR
Systems biology of coagulation initiation: kinetics of thrombin generation in resting and activated human blood.	/pubmed/20941387	Chatterjee MS, Denney WS, Jing H, Diamond SL.	PLoS Comput Biol. 2010 Sep 30;6(9). pii: e1000950.	PLoS Comput Biol. 2010	PubMed	citation	PMID:20941387	pubmed	20941387	create date:2010/10/14 | first author:Chatterjee MS
Ten simple rules for editing Wikipedia.	/pubmed/20941386	Logan DW, Sandal M, Gardner PP, Manske M, Bateman A.	PLoS Comput Biol. 2010 Sep 30;6(9). pii: e1000941. No abstract available.	PLoS Comput Biol. 2010	PubMed	citation	PMID:20941386	pubmed	20941386	create date:2010/10/14 | first author:Logan DW
Insights into the evolution and emergence of a novel infectious disease.	/pubmed/20941384	Kubiak RJ, Arinaminpathy N, McLean AR.	PLoS Comput Biol. 2010 Sep 30;6(9). pii: e1000947.	PLoS Comput Biol. 2010	PubMed	citation	PMID:20941384	pubmed	20941384	create date:2010/10/14 | first author:Kubiak RJ
Finding the dark matter" in human and yeast protein network prediction and modelling."	/pubmed/20885791	Ranea JA, Morilla I, Lees JG, Reid AJ, Yeats C, Clegg AB, Sanchez-Jimenez F, Orengo C.	PLoS Comput Biol. 2010 Sep 23;6(9). pii: e1000945.	PLoS Comput Biol. 2010	PubMed	citation	PMID:20885791	pubmed	20885791	create date:2010/10/05 | first author:Ranea JA
Experimental and computational analysis of polyglutamine-mediated cytotoxicity.	/pubmed/20885783	Tang MY, Proctor CJ, Woulfe J, Gray DA.	PLoS Comput Biol. 2010 Sep 23;6(9). pii: e1000944.	PLoS Comput Biol. 2010	PubMed	citation	PMID:20885783	pubmed	20885783	create date:2010/10/05 | first author:Tang MY
Molecular dynamics simulations suggest that electrostatic funnel directs binding of Tamiflu to influenza N1 neuraminidases.	/pubmed/20885781	Le L, Lee EH, Hardy DJ, Truong TN, Schulten K.	PLoS Comput Biol. 2010 Sep 23;6(9). pii: e1000939.	PLoS Comput Biol. 2010	PubMed	citation	PMID:20885781	pubmed	20885781	create date:2010/10/05 | first author:Le L
Differentially expressed RNA from public microarray data identifies serum protein biomarkers for cross-organ transplant rejection and other conditions.	/pubmed/20885780	Chen R, Sigdel TK, Li L, Kambham N, Dudley JT, Hsieh SC, Klassen RB, Chen A, Caohuu T, Morgan AA, Valantine HA, Khush KK, Sarwal MM, Butte AJ.	PLoS Comput Biol. 2010 Sep 23;6(9). pii: e1000940.	PLoS Comput Biol. 2010	PubMed	citation	PMID:20885780	pubmed	20885780	create date:2010/10/05 | first author:Chen R
Semantic similarity for automatic classification of chemical compounds.	/pubmed/20885779	Ferreira JD, Couto FM.	PLoS Comput Biol. 2010 Sep 23;6(9). pii: e1000937.	PLoS Comput Biol. 2010	PubMed	citation	PMID:20885779	pubmed	20885779	create date:2010/10/05 | first author:Ferreira JD
Literature mining for the discovery of hidden connections between drugs, genes and diseases.	/pubmed/20885778	Frijters R, van Vugt M, Smeets R, van Schaik R, de Vlieg J, Alkema W.	PLoS Comput Biol. 2010 Sep 23;6(9). pii: e1000943.	PLoS Comput Biol. 2010	PubMed	citation	PMID:20885778	pubmed	20885778	create date:2010/10/05 | first author:Frijters R
An introduction to biomolecular graphics.	/pubmed/20865174	Mura C, McCrimmon CM, Vertrees J, Sawaya MR.	PLoS Comput Biol. 2010 Aug 26;6(8). pii: e1000918. No abstract available.	PLoS Comput Biol. 2010	PubMed	citation	PMID:20865174	pubmed	20865174	create date:2010/09/25 | first author:Mura C
Linking changes in epithelial morphogenesis to cancer mutations using computational modeling.	/pubmed/20865159	Rejniak KA, Wang SE, Bryce NS, Chang H, Parvin B, Jourquin J, Estrada L, Gray JW, Arteaga CL, Weaver AM, Quaranta V, Anderson AR.	PLoS Comput Biol. 2010 Aug 26;6(8). pii: e1000900.	PLoS Comput Biol. 2010	PubMed	citation	PMID:20865159	pubmed	20865159	create date:2010/09/25 | first author:Rejniak KA
Evidence of functional protein dynamics from X-ray crystallographic ensembles.	/pubmed/20865158	Kohn JE, Afonine PV, Ruscio JZ, Adams PD, Head-Gordon T.	PLoS Comput Biol. 2010 Aug 26;6(8). pii: e1000911.	PLoS Comput Biol. 2010	PubMed	citation	PMID:20865158	pubmed	20865158	create date:2010/09/25 | first author:Kohn JE
Gene expression variability within and between human populations and implications toward disease susceptibility.	/pubmed/20865155	Li J, Liu Y, Kim T, Min R, Zhang Z.	PLoS Comput Biol. 2010 Aug 26;6(8). pii: e1000910.	PLoS Comput Biol. 2010	PubMed	citation	PMID:20865155	pubmed	20865155	create date:2010/09/25 | first author:Li J
Nonlinear gap junctions enable long-distance propagation of pulsating calcium waves in astrocyte networks.	/pubmed/20865153	Goldberg M, De Pittà M, Volman V, Berry H, Ben-Jacob E.	PLoS Comput Biol. 2010 Aug 26;6(8). pii: e1000909.	PLoS Comput Biol. 2010	PubMed	citation	PMID:20865153	pubmed	20865153	create date:2010/09/25 | first author:Goldberg M
Computational prediction and experimental verification of new MAP kinase docking sites and substrates including Gli transcription factors.	/pubmed/20865152	Whisenant TC, Ho DT, Benz RW, Rogers JS, Kaake RM, Gordon EA, Huang L, Baldi P, Bardwell L.	PLoS Comput Biol. 2010 Aug 26;6(8). pii: e1000908.	PLoS Comput Biol. 2010	PubMed	citation	PMID:20865152	pubmed	20865152	create date:2010/09/25 | first author:Whisenant TC
Evolution under fluctuating environments explains observed robustness in metabolic networks.	/pubmed/20865149	Soyer OS, Pfeiffer T.	PLoS Comput Biol. 2010 Aug 26;6(8). pii: e1000907.	PLoS Comput Biol. 2010	PubMed	citation	PMID:20865149	pubmed	20865149	create date:2010/09/25 | first author:Soyer OS
Frequency-dependent selection predicts patterns of radiations and biodiversity.	/pubmed/20865126	Melián CJ, Alonso D, Vázquez DP, Regetz J, Allesina S.	PLoS Comput Biol. 2010 Aug 26;6(8). pii: e1000892.	PLoS Comput Biol. 2010	PubMed	citation	PMID:20865126	pubmed	20865126	create date:2010/09/25 | first author:Melián CJ
Modeling and dynamics of the inward-facing state of a Na+/Cl- dependent neurotransmitter transporter homologue.	/pubmed/20865057	Shaikh SA, Tajkhorshid E.	PLoS Comput Biol. 2010 Aug 26;6(8). pii: e1000905.	PLoS Comput Biol. 2010	PubMed	citation	PMID:20865057	pubmed	20865057	create date:2010/09/25 | first author:Shaikh SA
Reverse engineering of oxygen transport in the lung: adaptation to changing demands and resources through space-filling networks.	/pubmed/20865052	Hou C, Gheorghiu S, Huxley VH, Pfeifer P.	PLoS Comput Biol. 2010 Aug 26;6(8). pii: e1000902.	PLoS Comput Biol. 2010	PubMed	citation	PMID:20865052	pubmed	20865052	create date:2010/09/25 | first author:Hou C
A mechanistic view of the role of E3 in sumoylation.	/pubmed/20865051	Tozluoğlu M, Karaca E, Nussinov R, Haliloğlu T.	PLoS Comput Biol. 2010 Aug 26;6(8). pii: e1000913.	PLoS Comput Biol. 2010	PubMed	citation	PMID:20865051	pubmed	20865051	create date:2010/09/25 | first author:Tozluoğlu M
Similar impact of CD8+ T cell responses on early virus dynamics during SIV infections of rhesus macaques and sooty mangabeys.	/pubmed/20865048	Kouyos RD, Gordon SN, Staprans SI, Silvestri G, Regoes RR.	PLoS Comput Biol. 2010 Aug 26;6(8). pii: e1000901.	PLoS Comput Biol. 2010	PubMed	citation	PMID:20865048	pubmed	20865048	create date:2010/09/25 | first author:Kouyos RD
Is protein folding sub-diffusive?	/pubmed/20862361	Krivov SV.	PLoS Comput Biol. 2010 Sep 16;6(9). pii: e1000921.	PLoS Comput Biol. 2010	PubMed	citation	PMID:20862361	pubmed	20862361	create date:2010/09/24 | first author:Krivov SV
A Boolean model of the gene regulatory network underlying Mammalian cortical area development.	/pubmed/20862356	Giacomantonio CE, Goodhill GJ.	PLoS Comput Biol. 2010 Sep 16;6(9). pii: e1000936.	PLoS Comput Biol. 2010	PubMed	citation	PMID:20862356	pubmed	20862356	create date:2010/09/24 | first author:Giacomantonio CE
Optimal information transfer in the cortex through synchronization.	/pubmed/20862355	Buehlmann A, Deco G.	PLoS Comput Biol. 2010 Sep 16;6(9). pii: e1000934.	PLoS Comput Biol. 2010	PubMed	citation	PMID:20862355	pubmed	20862355	create date:2010/09/24 | first author:Buehlmann A
Thermodynamics-based models of transcriptional regulation by enhancers: the roles of synergistic activation, cooperative binding and short-range repression.	/pubmed/20862354	He X, Samee MA, Blatti C, Sinha S.	PLoS Comput Biol. 2010 Sep 16;6(9). pii: e1000935.	PLoS Comput Biol. 2010	PubMed	citation	PMID:20862354	pubmed	20862354	create date:2010/09/24 | first author:He X
Correlated mutations: a hallmark of phenotypic amino acid substitutions.	/pubmed/20862353	Kowarsch A, Fuchs A, Frishman D, Pagel P.	PLoS Comput Biol. 2010 Sep 16;6(9). pii: e1000923.	PLoS Comput Biol. 2010	PubMed	citation	PMID:20862353	pubmed	20862353	create date:2010/09/24 | first author:Kowarsch A
Role of Hsp70 ATPase domain intrinsic dynamics and sequence evolution in enabling its functional interactions with NEFs.	/pubmed/20862304	Liu Y, Gierasch LM, Bahar I.	PLoS Comput Biol. 2010 Sep 16;6(9). pii: e1000931.	PLoS Comput Biol. 2010	PubMed	citation	PMID:20862304	pubmed	20862304	create date:2010/09/24 | first author:Liu Y
Plasmodium falciparum erythrocyte membrane protein 1 diversity in seven genomes--divide and conquer.	/pubmed/20862303	Rask TS, Hansen DA, Theander TG, Gorm Pedersen A, Lavstsen T.	PLoS Comput Biol. 2010 Sep 16;6(9). pii: e1000933.	PLoS Comput Biol. 2010	PubMed	citation	PMID:20862303	pubmed	20862303	create date:2010/09/24 | first author:Rask TS
Instantaneous non-linear processing by pulse-coupled threshold units.	/pubmed/20856583	Helias M, Deger M, Rotter S, Diesmann M.	PLoS Comput Biol. 2010 Sep 9;6(9). pii: e1000929.	PLoS Comput Biol. 2010	PubMed	citation	PMID:20856583	pubmed	20856583	create date:2010/09/22 | first author:Helias M
MetMap enables genome-scale Methyltyping for determining methylation states in populations.	/pubmed/20856582	Singer M, Boffelli D, Dhahbi J, Schönhuth A, Schroth GP, Martin DI, Pachter L.	PLoS Comput Biol. 2010 Aug 19;6(8):e1000888.	PLoS Comput Biol. 2010	PubMed	citation	PMID:20856582	pubmed	20856582	create date:2010/09/22 | first author:Singer M
Evolution and optimality of similar neural mechanisms for perception and action during search.	/pubmed/20838589	Zhang S, Eckstein MP.	PLoS Comput Biol. 2010 Sep 9;6(9). pii: e1000930.	PLoS Comput Biol. 2010	PubMed	citation	PMID:20838589	pubmed	20838589	create date:2010/09/15 | first author:Zhang S
An integrative multi-network and multi-classifier approach to predict genetic interactions.	/pubmed/20838583	Pandey G, Zhang B, Chang AN, Myers CL, Zhu J, Kumar V, Schadt EE.	PLoS Comput Biol. 2010 Sep 9;6(9). pii: e1000928.	PLoS Comput Biol. 2010	PubMed	citation	PMID:20838583	pubmed	20838583	create date:2010/09/15 | first author:Pandey G
High resolution models of transcription factor-DNA affinities improve in vitro and in vivo binding predictions.	/pubmed/20838582	Agius P, Arvey A, Chang W, Noble WS, Leslie C.	PLoS Comput Biol. 2010 Sep 9;6(9). pii: e1000916.	PLoS Comput Biol. 2010	PubMed	citation	PMID:20838582	pubmed	20838582	create date:2010/09/15 | first author:Agius P
Synaptic plasticity controls sensory responses through frequency-dependent gamma oscillation resonance.	/pubmed/20838581	Paik SB, Glaser DA.	PLoS Comput Biol. 2010 Sep 9;6(9). pii: e1000927.	PLoS Comput Biol. 2010	PubMed	citation	PMID:20838581	pubmed	20838581	create date:2010/09/15 | first author:Paik SB
Pavlovian-instrumental interaction in 'observing behavior'.	/pubmed/20838580	Beierholm UR, Dayan P.	PLoS Comput Biol. 2010 Sep 9;6(9). pii: e1000903.	PLoS Comput Biol. 2010	PubMed	citation	PMID:20838580	pubmed	20838580	create date:2010/09/15 | first author:Beierholm UR
Drug-induced regulation of target expression.	/pubmed/20838579	Iskar M, Campillos M, Kuhn M, Jensen LJ, van Noort V, Bork P.	PLoS Comput Biol. 2010 Sep 9;6(9). pii: e1000925.	PLoS Comput Biol. 2010	PubMed	citation	PMID:20838579	pubmed	20838579	create date:2010/09/15 | first author:Iskar M
A dynamic neural field model of mesoscopic cortical activity captured with voltage-sensitive dye imaging.	/pubmed/20838578	Markounikau V, Igel C, Grinvald A, Jancke D.	PLoS Comput Biol. 2010 Sep 9;6(9). pii: e1000919.	PLoS Comput Biol. 2010	PubMed	citation	PMID:20838578	pubmed	20838578	create date:2010/09/15 | first author:Markounikau V
Rescuing loading induced bone formation at senescence.	/pubmed/20838577	Srinivasan S, Ausk BJ, Prasad J, Threet D, Bain SD, Richardson TS, Gross TS.	PLoS Comput Biol. 2010 Sep 9;6(9). pii: e1000924.	PLoS Comput Biol. 2010	PubMed	citation	PMID:20838577	pubmed	20838577	create date:2010/09/15 | first author:Srinivasan S
The distinct conformational dynamics of K-Ras and H-Ras A59G.	/pubmed/20838576	Lukman S, Grant BJ, Gorfe AA, Grant GH, McCammon JA.	PLoS Comput Biol. 2010 Sep 9;6(9). pii: e1000922.	PLoS Comput Biol. 2010	PubMed	citation	PMID:20838576	pubmed	20838576	create date:2010/09/15 | first author:Lukman S
Minimal mesoscale model for protein-mediated vesiculation in clathrin-dependent endocytosis.	/pubmed/20838575	Agrawal NJ, Nukpezah J, Radhakrishnan R.	PLoS Comput Biol. 2010 Sep 9;6(9). pii: e1000926.	PLoS Comput Biol. 2010	PubMed	citation	PMID:20838575	pubmed	20838575	create date:2010/09/15 | first author:Agrawal NJ
Graph-based analysis of the metabolic exchanges between two co-resident intracellular symbionts, Baumannia cicadellinicola and Sulcia muelleri, with their insect host, Homalodisca coagulata.	/pubmed/20838465	Cottret L, Milreu PV, Acuña V, Marchetti-Spaccamela A, Stougie L, Charles H, Sagot MF.	PLoS Comput Biol. 2010 Sep 2;6(9). pii: e1000904.	PLoS Comput Biol. 2010	PubMed	citation	PMID:20838465	pubmed	20838465	create date:2010/09/15 | first author:Cottret L
Latent factor analysis to discover pathway-associated putative segmental aneuploidies in human cancers.	/pubmed/20824128	Lucas JE, Kung HN, Chi JT.	PLoS Comput Biol. 2010 Sep 2;6(9):e1000920.	PLoS Comput Biol. 2010	PubMed	citation	PMID:20824128	pubmed	20824128	create date:2010/09/09 | first author:Lucas JE
Title	URL	Description	Details	ShortDetails	Resource	Type	Identifiers	Db	EntrezUID	Properties
Differences in nutrient requirements imply a non-linear emergence of leaders in animal groups.	/pubmed/20824127	Sueur C, Deneubourg JL, Petit O, Couzin ID.	PLoS Comput Biol. 2010 Sep 2;6(9):e1000917.	PLoS Comput Biol. 2010	PubMed	citation	PMID:20824127	pubmed	20824127	create date:2010/09/09 | first author:Sueur C
Current estimates for HIV-1 production imply rapid viral clearance in lymphoid tissues.	/pubmed/20824126	De Boer RJ, Ribeiro RM, Perelson AS.	PLoS Comput Biol. 2010 Sep 2;6(9):e1000906.	PLoS Comput Biol. 2010	PubMed	citation	PMID:20824126	pubmed	20824126	create date:2010/09/09 | first author:De Boer RJ
Occurrence and treatment of bone atrophic non-unions investigated by an integrative approach.	/pubmed/20824125	Geris L, Reed AA, Vander Sloten J, Simpson AH, Van Oosterwyck H.	PLoS Comput Biol. 2010 Sep 2;6(9):e1000915.	PLoS Comput Biol. 2010	PubMed	citation	PMID:20824125	pubmed	20824125	create date:2010/09/09 | first author:Geris L
Diversity and plasticity of Th cell types predicted from regulatory network modelling.	/pubmed/20824124	Naldi A, Carneiro J, Chaouiya C, Thieffry D.	PLoS Comput Biol. 2010 Sep 2;6(9):e1000912.	PLoS Comput Biol. 2010	PubMed	citation	PMID:20824124	pubmed	20824124	create date:2010/09/09 | first author:Naldi A
Regression analysis for constraining free parameters in electrophysiological models of cardiac cells.	/pubmed/20824123	Sarkar AX, Sobie EA.	PLoS Comput Biol. 2010 Sep 2;6(9):e1000914.	PLoS Comput Biol. 2010	PubMed	citation	PMID:20824123	pubmed	20824123	create date:2010/09/09 | first author:Sarkar AX
Forcing versus feedback: epidemic malaria and monsoon rains in northwest India.	/pubmed/20824122	Laneri K, Bhadra A, Ionides EL, Bouma M, Dhiman RC, Yadav RS, Pascual M.	PLoS Comput Biol. 2010 Sep 2;6(9):e1000898.	PLoS Comput Biol. 2010	PubMed	citation	PMID:20824122	pubmed	20824122	create date:2010/09/09 | first author:Laneri K
VASP: a volumetric analysis of surface properties yields insights into protein-ligand binding specificity.	/pubmed/20814581	Chen BY, Honig B.	PLoS Comput Biol. 2010 Aug 12;6(8). pii: e1000881.	PLoS Comput Biol. 2010	PubMed	citation	PMID:20814581	pubmed	20814581	create date:2010/09/04 | first author:Chen BY
Characterizing the metabolism of Dehalococcoides with a constraint-based model.	/pubmed/20811585	Ahsanul Islam M, Edwards EA, Mahadevan R.	PLoS Comput Biol. 2010 Aug 19;6(8). pii: e1000887.	PLoS Comput Biol. 2010	PubMed	citation	PMID:20811585	pubmed	20811585	create date:2010/09/03 | first author:Ahsanul Islam M
Dendritic spikes amplify the synaptic signal to enhance detection of motion in a simulation of the direction-selective ganglion cell.	/pubmed/20808894	Schachter MJ, Oesch N, Smith RG, Taylor WR.	PLoS Comput Biol. 2010 Aug 19;6(8). pii: e1000899.	PLoS Comput Biol. 2010	PubMed	citation	PMID:20808894	pubmed	20808894	create date:2010/09/03 | first author:Schachter MJ
Modeling chemotaxis reveals the role of reversed phosphotransfer and a bi-functional kinase-phosphatase.	/pubmed/20808885	Tindall MJ, Porter SL, Maini PK, Armitage JP.	PLoS Comput Biol. 2010 Aug 19;6(8). pii: e1000896.	PLoS Comput Biol. 2010	PubMed	citation	PMID:20808885	pubmed	20808885	create date:2010/09/03 | first author:Tindall MJ
Adaptive contact networks change effective disease infectiousness and dynamics.	/pubmed/20808884	Van Segbroeck S, Santos FC, Pacheco JM.	PLoS Comput Biol. 2010 Aug 19;6(8). pii: e1000895.	PLoS Comput Biol. 2010	PubMed	citation	PMID:20808884	pubmed	20808884	create date:2010/09/03 | first author:Van Segbroeck S
Reinforcement learning on slow features of high-dimensional input streams.	/pubmed/20808883	Legenstein R, Wilbert N, Wiskott L.	PLoS Comput Biol. 2010 Aug 19;6(8). pii: e1000894.	PLoS Comput Biol. 2010	PubMed	citation	PMID:20808883	pubmed	20808883	create date:2010/09/03 | first author:Legenstein R
A cervid vocal fold model suggests greater glottal efficiency in calling at high frequencies.	/pubmed/20808882	Titze IR, Riede T.	PLoS Comput Biol. 2010 Aug 19;6(8). pii: e1000897.	PLoS Comput Biol. 2010	PubMed	citation	PMID:20808882	pubmed	20808882	create date:2010/09/03 | first author:Titze IR
Quantitative test of the barrier nucleosome model for statistical positioning of nucleosomes up- and downstream of transcription start sites.	/pubmed/20808881	Möbius W, Gerland U.	PLoS Comput Biol. 2010 Aug 19;6(8). pii: e1000891.	PLoS Comput Biol. 2010	PubMed	citation	PMID:20808881	pubmed	20808881	create date:2010/09/03 | first author:Möbius W
Reduction in learning rates associated with anterograde interference results from interactions between different timescales in motor adaptation.	/pubmed/20808880	Sing GC, Smith MA.	PLoS Comput Biol. 2010 Aug 19;6(8). pii: e1000893.	PLoS Comput Biol. 2010	PubMed	citation	PMID:20808880	pubmed	20808880	create date:2010/09/03 | first author:Sing GC
Use of data-biased random walks on graphs for the retrieval of context-specific networks from genomic data.	/pubmed/20808879	Komurov K, White MA, Ram PT.	PLoS Comput Biol. 2010 Aug 19;6(8). pii: e1000889.	PLoS Comput Biol. 2010	PubMed	citation	PMID:20808879	pubmed	20808879	create date:2010/09/03 | first author:Komurov K
Mathematical description of bacterial traveling pulses.	/pubmed/20808878	Saragosti J, Calvez V, Bournaveas N, Buguin A, Silberzan P, Perthame B.	PLoS Comput Biol. 2010 Aug 19;6(8). pii: e1000890.	PLoS Comput Biol. 2010	PubMed	citation	PMID:20808878	pubmed	20808878	create date:2010/09/03 | first author:Saragosti J
Spike-timing theory of working memory.	/pubmed/20808877	Szatmáry B, Izhikevich EM.	PLoS Comput Biol. 2010 Aug 19;6(8). pii: e1000879.	PLoS Comput Biol. 2010	PubMed	citation	PMID:20808877	pubmed	20808877	create date:2010/09/03 | first author:Szatmáry B
CodonTest: modeling amino acid substitution preferences in coding sequences.	/pubmed/20808876	Delport W, Scheffler K, Botha G, Gravenor MB, Muse SV, Kosakovsky Pond SL.	PLoS Comput Biol. 2010 Aug 19;6(8). pii: e1000885.	PLoS Comput Biol. 2010	PubMed	citation	PMID:20808876	pubmed	20808876	create date:2010/09/03 | first author:Delport W
Correlation of influenza virus excess mortality with antigenic variation: application to rapid estimation of influenza mortality burden.	/pubmed/20711361	Wu A, Peng Y, Du X, Shu Y, Jiang T.	PLoS Comput Biol. 2010 Aug 12;6(8). pii: e1000882.	PLoS Comput Biol. 2010	PubMed	citation	PMID:20711361	pubmed	20711361	create date:2010/08/17 | first author:Wu A
Computational analysis of phosphopeptide binding to the polo-box domain of the mitotic kinase PLK1 using molecular dynamics simulation.	/pubmed/20711360	Huggins DJ, McKenzie GJ, Robinson DD, Narváez AJ, Hardwick B, Roberts-Thomson M, Venkitaraman AR, Grant GH, Payne MC.	PLoS Comput Biol. 2010 Aug 12;6(8). pii: e1000880.	PLoS Comput Biol. 2010	PubMed	citation	PMID:20711360	pubmed	20711360	create date:2010/08/17 | first author:Huggins DJ
Stochastic ion channel gating in dendritic neurons: morphology dependence and probabilistic synaptic activation of dendritic spikes.	/pubmed/20711353	Cannon RC, O'Donnell C, Nolan MF.	PLoS Comput Biol. 2010 Aug 12;6(8). pii: e1000886.	PLoS Comput Biol. 2010	PubMed	citation	PMID:20711353	pubmed	20711353	create date:2010/08/17 | first author:Cannon RC
Induced effects of sodium ions on dopaminergic G-protein coupled receptors.	/pubmed/20711351	Selent J, Sanz F, Pastor M, De Fabritiis G.	PLoS Comput Biol. 2010 Aug 12;6(8). pii: e1000884.	PLoS Comput Biol. 2010	PubMed	citation	PMID:20711351	pubmed	20711351	create date:2010/08/17 | first author:Selent J
Computational models of HIV-1 resistance to gene therapy elucidate therapy design principles.	/pubmed/20711350	Aviran S, Shah PS, Schaffer DV, Arkin AP.	PLoS Comput Biol. 2010 Aug 12;6(8). pii: e1000883.	PLoS Comput Biol. 2010	PubMed	citation	PMID:20711350	pubmed	20711350	create date:2010/08/17 | first author:Aviran S
A model for a correlated random walk based on the ordered extension of pseudopodia.	/pubmed/20711349	Van Haastert PJ.	PLoS Comput Biol. 2010 Aug 12;6(8). pii: e1000874.	PLoS Comput Biol. 2010	PubMed	citation	PMID:20711349	pubmed	20711349	create date:2010/08/17 | first author:Van Haastert PJ
Calcium signals driven by single channel noise.	/pubmed/20700497	Skupin A, Kettenmann H, Falcke M.	PLoS Comput Biol. 2010 Aug 5;6(8). pii: e1000870.	PLoS Comput Biol. 2010	PubMed	citation	PMID:20700497	pubmed	20700497	create date:2010/08/12 | first author:Skupin A
Lysine120 interactions with p53 response elements can allosterically direct p53 organization.	/pubmed/20700496	Pan Y, Nussinov R.	PLoS Comput Biol. 2010 Aug 5;6(8). pii: e1000878.	PLoS Comput Biol. 2010	PubMed	citation	PMID:20700496	pubmed	20700496	create date:2010/08/12 | first author:Pan Y
One rule to grow them all: a general theory of neuronal branching and its practical application.	/pubmed/20700495	Cuntz H, Forstner F, Borst A, Häusser M.	PLoS Comput Biol. 2010 Aug 5;6(8). pii: e1000877.	PLoS Comput Biol. 2010	PubMed	citation	PMID:20700495	pubmed	20700495	create date:2010/08/12 | first author:Cuntz H
Connectivity, cycles, and persistence thresholds in metapopulation networks.	/pubmed/20700494	Artzy-Randrup Y, Stone L.	PLoS Comput Biol. 2010 Aug 5;6(8). pii: e1000876.	PLoS Comput Biol. 2010	PubMed	citation	PMID:20700494	pubmed	20700494	create date:2010/08/12 | first author:Artzy-Randrup Y
Probability matching as a computational strategy used in perception.	/pubmed/20700493	Wozny DR, Beierholm UR, Shams L.	PLoS Comput Biol. 2010 Aug 5;6(8). pii: e1000871.	PLoS Comput Biol. 2010	PubMed	citation	PMID:20700493	pubmed	20700493	create date:2010/08/12 | first author:Wozny DR
Evolution of gene regulatory networks by fluctuating selection and intrinsic constraints.	/pubmed/20700492	Tsuda ME, Kawata M.	PLoS Comput Biol. 2010 Aug 5;6(8). pii: e1000873.	PLoS Comput Biol. 2010	PubMed	citation	PMID:20700492	pubmed	20700492	create date:2010/08/12 | first author:Tsuda ME
A simple self-maintaining metabolic system: robustness, autocatalysis, bistability.	/pubmed/20700491	Piedrafita G, Montero F, Morán F, Cárdenas ML, Cornish-Bowden A.	PLoS Comput Biol. 2010 Aug 5;6(8). pii: e1000872.	PLoS Comput Biol. 2010	PubMed	citation	PMID:20700491	pubmed	20700491	create date:2010/08/12 | first author:Piedrafita G
Continuous attractors with morphed/correlated maps.	/pubmed/20700490	Romani S, Tsodyks M.	PLoS Comput Biol. 2010 Aug 5;6(8). pii: e1000869.	PLoS Comput Biol. 2010	PubMed	citation	PMID:20700490	pubmed	20700490	create date:2010/08/12 | first author:Romani S
A Bayesian approach to the evolution of metabolic networks on a phylogeny.	/pubmed/20700467	Mithani A, Preston GM, Hein J.	PLoS Comput Biol. 2010 Aug 5;6(8). pii: e1000868.	PLoS Comput Biol. 2010	PubMed	citation	PMID:20700467	pubmed	20700467	create date:2010/08/12 | first author:Mithani A
More than 1,001 problems with protein domain databases: transmembrane regions, signal peptides and the issue of sequence homology.	/pubmed/20686689	Wong WC, Maurer-Stroh S, Eisenhaber F.	PLoS Comput Biol. 2010 Jul 29;6(7):e1000867.	PLoS Comput Biol. 2010	PubMed	citation	PMID:20686689	pubmed	20686689	create date:2010/08/06 | first author:Wong WC
Mechanism of microRNA-target interaction: molecular dynamics simulations and thermodynamics analysis.	/pubmed/20686687	Wang Y, Li Y, Ma Z, Yang W, Ai C.	PLoS Comput Biol. 2010 Jul 29;6(7):e1000866.	PLoS Comput Biol. 2010	PubMed	citation	PMID:20686687	pubmed	20686687	create date:2010/08/06 | first author:Wang Y
A comprehensive, quantitative, and genome-wide model of translation.	/pubmed/20686685	Siwiak M, Zielenkiewicz P.	PLoS Comput Biol. 2010 Jul 29;6(7):e1000865.	PLoS Comput Biol. 2010	PubMed	citation	PMID:20686685	pubmed	20686685	create date:2010/08/06 | first author:Siwiak M
Knotted vs. unknotted proteins: evidence of knot-promoting loops.	/pubmed/20686683	Potestio R, Micheletti C, Orland H.	PLoS Comput Biol. 2010 Jul 29;6(7):e1000864.	PLoS Comput Biol. 2010	PubMed	citation	PMID:20686683	pubmed	20686683	create date:2010/08/06 | first author:Potestio R
The roots of bioinformatics in protein evolution.	/pubmed/20686682	Doolittle RF.	PLoS Comput Biol. 2010 Jul 29;6(7):e1000875. Review. No abstract available.	PLoS Comput Biol. 2010	PubMed	citation	PMID:20686682	pubmed	20686682	create date:2010/08/06 | first author:Doolittle RF
Patterns of HIV-1 protein interaction identify perturbed host-cellular subsystems.	/pubmed/20686668	MacPherson JI, Dickerson JE, Pinney JW, Robertson DL.	PLoS Comput Biol. 2010 Jul 29;6(7):e1000863.	PLoS Comput Biol. 2010	PubMed	citation	PMID:20686668	pubmed	20686668	create date:2010/08/06 | first author:MacPherson JI
G-quadruplex DNA sequences are evolutionarily conserved and associated with distinct genomic features in Saccharomyces cerevisiae.	/pubmed/20676380	Capra JA, Paeschke K, Singh M, Zakian VA.	PLoS Comput Biol. 2010 Jul 22;6(7):e1000861.	PLoS Comput Biol. 2010	PubMed	citation	PMID:20676380	pubmed	20676380	create date:2010/08/03 | first author:Capra JA
Defining the plasticity of transcription factor binding sites by Deconstructing DNA consensus sequences: the PhoP-binding sites among gamma/enterobacteria.	/pubmed/20661307	Harari O, Park SY, Huang H, Groisman EA, Zwir I.	PLoS Comput Biol. 2010 Jul 22;6(7):e1000862.	PLoS Comput Biol. 2010	PubMed	citation	PMID:20661307	pubmed	20661307	create date:2010/07/28 | first author:Harari O
Categorial compositionality: a category theory explanation for the systematicity of human cognition.	/pubmed/20661306	Phillips S, Wilson WH.	PLoS Comput Biol. 2010 Jul 22;6(7):e1000858.	PLoS Comput Biol. 2010	PubMed	citation	PMID:20661306	pubmed	20661306	create date:2010/07/28 | first author:Phillips S
Coding efficiency of fly motion processing is set by firing rate, not firing precision.	/pubmed/20661305	Spavieri DL Jr, Eichner H, Borst A.	PLoS Comput Biol. 2010 Jul 22;6(7):e1000860.	PLoS Comput Biol. 2010	PubMed	citation	PMID:20661305	pubmed	20661305	create date:2010/07/28 | first author:Spavieri DL Jr
Do humans optimally exploit redundancy to control step variability in walking?	/pubmed/20657664	Dingwell JB, John J, Cusumano JP.	PLoS Comput Biol. 2010 Jul 15;6(7):e1000856.	PLoS Comput Biol. 2010	PubMed	citation	PMID:20657664	pubmed	20657664	create date:2010/07/27 | first author:Dingwell JB
Organization of cellular receptors into a nanoscale junction during HIV-1 adhesion.	/pubmed/20657663	Dobrowsky TM, Daniels BR, Siliciano RF, Sun SX, Wirtz D.	PLoS Comput Biol. 2010 Jul 15;6(7):e1000855.	PLoS Comput Biol. 2010	PubMed	citation	PMID:20657663	pubmed	20657663	create date:2010/07/27 | first author:Dobrowsky TM
Intrinsically disordered regions may lower the hydration free energy in proteins: a case study of nudix hydrolase in the bacterium Deinococcus radiodurans.	/pubmed/20657662	Awile O, Krisko A, Sbalzarini IF, Zagrovic B.	PLoS Comput Biol. 2010 Jul 15;6(7):e1000854.	PLoS Comput Biol. 2010	PubMed	citation	PMID:20657662	pubmed	20657662	create date:2010/07/27 | first author:Awile O
The construction and use of log-odds substitution scores for multiple sequence alignment.	/pubmed/20657661	Altschul SF, Wootton JC, Zaslavsky E, Yu YK.	PLoS Comput Biol. 2010 Jul 15;6(7):e1000852.	PLoS Comput Biol. 2010	PubMed	citation	PMID:20657661	pubmed	20657661	create date:2010/07/27 | first author:Altschul SF
Sampling the solution space in genome-scale metabolic networks reveals transcriptional regulation in key enzymes.	/pubmed/20657658	Bordel S, Agren R, Nielsen J.	PLoS Comput Biol. 2010 Jul 15;6(7):e1000859.	PLoS Comput Biol. 2010	PubMed	citation	PMID:20657658	pubmed	20657658	create date:2010/07/27 | first author:Bordel S
Risk-sensitive optimal feedback control accounts for sensorimotor behavior under uncertainty.	/pubmed/20657657	Nagengast AJ, Braun DA, Wolpert DM.	PLoS Comput Biol. 2010 Jul 15;6(7):e1000857.	PLoS Comput Biol. 2010	PubMed	citation	PMID:20657657	pubmed	20657657	create date:2010/07/27 | first author:Nagengast AJ
Title	URL	Description	Details	ShortDetails	Resource	Type	Identifiers	Db	EntrezUID	Properties
Learning a weighted sequence model of the nucleosome core and linker yields more accurate predictions in Saccharomyces cerevisiae and Homo sapiens.	/pubmed/20628623	Reynolds SM, Bilmes JA, Noble WS.	PLoS Comput Biol. 2010 Jul 8;6(7):e1000834.	PLoS Comput Biol. 2010	PubMed	citation	PMID:20628623	pubmed	20628623	create date:2010/07/16 | first author:Reynolds SM
Predicting important residues and interaction pathways in proteins using Gaussian Network Model: binding and stability of HLA proteins.	/pubmed/20628622	Haliloglu T, Gul A, Erman B.	PLoS Comput Biol. 2010 Jul 8;6(7):e1000845.	PLoS Comput Biol. 2010	PubMed	citation	PMID:20628622	pubmed	20628622	create date:2010/07/16 | first author:Haliloglu T
The effects of alignment quality, distance calculation method, sequence filtering, and region on the analysis of 16S rRNA gene-based studies.	/pubmed/20628621	Schloss PD.	PLoS Comput Biol. 2010 Jul 8;6(7):e1000844.	PLoS Comput Biol. 2010	PubMed	citation	PMID:20628621	pubmed	20628621	create date:2010/07/16 | first author:Schloss PD
Reliability of transcriptional cycles and the yeast cell-cycle oscillator.	/pubmed/20628620	Sevim V, Gong X, Socolar JE.	PLoS Comput Biol. 2010 Jul 8;6(7):e1000842.	PLoS Comput Biol. 2010	PubMed	citation	PMID:20628620	pubmed	20628620	create date:2010/07/16 | first author:Sevim V
A threshold equation for action potential initiation.	/pubmed/20628619	Platkiewicz J, Brette R.	PLoS Comput Biol. 2010 Jul 8;6(7):e1000850.	PLoS Comput Biol. 2010	PubMed	citation	PMID:20628619	pubmed	20628619	create date:2010/07/16 | first author:Platkiewicz J
Large-scale analysis of network bistability for human cancers.	/pubmed/20628618	Shiraishi T, Matsuyama S, Kitano H.	PLoS Comput Biol. 2010 Jul 8;6(7):e1000851.	PLoS Comput Biol. 2010	PubMed	citation	PMID:20628618	pubmed	20628618	create date:2010/07/16 | first author:Shiraishi T
Redundancy and the evolution of cis-regulatory element multiplicity.	/pubmed/20628617	Paixão T, Azevedo RB.	PLoS Comput Biol. 2010 Jul 8;6(7):e1000848.	PLoS Comput Biol. 2010	PubMed	citation	PMID:20628617	pubmed	20628617	create date:2010/07/16 | first author:Paixão T
Computational analysis of whole-genome differential allelic expression data in human.	/pubmed/20628616	Wagner JR, Ge B, Pokholok D, Gunderson KL, Pastinen T, Blanchette M.	PLoS Comput Biol. 2010 Jul 8;6(7):e1000849.	PLoS Comput Biol. 2010	PubMed	citation	PMID:20628616	pubmed	20628616	create date:2010/07/16 | first author:Wagner JR
Avalanches in a stochastic model of spiking neurons.	/pubmed/20628615	Benayoun M, Cowan JD, van Drongelen W, Wallace E.	PLoS Comput Biol. 2010 Jul 8;6(7):e1000846.	PLoS Comput Biol. 2010	PubMed	citation	PMID:20628615	pubmed	20628615	create date:2010/07/16 | first author:Benayoun M
Promoter complexity and tissue-specific expression of stress response components in Mytilus galloprovincialis, a sessile marine invertebrate species.	/pubmed/20628614	Pantzartzi C, Drosopoulou E, Yiangou M, Drozdov I, Tsoka S, Ouzounis CA, Scouras ZG.	PLoS Comput Biol. 2010 Jul 8;6(7):e1000847.	PLoS Comput Biol. 2010	PubMed	citation	PMID:20628614	pubmed	20628614	create date:2010/07/16 | first author:Pantzartzi C
Statistical analysis of 3D images detects regular spatial distributions of centromeres and chromocenters in animal and plant nuclei.	/pubmed/20628576	Andrey P, Kiêu K, Kress C, Lehmann G, Tirichine L, Liu Z, Biot E, Adenot PG, Hue-Beauvais C, Houba-Hérin N, Duranthon V, Devinoy E, Beaujean N, Gaudin V, Maurin Y, Debey P.	PLoS Comput Biol. 2010 Jul 8;6(7):e1000853.	PLoS Comput Biol. 2010	PubMed	citation	PMID:20628576	pubmed	20628576	create date:2010/07/16 | first author:Andrey P
Conductance ratios and cellular identity.	/pubmed/20628472	Hudson AE, Prinz AA.	PLoS Comput Biol. 2010 Jul 1;6(7):e1000838.	PLoS Comput Biol. 2010	PubMed	citation	PMID:20628472	pubmed	20628472	create date:2010/07/16 | first author:Hudson AE
Action potential energy efficiency varies among neuron types in vertebrates and invertebrates.	/pubmed/20617202	Sengupta B, Stemmler M, Laughlin SB, Niven JE.	PLoS Comput Biol. 2010 Jul 1;6:e1000840.	PLoS Comput Biol. 2010	PubMed	citation	PMID:20617202	pubmed	20617202	create date:2010/07/10 | first author:Sengupta B
Dual coding with STDP in a spiking recurrent neural network model of the hippocampus.	/pubmed/20617201	Bush D, Philippides A, Husbands P, O'Shea M.	PLoS Comput Biol. 2010 Jul 1;6:e1000839.	PLoS Comput Biol. 2010	PubMed	citation	PMID:20617201	pubmed	20617201	create date:2010/07/10 | first author:Bush D
A comprehensive benchmark of kernel methods to extract protein-protein interactions from literature.	/pubmed/20617200	Tikk D, Thomas P, Palaga P, Hakenberg J, Leser U.	PLoS Comput Biol. 2010 Jul 1;6:e1000837.	PLoS Comput Biol. 2010	PubMed	citation	PMID:20617200	pubmed	20617200	create date:2010/07/10 | first author:Tikk D
RNAcontext: a new method for learning the sequence and structure binding preferences of RNA-binding proteins.	/pubmed/20617199	Kazan H, Ray D, Chan ET, Hughes TR, Morris Q.	PLoS Comput Biol. 2010 Jul 1;6:e1000832.	PLoS Comput Biol. 2010	PubMed	citation	PMID:20617199	pubmed	20617199	create date:2010/07/10 | first author:Kazan H
Patterns of subnet usage reveal distinct scales of regulation in the transcriptional regulatory network of Escherichia coli.	/pubmed/20617198	Marr C, Theis FJ, Liebovitch LS, Hütt MT.	PLoS Comput Biol. 2010 Jul 1;6:e1000836.	PLoS Comput Biol. 2010	PubMed	citation	PMID:20617198	pubmed	20617198	create date:2010/07/10 | first author:Marr C
The energy landscape, folding pathways and the kinetics of a knotted protein.	/pubmed/20617197	Prentiss MC, Wales DJ, Wolynes PG.	PLoS Comput Biol. 2010 Jul 1;6:e1000835.	PLoS Comput Biol. 2010	PubMed	citation	PMID:20617197	pubmed	20617197	create date:2010/07/10 | first author:Prentiss MC
Effects of macromolecular crowding on protein conformational changes.	/pubmed/20617196	Dong H, Qin S, Zhou HX.	PLoS Comput Biol. 2010 Jul 1;6:e1000833.	PLoS Comput Biol. 2010	PubMed	citation	PMID:20617196	pubmed	20617196	create date:2010/07/10 | first author:Dong H
Intergenic and repeat transcription in human, chimpanzee and macaque brains measured by RNA-Seq.	/pubmed/20617162	Xu AG, He L, Li Z, Xu Y, Li M, Fu X, Yan Z, Yuan Y, Menzel C, Li N, Somel M, Hu H, Chen W, Pääbo S, Khaitovich P.	PLoS Comput Biol. 2010 Jul 1;6:e1000843.	PLoS Comput Biol. 2010	PubMed	citation	PMID:20617162	pubmed	20617162	create date:2010/07/10 | first author:Xu AG
Computer simulation of cellular patterning within the Drosophila pupal eye.	/pubmed/20617161	Larson DE, Johnson RI, Swat M, Cordero JB, Glazier JA, Cagan RL.	PLoS Comput Biol. 2010 Jul 1;6:e1000841.	PLoS Comput Biol. 2010	PubMed	citation	PMID:20617161	pubmed	20617161	create date:2010/07/10 | first author:Larson DE
The 20S proteasome splicing activity discovered by SpliceMet.	/pubmed/20613855	Liepe J, Mishto M, Textoris-Taube K, Janek K, Keller C, Henklein P, Kloetzel PM, Zaikin A.	PLoS Comput Biol. 2010 Jun 24;6(6):e1000830.	PLoS Comput Biol. 2010	PubMed	citation	PMID:20613855	pubmed	20613855	create date:2010/07/09 | first author:Liepe J
TRANSAT-- method for detecting the conserved helices of functional RNA structures, including transient, pseudo-knotted and alternative structures.	/pubmed/20589081	Wiebe NJ, Meyer IM.	PLoS Comput Biol. 2010 Jun 24;6(6):e1000823.	PLoS Comput Biol. 2010	PubMed	citation	PMID:20589081	pubmed	20589081	create date:2010/07/01 | first author:Wiebe NJ
Constraint-based model of Shewanella oneidensis MR-1 metabolism: a tool for data analysis and hypothesis generation.	/pubmed/20589080	Pinchuk GE, Hill EA, Geydebrekht OV, De Ingeniis J, Zhang X, Osterman A, Scott JH, Reed SB, Romine MF, Konopka AE, Beliaev AS, Fredrickson JK, Reed JL.	PLoS Comput Biol. 2010 Jun 24;6(6):e1000822.	PLoS Comput Biol. 2010	PubMed	citation	PMID:20589080	pubmed	20589080	create date:2010/07/01 | first author:Pinchuk GE
The roots of bioinformatics.	/pubmed/20589079	Searls DB.	PLoS Comput Biol. 2010 Jun 24;6(6):e1000809. No abstract available.	PLoS Comput Biol. 2010	PubMed	citation	PMID:20589079	pubmed	20589079	create date:2010/07/01 | first author:Searls DB
Protein-protein interactions essentials: key concepts to building and analyzing interactome networks.	/pubmed/20589078	De Las Rivas J, Fontanillo C.	PLoS Comput Biol. 2010 Jun 24;6(6):e1000807. No abstract available.	PLoS Comput Biol. 2010	PubMed	citation	PMID:20589078	pubmed	20589078	create date:2010/07/01 | first author:De Las Rivas J
Atomic-resolution simulations predict a transition state for vesicle fusion defined by contact of a few lipid tails.	/pubmed/20585620	Kasson PM, Lindahl E, Pande VS.	PLoS Comput Biol. 2010 Jun 24;6(6):e1000829.	PLoS Comput Biol. 2010	PubMed	citation	PMID:20585620	pubmed	20585620	create date:2010/06/30 | first author:Kasson PM
Plato's cave algorithm: inferring functional signaling networks from early gene expression shadows.	/pubmed/20585619	Shimoni Y, Fink MY, Choi SG, Sealfon SC.	PLoS Comput Biol. 2010 Jun 24;6(6):e1000828.	PLoS Comput Biol. 2010	PubMed	citation	PMID:20585619	pubmed	20585619	create date:2010/06/30 | first author:Shimoni Y
Multiscale coarse-graining of the protein energy landscape.	/pubmed/20585614	Hills RD Jr, Lu L, Voth GA.	PLoS Comput Biol. 2010 Jun 24;6(6):e1000827.	PLoS Comput Biol. 2010	PubMed	citation	PMID:20585614	pubmed	20585614	create date:2010/06/30 | first author:Hills RD Jr
Mammalian sleep dynamics: how diverse features arise from a common physiological framework.	/pubmed/20585613	Phillips AJ, Robinson PA, Kedziora DJ, Abeysuriya RG.	PLoS Comput Biol. 2010 Jun 24;6(6):e1000826.	PLoS Comput Biol. 2010	PubMed	citation	PMID:20585613	pubmed	20585613	create date:2010/06/30 | first author:Phillips AJ
Slope-based stochastic resonance: how noise enables phasic neurons to encode slow signals.	/pubmed/20585612	Gai Y, Doiron B, Rinzel J.	PLoS Comput Biol. 2010 Jun 24;6(6):e1000825.	PLoS Comput Biol. 2010	PubMed	citation	PMID:20585612	pubmed	20585612	create date:2010/06/30 | first author:Gai Y
Computational prediction and experimental assessment of secreted/surface proteins from Mycobacterium tuberculosis H37Rv.	/pubmed/20585611	Vizcaíno C, Restrepo-Montoya D, Rodríguez D, Niño LF, Ocampo M, Vanegas M, Reguero MT, Martínez NL, Patarroyo ME, Patarroyo MA.	PLoS Comput Biol. 2010 Jun 24;6(6):e1000824.	PLoS Comput Biol. 2010	PubMed	citation	PMID:20585611	pubmed	20585611	create date:2010/06/30 | first author:Vizcaíno C
2010 ISCB Overton Prize Awarded to Steven E. Brenner.	/pubmed/20585610	McKay BJ, Sansom C.	PLoS Comput Biol. 2010 Jun 24;6(6):e1000831. No abstract available.	PLoS Comput Biol. 2010	PubMed	citation	PMID:20585610	pubmed	20585610	create date:2010/06/30 | first author:McKay BJ
Beauty is in the eye of the beholder: proteins can recognize binding sites of homologous proteins in more than one way.	/pubmed/20585553	Martin J.	PLoS Comput Biol. 2010 Jun 17;6(6):e1000821.	PLoS Comput Biol. 2010	PubMed	citation	PMID:20585553	pubmed	20585553	create date:2010/06/30 | first author:Martin J
Rule-based cell systems model of aging using feedback loop motifs mediated by stress responses.	/pubmed/20585546	Kriete A, Bosl WJ, Booker G.	PLoS Comput Biol. 2010 Jun 17;6(6):e1000820.	PLoS Comput Biol. 2010	PubMed	citation	PMID:20585546	pubmed	20585546	create date:2010/06/30 | first author:Kriete A
A cell-based model for quorum sensing in heterogeneous bacterial colonies.	/pubmed/20585545	Melke P, Sahlin P, Levchenko A, Jönsson H.	PLoS Comput Biol. 2010 Jun 17;6(6):e1000819.	PLoS Comput Biol. 2010	PubMed	citation	PMID:20585545	pubmed	20585545	create date:2010/06/30 | first author:Melke P
Fast- or slow-inactivated state preference of Na+ channel inhibitors: a simulation and experimental study.	/pubmed/20585544	Karoly R, Lenkey N, Juhasz AO, Vizi ES, Mike A.	PLoS Comput Biol. 2010 Jun 17;6(6):e1000818.	PLoS Comput Biol. 2010	PubMed	citation	PMID:20585544	pubmed	20585544	create date:2010/06/30 | first author:Karoly R
Revisiting date and party hubs: novel approaches to role assignment in protein interaction networks.	/pubmed/20585543	Agarwal S, Deane CM, Porter MA, Jones NS.	PLoS Comput Biol. 2010 Jun 17;6(6):e1000817.	PLoS Comput Biol. 2010	PubMed	citation	PMID:20585543	pubmed	20585543	create date:2010/06/30 | first author:Agarwal S
Using entropy maximization to understand the determinants of structural dynamics beyond native contact topology.	/pubmed/20585542	Lezon TR, Bahar I.	PLoS Comput Biol. 2010 Jun 17;6(6):e1000816.	PLoS Comput Biol. 2010	PubMed	citation	PMID:20585542	pubmed	20585542	create date:2010/06/30 | first author:Lezon TR
NeuroML: a language for describing data driven models of neurons and networks with a high degree of biological detail.	/pubmed/20585541	Gleeson P, Crook S, Cannon RC, Hines ML, Billings GO, Farinella M, Morse TM, Davison AP, Ray S, Bhalla US, Barnes SR, Dimitrova YD, Silver RA.	PLoS Comput Biol. 2010 Jun 17;6(6):e1000815.	PLoS Comput Biol. 2010	PubMed	citation	PMID:20585541	pubmed	20585541	create date:2010/06/30 | first author:Gleeson P
Nonlinearity of mechanochemical motions in motor proteins.	/pubmed/20585540	Togashi Y, Yanagida T, Mikhailov AS.	PLoS Comput Biol. 2010 Jun 17;6(6):e1000814.	PLoS Comput Biol. 2010	PubMed	citation	PMID:20585540	pubmed	20585540	create date:2010/06/30 | first author:Togashi Y
The carbon assimilation network in Escherichia coli is densely connected and largely sign-determined by directions of metabolic fluxes.	/pubmed/20548959	Baldazzi V, Ropers D, Markowicz Y, Kahn D, Geiselmann J, de Jong H.	PLoS Comput Biol. 2010 Jun 10;6(6):e1000812. Erratum in: PLoS Comput Biol. 2010 Aug;6(8). doi: 10.1371/annotation/ed46bce4-e4e1-4df5-bad3-fac0770efeac.	PLoS Comput Biol. 2010	PubMed	citation	PMID:20548959	pubmed	20548959	create date:2010/06/16 | first author:Baldazzi V
Does mutational robustness inhibit extinction by lethal mutagenesis in viral populations?	/pubmed/20548958	O'Dea EB, Keller TE, Wilke CO.	PLoS Comput Biol. 2010 Jun 10;6(6):e1000811.	PLoS Comput Biol. 2010	PubMed	citation	PMID:20548958	pubmed	20548958	create date:2010/06/16 | first author:O'Dea EB
Polarizable water model for the coarse-grained MARTINI force field.	/pubmed/20548957	Yesylevskyy SO, Schäfer LV, Sengupta D, Marrink SJ.	PLoS Comput Biol. 2010 Jun 10;6(6):e1000810.	PLoS Comput Biol. 2010	PubMed	citation	PMID:20548957	pubmed	20548957	create date:2010/06/16 | first author:Yesylevskyy SO
Combinatorial gene regulation using auto-regulation.	/pubmed/20548950	Hermsen R, Ursem B, ten Wolde PR.	PLoS Comput Biol. 2010 Jun 10;6(6):e1000813.	PLoS Comput Biol. 2010	PubMed	citation	PMID:20548950	pubmed	20548950	create date:2010/06/16 | first author:Hermsen R
The organization of local and distant functional connectivity in the human brain.	/pubmed/20548945	Sepulcre J, Liu H, Talukdar T, Martincorena I, Yeo BT, Buckner RL.	PLoS Comput Biol. 2010 Jun 10;6(6):e1000808.	PLoS Comput Biol. 2010	PubMed	citation	PMID:20548945	pubmed	20548945	create date:2010/06/16 | first author:Sepulcre J
Functional rotation of the transporter AcrB: insights into drug extrusion from simulations.	/pubmed/20548943	Schulz R, Vargiu AV, Collu F, Kleinekathöfer U, Ruggerone P.	PLoS Comput Biol. 2010 Jun 10;6(6):e1000806.	PLoS Comput Biol. 2010	PubMed	citation	PMID:20548943	pubmed	20548943	create date:2010/06/16 | first author:Schulz R
Rapid transition towards the Division of Labor via evolution of developmental plasticity.	/pubmed/20548941	Gavrilets S.	PLoS Comput Biol. 2010 Jun 10;6(6):e1000805.	PLoS Comput Biol. 2010	PubMed	citation	PMID:20548941	pubmed	20548941	create date:2010/06/16 | first author:Gavrilets S
Enhancement of transport selectivity through nano-channels by non-specific competition.	/pubmed/20548778	Zilman A, Di Talia S, Jovanovic-Talisman T, Chait BT, Rout MP, Magnasco MO.	PLoS Comput Biol. 2010 Jun 10;6(6):e1000804.	PLoS Comput Biol. 2010	PubMed	citation	PMID:20548778	pubmed	20548778	create date:2010/06/16 | first author:Zilman A
Characterization of growth and metabolism of the haloalkaliphile Natronomonas pharaonis.	/pubmed/20543878	Gonzalez O, Oberwinkler T, Mansueto L, Pfeiffer F, Mendoza E, Zimmer R, Oesterhelt D.	PLoS Comput Biol. 2010 Jun 3;6(6):e1000799.	PLoS Comput Biol. 2010	PubMed	citation	PMID:20543878	pubmed	20543878	create date:2010/06/15 | first author:Gonzalez O
Title	URL	Description	Details	ShortDetails	Resource	Type	Identifiers	Db	EntrezUID	Properties
Maturation of GABAergic inhibition promotes strengthening of temporally coherent inputs among convergent pathways.	/pubmed/20532211	Kuhlman SJ, Lu J, Lazarus MS, Huang ZJ.	PLoS Comput Biol. 2010 Jun 3;6(6):e1000797.	PLoS Comput Biol. 2010	PubMed	citation	PMID:20532211	pubmed	20532211	create date:2010/06/10 | first author:Kuhlman SJ
Optimal drug synergy in antimicrobial treatments.	/pubmed/20532210	Torella JP, Chait R, Kishony R.	PLoS Comput Biol. 2010 Jun 3;6(6):e1000796. Erratum in: PLoS Comput Biol. 2010;6(7). doi: 10.1371/annotation/2505c54a-329b-4553-ad82-cb4b38100ffa. PLoS Comput Biol. 2010;6(7). doi: 10.1371/annotation/4117feb8-90b6-474f-aba8-0da4aa4b7c21.	PLoS Comput Biol. 2010	PubMed	citation	PMID:20532210	pubmed	20532210	create date:2010/06/10 | first author:Torella JP
Symmetric allosteric mechanism of hexameric Escherichia coli arginine repressor exploits competition between L-arginine ligands and resident arginine residues.	/pubmed/20532206	Strawn R, Melichercik M, Green M, Stockner T, Carey J, Ettrich R.	PLoS Comput Biol. 2010 Jun 3;6(6):e1000801.	PLoS Comput Biol. 2010	PubMed	citation	PMID:20532206	pubmed	20532206	create date:2010/06/10 | first author:Strawn R
Achieving optimal growth through product feedback inhibition in metabolism.	/pubmed/20532205	Goyal S, Yuan J, Chen T, Rabinowitz JD, Wingreen NS.	PLoS Comput Biol. 2010 Jun 3;6(6):e1000802.	PLoS Comput Biol. 2010	PubMed	citation	PMID:20532205	pubmed	20532205	create date:2010/06/10 | first author:Goyal S
Expansion of the protein repertoire in newly explored environments: human gut microbiome specific protein families.	/pubmed/20532204	Ellrott K, Jaroszewski L, Li W, Wooley JC, Godzik A.	PLoS Comput Biol. 2010 Jun 3;6(6):e1000798.	PLoS Comput Biol. 2010	PubMed	citation	PMID:20532204	pubmed	20532204	create date:2010/06/10 | first author:Ellrott K
Optimal workloop energetics of muscle-actuated systems: an impedance matching view.	/pubmed/20532203	Farahat WA, Herr HM.	PLoS Comput Biol. 2010 Jun 3;6(6):e1000795.	PLoS Comput Biol. 2010	PubMed	citation	PMID:20532203	pubmed	20532203	create date:2010/06/10 | first author:Farahat WA
Bistable, irregular firing and population oscillations in a modular attractor memory network.	/pubmed/20532199	Lundqvist M, Compte A, Lansner A.	PLoS Comput Biol. 2010 Jun 3;6(6):e1000803.	PLoS Comput Biol. 2010	PubMed	citation	PMID:20532199	pubmed	20532199	create date:2010/06/10 | first author:Lundqvist M
Optimality of mutation and selection in germinal centers.	/pubmed/20532164	Zhang J, Shakhnovich EI.	PLoS Comput Biol. 2010 Jun 3;6(6):e1000800.	PLoS Comput Biol. 2010	PubMed	citation	PMID:20532164	pubmed	20532164	create date:2010/06/10 | first author:Zhang J
A quick guide to large-scale genomic data mining.	/pubmed/20523745	Huttenhower C, Hofmann O.	PLoS Comput Biol. 2010 May 27;6(5):e1000779. No abstract available.	PLoS Comput Biol. 2010	PubMed	citation	PMID:20523745	pubmed	20523745	create date:2010/06/05 | first author:Huttenhower C
What do I want from the publisher of the future?	/pubmed/20523744	Bourne PE.	PLoS Comput Biol. 2010 May 27;6(5):e1000787. No abstract available.	PLoS Comput Biol. 2010	PubMed	citation	PMID:20523744	pubmed	20523744	create date:2010/06/05 | first author:Bourne PE
Making informed choices about microarray data analysis.	/pubmed/20523743	Reimers M.	PLoS Comput Biol. 2010 May 27;6(5):e1000786. No abstract available.	PLoS Comput Biol. 2010	PubMed	citation	PMID:20523743	pubmed	20523743	create date:2010/06/05 | first author:Reimers M
Analysis of combinatorial regulation: scaling of partnerships between regulators with the number of governed targets.	/pubmed/20523742	Bhardwaj N, Carson MB, Abyzov A, Yan KK, Lu H, Gerstein MB.	PLoS Comput Biol. 2010 May 27;6(5):e1000755.	PLoS Comput Biol. 2010	PubMed	citation	PMID:20523742	pubmed	20523742	create date:2010/06/05 | first author:Bhardwaj N
Weak noise in neurons may powerfully inhibit the generation of repetitive spiking but not its propagation.	/pubmed/20523741	Tuckwell HC, Jost J.	PLoS Comput Biol. 2010 May 27;6(5):e1000794.	PLoS Comput Biol. 2010	PubMed	citation	PMID:20523741	pubmed	20523741	create date:2010/06/05 | first author:Tuckwell HC
Game theory of social distancing in response to an epidemic.	/pubmed/20523740	Reluga TC.	PLoS Comput Biol. 2010 May 27;6(5):e1000793.	PLoS Comput Biol. 2010	PubMed	citation	PMID:20523740	pubmed	20523740	create date:2010/06/05 | first author:Reluga TC
Identifying tightly regulated and variably expressed networks by Differential Rank Conservation (DIRAC).	/pubmed/20523739	Eddy JA, Hood L, Price ND, Geman D.	PLoS Comput Biol. 2010 May 27;6(5):e1000792.	PLoS Comput Biol. 2010	PubMed	citation	PMID:20523739	pubmed	20523739	create date:2010/06/05 | first author:Eddy JA
Correction: optimal drug synergy in antimicrobial treatments.	/pubmed/22087080	Torella JP, Chait R, Kishony R.	PLoS Comput Biol. 2010 Jun;6(6). doi: 10.1371/annotation/80bc1e50-d623-464f-817f-a5e776b75717. Epub 2010 Jun 11.	PLoS Comput Biol. 2010	PubMed	citation	PMID:22087080	pubmed	22087080	create date:2010/06/01 | first author:Torella JP
Chemotactic response and adaptation dynamics in Escherichia coli.	/pubmed/20502674	Clausznitzer D, Oleksiuk O, Løvdok L, Sourjik V, Endres RG.	PLoS Comput Biol. 2010 May 20;6(5):e1000784.	PLoS Comput Biol. 2010	PubMed	citation	PMID:20502674	pubmed	20502674	create date:2010/05/27 | first author:Clausznitzer D
Novel peptide-mediated interactions derived from high-resolution 3-dimensional structures.	/pubmed/20502673	Stein A, Aloy P.	PLoS Comput Biol. 2010 May 20;6(5):e1000789.	PLoS Comput Biol. 2010	PubMed	citation	PMID:20502673	pubmed	20502673	create date:2010/05/27 | first author:Stein A
Influence of low-level stimulus features, task dependent factors, and spatial biases on overt visual attention.	/pubmed/20502672	Kollmorgen S, Nortmann N, Schröder S, König P.	PLoS Comput Biol. 2010 May 20;6(5):e1000791.	PLoS Comput Biol. 2010	PubMed	citation	PMID:20502672	pubmed	20502672	create date:2010/05/27 | first author:Kollmorgen S
Deciphering diseases and biological targets for environmental chemicals using toxicogenomics networks.	/pubmed/20502671	Audouze K, Juncker AS, Roque FJ, Krysiak-Baltyn K, Weinhold N, Taboureau O, Jensen TS, Brunak S.	PLoS Comput Biol. 2010 May 20;6(5):e1000788.	PLoS Comput Biol. 2010	PubMed	citation	PMID:20502671	pubmed	20502671	create date:2010/05/27 | first author:Audouze K
Analysis and computational dissection of molecular signature multiplicity.	/pubmed/20502670	Statnikov A, Aliferis CF.	PLoS Comput Biol. 2010 May 20;6(5):e1000790.	PLoS Comput Biol. 2010	PubMed	citation	PMID:20502670	pubmed	20502670	create date:2010/05/27 | first author:Statnikov A
Quantifying the effects of elastic collisions and non-covalent binding on glutamate receptor trafficking in the post-synaptic density.	/pubmed/20485563	Santamaria F, Gonzalez J, Augustine GJ, Raghavachari S.	PLoS Comput Biol. 2010 May 13;6(5):e1000780.	PLoS Comput Biol. 2010	PubMed	citation	PMID:20485563	pubmed	20485563	create date:2010/05/21 | first author:Santamaria F
A model for genetic and epigenetic regulatory networks identifies rare pathways for transcription factor induced pluripotency.	/pubmed/20485562	Artyomov MN, Meissner A, Chakraborty AK.	PLoS Comput Biol. 2010 May 13;6(5):e1000785.	PLoS Comput Biol. 2010	PubMed	citation	PMID:20485562	pubmed	20485562	create date:2010/05/21 | first author:Artyomov MN
Mathematical modelling of DNA replication reveals a trade-off between coherence of origin activation and robustness against rereplication.	/pubmed/20485558	Brümmer A, Salazar C, Zinzalla V, Alberghina L, Höfer T.	PLoS Comput Biol. 2010 May 13;6(5):e1000783.	PLoS Comput Biol. 2010	PubMed	citation	PMID:20485558	pubmed	20485558	create date:2010/05/21 | first author:Brümmer A
Inductive game theory and the dynamics of animal conflict.	/pubmed/20485557	DeDeo S, Krakauer DC, Flack JC.	PLoS Comput Biol. 2010 May 13;6(5):e1000782.	PLoS Comput Biol. 2010	PubMed	citation	PMID:20485557	pubmed	20485557	create date:2010/05/21 | first author:DeDeo S
Impact of dendritic size and dendritic topology on burst firing in pyramidal cells.	/pubmed/20485556	van Elburg RA, van Ooyen A.	PLoS Comput Biol. 2010 May 13;6(5):e1000781.	PLoS Comput Biol. 2010	PubMed	citation	PMID:20485556	pubmed	20485556	create date:2010/05/21 | first author:van Elburg RA
Identification of key processes that control tumor necrosis factor availability in a tuberculosis granuloma.	/pubmed/20463877	Fallahi-Sichani M, Schaller MA, Kirschner DE, Kunkel SL, Linderman JJ.	PLoS Comput Biol. 2010 May 6;6(5):e1000778.	PLoS Comput Biol. 2010	PubMed	citation	PMID:20463877	pubmed	20463877	create date:2010/05/14 | first author:Fallahi-Sichani M
A differentiation-based phylogeny of cancer subtypes.	/pubmed/20463876	Riester M, Stephan-Otto Attolini C, Downey RJ, Singer S, Michor F.	PLoS Comput Biol. 2010 May 6;6(5):e1000777.	PLoS Comput Biol. 2010	PubMed	citation	PMID:20463876	pubmed	20463876	create date:2010/05/14 | first author:Riester M
Assimilating seizure dynamics.	/pubmed/20463875	Ullah G, Schiff SJ.	PLoS Comput Biol. 2010 May 6;6(5):e1000776.	PLoS Comput Biol. 2010	PubMed	citation	PMID:20463875	pubmed	20463875	create date:2010/05/14 | first author:Ullah G
On the zwitterionic nature of gas-phase peptides and protein ions.	/pubmed/20463874	Marchese R, Grandori R, Carloni P, Raugei S.	PLoS Comput Biol. 2010 May 6;6(5):e1000775.	PLoS Comput Biol. 2010	PubMed	citation	PMID:20463874	pubmed	20463874	create date:2010/05/14 | first author:Marchese R
Spontaneous quaternary and tertiary T-R transitions of human hemoglobin in molecular dynamics simulation.	/pubmed/20463873	Hub JS, Kubitzki MB, de Groot BL.	PLoS Comput Biol. 2010 May 6;6(5):e1000774.	PLoS Comput Biol. 2010	PubMed	citation	PMID:20463873	pubmed	20463873	create date:2010/05/14 | first author:Hub JS
Modeling reveals bistability and low-pass filtering in the network module determining blood stem cell fate.	/pubmed/20463872	Narula J, Smith AM, Gottgens B, Igoshin OA.	PLoS Comput Biol. 2010 May 6;6(5):e1000771.	PLoS Comput Biol. 2010	PubMed	citation	PMID:20463872	pubmed	20463872	create date:2010/05/14 | first author:Narula J
A Bayesian framework to account for complex non-genetic factors in gene expression levels greatly increases power in eQTL studies.	/pubmed/20463871	Stegle O, Parts L, Durbin R, Winn J.	PLoS Comput Biol. 2010 May 6;6(5):e1000770.	PLoS Comput Biol. 2010	PubMed	citation	PMID:20463871	pubmed	20463871	create date:2010/05/14 | first author:Stegle O
Energy-information trade-offs between movement and sensing.	/pubmed/20463870	MacIver MA, Patankar NA, Shirgaonkar AA.	PLoS Comput Biol. 2010 May 6;6(5):e1000769.	PLoS Comput Biol. 2010	PubMed	citation	PMID:20463870	pubmed	20463870	create date:2010/05/14 | first author:MacIver MA
Mutation bias favors protein folding stability in the evolution of small populations.	/pubmed/20463869	Mendez R, Fritsche M, Porto M, Bastolla U.	PLoS Comput Biol. 2010 May 6;6(5):e1000767.	PLoS Comput Biol. 2010	PubMed	citation	PMID:20463869	pubmed	20463869	create date:2010/05/14 | first author:Mendez R
Asymmetric switching in a homodimeric ABC transporter: a simulation study.	/pubmed/20454684	Aittoniemi J, de Wet H, Ashcroft FM, Sansom MS.	PLoS Comput Biol. 2010 Apr 29;6(4):e1000762.	PLoS Comput Biol. 2010	PubMed	citation	PMID:20454684	pubmed	20454684	create date:2010/05/11 | first author:Aittoniemi J
Learning graph-mer" motifs that predict gene expression trajectories in development."	/pubmed/20454681	Li X, Panea C, Wiggins CH, Reinke V, Leslie C.	PLoS Comput Biol. 2010 Apr 29;6(4):e1000761.	PLoS Comput Biol. 2010	PubMed	citation	PMID:20454681	pubmed	20454681	create date:2010/05/11 | first author:Li X
How informative are spatial CA3 representations established by the dentate gyrus?	/pubmed/20454678	Cerasti E, Treves A.	PLoS Comput Biol. 2010 Apr 29;6(4):e1000759.	PLoS Comput Biol. 2010	PubMed	citation	PMID:20454678	pubmed	20454678	create date:2010/05/11 | first author:Cerasti E
Robustness under functional constraint: the genetic network for temporal expression in Drosophila neurogenesis.	/pubmed/20454677	Nakajima A, Isshiki T, Kaneko K, Ishihara S.	PLoS Comput Biol. 2010 Apr 29;6(4):e1000760.	PLoS Comput Biol. 2010	PubMed	citation	PMID:20454677	pubmed	20454677	create date:2010/05/11 | first author:Nakajima A
Evolutionary establishment of moral and double moral standards through spatial interactions.	/pubmed/20454464	Helbing D, Szolnoki A, Perc M, Szabó G.	PLoS Comput Biol. 2010 Apr 29;6(4):e1000758.	PLoS Comput Biol. 2010	PubMed	citation	PMID:20454464	pubmed	20454464	create date:2010/05/11 | first author:Helbing D
A new approach for determining phase response curves reveals that Purkinje cells can act as perfect integrators.	/pubmed/20442875	Phoka E, Cuntz H, Roth A, Häusser M.	PLoS Comput Biol. 2010 Apr 29;6(4):e1000768.	PLoS Comput Biol. 2010	PubMed	citation	PMID:20442875	pubmed	20442875	create date:2010/05/06 | first author:Phoka E
Accurately measuring recombination between closely related HIV-1 genomes.	/pubmed/20442872	Schlub TE, Smyth RP, Grimm AJ, Mak J, Davenport MP.	PLoS Comput Biol. 2010 Apr 29;6(4):e1000766.	PLoS Comput Biol. 2010	PubMed	citation	PMID:20442872	pubmed	20442872	create date:2010/05/06 | first author:Schlub TE
A critical quantity for noise attenuation in feedback systems.	/pubmed/20442870	Wang L, Xin J, Nie Q.	PLoS Comput Biol. 2010 Apr 29;6(4):e1000764.	PLoS Comput Biol. 2010	PubMed	citation	PMID:20442870	pubmed	20442870	create date:2010/05/06 | first author:Wang L
The brain's router: a cortical network model of serial processing in the primate brain.	/pubmed/20442869	Zylberberg A, Fernández Slezak D, Roelfsema PR, Dehaene S, Sigman M.	PLoS Comput Biol. 2010 Apr 29;6(4):e1000765.	PLoS Comput Biol. 2010	PubMed	citation	PMID:20442869	pubmed	20442869	create date:2010/05/06 | first author:Zylberberg A
Neighbor-dependent Ramachandran probability distributions of amino acids developed from a hierarchical Dirichlet process model.	/pubmed/20442867	Ting D, Wang G, Shapovalov M, Mitra R, Jordan MI, Dunbrack RL Jr.	PLoS Comput Biol. 2010 Apr 29;6(4):e1000763.	PLoS Comput Biol. 2010	PubMed	citation	PMID:20442867	pubmed	20442867	create date:2010/05/06 | first author:Ting D
A quantitative model of transcriptional regulation reveals the influence of binding location on expression.	/pubmed/20442865	MacIsaac KD, Lo KA, Gordon W, Motola S, Mazor T, Fraenkel E.	PLoS Comput Biol. 2010 Apr 29;6(4):e1000773.	PLoS Comput Biol. 2010	PubMed	citation	PMID:20442865	pubmed	20442865	create date:2010/05/06 | first author:MacIsaac KD
Polyglutamine induced misfolding of huntingtin exon1 is modulated by the flanking sequences.	/pubmed/20442863	Lakhani VV, Ding F, Dokholyan NV.	PLoS Comput Biol. 2010 Apr 29;6(4):e1000772.	PLoS Comput Biol. 2010	PubMed	citation	PMID:20442863	pubmed	20442863	create date:2010/05/06 | first author:Lakhani VV
PLoS Computational Biology conference postcards from PSB 2010.	/pubmed/20442855	Datta RS, Lux MW, Bourne PE.	PLoS Comput Biol. 2010 Apr 29;6(4):e1000746. No abstract available.	PLoS Comput Biol. 2010	PubMed	citation	PMID:20442855	pubmed	20442855	create date:2010/05/06 | first author:Datta RS
Structural characteristics of novel protein folds.	/pubmed/20421995	Fernandez-Fuentes N, Dybas JM, Fiser A.	PLoS Comput Biol. 2010 Apr 22;6(4):e1000750.	PLoS Comput Biol. 2010	PubMed	citation	PMID:20421995	pubmed	20421995	create date:2010/04/28 | first author:Fernandez-Fuentes N
Vertical binocular disparity is encoded implicitly within a model neuronal population tuned to horizontal disparity and orientation.	/pubmed/20421992	Read JC.	PLoS Comput Biol. 2010 Apr 22;6(4):e1000754.	PLoS Comput Biol. 2010	PubMed	citation	PMID:20421992	pubmed	20421992	create date:2010/04/28 | first author:Read JC
Title	URL	Description	Details	ShortDetails	Resource	Type	Identifiers	Db	EntrezUID	Properties
Efficient physical embedding of topologically complex information processing networks in brains and computer circuits.	/pubmed/20421990	Bassett DS, Greenfield DL, Meyer-Lindenberg A, Weinberger DR, Moore SW, Bullmore ET.	PLoS Comput Biol. 2010 Apr 22;6(4):e1000748.	PLoS Comput Biol. 2010	PubMed	citation	PMID:20421990	pubmed	20421990	create date:2010/04/28 | first author:Bassett DS
A reaction-diffusion model of human brain development.	/pubmed/20421989	Lefèvre J, Mangin JF.	PLoS Comput Biol. 2010 Apr 22;6(4):e1000749.	PLoS Comput Biol. 2010	PubMed	citation	PMID:20421989	pubmed	20421989	create date:2010/04/28 | first author:Lefèvre J
Charge as a selection criterion for translocation through the nuclear pore complex.	/pubmed/20421988	Colwell LJ, Brenner MP, Ribbeck K.	PLoS Comput Biol. 2010 Apr 22;6(4):e1000747.	PLoS Comput Biol. 2010	PubMed	citation	PMID:20421988	pubmed	20421988	create date:2010/04/28 | first author:Colwell LJ
Independent component analysis in spiking neurons.	/pubmed/20421937	Savin C, Joshi P, Triesch J.	PLoS Comput Biol. 2010 Apr 22;6(4):e1000757.	PLoS Comput Biol. 2010	PubMed	citation	PMID:20421937	pubmed	20421937	create date:2010/04/28 | first author:Savin C
Simulating microdosimetry in a virtual hepatic lobule.	/pubmed/20421935	Wambaugh J, Shah I.	PLoS Comput Biol. 2010 Apr 22;6(4):e1000756.	PLoS Comput Biol. 2010	PubMed	citation	PMID:20421935	pubmed	20421935	create date:2010/04/28 | first author:Wambaugh J
Ion channel density regulates switches between regular and fast spiking in soma but not in axons.	/pubmed/20421932	Zeberg H, Blomberg C, Arhem P.	PLoS Comput Biol. 2010 Apr 22;6(4):e1000753.	PLoS Comput Biol. 2010	PubMed	citation	PMID:20421932	pubmed	20421932	create date:2010/04/28 | first author:Zeberg H
Accurate distinction of pathogenic from benign CNVs in mental retardation.	/pubmed/20421931	Hehir-Kwa JY, Wieskamp N, Webber C, Pfundt R, Brunner HG, Gilissen C, de Vries BB, Ponting CP, Veltman JA.	PLoS Comput Biol. 2010 Apr 22;6(4):e1000752.	PLoS Comput Biol. 2010	PubMed	citation	PMID:20421931	pubmed	20421931	create date:2010/04/28 | first author:Hehir-Kwa JY
Coordinate dependence of variability analysis.	/pubmed/20421930	Sternad D, Park SW, Müller H, Hogan N.	PLoS Comput Biol. 2010 Apr 22;6(4):e1000751.	PLoS Comput Biol. 2010	PubMed	citation	PMID:20421930	pubmed	20421930	create date:2010/04/28 | first author:Sternad D
A multi-variant, viral dynamic model of genotype 1 HCV to assess the in vivo evolution of protease-inhibitor resistant variants.	/pubmed/20419154	Adiwijaya BS, Herrmann E, Hare B, Kieffer T, Lin C, Kwong AD, Garg V, Randle JC, Sarrazin C, Zeuzem S, Caron PR.	PLoS Comput Biol. 2010 Apr 15;6(4):e1000745.	PLoS Comput Biol. 2010	PubMed	citation	PMID:20419154	pubmed	20419154	create date:2010/04/27 | first author:Adiwijaya BS
OptForce: an optimization procedure for identifying all genetic manipulations leading to targeted overproductions.	/pubmed/20419153	Ranganathan S, Suthers PF, Maranas CD.	PLoS Comput Biol. 2010 Apr 15;6(4):e1000744.	PLoS Comput Biol. 2010	PubMed	citation	PMID:20419153	pubmed	20419153	create date:2010/04/27 | first author:Ranganathan S
Prediction of co-receptor usage of HIV-1 from genotype.	/pubmed/20419152	Dybowski JN, Heider D, Hoffmann D.	PLoS Comput Biol. 2010 Apr 15;6(4):e1000743.	PLoS Comput Biol. 2010	PubMed	citation	PMID:20419152	pubmed	20419152	create date:2010/04/27 | first author:Dybowski JN
Simultaneous clustering of multiple gene expression and physical interaction datasets.	/pubmed/20419151	Narayanan M, Vetta A, Schadt EE, Zhu J.	PLoS Comput Biol. 2010 Apr 15;6(4):e1000742.	PLoS Comput Biol. 2010	PubMed	citation	PMID:20419151	pubmed	20419151	create date:2010/04/27 | first author:Narayanan M
Flow-based cytometric analysis of cell cycle via simulated cell populations.	/pubmed/20419143	Brown MR, Summers HD, Rees P, Smith PJ, Chappell SC, Errington RJ.	PLoS Comput Biol. 2010 Apr 15;6(4):e1000741.	PLoS Comput Biol. 2010	PubMed	citation	PMID:20419143	pubmed	20419143	create date:2010/04/27 | first author:Brown MR
Global entrainment of transcriptional systems to periodic inputs.	/pubmed/20418962	Russo G, di Bernardo M, Sontag ED.	PLoS Comput Biol. 2010 Apr 15;6(4):e1000739.	PLoS Comput Biol. 2010	PubMed	citation	PMID:20418962	pubmed	20418962	create date:2010/04/27 | first author:Russo G
Predicting odor pleasantness with an electronic nose.	/pubmed/20418961	Haddad R, Medhanie A, Roth Y, Harel D, Sobel N.	PLoS Comput Biol. 2010 Apr 15;6(4):e1000740.	PLoS Comput Biol. 2010	PubMed	citation	PMID:20418961	pubmed	20418961	create date:2010/04/27 | first author:Haddad R
On the conservation of the slow conformational dynamics within the amino acid kinase family: NAGK the paradigm.	/pubmed/20386738	Marcos E, Crehuet R, Bahar I.	PLoS Comput Biol. 2010 Apr 8;6(4):e1000738.	PLoS Comput Biol. 2010	PubMed	citation	PMID:20386738	pubmed	20386738	create date:2010/04/14 | first author:Marcos E
Quantitative modeling of Escherichia coli chemotactic motion in environments varying in space and time.	/pubmed/20386737	Jiang L, Ouyang Q, Tu Y.	PLoS Comput Biol. 2010 Apr 8;6(4):e1000735.	PLoS Comput Biol. 2010	PubMed	citation	PMID:20386737	pubmed	20386737	create date:2010/04/14 | first author:Jiang L
New insights into the genetic control of gene expression using a Bayesian multi-tissue approach.	/pubmed/20386736	Petretto E, Bottolo L, Langley SR, Heinig M, McDermott-Roe C, Sarwar R, Pravenec M, Hübner N, Aitman TJ, Cook SA, Richardson S.	PLoS Comput Biol. 2010 Apr 8;6(4):e1000737.	PLoS Comput Biol. 2010	PubMed	citation	PMID:20386736	pubmed	20386736	create date:2010/04/14 | first author:Petretto E
Dynamics and control of diseases in networks with community structure.	/pubmed/20386735	Salathé M, Jones JH.	PLoS Comput Biol. 2010 Apr 8;6(4):e1000736.	PLoS Comput Biol. 2010	PubMed	citation	PMID:20386735	pubmed	20386735	create date:2010/04/14 | first author:Salathé M
A human-specific de novo protein-coding gene associated with human brain functions.	/pubmed/20376170	Li CY, Zhang Y, Wang Z, Zhang Y, Cao C, Zhang PW, Lu SJ, Li XM, Yu Q, Zheng X, Du Q, Uhl GR, Liu QR, Wei L.	PLoS Comput Biol. 2010 Mar 26;6(3):e1000734.	PLoS Comput Biol. 2010	PubMed	citation	PMID:20376170	pubmed	20376170	create date:2010/04/09 | first author:Li CY
A Stevedore's protein knot.	/pubmed/20369018	Bölinger D, Sułkowska JI, Hsu HP, Mirny LA, Kardar M, Onuchic JN, Virnau P.	PLoS Comput Biol. 2010 Apr 1;6(4):e1000731.	PLoS Comput Biol. 2010	PubMed	citation	PMID:20369018	pubmed	20369018	create date:2010/04/07 | first author:Bölinger D
Genome-wide modeling of transcription preinitiation complex disassembly mechanisms using ChIP-chip data.	/pubmed/20369017	Samorodnitsky E, Pugh BF.	PLoS Comput Biol. 2010 Apr 1;6(4):e1000733.	PLoS Comput Biol. 2010	PubMed	citation	PMID:20369017	pubmed	20369017	create date:2010/04/07 | first author:Samorodnitsky E
Somitogenesis clock-wave initiation requires differential decay and multiple binding sites for clock protein.	/pubmed/20369016	Campanelli M, Gedeon T.	PLoS Comput Biol. 2010 Apr 1;6(4):e1000728.	PLoS Comput Biol. 2010	PubMed	citation	PMID:20369016	pubmed	20369016	create date:2010/04/07 | first author:Campanelli M
Why genes evolve faster on secondary chromosomes in bacteria.	/pubmed/20369015	Cooper VS, Vohr SH, Wrocklage SC, Hatcher PJ.	PLoS Comput Biol. 2010 Apr 1;6(4):e1000732.	PLoS Comput Biol. 2010	PubMed	citation	PMID:20369015	pubmed	20369015	create date:2010/04/07 | first author:Cooper VS
Metabolic network topology reveals transcriptional regulatory signatures of type 2 diabetes.	/pubmed/20369014	Zelezniak A, Pers TH, Soares S, Patti ME, Patil KR.	PLoS Comput Biol. 2010 Apr 1;6(4):e1000729.	PLoS Comput Biol. 2010	PubMed	citation	PMID:20369014	pubmed	20369014	create date:2010/04/07 | first author:Zelezniak A
Network modeling identifies molecular functions targeted by miR-204 to suppress head and neck tumor metastasis.	/pubmed/20369013	Lee Y, Yang X, Huang Y, Fan H, Zhang Q, Wu Y, Li J, Hasina R, Cheng C, Lingen MW, Gerstein MB, Weichselbaum RR, Xing HR, Lussier YA.	PLoS Comput Biol. 2010 Apr 1;6(4):e1000730.	PLoS Comput Biol. 2010	PubMed	citation	PMID:20369013	pubmed	20369013	create date:2010/04/07 | first author:Lee Y
The origins of time-delay in template biopolymerization processes.	/pubmed/20369012	Mier-y-Terán-Romero L, Silber M, Hatzimanikatis V.	PLoS Comput Biol. 2010 Apr 1;6(4):e1000726.	PLoS Comput Biol. 2010	PubMed	citation	PMID:20369012	pubmed	20369012	create date:2010/04/07 | first author:Mier-y-Terán-Romero L
Accuracy of protein-protein binding sites in high-throughput template-based modeling.	/pubmed/20369011	Kundrotas PJ, Vakser IA.	PLoS Comput Biol. 2010 Apr 1;6(4):e1000727.	PLoS Comput Biol. 2010	PubMed	citation	PMID:20369011	pubmed	20369011	create date:2010/04/07 | first author:Kundrotas PJ
Signatures of arithmetic simplicity in metabolic network architecture.	/pubmed/20369010	Riehl WJ, Krapivsky PL, Redner S, Segrè D.	PLoS Comput Biol. 2010 Apr 1;6(4):e1000725.	PLoS Comput Biol. 2010	PubMed	citation	PMID:20369010	pubmed	20369010	create date:2010/04/07 | first author:Riehl WJ
Quantifying aggregated uncertainty in Plasmodium falciparum malaria prevalence and populations at risk via efficient space-time geostatistical joint simulation.	/pubmed/20369009	Gething PW, Patil AP, Hay SI.	PLoS Comput Biol. 2010 Apr 1;6(4):e1000724.	PLoS Comput Biol. 2010	PubMed	citation	PMID:20369009	pubmed	20369009	create date:2010/04/07 | first author:Gething PW
Temperature control of fimbriation circuit switch in uropathogenic Escherichia coli: quantitative analysis via automated model abstraction.	/pubmed/20361050	Kuwahara H, Myers CJ, Samoilov MS.	PLoS Comput Biol. 2010 Mar 26;6(3):e1000723.	PLoS Comput Biol. 2010	PubMed	citation	PMID:20361050	pubmed	20361050	create date:2010/04/03 | first author:Kuwahara H
Investigating homology between proteins using energetic profiles.	/pubmed/20361049	Wrabl JO, Hilser VJ.	PLoS Comput Biol. 2010 Mar 26;6(3):e1000722.	PLoS Comput Biol. 2010	PubMed	citation	PMID:20361049	pubmed	20361049	create date:2010/04/03 | first author:Wrabl JO
The impact of contact tracing in clustered populations.	/pubmed/20361048	House T, Keeling MJ.	PLoS Comput Biol. 2010 Mar 26;6(3):e1000721.	PLoS Comput Biol. 2010	PubMed	citation	PMID:20361048	pubmed	20361048	create date:2010/04/03 | first author:House T
Drug-class specific impact of antivirals on the reproductive capacity of HIV.	/pubmed/20361047	von Kleist M, Menz S, Huisinga W.	PLoS Comput Biol. 2010 Mar 26;6(3):e1000720.	PLoS Comput Biol. 2010	PubMed	citation	PMID:20361047	pubmed	20361047	create date:2010/04/03 | first author:von Kleist M
Getting started in gene orthology and functional analysis.	/pubmed/20361041	Fang G, Bhardwaj N, Robilotto R, Gerstein MB.	PLoS Comput Biol. 2010 Mar 26;6(3):e1000703. No abstract available.	PLoS Comput Biol. 2010	PubMed	citation	PMID:20361041	pubmed	20361041	create date:2010/04/03 | first author:Fang G
Using pre-existing microarray datasets to increase experimental power: application to insulin resistance.	/pubmed/20361040	Daigle BJ Jr, Deng A, McLaughlin T, Cushman SW, Cam MC, Reaven G, Tsao PS, Altman RB.	PLoS Comput Biol. 2010 Mar 26;6(3):e1000718.	PLoS Comput Biol. 2010	PubMed	citation	PMID:20361040	pubmed	20361040	create date:2010/04/03 | first author:Daigle BJ Jr
Specialization can drive the evolution of modularity.	/pubmed/20360969	Espinosa-Soto C, Wagner A.	PLoS Comput Biol. 2010 Mar 26;6(3):e1000719.	PLoS Comput Biol. 2010	PubMed	citation	PMID:20360969	pubmed	20360969	create date:2010/04/03 | first author:Espinosa-Soto C
Estimating the stoichiometry of HIV neutralization.	/pubmed/20333245	Magnus C, Regoes RR.	PLoS Comput Biol. 2010 Mar 19;6(3):e1000713.	PLoS Comput Biol. 2010	PubMed	citation	PMID:20333245	pubmed	20333245	create date:2010/03/25 | first author:Magnus C
Tumor growth rate determines the timing of optimal chronomodulated treatment schedules.	/pubmed/20333244	Bernard S, Cajavec Bernard B, Lévi F, Herzel H.	PLoS Comput Biol. 2010 Mar 19;6(3):e1000712.	PLoS Comput Biol. 2010	PubMed	citation	PMID:20333244	pubmed	20333244	create date:2010/03/25 | first author:Bernard S
Emergence of spatial structure in cell groups and the evolution of cooperation.	/pubmed/20333237	Nadell CD, Foster KR, Xavier JB.	PLoS Comput Biol. 2010 Mar 19;6(3):e1000716.	PLoS Comput Biol. 2010	PubMed	citation	PMID:20333237	pubmed	20333237	create date:2010/03/25 | first author:Nadell CD
Patient referral patterns and the spread of hospital-acquired infections through national health care networks.	/pubmed/20333236	Donker T, Wallinga J, Grundmann H.	PLoS Comput Biol. 2010 Mar 19;6(3):e1000715.	PLoS Comput Biol. 2010	PubMed	citation	PMID:20333236	pubmed	20333236	create date:2010/03/25 | first author:Donker T
Predicted auxiliary navigation mechanism of peritrichously flagellated chemotactic bacteria.	/pubmed/20333235	Vladimirov N, Lebiedz D, Sourjik V.	PLoS Comput Biol. 2010 Mar 19;6(3):e1000717.	PLoS Comput Biol. 2010	PubMed	citation	PMID:20333235	pubmed	20333235	create date:2010/03/25 | first author:Vladimirov N
Predicting transmembrane helix packing arrangements using residue contacts and a force-directed algorithm.	/pubmed/20333233	Nugent T, Jones DT.	PLoS Comput Biol. 2010 Mar 19;6(3):e1000714.	PLoS Comput Biol. 2010	PubMed	citation	PMID:20333233	pubmed	20333233	create date:2010/03/25 | first author:Nugent T
Non-linear neuronal responses as an emergent property of afferent networks: a case study of the locust lobula giant movement detector.	/pubmed/20300653	Bermúdez i Badia S, Bernardet U, Verschure PF.	PLoS Comput Biol. 2010 Mar 12;6(3):e1000701.	PLoS Comput Biol. 2010	PubMed	citation	PMID:20300653	pubmed	20300653	create date:2010/03/20 | first author:Bermúdez i Badia S
Quantitative comparison of catalytic mechanisms and overall reactions in convergently evolved enzymes: implications for classification of enzyme function.	/pubmed/20300652	Almonacid DE, Yera ER, Mitchell JB, Babbitt PC.	PLoS Comput Biol. 2010 Mar 12;6(3):e1000700.	PLoS Comput Biol. 2010	PubMed	citation	PMID:20300652	pubmed	20300652	create date:2010/03/20 | first author:Almonacid DE
Neocortical axon arbors trade-off material and conduction delay conservation.	/pubmed/20300651	Budd JM, Kovács K, Ferecskó AS, Buzás P, Eysel UT, Kisvárday ZF.	PLoS Comput Biol. 2010 Mar 12;6(3):e1000711.	PLoS Comput Biol. 2010	PubMed	citation	PMID:20300651	pubmed	20300651	create date:2010/03/20 | first author:Budd JM
Interplay between pleiotropy and secondary selection determines rise and fall of mutators in stress response.	/pubmed/20300650	Heo M, Shakhnovich EI.	PLoS Comput Biol. 2010 Mar 12;6(3):e1000710.	PLoS Comput Biol. 2010	PubMed	citation	PMID:20300650	pubmed	20300650	create date:2010/03/20 | first author:Heo M
Comparing families of dynamic causal models.	/pubmed/20300649	Penny WD, Stephan KE, Daunizeau J, Rosa MJ, Friston KJ, Schofield TM, Leff AP.	PLoS Comput Biol. 2010 Mar 12;6(3):e1000709.	PLoS Comput Biol. 2010	PubMed	citation	PMID:20300649	pubmed	20300649	create date:2010/03/20 | first author:Penny WD
Slower visuomotor corrections with unchanged latency are consistent with optimal adaptation to increased endogenous noise in the elderly.	/pubmed/20300648	Sherback M, Valero-Cuevas FJ, D'Andrea R.	PLoS Comput Biol. 2010 Mar 12;6(3):e1000708.	PLoS Comput Biol. 2010	PubMed	citation	PMID:20300648	pubmed	20300648	create date:2010/03/20 | first author:Sherback M
Modeling co-expression across species for complex traits: insights to the difference of human and mouse embryonic stem cells.	/pubmed/20300647	Cai J, Xie D, Fan Z, Chipperfield H, Marden J, Wong WH, Zhong S.	PLoS Comput Biol. 2010 Mar 12;6(3):e1000707.	PLoS Comput Biol. 2010	PubMed	citation	PMID:20300647	pubmed	20300647	create date:2010/03/20 | first author:Cai J
Title	URL	Description	Details	ShortDetails	Resource	Type	Identifiers	Db	EntrezUID	Properties
A multiscale model to investigate circadian rhythmicity of pacemaker neurons in the suprachiasmatic nucleus.	/pubmed/20300645	Vasalou C, Henson MA.	PLoS Comput Biol. 2010 Mar 12;6(3):e1000706.	PLoS Comput Biol. 2010	PubMed	citation	PMID:20300645	pubmed	20300645	create date:2010/03/20 | first author:Vasalou C
Detailed simulations of cell biology with Smoldyn 2.1.	/pubmed/20300644	Andrews SS, Addy NJ, Brent R, Arkin AP.	PLoS Comput Biol. 2010 Mar 12;6(3):e1000705.	PLoS Comput Biol. 2010	PubMed	citation	PMID:20300644	pubmed	20300644	create date:2010/03/20 | first author:Andrews SS
Effects of transcriptional pausing on gene expression dynamics.	/pubmed/20300642	Rajala T, Häkkinen A, Healy S, Yli-Harja O, Ribeiro AS.	PLoS Comput Biol. 2010 Mar 12;6(3):e1000704.	PLoS Comput Biol. 2010	PubMed	citation	PMID:20300642	pubmed	20300642	create date:2010/03/20 | first author:Rajala T
Within- and cross-modal distance information disambiguate visual size-change perception.	/pubmed/20221263	Battaglia PW, Di Luca M, Ernst MO, Schrater PR, Machulla T, Kersten D.	PLoS Comput Biol. 2010 Mar 5;6(3):e1000697.	PLoS Comput Biol. 2010	PubMed	citation	PMID:20221263	pubmed	20221263	create date:2010/03/12 | first author:Battaglia PW
Parameter estimation and model selection in computational biology.	/pubmed/20221262	Lillacci G, Khammash M.	PLoS Comput Biol. 2010 Mar 5;6(3):e1000696.	PLoS Comput Biol. 2010	PubMed	citation	PMID:20221262	pubmed	20221262	create date:2010/03/12 | first author:Lillacci G
Estimating the stochastic bifurcation structure of cellular networks.	/pubmed/20221261	Song C, Phenix H, Abedi V, Scott M, Ingalls BP, Kaern M, Perkins TJ.	PLoS Comput Biol. 2010 Mar 5;6(3):e1000699. Erratum in: PLoS Comput Biol. 2010;6(3). doi: 10.1371/annotation/9a35fa58-f81c-41b4-9fa9-c1aeedbf0fff.	PLoS Comput Biol. 2010	PubMed	citation	PMID:20221261	pubmed	20221261	create date:2010/03/12 | first author:Song C
Designing focused chemical libraries enriched in protein-protein interaction inhibitors using machine-learning methods.	/pubmed/20221258	Reynès C, Host H, Camproux AC, Laconde G, Leroux F, Mazars A, Deprez B, Fahraeus R, Villoutreix BO, Sperandio O.	PLoS Comput Biol. 2010 Mar 5;6(3):e1000695.	PLoS Comput Biol. 2010	PubMed	citation	PMID:20221258	pubmed	20221258	create date:2010/03/12 | first author:Reynès C
Systematic planning of genome-scale experiments in poorly studied species.	/pubmed/20221257	Guan Y, Dunham M, Caudy A, Troyanskaya O.	PLoS Comput Biol. 2010 Mar 5;6(3):e1000698.	PLoS Comput Biol. 2010	PubMed	citation	PMID:20221257	pubmed	20221257	create date:2010/03/12 | first author:Guan Y
Mathematical modelling of cell-fate decision in response to death receptor engagement.	/pubmed/20221256	Calzone L, Tournier L, Fourquet S, Thieffry D, Zhivotovsky B, Barillot E, Zinovyev A.	PLoS Comput Biol. 2010 Mar 5;6(3):e1000702.	PLoS Comput Biol. 2010	PubMed	citation	PMID:20221256	pubmed	20221256	create date:2010/03/12 | first author:Calzone L
Diffusion, crowding & protein stability in a dynamic molecular model of the bacterial cytoplasm.	/pubmed/20221255	McGuffee SR, Elcock AH.	PLoS Comput Biol. 2010 Mar 5;6(3):e1000694.	PLoS Comput Biol. 2010	PubMed	citation	PMID:20221255	pubmed	20221255	create date:2010/03/12 | first author:McGuffee SR
Molecular structures of quiescently grown and brain-derived polymorphic fibrils of the Alzheimer amyloid abeta9-40 peptide: a comparison to agitated fibrils.	/pubmed/20221247	Wu C, Bowers MT, Shea JE.	PLoS Comput Biol. 2010 Mar 5;6(3):e1000693.	PLoS Comput Biol. 2010	PubMed	citation	PMID:20221247	pubmed	20221247	create date:2010/03/12 | first author:Wu C
Computational complementation: a modelling approach to study signalling mechanisms during legume autoregulation of nodulation.	/pubmed/20195551	Han L, Hanan J, Gresshoff PM.	PLoS Comput Biol. 2010 Feb 26;6(2):e1000685.	PLoS Comput Biol. 2010	PubMed	citation	PMID:20195551	pubmed	20195551	create date:2010/03/03 | first author:Han L
Will widgets and semantic tagging change computational biology?	/pubmed/20195550	Bourne PE, Beran B, Bi C, Bluhm W, Dunbrack R, Prlić A, Quinn G, Rose P, Shah R, Tao W, Weitzner B, Yukich B.	PLoS Comput Biol. 2010 Feb 26;6(2):e1000673. No abstract available.	PLoS Comput Biol. 2010	PubMed	citation	PMID:20195550	pubmed	20195550	create date:2010/03/03 | first author:Bourne PE
Ten simple rules for organizing a virtual conference--anywhere.	/pubmed/20195548	Gichora NN, Fatumo SA, Ngara MV, Chelbat N, Ramdayal K, Opap KB, Siwo GH, Adebiyi MO, El Gonnouni A, Zofou D, Maurady AA, Adebiyi EF, de Villiers EP, Masiga DK, Bizzaro JW, Suravajhala P, Ommeh SC, Hide W.	PLoS Comput Biol. 2010 Feb 26;6(2):e1000650. No abstract available.	PLoS Comput Biol. 2010	PubMed	citation	PMID:20195548	pubmed	20195548	create date:2010/03/03 | first author:Gichora NN
Interpreting metabolomic profiles using unbiased pathway models.	/pubmed/20195502	Deo RC, Hunter L, Lewis GD, Pare G, Vasan RS, Chasman D, Wang TJ, Gerszten RE, Roth FP.	PLoS Comput Biol. 2010 Feb 26;6(2):e1000692.	PLoS Comput Biol. 2010	PubMed	citation	PMID:20195502	pubmed	20195502	create date:2010/03/03 | first author:Deo RC
A primer on metagenomics.	/pubmed/20195499	Wooley JC, Godzik A, Friedberg I.	PLoS Comput Biol. 2010 Feb 26;6(2):e1000667. Review.	PLoS Comput Biol. 2010	PubMed	citation	PMID:20195499	pubmed	20195499	create date:2010/03/03 | first author:Wooley JC
Temporal sensitivity of protein kinase a activation in late-phase long term potentiation.	/pubmed/20195498	Kim M, Huang T, Abel T, Blackwell KT.	PLoS Comput Biol. 2010 Feb 26;6(2):e1000691.	PLoS Comput Biol. 2010	PubMed	citation	PMID:20195498	pubmed	20195498	create date:2010/03/03 | first author:Kim M
Unfolding simulations reveal the mechanism of extreme unfolding cooperativity in the kinetically stable alpha-lytic protease.	/pubmed/20195497	Salimi NL, Ho B, Agard DA.	PLoS Comput Biol. 2010 Feb 26;6(2):e1000689.	PLoS Comput Biol. 2010	PubMed	citation	PMID:20195497	pubmed	20195497	create date:2010/03/03 | first author:Salimi NL
Decoupling Environment-Dependent and Independent Genetic Robustness across Bacterial Species.	/pubmed/20195496	Freilich S, Kreimer A, Borenstein E, Gophna U, Sharan R, Ruppin E.	PLoS Comput Biol. 2010 Feb 26;6(2):e1000690.	PLoS Comput Biol. 2010	PubMed	citation	PMID:20195496	pubmed	20195496	create date:2010/03/03 | first author:Freilich S
How to understand the cell by breaking it: network analysis of gene perturbation screens.	/pubmed/20195495	Markowetz F.	PLoS Comput Biol. 2010 Feb 26;6(2):e1000655. No abstract available.	PLoS Comput Biol. 2010	PubMed	citation	PMID:20195495	pubmed	20195495	create date:2010/03/03 | first author:Markowetz F
Stochastic model of integrin-mediated signaling and adhesion dynamics at the leading edges of migrating cells.	/pubmed/20195494	Cirit M, Krajcovic M, Choi CK, Welf ES, Horwitz AF, Haugh JM.	PLoS Comput Biol. 2010 Feb 26;6(2):e1000688.	PLoS Comput Biol. 2010	PubMed	citation	PMID:20195494	pubmed	20195494	create date:2010/03/03 | first author:Cirit M
Spatial simulations of myxobacterial development.	/pubmed/20195493	Holmes AB, Kalvala S, Whitworth DE.	PLoS Comput Biol. 2010 Feb 26;6(2):e1000686.	PLoS Comput Biol. 2010	PubMed	citation	PMID:20195493	pubmed	20195493	create date:2010/03/03 | first author:Holmes AB
Molecular predictors of 3D morphogenesis by breast cancer cell lines in 3D culture.	/pubmed/20195492	Han J, Chang H, Giricz O, Lee GY, Baehner FL, Gray JW, Bissell MJ, Kenny PA, Parvin B.	PLoS Comput Biol. 2010 Feb 26;6(2):e1000684.	PLoS Comput Biol. 2010	PubMed	citation	PMID:20195492	pubmed	20195492	create date:2010/03/03 | first author:Han J
Identifying the rules of engagement enabling leukocyte rolling, activation, and adhesion.	/pubmed/20174606	Tang J, Hunt CA.	PLoS Comput Biol. 2010 Feb 19;6(2):e1000681.	PLoS Comput Biol. 2010	PubMed	citation	PMID:20174606	pubmed	20174606	create date:2010/02/23 | first author:Tang J
A Bayesian approach to quantifying the effects of mass poultry vaccination upon the spatial and temporal dynamics of H5N1 in Northern Vietnam.	/pubmed/20174604	Walker PG, Cauchemez S, Métras R, Dung do H, Pfeiffer D, Ghani AC.	PLoS Comput Biol. 2010 Feb 19;6(2):e1000683. Erratum in: PLoS Comput Biol. 2010;6(3). doi: 10.1371/annotation/bdf0c45a-a656-4980-8bc8-7990255ed1ad.	PLoS Comput Biol. 2010	PubMed	citation	PMID:20174604	pubmed	20174604	create date:2010/02/23 | first author:Walker PG
Predicted functions of MdmX in fine-tuning the response of p53 to DNA damage.	/pubmed/20174603	Kim S, Aladjem MI, McFadden GB, Kohn KW.	PLoS Comput Biol. 2010 Feb 5;6(2):e1000665.	PLoS Comput Biol. 2010	PubMed	citation	PMID:20174603	pubmed	20174603	create date:2010/02/23 | first author:Kim S
Amplification of asynchronous inhibition-mediated synchronization by feedback in recurrent networks.	/pubmed/20174555	Marella S, Ermentrout B.	PLoS Comput Biol. 2010 Feb 19;6(2):e1000679.	PLoS Comput Biol. 2010	PubMed	citation	PMID:20174555	pubmed	20174555	create date:2010/02/23 | first author:Marella S
Numerical modelling of the V-J combinations of the T cell receptor TRA/TRD locus.	/pubmed/20174554	Thuderoz F, Simonet MA, Hansen O, Pasqual N, Dariz A, Baum TP, Hierle V, Demongeot J, Marche PN, Jouvin-Marche E.	PLoS Comput Biol. 2010 Feb 19;6(2):e1000682.	PLoS Comput Biol. 2010	PubMed	citation	PMID:20174554	pubmed	20174554	create date:2010/02/23 | first author:Thuderoz F
Self versus environment motion in postural control.	/pubmed/20174552	Dokka K, Kenyon RV, Keshner EA, Kording KP.	PLoS Comput Biol. 2010 Feb 19;6(2):e1000680.	PLoS Comput Biol. 2010	PubMed	citation	PMID:20174552	pubmed	20174552	create date:2010/02/23 | first author:Dokka K
Spatial and topological organization of DNA chains induced by gene co-localization.	/pubmed/20169181	Junier I, Martin O, Képès F.	PLoS Comput Biol. 2010 Feb 12;6(2):e1000678.	PLoS Comput Biol. 2010	PubMed	citation	PMID:20169181	pubmed	20169181	create date:2010/02/20 | first author:Junier I
A kinetic model of dopamine- and calcium-dependent striatal synaptic plasticity.	/pubmed/20169176	Nakano T, Doi T, Yoshimoto J, Doya K.	PLoS Comput Biol. 2010 Feb 12;6(2):e1000670.	PLoS Comput Biol. 2010	PubMed	citation	PMID:20169176	pubmed	20169176	create date:2010/02/20 | first author:Nakano T
Adaptable functionality of transcriptional feedback in bacterial two-component systems.	/pubmed/20168997	Ray JC, Igoshin OA.	PLoS Comput Biol. 2010 Feb 12;6(2):e1000676.	PLoS Comput Biol. 2010	PubMed	citation	PMID:20168997	pubmed	20168997	create date:2010/02/20 | first author:Ray JC
Design of a trichromatic cone array.	/pubmed/20168996	Garrigan P, Ratliff CP, Klein JM, Sterling P, Brainard DH, Balasubramanian V.	PLoS Comput Biol. 2010 Feb 12;6(2):e1000677.	PLoS Comput Biol. 2010	PubMed	citation	PMID:20168996	pubmed	20168996	create date:2010/02/20 | first author:Garrigan P
Characterizing dynamic changes in the human blood transcriptional network.	/pubmed/20168994	Zhu J, Chen Y, Leonardson AS, Wang K, Lamb JR, Emilsson V, Schadt EE.	PLoS Comput Biol. 2010 Feb 12;6(2):e1000671.	PLoS Comput Biol. 2010	PubMed	citation	PMID:20168994	pubmed	20168994	create date:2010/02/20 | first author:Zhu J
Minimization of biosynthetic costs in adaptive gene expression responses of yeast to environmental changes.	/pubmed/20168993	Vilaprinyo E, Alves R, Sorribas A.	PLoS Comput Biol. 2010 Feb 12;6(2):e1000674.	PLoS Comput Biol. 2010	PubMed	citation	PMID:20168993	pubmed	20168993	create date:2010/02/20 | first author:Vilaprinyo E
Conditions for the evolution of gene clusters in bacterial genomes.	/pubmed/20168992	Ballouz S, Francis AR, Lan R, Tanaka MM.	PLoS Comput Biol. 2010 Feb 12;6(2):e1000672.	PLoS Comput Biol. 2010	PubMed	citation	PMID:20168992	pubmed	20168992	create date:2010/02/20 | first author:Ballouz S
A dynamic model of interactions of Ca2+, calmodulin, and catalytic subunits of Ca2+/calmodulin-dependent protein kinase II.	/pubmed/20168991	Pepke S, Kinzer-Ursem T, Mihalas S, Kennedy MB.	PLoS Comput Biol. 2010 Feb 12;6(2):e1000675.	PLoS Comput Biol. 2010	PubMed	citation	PMID:20168991	pubmed	20168991	create date:2010/02/20 | first author:Pepke S
A universal trend of reduced mRNA stability near the translation-initiation site in prokaryotes and eukaryotes.	/pubmed/20140241	Gu W, Zhou T, Wilke CO.	PLoS Comput Biol. 2010 Feb 5;6(2):e1000664.	PLoS Comput Biol. 2010	PubMed	citation	PMID:20140241	pubmed	20140241	create date:2010/02/09 | first author:Gu W
Network-based elucidation of human disease similarities reveals common functional modules enriched for pluripotent drug targets.	/pubmed/20140234	Suthram S, Dudley JT, Chiang AP, Chen R, Hastie TJ, Butte AJ.	PLoS Comput Biol. 2010 Feb 5;6(2):e1000662.	PLoS Comput Biol. 2010	PubMed	citation	PMID:20140234	pubmed	20140234	create date:2010/02/09 | first author:Suthram S
A variant of TNFR2-Fc fusion protein exhibits improved efficacy in treating experimental rheumatoid arthritis.	/pubmed/20140191	Yang T, Wang Z, Wu F, Tan J, Shen Y, Li E, Dai J, Shen R, Li G, Wu J, Wang L, Wang H, Liu Y.	PLoS Comput Biol. 2010 Feb 5;6(2):e1000669.	PLoS Comput Biol. 2010	PubMed	citation	PMID:20140191	pubmed	20140191	create date:2010/02/09 | first author:Yang T
The overlap of small molecule and protein binding sites within families of protein structures.	/pubmed/20140189	Davis FP, Sali A.	PLoS Comput Biol. 2010 Feb 5;6(2):e1000668.	PLoS Comput Biol. 2010	PubMed	citation	PMID:20140189	pubmed	20140189	create date:2010/02/09 | first author:Davis FP
Explicit kinetic heterogeneity: mathematical models for interpretation of deuterium labeling of heterogeneous cell populations.	/pubmed/20140186	Ganusov VV, Borghans JA, De Boer RJ.	PLoS Comput Biol. 2010 Feb 5;6(2):e1000666.	PLoS Comput Biol. 2010	PubMed	citation	PMID:20140186	pubmed	20140186	create date:2010/02/09 | first author:Ganusov VV
In silico analysis of the apolipoprotein E and the amyloid beta peptide interaction: misfolding induced by frustration of the salt bridge network.	/pubmed/20140182	Luo J, Maréchal JD, Wärmländer S, Gräslund A, Perálvarez-Marín A.	PLoS Comput Biol. 2010 Feb 5;6(2):e1000663.	PLoS Comput Biol. 2010	PubMed	citation	PMID:20140182	pubmed	20140182	create date:2010/02/09 | first author:Luo J
A reaction-diffusion model of ROS-induced ROS release in a mitochondrial network.	/pubmed/20126535	Zhou L, Aon MA, Almas T, Cortassa S, Winslow RL, O'Rourke B.	PLoS Comput Biol. 2010 Jan 29;6(1):e1000657.	PLoS Comput Biol. 2010	PubMed	citation	PMID:20126535	pubmed	20126535	create date:2010/02/04 | first author:Zhou L
Protein interaction networks--more than mere modules.	/pubmed/20126533	Pinkert S, Schultz J, Reichardt J.	PLoS Comput Biol. 2010 Jan 29;6(1):e1000659.	PLoS Comput Biol. 2010	PubMed	citation	PMID:20126533	pubmed	20126533	create date:2010/02/04 | first author:Pinkert S
Axonal velocity distributions in neural field equations.	/pubmed/20126532	Bojak I, Liley DT.	PLoS Comput Biol. 2010 Jan 29;6(1):e1000653.	PLoS Comput Biol. 2010	PubMed	citation	PMID:20126532	pubmed	20126532	create date:2010/02/04 | first author:Bojak I
Automatic assignment of EC numbers.	/pubmed/20126531	Egelhofer V, Schomburg I, Schomburg D.	PLoS Comput Biol. 2010 Jan 29;6(1):e1000661.	PLoS Comput Biol. 2010	PubMed	citation	PMID:20126531	pubmed	20126531	create date:2010/02/04 | first author:Egelhofer V
Acute effects of sex steroid hormones on susceptibility to cardiac arrhythmias: a simulation study.	/pubmed/20126530	Yang PC, Kurokawa J, Furukawa T, Clancy CE.	PLoS Comput Biol. 2010 Jan 29;6(1):e1000658.	PLoS Comput Biol. 2010	PubMed	citation	PMID:20126530	pubmed	20126530	create date:2010/02/04 | first author:Yang PC
FluTE, a publicly available stochastic influenza epidemic simulation model.	/pubmed/20126529	Chao DL, Halloran ME, Obenchain VJ, Longini IM Jr.	PLoS Comput Biol. 2010 Jan 29;6(1):e1000656.	PLoS Comput Biol. 2010	PubMed	citation	PMID:20126529	pubmed	20126529	create date:2010/02/04 | first author:Chao DL
Modeling magnification and anisotropy in the primate foveal confluence.	/pubmed/20126528	Schira MM, Tyler CW, Spehar B, Breakspear M.	PLoS Comput Biol. 2010 Jan 29;6(1):e1000651.	PLoS Comput Biol. 2010	PubMed	citation	PMID:20126528	pubmed	20126528	create date:2010/02/04 | first author:Schira MM
Title	URL	Description	Details	ShortDetails	Resource	Type	Identifiers	Db	EntrezUID	Properties
Recombination rate and selection strength in HIV intra-patient evolution.	/pubmed/20126527	Neher RA, Leitner T.	PLoS Comput Biol. 2010 Jan 29;6(1):e1000660.	PLoS Comput Biol. 2010	PubMed	citation	PMID:20126527	pubmed	20126527	create date:2010/02/04 | first author:Neher RA
Identification of crosstalk between phosphoprotein signaling pathways in RAW 264.7 macrophage cells.	/pubmed/20126526	Gupta S, Maurya MR, Subramaniam S.	PLoS Comput Biol. 2010 Jan 29;6(1):e1000654.	PLoS Comput Biol. 2010	PubMed	citation	PMID:20126526	pubmed	20126526	create date:2010/02/04 | first author:Gupta S
Live coverage of scientific conferences using web technologies.	/pubmed/20126525	Lister AL, Datta RS, Hofmann O, Krause R, Kuhn M, Roth B, Schneider R.	PLoS Comput Biol. 2010 Jan 29;6(1):e1000563. No abstract available.	PLoS Comput Biol. 2010	PubMed	citation	PMID:20126525	pubmed	20126525	create date:2010/02/04 | first author:Lister AL
Live Coverage of Intelligent Systems for Molecular Biology/European Conference on computational biology (ISMB/ECCB) 2009.	/pubmed/20126524	Lister AL, Datta RS, Hofmann O, Krause R, Kuhn M, Roth B, Schneider R.	PLoS Comput Biol. 2010 Jan 29;6(1):e1000640. No abstract available.	PLoS Comput Biol. 2010	PubMed	citation	PMID:20126524	pubmed	20126524	create date:2010/02/04 | first author:Lister AL
Functional characterization of transcription factor motifs using cross-species comparison across large evolutionary distances.	/pubmed/20126523	Kim J, Cunningham R, James B, Wyder S, Gibson JD, Niehuis O, Zdobnov EM, Robertson HM, Robinson GE, Werren JH, Sinha S.	PLoS Comput Biol. 2010 Jan 29;6(1):e1000652.	PLoS Comput Biol. 2010	PubMed	citation	PMID:20126523	pubmed	20126523	create date:2010/02/04 | first author:Kim J
Getting started in structural phylogenomics.	/pubmed/20126522	Sjölander K.	PLoS Comput Biol. 2010 Jan 29;6(1):e1000621. No abstract available.	PLoS Comput Biol. 2010	PubMed	citation	PMID:20126522	pubmed	20126522	create date:2010/02/04 | first author:Sjölander K
SnugDock: paratope structural optimization during antibody-antigen docking compensates for errors in antibody homology models.	/pubmed/20098500	Sircar A, Gray JJ.	PLoS Comput Biol. 2010 Jan 22;6(1):e1000644.	PLoS Comput Biol. 2010	PubMed	citation	PMID:20098500	pubmed	20098500	create date:2010/01/26 | first author:Sircar A
A neurophysiologically plausible population code model for feature integration explains visual crowding.	/pubmed/20098499	van den Berg R, Roerdink JB, Cornelissen FW.	PLoS Comput Biol. 2010 Jan 22;6(1):e1000646.	PLoS Comput Biol. 2010	PubMed	citation	PMID:20098499	pubmed	20098499	create date:2010/01/26 | first author:van den Berg R
Hydrogen-bond driven loop-closure kinetics in unfolded polypeptide chains.	/pubmed/20098498	Daidone I, Neuweiler H, Doose S, Sauer M, Smith JC.	PLoS Comput Biol. 2010 Jan 22;6(1):e1000645.	PLoS Comput Biol. 2010	PubMed	citation	PMID:20098498	pubmed	20098498	create date:2010/01/26 | first author:Daidone I
Blurring of high-resolution data shows that the effect of intrinsic nucleosome occupancy on transcription factor binding is mostly regional, not local.	/pubmed/20098497	Goh WS, Orlov Y, Li J, Clarke ND.	PLoS Comput Biol. 2010 Jan 22;6(1):e1000649.	PLoS Comput Biol. 2010	PubMed	citation	PMID:20098497	pubmed	20098497	create date:2010/01/26 | first author:Goh WS
A multidimensional strategy to detect polypharmacological targets in the absence of structural and sequence homology.	/pubmed/20098496	Durrant JD, Amaro RE, Xie L, Urbaniak MD, Ferguson MA, Haapalainen A, Chen Z, Di Guilmi AM, Wunder F, Bourne PE, McCammon JA.	PLoS Comput Biol. 2010 Jan 22;6(1):e1000648.	PLoS Comput Biol. 2010	PubMed	citation	PMID:20098496	pubmed	20098496	create date:2010/01/26 | first author:Durrant JD
Quantitative modeling of GRK-mediated beta2AR regulation.	/pubmed/20098494	Vayttaden SJ, Friedman J, Tran TM, Rich TC, Dessauer CW, Clark RB.	PLoS Comput Biol. 2010 Jan 22;6(1):e1000647.	PLoS Comput Biol. 2010	PubMed	citation	PMID:20098494	pubmed	20098494	create date:2010/01/26 | first author:Vayttaden SJ
Optimizing metapopulation sustainability through a checkerboard strategy.	/pubmed/20098493	Zion YB, Yaari G, Shnerb NM.	PLoS Comput Biol. 2010 Jan 22;6(1):e1000643.	PLoS Comput Biol. 2010	PubMed	citation	PMID:20098493	pubmed	20098493	create date:2010/01/26 | first author:Zion YB
A Bayesian partition method for detecting pleiotropic and epistatic eQTL modules.	/pubmed/20090830	Zhang W, Zhu J, Schadt EE, Liu JS.	PLoS Comput Biol. 2010 Jan 15;6(1):e1000642.	PLoS Comput Biol. 2010	PubMed	citation	PMID:20090830	pubmed	20090830	create date:2010/01/22 | first author:Zhang W
Associating genes and protein complexes with disease via network propagation.	/pubmed/20090828	Vanunu O, Magger O, Ruppin E, Shlomi T, Sharan R.	PLoS Comput Biol. 2010 Jan 15;6(1):e1000641.	PLoS Comput Biol. 2010	PubMed	citation	PMID:20090828	pubmed	20090828	create date:2010/01/22 | first author:Vanunu O
An integrative -omics approach to identify functional sub-networks in human colorectal cancer.	/pubmed/20090827	Nibbe RK, Koyutürk M, Chance MR.	PLoS Comput Biol. 2010 Jan 15;6(1):e1000639.	PLoS Comput Biol. 2010	PubMed	citation	PMID:20090827	pubmed	20090827	create date:2010/01/22 | first author:Nibbe RK
How synchronization protects from noise.	/pubmed/20090826	Tabareau N, Slotine JJ, Pham QC.	PLoS Comput Biol. 2010 Jan 15;6(1):e1000637.	PLoS Comput Biol. 2010	PubMed	citation	PMID:20090826	pubmed	20090826	create date:2010/01/22 | first author:Tabareau N
Knots: attractive places with high path tortuosity in mouse open field exploration.	/pubmed/20090825	Dvorkin A, Szechtman H, Golani I.	PLoS Comput Biol. 2010 Jan 15;6(1):e1000638.	PLoS Comput Biol. 2010	PubMed	citation	PMID:20090825	pubmed	20090825	create date:2010/01/22 | first author:Dvorkin A
Combining structure and sequence information allows automated prediction of substrate specificities within enzyme families.	/pubmed/20072606	Röttig M, Rausch C, Kohlbacher O.	PLoS Comput Biol. 2010 Jan 8;6(1):e1000636.	PLoS Comput Biol. 2010	PubMed	citation	PMID:20072606	pubmed	20072606	create date:2010/01/15 | first author:Röttig M
Conformational transitions upon ligand binding: holo-structure prediction from apo conformations.	/pubmed/20066034	Seeliger D, de Groot BL.	PLoS Comput Biol. 2010 Jan;6(1):e1000634. Epub 2010 Jan 8.	PLoS Comput Biol. 2010	PubMed	citation	PMID:20066034	pubmed	20066034	create date:2010/01/13 | first author:Seeliger D
Network-free inference of knockout effects in yeast.	/pubmed/20066032	Peleg T, Yosef N, Ruppin E, Sharan R.	PLoS Comput Biol. 2010 Jan;6(1):e1000635. Epub 2010 Jan 8.	PLoS Comput Biol. 2010	PubMed	citation	PMID:20066032	pubmed	20066032	create date:2010/01/13 | first author:Peleg T
Disentangling direct from indirect co-evolution of residues in protein alignments.	/pubmed/20052271	Burger L, van Nimwegen E.	PLoS Comput Biol. 2010 Jan;6(1):e1000633. Epub 2010 Jan 1.	PLoS Comput Biol. 2010	PubMed	citation	PMID:20052271	pubmed	20052271	create date:2010/01/07 | first author:Burger L
Modeling mitochondrial bioenergetics with integrated volume dynamics.	/pubmed/20052270	Bazil JN, Buzzard GT, Rundell AE.	PLoS Comput Biol. 2010 Jan;6(1):e1000632. Epub 2010 Jan 1.	PLoS Comput Biol. 2010	PubMed	citation	PMID:20052270	pubmed	20052270	create date:2010/01/07 | first author:Bazil JN
Identification of networks of co-occurring, tumor-related DNA copy number changes using a genome-wide scoring approach.	/pubmed/20052266	Klijn C, Bot J, Adams DJ, Reinders M, Wessels L, Jonkers J.	PLoS Comput Biol. 2010 Jan;6(1):e1000631. Epub 2010 Jan 1.	PLoS Comput Biol. 2010	PubMed	citation	PMID:20052266	pubmed	20052266	create date:2010/01/07 | first author:Klijn C
Hyperbolic planforms in relation to visual edges and textures perception.	/pubmed/20046839	Chossat P, Faugeras O.	PLoS Comput Biol. 2009 Dec;5(12):e1000625. Epub 2009 Dec 24.	PLoS Comput Biol. 2009	PubMed	citation	PMID:20046839	pubmed	20046839	create date:2010/01/05 | first author:Chossat P
A quick guide for developing effective bioinformatics programming skills.	/pubmed/20041221	Dudley JT, Butte AJ.	PLoS Comput Biol. 2009 Dec;5(12):e1000589. Epub 2009 Dec 24. No abstract available.	PLoS Comput Biol. 2009	PubMed	citation	PMID:20041221	pubmed	20041221	create date:2009/12/31 | first author:Dudley JT
Biomedical text mining and its applications.	/pubmed/20041219	Rodriguez-Esteban R.	PLoS Comput Biol. 2009 Dec;5(12):e1000597. Epub 2009 Dec 24. No abstract available.	PLoS Comput Biol. 2009	PubMed	citation	PMID:20041219	pubmed	20041219	create date:2009/12/31 | first author:Rodriguez-Esteban R
Decomposition of gene expression state space trajectories.	/pubmed/20041215	Mar JC, Quackenbush J.	PLoS Comput Biol. 2009 Dec;5(12):e1000626. Epub 2009 Dec 24.	PLoS Comput Biol. 2009	PubMed	citation	PMID:20041215	pubmed	20041215	create date:2009/12/31 | first author:Mar JC
The presence of VEGF receptors on the luminal surface of endothelial cells affects VEGF distribution and VEGF signaling.	/pubmed/20041209	Stefanini MO, Wu FT, Mac Gabhann F, Popel AS.	PLoS Comput Biol. 2009 Dec;5(12):e1000622. Epub 2009 Dec 24.	PLoS Comput Biol. 2009	PubMed	citation	PMID:20041209	pubmed	20041209	create date:2009/12/31 | first author:Stefanini MO
Tradeoff between stability and multispecificity in the design of promiscuous proteins.	/pubmed/20041208	Fromer M, Shifman JM.	PLoS Comput Biol. 2009 Dec;5(12):e1000627. Epub 2009 Dec 24.	PLoS Comput Biol. 2009	PubMed	citation	PMID:20041208	pubmed	20041208	create date:2009/12/31 | first author:Fromer M
Burst-time-dependent plasticity robustly guides ON/OFF segregation in the lateral geniculate nucleus.	/pubmed/20041207	Gjorgjieva J, Toyoizumi T, Eglen SJ.	PLoS Comput Biol. 2009 Dec;5(12):e1000618. Epub 2009 Dec 24.	PLoS Comput Biol. 2009	PubMed	citation	PMID:20041207	pubmed	20041207	create date:2009/12/31 | first author:Gjorgjieva J
Design principles for ligand-sensing, conformation-switching ribozymes.	/pubmed/20041206	Chen X, Ellington AD.	PLoS Comput Biol. 2009 Dec;5(12):e1000620. Epub 2009 Dec 24.	PLoS Comput Biol. 2009	PubMed	citation	PMID:20041206	pubmed	20041206	create date:2009/12/31 | first author:Chen X
Bayesian integration and non-linear feedback control in a full-body motor task.	/pubmed/20041205	Stevenson IH, Fernandes HL, Vilares I, Wei K, Körding KP.	PLoS Comput Biol. 2009 Dec;5(12):e1000629. Epub 2009 Dec 24.	PLoS Comput Biol. 2009	PubMed	citation	PMID:20041205	pubmed	20041205	create date:2009/12/31 | first author:Stevenson IH
A stochastic model for microtubule motors describes the in vivo cytoplasmic transport of human adenovirus.	/pubmed/20041204	Gazzola M, Burckhardt CJ, Bayati B, Engelke M, Greber UF, Koumoutsakos P.	PLoS Comput Biol. 2009 Dec;5(12):e1000623. Epub 2009 Dec 24.	PLoS Comput Biol. 2009	PubMed	citation	PMID:20041204	pubmed	20041204	create date:2009/12/31 | first author:Gazzola M
Rational mutational analysis of a multidrug MFS transporter CaMdr1p of Candida albicans by employing a membrane environment based computational approach.	/pubmed/20041202	Kapoor K, Rehan M, Kaushiki A, Pasrija R, Lynn AM, Prasad R.	PLoS Comput Biol. 2009 Dec;5(12):e1000624. Epub 2009 Dec 24.	PLoS Comput Biol. 2009	PubMed	citation	PMID:20041202	pubmed	20041202	create date:2009/12/31 | first author:Kapoor K
Bistability of mitochondrial respiration underlies paradoxical reactive oxygen species generation induced by anoxia.	/pubmed/20041200	Selivanov VA, Votyakova TV, Zeak JA, Trucco M, Roca J, Cascante M.	PLoS Comput Biol. 2009 Dec;5(12):e1000619. Epub 2009 Dec 24.	PLoS Comput Biol. 2009	PubMed	citation	PMID:20041200	pubmed	20041200	create date:2009/12/31 | first author:Selivanov VA
Emergent patterns of social affiliation in primates, a model.	/pubmed/20041175	Puga-Gonzalez I, Hildenbrandt H, Hemelrijk CK.	PLoS Comput Biol. 2009 Dec;5(12):e1000630. Epub 2009 Dec 24.	PLoS Comput Biol. 2009	PubMed	citation	PMID:20041175	pubmed	20041175	create date:2009/12/31 | first author:Puga-Gonzalez I
Introduction to the quantitative analysis of two-dimensional fluorescence microscopy images for cell-based screening.	/pubmed/20041172	Ljosa V, Carpenter AE.	PLoS Comput Biol. 2009 Dec;5(12):e1000603. Epub 2009 Dec 24. No abstract available.	PLoS Comput Biol. 2009	PubMed	citation	PMID:20041172	pubmed	20041172	create date:2009/12/31 | first author:Ljosa V
Order and stochastic dynamics in Drosophila planar cell polarity.	/pubmed/20041171	Burak Y, Shraiman BI.	PLoS Comput Biol. 2009 Dec;5(12):e1000628. Epub 2009 Dec 24.	PLoS Comput Biol. 2009	PubMed	citation	PMID:20041171	pubmed	20041171	create date:2009/12/31 | first author:Burak Y
Adaptive gain modulation in V1 explains contextual modifications during bisection learning.	/pubmed/20019808	Schäfer R, Vasilaki E, Senn W.	PLoS Comput Biol. 2009 Dec;5(12):e1000617. Epub 2009 Dec 18.	PLoS Comput Biol. 2009	PubMed	citation	PMID:20019808	pubmed	20019808	create date:2009/12/19 | first author:Schäfer R
Distributed dynamical computation in neural circuits with propagating coherent activity patterns.	/pubmed/20019807	Gong P, van Leeuwen C.	PLoS Comput Biol. 2009 Dec;5(12):e1000611. Epub 2009 Dec 18.	PLoS Comput Biol. 2009	PubMed	citation	PMID:20019807	pubmed	20019807	create date:2009/12/19 | first author:Gong P
Calculating evolutionary dynamics in structured populations.	/pubmed/20019806	Nathanson CG, Tarnita CE, Nowak MA.	PLoS Comput Biol. 2009 Dec;5(12):e1000615. Epub 2009 Dec 18. Erratum in: PLoS Comput Biol. 2010;6(1) doi: 10.1371/annotation/064a9048-e6f7-4cf8-b259-f40cfb6696ba.	PLoS Comput Biol. 2009	PubMed	citation	PMID:20019806	pubmed	20019806	create date:2009/12/19 | first author:Nathanson CG
Meta-analysis of inter-species liver co-expression networks elucidates traits associated with common human diseases.	/pubmed/20019805	Wang K, Narayanan M, Zhong H, Tompa M, Schadt EE, Zhu J.	PLoS Comput Biol. 2009 Dec;5(12):e1000616. Epub 2009 Dec 18.	PLoS Comput Biol. 2009	PubMed	citation	PMID:20019805	pubmed	20019805	create date:2009/12/19 | first author:Wang K
Transcriptome and proteome exploration to model translation efficiency and protein stability in Lactococcus lactis.	/pubmed/20019804	Dressaire C, Gitton C, Loubière P, Monnet V, Queinnec I, Cocaign-Bousquet M.	PLoS Comput Biol. 2009 Dec;5(12):e1000606. Epub 2009 Dec 18.	PLoS Comput Biol. 2009	PubMed	citation	PMID:20019804	pubmed	20019804	create date:2009/12/19 | first author:Dressaire C
Model of transcriptional activation by MarA in Escherichia coli.	/pubmed/20019803	Wall ME, Markowitz DA, Rosner JL, Martin RG.	PLoS Comput Biol. 2009 Dec;5(12):e1000614. Epub 2009 Dec 18.	PLoS Comput Biol. 2009	PubMed	citation	PMID:20019803	pubmed	20019803	create date:2009/12/19 | first author:Wall ME
Power-law scaling in the brain surface electric potential.	/pubmed/20019800	Miller KJ, Sorensen LB, Ojemann JG, den Nijs M.	PLoS Comput Biol. 2009 Dec;5(12):e1000609. Epub 2009 Dec 18.	PLoS Comput Biol. 2009	PubMed	citation	PMID:20019800	pubmed	20019800	create date:2009/12/19 | first author:Miller KJ
Nano-motion dynamics are determined by surface-tethered selectin mechanokinetics and bond formation.	/pubmed/20019797	Schmidt BJ, Papin JA, Lawrence MB.	PLoS Comput Biol. 2009 Dec;5(12):e1000612. Epub 2009 Dec 18.	PLoS Comput Biol. 2009	PubMed	citation	PMID:20019797	pubmed	20019797	create date:2009/12/19 | first author:Schmidt BJ
Evolutionary plasticity and innovations in complex metabolic reaction networks.	/pubmed/20019795	Matias Rodrigues JF, Wagner A.	PLoS Comput Biol. 2009 Dec;5(12):e1000613. Epub 2009 Dec 18.	PLoS Comput Biol. 2009	PubMed	citation	PMID:20019795	pubmed	20019795	create date:2009/12/19 | first author:Matias Rodrigues JF
Dissecting early differentially expressed genes in a mixture of differentiating embryonic stem cells.	/pubmed/20019792	Hong F, Fang F, He X, Cao X, Chipperfield H, Xie D, Wong WH, Ng HH, Zhong S.	PLoS Comput Biol. 2009 Dec;5(12):e1000607. Epub 2009 Dec 18.	PLoS Comput Biol. 2009	PubMed	citation	PMID:20019792	pubmed	20019792	create date:2009/12/19 | first author:Hong F
Predicting functional alternative splicing by measuring RNA selection pressure from multigenome alignments.	/pubmed/20019791	Lu H, Lin L, Sato S, Xing Y, Lee CJ.	PLoS Comput Biol. 2009 Dec;5(12):e1000608. Epub 2009 Dec 18.	PLoS Comput Biol. 2009	PubMed	citation	PMID:20019791	pubmed	20019791	create date:2009/12/19 | first author:Lu H
Title	URL	Description	Details	ShortDetails	Resource	Type	Identifiers	Db	EntrezUID	Properties
Alu and b1 repeats have been selectively retained in the upstream and intronic regions of genes of specific functional classes.	/pubmed/20019790	Tsirigos A, Rigoutsos I.	PLoS Comput Biol. 2009 Dec;5(12):e1000610. Epub 2009 Dec 18.	PLoS Comput Biol. 2009	PubMed	citation	PMID:20019790	pubmed	20019790	create date:2009/12/19 | first author:Tsirigos A
Human cancer protein-protein interaction network: a structural perspective.	/pubmed/20011507	Kar G, Gursoy A, Keskin O.	PLoS Comput Biol. 2009 Dec;5(12):e1000601. Epub 2009 Dec 11.	PLoS Comput Biol. 2009	PubMed	citation	PMID:20011507	pubmed	20011507	create date:2009/12/17 | first author:Kar G
A multi-component model of the developing retinocollicular pathway incorporating axonal and synaptic growth.	/pubmed/20011124	Godfrey KB, Eglen SJ, Swindale NV.	PLoS Comput Biol. 2009 Dec;5(12):e1000600. Epub 2009 Dec 11.	PLoS Comput Biol. 2009	PubMed	citation	PMID:20011124	pubmed	20011124	create date:2009/12/17 | first author:Godfrey KB
Integrin clustering is driven by mechanical resistance from the glycocalyx and the substrate.	/pubmed/20011123	Paszek MJ, Boettiger D, Weaver VM, Hammer DA.	PLoS Comput Biol. 2009 Dec;5(12):e1000604. Epub 2009 Dec 11.	PLoS Comput Biol. 2009	PubMed	citation	PMID:20011123	pubmed	20011123	create date:2009/12/17 | first author:Paszek MJ
Cortical gamma rhythms modulate NMDAR-mediated spike timing dependent plasticity in a biophysical model.	/pubmed/20011119	Lee S, Sen K, Kopell N.	PLoS Comput Biol. 2009 Dec;5(12):e1000602. Epub 2009 Dec 11.	PLoS Comput Biol. 2009	PubMed	citation	PMID:20011119	pubmed	20011119	create date:2009/12/17 | first author:Lee S
Population structure induces a symmetry breaking favoring the emergence of cooperation.	/pubmed/20011116	Pacheco JM, Pinheiro FL, Santos FC.	PLoS Comput Biol. 2009 Dec;5(12):e1000596. Epub 2009 Dec 11.	PLoS Comput Biol. 2009	PubMed	citation	PMID:20011116	pubmed	20011116	create date:2009/12/17 | first author:Pacheco JM
What do transitive inference and class inclusion have in common? Categorical (co)products and cognitive development.	/pubmed/20011111	Phillips S, Wilson WH, Halford GS.	PLoS Comput Biol. 2009 Dec;5(12):e1000599. Epub 2009 Dec 11.	PLoS Comput Biol. 2009	PubMed	citation	PMID:20011111	pubmed	20011111	create date:2009/12/17 | first author:Phillips S
Annotation error in public databases: misannotation of molecular function in enzyme superfamilies.	/pubmed/20011109	Schnoes AM, Brown SD, Dodevski I, Babbitt PC.	PLoS Comput Biol. 2009 Dec;5(12):e1000605. Epub 2009 Dec 11.	PLoS Comput Biol. 2009	PubMed	citation	PMID:20011109	pubmed	20011109	create date:2009/12/17 | first author:Schnoes AM
ON/OFF and beyond--a boolean model of apoptosis.	/pubmed/20011108	Schlatter R, Schmich K, Avalos Vizcarra I, Scheurich P, Sauter T, Borner C, Ederer M, Merfort I, Sawodny O.	PLoS Comput Biol. 2009 Dec;5(12):e1000595. Epub 2009 Dec 11.	PLoS Comput Biol. 2009	PubMed	citation	PMID:20011108	pubmed	20011108	create date:2009/12/17 | first author:Schlatter R
Challenges predicting ligand-receptor interactions of promiscuous proteins: the nuclear receptor PXR.	/pubmed/20011107	Ekins S, Kortagere S, Iyer M, Reschly EJ, Lill MA, Redinbo MR, Krasowski MD.	PLoS Comput Biol. 2009 Dec;5(12):e1000594. Epub 2009 Dec 11.	PLoS Comput Biol. 2009	PubMed	citation	PMID:20011107	pubmed	20011107	create date:2009/12/17 | first author:Ekins S
An abundance of ubiquitously expressed genes revealed by tissue transcriptome sequence data.	/pubmed/20011106	Ramsköld D, Wang ET, Burge CB, Sandberg R.	PLoS Comput Biol. 2009 Dec;5(12):e1000598. Epub 2009 Dec 11.	PLoS Comput Biol. 2009	PubMed	citation	PMID:20011106	pubmed	20011106	create date:2009/12/17 | first author:Ramsköld D
Trade-off between positive and negative design of protein stability: from lattice models to real proteins.	/pubmed/20011105	Noivirt-Brik O, Horovitz A, Unger R.	PLoS Comput Biol. 2009 Dec;5(12):e1000592. Epub 2009 Dec 11.	PLoS Comput Biol. 2009	PubMed	citation	PMID:20011105	pubmed	20011105	create date:2009/12/17 | first author:Noivirt-Brik O
The GAAS metagenomic tool and its estimations of viral and microbial average genome size in four major biomes.	/pubmed/20011103	Angly FE, Willner D, Prieto-Davó A, Edwards RA, Schmieder R, Vega-Thurber R, Antonopoulos DA, Barott K, Cottrell MT, Desnues C, Dinsdale EA, Furlan M, Haynes M, Henn MR, Hu Y, Kirchman DL, McDole T, McPherson JD, Meyer F, Miller RM, Mundt E, Naviaux RK, et al.	PLoS Comput Biol. 2009 Dec;5(12):e1000593. Epub 2009 Dec 11.	PLoS Comput Biol. 2009	PubMed	citation	PMID:20011103	pubmed	20011103	create date:2009/12/17 | first author:Angly FE
A model analysis of arterial oxygen desaturation during apnea in preterm infants.	/pubmed/19997495	Sands SA, Edwards BA, Kelly VJ, Davidson MR, Wilkinson MH, Berger PJ.	PLoS Comput Biol. 2009 Dec;5(12):e1000588. Epub 2009 Dec 4.	PLoS Comput Biol. 2009	PubMed	citation	PMID:19997495	pubmed	19997495	create date:2009/12/10 | first author:Sands SA
Spike-based reinforcement learning in continuous state and action space: when policy gradient methods fail.	/pubmed/19997492	Vasilaki E, Frémaux N, Urbanczik R, Senn W, Gerstner W.	PLoS Comput Biol. 2009 Dec;5(12):e1000586. Epub 2009 Dec 4. Erratum in: PLoS Comput Biol. 2009 Dec;5(12). doi: 10.1371/annotation/307ea250-3792-4ceb-b905-162d86c96baf.	PLoS Comput Biol. 2009	PubMed	citation	PMID:19997492	pubmed	19997492	create date:2009/12/10 | first author:Vasilaki E
Effective reduced diffusion-models: a data driven approach to the analysis of neuronal dynamics.	/pubmed/19997490	Deco G, Martí D, Ledberg A, Reig R, Sanchez Vives MV.	PLoS Comput Biol. 2009 Dec;5(12):e1000587. Epub 2009 Dec 4.	PLoS Comput Biol. 2009	PubMed	citation	PMID:19997490	pubmed	19997490	create date:2009/12/10 | first author:Deco G
Defining an essence of structure determining residue contacts in proteins.	/pubmed/19997489	Sathyapriya R, Duarte JM, Stehr H, Filippis I, Lappe M.	PLoS Comput Biol. 2009 Dec;5(12):e1000584. Epub 2009 Dec 4.	PLoS Comput Biol. 2009	PubMed	citation	PMID:19997489	pubmed	19997489	create date:2009/12/10 | first author:Sathyapriya R
Oxidized calmodulin kinase II regulates conduction following myocardial infarction: a computational analysis.	/pubmed/19997488	Christensen MD, Dun W, Boyden PA, Anderson ME, Mohler PJ, Hund TJ.	PLoS Comput Biol. 2009 Dec;5(12):e1000583. Epub 2009 Dec 4.	PLoS Comput Biol. 2009	PubMed	citation	PMID:19997488	pubmed	19997488	create date:2009/12/10 | first author:Christensen MD
Inferring binding energies from selected binding sites.	/pubmed/19997485	Zhao Y, Granas D, Stormo GD.	PLoS Comput Biol. 2009 Dec;5(12):e1000590. Epub 2009 Dec 4.	PLoS Comput Biol. 2009	PubMed	citation	PMID:19997485	pubmed	19997485	create date:2009/12/10 | first author:Zhao Y
Predicting protein ligand binding sites by combining evolutionary sequence conservation and 3D structure.	/pubmed/19997483	Capra JA, Laskowski RA, Thornton JM, Singh M, Funkhouser TA.	PLoS Comput Biol. 2009 Dec;5(12):e1000585. Epub 2009 Dec 4.	PLoS Comput Biol. 2009	PubMed	citation	PMID:19997483	pubmed	19997483	create date:2009/12/10 | first author:Capra JA
Identifying drug effects via pathway alterations using an integer linear programming optimization formulation on phosphoproteomic data.	/pubmed/19997482	Mitsos A, Melas IN, Siminelakis P, Chairakaki AD, Saez-Rodriguez J, Alexopoulos LG.	PLoS Comput Biol. 2009 Dec;5(12):e1000591. Epub 2009 Dec 4.	PLoS Comput Biol. 2009	PubMed	citation	PMID:19997482	pubmed	19997482	create date:2009/12/10 | first author:Mitsos A
Quantification of circadian rhythms in single cells.	/pubmed/19956762	Westermark PO, Welsh DK, Okamura H, Herzel H.	PLoS Comput Biol. 2009 Nov;5(11):e1000580. Epub 2009 Nov 26.	PLoS Comput Biol. 2009	PubMed	citation	PMID:19956762	pubmed	19956762	create date:2009/12/04 | first author:Westermark PO
Analyzing short-term noise dependencies of spike-counts in macaque prefrontal cortex using copulas and the flashlight transformation.	/pubmed/19956759	Onken A, Grünewälder S, Munk MH, Obermayer K.	PLoS Comput Biol. 2009 Nov;5(11):e1000577. Epub 2009 Nov 26.	PLoS Comput Biol. 2009	PubMed	citation	PMID:19956759	pubmed	19956759	create date:2009/12/04 | first author:Onken A
The rat genome database curators: who, what, where, why.	/pubmed/19956751	Shimoyama M, Hayman GT, Laulederkind SJ, Nigam R, Lowry TF, Petri V, Smith JR, Wang SJ, Munzenmaier DH, Dwinell MR, Twigger SN, Jacob HJ; RGD Team.	PLoS Comput Biol. 2009 Nov;5(11):e1000582. Epub 2009 Nov 26. No abstract available.	PLoS Comput Biol. 2009	PubMed	citation	PMID:19956751	pubmed	19956751	create date:2009/12/04 | first author:Shimoyama M
A high-throughput screening approach to discovering good forms of biologically inspired visual representation.	/pubmed/19956750	Pinto N, Doukhan D, DiCarlo JJ, Cox DD.	PLoS Comput Biol. 2009 Nov;5(11):e1000579. Epub 2009 Nov 26.	PLoS Comput Biol. 2009	PubMed	citation	PMID:19956750	pubmed	19956750	create date:2009/12/04 | first author:Pinto N
A role for rebinding in rapid and reliable T cell responses to antigen.	/pubmed/19956745	Dushek O, Das R, Coombs D.	PLoS Comput Biol. 2009 Nov;5(11):e1000578. Epub 2009 Nov 26.	PLoS Comput Biol. 2009	PubMed	citation	PMID:19956745	pubmed	19956745	create date:2009/12/04 | first author:Dushek O
Attention increases the temporal precision of conscious perception: verifying the Neural-ST Model.	/pubmed/19956744	Chennu S, Craston P, Wyble B, Bowman H.	PLoS Comput Biol. 2009 Nov;5(11):e1000576. Epub 2009 Nov 26.	PLoS Comput Biol. 2009	PubMed	citation	PMID:19956744	pubmed	19956744	create date:2009/12/04 | first author:Chennu S
An evolutionary model-based algorithm for accurate phylogenetic breakpoint mapping and subtype prediction in HIV-1.	/pubmed/19956739	Kosakovsky Pond SL, Posada D, Stawiski E, Chappey C, Poon AF, Hughes G, Fearnhill E, Gravenor MB, Leigh Brown AJ, Frost SD.	PLoS Comput Biol. 2009 Nov;5(11):e1000581. Epub 2009 Nov 26.	PLoS Comput Biol. 2009	PubMed	citation	PMID:19956739	pubmed	19956739	create date:2009/12/04 | first author:Kosakovsky Pond SL
Nutritional systems biology modeling: from molecular mechanisms to physiology.	/pubmed/19956660	de Graaf AA, Freidig AP, De Roos B, Jamshidi N, Heinemann M, Rullmann JA, Hall KD, Adiels M, van Ommen B.	PLoS Comput Biol. 2009 Nov;5(11):e1000554. Epub 2009 Nov 26. Review.	PLoS Comput Biol. 2009	PubMed	citation	PMID:19956660	pubmed	19956660	create date:2009/12/04 | first author:de Graaf AA
Dynamic allostery in the methionine repressor revealed by force distribution analysis.	/pubmed/19936294	Stacklies W, Xia F, Gräter F.	PLoS Comput Biol. 2009 Nov;5(11):e1000574. Epub 2009 Nov 20.	PLoS Comput Biol. 2009	PubMed	citation	PMID:19936294	pubmed	19936294	create date:2009/11/26 | first author:Stacklies W
A novel extended Granger Causal Model approach demonstrates brain hemispheric differences during face recognition learning.	/pubmed/19936225	Ge T, Kendrick KM, Feng J.	PLoS Comput Biol. 2009 Nov;5(11):e1000570. Epub 2009 Nov 20.	PLoS Comput Biol. 2009	PubMed	citation	PMID:19936225	pubmed	19936225	create date:2009/11/26 | first author:Ge T
Spatial analysis of expression patterns predicts genetic interactions at the mid-hindbrain boundary.	/pubmed/19936059	Wittmann DM, Blöchl F, Trümbach D, Wurst W, Prakash N, Theis FJ.	PLoS Comput Biol. 2009 Nov;5(11):e1000569. Epub 2009 Nov 20.	PLoS Comput Biol. 2009	PubMed	citation	PMID:19936059	pubmed	19936059	create date:2009/11/26 | first author:Wittmann DM
Computational model of membrane fission catalyzed by ESCRT-III.	/pubmed/19936052	Fabrikant G, Lata S, Riches JD, Briggs JA, Weissenhorn W, Kozlov MM.	PLoS Comput Biol. 2009 Nov;5(11):e1000575. Epub 2009 Nov 20.	PLoS Comput Biol. 2009	PubMed	citation	PMID:19936052	pubmed	19936052	create date:2009/11/26 | first author:Fabrikant G
Evaluation of the oscillatory interference model of grid cell firing through analysis and measured period variance of some biological oscillators.	/pubmed/19936051	Zilli EA, Yoshida M, Tahvildari B, Giocomo LM, Hasselmo ME.	PLoS Comput Biol. 2009 Nov;5(11):e1000573. Epub 2009 Nov 20.	PLoS Comput Biol. 2009	PubMed	citation	PMID:19936051	pubmed	19936051	create date:2009/11/26 | first author:Zilli EA
Exon array analysis of head and neck cancers identifies a hypoxia related splice variant of LAMA3 associated with a poor prognosis.	/pubmed/19936049	Moller-Levet CS, Betts GN, Harris AL, Homer JJ, West CM, Miller CJ.	PLoS Comput Biol. 2009 Nov;5(11):e1000571. Epub 2009 Nov 20.	PLoS Comput Biol. 2009	PubMed	citation	PMID:19936049	pubmed	19936049	create date:2009/11/26 | first author:Moller-Levet CS
Circadian KaiC phosphorylation: a multi-layer network.	/pubmed/19936045	Li C, Chen X, Wang P, Wang W.	PLoS Comput Biol. 2009 Nov;5(11):e1000568. Epub 2009 Nov 20.	PLoS Comput Biol. 2009	PubMed	citation	PMID:19936045	pubmed	19936045	create date:2009/11/26 | first author:Li C
Stochastic drift in mitochondrial DNA point mutations: a novel perspective ex silico.	/pubmed/19936024	Poovathingal SK, Gruber J, Halliwell B, Gunawan R.	PLoS Comput Biol. 2009 Nov;5(11):e1000572. Epub 2009 Nov 20.	PLoS Comput Biol. 2009	PubMed	citation	PMID:19936024	pubmed	19936024	create date:2009/11/26 | first author:Poovathingal SK
Discovery and annotation of functional chromatin signatures in the human genome.	/pubmed/19918365	Hon G, Wang W, Ren B.	PLoS Comput Biol. 2009 Nov;5(11):e1000566. Epub 2009 Nov 13.	PLoS Comput Biol. 2009	PubMed	citation	PMID:19918365	pubmed	19918365	create date:2009/11/18 | first author:Hon G
Optimal experimental design for parameter estimation of a cell signaling model.	/pubmed/19911077	Bandara S, Schlöder JP, Eils R, Bock HG, Meyer T.	PLoS Comput Biol. 2009 Nov;5(11):e1000558. Epub 2009 Nov 6.	PLoS Comput Biol. 2009	PubMed	citation	PMID:19911077	pubmed	19911077	create date:2009/11/17 | first author:Bandara S
Identifying changes in selective constraints: host shifts in influenza.	/pubmed/19911053	Tamuri AU, Dos Reis M, Hay AJ, Goldstein RA.	PLoS Comput Biol. 2009 Nov;5(11):e1000564. Epub 2009 Nov 13.	PLoS Comput Biol. 2009	PubMed	citation	PMID:19911053	pubmed	19911053	create date:2009/11/17 | first author:Tamuri AU
Interactions between connected half-sarcomeres produce emergent mechanical behavior in a mathematical model of muscle.	/pubmed/19911050	Campbell KS.	PLoS Comput Biol. 2009 Nov;5(11):e1000560. Epub 2009 Nov 13.	PLoS Comput Biol. 2009	PubMed	citation	PMID:19911050	pubmed	19911050	create date:2009/11/17 | first author:Campbell KS
Discovery of regulatory elements is improved by a discriminatory approach.	/pubmed/19911049	Valen E, Sandelin A, Winther O, Krogh A.	PLoS Comput Biol. 2009 Nov;5(11):e1000562. Epub 2009 Nov 13.	PLoS Comput Biol. 2009	PubMed	citation	PMID:19911049	pubmed	19911049	create date:2009/11/17 | first author:Valen E
A threading-based method for the prediction of DNA-binding proteins with application to the human genome.	/pubmed/19911048	Gao M, Skolnick J.	PLoS Comput Biol. 2009 Nov;5(11):e1000567. Epub 2009 Nov 13.	PLoS Comput Biol. 2009	PubMed	citation	PMID:19911048	pubmed	19911048	create date:2009/11/17 | first author:Gao M
The evolutionary dynamics of a rapidly mutating virus within and between hosts: the case of hepatitis C virus.	/pubmed/19911046	Luciani F, Alizon S.	PLoS Comput Biol. 2009 Nov;5(11):e1000565. Epub 2009 Nov 13.	PLoS Comput Biol. 2009	PubMed	citation	PMID:19911046	pubmed	19911046	create date:2009/11/17 | first author:Luciani F
Dynamics of trimming the content of face representations for categorization in the brain.	/pubmed/19911045	van Rijsbergen NJ, Schyns PG.	PLoS Comput Biol. 2009 Nov;5(11):e1000561. Epub 2009 Nov 13.	PLoS Comput Biol. 2009	PubMed	citation	PMID:19911045	pubmed	19911045	create date:2009/11/17 | first author:van Rijsbergen NJ
Integrating extrinsic and intrinsic cues into a minimal model of lineage commitment for hematopoietic progenitors.	/pubmed/19911036	Palani S, Sarkar CA.	PLoS Comput Biol. 2009 Sep;5(9):e1000518. Epub 2009 Sep 25.	PLoS Comput Biol. 2009	PubMed	citation	PMID:19911036	pubmed	19911036	create date:2009/11/17 | first author:Palani S
A hidden Markov model for single particle tracks quantifies dynamic interactions between LFA-1 and the actin cytoskeleton.	/pubmed/19893741	Das R, Cairo CW, Coombs D.	PLoS Comput Biol. 2009 Nov;5(11):e1000556. Epub 2009 Nov 6.	PLoS Comput Biol. 2009	PubMed	citation	PMID:19893741	pubmed	19893741	create date:2009/11/07 | first author:Das R
Looking at cerebellar malformations through text-mined interactomes of mice and humans.	/pubmed/19893633	Iossifov I, Rodriguez-Esteban R, Mayzus I, Millen KJ, Rzhetsky A.	PLoS Comput Biol. 2009 Nov;5(11):e1000559. Epub 2009 Nov 6.	PLoS Comput Biol. 2009	PubMed	citation	PMID:19893633	pubmed	19893633	create date:2009/11/07 | first author:Iossifov I
Robust models for optic flow coding in natural scenes inspired by insect biology.	/pubmed/19893631	Brinkworth RS, O'Carroll DC.	PLoS Comput Biol. 2009 Nov;5(11):e1000555. Epub 2009 Nov 6.	PLoS Comput Biol. 2009	PubMed	citation	PMID:19893631	pubmed	19893631	create date:2009/11/07 | first author:Brinkworth RS
Evolution of resistance to targeted anti-cancer therapies during continuous and pulsed administration strategies.	/pubmed/19893626	Foo J, Michor F.	PLoS Comput Biol. 2009 Nov;5(11):e1000557. Epub 2009 Nov 6. Erratum in: PLoS Comput Biol. 2009 Dec;5(12). doi: 10.1371/annotation/d5844bf3-a6ed-4221-a7ba-02503405cd5e.	PLoS Comput Biol. 2009	PubMed	citation	PMID:19893626	pubmed	19893626	create date:2009/11/07 | first author:Foo J
Title	URL	Description	Details	ShortDetails	Resource	Type	Identifiers	Db	EntrezUID	Properties
Alternative splicing in the differentiation of human embryonic stem cells into cardiac precursors.	/pubmed/19893621	Salomonis N, Nelson B, Vranizan K, Pico AR, Hanspers K, Kuchinsky A, Ta L, Mercola M, Conklin BR.	PLoS Comput Biol. 2009 Nov;5(11):e1000553. Epub 2009 Nov 6.	PLoS Comput Biol. 2009	PubMed	citation	PMID:19893621	pubmed	19893621	create date:2009/11/07 | first author:Salomonis N
Intrinsic structural disorder confers cellular viability on oncogenic fusion proteins.	/pubmed/19888473	Hegyi H, Buday L, Tompa P.	PLoS Comput Biol. 2009 Oct;5(10):e1000552. Epub 2009 Oct 30.	PLoS Comput Biol. 2009	PubMed	citation	PMID:19888473	pubmed	19888473	create date:2009/11/06 | first author:Hegyi H
Computational biology in Colombia.	/pubmed/19876381	Restrepo S, Pinzón A, Rodríguez-R LM, Sierra R, Grajales A, Bernal A, Barreto E, Moreno PA, Zambrano MM, Cristancho M, González A, Castro H.	PLoS Comput Biol. 2009 Oct;5(10):e1000535. Epub 2009 Oct 30. Review. No abstract available. Erratum in: PLoS Comput Biol. 2009 Oct;5(11). doi: 10.1371/annotation/35cba0b0-056a-4dd9-9b67-680d4bc69243.	PLoS Comput Biol. 2009	PubMed	citation	PMID:19876381	pubmed	19876381	create date:2009/10/31 | first author:Restrepo S
Getting started in gene expression microarray analysis.	/pubmed/19876380	Slonim DK, Yanai I.	PLoS Comput Biol. 2009 Oct;5(10):e1000543. Epub 2009 Oct 30. Review. No abstract available.	PLoS Comput Biol. 2009	PubMed	citation	PMID:19876380	pubmed	19876380	create date:2009/10/31 | first author:Slonim DK
Tipping the balance: robustness of tip cell selection, migration and fusion in angiogenesis.	/pubmed/19876379	Bentley K, Mariggi G, Gerhardt H, Bates PA.	PLoS Comput Biol. 2009 Oct;5(10):e1000549. Epub 2009 Oct 30.	PLoS Comput Biol. 2009	PubMed	citation	PMID:19876379	pubmed	19876379	create date:2009/10/31 | first author:Bentley K
Gene circuit analysis of the terminal gap gene huckebein.	/pubmed/19876378	Ashyraliyev M, Siggens K, Janssens H, Blom J, Akam M, Jaeger J.	PLoS Comput Biol. 2009 Oct;5(10):e1000548. Epub 2009 Oct 30.	PLoS Comput Biol. 2009	PubMed	citation	PMID:19876378	pubmed	19876378	create date:2009/10/31 | first author:Ashyraliyev M
Specific entrainment of mitral cells during gamma oscillation in the rat olfactory bulb.	/pubmed/19876377	David FO, Hugues E, Cenier T, Fourcaud-Trocmé N, Buonviso N.	PLoS Comput Biol. 2009 Oct;5(10):e1000551. Epub 2009 Oct 30.	PLoS Comput Biol. 2009	PubMed	citation	PMID:19876377	pubmed	19876377	create date:2009/10/31 | first author:David FO
Structure of protein interaction networks and their implications on drug design.	/pubmed/19876376	Hase T, Tanaka H, Suzuki Y, Nakagawa S, Kitano H.	PLoS Comput Biol. 2009 Oct;5(10):e1000550. Epub 2009 Oct 30.	PLoS Comput Biol. 2009	PubMed	citation	PMID:19876376	pubmed	19876376	create date:2009/10/31 | first author:Hase T
Mechanical strength of 17,134 model proteins and cysteine slipknots.	/pubmed/19876372	Sikora M, Sułkowska JI, Cieplak M.	PLoS Comput Biol. 2009 Oct;5(10):e1000547. Epub 2009 Oct 30.	PLoS Comput Biol. 2009	PubMed	citation	PMID:19876372	pubmed	19876372	create date:2009/10/31 | first author:Sikora M
Investigation of the interaction between the large and small subunits of potato ADP-glucose pyrophosphorylase.	/pubmed/19876371	Baris I, Tuncel A, Ozber N, Keskin O, Kavakli IH.	PLoS Comput Biol. 2009 Oct;5(10):e1000546. Epub 2009 Oct 30.	PLoS Comput Biol. 2009	PubMed	citation	PMID:19876371	pubmed	19876371	create date:2009/10/31 | first author:Baris I
The role of medical structural genomics in discovering new drugs for infectious diseases.	/pubmed/19855826	Van Voorhis WC, Hol WG, Myler PJ, Stewart LJ.	PLoS Comput Biol. 2009 Oct;5(10):e1000530. Epub 2009 Oct 26. Review. No abstract available.	PLoS Comput Biol. 2009	PubMed	citation	PMID:19855826	pubmed	19855826	create date:2009/10/27 | first author:Van Voorhis WC
Computational resources in infectious disease: limitations and challenges.	/pubmed/19855825	Berglund EC, Nystedt B, Andersson SG.	PLoS Comput Biol. 2009 Oct;5(10):e1000481. Epub 2009 Oct 26. Review. No abstract available.	PLoS Comput Biol. 2009	PubMed	citation	PMID:19855825	pubmed	19855825	create date:2009/10/27 | first author:Berglund EC
Discovering the phylodynamics of RNA viruses.	/pubmed/19855824	Holmes EC, Grenfell BT.	PLoS Comput Biol. 2009 Oct;5(10):e1000505. Epub 2009 Oct 26. Review. No abstract available.	PLoS Comput Biol. 2009	PubMed	citation	PMID:19855824	pubmed	19855824	create date:2009/10/27 | first author:Holmes EC
A model of cardiovascular disease giving a plausible mechanism for the effect of fractionated low-dose ionizing radiation exposure.	/pubmed/19851450	Little MP, Gola A, Tzoulaki I.	PLoS Comput Biol. 2009 Oct;5(10):e1000539. Epub 2009 Oct 23.	PLoS Comput Biol. 2009	PubMed	citation	PMID:19851450	pubmed	19851450	create date:2009/10/24 | first author:Little MP
Steps in the bacterial flagellar motor.	/pubmed/19851449	Mora T, Yu H, Sowa Y, Wingreen NS.	PLoS Comput Biol. 2009 Oct;5(10):e1000540. Epub 2009 Oct 23.	PLoS Comput Biol. 2009	PubMed	citation	PMID:19851449	pubmed	19851449	create date:2009/10/24 | first author:Mora T
Perturbation-response scanning reveals ligand entry-exit mechanisms of ferric binding protein.	/pubmed/19851447	Atilgan C, Atilgan AR.	PLoS Comput Biol. 2009 Oct;5(10):e1000544. Epub 2009 Oct 23.	PLoS Comput Biol. 2009	PubMed	citation	PMID:19851447	pubmed	19851447	create date:2009/10/24 | first author:Atilgan C
Invariant distribution of promoter activities in Escherichia coli.	/pubmed/19851443	Zaslaver A, Kaplan S, Bren A, Jinich A, Mayo A, Dekel E, Alon U, Itzkovitz S.	PLoS Comput Biol. 2009 Oct;5(10):e1000545. Epub 2009 Oct 23.	PLoS Comput Biol. 2009	PubMed	citation	PMID:19851443	pubmed	19851443	create date:2009/10/24 | first author:Zaslaver A
An atlas of the thioredoxin fold class reveals the complexity of function-enabling adaptations.	/pubmed/19851441	Atkinson HJ, Babbitt PC.	PLoS Comput Biol. 2009 Oct;5(10):e1000541. Epub 2009 Oct 23.	PLoS Comput Biol. 2009	PubMed	citation	PMID:19851441	pubmed	19851441	create date:2009/10/24 | first author:Atkinson HJ
Antigenic diversity, transmission mechanisms, and the evolution of pathogens.	/pubmed/19847288	Lange A, Ferguson NM.	PLoS Comput Biol. 2009 Oct;5(10):e1000536. Epub 2009 Oct 16.	PLoS Comput Biol. 2009	PubMed	citation	PMID:19847288	pubmed	19847288	create date:2009/10/23 | first author:Lange A
Subbarrel patterns in somatosensory cortical barrels can emerge from local dynamic instabilities.	/pubmed/19834600	Ermentrout B, Simons DJ, Land PW.	PLoS Comput Biol. 2009 Oct;5(10):e1000537. Epub 2009 Oct 16.	PLoS Comput Biol. 2009	PubMed	citation	PMID:19834600	pubmed	19834600	create date:2009/10/17 | first author:Ermentrout B
'Glocal' robustness analysis and model discrimination for circadian oscillators.	/pubmed/19834597	Hafner M, Koeppl H, Hasler M, Wagner A.	PLoS Comput Biol. 2009 Oct;5(10):e1000534. Epub 2009 Oct 16.	PLoS Comput Biol. 2009	PubMed	citation	PMID:19834597	pubmed	19834597	create date:2009/10/17 | first author:Hafner M
Multilevel selection in models of prebiotic evolution II: a direct comparison of compartmentalization and spatial self-organization.	/pubmed/19834556	Takeuchi N, Hogeweg P.	PLoS Comput Biol. 2009 Oct;5(10):e1000542. Epub 2009 Oct 16.	PLoS Comput Biol. 2009	PubMed	citation	PMID:19834556	pubmed	19834556	create date:2009/10/17 | first author:Takeuchi N
Grasping objects with environmentally induced position uncertainty.	/pubmed/19834543	Christopoulos VN, Schrater PR.	PLoS Comput Biol. 2009 Oct;5(10):e1000538. Epub 2009 Oct 16.	PLoS Comput Biol. 2009	PubMed	citation	PMID:19834543	pubmed	19834543	create date:2009/10/17 | first author:Christopoulos VN
Modeling latently infected cell activation: viral and latent reservoir persistence, and viral blips in HIV-infected patients on potent therapy.	/pubmed/19834532	Rong L, Perelson AS.	PLoS Comput Biol. 2009 Oct;5(10):e1000533. Epub 2009 Oct 16.	PLoS Comput Biol. 2009	PubMed	citation	PMID:19834532	pubmed	19834532	create date:2009/10/17 | first author:Rong L
Towards a mathematical theory of cortical micro-circuits.	/pubmed/19816557	George D, Hawkins J.	PLoS Comput Biol. 2009 Oct;5(10):e1000532. Epub 2009 Oct 9.	PLoS Comput Biol. 2009	PubMed	citation	PMID:19816557	pubmed	19816557	create date:2009/10/10 | first author:George D
Structure-based predictive models for allosteric hot spots.	/pubmed/19816556	Demerdash ON, Daily MD, Mitchell JC.	PLoS Comput Biol. 2009 Oct;5(10):e1000531. Epub 2009 Oct 9.	PLoS Comput Biol. 2009	PubMed	citation	PMID:19816556	pubmed	19816556	create date:2009/10/10 | first author:Demerdash ON
Modeling structure-function relationships in synthetic DNA sequences using attribute grammars.	/pubmed/19816554	Cai Y, Lux MW, Adam L, Peccoud J.	PLoS Comput Biol. 2009 Oct;5(10):e1000529. Epub 2009 Oct 9.	PLoS Comput Biol. 2009	PubMed	citation	PMID:19816554	pubmed	19816554	create date:2009/10/10 | first author:Cai Y
High-performance drug discovery: computational screening by combining docking and molecular dynamics simulations.	/pubmed/19816553	Okimoto N, Futatsugi N, Fuji H, Suenaga A, Morimoto G, Yanai R, Ohno Y, Narumi T, Taiji M.	PLoS Comput Biol. 2009 Oct;5(10):e1000528. Epub 2009 Oct 9.	PLoS Comput Biol. 2009	PubMed	citation	PMID:19816553	pubmed	19816553	create date:2009/10/10 | first author:Okimoto N
The mechanism of ubiquitination in the cullin-RING E3 ligase machinery: conformational control of substrate orientation.	/pubmed/19798438	Liu J, Nussinov R.	PLoS Comput Biol. 2009 Oct;5(10):e1000527. Epub 2009 Oct 2.	PLoS Comput Biol. 2009	PubMed	citation	PMID:19798438	pubmed	19798438	create date:2009/10/03 | first author:Liu J
Perturbation-based Markovian transmission model for probing allosteric dynamics of large macromolecular assembling: a study of GroEL-GroES.	/pubmed/19798437	Lu HM, Liang J.	PLoS Comput Biol. 2009 Oct;5(10):e1000526. Epub 2009 Oct 2.	PLoS Comput Biol. 2009	PubMed	citation	PMID:19798437	pubmed	19798437	create date:2009/10/03 | first author:Lu HM
Combining fungal biopesticides and insecticide-treated bednets to enhance malaria control.	/pubmed/19798436	Hancock PA.	PLoS Comput Biol. 2009 Oct;5(10):e1000525. Epub 2009 Oct 2.	PLoS Comput Biol. 2009	PubMed	citation	PMID:19798436	pubmed	19798436	create date:2009/10/03 | first author:Hancock PA
The Modular Organization of Protein Interactions in Escherichia coli.	/pubmed/19798435	Peregrín-Alvarez JM, Xiong X, Su C, Parkinson J.	PLoS Comput Biol. 2009 Oct;5(10):e1000523. Epub 2009 Oct 2.	PLoS Comput Biol. 2009	PubMed	citation	PMID:19798435	pubmed	19798435	create date:2009/10/03 | first author:Peregrín-Alvarez JM
Integration of evolutionary features for the identification of functionally important residues in major facilitator superfamily transporters.	/pubmed/19798434	Jeon J, Yang JS, Kim S.	PLoS Comput Biol. 2009 Oct;5(10):e1000522. Epub 2009 Oct 2.	PLoS Comput Biol. 2009	PubMed	citation	PMID:19798434	pubmed	19798434	create date:2009/10/03 | first author:Jeon J
Network-state modulation of power-law frequency-scaling in visual cortical neurons.	/pubmed/19779556	El Boustani S, Marre O, Béhuret S, Baudot P, Yger P, Bal T, Destexhe A, Frégnac Y.	PLoS Comput Biol. 2009 Sep;5(9):e1000519. Epub 2009 Sep 25.	PLoS Comput Biol. 2009	PubMed	citation	PMID:19779556	pubmed	19779556	create date:2009/09/26 | first author:El Boustani S
Bayesian phylogeography finds its roots.	/pubmed/19779555	Lemey P, Rambaut A, Drummond AJ, Suchard MA.	PLoS Comput Biol. 2009 Sep;5(9):e1000520. Epub 2009 Sep 25.	PLoS Comput Biol. 2009	PubMed	citation	PMID:19779555	pubmed	19779555	create date:2009/09/26 | first author:Lemey P
Chemically based mathematical model for development of cerebral cortical folding patterns.	/pubmed/19779554	Striegel DA, Hurdal MK.	PLoS Comput Biol. 2009 Sep;5(9):e1000524. Epub 2009 Sep 25.	PLoS Comput Biol. 2009	PubMed	citation	PMID:19779554	pubmed	19779554	create date:2009/09/26 | first author:Striegel DA
Statistical use of argonaute expression and RISC assembly in microRNA target identification.	/pubmed/19779550	Stanhope SA, Sengupta S, den Boon J, Ahlquist P, Newton MA.	PLoS Comput Biol. 2009 Sep;5(9):e1000516. Epub 2009 Sep 25.	PLoS Comput Biol. 2009	PubMed	citation	PMID:19779550	pubmed	19779550	create date:2009/09/26 | first author:Stanhope SA
Disease-aging network reveals significant roles of aging genes in connecting genetic diseases.	/pubmed/19779549	Wang J, Zhang S, Wang Y, Chen L, Zhang XS.	PLoS Comput Biol. 2009 Sep;5(9):e1000521. Epub 2009 Sep 25.	PLoS Comput Biol. 2009	PubMed	citation	PMID:19779549	pubmed	19779549	create date:2009/09/26 | first author:Wang J
A computational analysis of ATP binding of SV40 large tumor antigen helicase motor.	/pubmed/19779548	Shi Y, Liu H, Gai D, Ma J, Chen XS.	PLoS Comput Biol. 2009 Sep;5(9):e1000514. Epub 2009 Sep 25.	PLoS Comput Biol. 2009	PubMed	citation	PMID:19779548	pubmed	19779548	create date:2009/09/26 | first author:Shi Y
Ten simple rules for chairing a scientific session.	/pubmed/19779547	Bateman A, Bourne PE.	PLoS Comput Biol. 2009 Sep;5(9):e1000517. Epub 2009 Sep 25. No abstract available.	PLoS Comput Biol. 2009	PubMed	citation	PMID:19779547	pubmed	19779547	create date:2009/09/26 | first author:Bateman A
A novel scoring approach for protein co-purification data reveals high interaction specificity.	/pubmed/19779545	Yu X, Ivanic J, Wallqvist A, Reifman J.	PLoS Comput Biol. 2009 Sep;5(9):e1000515. Epub 2009 Sep 25.	PLoS Comput Biol. 2009	PubMed	citation	PMID:19779545	pubmed	19779545	create date:2009/09/26 | first author:Yu X
Brief overview of bioinformatics activities in Singapore.	/pubmed/19779544	Eisenhaber F, Kwoh CK, Ng SK, Sung WK, Wong L.	PLoS Comput Biol. 2009 Sep;5(9):e1000508. Epub 2009 Sep 25. No abstract available. Erratum in: PLoS Comput Biol. 2009 Nov;5(11). doi: 10.1371/annotation/5d07cf0b-75f8-4452-a932-46574f5faf3f. Sung, Wing-King [corrected to Sung, Wing-Kin].	PLoS Comput Biol. 2009	PubMed	citation	PMID:19779544	pubmed	19779544	create date:2009/09/26 | first author:Eisenhaber F
Conserved expression patterns predict microRNA targets.	/pubmed/19779543	Ritchie W, Rajasekhar M, Flamant S, Rasko JE.	PLoS Comput Biol. 2009 Sep;5(9):e1000513. Epub 2009 Sep 25.	PLoS Comput Biol. 2009	PubMed	citation	PMID:19779543	pubmed	19779543	create date:2009/09/26 | first author:Ritchie W
Transcriptional profiling of the dose response: a more powerful approach for characterizing drug activities.	/pubmed/19763178	Ji RR, de Silva H, Jin Y, Bruccoleri RE, Cao J, He A, Huang W, Kayne PS, Neuhaus IM, Ott KH, Penhallow B, Cockett MI, Neubauer MG, Siemers NO, Ross-Macdonald P.	PLoS Comput Biol. 2009 Sep;5(9):e1000512. Epub 2009 Sep 18.	PLoS Comput Biol. 2009	PubMed	citation	PMID:19763178	pubmed	19763178	create date:2009/09/19 | first author:Ji RR
A statistical model to identify differentially expressed proteins in 2D PAGE gels.	/pubmed/19763172	Wu SH, Black MA, North RA, Atkinson KR, Rodrigo AG.	PLoS Comput Biol. 2009 Sep;5(9):e1000509. Epub 2009 Sep 18.	PLoS Comput Biol. 2009	PubMed	citation	PMID:19763172	pubmed	19763172	create date:2009/09/19 | first author:Wu SH
Predicting the evolution of sex on complex fitness landscapes.	/pubmed/19763171	Misevic D, Kouyos RD, Bonhoeffer S.	PLoS Comput Biol. 2009 Sep;5(9):e1000510. Epub 2009 Sep 18.	PLoS Comput Biol. 2009	PubMed	citation	PMID:19763171	pubmed	19763171	create date:2009/09/19 | first author:Misevic D
Estimating the continuous-time dynamics of energy and fat metabolism in mice.	/pubmed/19763167	Guo J, Hall KD.	PLoS Comput Biol. 2009 Sep;5(9):e1000511. Epub 2009 Sep 18.	PLoS Comput Biol. 2009	PubMed	citation	PMID:19763167	pubmed	19763167	create date:2009/09/19 | first author:Guo J
Noise management by molecular networks.	/pubmed/19763166	Bruggeman FJ, Blüthgen N, Westerhoff HV.	PLoS Comput Biol. 2009 Sep;5(9):e1000506. Epub 2009 Sep 18.	PLoS Comput Biol. 2009	PubMed	citation	PMID:19763166	pubmed	19763166	create date:2009/09/19 | first author:Bruggeman FJ
Human miRNA precursors with box H/ACA snoRNA features.	/pubmed/19763159	Scott MS, Avolio F, Ono M, Lamond AI, Barton GJ.	PLoS Comput Biol. 2009 Sep;5(9):e1000507. Epub 2009 Sep 18.	PLoS Comput Biol. 2009	PubMed	citation	PMID:19763159	pubmed	19763159	create date:2009/09/19 | first author:Scott MS
Predicting positive p53 cancer rescue regions using Most Informative Positive (MIP) active learning.	/pubmed/19756158	Danziger SA, Baronio R, Ho L, Hall L, Salmon K, Hatfield GW, Kaiser P, Lathrop RH.	PLoS Comput Biol. 2009 Sep;5(9):e1000498. Epub 2008 Sep 4.	PLoS Comput Biol. 2009	PubMed	citation	PMID:19756158	pubmed	19756158	create date:2009/09/17 | first author:Danziger SA
Title	URL	Description	Details	ShortDetails	Resource	Type	Identifiers	Db	EntrezUID	Properties
Fast mapping of short sequences with mismatches, insertions and deletions using index structures.	/pubmed/19750212	Hoffmann S, Otto C, Kurtz S, Sharma CM, Khaitovich P, Vogel J, Stadler PF, Hackermüller J.	PLoS Comput Biol. 2009 Sep;5(9):e1000502. Epub 2009 Sep 11.	PLoS Comput Biol. 2009	PubMed	citation	PMID:19750212	pubmed	19750212	create date:2009/09/15 | first author:Hoffmann S
Parallel computational subunits in dentate granule cells generate multiple place fields.	/pubmed/19750211	Ujfalussy B, Kiss T, Erdi P.	PLoS Comput Biol. 2009 Sep;5(9):e1000500. Epub 2009 Sep 11.	PLoS Comput Biol. 2009	PubMed	citation	PMID:19750211	pubmed	19750211	create date:2009/09/15 | first author:Ujfalussy B
Evaluation of objective uncertainty in the visual system.	/pubmed/19750003	Barthelmé S, Mamassian P.	PLoS Comput Biol. 2009 Sep;5(9):e1000504. Epub 2009 Sep 11.	PLoS Comput Biol. 2009	PubMed	citation	PMID:19750003	pubmed	19750003	create date:2009/09/15 | first author:Barthelmé S
Eradication of chronic myeloid leukemia stem cells: a novel mathematical model predicts no therapeutic benefit of adding G-CSF to imatinib.	/pubmed/19749982	Foo J, Drummond MW, Clarkson B, Holyoake T, Michor F.	PLoS Comput Biol. 2009 Sep;5(9):e1000503. Epub 2009 Sep 11.	PLoS Comput Biol. 2009	PubMed	citation	PMID:19749982	pubmed	19749982	create date:2009/09/15 | first author:Foo J
Species tree inference by minimizing deep coalescences.	/pubmed/19749978	Than C, Nakhleh L.	PLoS Comput Biol. 2009 Sep;5(9):e1000501. Epub 2009 Sep 11.	PLoS Comput Biol. 2009	PubMed	citation	PMID:19749978	pubmed	19749978	create date:2009/09/15 | first author:Than C
Influence of sequence changes and environment on intrinsically disordered proteins.	/pubmed/19730682	Mohan A, Uversky VN, Radivojac P.	PLoS Comput Biol. 2009 Sep;5(9):e1000497. Epub 2009 Sep 4.	PLoS Comput Biol. 2009	PubMed	citation	PMID:19730682	pubmed	19730682	create date:2009/09/05 | first author:Mohan A
A structured model of video reproduces primary visual cortical organisation.	/pubmed/19730679	Berkes P, Turner RE, Sahani M.	PLoS Comput Biol. 2009 Sep;5(9):e1000495. Epub 2009 Sep 4.	PLoS Comput Biol. 2009	PubMed	citation	PMID:19730679	pubmed	19730679	create date:2009/09/05 | first author:Berkes P
The role of ongoing dendritic oscillations in single-neuron dynamics.	/pubmed/19730677	Remme MW, Lengyel M, Gutkin BS.	PLoS Comput Biol. 2009 Sep;5(9):e1000493. Epub 2009 Sep 4.	PLoS Comput Biol. 2009	PubMed	citation	PMID:19730677	pubmed	19730677	create date:2009/09/05 | first author:Remme MW
Googling food webs: can an eigenvector measure species' importance for coextinctions?	/pubmed/19730676	Allesina S, Pascual M.	PLoS Comput Biol. 2009 Sep;5(9):e1000494. Epub 2009 Sep 4.	PLoS Comput Biol. 2009	PubMed	citation	PMID:19730676	pubmed	19730676	create date:2009/09/05 | first author:Allesina S
Interrogating and predicting tolerated sequence diversity in protein folds: application to E. elaterium trypsin inhibitor-II cystine-knot miniprotein.	/pubmed/19730675	Lahti JL, Silverman AP, Cochran JR.	PLoS Comput Biol. 2009 Sep;5(9):e1000499. Epub 2009 Sep 4.	PLoS Comput Biol. 2009	PubMed	citation	PMID:19730675	pubmed	19730675	create date:2009/09/05 | first author:Lahti JL
Global motions of the nuclear pore complex: insights from elastic network models.	/pubmed/19730674	Lezon TR, Sali A, Bahar I.	PLoS Comput Biol. 2009 Sep;5(9):e1000496. Epub 2009 Sep 4.	PLoS Comput Biol. 2009	PubMed	citation	PMID:19730674	pubmed	19730674	create date:2009/09/05 | first author:Lezon TR
Thermodynamic selection of steric zipper patterns in the amyloid cross-beta spine.	/pubmed/19730673	Park J, Kahng B, Hwang W.	PLoS Comput Biol. 2009 Sep;5(9):e1000492. Epub 2009 Sep 4.	PLoS Comput Biol. 2009	PubMed	citation	PMID:19730673	pubmed	19730673	create date:2009/09/05 | first author:Park J
A combinatorial approach to detect coevolved amino acid networks in protein families of variable divergence.	/pubmed/19730672	Baussand J, Carbone A.	PLoS Comput Biol. 2009 Sep;5(9):e1000488. Epub 2009 Sep 4.	PLoS Comput Biol. 2009	PubMed	citation	PMID:19730672	pubmed	19730672	create date:2009/09/05 | first author:Baussand J
Interpreting expression data with metabolic flux models: predicting Mycobacterium tuberculosis mycolic acid production.	/pubmed/19714220	Colijn C, Brandes A, Zucker J, Lun DS, Weiner B, Farhat MR, Cheng TY, Moody DB, Murray M, Galagan JE.	PLoS Comput Biol. 2009 Aug;5(8):e1000489. Epub 2009 Aug 28.	PLoS Comput Biol. 2009	PubMed	citation	PMID:19714220	pubmed	19714220	create date:2009/08/29 | first author:Colijn C
Evolutionary triplet models of structured RNA.	/pubmed/19714212	Bradley RK, Holmes I.	PLoS Comput Biol. 2009 Aug;5(8):e1000483. Epub 2009 Aug 28.	PLoS Comput Biol. 2009	PubMed	citation	PMID:19714212	pubmed	19714212	create date:2009/08/29 | first author:Bradley RK
A quick guide to teaching R programming to computational biology students.	/pubmed/19714211	Eglen SJ.	PLoS Comput Biol. 2009 Aug;5(8):e1000482. Epub 2009 Aug 28. No abstract available.	PLoS Comput Biol. 2009	PubMed	citation	PMID:19714211	pubmed	19714211	create date:2009/08/29 | first author:Eglen SJ
Strong inference for systems biology.	/pubmed/19714210	Beard DA, Kushmerick MJ.	PLoS Comput Biol. 2009 Aug;5(8):e1000459. Epub 2009 Aug 28. No abstract available.	PLoS Comput Biol. 2009	PubMed	citation	PMID:19714210	pubmed	19714210	create date:2009/08/29 | first author:Beard DA
Bioinformatics in Malaysia: hope, initiative, effort, reality, and challenges.	/pubmed/19714208	Zeti AM, Shamsir MS, Tajul-Arifin K, Merican AF, Mohamed R, Nathan S, Mahadi NM, Napis S, Tan TW.	PLoS Comput Biol. 2009 Aug;5(8):e1000457. Epub 2009 Aug 28. Review. No abstract available. Erratum in: PLoS Comput Biol. 2009 Sep;5(9). doi: 10.1371/annotation/064aa20e-b7de-4bc0-a2ef-6e8ee3d4de65.	PLoS Comput Biol. 2009	PubMed	citation	PMID:19714208	pubmed	19714208	create date:2009/08/29 | first author:Zeti AM
Pushing structural information into the yeast interactome by high-throughput protein docking experiments.	/pubmed/19714207	Mosca R, Pons C, Fernández-Recio J, Aloy P.	PLoS Comput Biol. 2009 Aug;5(8):e1000490. Epub 2009 Aug 28.	PLoS Comput Biol. 2009	PubMed	citation	PMID:19714207	pubmed	19714207	create date:2009/08/29 | first author:Mosca R
The origins of lactase persistence in Europe.	/pubmed/19714206	Itan Y, Powell A, Beaumont MA, Burger J, Thomas MG.	PLoS Comput Biol. 2009 Aug;5(8):e1000491. Epub 2009 Aug 28.	PLoS Comput Biol. 2009	PubMed	citation	PMID:19714206	pubmed	19714206	create date:2009/08/29 | first author:Itan Y
Autocatalytic loop, amplification and diffusion: a mathematical and computational model of cell polarization in neural chemotaxis.	/pubmed/19714204	Causin P, Facchetti G.	PLoS Comput Biol. 2009 Aug;5(8):e1000479. Epub 2009 Aug 28.	PLoS Comput Biol. 2009	PubMed	citation	PMID:19714204	pubmed	19714204	create date:2009/08/29 | first author:Causin P
Hierarchical modeling of activation mechanisms in the ABL and EGFR kinase domains: thermodynamic and mechanistic catalysts of kinase activation by cancer mutations.	/pubmed/19714203	Dixit A, Verkhivker GM.	PLoS Comput Biol. 2009 Aug;5(8):e1000487. Epub 2009 Aug 28.	PLoS Comput Biol. 2009	PubMed	citation	PMID:19714203	pubmed	19714203	create date:2009/08/29 | first author:Dixit A
Detection of functional modes in protein dynamics.	/pubmed/19714202	Hub JS, de Groot BL.	PLoS Comput Biol. 2009 Aug;5(8):e1000480. Epub 2009 Aug 28.	PLoS Comput Biol. 2009	PubMed	citation	PMID:19714202	pubmed	19714202	create date:2009/08/29 | first author:Hub JS
FLORA: a novel method to predict protein function from structure in diverse superfamilies.	/pubmed/19714201	Redfern OC, Dessailly BH, Dallman TJ, Sillitoe I, Orengo CA.	PLoS Comput Biol. 2009 Aug;5(8):e1000485. Epub 2009 Aug 28.	PLoS Comput Biol. 2009	PubMed	citation	PMID:19714201	pubmed	19714201	create date:2009/08/29 | first author:Redfern OC
Stable, precise, and reproducible patterning of bicoid and hunchback molecules in the early Drosophila embryo.	/pubmed/19714200	Okabe-Oho Y, Murakami H, Oho S, Sasai M.	PLoS Comput Biol. 2009 Aug;5(8):e1000486. Epub 2009 Aug 28.	PLoS Comput Biol. 2009	PubMed	citation	PMID:19714200	pubmed	19714200	create date:2009/08/29 | first author:Okabe-Oho Y
Computation of conformational coupling in allosteric proteins.	/pubmed/19714199	Kidd BA, Baker D, Thomas WE.	PLoS Comput Biol. 2009 Aug;5(8):e1000484. Epub 2009 Aug 28.	PLoS Comput Biol. 2009	PubMed	citation	PMID:19714199	pubmed	19714199	create date:2009/08/29 | first author:Kidd BA
A mapping of drug space from the viewpoint of small molecule metabolism.	/pubmed/19701464	Adams JC, Keiser MJ, Basuino L, Chambers HF, Lee DS, Wiest OG, Babbitt PC.	PLoS Comput Biol. 2009 Aug;5(8):e1000474. Epub 2009 Aug 21.	PLoS Comput Biol. 2009	PubMed	citation	PMID:19701464	pubmed	19701464	create date:2009/08/25 | first author:Adams JC
A self-organizing algorithm for modeling protein loops.	/pubmed/19696883	Liu P, Zhu F, Rassokhin DN, Agrafiotis DK.	PLoS Comput Biol. 2009 Aug;5(8):e1000478. Epub 2009 Aug 21.	PLoS Comput Biol. 2009	PubMed	citation	PMID:19696883	pubmed	19696883	create date:2009/08/22 | first author:Liu P
Amyloidogenic regions and interaction surfaces overlap in globular proteins related to conformational diseases.	/pubmed/19696882	Castillo V, Ventura S.	PLoS Comput Biol. 2009 Aug;5(8):e1000476. Epub 2009 Aug 21.	PLoS Comput Biol. 2009	PubMed	citation	PMID:19696882	pubmed	19696882	create date:2009/08/22 | first author:Castillo V
Microarray comparative genomic hybridisation analysis incorporating genomic organisation, and application to enterobacterial plant pathogens.	/pubmed/19696881	Pritchard L, Liu H, Booth C, Douglas E, François P, Schrenzel J, Hedley PE, Birch PR, Toth IK.	PLoS Comput Biol. 2009 Aug;5(8):e1000473. Epub 2009 Aug 21.	PLoS Comput Biol. 2009	PubMed	citation	PMID:19696881	pubmed	19696881	create date:2009/08/22 | first author:Pritchard L
Can molecular motors drive distance measurements in injured neurons?	/pubmed/19696880	Kam N, Pilpel Y, Fainzilber M.	PLoS Comput Biol. 2009 Aug;5(8):e1000477. Epub 2009 Aug 21.	PLoS Comput Biol. 2009	PubMed	citation	PMID:19696880	pubmed	19696880	create date:2009/08/22 | first author:Kam N
Temporal variability and social heterogeneity in disease transmission: the case of SARS in Hong Kong.	/pubmed/19696879	Cori A, Boëlle PY, Thomas G, Leung GM, Valleron AJ.	PLoS Comput Biol. 2009 Aug;5(8):e1000471. Epub 2009 Aug 21.	PLoS Comput Biol. 2009	PubMed	citation	PMID:19696879	pubmed	19696879	create date:2009/08/22 | first author:Cori A
Accurate prediction of DnaK-peptide binding via homology modelling and experimental data.	/pubmed/19696878	Van Durme J, Maurer-Stroh S, Gallardo R, Wilkinson H, Rousseau F, Schymkowitz J.	PLoS Comput Biol. 2009 Aug;5(8):e1000475. Epub 2009 Aug 21.	PLoS Comput Biol. 2009	PubMed	citation	PMID:19696878	pubmed	19696878	create date:2009/08/22 | first author:Van Durme J
On the accessibility of adaptive phenotypes of a bacterial metabolic network.	/pubmed/19696877	Ndifon W, Plotkin JB, Dushoff J.	PLoS Comput Biol. 2009 Aug;5(8):e1000472. Epub 2009 Aug 21.	PLoS Comput Biol. 2009	PubMed	citation	PMID:19696877	pubmed	19696877	create date:2009/08/22 | first author:Ndifon W
Investigating CTL mediated killing with a 3D cellular automaton.	/pubmed/19696876	Graw F, Regoes RR.	PLoS Comput Biol. 2009 Aug;5(8):e1000466. Epub 2009 Aug 21.	PLoS Comput Biol. 2009	PubMed	citation	PMID:19696876	pubmed	19696876	create date:2009/08/22 | first author:Graw F
Model-based deconvolution of cell cycle time-series data reveals gene expression details at high resolution.	/pubmed/19680537	Siegal-Gaskins D, Ash JN, Crosson S.	PLoS Comput Biol. 2009 Aug;5(8):e1000460. Epub 2009 Aug 14.	PLoS Comput Biol. 2009	PubMed	citation	PMID:19680537	pubmed	19680537	create date:2009/08/15 | first author:Siegal-Gaskins D
Four distances between pairs of amino acids provide a precise description of their interaction.	/pubmed/19680437	Cohen M, Potapov V, Schreiber G.	PLoS Comput Biol. 2009 Aug;5(8):e1000470. Epub 2009 Aug 14.	PLoS Comput Biol. 2009	PubMed	citation	PMID:19680437	pubmed	19680437	create date:2009/08/15 | first author:Cohen M
Accelerated immunodeficiency by anti-CCR5 treatment in HIV infection.	/pubmed/19680436	Weinberger AD, Perelson AS, Ribeiro RM, Weinberger LS.	PLoS Comput Biol. 2009 Aug;5(8):e1000467. Epub 2009 Aug 14.	PLoS Comput Biol. 2009	PubMed	citation	PMID:19680436	pubmed	19680436	create date:2009/08/15 | first author:Weinberger AD
Red Queen dynamics with non-standard fitness interactions.	/pubmed/19680432	Engelstädter J, Bonhoeffer S.	PLoS Comput Biol. 2009 Aug;5(8):e1000469. Epub 2009 Aug 14.	PLoS Comput Biol. 2009	PubMed	citation	PMID:19680432	pubmed	19680432	create date:2009/08/15 | first author:Engelstädter J
A condensation-ordering mechanism in nanoparticle-catalyzed peptide aggregation.	/pubmed/19680431	Auer S, Trovato A, Vendruscolo M.	PLoS Comput Biol. 2009 Aug;5(8):e1000458. Epub 2009 Aug 14.	PLoS Comput Biol. 2009	PubMed	citation	PMID:19680431	pubmed	19680431	create date:2009/08/15 | first author:Auer S
Recognizing sequences of sequences.	/pubmed/19680429	Kiebel SJ, von Kriegstein K, Daunizeau J, Friston KJ.	PLoS Comput Biol. 2009 Aug;5(8):e1000464. Epub 2009 Aug 14.	PLoS Comput Biol. 2009	PubMed	citation	PMID:19680429	pubmed	19680429	create date:2009/08/15 | first author:Kiebel SJ
A parsimony approach to biological pathway reconstruction/inference for genomes and metagenomes.	/pubmed/19680427	Ye Y, Doak TG.	PLoS Comput Biol. 2009 Aug;5(8):e1000465. Epub 2009 Aug 14.	PLoS Comput Biol. 2009	PubMed	citation	PMID:19680427	pubmed	19680427	create date:2009/08/15 | first author:Ye Y
Nash equilibria in multi-agent motor interactions.	/pubmed/19680426	Braun DA, Ortega PA, Wolpert DM.	PLoS Comput Biol. 2009 Aug;5(8):e1000468. Epub 2009 Aug 14.	PLoS Comput Biol. 2009	PubMed	citation	PMID:19680426	pubmed	19680426	create date:2009/08/15 | first author:Braun DA
Temporal controls of the asymmetric cell division cycle in Caulobacter crescentus.	/pubmed/19680425	Li S, Brazhnik P, Sobral B, Tyson JJ.	PLoS Comput Biol. 2009 Aug;5(8):e1000463. Epub 2009 Aug 14.	PLoS Comput Biol. 2009	PubMed	citation	PMID:19680425	pubmed	19680425	create date:2009/08/15 | first author:Li S
Qualia: the geometry of integrated information.	/pubmed/19680424	Balduzzi D, Tononi G.	PLoS Comput Biol. 2009 Aug;5(8):e1000462. Epub 2009 Aug 14.	PLoS Comput Biol. 2009	PubMed	citation	PMID:19680424	pubmed	19680424	create date:2009/08/15 | first author:Balduzzi D
How thioredoxin dissociates its mixed disulfide.	/pubmed/19675666	Roos G, Foloppe N, Van Laer K, Wyns L, Nilsson L, Geerlings P, Messens J.	PLoS Comput Biol. 2009 Aug;5(8):e1000461. Epub 2009 Aug 13.	PLoS Comput Biol. 2009	PubMed	citation	PMID:19675666	pubmed	19675666	create date:2009/08/14 | first author:Roos G
Ten simple rules for choosing between industry and academia.	/pubmed/19668326	Searls DB.	PLoS Comput Biol. 2009 Jun;5(6):e1000388. Epub 2009 Jun 26. No abstract available.	PLoS Comput Biol. 2009	PubMed	citation	PMID:19668326	pubmed	19668326	create date:2009/08/12 | first author:Searls DB
Towards reproducible descriptions of neuronal network models.	/pubmed/19662159	Nordlie E, Gewaltig MO, Plesser HE.	PLoS Comput Biol. 2009 Aug;5(8):e1000456. Epub 2009 Aug 7.	PLoS Comput Biol. 2009	PubMed	citation	PMID:19662159	pubmed	19662159	create date:2009/08/08 | first author:Nordlie E
Identifying currents in the gene pool for bacterial populations using an integrative approach.	/pubmed/19662158	Tang J, Hanage WP, Fraser C, Corander J.	PLoS Comput Biol. 2009 Aug;5(8):e1000455. Epub 2009 Aug 7.	PLoS Comput Biol. 2009	PubMed	citation	PMID:19662158	pubmed	19662158	create date:2009/08/08 | first author:Tang J
Geometric de-noising of protein-protein interaction networks.	/pubmed/19662157	Kuchaiev O, Rasajski M, Higham DJ, Przulj N.	PLoS Comput Biol. 2009 Aug;5(8):e1000454. Epub 2009 Aug 7.	PLoS Comput Biol. 2009	PubMed	citation	PMID:19662157	pubmed	19662157	create date:2009/08/08 | first author:Kuchaiev O
Title	URL	Description	Details	ShortDetails	Resource	Type	Identifiers	Db	EntrezUID	Properties
A generalized framework for quantifying the dynamics of EEG event-related desynchronization.	/pubmed/19662156	Lemm S, Müller KR, Curio G.	PLoS Comput Biol. 2009 Aug;5(8):e1000453. Epub 2009 Aug 7.	PLoS Comput Biol. 2009	PubMed	citation	PMID:19662156	pubmed	19662156	create date:2009/08/08 | first author:Lemm S
A kinetic model of trp-cage folding from multiple biased molecular dynamics simulations.	/pubmed/19662155	Marinelli F, Pietrucci F, Laio A, Piana S.	PLoS Comput Biol. 2009 Aug;5(8):e1000452. Epub 2009 Aug 7.	PLoS Comput Biol. 2009	PubMed	citation	PMID:19662155	pubmed	19662155	create date:2009/08/08 | first author:Marinelli F
The logic of EGFR/ErbB signaling: theoretical properties and analysis of high-throughput data.	/pubmed/19662154	Samaga R, Saez-Rodriguez J, Alexopoulos LG, Sorger PK, Klamt S.	PLoS Comput Biol. 2009 Aug;5(8):e1000438. Epub 2009 Aug 7.	PLoS Comput Biol. 2009	PubMed	citation	PMID:19662154	pubmed	19662154	create date:2009/08/08 | first author:Samaga R
Semantic similarity in biomedical ontologies.	/pubmed/19649320	Pesquita C, Faria D, Falcão AO, Lord P, Couto FM.	PLoS Comput Biol. 2009 Jul;5(7):e1000443. Epub 2009 Jul 31. Review.	PLoS Comput Biol. 2009	PubMed	citation	PMID:19649320	pubmed	19649320	create date:2009/08/04 | first author:Pesquita C
A three species model to simulate application of Hyperbaric Oxygen Therapy to chronic wounds.	/pubmed/19649306	Flegg JA, McElwain DL, Byrne HM, Turner IW.	PLoS Comput Biol. 2009 Jul;5(7):e1000451. Epub 2009 Jul 31.	PLoS Comput Biol. 2009	PubMed	citation	PMID:19649306	pubmed	19649306	create date:2009/08/04 | first author:Flegg JA
Getting started in text mining: part two.	/pubmed/19649304	Rzhetsky A, Seringhaus M, Gerstein MB.	PLoS Comput Biol. 2009 Jul;5(7):e1000411. Epub 2009 Jul 31. No abstract available.	PLoS Comput Biol. 2009	PubMed	citation	PMID:19649304	pubmed	19649304	create date:2009/08/04 | first author:Rzhetsky A
Building disease-specific drug-protein connectivity maps from molecular interaction networks and PubMed abstracts.	/pubmed/19649302	Li J, Zhu X, Chen JY.	PLoS Comput Biol. 2009 Jul;5(7):e1000450. Epub 2009 Jul 31.	PLoS Comput Biol. 2009	PubMed	citation	PMID:19649302	pubmed	19649302	create date:2009/08/04 | first author:Li J
A quick guide to organizing computational biology projects.	/pubmed/19649301	Noble WS.	PLoS Comput Biol. 2009 Jul;5(7):e1000424. Epub 2009 Jul 31. No abstract available.	PLoS Comput Biol. 2009	PubMed	citation	PMID:19649301	pubmed	19649301	create date:2009/08/04 | first author:Noble WS
Small RNAs originated from pseudogenes: cis- or trans-acting?	/pubmed/19649160	Guo X, Zhang Z, Gerstein MB, Zheng D.	PLoS Comput Biol. 2009 Jul;5(7):e1000449. Epub 2009 Jul 31.	PLoS Comput Biol. 2009	PubMed	citation	PMID:19649160	pubmed	19649160	create date:2009/08/04 | first author:Guo X
Topography of extracellular matrix mediates vascular morphogenesis and migration speeds in angiogenesis.	/pubmed/19629173	Bauer AL, Jackson TL, Jiang Y.	PLoS Comput Biol. 2009 Jul;5(7):e1000445. Epub 2009 Jul 24.	PLoS Comput Biol. 2009	PubMed	citation	PMID:19629173	pubmed	19629173	create date:2009/07/25 | first author:Bauer AL
Cooperativity dominates the genomic organization of p53-response elements: a mechanistic view.	/pubmed/19629163	Pan Y, Nussinov R.	PLoS Comput Biol. 2009 Jul;5(7):e1000448. Epub 2009 Jul 24.	PLoS Comput Biol. 2009	PubMed	citation	PMID:19629163	pubmed	19629163	create date:2009/07/25 | first author:Pan Y
Power efficiency of outer hair cell somatic electromotility.	/pubmed/19629162	Rabbitt RD, Clifford S, Breneman KD, Farrell B, Brownell WE.	PLoS Comput Biol. 2009 Jul;5(7):e1000444. Epub 2009 Jul 24.	PLoS Comput Biol. 2009	PubMed	citation	PMID:19629162	pubmed	19629162	create date:2009/07/25 | first author:Rabbitt RD
Stem cell proliferation and quiescence--two sides of the same coin.	/pubmed/19629161	Glauche I, Moore K, Thielecke L, Horn K, Loeffler M, Roeder I.	PLoS Comput Biol. 2009 Jul;5(7):e1000447. Epub 2009 Jul 24.	PLoS Comput Biol. 2009	PubMed	citation	PMID:19629161	pubmed	19629161	create date:2009/07/25 | first author:Glauche I
Identification of a kinase profile that predicts chromosome damage induced by small molecule kinase inhibitors.	/pubmed/19629159	Olaharski AJ, Gonzaludo N, Bitter H, Goldstein D, Kirchner S, Uppal H, Kolaja K.	PLoS Comput Biol. 2009 Jul;5(7):e1000446. Epub 2009 Jul 24.	PLoS Comput Biol. 2009	PubMed	citation	PMID:19629159	pubmed	19629159	create date:2009/07/25 | first author:Olaharski AJ
Harvesting candidate genes responsible for serious adverse drug reactions from a chemical-protein interactome.	/pubmed/19629158	Yang L, Chen J, He L.	PLoS Comput Biol. 2009 Jul;5(7):e1000441. Epub 2009 Jul 24.	PLoS Comput Biol. 2009	PubMed	citation	PMID:19629158	pubmed	19629158	create date:2009/07/25 | first author:Yang L
Identification of a topological characteristic responsible for the biological robustness of regulatory networks.	/pubmed/19629157	Wu Y, Zhang X, Yu J, Ouyang Q.	PLoS Comput Biol. 2009 Jul;5(7):e1000442. Epub 2009 Jul 24.	PLoS Comput Biol. 2009	PubMed	citation	PMID:19629157	pubmed	19629157	create date:2009/07/25 | first author:Wu Y
PoreWalker: a novel tool for the identification and characterization of channels in transmembrane proteins from their three-dimensional structure.	/pubmed/19609355	Pellegrini-Calace M, Maiwald T, Thornton JM.	PLoS Comput Biol. 2009 Jul;5(7):e1000440. Epub 2009 Jul 17.	PLoS Comput Biol. 2009	PubMed	citation	PMID:19609355	pubmed	19609355	create date:2009/07/18 | first author:Pellegrini-Calace M
A neural computational model of incentive salience.	/pubmed/19609350	Zhang J, Berridge KC, Tindell AJ, Smith KS, Aldridge JW.	PLoS Comput Biol. 2009 Jul;5(7):e1000437. Epub 2009 Jul 17.	PLoS Comput Biol. 2009	PubMed	citation	PMID:19609350	pubmed	19609350	create date:2009/07/18 | first author:Zhang J
Computational analysis of viscoelastic properties of crosslinked actin networks.	/pubmed/19609348	Kim T, Hwang W, Lee H, Kamm RD.	PLoS Comput Biol. 2009 Jul;5(7):e1000439. Epub 2009 Jul 17.	PLoS Comput Biol. 2009	PubMed	citation	PMID:19609348	pubmed	19609348	create date:2009/07/18 | first author:Kim T
The natural statistics of audiovisual speech.	/pubmed/19609344	Chandrasekaran C, Trubanova A, Stillittano S, Caplier A, Ghazanfar AA.	PLoS Comput Biol. 2009 Jul;5(7):e1000436. Epub 2009 Jul 17.	PLoS Comput Biol. 2009	PubMed	citation	PMID:19609344	pubmed	19609344	create date:2009/07/18 | first author:Chandrasekaran C
Movement timing and invariance arise from several geometries.	/pubmed/19593380	Bennequin D, Fuchs R, Berthoz A, Flash T.	PLoS Comput Biol. 2009 Jul;5(7):e1000426. Epub 2009 Jul 10.	PLoS Comput Biol. 2009	PubMed	citation	PMID:19593380	pubmed	19593380	create date:2009/07/14 | first author:Bennequin D
Relating neuronal firing patterns to functional differentiation of cerebral cortex.	/pubmed/19593378	Shinomoto S, Kim H, Shimokawa T, Matsuno N, Funahashi S, Shima K, Fujita I, Tamura H, Doi T, Kawano K, Inaba N, Fukushima K, Kurkin S, Kurata K, Taira M, Tsutsui K, Komatsu H, Ogawa T, Koida K, Tanji J, Toyama K.	PLoS Comput Biol. 2009 Jul;5(7):e1000433. Epub 2009 Jul 10.	PLoS Comput Biol. 2009	PubMed	citation	PMID:19593378	pubmed	19593378	create date:2009/07/14 | first author:Shinomoto S
Computational fragment-based binding site identification by ligand competitive saturation.	/pubmed/19593374	Guvench O, MacKerell AD Jr.	PLoS Comput Biol. 2009 Jul;5(7):e1000435. Epub 2009 Jul 10.	PLoS Comput Biol. 2009	PubMed	citation	PMID:19593374	pubmed	19593374	create date:2009/07/14 | first author:Guvench O
Integrating sequencing technologies in personal genomics: optimal low cost reconstruction of structural variants.	/pubmed/19593373	Du J, Bjornson RD, Zhang ZD, Kong Y, Snyder M, Gerstein MB.	PLoS Comput Biol. 2009 Jul;5(7):e1000432. Epub 2009 Jul 10.	PLoS Comput Biol. 2009	PubMed	citation	PMID:19593373	pubmed	19593373	create date:2009/07/14 | first author:Du J
Bistable perception modeled as competing stochastic integrations at two levels.	/pubmed/19593372	Gigante G, Mattia M, Braun J, Del Giudice P.	PLoS Comput Biol. 2009 Jul;5(7):e1000430. Epub 2009 Jul 10.	PLoS Comput Biol. 2009	PubMed	citation	PMID:19593372	pubmed	19593372	create date:2009/07/14 | first author:Gigante G
Dynamic modeling of vaccinating behavior as a function of individual beliefs.	/pubmed/19593365	Coelho FC, Codeço CT.	PLoS Comput Biol. 2009 Jul;5(7):e1000425. Epub 2009 Jul 10.	PLoS Comput Biol. 2009	PubMed	citation	PMID:19593365	pubmed	19593365	create date:2009/07/14 | first author:Coelho FC
Analysis of the free-energy surface of proteins from reversible folding simulations.	/pubmed/19593364	Allen LR, Krivov SV, Paci E.	PLoS Comput Biol. 2009 Jul;5(7):e1000428. Epub 2009 Jul 10.	PLoS Comput Biol. 2009	PubMed	citation	PMID:19593364	pubmed	19593364	create date:2009/07/14 | first author:Allen LR
An experimental and computational study of the effect of ActA polarity on the speed of Listeria monocytogenes actin-based motility.	/pubmed/19593363	Rafelski SM, Alberts JB, Odell GM.	PLoS Comput Biol. 2009 Jul;5(7):e1000434. Epub 2009 Jul 10.	PLoS Comput Biol. 2009	PubMed	citation	PMID:19593363	pubmed	19593363	create date:2009/07/14 | first author:Rafelski SM
Predicting the distribution of spiral waves from cell properties in a developmental-path model of Dictyostelium pattern formation.	/pubmed/19593362	Geberth D, Hütt MT.	PLoS Comput Biol. 2009 Jul;5(7):e1000422. Epub 2009 Jul 10.	PLoS Comput Biol. 2009	PubMed	citation	PMID:19593362	pubmed	19593362	create date:2009/07/14 | first author:Geberth D
The Gene Ontology's Reference Genome Project: a unified framework for functional annotation across species.	/pubmed/19578431	Reference Genome Group of the Gene Ontology Consortium.	PLoS Comput Biol. 2009 Jul;5(7):e1000431. Epub 2009 Jul 3.	PLoS Comput Biol. 2009	PubMed	citation	PMID:19578431	pubmed	19578431	create date:2009/07/07 | first author:Reference Genome Group of the Gene Ontology Consortium
What a plant sounds like: the statistics of vegetation echoes as received by echolocating bats.	/pubmed/19578430	Yovel Y, Stilz P, Franz MO, Boonman A, Schnitzler HU.	PLoS Comput Biol. 2009 Jul;5(7):e1000429. Epub 2009 Jul 3.	PLoS Comput Biol. 2009	PubMed	citation	PMID:19578430	pubmed	19578430	create date:2009/07/07 | first author:Yovel Y
A compact representation of drawing movements with sequences of parabolic primitives.	/pubmed/19578429	Polyakov F, Drori R, Ben-Shaul Y, Abeles M, Flash T.	PLoS Comput Biol. 2009 Jul;5(7):e1000427. Epub 2009 Jul 3.	PLoS Comput Biol. 2009	PubMed	citation	PMID:19578429	pubmed	19578429	create date:2009/07/07 | first author:Polyakov F
Drug discovery using chemical systems biology: repositioning the safe medicine Comtan to treat multi-drug and extensively drug resistant tuberculosis.	/pubmed/19578428	Kinnings SL, Liu N, Buchmeier N, Tonge PJ, Xie L, Bourne PE.	PLoS Comput Biol. 2009 Jul;5(7):e1000423. Epub 2009 Jul 3.	PLoS Comput Biol. 2009	PubMed	citation	PMID:19578428	pubmed	19578428	create date:2009/07/07 | first author:Kinnings SL
Investigating the conformational stability of prion strains through a kinetic replication model.	/pubmed/19578427	Zampieri M, Legname G, Altafini C.	PLoS Comput Biol. 2009 Jul;5(7):e1000420. Epub 2009 Jul 3.	PLoS Comput Biol. 2009	PubMed	citation	PMID:19578427	pubmed	19578427	create date:2009/07/07 | first author:Zampieri M
What is stochastic resonance? Definitions, misconceptions, debates, and its relevance to biology.	/pubmed/19562010	McDonnell MD, Abbott D.	PLoS Comput Biol. 2009 May;5(5):e1000348. Epub 2009 May 29. Review.	PLoS Comput Biol. 2009	PubMed	citation	PMID:19562010	pubmed	19562010	create date:2009/06/30 | first author:McDonnell MD
Optimal control predicts human performance on objects with internal degrees of freedom.	/pubmed/19557193	Nagengast AJ, Braun DA, Wolpert DM.	PLoS Comput Biol. 2009 Jun;5(6):e1000419. Epub 2009 Jun 26.	PLoS Comput Biol. 2009	PubMed	citation	PMID:19557193	pubmed	19557193	create date:2009/06/27 | first author:Nagengast AJ
Quantitative analysis of mechanisms that govern red blood cell age structure and dynamics during anaemia.	/pubmed/19557192	Savill NJ, Chadwick W, Reece SE.	PLoS Comput Biol. 2009 Jun;5(6):e1000416. Epub 2009 Jun 26.	PLoS Comput Biol. 2009	PubMed	citation	PMID:19557192	pubmed	19557192	create date:2009/06/27 | first author:Savill NJ
Exploring the free energy landscape: from dynamics to networks and back.	/pubmed/19557191	Prada-Gracia D, Gómez-Gardeñes J, Echenique P, Falo F.	PLoS Comput Biol. 2009 Jun;5(6):e1000415. Epub 2009 Jun 26.	PLoS Comput Biol. 2009	PubMed	citation	PMID:19557191	pubmed	19557191	create date:2009/06/27 | first author:Prada-Gracia D
The need for centralization of computational biology resources.	/pubmed/19557184	Lewitter F, Rebhan M, Richter B, Sexton D.	PLoS Comput Biol. 2009 Jun;5(6):e1000372. Epub 2009 Jun 26. No abstract available.	PLoS Comput Biol. 2009	PubMed	citation	PMID:19557184	pubmed	19557184	create date:2009/06/27 | first author:Lewitter F
Maximum-likelihood model averaging to profile clustering of site types across discrete linear sequences.	/pubmed/19557160	Zhang Z, Townsend JP.	PLoS Comput Biol. 2009 Jun;5(6):e1000421. Epub 2009 Jun 26.	PLoS Comput Biol. 2009	PubMed	citation	PMID:19557160	pubmed	19557160	create date:2009/06/27 | first author:Zhang Z
Managing and analyzing next-generation sequence data.	/pubmed/19557125	Richter BG, Sexton DP.	PLoS Comput Biol. 2009 Jun;5(6):e1000369. Epub 2009 Jun 26. No abstract available.	PLoS Comput Biol. 2009	PubMed	citation	PMID:19557125	pubmed	19557125	create date:2009/06/27 | first author:Richter BG
Establishing a successful bioinformatics core facility team.	/pubmed/19557124	Lewitter F, Rebhan M.	PLoS Comput Biol. 2009 Jun;5(6):e1000368. Epub 2009 Jun 26. No abstract available.	PLoS Comput Biol. 2009	PubMed	citation	PMID:19557124	pubmed	19557124	create date:2009/06/27 | first author:Lewitter F
Global prediction of tissue-specific gene expression and context-dependent gene networks in Caenorhabditis elegans.	/pubmed/19543383	Chikina MD, Huttenhower C, Murphy CT, Troyanskaya OG.	PLoS Comput Biol. 2009 Jun;5(6):e1000417. Epub 2009 Jun 19.	PLoS Comput Biol. 2009	PubMed	citation	PMID:19543383	pubmed	19543383	create date:2009/06/23 | first author:Chikina MD
Taking the lag out of jet lag through model-based schedule design.	/pubmed/19543382	Dean DA 2nd, Forger DB, Klerman EB.	PLoS Comput Biol. 2009 Jun;5(6):e1000418. Epub 2009 Jun 19.	PLoS Comput Biol. 2009	PubMed	citation	PMID:19543382	pubmed	19543382	create date:2009/06/23 | first author:Dean DA 2nd
A probabilistic model of RNA conformational space.	/pubmed/19543381	Frellsen J, Moltke I, Thiim M, Mardia KV, Ferkinghoff-Borg J, Hamelryck T.	PLoS Comput Biol. 2009 Jun;5(6):e1000406. Epub 2009 Jun 19.	PLoS Comput Biol. 2009	PubMed	citation	PMID:19543381	pubmed	19543381	create date:2009/06/23 | first author:Frellsen J
Identification of yeast transcriptional regulation networks using multivariate random forests.	/pubmed/19543377	Xiao Y, Segal MR.	PLoS Comput Biol. 2009 Jun;5(6):e1000414. Epub 2009 Jun 19.	PLoS Comput Biol. 2009	PubMed	citation	PMID:19543377	pubmed	19543377	create date:2009/06/23 | first author:Xiao Y
Active dendrites enhance neuronal dynamic range.	/pubmed/19521531	Gollo LL, Kinouchi O, Copelli M.	PLoS Comput Biol. 2009 Jun;5(6):e1000402. Epub 2009 Jun 12.	PLoS Comput Biol. 2009	PubMed	citation	PMID:19521531	pubmed	19521531	create date:2009/06/13 | first author:Gollo LL
Directed mammalian gene regulatory networks using expression and comparative genomic hybridization microarray data from radiation hybrids.	/pubmed/19521529	Ahn S, Wang RT, Park CC, Lin A, Leahy RM, Lange K, Smith DJ.	PLoS Comput Biol. 2009 Jun;5(6):e1000407. Epub 2009 Jun 12.	PLoS Comput Biol. 2009	PubMed	citation	PMID:19521529	pubmed	19521529	create date:2009/06/13 | first author:Ahn S
Understanding the adaptive growth strategy of Lactobacillus plantarum by in silico optimisation.	/pubmed/19521528	Teusink B, Wiersma A, Jacobs L, Notebaart RA, Smid EJ.	PLoS Comput Biol. 2009 Jun;5(6):e1000410. Epub 2009 Jun 12.	PLoS Comput Biol. 2009	PubMed	citation	PMID:19521528	pubmed	19521528	create date:2009/06/13 | first author:Teusink B
Spatio-temporal dynamics of yeast mitochondrial biogenesis: transcriptional and post-transcriptional mRNA oscillatory modules.	/pubmed/19521515	Lelandais G, Saint-Georges Y, Geneix C, Al-Shikhley L, Dujardin G, Jacq C.	PLoS Comput Biol. 2009 Jun;5(6):e1000409. Epub 2009 Jun 12.	PLoS Comput Biol. 2009	PubMed	citation	PMID:19521515	pubmed	19521515	create date:2009/06/13 | first author:Lelandais G
Title	URL	Description	Details	ShortDetails	Resource	Type	Identifiers	Db	EntrezUID	Properties
The dynamics of T-cell receptor repertoire diversity following thymus transplantation for DiGeorge anomaly.	/pubmed/19521511	Ciupe SM, Devlin BH, Markert ML, Kepler TB.	PLoS Comput Biol. 2009 Jun;5(6):e1000396. Epub 2009 Jun 12.	PLoS Comput Biol. 2009	PubMed	citation	PMID:19521511	pubmed	19521511	create date:2009/06/13 | first author:Ciupe SM
Integrated assessment of genomic correlates of protein evolutionary rate.	/pubmed/19521505	Xia Y, Franzosa EA, Gerstein MB.	PLoS Comput Biol. 2009 Jun;5(6):e1000413. Epub 2009 Jun 12.	PLoS Comput Biol. 2009	PubMed	citation	PMID:19521505	pubmed	19521505	create date:2009/06/13 | first author:Xia Y
Modeling and inferring cleavage patterns in proliferating epithelia.	/pubmed/19521504	Patel AB, Gibson WT, Gibson MC, Nagpal R.	PLoS Comput Biol. 2009 Jun;5(6):e1000412. Epub 2009 Jun 12.	PLoS Comput Biol. 2009	PubMed	citation	PMID:19521504	pubmed	19521504	create date:2009/06/13 | first author:Patel AB
Modeling the impact of lesions in the human brain.	/pubmed/19521503	Alstott J, Breakspear M, Hagmann P, Cammoun L, Sporns O.	PLoS Comput Biol. 2009 Jun;5(6):e1000408. Epub 2009 Jun 12.	PLoS Comput Biol. 2009	PubMed	citation	PMID:19521503	pubmed	19521503	create date:2009/06/13 | first author:Alstott J
SpaK/SpaR two-component system characterized by a structure-driven domain-fusion method and in vitro phosphorylation studies.	/pubmed/19503843	Chakicherla A, Ecale Zhou CL, Dang ML, Rodriguez V, Hansen JN, Zemla A.	PLoS Comput Biol. 2009 Jun;5(6):e1000401. Epub 2009 Jun 5.	PLoS Comput Biol. 2009	PubMed	citation	PMID:19503843	pubmed	19503843	create date:2009/06/09 | first author:Chakicherla A
Integrating statistical predictions and experimental verifications for enhancing protein-chemical interaction predictions in virtual screening.	/pubmed/19503826	Nagamine N, Shirakawa T, Minato Y, Torii K, Kobayashi H, Imoto M, Sakakibara Y.	PLoS Comput Biol. 2009 Jun;5(6):e1000397. Epub 2009 Jun 5.	PLoS Comput Biol. 2009	PubMed	citation	PMID:19503826	pubmed	19503826	create date:2009/06/09 | first author:Nagamine N
Information flow analysis of interactome networks.	/pubmed/19503817	Missiuro PV, Liu K, Zou L, Ross BC, Zhao G, Liu JS, Ge H.	PLoS Comput Biol. 2009 Apr;5(4):e1000350. Epub 2009 Apr 10.	PLoS Comput Biol. 2009	PubMed	citation	PMID:19503817	pubmed	19503817	create date:2009/06/09 | first author:Missiuro PV
Recurrent network models for perfect temporal integration of fluctuating correlated inputs.	/pubmed/19503816	Okamoto H, Fukai T.	PLoS Comput Biol. 2009 Jun;5(6):e1000404. Epub 2009 Jun 5.	PLoS Comput Biol. 2009	PubMed	citation	PMID:19503816	pubmed	19503816	create date:2009/06/09 | first author:Okamoto H
FINDSITE: a threading-based approach to ligand homology modeling.	/pubmed/19503616	Brylinski M, Skolnick J.	PLoS Comput Biol. 2009 Jun;5(6):e1000405. Epub 2009 Jun 5.	PLoS Comput Biol. 2009	PubMed	citation	PMID:19503616	pubmed	19503616	create date:2009/06/09 | first author:Brylinski M
Functional states of the genome-scale Escherichia coli transcriptional regulatory system.	/pubmed/19503608	Gianchandani EP, Joyce AR, Palsson BØ, Papin JA.	PLoS Comput Biol. 2009 Jun;5(6):e1000403. Epub 2009 Jun 5.	PLoS Comput Biol. 2009	PubMed	citation	PMID:19503608	pubmed	19503608	create date:2009/06/09 | first author:Gianchandani EP
The voice of bats: how greater mouse-eared bats recognize individuals based on their echolocation calls.	/pubmed/19503606	Yovel Y, Melcon ML, Franz MO, Denzinger A, Schnitzler HU.	PLoS Comput Biol. 2009 Jun;5(6):e1000400. Epub 2009 Jun 5.	PLoS Comput Biol. 2009	PubMed	citation	PMID:19503606	pubmed	19503606	create date:2009/06/09 | first author:Yovel Y
The effect of ongoing exposure dynamics in dose response relationships.	/pubmed/19503605	Pujol JM, Eisenberg JE, Haas CN, Koopman JS.	PLoS Comput Biol. 2009 Jun;5(6):e1000399. Epub 2009 Jun 5.	PLoS Comput Biol. 2009	PubMed	citation	PMID:19503605	pubmed	19503605	create date:2009/06/09 | first author:Pujol JM
Brain anatomical network and intelligence.	/pubmed/19492086	Li Y, Liu Y, Li J, Qin W, Li K, Yu C, Jiang T.	PLoS Comput Biol. 2009 May;5(5):e1000395. Epub 2009 May 29.	PLoS Comput Biol. 2009	PubMed	citation	PMID:19492086	pubmed	19492086	create date:2009/06/06 | first author:Li Y
Getting started in computational mass spectrometry-based proteomics.	/pubmed/19492072	Vitek O.	PLoS Comput Biol. 2009 May;5(5):e1000366. Epub 2009 May 29. No abstract available.	PLoS Comput Biol. 2009	PubMed	citation	PMID:19492072	pubmed	19492072	create date:2009/06/06 | first author:Vitek O
Fast statistical alignment.	/pubmed/19478997	Bradley RK, Roberts A, Smoot M, Juvekar S, Do J, Dewey C, Holmes I, Pachter L.	PLoS Comput Biol. 2009 May;5(5):e1000392. Epub 2009 May 29.	PLoS Comput Biol. 2009	PubMed	citation	PMID:19478997	pubmed	19478997	create date:2009/05/30 | first author:Bradley RK
A correspondence between solution-state dynamics of an individual protein and the sequence and conformational diversity of its family.	/pubmed/19478996	Friedland GD, Lakomek NA, Griesinger C, Meiler J, Kortemme T.	PLoS Comput Biol. 2009 May;5(5):e1000393. Epub 2009 May 29.	PLoS Comput Biol. 2009	PubMed	citation	PMID:19478996	pubmed	19478996	create date:2009/05/30 | first author:Friedland GD
Structural adaptation and heterogeneity of normal and tumor microvascular networks.	/pubmed/19478883	Pries AR, Cornelissen AJ, Sloot AA, Hinkeldey M, Dreher MR, Höpfner M, Dewhirst MW, Secomb TW.	PLoS Comput Biol. 2009 May;5(5):e1000394. Epub 2009 May 29.	PLoS Comput Biol. 2009	PubMed	citation	PMID:19478883	pubmed	19478883	create date:2009/05/30 | first author:Pries AR
BioLINK special interest group session on the future of scientific publishing.	/pubmed/19478879	Markel S.	PLoS Comput Biol. 2009 May;5(5):e1000398. Epub 2009 May 29. No abstract available.	PLoS Comput Biol. 2009	PubMed	citation	PMID:19478879	pubmed	19478879	create date:2009/05/30 | first author:Markel S
Hypergraphs and cellular networks.	/pubmed/19478865	Klamt S, Haus UU, Theis F.	PLoS Comput Biol. 2009 May;5(5):e1000385. Epub 2009 May 29. No abstract available.	PLoS Comput Biol. 2009	PubMed	citation	PMID:19478865	pubmed	19478865	create date:2009/05/30 | first author:Klamt S
Computational models of the Notch network elucidate mechanisms of context-dependent signaling.	/pubmed/19468305	Agrawal S, Archer C, Schaffer DV.	PLoS Comput Biol. 2009 May;5(5):e1000390. Epub 2009 May 22.	PLoS Comput Biol. 2009	PubMed	citation	PMID:19468305	pubmed	19468305	create date:2009/05/27 | first author:Agrawal S
How to get the most out of your curation effort.	/pubmed/19461884	Rzhetsky A, Shatkay H, Wilbur WJ.	PLoS Comput Biol. 2009 May;5(5):e1000391. Epub 2009 May 22.	PLoS Comput Biol. 2009	PubMed	citation	PMID:19461884	pubmed	19461884	create date:2009/05/23 | first author:Rzhetsky A
SHRiMP: accurate mapping of short color-space reads.	/pubmed/19461883	Rumble SM, Lacroute P, Dalca AV, Fiume M, Sidow A, Brudno M.	PLoS Comput Biol. 2009 May;5(5):e1000386. Epub 2009 May 22.	PLoS Comput Biol. 2009	PubMed	citation	PMID:19461883	pubmed	19461883	create date:2009/05/23 | first author:Rumble SM
Molecular mechanics of the alpha-actinin rod domain: bending, torsional, and extensional behavior.	/pubmed/19436721	Golji J, Collins R, Mofrad MR.	PLoS Comput Biol. 2009 May;5(5):e1000389. Epub 2009 May 15.	PLoS Comput Biol. 2009	PubMed	citation	PMID:19436721	pubmed	19436721	create date:2009/05/14 | first author:Golji J
Drug discovery using chemical systems biology: identification of the protein-ligand binding network to explain the side effects of CETP inhibitors.	/pubmed/19436720	Xie L, Li J, Xie L, Bourne PE.	PLoS Comput Biol. 2009 May;5(5):e1000387. Epub 2009 May 15.	PLoS Comput Biol. 2009	PubMed	citation	PMID:19436720	pubmed	19436720	create date:2009/05/14 | first author:Xie L
Minimum criteria for DNA damage-induced phase advances in circadian rhythms.	/pubmed/19424508	Hong CI, Zámborszky J, Csikász-Nagy A.	PLoS Comput Biol. 2009 May;5(5):e1000384. Epub 2009 May 8.	PLoS Comput Biol. 2009	PubMed	citation	PMID:19424508	pubmed	19424508	create date:2009/05/09 | first author:Hong CI
Smoothing of, and parameter estimation from, noisy biophysical recordings.	/pubmed/19424506	Huys QJ, Paninski L.	PLoS Comput Biol. 2009 May;5(5):e1000379. Epub 2009 May 8.	PLoS Comput Biol. 2009	PubMed	citation	PMID:19424506	pubmed	19424506	create date:2009/05/09 | first author:Huys QJ
Pairwise maximum entropy models for studying large biological systems: when they can work and when they can't.	/pubmed/19424487	Roudi Y, Nirenberg S, Latham PE.	PLoS Comput Biol. 2009 May;5(5):e1000380. Epub 2009 May 8.	PLoS Comput Biol. 2009	PubMed	citation	PMID:19424487	pubmed	19424487	create date:2009/05/09 | first author:Roudi Y
A structure-based approach for detection of thiol oxidoreductases and their catalytic redox-active cysteine residues.	/pubmed/19424433	Marino SM, Gladyshev VN.	PLoS Comput Biol. 2009 May;5(5):e1000383. Epub 2009 May 8.	PLoS Comput Biol. 2009	PubMed	citation	PMID:19424433	pubmed	19424433	create date:2009/05/09 | first author:Marino SM
Differential affinity and catalytic activity of CheZ in E. coli chemotaxis.	/pubmed/19424426	van Albada SB, Ten Wolde PR.	PLoS Comput Biol. 2009 May;5(5):e1000378. Epub 2009 May 8.	PLoS Comput Biol. 2009	PubMed	citation	PMID:19424426	pubmed	19424426	create date:2009/05/09 | first author:van Albada SB
Functional brain networks develop from a local to distributed" organization."	/pubmed/19412534	Fair DA, Cohen AL, Power JD, Dosenbach NU, Church JA, Miezin FM, Schlaggar BL, Petersen SE.	PLoS Comput Biol. 2009 May;5(5):e1000381. Epub 2009 May 1.	PLoS Comput Biol. 2009	PubMed	citation	PMID:19412534	pubmed	19412534	create date:2009/05/05 | first author:Fair DA
A differential wiring analysis of expression data correctly identifies the gene containing the causal mutation.	/pubmed/19412532	Hudson NJ, Reverter A, Dalrymple BP.	PLoS Comput Biol. 2009 May;5(5):e1000382. Epub 2009 May 1.	PLoS Comput Biol. 2009	PubMed	citation	PMID:19412532	pubmed	19412532	create date:2009/05/05 | first author:Hudson NJ
Representation of time-varying stimuli by a network exhibiting oscillations on a faster time scale.	/pubmed/19412531	Shamir M, Ghitza O, Epstein S, Kopell N.	PLoS Comput Biol. 2009 May;5(5):e1000370. Epub 2009 May 1.	PLoS Comput Biol. 2009	PubMed	citation	PMID:19412531	pubmed	19412531	create date:2009/05/05 | first author:Shamir M
Prediction of protein binding regions in disordered proteins.	/pubmed/19412530	Mészáros B, Simon I, Dosztányi Z.	PLoS Comput Biol. 2009 May;5(5):e1000376. Epub 2009 May 1.	PLoS Comput Biol. 2009	PubMed	citation	PMID:19412530	pubmed	19412530	create date:2009/05/05 | first author:Mészáros B
Predictive feedback can account for biphasic responses in the lateral geniculate nucleus.	/pubmed/19412529	Jehee JF, Ballard DH.	PLoS Comput Biol. 2009 May;5(5):e1000373. Epub 2009 May 1.	PLoS Comput Biol. 2009	PubMed	citation	PMID:19412529	pubmed	19412529	create date:2009/05/05 | first author:Jehee JF
Dating the age of the SIV lineages that gave rise to HIV-1 and HIV-2.	/pubmed/19412344	Wertheim JO, Worobey M.	PLoS Comput Biol. 2009 May;5(5):e1000377. Epub 2009 May 1.	PLoS Comput Biol. 2009	PubMed	citation	PMID:19412344	pubmed	19412344	create date:2009/05/05 | first author:Wertheim JO
Systems analysis of bioenergetics and growth of the extreme halophile Halobacterium salinarum.	/pubmed/19401785	Gonzalez O, Gronau S, Pfeiffer F, Mendoza E, Zimmer R, Oesterhelt D.	PLoS Comput Biol. 2009 Apr;5(4):e1000332. Epub 2009 Apr 3.	PLoS Comput Biol. 2009	PubMed	citation	PMID:19401785	pubmed	19401785	create date:2009/04/30 | first author:Gonzalez O
The role of the Frank-Starling law in the transduction of cellular work to whole organ pump function: a computational modeling analysis.	/pubmed/19390615	Niederer SA, Smith NP.	PLoS Comput Biol. 2009 Apr;5(4):e1000371. Epub 2009 Apr 24.	PLoS Comput Biol. 2009	PubMed	citation	PMID:19390615	pubmed	19390615	create date:2009/04/25 | first author:Niederer SA
A structural model of the pore-forming region of the skeletal muscle ryanodine receptor (RyR1).	/pubmed/19390614	Ramachandran S, Serohijos AW, Xu L, Meissner G, Dokholyan NV.	PLoS Comput Biol. 2009 Apr;5(4):e1000367. Epub 2009 Apr 24.	PLoS Comput Biol. 2009	PubMed	citation	PMID:19390614	pubmed	19390614	create date:2009/04/25 | first author:Ramachandran S
Mapping gene associations in human mitochondria using clinical disease phenotypes.	/pubmed/19390613	Scharfe C, Lu HH, Neuenburg JK, Allen EA, Li GC, Klopstock T, Cowan TM, Enns GM, Davis RW.	PLoS Comput Biol. 2009 Apr;5(4):e1000374. Epub 2009 Apr 24.	PLoS Comput Biol. 2009	PubMed	citation	PMID:19390613	pubmed	19390613	create date:2009/04/25 | first author:Scharfe C
Tumor-immune interaction, surgical treatment, and cancer recurrence in a mathematical model of melanoma.	/pubmed/19390606	Eikenberry S, Thalhauser C, Kuang Y.	PLoS Comput Biol. 2009 Apr;5(4):e1000362. Epub 2009 Apr 24.	PLoS Comput Biol. 2009	PubMed	citation	PMID:19390606	pubmed	19390606	create date:2009/04/25 | first author:Eikenberry S
Polymorphism data can reveal the origin of species abundance statistics.	/pubmed/19390605	Maruvka YE, Shnerb NM.	PLoS Comput Biol. 2009 Apr;5(4):e1000359. Epub 2009 Apr 24.	PLoS Comput Biol. 2009	PubMed	citation	PMID:19390605	pubmed	19390605	create date:2009/04/25 | first author:Maruvka YE
Divisive gain modulation with dynamic stimuli in integrate-and-fire neurons.	/pubmed/19390603	Ly C, Doiron B.	PLoS Comput Biol. 2009 Apr;5(4):e1000365. Epub 2009 Apr 24. Erratum in: PLoS Comput Biol. 2009 Jun;5(6). doi: 10.1371/annotation/9c4474f6-e58e-41ea-af4b-090bbb86f474.	PLoS Comput Biol. 2009	PubMed	citation	PMID:19390603	pubmed	19390603	create date:2009/04/25 | first author:Ly C
Webb Miller and Trey Ideker to receive top international bioinformatics awards for 2009 from the International Society for Computational Biology.	/pubmed/19390599	Morrison McKay BJ, Sansom C.	PLoS Comput Biol. 2009 Apr;5(4):e1000375. Epub 2009 Apr 24. No abstract available.	PLoS Comput Biol. 2009	PubMed	citation	PMID:19390599	pubmed	19390599	create date:2009/04/25 | first author:Morrison McKay BJ
Ten simple rules to combine teaching and research.	/pubmed/19390598	Vicens Q, Bourne PE.	PLoS Comput Biol. 2009 Apr;5(4):e1000358. Epub 2009 Apr 24. No abstract available.	PLoS Comput Biol. 2009	PubMed	citation	PMID:19390598	pubmed	19390598	create date:2009/04/25 | first author:Vicens Q
A bipolar clamp mechanism for activation of Jak-family protein tyrosine kinases.	/pubmed/19381268	Barua D, Faeder JR, Haugh JM.	PLoS Comput Biol. 2009 Apr;5(4):e1000364. Epub 2009 Apr 17.	PLoS Comput Biol. 2009	PubMed	citation	PMID:19381268	pubmed	19381268	create date:2009/04/22 | first author:Barua D
Design principles for riboswitch function.	/pubmed/19381267	Beisel CL, Smolke CD.	PLoS Comput Biol. 2009 Apr;5(4):e1000363. Epub 2009 Apr 17.	PLoS Comput Biol. 2009	PubMed	citation	PMID:19381267	pubmed	19381267	create date:2009/04/22 | first author:Beisel CL
Allosteric transitions of supramolecular systems explored by network models: application to chaperonin GroEL.	/pubmed/19381265	Yang Z, Májek P, Bahar I.	PLoS Comput Biol. 2009 Apr;5(4):e1000360. Epub 2009 Apr 17.	PLoS Comput Biol. 2009	PubMed	citation	PMID:19381265	pubmed	19381265	create date:2009/04/22 | first author:Yang Z
Inferring stabilizing mutations from protein phylogenies: application to influenza hemagglutinin.	/pubmed/19381264	Bloom JD, Glassman MJ.	PLoS Comput Biol. 2009 Apr;5(4):e1000349. Epub 2009 Apr 17.	PLoS Comput Biol. 2009	PubMed	citation	PMID:19381264	pubmed	19381264	create date:2009/04/22 | first author:Bloom JD
Adventures in semantic publishing: exemplar semantic enhancements of a research article.	/pubmed/19381256	Shotton D, Portwin K, Klyne G, Miles A.	PLoS Comput Biol. 2009 Apr;5(4):e1000361. Epub 2009 Apr 17.	PLoS Comput Biol. 2009	PubMed	citation	PMID:19381256	pubmed	19381256	create date:2009/04/22 | first author:Shotton D
Dissociating variability and effort as determinants of coordination.	/pubmed/19360132	O'Sullivan I, Burdet E, Diedrichsen J.	PLoS Comput Biol. 2009 Apr;5(4):e1000345. Epub 2009 Apr 10.	PLoS Comput Biol. 2009	PubMed	citation	PMID:19360132	pubmed	19360132	create date:2009/04/11 | first author:O'Sullivan I
Title	URL	Description	Details	ShortDetails	Resource	Type	Identifiers	Db	EntrezUID	Properties
Towards prediction of metabolic products of polyketide synthases: an in silico analysis.	/pubmed/19360130	Yadav G, Gokhale RS, Mohanty D.	PLoS Comput Biol. 2009 Apr;5(4):e1000351. Epub 2009 Apr 10.	PLoS Comput Biol. 2009	PubMed	citation	PMID:19360130	pubmed	19360130	create date:2009/04/11 | first author:Yadav G
Statistical methods for detecting differentially abundant features in clinical metagenomic samples.	/pubmed/19360128	White JR, Nagarajan N, Pop M.	PLoS Comput Biol. 2009 Apr;5(4):e1000352. Epub 2009 Apr 10.	PLoS Comput Biol. 2009	PubMed	citation	PMID:19360128	pubmed	19360128	create date:2009/04/11 | first author:White JR
The role of environmental transmission in recurrent avian influenza epidemics.	/pubmed/19360126	Breban R, Drake JM, Stallknecht DE, Rohani P.	PLoS Comput Biol. 2009 Apr;5(4):e1000346. Epub 2009 Apr 10.	PLoS Comput Biol. 2009	PubMed	citation	PMID:19360126	pubmed	19360126	create date:2009/04/11 | first author:Breban R
Estimating the location and spatial extent of a covert anthrax release.	/pubmed/19360099	Legrand J, Egan JR, Hall IM, Cauchemez S, Leach S, Ferguson NM.	PLoS Comput Biol. 2009 Jan;5(1):e1000356. Epub 2009 Apr 10.	PLoS Comput Biol. 2009	PubMed	citation	PMID:19360099	pubmed	19360099	create date:2009/04/11 | first author:Legrand J
Amyloidogenesis abolished by proline substitutions but enhanced by lipid binding.	/pubmed/19360098	Jiang P, Xu W, Mu Y.	PLoS Comput Biol. 2009 Apr;5(4):e1000357. Epub 2009 Apr 10.	PLoS Comput Biol. 2009	PubMed	citation	PMID:19360098	pubmed	19360098	create date:2009/04/11 | first author:Jiang P
Predicting phenotypic diversity and the underlying quantitative molecular transitions.	/pubmed/19360093	Giurumescu CA, Sternberg PW, Asthagiri AR.	PLoS Comput Biol. 2009 Apr;5(4):e1000354. Epub 2009 Apr 10.	PLoS Comput Biol. 2009	PubMed	citation	PMID:19360093	pubmed	19360093	create date:2009/04/11 | first author:Giurumescu CA
A dynamic network approach for the study of human phenotypes.	/pubmed/19360091	Hidalgo CA, Blumm N, Barabási AL, Christakis NA.	PLoS Comput Biol. 2009 Apr;5(4):e1000353. Epub 2009 Apr 10.	PLoS Comput Biol. 2009	PubMed	citation	PMID:19360091	pubmed	19360091	create date:2009/04/11 | first author:Hidalgo CA
An analytically solvable model for rapid evolution of modular structure.	/pubmed/19360090	Kashtan N, Mayo AE, Kalisky T, Alon U.	PLoS Comput Biol. 2009 Apr;5(4):e1000355. Epub 2009 Apr 10.	PLoS Comput Biol. 2009	PubMed	citation	PMID:19360090	pubmed	19360090	create date:2009/04/11 | first author:Kashtan N
Probing the flexibility of large conformational changes in protein structures through local perturbations.	/pubmed/19343225	Ho BK, Agard DA.	PLoS Comput Biol. 2009 Apr;5(4):e1000343. Epub 2009 Apr 3.	PLoS Comput Biol. 2009	PubMed	citation	PMID:19343225	pubmed	19343225	create date:2009/04/04 | first author:Ho BK
Genome-wide functional divergence after the symbiosis of proteobacteria with insects unraveled through a novel computational approach.	/pubmed/19343224	Toft C, Williams TA, Fares MA.	PLoS Comput Biol. 2009 Apr;5(4):e1000344. Epub 2009 Apr 3.	PLoS Comput Biol. 2009	PubMed	citation	PMID:19343224	pubmed	19343224	create date:2009/04/04 | first author:Toft C
Maximal extraction of biological information from genetic interaction data.	/pubmed/19343223	Carter GW, Galas DJ, Galitski T.	PLoS Comput Biol. 2009 Apr;5(4):e1000347. Epub 2009 Apr 3.	PLoS Comput Biol. 2009	PubMed	citation	PMID:19343223	pubmed	19343223	create date:2009/04/04 | first author:Carter GW
Spontaneous local gamma oscillation selectively enhances neural network responsiveness.	/pubmed/19343222	Paik SB, Kumar T, Glaser DA.	PLoS Comput Biol. 2009 Mar;5(3):e1000342. Epub 2009 Apr 3.	PLoS Comput Biol. 2009	PubMed	citation	PMID:19343222	pubmed	19343222	create date:2009/04/04 | first author:Paik SB
From nonspecific DNA-protein encounter complexes to the prediction of DNA-protein interactions.	/pubmed/19343221	Gao M, Skolnick J.	PLoS Comput Biol. 2009 Mar;5(3):e1000341. Epub 2009 Apr 3.	PLoS Comput Biol. 2009	PubMed	citation	PMID:19343221	pubmed	19343221	create date:2009/04/04 | first author:Gao M
The homeostasis of Plasmodium falciparum-infected red blood cells.	/pubmed/19343220	Mauritz JM, Esposito A, Ginsburg H, Kaminski CF, Tiffert T, Lew VL.	PLoS Comput Biol. 2009 Apr;5(4):e1000339. Epub 2009 Apr 3.	PLoS Comput Biol. 2009	PubMed	citation	PMID:19343220	pubmed	19343220	create date:2009/04/04 | first author:Mauritz JM
Discovering cis-regulatory RNAs in Shewanella genomes by Support Vector Machines.	/pubmed/19343219	Xu X, Ji Y, Stormo GD.	PLoS Comput Biol. 2009 Apr;5(4):e1000338. Epub 2009 Apr 3.	PLoS Comput Biol. 2009	PubMed	citation	PMID:19343219	pubmed	19343219	create date:2009/04/04 | first author:Xu X
Natural image coding in V1: how much use is orientation selectivity?	/pubmed/19343216	Eichhorn J, Sinz F, Bethge M.	PLoS Comput Biol. 2009 Apr;5(4):e1000336. Epub 2009 Apr 3.	PLoS Comput Biol. 2009	PubMed	citation	PMID:19343216	pubmed	19343216	create date:2009/04/04 | first author:Eichhorn J
Evolutionary epidemiology of drug-resistance in space.	/pubmed/19343211	Débarre F, Lenormand T, Gandon S.	PLoS Comput Biol. 2009 Apr;5(4):e1000337. Epub 2009 Apr 3.	PLoS Comput Biol. 2009	PubMed	citation	PMID:19343211	pubmed	19343211	create date:2009/04/04 | first author:Débarre F
Fuzzy logic analysis of kinase pathway crosstalk in TNF/EGF/insulin-induced signaling.	/pubmed/19343194	Aldridge BB, Saez-Rodriguez J, Muhlich JL, Sorger PK, Lauffenburger DA.	PLoS Comput Biol. 2009 Apr;5(4):e1000340. Epub 2009 Apr 3.	PLoS Comput Biol. 2009	PubMed	citation	PMID:19343194	pubmed	19343194	create date:2009/04/04 | first author:Aldridge BB
A proposal for a coordinated effort for the determination of brainwide neuroanatomical connectivity in model organisms at a mesoscopic scale.	/pubmed/19325892	Bohland JW, Wu C, Barbas H, Bokil H, Bota M, Breiter HC, Cline HT, Doyle JC, Freed PJ, Greenspan RJ, Haber SN, Hawrylycz M, Herrera DG, Hilgetag CC, Huang ZJ, Jones A, Jones EG, Karten HJ, Kleinfeld D, Kötter R, Lester HA, Lin JM, et al.	PLoS Comput Biol. 2009 Mar;5(3):e1000334. Epub 2009 Mar 27.	PLoS Comput Biol. 2009	PubMed	citation	PMID:19325892	pubmed	19325892	create date:2009/03/28 | first author:Bohland JW
Cross-over between discrete and continuous protein structure space: insights into automatic classification and networks of protein structures.	/pubmed/19325884	Pascual-García A, Abia D, Ortiz AR, Bastolla U.	PLoS Comput Biol. 2009 Mar;5(3):e1000331. Epub 2009 Mar 27.	PLoS Comput Biol. 2009	PubMed	citation	PMID:19325884	pubmed	19325884	create date:2009/03/28 | first author:Pascual-García A
BETASCAN: probable beta-amyloids identified by pairwise probabilistic analysis.	/pubmed/19325876	Bryan AW Jr, Menke M, Cowen LJ, Lindquist SL, Berger B.	PLoS Comput Biol. 2009 Mar;5(3):e1000333. Epub 2009 Mar 27.	PLoS Comput Biol. 2009	PubMed	citation	PMID:19325876	pubmed	19325876	create date:2009/03/28 | first author:Bryan AW Jr
Estimation of thalamocortical and intracortical network models from joint thalamic single-electrode and cortical laminar-electrode recordings in the rat barrel system.	/pubmed/19325875	Blomquist P, Devor A, Indahl UG, Ulbert I, Einevoll GT, Dale AM.	PLoS Comput Biol. 2009 Mar;5(3):e1000328. Epub 2009 Mar 27.	PLoS Comput Biol. 2009	PubMed	citation	PMID:19325875	pubmed	19325875	create date:2009/03/28 | first author:Blomquist P
Biomedical discovery acceleration, with applications to craniofacial development.	/pubmed/19325874	Leach SM, Tipney H, Feng W, Baumgartner WA, Kasliwal P, Schuyler RP, Williams T, Spritz RA, Hunter L.	PLoS Comput Biol. 2009 Mar;5(3):e1000215. Epub 2009 Mar 27.	PLoS Comput Biol. 2009	PubMed	citation	PMID:19325874	pubmed	19325874	create date:2009/03/28 | first author:Leach SM
Hypertrophy and/or Hyperplasia: Dynamics of Adipose Tissue Growth.	/pubmed/19325873	Jo J, Gavrilova O, Pack S, Jou W, Mullen S, Sumner AE, Cushman SW, Periwal V.	PLoS Comput Biol. 2009 Mar;5(3):e1000324. Epub 2009 Mar 27.	PLoS Comput Biol. 2009	PubMed	citation	PMID:19325873	pubmed	19325873	create date:2009/03/28 | first author:Jo J
I look in your eyes	honey": internal face features induce spatial frequency preference for human face processing."	/pubmed/19325870	Keil MS.	PLoS Comput Biol. 2009 Mar;5(3):e1000329. Epub 2009 Mar 27.	PLoS Comput Biol. 2009	PubMed	citation	PMID:19325870	pubmed	19325870	create date:2009/03/28 | first author:Keil MS
Accurate prediction of peptide binding sites on protein surfaces.	/pubmed/19325869	Petsalaki E, Stark A, García-Urdiales E, Russell RB.	PLoS Comput Biol. 2009 Mar;5(3):e1000335. Epub 2009 Mar 27.	PLoS Comput Biol. 2009	PubMed	citation	PMID:19325869	pubmed	19325869	create date:2009/03/28 | first author:Petsalaki E
Directing experimental biology: a case study in mitochondrial biogenesis.	/pubmed/19300515	Hibbs MA, Myers CL, Huttenhower C, Hess DC, Li K, Caudy AA, Troyanskaya OG.	PLoS Comput Biol. 2009 Mar;5(3):e1000322. Epub 2009 Mar 20.	PLoS Comput Biol. 2009	PubMed	citation	PMID:19300515	pubmed	19300515	create date:2009/03/21 | first author:Hibbs MA
Positional information generated by spatially distributed signaling cascades.	/pubmed/19300504	Muñoz-García J, Neufeld Z, Kholodenko BN.	PLoS Comput Biol. 2009 Mar;5(3):e1000330. Epub 2009 Mar 20.	PLoS Comput Biol. 2009	PubMed	citation	PMID:19300504	pubmed	19300504	create date:2009/03/21 | first author:Muñoz-García J
A systems approach uncovers restrictions for signal interactions regulating genome-wide responses to nutritional cues in Arabidopsis.	/pubmed/19300494	Krouk G, Tranchina D, Lejay L, Cruikshank AA, Shasha D, Coruzzi GM, Gutiérrez RA.	PLoS Comput Biol. 2009 Mar;5(3):e1000326. Epub 2009 Mar 20.	PLoS Comput Biol. 2009	PubMed	citation	PMID:19300494	pubmed	19300494	create date:2009/03/21 | first author:Krouk G
Ras conformational switching: simulating nucleotide-dependent conformational transitions with accelerated molecular dynamics.	/pubmed/19300489	Grant BJ, Gorfe AA, McCammon JA.	PLoS Comput Biol. 2009 Mar;5(3):e1000325. Epub 2009 Mar 20.	PLoS Comput Biol. 2009	PubMed	citation	PMID:19300489	pubmed	19300489	create date:2009/03/21 | first author:Grant BJ
Accurate detection of recombinant breakpoints in whole-genome alignments.	/pubmed/19300487	Westesson O, Holmes I.	PLoS Comput Biol. 2009 Mar;5(3):e1000318. Epub 2009 Mar 20.	PLoS Comput Biol. 2009	PubMed	citation	PMID:19300487	pubmed	19300487	create date:2009/03/21 | first author:Westesson O
T-cell epitope prediction: rescaling can mask biological variation between MHC molecules.	/pubmed/19300484	MacNamara A, Kadolsky U, Bangham CR, Asquith B.	PLoS Comput Biol. 2009 Mar;5(3):e1000327. Epub 2009 Mar 20.	PLoS Comput Biol. 2009	PubMed	citation	PMID:19300484	pubmed	19300484	create date:2009/03/21 | first author:MacNamara A
Quantifying global tolerance of biochemical systems: design implications for moiety-transfer cycles.	/pubmed/19300483	Coelho PM, Salvador A, Savageau MA.	PLoS Comput Biol. 2009 Mar;5(3):e1000319. Epub 2009 Mar 20.	PLoS Comput Biol. 2009	PubMed	citation	PMID:19300483	pubmed	19300483	create date:2009/03/21 | first author:Coelho PM
Computational model of the insect pheromone transduction cascade.	/pubmed/19300479	Gu Y, Lucas P, Rospars JP.	PLoS Comput Biol. 2009 Mar;5(3):e1000321. Epub 2009 Mar 20.	PLoS Comput Biol. 2009	PubMed	citation	PMID:19300479	pubmed	19300479	create date:2009/03/21 | first author:Gu Y
Modeling signal propagation mechanisms and ligand-based conformational dynamics of the Hsp90 molecular chaperone full-length dimer.	/pubmed/19300478	Morra G, Verkhivker G, Colombo G.	PLoS Comput Biol. 2009 Mar;5(3):e1000323. Epub 2009 Mar 20.	PLoS Comput Biol. 2009	PubMed	citation	PMID:19300478	pubmed	19300478	create date:2009/03/21 | first author:Morra G
On the growth of scientific knowledge: yeast biology as a case study.	/pubmed/19300476	He X, Zhang J.	PLoS Comput Biol. 2009 Mar;5(3):e1000320. Epub 2009 Mar 20.	PLoS Comput Biol. 2009	PubMed	citation	PMID:19300476	pubmed	19300476	create date:2009/03/21 | first author:He X
Using network component analysis to dissect regulatory networks mediated by transcription factors in yeast.	/pubmed/19300475	Ye C, Galbraith SJ, Liao JC, Eskin E.	PLoS Comput Biol. 2009 Mar;5(3):e1000311. Epub 2009 Mar 20.	PLoS Comput Biol. 2009	PubMed	citation	PMID:19300475	pubmed	19300475	create date:2009/03/21 | first author:Ye C
Broadband criticality of human brain network synchronization.	/pubmed/19300473	Kitzbichler MG, Smith ML, Christensen SR, Bullmore E.	PLoS Comput Biol. 2009 Mar;5(3):e1000314. Epub 2009 Mar 20.	PLoS Comput Biol. 2009	PubMed	citation	PMID:19300473	pubmed	19300473	create date:2009/03/21 | first author:Kitzbichler MG
Alignment and prediction of cis-regulatory modules based on a probabilistic model of evolution.	/pubmed/19293946	He X, Ling X, Sinha S.	PLoS Comput Biol. 2009 Mar;5(3):e1000299. Epub 2009 Mar 13.	PLoS Comput Biol. 2009	PubMed	citation	PMID:19293946	pubmed	19293946	create date:2009/03/19 | first author:He X
Sm/Lsm genes provide a glimpse into the early evolution of the spliceosome.	/pubmed/19282982	Veretnik S, Wills C, Youkharibache P, Valas RE, Bourne PE.	PLoS Comput Biol. 2009 Mar;5(3):e1000315. Epub 2009 Mar 13.	PLoS Comput Biol. 2009	PubMed	citation	PMID:19282982	pubmed	19282982	create date:2009/03/14 | first author:Veretnik S
Robust detection and genotyping of single feature polymorphisms from gene expression data.	/pubmed/19282978	Wang M, Hu X, Li G, Leach LJ, Potokina E, Druka A, Waugh R, Kearsey MJ, Luo Z.	PLoS Comput Biol. 2009 Mar;5(3):e1000317. Epub 2009 Mar 13.	PLoS Comput Biol. 2009	PubMed	citation	PMID:19282978	pubmed	19282978	create date:2009/03/14 | first author:Wang M
Genome-scale reconstruction of Escherichia coli's transcriptional and translational machinery: a knowledge base, its mathematical formulation, and its functional characterization.	/pubmed/19282977	Thiele I, Jamshidi N, Fleming RM, Palsson BØ.	PLoS Comput Biol. 2009 Mar;5(3):e1000312. Epub 2009 Mar 13.	PLoS Comput Biol. 2009	PubMed	citation	PMID:19282977	pubmed	19282977	create date:2009/03/14 | first author:Thiele I
[truncated: 822 more rows]
