# Supplementary material for: Rising Publication Delays Inflate Journal Impact Factors
Source: PLoS One. 2012 Dec 31;7(12):e53374. doi: 10.1371/journal.pone.0053374 (PMC3534064; doi:10.1371/journal.pone.0053374)
Supplement: Data S1 — Datasets used for the analysis. (ZIP) [file pone.0053374.s005.zip › Plos One.csv]

Title	URL	Description	Details	ShortDetails	Resource	Type	Identifiers	Db	EntrezUID	Properties
The role of circulating serotonin in the development of chronic obstructive pulmonary disease.	/pubmed/22319639	Lau WK, Chan-Yeung MM, Yip BH, Cheung AH, Ip MS, Mak JC; and the COPD Study Group of the Hong Kong Thoracic Society.	PLoS One. 2012;7(2):e31617. Epub 2012 Feb 3.	PLoS One. 2012	PubMed	citation	PMID:22319639	pubmed	22319639	create date:2012/02/10 | first author:Lau WK
Changes in cGMP Levels Affect the Localization of EGL-4 in AWC in Caenorhabditis elegans.	/pubmed/22319638	O'Halloran DM, Hamilton OS, Lee JI, Gallegos M, L'etoile ND.	PLoS One. 2012;7(2):e31614. Epub 2012 Feb 3.	PLoS One. 2012	PubMed	citation	PMID:22319638	pubmed	22319638	create date:2012/02/10 | first author:O'Halloran DM
The Gene Expression Analysis of Blood Reveals S100A11 and AQP9 as Potential Biomarkers of Infective Endocarditis.	/pubmed/22319637	Thuny F, Textoris J, Ben Amara A, El Filali A, Capo C, Habib G, Raoult D, Mege JL.	PLoS One. 2012;7(2):e31490. Epub 2012 Feb 3.	PLoS One. 2012	PubMed	citation	PMID:22319637	pubmed	22319637	create date:2012/02/10 | first author:Thuny F
InsR/FoxO1 Signaling Curtails Hypothalamic POMC Neuron Number.	/pubmed/22319636	Plum L, Lin HV, Aizawa KS, Liu Y, Accili D.	PLoS One. 2012;7(2):e31487. Epub 2012 Feb 2.	PLoS One. 2012	PubMed	citation	PMID:22319636	pubmed	22319636	create date:2012/02/10 | first author:Plum L
Multiple Distant Origins for Green Sea Turtles Aggregating off Gorgona Island in the Colombian Eastern Pacific.	/pubmed/22319635	Amorocho DF, Abreu-Grobois FA, Dutton PH, Reina RD.	PLoS One. 2012;7(2):e31486. Epub 2012 Feb 2.	PLoS One. 2012	PubMed	citation	PMID:22319635	pubmed	22319635	create date:2012/02/10 | first author:Amorocho DF
Seascape genetics of a globally distributed, highly mobile marine mammal: the short-beaked common dolphin (genus delphinus).	/pubmed/22319634	Amaral AR, Beheregaray LB, Bilgmann K, Boutov D, Freitas L, Robertson KM, Sequeira M, Stockin KA, Coelho MM, Möller LM.	PLoS One. 2012;7(2):e31482. Epub 2012 Feb 2.	PLoS One. 2012	PubMed	citation	PMID:22319634	pubmed	22319634	create date:2012/02/10 | first author:Amaral AR
Pentraxin-3 as a Marker of Advanced Atherosclerosis Results from the Bruneck, ARMY and ARFY Studies.	/pubmed/22319633	Knoflach M, Kiechl S, Mantovani A, Cuccovillo I, Bottazzi B, Xu Q, Xiao Q, Gasperi A, Mayr A, Kehrer M, Willeit J, Wick G.	PLoS One. 2012;7(2):e31474. Epub 2012 Feb 3.	PLoS One. 2012	PubMed	citation	PMID:22319633	pubmed	22319633	create date:2012/02/10 | first author:Knoflach M
MicroRNA-520b Inhibits Growth of Hepatoma Cells by Targeting MEKK2 and Cyclin D1.	/pubmed/22319632	Zhang W, Kong G, Zhang J, Wang T, Ye L, Zhang X.	PLoS One. 2012;7(2):e31450. Epub 2012 Feb 3.	PLoS One. 2012	PubMed	citation	PMID:22319632	pubmed	22319632	create date:2012/02/10 | first author:Zhang W
Variation in Hsp70 Levels after Cold Shock: Signs of Evolutionary Responses to Thermal Selection among Leptinotarsa decemlineata Populations.	/pubmed/22319631	Lyytinen A, Mappes J, Lindström L.	PLoS One. 2012;7(2):e31446. Epub 2012 Feb 2.	PLoS One. 2012	PubMed	citation	PMID:22319631	pubmed	22319631	create date:2012/02/10 | first author:Lyytinen A
Melanoma Cell Expression of CD200 Inhibits Tumor Formation and Lung Metastasis via Inhibition of Myeloid Cell Functions.	/pubmed/22319630	Talebian F, Liu JQ, Liu Z, Khattabi M, He Y, Ganju R, Bai XF.	PLoS One. 2012;7(2):e31442. Epub 2012 Feb 3.	PLoS One. 2012	PubMed	citation	PMID:22319630	pubmed	22319630	create date:2012/02/10 | first author:Talebian F
Reduced risk of malaria parasitemia following household screening and treatment: a cross-sectional and longitudinal cohort study.	/pubmed/22319629	Sutcliffe CG, Kobayashi T, Hamapumbu H, Shields T, Mharakurwa S, Thuma PE, Louis TA, Glass G, Moss WJ.	PLoS One. 2012;7(2):e31396. Epub 2012 Feb 3.	PLoS One. 2012	PubMed	citation	PMID:22319629	pubmed	22319629	create date:2012/02/10 | first author:Sutcliffe CG
Determinants of Natural Mating Success in the Cannibalistic Orb-Web Spider Argiope bruennichi.	/pubmed/22319628	Zimmer SM, Welke KW, Schneider JM.	PLoS One. 2012;7(2):e31389. Epub 2012 Feb 3.	PLoS One. 2012	PubMed	citation	PMID:22319628	pubmed	22319628	create date:2012/02/10 | first author:Zimmer SM
Homocysteinylated Albumin Promotes Increased Monocyte-Endothelial Cell Adhesion and Up-Regulation of MCP1, Hsp60 and ADAM17.	/pubmed/22319627	Capasso R, Sambri I, Cimmino A, Salemme S, Lombardi C, Acanfora F, Satta E, Puppione DL, Perna AF, Ingrosso D.	PLoS One. 2012;7(2):e31388. Epub 2012 Feb 3.	PLoS One. 2012	PubMed	citation	PMID:22319627	pubmed	22319627	create date:2012/02/10 | first author:Capasso R
Klotho Lacks a Vitamin D Independent Physiological Role in Glucose Homeostasis, Bone Turnover, and Steady-State PTH Secretion In Vivo.	/pubmed/22319626	Anour R, Andrukhova O, Ritter E, Zeitz U, Erben RG.	PLoS One. 2012;7(2):e31376. Epub 2012 Feb 3.	PLoS One. 2012	PubMed	citation	PMID:22319626	pubmed	22319626	create date:2012/02/10 | first author:Anour R
Characterization of Three Novel SINE Families with Unusual Features in Helicoverpa armigera.	/pubmed/22319625	Wang J, Wang A, Han Z, Zhang Z, Li F, Li X.	PLoS One. 2012;7(2):e31355. Epub 2012 Feb 3.	PLoS One. 2012	PubMed	citation	PMID:22319625	pubmed	22319625	create date:2012/02/10 | first author:Wang J
Preventive effects of omega-3 and omega-6 Fatty acids on peroxide mediated oxidative stress responses in primary human trabecular meshwork cells.	/pubmed/22319624	Tourtas T, Birke MT, Kruse FE, Welge-Lüssen UC, Birke K.	PLoS One. 2012;7(2):e31340. Epub 2012 Feb 3.	PLoS One. 2012	PubMed	citation	PMID:22319624	pubmed	22319624	create date:2012/02/10 | first author:Tourtas T
Standardized terminology and potential taxonomic utility for hadrosaurid skin impressions: a case study for saurolophus from Canada and mongolia.	/pubmed/22319623	Bell PR.	PLoS One. 2012;7(2):e31295. Epub 2012 Feb 3.	PLoS One. 2012	PubMed	citation	PMID:22319623	pubmed	22319623	create date:2012/02/10 | first author:Bell PR
Iterative Evolution of Sympatric Seacow (Dugongidae, Sirenia) Assemblages during the Past ∼26 Million Years.	/pubmed/22319622	Velez-Juarbe J, Domning DP, Pyenson ND.	PLoS One. 2012;7(2):e31294. Epub 2012 Feb 3.	PLoS One. 2012	PubMed	citation	PMID:22319622	pubmed	22319622	create date:2012/02/10 | first author:Velez-Juarbe J
In Silico Insights into the Symbiotic Nitrogen Fixation in Sinorhizobium meliloti via Metabolic Reconstruction.	/pubmed/22319621	Zhao H, Li M, Fang K, Chen W, Wang J.	PLoS One. 2012;7(2):e31287. Epub 2012 Feb 1.	PLoS One. 2012	PubMed	citation	PMID:22319621	pubmed	22319621	create date:2012/02/10 | first author:Zhao H
Multiple Intravenous Administrations of Human Umbilical Cord Blood Cells Benefit in a Mouse Model of ALS.	/pubmed/22319620	Garbuzova-Davis S, Rodrigues MC, Mirtyl S, Turner S, Mitha S, Sodhi J, Suthakaran S, Eve DJ, Sanberg CD, Kuzmin-Nichols N, Sanberg PR.	PLoS One. 2012;7(2):e31254. Epub 2012 Feb 3.	PLoS One. 2012	PubMed	citation	PMID:22319620	pubmed	22319620	create date:2012/02/10 | first author:Garbuzova-Davis S
Persistence versus Escape: Aspergillus terreus and Aspergillus fumigatus Employ Different Strategies during Interactions with Macrophages.	/pubmed/22319619	Slesiona S, Gressler M, Mihlan M, Zaehle C, Schaller M, Barz D, Hube B, Jacobsen ID, Brock M.	PLoS One. 2012;7(2):e31223. Epub 2012 Feb 3.	PLoS One. 2012	PubMed	citation	PMID:22319619	pubmed	22319619	create date:2012/02/10 | first author:Slesiona S
MG63 Osteoblast-Like Cells Exhibit Different Behavior when Grown on Electrospun Collagen Matrix versus Electrospun Gelatin Matrix.	/pubmed/22319618	Tsai SW, Liou HM, Lin CJ, Kuo KL, Hung YS, Weng RC, Hsu FY.	PLoS One. 2012;7(2):e31200. Epub 2012 Feb 2.	PLoS One. 2012	PubMed	citation	PMID:22319618	pubmed	22319618	create date:2012/02/10 | first author:Tsai SW
Hydroxyl Radical Modification of Collagen Type II Increases Its Arthritogenicity and Immunogenicity.	/pubmed/22319617	Shahab U, Ahmad S, Moinuddin, Dixit K, Habib S, Alam K, Ali A.	PLoS One. 2012;7(2):e31199. Epub 2012 Feb 3.	PLoS One. 2012	PubMed	citation	PMID:22319617	pubmed	22319617	create date:2012/02/10 | first author:Shahab U
Comparing pandemic to seasonal influenza mortality: moderate impact overall but high mortality in young children.	/pubmed/22319616	van den Wijngaard CC, van Asten L, Koopmans MP, van Pelt W, Nagelkerke NJ, Wielders CC, van Lier A, van der Hoek W, Meijer A, Donker GA, Dijkstra F, Harmsen C, van der Sande MA, Kretzschmar M.	PLoS One. 2012;7(2):e31197. Epub 2012 Feb 3.	PLoS One. 2012	PubMed	citation	PMID:22319616	pubmed	22319616	create date:2012/02/10 | first author:van den Wijngaard CC
In situ oxygen dynamics in coral-algal interactions.	/pubmed/22319615	Wangpraseurt D, Weber M, Røy H, Polerecky L, de Beer D, Suharsono, Nugues MM.	PLoS One. 2012;7(2):e31192. Epub 2012 Feb 2.	PLoS One. 2012	PubMed	citation	PMID:22319615	pubmed	22319615	create date:2012/02/10 | first author:Wangpraseurt D
Role of the HaHOG1 MAP Kinase in Response of the Conifer Root and But Rot Pathogen (Heterobasidion annosum) to Osmotic and Oxidative Stress.	/pubmed/22319614	Raffaello T, Keriö S, Asiegbu FO.	PLoS One. 2012;7(2):e31186. Epub 2012 Feb 1.	PLoS One. 2012	PubMed	citation	PMID:22319614	pubmed	22319614	create date:2012/02/10 | first author:Raffaello T
Heterokaryon incompatibility is suppressed following conidial anastomosis tube fusion in a fungal plant pathogen.	/pubmed/22319613	Ishikawa FH, Souza EA, Shoji JY, Connolly L, Freitag M, Read ND, Roca MG.	PLoS One. 2012;7(2):e31175. Epub 2012 Feb 2.	PLoS One. 2012	PubMed	citation	PMID:22319613	pubmed	22319613	create date:2012/02/10 | first author:Ishikawa FH
Serum from Calorie-Restricted Rats Activates Vascular Cell eNOS through Enhanced Insulin Signaling Mediated by Adiponectin.	/pubmed/22319612	Cerqueira FM, Brandizzi LI, Cunha FM, Laurindo FR, Kowaltowski AJ.	PLoS One. 2012;7(2):e31155. Epub 2012 Feb 2.	PLoS One. 2012	PubMed	citation	PMID:22319612	pubmed	22319612	create date:2012/02/10 | first author:Cerqueira FM
Protein solubility, digestibility and fractionation after germination of sorghum varieties.	/pubmed/22319611	Afify Ael-M, El-Beltagi HS, Abd El-Salam SM, Omran AA.	PLoS One. 2012;7(2):e31154. Epub 2012 Feb 3.	PLoS One. 2012	PubMed	citation	PMID:22319611	pubmed	22319611	create date:2012/02/10 | first author:Afify Ael-M
NEFL mRNA Expression Level Is a Prognostic Factor for Early-Stage Breast Cancer Patients.	/pubmed/22319610	Li XQ, Li L, Xiao CH, Feng YM.	PLoS One. 2012;7(2):e31146. Epub 2012 Feb 2.	PLoS One. 2012	PubMed	citation	PMID:22319610	pubmed	22319610	create date:2012/02/10 | first author:Li XQ
Can phlorotannins purified extracts constitute a novel pharmacological alternative for microbial infections with associated inflammatory conditions?	/pubmed/22319609	Lopes G, Sousa C, Silva LR, Pinto E, Andrade PB, Bernardo J, Mouga T, Valentão P.	PLoS One. 2012;7(2):e31145. Epub 2012 Feb 2.	PLoS One. 2012	PubMed	citation	PMID:22319609	pubmed	22319609	create date:2012/02/10 | first author:Lopes G
Visualization and quantitative analysis of reconstituted tight junctions using localization microscopy.	/pubmed/22319608	Kaufmann R, Piontek J, Grüll F, Kirchgessner M, Rossa J, Wolburg H, Blasig IE, Cremer C.	PLoS One. 2012;7(2):e31128. Epub 2012 Feb 2.	PLoS One. 2012	PubMed	citation	PMID:22319608	pubmed	22319608	create date:2012/02/10 | first author:Kaufmann R
Yohimbine-induced amygdala activation in pathological gamblers: a pilot study.	/pubmed/22319607	Elman I, Becerra L, Tschibelu E, Yamamoto R, George E, Borsook D.	PLoS One. 2012;7(2):e31118. Epub 2012 Feb 2.	PLoS One. 2012	PubMed	citation	PMID:22319607	pubmed	22319607	create date:2012/02/10 | first author:Elman I
Start Position Strongly Influences Fixation Patterns during Face Processing: Difficulties with Eye Movements as a Measure of Information Use.	/pubmed/22319606	Arizpe J, Kravitz DJ, Yovel G, Baker CI.	PLoS One. 2012;7(2):e31106. Epub 2012 Feb 2.	PLoS One. 2012	PubMed	citation	PMID:22319606	pubmed	22319606	create date:2012/02/10 | first author:Arizpe J
The Pseudomonas aeruginosa Transcriptome in Planktonic Cultures and Static Biofilms Using RNA Sequencing.	/pubmed/22319605	Dötsch A, Eckweiler D, Schniederjans M, Zimmermann A, Jensen V, Scharfe M, Geffers R, Häussler S.	PLoS One. 2012;7(2):e31092. Epub 2012 Feb 3.	PLoS One. 2012	PubMed	citation	PMID:22319605	pubmed	22319605	create date:2012/02/10 | first author:Dötsch A
Dorsal striatum and its limbic connectivity mediate abnormal anticipatory reward processing in obesity.	/pubmed/22319604	Nummenmaa L, Hirvonen J, Hannukainen JC, Immonen H, Lindroos MM, Salminen P, Nuutila P.	PLoS One. 2012;7(2):e31089. Epub 2012 Feb 3.	PLoS One. 2012	PubMed	citation	PMID:22319604	pubmed	22319604	create date:2012/02/10 | first author:Nummenmaa L
Ecologically Appropriate Xenobiotics Induce Cytochrome P450s in Apis mellifera.	/pubmed/22319603	Johnson RM, Mao W, Pollock HS, Niu G, Schuler MA, Berenbaum MR.	PLoS One. 2012;7(2):e31051. Epub 2012 Feb 3.	PLoS One. 2012	PubMed	citation	PMID:22319603	pubmed	22319603	create date:2012/02/10 | first author:Johnson RM
A miR-1207-5p Binding Site Polymorphism Abolishes Regulation of HBEGF and Is Associated with Disease Severity in CFHR5 Nephropathy.	/pubmed/22319602	Papagregoriou G, Erguler K, Dweep H, Voskarides K, Koupepidou P, Athanasiou Y, Pierides A, Gretz N, Felekkis KN, Deltas C.	PLoS One. 2012;7(2):e31021. Epub 2012 Feb 2.	PLoS One. 2012	PubMed	citation	PMID:22319602	pubmed	22319602	create date:2012/02/10 | first author:Papagregoriou G
Endogenous Urotensin II Selectively Modulates Erectile Function through eNOS.	/pubmed/22319601	d'Emmanuele di Villa Bianca R, Mitidieri E, Fusco F, D'Aiuto E, Grieco P, Novellino E, Imbimbo C, Mirone V, Cirino G, Sorrentino R.	PLoS One. 2012;7(2):e31019. Epub 2012 Feb 2.	PLoS One. 2012	PubMed	citation	PMID:22319601	pubmed	22319601	create date:2012/02/10 | first author:d'Emmanuele di Villa Bianca R
Identification of anti-malarial compounds as novel antagonists to chemokine receptor CXCR4 in pancreatic cancer cells.	/pubmed/22319600	Kim J, Yip ML, Shen X, Li H, Hsin LY, Labarge S, Heinrich EL, Lee W, Lu J, Vaidehi N.	PLoS One. 2012;7(2):e31004. Epub 2012 Feb 3.	PLoS One. 2012	PubMed	citation	PMID:22319600	pubmed	22319600	create date:2012/02/10 | first author:Kim J
Feature-by-Feature - Evaluating De Novo Sequence Assembly.	/pubmed/22319599	Vezzi F, Narzisi G, Mishra B.	PLoS One. 2012;7(2):e31002. Epub 2012 Feb 3.	PLoS One. 2012	PubMed	citation	PMID:22319599	pubmed	22319599	create date:2012/02/10 | first author:Vezzi F
Acute Beneficial Hemodynamic Effects of a Novel 3D-Echocardiographic Optimization Protocol in Cardiac Resynchronization Therapy.	/pubmed/22319598	Sonne C, Bott-Flügel L, Hauck S, Lesevic H, Barthel P, Michalk F, Hoppe K, Hausleiter J, Schömig A, Kolb C.	PLoS One. 2012;7(2):e30964. Epub 2012 Feb 3.	PLoS One. 2012	PubMed	citation	PMID:22319598	pubmed	22319598	create date:2012/02/10 | first author:Sonne C
Complexity of Murine Cardiomyocyte miRNA Biogenesis, Sequence Variant Expression and Function.	/pubmed/22319597	Humphreys DT, Hynes CJ, Patel HR, Wei GH, Cannon L, Fatkin D, Suter CM, Clancy JL, Preiss T.	PLoS One. 2012;7(2):e30933. Epub 2012 Feb 3.	PLoS One. 2012	PubMed	citation	PMID:22319597	pubmed	22319597	create date:2012/02/10 | first author:Humphreys DT
Travel to School and Physical Activity Levels in 9-10 Year-Old UK Children of Different Ethnic Origin; Child Heart and Health Study in England (CHASE).	/pubmed/22319596	Owen CG, Nightingale CM, Rudnicka AR, van Sluijs EM, Ekelund U, Cook DG, Whincup PH.	PLoS One. 2012;7(2):e30932. Epub 2012 Feb 3.	PLoS One. 2012	PubMed	citation	PMID:22319596	pubmed	22319596	create date:2012/02/10 | first author:Owen CG
Defining early human NK cell developmental stages in primary and secondary lymphoid tissues.	/pubmed/22319595	Eissens DN, Spanholtz J, van der Meer A, van Cranenbroek B, Dolstra H, Kwekkeboom J, Preijers FW, Joosten I.	PLoS One. 2012;7(2):e30930. Epub 2012 Feb 3.	PLoS One. 2012	PubMed	citation	PMID:22319595	pubmed	22319595	create date:2012/02/10 | first author:Eissens DN
Benzo[a]pyrene, Aflatoxine B(1) and Acetaldehyde Mutational Patterns in TP53 Gene Using a Functional Assay: Relevance to Human Cancer Aetiology.	/pubmed/22319594	Paget V, Lechevrel M, André V, Le Goff J, Pottier D, Billet S, Garçon G, Shirali P, Sichel F.	PLoS One. 2012;7(2):e30921. Epub 2012 Feb 3.	PLoS One. 2012	PubMed	citation	PMID:22319594	pubmed	22319594	create date:2012/02/10 | first author:Paget V
Introspective Minds: Using ALE Meta-Analyses to Study Commonalities in the Neural Correlates of Emotional Processing, Social & Unconstrained Cognition.	/pubmed/22319593	Schilbach L, Bzdok D, Timmermans B, Fox PT, Laird AR, Vogeley K, Eickhoff SB.	PLoS One. 2012;7(2):e30920. Epub 2012 Feb 3.	PLoS One. 2012	PubMed	citation	PMID:22319593	pubmed	22319593	create date:2012/02/10 | first author:Schilbach L
Noradrenergic α(1) Receptor Antagonist Treatment Attenuates Positive Subjective Effects of Cocaine in Humans: A Randomized Trial.	/pubmed/22319592	Newton TF, De La Garza R 2nd, Brown G, Kosten TR, Mahoney JJ 3rd, Haile CN.	PLoS One. 2012;7(2):e30854. Epub 2012 Feb 3.	PLoS One. 2012	PubMed	citation	PMID:22319592	pubmed	22319592	create date:2012/02/10 | first author:Newton TF
Transcriptional Analysis of Shewanella oneidensis MR-1 with an Electrode Compared to Fe(III)Citrate or Oxygen as Terminal Electron Acceptor.	/pubmed/22319591	Rosenbaum MA, Bar HY, Beg QK, Segrè D, Booth J, Cotta MA, Angenent LT.	PLoS One. 2012;7(2):e30827. Epub 2012 Feb 1.	PLoS One. 2012	PubMed	citation	PMID:22319591	pubmed	22319591	create date:2012/02/10 | first author:Rosenbaum MA
STAT3 Is Activated by JAK2 Independent of Key Oncogenic Driver Mutations in Non-Small Cell Lung Carcinoma.	/pubmed/22319590	Looyenga BD, Hutchings D, Cherni I, Kingsley C, Weiss GJ, Mackeigan JP.	PLoS One. 2012;7(2):e30820. Epub 2012 Feb 2.	PLoS One. 2012	PubMed	citation	PMID:22319590	pubmed	22319590	create date:2012/02/10 | first author:Looyenga BD
Title	URL	Description	Details	ShortDetails	Resource	Type	Identifiers	Db	EntrezUID	Properties
Parallel Evolution under Chemotherapy Pressure in 29 Breast Cancer Cell Lines Results in Dissimilar Mechanisms of Resistance.	/pubmed/22319589	Tegze B, Szállási Z, Haltrich I, Pénzváltó Z, Tóth Z, Likó I, Győrffy B.	PLoS One. 2012;7(2):e30804. Epub 2012 Feb 2.	PLoS One. 2012	PubMed	citation	PMID:22319589	pubmed	22319589	create date:2012/02/10 | first author:Tegze B
Influence of Milk-Feeding Type and Genetic Risk of Developing Coeliac Disease on Intestinal Microbiota of Infants: The PROFICEL Study.	/pubmed/22319588	De Palma G, Capilla A, Nova E, Castillejo G, Varea V, Pozo T, Garrote JA, Polanco I, López A, Ribes-Koninckx C, Marcos A, García-Novo MD, Calvo C, Ortigosa L, Peña-Quintana L, Palau F, Sanz Y.	PLoS One. 2012;7(2):e30791. Epub 2012 Feb 3.	PLoS One. 2012	PubMed	citation	PMID:22319588	pubmed	22319588	create date:2012/02/10 | first author:De Palma G
CCL2-Expressing Astrocytes Mediate the Extravasation of T Lymphocytes in the Brain. Evidence from Patients with Glioma and Experimental Models In Vivo.	/pubmed/22319587	Carrillo-de Sauvage MA, Gómez A, Ros CM, Ros-Bernal F, Martín ED, Perez-Vallés A, Gallego-Sanchez JM, Fernández-Villalba E, Barcia C Sr, Barcia C Jr, Herrero MT.	PLoS One. 2012;7(2):e30762. Epub 2012 Feb 2.	PLoS One. 2012	PubMed	citation	PMID:22319587	pubmed	22319587	create date:2012/02/10 | first author:Carrillo-de Sauvage MA
The Integrative Effects of Cognitive Reappraisal on Negative Affect: Associated Changes in Secretory Immunoglobulin A, Unpleasantness and ERP Activity.	/pubmed/22319586	Zhang W, Li F, Qin S, Luo J.	PLoS One. 2012;7(2):e30761. Epub 2012 Feb 2.	PLoS One. 2012	PubMed	citation	PMID:22319586	pubmed	22319586	create date:2012/02/10 | first author:Zhang W
Successful Shortening of Tuberculosis Treatment Using Adjuvant Host-Directed Therapy with FDA-Approved Phosphodiesterase Inhibitors in the Mouse Model.	/pubmed/22319585	Maiga M, Agarwal N, Ammerman NC, Gupta R, Guo H, Maiga MC, Lun S, Bishai WR.	PLoS One. 2012;7(2):e30749. Epub 2012 Feb 3.	PLoS One. 2012	PubMed	citation	PMID:22319585	pubmed	22319585	create date:2012/02/10 | first author:Maiga M
Cupricyclins, novel redox-active metallopeptides based on conotoxins scaffold.	/pubmed/22319584	Barba M, Sobolev AP, Zobnina V, Bonaccorsi di Patti MC, Cervoni L, Spiezia MC, Schininà ME, Pietraforte D, Mannina L, Musci G, Polticelli F.	PLoS One. 2012;7(2):e30739. Epub 2012 Feb 3.	PLoS One. 2012	PubMed	citation	PMID:22319584	pubmed	22319584	create date:2012/02/10 | first author:Barba M
Circular RNAs Are the Predominant Transcript Isoform from Hundreds of Human Genes in Diverse Cell Types.	/pubmed/22319583	Salzman J, Gawad C, Wang PL, Lacayo N, Brown PO.	PLoS One. 2012;7(2):e30733. Epub 2012 Feb 1.	PLoS One. 2012	PubMed	citation	PMID:22319583	pubmed	22319583	create date:2012/02/10 | first author:Salzman J
Diet and Energy-Sensing Inputs Affect TorC1-Mediated Axon Misrouting but Not TorC2-Directed Synapse Growth in a Drosophila Model of Tuberous Sclerosis.	/pubmed/22319582	Dimitroff B, Howe K, Watson A, Campion B, Lee HG, Zhao N, O'Connor MB, Neufeld TP, Selleck SB.	PLoS One. 2012;7(2):e30722. Epub 2012 Feb 3.	PLoS One. 2012	PubMed	citation	PMID:22319582	pubmed	22319582	create date:2012/02/10 | first author:Dimitroff B
Interactions of Adiponectin and Lipopolysaccharide from Porphyromonas gingivalis on Human Oral Epithelial Cells.	/pubmed/22319581	Kraus D, Winter J, Jepsen S, Jäger A, Meyer R, Deschner J.	PLoS One. 2012;7(2):e30716. Epub 2012 Feb 2.	PLoS One. 2012	PubMed	citation	PMID:22319581	pubmed	22319581	create date:2012/02/10 | first author:Kraus D
Routine antenatal anti-d prophylaxis in women who are rh(d) negative: meta-analyses adjusted for differences in study design and quality.	/pubmed/22319580	Turner RM, Lloyd-Jones M, Anumba DO, Smith GC, Spiegelhalter DJ, Squires H, Stevens JW, Sweeting MJ, Urbaniak SJ, Webster R, Thompson SG.	PLoS One. 2012;7(2):e30711. Epub 2012 Feb 3.	PLoS One. 2012	PubMed	citation	PMID:22319580	pubmed	22319580	create date:2012/02/10 | first author:Turner RM
Ovotoxic Effects of Galactose Involve Attenuation of Follicle-Stimulating Hormone Bioactivity and Up-Regulation of Granulosa Cell p53 Expression.	/pubmed/22319579	Banerjee S, Chakraborty P, Saha P, Bandyopadhyay SA, Banerjee S, Kabir SN.	PLoS One. 2012;7(2):e30709. Epub 2012 Feb 2.	PLoS One. 2012	PubMed	citation	PMID:22319579	pubmed	22319579	create date:2012/02/10 | first author:Banerjee S
RDH10 Oxidation of Vitamin A Is a Critical Control Step in Synthesis of Retinoic Acid during Mouse Embryogenesis.	/pubmed/22319578	Sandell LL, Lynn ML, Inman KE, McDowell W, Trainor PA.	PLoS One. 2012;7(2):e30698. Epub 2012 Feb 2.	PLoS One. 2012	PubMed	citation	PMID:22319578	pubmed	22319578	create date:2012/02/10 | first author:Sandell LL
Accumulation of CCR4 CTLA-4 FOXP3CD25 Regulatory T Cells in Colon Adenocarcinomas Correlate to Reduced Activation of Conventional T Cells.	/pubmed/22319577	Svensson H, Olofsson V, Lundin S, Yakkala C, Björck S, Börjesson L, Gustavsson B, Quiding-Järbrink M.	PLoS One. 2012;7(2):e30695. Epub 2012 Feb 1.	PLoS One. 2012	PubMed	citation	PMID:22319577	pubmed	22319577	create date:2012/02/10 | first author:Svensson H
Four Waves of Hepatocyte Proliferation Linked with Three Waves of Hepatic Fat Accumulation during Partial Hepatectomy-Induced Liver Regeneration.	/pubmed/22319576	Zou Y, Bao Q, Kumar S, Hu M, Wang GY, Dai G.	PLoS One. 2012;7(2):e30675. Epub 2012 Feb 3.	PLoS One. 2012	PubMed	citation	PMID:22319576	pubmed	22319576	create date:2012/02/10 | first author:Zou Y
Activation and inhibition of transglutaminase 2 in mice.	/pubmed/22319575	Dafik L, Albertelli M, Stamnaes J, Sollid LM, Khosla C.	PLoS One. 2012;7(2):e30642. Epub 2012 Feb 2.	PLoS One. 2012	PubMed	citation	PMID:22319575	pubmed	22319575	create date:2012/02/10 | first author:Dafik L
Clonal Immune Responses of Mycobacterium-Specific γδ T Cells in Tuberculous and Non-Tuberculous Tissues during M. tuberculosis Infection.	/pubmed/22319574	Huang D, Chen CY, Zhang M, Qiu L, Shen Y, Du G, Zhou K, Wang R, Chen ZW.	PLoS One. 2012;7(2):e30631. Epub 2012 Feb 1.	PLoS One. 2012	PubMed	citation	PMID:22319574	pubmed	22319574	create date:2012/02/10 | first author:Huang D
The unconserved groucho central region is essential for viability and modulates target gene specificity.	/pubmed/22319573	Turki-Judeh W, Courey AJ.	PLoS One. 2012;7(2):e30610. Epub 2012 Feb 3.	PLoS One. 2012	PubMed	citation	PMID:22319573	pubmed	22319573	create date:2012/02/10 | first author:Turki-Judeh W
Coherence potentials encode simple human sensorimotor behavior.	/pubmed/22319572	Parameshwaran D, Crone NE, Thiagarajan TC.	PLoS One. 2012;7(2):e30514. Epub 2012 Feb 3.	PLoS One. 2012	PubMed	citation	PMID:22319572	pubmed	22319572	create date:2012/02/10 | first author:Parameshwaran D
Sequence Heterogeneity in NS5A of Hepatitis C Virus Genotypes 2a and 2b and Clinical Outcome of Pegylated-Interferon/Ribavirin Therapy.	/pubmed/22319571	El-Shamy A, Shoji I, Kim SR, Ide Y, Imoto S, Deng L, Yoon S, Fujisawa T, Tani S, Yano Y, Seo Y, Azuma T, Hotta H.	PLoS One. 2012;7(2):e30513. Epub 2012 Feb 2.	PLoS One. 2012	PubMed	citation	PMID:22319571	pubmed	22319571	create date:2012/02/10 | first author:El-Shamy A
Longitudinal assessment of antisaccades in patients with multiple sclerosis.	/pubmed/22319570	Fielding J, Kilpatrick T, Millist L, Clough M, White O.	PLoS One. 2012;7(2):e30475. Epub 2012 Feb 2.	PLoS One. 2012	PubMed	citation	PMID:22319570	pubmed	22319570	create date:2012/02/10 | first author:Fielding J
PET/CT Imaging of c-Myc Transgenic Mice Identifies the Genotoxic N-Nitroso-Diethylamine as Carcinogen in a Short-Term Cancer Bioassay.	/pubmed/22319569	Hueper K, Elalfy M, Laenger F, Halter R, Rodt T, Galanski M, Borlak J.	PLoS One. 2012;7(2):e30432. Epub 2012 Feb 2.	PLoS One. 2012	PubMed	citation	PMID:22319569	pubmed	22319569	create date:2012/02/10 | first author:Hueper K
Novel Functional MAR Elements of Double Minute Chromosomes in Human Ovarian Cells Capable of Enhancing Gene Expression.	/pubmed/22319568	Jin Y, Liu Z, Cao W, Ma X, Fan Y, Yu Y, Bai J, Chen F, Rosales J, Lee KY, Fu S.	PLoS One. 2012;7(2):e30419. Epub 2012 Feb 3.	PLoS One. 2012	PubMed	citation	PMID:22319568	pubmed	22319568	create date:2012/02/10 | first author:Jin Y
Defining the boundaries of normal thrombin generation: investigations into hemostasis.	/pubmed/22319567	Danforth CM, Orfeo T, Everse SJ, Mann KG, Brummel-Ziedins KE.	PLoS One. 2012;7(2):e30385. Epub 2012 Feb 2.	PLoS One. 2012	PubMed	citation	PMID:22319567	pubmed	22319567	create date:2012/02/10 | first author:Danforth CM
CAPRG: Sequence Assembling Pipeline for Next Generation Sequencing of Non-Model Organisms.	/pubmed/22319566	Rawat A, Elasri MO, Gust KA, George G, Pham D, Scanlan LD, Vulpe C, Perkins EJ.	PLoS One. 2012;7(2):e30370. Epub 2012 Feb 3.	PLoS One. 2012	PubMed	citation	PMID:22319566	pubmed	22319566	create date:2012/02/10 | first author:Rawat A
TANGLE: Two-Level Support Vector Regression Approach for Protein Backbone Torsion Angle Prediction from Primary Sequences.	/pubmed/22319565	Song J, Tan H, Wang M, Webb GI, Akutsu T.	PLoS One. 2012;7(2):e30361. Epub 2012 Feb 2.	PLoS One. 2012	PubMed	citation	PMID:22319565	pubmed	22319565	create date:2012/02/10 | first author:Song J
Bezielle Selectively Targets Mitochondria of Cancer Cells to Inhibit Glycolysis and OXPHOS.	/pubmed/22319564	Chen V, Staub RE, Fong S, Tagliaferri M, Cohen I, Shtivelman E.	PLoS One. 2012;7(2):e30300. Epub 2012 Feb 3.	PLoS One. 2012	PubMed	citation	PMID:22319564	pubmed	22319564	create date:2012/02/10 | first author:Chen V
ECOMICS: A Web-Based Toolkit for Investigating the Biomolecular Web in Ecosystems Using a Trans-omics Approach.	/pubmed/22319563	Ogata Y, Chikayama E, Morioka Y, Everroad RC, Shino A, Matsushima A, Haruna H, Moriya S, Toyoda T, Kikuchi J.	PLoS One. 2012;7(2):e30263. Epub 2012 Feb 1.	PLoS One. 2012	PubMed	citation	PMID:22319563	pubmed	22319563	create date:2012/02/10 | first author:Ogata Y
The earliest post-paleozoic freshwater bivalves preserved in coprolites from the karoo basin, South Africa.	/pubmed/22319562	Yates AM, Neumann FH, Hancox PJ.	PLoS One. 2012;7(2):e30228. Epub 2012 Feb 2.	PLoS One. 2012	PubMed	citation	PMID:22319562	pubmed	22319562	create date:2012/02/10 | first author:Yates AM
Dirichlet multinomial mixtures: generative models for microbial metagenomics.	/pubmed/22319561	Holmes I, Harris K, Quince C.	PLoS One. 2012;7(2):e30126. Epub 2012 Feb 3.	PLoS One. 2012	PubMed	citation	PMID:22319561	pubmed	22319561	create date:2012/02/10 | first author:Holmes I
Gu-4 Suppresses Affinity and Avidity Modulation of CD11b and Improves the Outcome of Mice with Endotoxemia and Sepsis.	/pubmed/22319560	Yan T, Li Q, Zhou H, Zhao Y, Yu S, Xu G, Yin Z, Li Z, Zhao Z.	PLoS One. 2012;7(2):e30110. Epub 2012 Feb 2.	PLoS One. 2012	PubMed	citation	PMID:22319560	pubmed	22319560	create date:2012/02/10 | first author:Yan T
Tissue-specific whole transcriptome sequencing in castor, directed at understanding triacylglycerol lipid biosynthetic pathways.	/pubmed/22319559	Brown AP, Kroon JT, Swarbreck D, Febrer M, Larson TR, Graham IA, Caccamo M, Slabas AR.	PLoS One. 2012;7(2):e30100. Epub 2012 Feb 3.	PLoS One. 2012	PubMed	citation	PMID:22319559	pubmed	22319559	create date:2012/02/10 | first author:Brown AP
Effects of preoperative aspirin on cardiocerebral and renal complications in non-emergent cardiac surgery patients: a sub-group and cohort study.	/pubmed/22319558	Cao L, Silvestry S, Zhao N, Diehl J, Sun J.	PLoS One. 2012;7(2):e30094. Epub 2012 Feb 2.	PLoS One. 2012	PubMed	citation	PMID:22319558	pubmed	22319558	create date:2012/02/10 | first author:Cao L
Trypacidin, a Spore-Borne Toxin from Aspergillus fumigatus, Is Cytotoxic to Lung Cells.	/pubmed/22319557	Gauthier T, Wang X, Sifuentes Dos Santos J, Fysikopoulos A, Tadrist S, Canlet C, Artigot MP, Loiseau N, Oswald IP, Puel O.	PLoS One. 2012;7(2):e29906. Epub 2012 Feb 3.	PLoS One. 2012	PubMed	citation	PMID:22319557	pubmed	22319557	create date:2012/02/10 | first author:Gauthier T
Investigation of the Role of TNF-α Converting Enzyme (TACE) in the Inhibition of Cell Surface and Soluble TNF-α Production by Acute Ethanol Exposure.	/pubmed/22319556	von Maltzan K, Tan W, Pruett SB.	PLoS One. 2012;7(2):e29890. Epub 2012 Feb 3.	PLoS One. 2012	PubMed	citation	PMID:22319556	pubmed	22319556	create date:2012/02/10 | first author:von Maltzan K
Anatomical and functional deficits in patients with amnestic mild cognitive impairment.	/pubmed/22319555	Han Y, Lui S, Kuang W, Lang Q, Zou L, Jia J.	PLoS One. 2012;7(2):e28664. Epub 2012 Feb 3.	PLoS One. 2012	PubMed	citation	PMID:22319555	pubmed	22319555	create date:2012/02/10 | first author:Han Y
A Novel YY1-miR-1 Regulatory Circuit in Skeletal Myogenesis Revealed by Genome-Wide Prediction of YY1-miRNA Network.	/pubmed/22319554	Lu L, Zhou L, Chen EZ, Sun K, Jiang P, Wang L, Su X, Sun H, Wang H.	PLoS One. 2012;7(2):e27596. Epub 2012 Feb 1.	PLoS One. 2012	PubMed	citation	PMID:22319554	pubmed	22319554	create date:2012/02/10 | first author:Lu L
Correction: Radiogenomic Mapping of Edema/Cellular Invasion MRI-Phenotypes in Glioblastoma Multiforme.	/pubmed/22319553	Zinn PO, Mahajan B, Sathyan P, Singh SK, Majumder S, Jolesz FA, Colen RR.	PLoS One. 2012;7(2). doi: 10.1371/annotation/b5267cb3-6aa7-47fc-a648-47f30a7cff3e. Epub 2012 Feb 1.	PLoS One. 2012	PubMed	citation	PMID:22319553	pubmed	22319553	create date:2012/02/10 | first author:Zinn PO
Correction: MMP-10/Stromelysin-2 Promotes Invasion of Head and Neck Cancer.	/pubmed/22319552	Deraz EM, Kudo Y, Yoshida M, Obayashi M, Tsunematsu T, Tani H, Siriwardena SB, Keikhaee MR, Qi G, Iizuka S, Ogawa I, Campisi G, Muzio LL, Abiko Y, Kikuchi A, Takata T.	PLoS One. 2012;7(2). doi: 10.1371/annotation/ef18e199-e66d-43b9-97e0-96d1ab149193. Epub 2012 Feb 1.	PLoS One. 2012	PubMed	citation	PMID:22319552	pubmed	22319552	create date:2012/02/10 | first author:Deraz EM
CenSeam, an International Program on Seamounts within the Census of Marine Life: Achievements and Lessons Learned.	/pubmed/22312448	Stocks KI, Clark MR, Rowden AA, Consalvey M, Schlacher TA.	PLoS One. 2012;7(2):e32031. Epub 2012 Feb 1. No abstract available.	PLoS One. 2012	PubMed	citation	PMID:22312448	pubmed	22312448	create date:2012/02/09 | first author:Stocks KI
Knowledge-based reconstruction of mRNA transcripts with short sequencing reads for transcriptome research.	/pubmed/22312447	Seok J, Xu W, Jiang H, Davis RW, Xiao W.	PLoS One. 2012;7(2):e31440. Epub 2012 Feb 1.	PLoS One. 2012	PubMed	citation	PMID:22312447	pubmed	22312447	create date:2012/02/09 | first author:Seok J
Mitogen- and Stress-Activated Kinase 1 (MSK1) Regulates Cigarette Smoke-Induced Histone Modifications on NF-κB-dependent Genes.	/pubmed/22312446	Sundar IK, Chung S, Hwang JW, Lapek JD Jr, Bulger M, Friedman AE, Yao H, Davie JR, Rahman I.	PLoS One. 2012;7(2):e31378. Epub 2012 Feb 1.	PLoS One. 2012	PubMed	citation	PMID:22312446	pubmed	22312446	create date:2012/02/09 | first author:Sundar IK
Tobacco Rattle Virus Vector: A Rapid and Transient Means of Silencing Manduca sexta Genes by Plant Mediated RNA Interference.	/pubmed/22312445	Kumar P, Pandit SS, Baldwin IT.	PLoS One. 2012;7(2):e31347. Epub 2012 Feb 1.	PLoS One. 2012	PubMed	citation	PMID:22312445	pubmed	22312445	create date:2012/02/09 | first author:Kumar P
Trans-synaptic spread of tau pathology in vivo.	/pubmed/22312444	Liu L, Drouet V, Wu JW, Witter MP, Small SA, Clelland C, Duff K.	PLoS One. 2012;7(2):e31302. Epub 2012 Feb 1.	PLoS One. 2012	PubMed	citation	PMID:22312444	pubmed	22312444	create date:2012/02/09 | first author:Liu L
Innate sex differences in the timing of spring migration in a songbird.	/pubmed/22312443	Maggini I, Bairlein F.	PLoS One. 2012;7(2):e31271. Epub 2012 Feb 1.	PLoS One. 2012	PubMed	citation	PMID:22312443	pubmed	22312443	create date:2012/02/09 | first author:Maggini I
S-LOCUS EARLY FLOWERING 3 Is Exclusively Present in the Genomes of Short-Styled Buckwheat Plants that Exhibit Heteromorphic Self-Incompatibility.	/pubmed/22312442	Yasui Y, Mori M, Aii J, Abe T, Matsumoto D, Sato S, Hayashi Y, Ohnishi O, Ota T.	PLoS One. 2012;7(2):e31264. Epub 2012 Feb 1.	PLoS One. 2012	PubMed	citation	PMID:22312442	pubmed	22312442	create date:2012/02/09 | first author:Yasui Y
Genetic association analysis using sibship data: a multilevel model approach.	/pubmed/22312441	Zhao Y, Yu H, Zhu Y, Ter-Minassian M, Peng Z, Shen H, Diao N, Chen F.	PLoS One. 2012;7(2):e31134. Epub 2012 Feb 1.	PLoS One. 2012	PubMed	citation	PMID:22312441	pubmed	22312441	create date:2012/02/09 | first author:Zhao Y
Eradication of Metastatic Renal Cell Carcinoma after Adenovirus-Encoded TNF-Related Apoptosis-Inducing Ligand (TRAIL)/CpG Immunotherapy.	/pubmed/22312440	Norian LA, Kresowik TP, Rosevear HM, James BR, Rosean TR, Lightfoot AJ, Kucaba TA, Schwarz C, Weydert CJ, Henry MD, Griffith TS.	PLoS One. 2012;7(2):e31085. Epub 2012 Feb 1.	PLoS One. 2012	PubMed	citation	PMID:22312440	pubmed	22312440	create date:2012/02/09 | first author:Norian LA
Rare Variants in APP, PSEN1 and PSEN2 Increase Risk for AD in Late-Onset Alzheimer's Disease Families.	/pubmed/22312439	Cruchaga C, Chakraverty S, Mayo K, Vallania FL, Mitra RD, Faber K, Williamson J, Bird T, Diaz-Arrastia R, Foroud TM, Boeve BF, Graff-Radford NR, St Jean P, Lawson M, Ehm MG, Mayeux R, Goate AM; for the NIA-LOAD/NCRAD Family Study Consortium.	PLoS One. 2012;7(2):e31039. Epub 2012 Feb 1.	PLoS One. 2012	PubMed	citation	PMID:22312439	pubmed	22312439	create date:2012/02/09 | first author:Cruchaga C
Mimicry of Food Intake: The Dynamic Interplay between Eating Companions.	/pubmed/22312438	Hermans RC, Lichtwarck-Aschoff A, Bevelander KE, Herman CP, Larsen JK, Engels RC.	PLoS One. 2012;7(2):e31027. Epub 2012 Feb 1.	PLoS One. 2012	PubMed	citation	PMID:22312438	pubmed	22312438	create date:2012/02/09 | first author:Hermans RC
Conditional ablation of ezh2 in murine hearts reveals its essential roles in endocardial cushion formation, cardiomyocyte proliferation and survival.	/pubmed/22312437	Chen L, Ma Y, Kim EY, Yu W, Schwartz RJ, Qian L, Wang J.	PLoS One. 2012;7(2):e31005. Epub 2012 Feb 1.	PLoS One. 2012	PubMed	citation	PMID:22312437	pubmed	22312437	create date:2012/02/09 | first author:Chen L
Title	URL	Description	Details	ShortDetails	Resource	Type	Identifiers	Db	EntrezUID	Properties
Measuring the Impacts of Community-based Grasslands Management in Mongolia's Gobi.	/pubmed/22312436	Leisher C, Hess S, Boucher TM, van Beukering P, Sanjayan M.	PLoS One. 2012;7(2):e30991. Epub 2012 Feb 1.	PLoS One. 2012	PubMed	citation	PMID:22312436	pubmed	22312436	create date:2012/02/09 | first author:Leisher C
Responsiveness to 6-n-Propylthiouracil (PROP) Is Associated with Salivary Levels of Two Specific Basic Proline-Rich Proteins in Humans.	/pubmed/22312435	Cabras T, Melis M, Castagnola M, Padiglia A, Tepper BJ, Messana I, Tomassini Barbarossa I.	PLoS One. 2012;7(2):e30962. Epub 2012 Feb 1.	PLoS One. 2012	PubMed	citation	PMID:22312435	pubmed	22312435	create date:2012/02/09 | first author:Cabras T
Murine GRPR and Stathmin Control in Opposite Directions both Cued Fear Extinction and Neural Activities of the Amygdala and Prefrontal Cortex.	/pubmed/22312434	Martel G, Hevi C, Wong A, Zushida K, Uchida S, Shumyatsky GP.	PLoS One. 2012;7(2):e30942. Epub 2012 Feb 1.	PLoS One. 2012	PubMed	citation	PMID:22312434	pubmed	22312434	create date:2012/02/09 | first author:Martel G
Regrowing the Adult Brain: NF-κB Controls Functional Circuit Formation and Tissue Homeostasis in the Dentate Gyrus.	/pubmed/22312433	Imielski Y, Schwamborn JC, Lüningschrör P, Heimann P, Holzberg M, Werner H, Leske O, Püschel AW, Memet S, Heumann R, Israel A, Kaltschmidt C, Kaltschmidt B.	PLoS One. 2012;7(2):e30838. Epub 2012 Feb 1.	PLoS One. 2012	PubMed	citation	PMID:22312433	pubmed	22312433	create date:2012/02/09 | first author:Imielski Y
Polyglutamine Repeats Are Associated to Specific Sequence Biases That Are Conserved among Eukaryotes.	/pubmed/22312432	Ramazzotti M, Monsellier E, Kamoun C, Degl'innocenti D, Melki R.	PLoS One. 2012;7(2):e30824. Epub 2012 Feb 1.	PLoS One. 2012	PubMed	citation	PMID:22312432	pubmed	22312432	create date:2012/02/09 | first author:Ramazzotti M
Coronavirus Papain-like Proteases Negatively Regulate Antiviral Innate Immune Response through Disruption of STING-Mediated Signaling.	/pubmed/22312431	Sun L, Xing Y, Chen X, Zheng Y, Yang Y, Nichols DB, Clementz MA, Banach BS, Li K, Baker SC, Chen Z.	PLoS One. 2012;7(2):e30802. Epub 2012 Feb 1.	PLoS One. 2012	PubMed	citation	PMID:22312431	pubmed	22312431	create date:2012/02/09 | first author:Sun L
Helicobacter pylori CagA Triggers Expression of the Bactericidal Lectin REG3γ via Gastric STAT3 Activation.	/pubmed/22312430	Lee KS, Kalantzis A, Jackson CB, O'Connor L, Murata-Kamiya N, Hatakeyama M, Judd LM, Giraud AS, Menheniott TR.	PLoS One. 2012;7(2):e30786. Epub 2012 Feb 1.	PLoS One. 2012	PubMed	citation	PMID:22312430	pubmed	22312430	create date:2012/02/09 | first author:Lee KS
NGS QC Toolkit: A Toolkit for Quality Control of Next Generation Sequencing Data.	/pubmed/22312429	Patel RK, Jain M.	PLoS One. 2012;7(2):e30619. Epub 2012 Feb 1.	PLoS One. 2012	PubMed	citation	PMID:22312429	pubmed	22312429	create date:2012/02/09 | first author:Patel RK
Environmentally realistic exposure to the herbicide atrazine alters some sexually selected traits in male guppies.	/pubmed/22312428	Shenoy K.	PLoS One. 2012;7(2):e30611. Epub 2012 Feb 1.	PLoS One. 2012	PubMed	citation	PMID:22312428	pubmed	22312428	create date:2012/02/09 | first author:Shenoy K
Season of sampling and season of birth influence serotonin metabolite levels in human cerebrospinal fluid.	/pubmed/22312427	Luykx JJ, Bakker SC, Lentjes E, Boks MP, van Geloven N, Eijkemans MJ, Janson E, Strengman E, de Lepper AM, Westenberg H, Klopper KE, Hoorn HJ, Gelissen HP, Jordan J, Tolenaar NM, van Dongen EP, Michel B, Abramovic L, Horvath S, Kappen T, Bruins P, Keijzers P, et al.	PLoS One. 2012;7(2):e30497. Epub 2012 Feb 1.	PLoS One. 2012	PubMed	citation	PMID:22312427	pubmed	22312427	create date:2012/02/09 | first author:Luykx JJ
Implications of Extreme Life Span in Clonal Organisms: Millenary Clones in Meadows of the Threatened Seagrass Posidonia oceanica.	/pubmed/22312426	Arnaud-Haond S, Duarte CM, Diaz-Almela E, Marbà N, Sintes T, Serrão EA.	PLoS One. 2012;7(2):e30454. Epub 2012 Feb 1.	PLoS One. 2012	PubMed	citation	PMID:22312426	pubmed	22312426	create date:2012/02/09 | first author:Arnaud-Haond S
Predicting Target DNA Sequences of DNA-Binding Proteins Based on Unbound Structures.	/pubmed/22312425	Chen CY, Chien TY, Lin CK, Lin CW, Weng YZ, Chang DT.	PLoS One. 2012;7(2):e30446. Epub 2012 Feb 1.	PLoS One. 2012	PubMed	citation	PMID:22312425	pubmed	22312425	create date:2012/02/09 | first author:Chen CY
Viremic HIV Infected Individuals with High CD4 T Cells and Functional Envelope Proteins Show Anti-gp41 Antibodies with Unique Specificity and Function.	/pubmed/22312424	Curriu M, Fausther-Bovendo H, Pernas M, Massanella M, Carrillo J, Cabrera C, López-Galíndez C, Clotet B, Debré P, Vieillard V, Blanco J.	PLoS One. 2012;7(2):e30330. Epub 2012 Feb 1.	PLoS One. 2012	PubMed	citation	PMID:22312424	pubmed	22312424	create date:2012/02/09 | first author:Curriu M
Socioeconomic Status (SES) and Children's Intelligence (IQ): In a UK-Representative Sample SES Moderates the Environmental, Not Genetic, Effect on IQ.	/pubmed/22312423	Hanscombe KB, Trzaskowski M, Haworth CM, Davis OS, Dale PS, Plomin R.	PLoS One. 2012;7(2):e30320. Epub 2012 Feb 1.	PLoS One. 2012	PubMed	citation	PMID:22312423	pubmed	22312423	create date:2012/02/09 | first author:Hanscombe KB
From food to offspring down: tissue-specific discrimination and turn-over of stable isotopes in herbivorous waterbirds and other avian foraging guilds.	/pubmed/22312422	Hahn S, Hoye BJ, Korthals H, Klaassen M.	PLoS One. 2012;7(2):e30242. Epub 2012 Feb 1.	PLoS One. 2012	PubMed	citation	PMID:22312422	pubmed	22312422	create date:2012/02/09 | first author:Hahn S
Potent phototoxicity of marine bunker oil to translucent herring embryos after prolonged weathering.	/pubmed/22312421	Incardona JP, Vines CA, Linbo TL, Myers MS, Sloan CA, Anulacion BF, Boyd D, Collier TK, Morgan S, Cherr GN, Scholz NL.	PLoS One. 2012;7(2):e30116. Epub 2012 Feb 1.	PLoS One. 2012	PubMed	citation	PMID:22312421	pubmed	22312421	create date:2012/02/09 | first author:Incardona JP
Sleep disorders and demand for medical services: evidence from a population-based longitudinal study.	/pubmed/22312420	Santos-Silva R, Castro LS, Taddei JA, Tufik S, Bittencourt LR.	PLoS One. 2012;7(2):e30085. Epub 2012 Feb 1.	PLoS One. 2012	PubMed	citation	PMID:22312420	pubmed	22312420	create date:2012/02/09 | first author:Santos-Silva R
Two-Item Sentence Comprehension by a Dog (Canis familiaris).	/pubmed/22312419	Ramos D, Ades C.	PLoS One. 2012;7(2):e29689. Epub 2012 Feb 1.	PLoS One. 2012	PubMed	citation	PMID:22312419	pubmed	22312419	create date:2012/02/09 | first author:Ramos D
The risk of stroke after percutaneous vertebroplasty for osteoporosis: a population-based cohort study.	/pubmed/22303486	Wu CL, Wu JC, Huang WC, Wu HT, Chiou HJ, Liu L, Chen YC, Chen TJ, Cheng H, Chang CY.	PLoS One. 2012;7(1):e31405. Epub 2012 Jan 31.	PLoS One. 2012	PubMed	citation	PMID:22303486	pubmed	22303486	create date:2012/02/04 | first author:Wu CL
Simulated Warming Differentially Affects the Growth and Competitive Ability of Centaurea maculosa Populations from Home and Introduced Ranges.	/pubmed/22303485	He WM, Li JJ, Peng PH.	PLoS One. 2012;7(1):e31170. Epub 2012 Jan 30.	PLoS One. 2012	PubMed	citation	PMID:22303485	pubmed	22303485	create date:2012/02/04 | first author:He WM
Novel, objective, multivariate biomarkers composed of plasma amino Acid profiles for the diagnosis and assessment of inflammatory bowel disease.	/pubmed/22303484	Hisamatsu T, Okamoto S, Hashimoto M, Muramatsu T, Andou A, Uo M, Kitazume MT, Matsuoka K, Yajima T, Inoue N, Kanai T, Ogata H, Iwao Y, Yamakado M, Sakai R, Ono N, Ando T, Suzuki M, Hibi T.	PLoS One. 2012;7(1):e31131. Epub 2012 Jan 31.	PLoS One. 2012	PubMed	citation	PMID:22303484	pubmed	22303484	create date:2012/02/04 | first author:Hisamatsu T
Diminished social motivation negatively impacts reputation management: autism spectrum disorders as a case in point.	/pubmed/22303483	Chevallier C, Molesworth C, Happé F.	PLoS One. 2012;7(1):e31107. Epub 2012 Jan 27.	PLoS One. 2012	PubMed	citation	PMID:22303483	pubmed	22303483	create date:2012/02/04 | first author:Chevallier C
TBX21 and HLX1 Polymorphisms Influence Cytokine Secretion at Birth.	/pubmed/22303482	Casaca VI, Illi S, Suttner K, Schleich I, Ballenberger N, Klucker E, Turan E, von Mutius E, Kabesch M, Schaub B.	PLoS One. 2012;7(1):e31069. Epub 2012 Jan 30.	PLoS One. 2012	PubMed	citation	PMID:22303482	pubmed	22303482	create date:2012/02/04 | first author:Casaca VI
An ensemble classifier for eukaryotic protein subcellular location prediction using gene ontology categories and amino Acid hydrophobicity.	/pubmed/22303481	Li L, Zhang Y, Zou L, Li C, Yu B, Zheng X, Zhou Y.	PLoS One. 2012;7(1):e31057. Epub 2012 Jan 30.	PLoS One. 2012	PubMed	citation	PMID:22303481	pubmed	22303481	create date:2012/02/04 | first author:Li L
PKCθ Synergizes with TLR-Dependent TRAF6 Signaling Pathway to Upregulate MUC5AC Mucin via CARMA1.	/pubmed/22303480	Jono H, Lim JH, Xu H, Li JD.	PLoS One. 2012;7(1):e31049. Epub 2012 Jan 27.	PLoS One. 2012	PubMed	citation	PMID:22303480	pubmed	22303480	create date:2012/02/04 | first author:Jono H
Piwil2 suppresses p53 by inducing phosphorylation of signal transducer and activator of transcription 3 in tumor cells.	/pubmed/22303479	Lu Y, Zhang K, Li C, Yao Y, Tao D, Liu Y, Zhang S, Ma Y.	PLoS One. 2012;7(1):e30999. Epub 2012 Jan 27.	PLoS One. 2012	PubMed	citation	PMID:22303479	pubmed	22303479	create date:2012/02/04 | first author:Lu Y
Reorganizing the Intrinsic Functional Architecture of the Human Primary Motor Cortex during Rest with Non-Invasive Cortical Stimulation.	/pubmed/22303478	Polanía R, Paulus W, Nitsche MA.	PLoS One. 2012;7(1):e30971. Epub 2012 Jan 27.	PLoS One. 2012	PubMed	citation	PMID:22303478	pubmed	22303478	create date:2012/02/04 | first author:Polanía R
Interactive effects of large- and small-scale sources of feral honey-bees for sunflower in the argentine pampas.	/pubmed/22303477	Sáez A, Sabatino M, Aizen MA.	PLoS One. 2012;7(1):e30968. Epub 2012 Jan 27.	PLoS One. 2012	PubMed	citation	PMID:22303477	pubmed	22303477	create date:2012/02/04 | first author:Sáez A
International Technology Transfer of a GCLP-Compliant HIV-1 Neutralizing Antibody Assay for Human Clinical Trials.	/pubmed/22303476	Ozaki DA, Gao H, Todd CA, Greene KM, Montefiori DC, Sarzotti-Kelsoe M.	PLoS One. 2012;7(1):e30963. Epub 2012 Jan 27.	PLoS One. 2012	PubMed	citation	PMID:22303476	pubmed	22303476	create date:2012/02/04 | first author:Ozaki DA
A Role for VEGFR2 Activation in Endothelial Responses Caused by Barrier Disruptive OxPAPC Concentrations.	/pubmed/22303475	Birukova AA, Lee S, Starosta V, Wu T, Ho T, Kim J, Berliner JA, Birukov KG.	PLoS One. 2012;7(1):e30957. Epub 2012 Jan 31.	PLoS One. 2012	PubMed	citation	PMID:22303475	pubmed	22303475	create date:2012/02/04 | first author:Birukova AA
The Efficacy of Exercise in Reducing Depressive Symptoms among Cancer Survivors: A Meta-Analysis.	/pubmed/22303474	Brown JC, Huedo-Medina TB, Pescatello LS, Ryan SM, Pescatello SM, Moker E, Lacroix JM, Ferrer RA, Johnson BT.	PLoS One. 2012;7(1):e30955. Epub 2012 Jan 27.	PLoS One. 2012	PubMed	citation	PMID:22303474	pubmed	22303474	create date:2012/02/04 | first author:Brown JC
Does a family meetings intervention prevent depression and anxiety in family caregivers of dementia patients? A randomized trial.	/pubmed/22303473	Joling KJ, van Marwijk HW, Smit F, van der Horst HE, Scheltens P, van de Ven PM, Mittelman MS, van Hout HP.	PLoS One. 2012;7(1):e30936. Epub 2012 Jan 27.	PLoS One. 2012	PubMed	citation	PMID:22303473	pubmed	22303473	create date:2012/02/04 | first author:Joling KJ
Identification and Profiling of MicroRNAs from Skeletal Muscle of the Common Carp.	/pubmed/22303472	Yan X, Ding L, Li Y, Zhang X, Liang Y, Sun X, Teng CB.	PLoS One. 2012;7(1):e30925. Epub 2012 Jan 27.	PLoS One. 2012	PubMed	citation	PMID:22303472	pubmed	22303472	create date:2012/02/04 | first author:Yan X
Early cell death detection with digital holographic microscopy.	/pubmed/22303471	Pavillon N, Kühn J, Moratal C, Jourdain P, Depeursinge C, Magistretti PJ, Marquet P.	PLoS One. 2012;7(1):e30912. Epub 2012 Jan 31.	PLoS One. 2012	PubMed	citation	PMID:22303471	pubmed	22303471	create date:2012/02/04 | first author:Pavillon N
Hyperbilirubinemia and Neurodevelopmental Outcome of Very Low Birthweight Infants: Results from the LIFT Cohort.	/pubmed/22303470	Mazeiras G, Rozé JC, Ancel PY, Caillaux G, Frondas-Chauty A, Denizot S, Flamant C.	PLoS One. 2012;7(1):e30900. Epub 2012 Jan 27.	PLoS One. 2012	PubMed	citation	PMID:22303470	pubmed	22303470	create date:2012/02/04 | first author:Mazeiras G
Induction of Heterosubtypic Cross-Protection against Influenza by a Whole Inactivated Virus Vaccine: The Role of Viral Membrane Fusion Activity.	/pubmed/22303469	Budimir N, Huckriede A, Meijerhof T, Boon L, Gostick E, Price DA, Wilschut J, de Haan A.	PLoS One. 2012;7(1):e30898. Epub 2012 Jan 27.	PLoS One. 2012	PubMed	citation	PMID:22303469	pubmed	22303469	create date:2012/02/04 | first author:Budimir N
Busulphan-cyclophosphamide cause endothelial injury, remodeling of resistance arteries and enhanced expression of endothelial nitric oxide synthase.	/pubmed/22303468	Al-Hashmi S, Boels PJ, Zadjali F, Sadeghi B, Sällström J, Hultenby K, Hassan Z, Arner A, Hassan M.	PLoS One. 2012;7(1):e30897. Epub 2012 Jan 27.	PLoS One. 2012	PubMed	citation	PMID:22303468	pubmed	22303468	create date:2012/02/04 | first author:Al-Hashmi S
pitx2 Deficiency Results in Abnormal Ocular and Craniofacial Development in Zebrafish.	/pubmed/22303467	Liu Y, Semina EV.	PLoS One. 2012;7(1):e30896. Epub 2012 Jan 27.	PLoS One. 2012	PubMed	citation	PMID:22303467	pubmed	22303467	create date:2012/02/04 | first author:Liu Y
Ashwagandha Derived Withanone Targets TPX2-Aurora A Complex: Computational and Experimental Evidence to its Anticancer Activity.	/pubmed/22303466	Grover A, Singh R, Shandilya A, Priyandoko D, Agrawal V, Bisaria VS, Wadhwa R, Kaul SC, Sundar D.	PLoS One. 2012;7(1):e30890. Epub 2012 Jan 27.	PLoS One. 2012	PubMed	citation	PMID:22303466	pubmed	22303466	create date:2012/02/04 | first author:Grover A
Portable optical fiber probe-based spectroscopic scanner for rapid cancer diagnosis: a new tool for intraoperative margin assessment.	/pubmed/22303465	Lue N, Kang JW, Yu CC, Barman I, Dingari NC, Feld MS, Dasari RR, Fitzmaurice M.	PLoS One. 2012;7(1):e30887. Epub 2012 Jan 27.	PLoS One. 2012	PubMed	citation	PMID:22303465	pubmed	22303465	create date:2012/02/04 | first author:Lue N
Transcriptome Profiling of Sexual Maturation and Mating in the Mediterranean Fruit Fly, Ceratitis capitata.	/pubmed/22303464	Gomulski LM, Dimopoulos G, Xi Z, Scolari F, Gabrieli P, Siciliano P, Clarke AR, Malacrida AR, Gasperi G.	PLoS One. 2012;7(1):e30857. Epub 2012 Jan 27.	PLoS One. 2012	PubMed	citation	PMID:22303464	pubmed	22303464	create date:2012/02/04 | first author:Gomulski LM
Nipah virus infects specific subsets of porcine peripheral blood mononuclear cells.	/pubmed/22303463	Stachowiak B, Weingartl HM.	PLoS One. 2012;7(1):e30855. Epub 2012 Jan 27.	PLoS One. 2012	PubMed	citation	PMID:22303463	pubmed	22303463	create date:2012/02/04 | first author:Stachowiak B
Coxiella burnetii Induces Apoptosis during Early Stage Infection via a Caspase-Independent Pathway in Human Monocytic THP-1 Cells.	/pubmed/22303462	Zhang Y, Zhang G, Hendrix LR, Tesh VL, Samuel JE.	PLoS One. 2012;7(1):e30841. Epub 2012 Jan 27.	PLoS One. 2012	PubMed	citation	PMID:22303462	pubmed	22303462	create date:2012/02/04 | first author:Zhang Y
LRRK2 Phosphorylates Tubulin-Associated Tau but Not the Free Molecule: LRRK2-Mediated Regulation of the Tau-Tubulin Association and Neurite Outgrowth.	/pubmed/22303461	Kawakami F, Yabata T, Ohta E, Maekawa T, Shimada N, Suzuki M, Maruyama H, Ichikawa T, Obata F.	PLoS One. 2012;7(1):e30834. Epub 2012 Jan 27.	PLoS One. 2012	PubMed	citation	PMID:22303461	pubmed	22303461	create date:2012/02/04 | first author:Kawakami F
Class I histone deacetylase inhibitor entinostat suppresses regulatory T cells and enhances immunotherapies in renal and prostate cancer models.	/pubmed/22303460	Shen L, Ciesielski M, Ramakrishnan S, Miles KM, Ellis L, Sotomayor P, Shrikant P, Fenstermaker R, Pili R.	PLoS One. 2012;7(1):e30815. Epub 2012 Jan 27.	PLoS One. 2012	PubMed	citation	PMID:22303460	pubmed	22303460	create date:2012/02/04 | first author:Shen L
Activation of Wnt Signaling by Chemically Induced Dimerization of LRP5 Disrupts Cellular Homeostasis.	/pubmed/22303459	Shahi P, Park D, Pond AC, Seethammagari M, Chiou SH, Cho K, Carstens JL, Decker WK, McCrea PD, Ittmann MM, Rosen JM, Spencer DM.	PLoS One. 2012;7(1):e30814. Epub 2012 Jan 27.	PLoS One. 2012	PubMed	citation	PMID:22303459	pubmed	22303459	create date:2012/02/04 | first author:Shahi P
Automated workflow for preparation of cDNA for cap analysis of gene expression on a single molecule sequencer.	/pubmed/22303458	Itoh M, Kojima M, Nagao-Sato S, Saijo E, Lassmann T, Kanamori-Katayama M, Kaiho A, Lizio M, Kawaji H, Carninci P, Forrest AR, Hayashizaki Y.	PLoS One. 2012;7(1):e30809. Epub 2012 Jan 30.	PLoS One. 2012	PubMed	citation	PMID:22303458	pubmed	22303458	create date:2012/02/04 | first author:Itoh M
Reliability and validity of simplified chinese version of roland-morris questionnaire in evaluating rural and urban patients with low back pain.	/pubmed/22303457	Yi H, Ji X, Wei X, Chen Z, Wang X, Zhu X, Zhang W, Chen J, Zhang D, Li M.	PLoS One. 2012;7(1):e30807. Epub 2012 Jan 27.	PLoS One. 2012	PubMed	citation	PMID:22303457	pubmed	22303457	create date:2012/02/04 | first author:Yi H
ERK1 Regulates the Hematopoietic Stem Cell Niches.	/pubmed/22303456	Saulnier N, Guihard S, Holy X, Decembre E, Jurdic P, Clay D, Feuillet V, Pagès G, Pouysségur J, Porteu F, Gaudry M.	PLoS One. 2012;7(1):e30788. Epub 2012 Jan 30.	PLoS One. 2012	PubMed	citation	PMID:22303456	pubmed	22303456	create date:2012/02/04 | first author:Saulnier N
Time-lapse imaging of the dynamics of CNS glial-axonal interactions in vitro and ex vivo.	/pubmed/22303455	Ioannidou K, Anderson KI, Strachan D, Edgar JM, Barnett SC.	PLoS One. 2012;7(1):e30775. Epub 2012 Jan 27.	PLoS One. 2012	PubMed	citation	PMID:22303455	pubmed	22303455	create date:2012/02/04 | first author:Ioannidou K
Title	URL	Description	Details	ShortDetails	Resource	Type	Identifiers	Db	EntrezUID	Properties
Seeing emotion with your ears: emotional prosody implicitly guides visual attention to faces.	/pubmed/22303454	Rigoulot S, Pell MD.	PLoS One. 2012;7(1):e30740. Epub 2012 Jan 30.	PLoS One. 2012	PubMed	citation	PMID:22303454	pubmed	22303454	create date:2012/02/04 | first author:Rigoulot S
Catalog of MicroRNA Seed Polymorphisms in Vertebrates.	/pubmed/22303453	Zorc M, Jevsinek Skok D, Godnic I, Calin GA, Horvat S, Jiang Z, Dovc P, Kunej T.	PLoS One. 2012;7(1):e30737. Epub 2012 Jan 27.	PLoS One. 2012	PubMed	citation	PMID:22303453	pubmed	22303453	create date:2012/02/04 | first author:Zorc M
Quality Control and Performance of HIV Rapid Tests in a Microbicide Clinical Trial in Rural KwaZulu-Natal.	/pubmed/22303452	von Knorring N, Gafos M, Ramokonupi M, Jentsch U; the MDP Team.	PLoS One. 2012;7(1):e30728. Epub 2012 Jan 30.	PLoS One. 2012	PubMed	citation	PMID:22303452	pubmed	22303452	create date:2012/02/04 | first author:von Knorring N
Nox4 Mediates Renal Cell Carcinoma Cell Invasion through Hypoxia-Induced Interleukin 6- and 8- Production.	/pubmed/22303451	Fitzgerald JP, Nayak B, Shanmugasundaram K, Friedrichs W, Sudarshan S, Eid AA, Denapoli T, Parekh DJ, Gorin Y, Block K.	PLoS One. 2012;7(1):e30712. Epub 2012 Jan 27.	PLoS One. 2012	PubMed	citation	PMID:22303451	pubmed	22303451	create date:2012/02/04 | first author:Fitzgerald JP
Optical imaging of disseminated leukemia models in mice with near-infrared probe conjugated to a monoclonal antibody.	/pubmed/22303450	Pesnel S, Pillon A, Créancier L, Lerondel S, Le Pape A, Recher C, Demur C, Guilbaud N, Kruczynski A.	PLoS One. 2012;7(1):e30690. Epub 2012 Jan 27.	PLoS One. 2012	PubMed	citation	PMID:22303450	pubmed	22303450	create date:2012/02/04 | first author:Pesnel S
ISL1 Directly Regulates FGF10 Transcription during Human Cardiac Outflow Formation.	/pubmed/22303449	Golzio C, Havis E, Daubas P, Nuel G, Babarit C, Munnich A, Vekemans M, Zaffran S, Lyonnet S, Etchevers HC.	PLoS One. 2012;7(1):e30677. Epub 2012 Jan 27.	PLoS One. 2012	PubMed	citation	PMID:22303449	pubmed	22303449	create date:2012/02/04 | first author:Golzio C
Consistent Pattern of Local Adaptation during an Experimental Heat Wave in a Pipefish-Trematode Host-Parasite System.	/pubmed/22303448	Landis SH, Kalbe M, Reusch TB, Roth O.	PLoS One. 2012;7(1):e30658. Epub 2012 Jan 27.	PLoS One. 2012	PubMed	citation	PMID:22303448	pubmed	22303448	create date:2012/02/04 | first author:Landis SH
Incidence of treatment-limiting toxicity with Stavudine-based antiretroviral therapy in cambodia: a retrospective cohort study.	/pubmed/22303447	Phan V, Thai S, Choun K, Lynen L, van Griensven J.	PLoS One. 2012;7(1):e30647. Epub 2012 Jan 27.	PLoS One. 2012	PubMed	citation	PMID:22303447	pubmed	22303447	create date:2012/02/04 | first author:Phan V
Increased GABA(A) Receptor ε-Subunit Expression on Ventral Respiratory Column Neurons Protects Breathing during Pregnancy.	/pubmed/22303446	Hengen KB, Nelson NR, Stang KM, Johnson SM, Crader SM, Watters JJ, Mitchell GS, Behan M.	PLoS One. 2012;7(1):e30608. Epub 2012 Jan 31.	PLoS One. 2012	PubMed	citation	PMID:22303446	pubmed	22303446	create date:2012/02/04 | first author:Hengen KB
Inhibition of Wnt/β-Catenin Signaling by a Soluble Collagen-Derived Frizzled Domain Interacting with Wnt3a and the Receptors Frizzled 1 and 8.	/pubmed/22303445	Hendaoui I, Lavergne E, Lee HS, Hong SH, Kim HZ, Parent C, Heuzé-Vourc'h N, Clément B, Musso O.	PLoS One. 2012;7(1):e30601. Epub 2012 Jan 27.	PLoS One. 2012	PubMed	citation	PMID:22303445	pubmed	22303445	create date:2012/02/04 | first author:Hendaoui I
A Deeply Branching Thermophilic Bacterium with an Ancient Acetyl-CoA Pathway Dominates a Subsurface Ecosystem.	/pubmed/22303444	Takami H, Noguchi H, Takaki Y, Uchiyama I, Toyoda A, Nishi S, Chee GJ, Arai W, Nunoura T, Itoh T, Hattori M, Takai K.	PLoS One. 2012;7(1):e30559. Epub 2012 Jan 27.	PLoS One. 2012	PubMed	citation	PMID:22303444	pubmed	22303444	create date:2012/02/04 | first author:Takami H
CCL2 Is Associated with a Faster Rate of Cognitive Decline during Early Stages of Alzheimer's Disease.	/pubmed/22303443	Westin K, Buchhave P, Nielsen H, Minthon L, Janciauskiene S, Hansson O.	PLoS One. 2012;7(1):e30525. Epub 2012 Jan 30.	PLoS One. 2012	PubMed	citation	PMID:22303443	pubmed	22303443	create date:2012/02/04 | first author:Westin K
Increased Inter-Colony Fusion Rates Are Associated with Reduced COI Haplotype Diversity in an Invasive Colonial Ascidian Didemnum vexillum.	/pubmed/22303442	Smith KF, Stefaniak L, Saito Y, Gemmill CE, Cary SC, Fidler AE.	PLoS One. 2012;7(1):e30473. Epub 2012 Jan 31.	PLoS One. 2012	PubMed	citation	PMID:22303442	pubmed	22303442	create date:2012/02/04 | first author:Smith KF
A new eusuchian crocodyliform with novel cranial integument and its significance for the origin and evolution of crocodylia.	/pubmed/22303441	Holliday CM, Gardner NM.	PLoS One. 2012;7(1):e30471. Epub 2012 Jan 31.	PLoS One. 2012	PubMed	citation	PMID:22303441	pubmed	22303441	create date:2012/02/04 | first author:Holliday CM
Safety issues of long-term glucose load in patients on peritoneal dialysis-a 7-year cohort study.	/pubmed/22303440	Wu HY, Hung KY, Huang TM, Hu FC, Peng YS, Huang JW, Lin SL, Chen YM, Chu TS, Tsai TJ, Wu KD.	PLoS One. 2012;7(1):e30337. Epub 2012 Jan 23.	PLoS One. 2012	PubMed	citation	PMID:22303440	pubmed	22303440	create date:2012/02/04 | first author:Wu HY
Metabolic Profiles and cDNA-AFLP Analysis of Salvia miltiorrhiza and Salvia castanea Diel f. tomentosa Stib.	/pubmed/22303439	Yang D, Ma P, Liang X, Liang Z, Zhang M, Shen S, Liu H, Liu Y.	PLoS One. 2012;7(1):e29678. Epub 2012 Jan 30.	PLoS One. 2012	PubMed	citation	PMID:22303439	pubmed	22303439	create date:2012/02/04 | first author:Yang D
Primary xenografts of human prostate tissue as a model to study angiogenesis induced by reactive stroma.	/pubmed/22303438	Montecinos VP, Godoy A, Hinklin J, Vethanayagam RR, Smith GJ.	PLoS One. 2012;7(1):e29623. Epub 2012 Jan 31.	PLoS One. 2012	PubMed	citation	PMID:22303438	pubmed	22303438	create date:2012/02/04 | first author:Montecinos VP
Defining Plasmodium falciparum Treatment in South West Asia: A Randomized Trial Comparing Artesunate or Primaquine Combined with Chloroquine or SP.	/pubmed/22303437	Kolaczinski K, Leslie T, Ali I, Durrani N, Lee S, Barends M, Beshir K, Ord R, Hallett R, Rowland M.	PLoS One. 2012;7(1):e28957. Epub 2012 Jan 31.	PLoS One. 2012	PubMed	citation	PMID:22303437	pubmed	22303437	create date:2012/02/04 | first author:Kolaczinski K
Homology Inference of Protein-Protein Interactions via Conserved Binding Sites.	/pubmed/22303436	Tyagi M, Thangudu RR, Zhang D, Bryant SH, Madej T, Panchenko AR.	PLoS One. 2012;7(1):e28896. Epub 2012 Jan 31.	PLoS One. 2012	PubMed	citation	PMID:22303436	pubmed	22303436	create date:2012/02/04 | first author:Tyagi M
Boolean Models of Biosurfactants Production in Pseudomonas fluorescens.	/pubmed/22303435	Richard A, Rossignol G, Comet JP, Bernot G, Guespin-Michel J, Merieau A.	PLoS One. 2012;7(1):e24651. Epub 2012 Jan 31.	PLoS One. 2012	PubMed	citation	PMID:22303435	pubmed	22303435	create date:2012/02/04 | first author:Richard A
Ologs: a categorical framework for knowledge representation.	/pubmed/22303434	Spivak DI, Kent RE.	PLoS One. 2012;7(1):e24274. Epub 2012 Jan 31.	PLoS One. 2012	PubMed	citation	PMID:22303434	pubmed	22303434	create date:2012/02/04 | first author:Spivak DI
Correction: Pathogenic LRRK2 Mutations Do Not Alter Gene Expression in Cell Model Systems or Human Brain Tissue.	/pubmed/22303433	Devine MJ, Kaganovich A, Ryten M, Mamais A, Trabzuni D, Manzoni C, McGoldrick P, Chan D, Dillman A, Zerle J, Horan S, Taanman JW, Hardy J, Marti-Masso JF, Healy D, Schapira AH, Wolozin B, Bandopadhyay R, Cookson MR, van der Brug MP, Lewis PA.	PLoS One. 2012;7(1). doi: 10.1371/annotation/c12e4f9e-5aae-424b-a69f-fddf16976dc5. Epub 2012 Jan 27.	PLoS One. 2012	PubMed	citation	PMID:22303433	pubmed	22303433	create date:2012/02/04 | first author:Devine MJ
Correction: AMP-Activated Protein Kinase (AMPK) Mediates Nutrient Regulation of Thioredoxin-Interacting Protein (TXNIP) in Pancreatic Beta-Cells.	/pubmed/22303432	Shaked M, Ketzinel-Gilad M, Cerasi E, Kaiser N, Leibowitz G.	PLoS One. 2012;7(1). doi: 10.1371/annotation/23f84cc3-627d-4012-ae6f-f3291b2567d0. Epub 2012 Jan 28.	PLoS One. 2012	PubMed	citation	PMID:22303432	pubmed	22303432	create date:2012/02/04 | first author:Shaked M
Correction: Comparative Genomics of the Anopheline Glutathione S-Transferase Epsilon Cluster.	/pubmed/22303431	Ayres C, Müller P, Dyer N, Wilding C, Rigden D, Donnelly M.	PLoS One. 2012;7(1). doi: 10.1371/annotation/02a173a2-0473-49b9-a18e-6e530508640f. Epub 2012 Jan 27.	PLoS One. 2012	PubMed	citation	PMID:22303431	pubmed	22303431	create date:2012/02/04 | first author:Ayres C
Correction: Comparative Genomics of the Anopheline Glutathione S-Transferase Epsilon Cluster.	/pubmed/22303430	Ayres CF, Müller P, Dyer N, Wilding CS, Rigden DJ, Donnelly MJ.	PLoS One. 2012;7(1). doi: 10.1371/annotation/1dbf46fc-3f3f-47d0-9605-514bda135ba4. Epub 2012 Jan 27.	PLoS One. 2012	PubMed	citation	PMID:22303430	pubmed	22303430	create date:2012/02/04 | first author:Ayres CF
Correction: Spry1 Is Expressed in Hemangioblasts and Negatively Regulates Primitive Hematopoiesis and Endothelial Cell Function.	/pubmed/22303429	Yang X, Gong Y, Friesel R.	PLoS One. 2012;7(1). doi: 10.1371/annotation/eb3485a7-612b-4244-8d2a-43a80cdd15eb. Epub 2012 Jan 27.	PLoS One. 2012	PubMed	citation	PMID:22303429	pubmed	22303429	create date:2012/02/04 | first author:Yang X
Correction: Accumulation of Biomass and Mineral Elements with Calendar Time by Corn: Application of the Expanded Growth Model.	/pubmed/22303428	Overman AR, Scholtz RV 3rd.	PLoS One. 2012;7(1). doi: 10.1371/annotation/8fd75170-f1cd-4126-8d4a-3579712703f6. Epub 2012 Jan 27.	PLoS One. 2012	PubMed	citation	PMID:22303428	pubmed	22303428	create date:2012/02/04 | first author:Overman AR
Correction: Absence of Colony Stimulation Factor-1 Receptor Results in Loss of Microglia, Disrupted Brain Development and Olfactory Deficits.	/pubmed/22303427	Erblich B, Zhu L, Etgen AM, Dobrenis K, Pollard JW.	PLoS One. 2012;7(1). doi: 10.1371/annotation/5dc1b3a6-ac3c-4c63-951d-cf355ffe7b48. Epub 2012 Jan 27.	PLoS One. 2012	PubMed	citation	PMID:22303427	pubmed	22303427	create date:2012/02/04 | first author:Erblich B
Correction: Male Germ Cell-Specific RNA Binding Protein RBMY: A New Oncogene Explaining Male Predominance in Liver Cancer.	/pubmed/22303426	Tsuei DJ, Lee PH, Peng HY, Lu HL, Su DS, Jeng YM, Hsu HC, Hsu SH, Wu JF, Ni YH, Chang MH.	PLoS One. 2012;7(1). doi: 10.1371/annotation/3a796c69-0e20-472e-b1ae-70d473e1e072. Epub 2012 Jan 27.	PLoS One. 2012	PubMed	citation	PMID:22303426	pubmed	22303426	create date:2012/02/04 | first author:Tsuei DJ
Correction: Conserved BK Channel-Protein Interactions Reveal Signals Relevant to Cell Death and Survival.	/pubmed/22303425	Sokolowski B, Orchard S, Harvey M, Sridhar S, Sakai Y.	PLoS One. 2012;7(1). doi: 10.1371/annotation/15e95626-9f5c-4882-ba78-826b80c48028. Epub 2012 Jan 27.	PLoS One. 2012	PubMed	citation	PMID:22303425	pubmed	22303425	create date:2012/02/04 | first author:Sokolowski B
Correction: Defects in the Medial Entorhinal Cortex and Dentate Gyrus in the Mouse Model of Sanfilippo Syndrome Type B.	/pubmed/22303424	Ohmi K, Zhao HZ, Neufeld EF.	PLoS One. 2012;7(1). doi: 10.1371/annotation/3de78cba-af11-4deb-939a-bf0803592d08. Epub 2012 Jan 26.	PLoS One. 2012	PubMed	citation	PMID:22303424	pubmed	22303424	create date:2012/02/04 | first author:Ohmi K
Correction: New Ophthalmosaurid Ichthyosaurs from the European Lower Cretaceous Demonstrate Extensive Ichthyosaur Survival across the Jurassic-Cretaceous Boundary.	/pubmed/22303423	Fischer V, Maisch MW, Naish D, Kosma R, Liston J, Joger U, Krüger FJ, Pérez JP, Tainsh J, Appleby RM.	PLoS One. 2012;7(1). doi: 10.1371/annotation/9731f93a-c28f-4234-8fd9-c587a103b572. Epub 2012 Jan 26.	PLoS One. 2012	PubMed	citation	PMID:22303423	pubmed	22303423	create date:2012/02/04 | first author:Fischer V
Correction: Unintended Consequences of Conservation Actions: Managing Disease in Complex Ecosystems.	/pubmed/22303422	Chauvenet AL, Durant SM, Hilborn R, Pettorelli N.	PLoS One. 2012;7(1). doi: 10.1371/annotation/cf1771ad-01ca-430e-bccc-5fe1708f8902. Epub 2012 Jan 24.	PLoS One. 2012	PubMed	citation	PMID:22303422	pubmed	22303422	create date:2012/02/04 | first author:Chauvenet AL
Correction: Clusters of Conserved Beta Cell Marker Genes for Assessment of Beta Cell Phenotype.	/pubmed/22303421	Martens GA, Jiang L, Hellemans KH, Stangé G, Heimberg H, Nielsen FC, Sand O, Van Helden J, Van Lommel L, Schuit F, Gorus FK, Pipeleers DG.	PLoS One. 2012;7(1). doi: 10.1371/annotation/13c6d084-a8fd-4019-a3cf-12a0d8abe309. Epub 2012 Jan 24.	PLoS One. 2012	PubMed	citation	PMID:22303421	pubmed	22303421	create date:2012/02/04 | first author:Martens GA
Correction: Clusters of Conserved Beta Cell Marker Genes for Assessment of Beta Cell Phenotype.	/pubmed/22303420	Martens GA, Jiang L, Hellemans KH, Stangé G, Heimberg H, Nielsen FC, Sand O, Van Helden J, Gorus FK, Pipeleers DG.	PLoS One. 2012;7(1). doi: 10.1371/annotation/7aa0ff33-5660-4b56-889a-4b86a273d522. Epub 2012 Jan 24.	PLoS One. 2012	PubMed	citation	PMID:22303420	pubmed	22303420	create date:2012/02/04 | first author:Martens GA
Correction: Clusters of Conserved Beta Cell Marker Genes for Assessment of Beta Cell Phenotype.	/pubmed/22303419	Martens GA, Jiang L, Hellemans KH, Stangé G, Heimberg H, Nielsen FC, Sand O, Van Helden J, Gorus FK, Pipeleers DG.	PLoS One. 2012;7(1). doi: 10.1371/annotation/4aae21a9-e176-4feb-9f15-103b265d3335. Epub 2012 Jan 24.	PLoS One. 2012	PubMed	citation	PMID:22303419	pubmed	22303419	create date:2012/02/04 | first author:Martens GA
Correction: Clusters of Conserved Beta Cell Marker Genes for Assessment of Beta Cell Phenotype.	/pubmed/22303418	Martens GA, Jiang L, Hellemans KH, Stangé G, Heimberg H, Nielsen FC, Sand O, Van Helden J, Gorus FK, Pipeleers DG.	PLoS One. 2012;7(1). doi: 10.1371/annotation/a91571a6-acbb-456f-bcc5-f4a431e28516. Epub 2012 Jan 24.	PLoS One. 2012	PubMed	citation	PMID:22303418	pubmed	22303418	create date:2012/02/04 | first author:Martens GA
Correction: Astrovirus Infection in Hospitalized Infants with Severe Combined Immunodeficiency after Allogeneic Hematopoietic Stem Cell Transplantation.	/pubmed/22303417	Wunderli W, Meerbach A, Guengoer T, Berger C, Greiner O, Caduff R, Trkola A, Bossart W, Gerlach D, Schibler M, Cordey S, McKee TA, Van Belle S, Kaiser L, Tapparel C.	PLoS One. 2012;7(1). doi: 10.1371/annotation/8371c305-a69c-4225-83ae-b0b414eca31a. Epub 2012 Jan 24.	PLoS One. 2012	PubMed	citation	PMID:22303417	pubmed	22303417	create date:2012/02/04 | first author:Wunderli W
Distance and Helical Phase Dependence of Synergistic Transcription Activation in cis-Regulatory Module.	/pubmed/22299056	Huang Q, Gong C, Li J, Zhuo Z, Chen Y, Wang J, Hua ZC.	PLoS One. 2012;7(1):e31198. Epub 2012 Jan 27.	PLoS One. 2012	PubMed	citation	PMID:22299056	pubmed	22299056	create date:2012/02/03 | first author:Huang Q
Immunohistochemical profile for unknown primary adenocarcinoma.	/pubmed/22299055	Hashimoto K, Sasajima Y, Ando M, Yonemori K, Hirakawa A, Furuta K, Tsuda H, Fujiwara Y.	PLoS One. 2012;7(1):e31181. Epub 2012 Jan 27.	PLoS One. 2012	PubMed	citation	PMID:22299055	pubmed	22299055	create date:2012/02/03 | first author:Hashimoto K
Non-Host Defense Response in a Novel Arabidopsis-Xanthomonas citri subsp. citri Pathosystem.	/pubmed/22299054	An C, Mou Z.	PLoS One. 2012;7(1):e31130. Epub 2012 Jan 27.	PLoS One. 2012	PubMed	citation	PMID:22299054	pubmed	22299054	create date:2012/02/03 | first author:An C
Chikungunya virus infection of cell lines: analysis of the East, central and South african lineage.	/pubmed/22299053	Wikan N, Sakoonwatanyoo P, Ubol S, Yoksan S, Smith DR.	PLoS One. 2012;7(1):e31102. Epub 2012 Jan 27.	PLoS One. 2012	PubMed	citation	PMID:22299053	pubmed	22299053	create date:2012/02/03 | first author:Wikan N
The polyamine inhibitor alpha-difluoromethylornithine modulates hippocampus-dependent function after single and combined injuries.	/pubmed/22299052	Rosi S, Ferguson R, Fishman K, Allen A, Raber J, Fike JR.	PLoS One. 2012;7(1):e31094. Epub 2012 Jan 27.	PLoS One. 2012	PubMed	citation	PMID:22299052	pubmed	22299052	create date:2012/02/03 | first author:Rosi S
Grape Seed Proanthocyanidins Inhibit the Invasiveness of Human HNSCC Cells by Targeting EGFR and Reversing the Epithelial-To-Mesenchymal Transition.	/pubmed/22299051	Sun Q, Prasad R, Rosenthal E, Katiyar SK.	PLoS One. 2012;7(1):e31093. Epub 2012 Jan 27.	PLoS One. 2012	PubMed	citation	PMID:22299051	pubmed	22299051	create date:2012/02/03 | first author:Sun Q
Developmentally Regulated Sphingolipid Degradation in Leishmania major.	/pubmed/22299050	Zhang O, Xu W, Balakrishna Pillai A, Zhang K.	PLoS One. 2012;7(1):e31059. Epub 2012 Jan 27.	PLoS One. 2012	PubMed	citation	PMID:22299050	pubmed	22299050	create date:2012/02/03 | first author:Zhang O
Identifying Quantitative Trait Loci Affecting Resistance to Congenital Hypothyroidism in 129/SvJcl Strain Mice.	/pubmed/22299049	Hosoda Y, Sasaki N, Kameda Y, Torigoe D, Agui T.	PLoS One. 2012;7(1):e31035. Epub 2012 Jan 27.	PLoS One. 2012	PubMed	citation	PMID:22299049	pubmed	22299049	create date:2012/02/03 | first author:Hosoda Y
Renal Tubular HIF-2α Expression Requires VHL Inactivation and Causes Fibrosis and Cysts.	/pubmed/22299048	Schietke RE, Hackenbeck T, Tran M, Günther R, Klanke B, Warnecke CL, Knaup KX, Shukla D, Rosenberger C, Koesters R, Bachmann S, Betz P, Schley G, Schödel J, Willam C, Winkler T, Amann K, Eckardt KU, Maxwell P, Wiesener MS.	PLoS One. 2012;7(1):e31034. Epub 2012 Jan 27.	PLoS One. 2012	PubMed	citation	PMID:22299048	pubmed	22299048	create date:2012/02/03 | first author:Schietke RE
MIR-99a and MIR-99b Modulate TGF-β Induced Epithelial to Mesenchymal Plasticity in Normal Murine Mammary Gland Cells.	/pubmed/22299047	Turcatel G, Rubin N, El-Hashash A, Warburton D.	PLoS One. 2012;7(1):e31032. Epub 2012 Jan 27.	PLoS One. 2012	PubMed	citation	PMID:22299047	pubmed	22299047	create date:2012/02/03 | first author:Turcatel G
Synergistic TLR2/6 and TLR9 Activation Protects Mice against Lethal Influenza Pneumonia.	/pubmed/22299046	Tuvim MJ, Gilbert BE, Dickey BF, Evans SE.	PLoS One. 2012;7(1):e30596. Epub 2012 Jan 27.	PLoS One. 2012	PubMed	citation	PMID:22299046	pubmed	22299046	create date:2012/02/03 | first author:Tuvim MJ
Defining the Cellular Environment in the Organ of Corti following Extensive Hair Cell Loss: A Basis for Future Sensory Cell Replacement in the Cochlea.	/pubmed/22299045	Taylor RR, Jagger DJ, Forge A.	PLoS One. 2012;7(1):e30577. Epub 2012 Jan 27.	PLoS One. 2012	PubMed	citation	PMID:22299045	pubmed	22299045	create date:2012/02/03 | first author:Taylor RR
Title	URL	Description	Details	ShortDetails	Resource	Type	Identifiers	Db	EntrezUID	Properties
An Alteration in the Lateral Geniculate Nucleus of Experimental Glaucoma Monkeys: In vivo Positron Emission Tomography Imaging of Glial Activation.	/pubmed/22299044	Shimazawa M, Ito Y, Inokuchi Y, Yamanaka H, Nakanishi T, Hayashi T, Ji B, Higuchi M, Suhara T, Imamura K, Araie M, Watanabe Y, Onoe H, Hara H.	PLoS One. 2012;7(1):e30526. Epub 2012 Jan 27.	PLoS One. 2012	PubMed	citation	PMID:22299044	pubmed	22299044	create date:2012/02/03 | first author:Shimazawa M
Patient's Origin and Lifestyle Associated with CTX-M-Producing Escherichia coli: A Case-Control-Control Study.	/pubmed/22299043	Nicolas-Chanoine MH, Jarlier V, Robert J, Arlet G, Drieux L, Leflon-Guibout V, Laouénan C, Larroque B, Caro V, Mentré F; the study Group Coli β.	PLoS One. 2012;7(1):e30498. Epub 2012 Jan 27.	PLoS One. 2012	PubMed	citation	PMID:22299043	pubmed	22299043	create date:2012/02/03 | first author:Nicolas-Chanoine MH
Injection of Pseudomonas aeruginosa Exo Toxins into Host Cells Can Be Modulated by Host Factors at the Level of Translocon Assembly and/or Activity.	/pubmed/22299042	Verove J, Bernarde C, Bohn YS, Boulay F, Rabiet MJ, Attree I, Cretin F.	PLoS One. 2012;7(1):e30488. Epub 2012 Jan 27.	PLoS One. 2012	PubMed	citation	PMID:22299042	pubmed	22299042	create date:2012/02/03 | first author:Verove J
TRIM32 Regulates Skeletal Muscle Stem Cell Differentiation and Is Necessary for Normal Adult Muscle Regeneration.	/pubmed/22299041	Nicklas S, Otto A, Wu X, Miller P, Stelzer S, Wen Y, Kuang S, Wrogemann K, Patel K, Ding H, Schwamborn JC.	PLoS One. 2012;7(1):e30445. Epub 2012 Jan 27.	PLoS One. 2012	PubMed	citation	PMID:22299041	pubmed	22299041	create date:2012/02/03 | first author:Nicklas S
Analysis of Beta-Cell Gene Expression Reveals Inflammatory Signaling and Evidence of Dedifferentiation following Human Islet Isolation and Culture.	/pubmed/22299040	Negi S, Jetha A, Aikin R, Hasilo C, Sladek R, Paraskevas S.	PLoS One. 2012;7(1):e30415. Epub 2012 Jan 27.	PLoS One. 2012	PubMed	citation	PMID:22299040	pubmed	22299040	create date:2012/02/03 | first author:Negi S
HNF1B and Endometrial Cancer Risk: Results from the PAGE study.	/pubmed/22299039	Setiawan VW, Haessler J, Schumacher F, Cote ML, Deelman E, Fesinmeyer MD, Henderson BE, Jackson RD, Vöckler JS, Wilkens LR, Yasmeen S, Haiman CA, Peters U, Le Marchand L, Kooperberg C.	PLoS One. 2012;7(1):e30390. Epub 2012 Jan 27.	PLoS One. 2012	PubMed	citation	PMID:22299039	pubmed	22299039	create date:2012/02/03 | first author:Setiawan VW
The cost of universal health care in India: a model based estimate.	/pubmed/22299038	Prinja S, Bahuguna P, Pinto AD, Sharma A, Bharaj G, Kumar V, Tripathy JP, Kaur M, Kumar R.	PLoS One. 2012;7(1):e30362. Epub 2012 Jan 27.	PLoS One. 2012	PubMed	citation	PMID:22299038	pubmed	22299038	create date:2012/02/03 | first author:Prinja S
Selection Indicates Preference in Diverse Habitats: A Ground-Nesting Bird (Charadrius melodus) Using Reservoir Shoreline.	/pubmed/22299037	Anteau MJ, Sherfy MH, Wiltermuth MT.	PLoS One. 2012;7(1):e30347. Epub 2012 Jan 27.	PLoS One. 2012	PubMed	citation	PMID:22299037	pubmed	22299037	create date:2012/02/03 | first author:Anteau MJ
Interventions to influence consulting and antibiotic use for acute respiratory tract infections in children: a systematic review and meta-analysis.	/pubmed/22299036	Andrews T, Thompson M, Buckley DI, Heneghan C, Deyo R, Redmond N, Lucas PJ, Blair PS, Hay AD.	PLoS One. 2012;7(1):e30334. Epub 2012 Jan 27.	PLoS One. 2012	PubMed	citation	PMID:22299036	pubmed	22299036	create date:2012/02/03 | first author:Andrews T
Plastic and Heritable Components of Phenotypic Variation in Nucella lapillus: An Assessment Using Reciprocal Transplant and Common Garden Experiments.	/pubmed/22299035	Pascoal S, Carvalho G, Creer S, Rock J, Kawaii K, Mendo S, Hughes R.	PLoS One. 2012;7(1):e30289. Epub 2012 Jan 27.	PLoS One. 2012	PubMed	citation	PMID:22299035	pubmed	22299035	create date:2012/02/03 | first author:Pascoal S
A novel extracellular metallopeptidase domain shared by animal host-associated mutualistic and pathogenic microbes.	/pubmed/22299034	Nakjang S, Ndeh DA, Wipat A, Bolam DN, Hirt RP.	PLoS One. 2012;7(1):e30287. Epub 2012 Jan 27.	PLoS One. 2012	PubMed	citation	PMID:22299034	pubmed	22299034	create date:2012/02/03 | first author:Nakjang S
A dig into the past mitochondrial diversity of corsican goats reveals the influence of secular herding practices.	/pubmed/22299033	Hughes S, Fernández H, Cucchi T, Duffraisse M, Casabianca F, Istria D, Pompanon F, Vigne JD, Hänni C, Taberlet P.	PLoS One. 2012;7(1):e30272. Epub 2012 Jan 27.	PLoS One. 2012	PubMed	citation	PMID:22299033	pubmed	22299033	create date:2012/02/03 | first author:Hughes S
Zebrafish Models for Dyskeratosis Congenita Reveal Critical Roles of p53 Activation Contributing to Hematopoietic Defects through RNA Processing.	/pubmed/22299032	Zhang Y, Morimoto K, Danilova N, Zhang B, Lin S.	PLoS One. 2012;7(1):e30188. Epub 2012 Jan 27.	PLoS One. 2012	PubMed	citation	PMID:22299032	pubmed	22299032	create date:2012/02/03 | first author:Zhang Y
A Bovine Model of Respiratory Chlamydia psittaci Infection: Challenge Dose Titration.	/pubmed/22299031	Reinhold P, Ostermann C, Liebler-Tenorio E, Berndt A, Vogel A, Lambertz J, Rothe M, Rüttger A, Schubert E, Sachse K.	PLoS One. 2012;7(1):e30125. Epub 2012 Jan 27.	PLoS One. 2012	PubMed	citation	PMID:22299031	pubmed	22299031	create date:2012/02/03 | first author:Reinhold P
BMP-9 Induced Endothelial Cell Tubule Formation and Inhibition of Migration Involves Smad1 Driven Endothelin-1 Production.	/pubmed/22299030	Park JE, Shao D, Upton PD, Desouza P, Adcock IM, Davies RJ, Morrell NW, Griffiths MJ, Wort SJ.	PLoS One. 2012;7(1):e30075. Epub 2012 Jan 27.	PLoS One. 2012	PubMed	citation	PMID:22299030	pubmed	22299030	create date:2012/02/03 | first author:Park JE
Differential Role of PKC-Induced c-Jun in HTLV-1 LTR Activation by 12-O-Tetradecanoylphorbol-13-acetate in Different Human T-cell Lines.	/pubmed/22299029	Abou-Kandil A, Chamias R, Huleihel M, Godbey WT, Aboud M.	PLoS One. 2012;7(1):e29934. Epub 2012 Jan 27.	PLoS One. 2012	PubMed	citation	PMID:22299029	pubmed	22299029	create date:2012/02/03 | first author:Abou-Kandil A
The PI3-Kinase/mTOR-Targeting Drug NVP-BEZ235 Inhibits Growth and IgE-Dependent Activation of Human Mast Cells and Basophils.	/pubmed/22299028	Blatt K, Herrmann H, Mirkina I, Hadzijusufovic E, Peter B, Strommer S, Hoermann G, Mayerhofer M, Hoetzenecker K, Klepetko W, Ghanim V, Marth K, Füreder T, Wacheck V, Valenta R, Valent P.	PLoS One. 2012;7(1):e29925. Epub 2012 Jan 27.	PLoS One. 2012	PubMed	citation	PMID:22299028	pubmed	22299028	create date:2012/02/03 | first author:Blatt K
Antibody to P. falciparum in Pregnancy Varies with Intermittent Preventive Treatment Regime and Bed Net Use.	/pubmed/22299027	Aitken EH, Mbewe B, Luntamo M, Kulmala T, Beeson JG, Ashorn P, Rogerson SJ.	PLoS One. 2012;7(1):e29874. Epub 2012 Jan 27.	PLoS One. 2012	PubMed	citation	PMID:22299027	pubmed	22299027	create date:2012/02/03 | first author:Aitken EH
Access to barrier perches improves behavior repertoire in broilers.	/pubmed/22299026	Ventura BA, Siewerdt F, Estevez I.	PLoS One. 2012;7(1):e29826. Epub 2012 Jan 27.	PLoS One. 2012	PubMed	citation	PMID:22299026	pubmed	22299026	create date:2012/02/03 | first author:Ventura BA
Class II MHC Self-Antigen Presentation in Human B and T Lymphocytes.	/pubmed/22299025	Costantino CM, Spooner E, Ploegh HL, Hafler DA.	PLoS One. 2012;7(1):e29805. Epub 2012 Jan 27.	PLoS One. 2012	PubMed	citation	PMID:22299025	pubmed	22299025	create date:2012/02/03 | first author:Costantino CM
Myocardial alternative RNA splicing and gene expression profiling in early stage hypoplastic left heart syndrome.	/pubmed/22299024	Ricci M, Xu Y, Hammond HL, Willoughby DA, Nathanson L, Rodriguez MM, Vatta M, Lipshultz SE, Lincoln J.	PLoS One. 2012;7(1):e29784. Epub 2012 Jan 27.	PLoS One. 2012	PubMed	citation	PMID:22299024	pubmed	22299024	create date:2012/02/03 | first author:Ricci M
ELR510444 Inhibits Tumor Growth and Angiogenesis by Abrogating HIF Activity and Disrupting Microtubules in Renal Cell Carcinoma.	/pubmed/22295124	Carew JS, Esquivel JA 2nd, Espitia CM, Schultes CM, Mülbaier M, Lewis JD, Janssen B, Giles FJ, Nawrocki ST.	PLoS One. 2012;7(1):e31120. Epub 2012 Jan 25.	PLoS One. 2012	PubMed	citation	PMID:22295124	pubmed	22295124	create date:2012/02/02 | first author:Carew JS
A Plasma Survey Using 38 PfEMP1 Domains Reveals Frequent Recognition of the Plasmodium falciparum Antigen VAR2CSA among Young Tanzanian Children.	/pubmed/22295123	Oleinikov AV, Voronkova VV, Frye IT, Amos E, Morrison R, Fried M, Duffy PE.	PLoS One. 2012;7(1):e31011. Epub 2012 Jan 25.	PLoS One. 2012	PubMed	citation	PMID:22295123	pubmed	22295123	create date:2012/02/02 | first author:Oleinikov AV
Association of Sleep Duration with Chronic Diseases in the European Prospective Investigation into Cancer and Nutrition (EPIC)-Potsdam Study.	/pubmed/22295122	von Ruesten A, Weikert C, Fietze I, Boeing H.	PLoS One. 2012;7(1):e30972. Epub 2012 Jan 25.	PLoS One. 2012	PubMed	citation	PMID:22295122	pubmed	22295122	create date:2012/02/02 | first author:von Ruesten A
Role of AMP-Activated Protein Kinase on Steroid Hormone Biosynthesis in Adrenal NCI-H295R Cells.	/pubmed/22295121	Hirsch A, Hahn D, Kempná P, Hofer G, Mullis PE, Nuoffer JM, Flück CE.	PLoS One. 2012;7(1):e30956. Epub 2012 Jan 25.	PLoS One. 2012	PubMed	citation	PMID:22295121	pubmed	22295121	create date:2012/02/02 | first author:Hirsch A
High resolution in vivo bioluminescent imaging for the study of bacterial tumour targeting.	/pubmed/22295120	Cronin M, Akin AR, Collins SA, Meganck J, Kim JB, Baban CK, Joyce SA, van Dam GM, Zhang N, van Sinderen D, O'Sullivan GC, Kasahara N, Gahan CG, Francis KP, Tangney M.	PLoS One. 2012;7(1):e30940. Epub 2012 Jan 25.	PLoS One. 2012	PubMed	citation	PMID:22295120	pubmed	22295120	create date:2012/02/02 | first author:Cronin M
Elevated Pontine and Putamenal GABA Levels in Mild-Moderate Parkinson Disease Detected by 7 Tesla Proton MRS.	/pubmed/22295119	Emir UE, Tuite PJ, Oz G.	PLoS One. 2012;7(1):e30918. Epub 2012 Jan 25.	PLoS One. 2012	PubMed	citation	PMID:22295119	pubmed	22295119	create date:2012/02/02 | first author:Emir UE
Co-infection with the friend retrovirus and mouse scrapie does not alter prion disease pathogenesis in susceptible mice.	/pubmed/22295118	Leblanc P, Hasenkrug K, Ward A, Myers L, Messer RJ, Alais S, Timmes A, Priola S.	PLoS One. 2012;7(1):e30872. Epub 2012 Jan 25.	PLoS One. 2012	PubMed	citation	PMID:22295118	pubmed	22295118	create date:2012/02/02 | first author:Leblanc P
Activation of CD40 with Platelet Derived CD154 Promotes Reactive Oxygen Species Dependent Death of Human Hepatocytes during Hypoxia and Reoxygenation.	/pubmed/22295117	Bhogal RH, Weston CJ, Curbishley SM, Adams DH, Afford SC.	PLoS One. 2012;7(1):e30867. Epub 2012 Jan 25.	PLoS One. 2012	PubMed	citation	PMID:22295117	pubmed	22295117	create date:2012/02/02 | first author:Bhogal RH
Genome-Wide Association Study of Copy Number Variants Suggests LTBP1 and FGD4 Are Important for Alcohol Drinking.	/pubmed/22295116	Pei YF, Zhang L, Yang TL, Han Y, Hai R, Ran S, Tian Q, Shen H, Li J, Zhu XZ, Luo X, Deng HW.	PLoS One. 2012;7(1):e30860. Epub 2012 Jan 25.	PLoS One. 2012	PubMed	citation	PMID:22295116	pubmed	22295116	create date:2012/02/02 | first author:Pei YF
Maternal Use of Antibiotics, Hospitalisation for Infection during Pregnancy, and Risk of Childhood Epilepsy: A Population-Based Cohort Study.	/pubmed/22295115	Nørgaard M, Ehrenstein V, Nielsen RB, Bakketeig LS, Sørensen HT.	PLoS One. 2012;7(1):e30850. Epub 2012 Jan 25.	PLoS One. 2012	PubMed	citation	PMID:22295115	pubmed	22295115	create date:2012/02/02 | first author:Nørgaard M
Progesterone Inhibits Epithelial-to-Mesenchymal Transition in Endometrial Cancer.	/pubmed/22295114	van der Horst PH, Wang Y, Vandenput I, Kühne LC, Ewing PC, van Ijcken WF, van der Zee M, Amant F, Burger CW, Blok LJ.	PLoS One. 2012;7(1):e30840. Epub 2012 Jan 25.	PLoS One. 2012	PubMed	citation	PMID:22295114	pubmed	22295114	create date:2012/02/02 | first author:van der Horst PH
Moving your sons to safety: galls containing male fig wasps expand into the centre of figs, away from enemies.	/pubmed/22295113	Yu H, Compton SG.	PLoS One. 2012;7(1):e30833. Epub 2012 Jan 25.	PLoS One. 2012	PubMed	citation	PMID:22295113	pubmed	22295113	create date:2012/02/02 | first author:Yu H
Effects of Lycopene on the Initial State of Atherosclerosis in New Zealand White (NZW) Rabbits.	/pubmed/22295112	Lorenz M, Fechner M, Kalkowski J, Fröhlich K, Trautmann A, Böhm V, Liebisch G, Lehneis S, Schmitz G, Ludwig A, Baumann G, Stangl K, Stangl V.	PLoS One. 2012;7(1):e30808. Epub 2012 Jan 25.	PLoS One. 2012	PubMed	citation	PMID:22295112	pubmed	22295112	create date:2012/02/02 | first author:Lorenz M
Increased intratumoral neutrophil in colorectal carcinomas correlates closely with malignant phenotype and predicts patients' adverse prognosis.	/pubmed/22295111	Rao HL, Chen JW, Li M, Xiao YB, Fu J, Zeng YX, Cai MY, Xie D.	PLoS One. 2012;7(1):e30806. Epub 2012 Jan 25.	PLoS One. 2012	PubMed	citation	PMID:22295111	pubmed	22295111	create date:2012/02/02 | first author:Rao HL
Early Natural Stimulation through Environmental Enrichment Accelerates Neuronal Development in the Mouse Dentate Gyrus.	/pubmed/22295110	Liu N, He S, Yu X.	PLoS One. 2012;7(1):e30803. Epub 2012 Jan 25.	PLoS One. 2012	PubMed	citation	PMID:22295110	pubmed	22295110	create date:2012/02/02 | first author:Liu N
The problem of shot selection in basketball.	/pubmed/22295109	Skinner B.	PLoS One. 2012;7(1):e30776. Epub 2012 Jan 25.	PLoS One. 2012	PubMed	citation	PMID:22295109	pubmed	22295109	create date:2012/02/02 | first author:Skinner B
A Comparative Study of Gene-Expression Data of Basal Cell Carcinoma and Melanoma Reveals New Insights about the Two Cancers.	/pubmed/22295108	Xu K, Mao X, Mehta M, Cui J, Zhang C, Xu Y.	PLoS One. 2012;7(1):e30750. Epub 2012 Jan 25.	PLoS One. 2012	PubMed	citation	PMID:22295108	pubmed	22295108	create date:2012/02/02 | first author:Xu K
Alternate Estrogen Receptors Promote Invasion of Inflammatory Breast Cancer Cells via Non-Genomic Signaling.	/pubmed/22295107	Ohshiro K, Schwartz AM, Levine PH, Kumar R.	PLoS One. 2012;7(1):e30725. Epub 2012 Jan 25.	PLoS One. 2012	PubMed	citation	PMID:22295107	pubmed	22295107	create date:2012/02/02 | first author:Ohshiro K
Overtime Work as a Predictor of Major Depressive Episode: A 5-Year Follow-Up of the Whitehall II Study.	/pubmed/22295106	Virtanen M, Stansfeld SA, Fuhrer R, Ferrie JE, Kivimäki M.	PLoS One. 2012;7(1):e30719. Epub 2012 Jan 25.	PLoS One. 2012	PubMed	citation	PMID:22295106	pubmed	22295106	create date:2012/02/02 | first author:Virtanen M
The Increased Expression of Integrin α6 (ITGA6) Enhances Drug Resistance in EVI1 Leukemia.	/pubmed/22295105	Yamakawa N, Kaneda K, Saito Y, Ichihara E, Morishita K.	PLoS One. 2012;7(1):e30706. Epub 2012 Jan 25.	PLoS One. 2012	PubMed	citation	PMID:22295105	pubmed	22295105	create date:2012/02/02 | first author:Yamakawa N
Link between Intestinal CD36 Ligand Binding and Satiety Induced by a High Protein Diet in Mice.	/pubmed/22295104	Naville D, Duchampt A, Vigier M, Oursel D, Lessire R, Poirier H, Niot I, Bégeot M, Besnard P, Mithieux G.	PLoS One. 2012;7(1):e30686. Epub 2012 Jan 25.	PLoS One. 2012	PubMed	citation	PMID:22295104	pubmed	22295104	create date:2012/02/02 | first author:Naville D
Calcimimetic R-568 and its enantiomer s-568 increase nitric oxide release in human endothelial cells.	/pubmed/22295103	Bonomini M, Giardinelli A, Morabito C, Di Silvestre S, Di Cesare M, Di Pietro N, Sirolli V, Formoso G, Amoroso L, Mariggiò MA, Pandolfi A.	PLoS One. 2012;7(1):e30682. Epub 2012 Jan 25.	PLoS One. 2012	PubMed	citation	PMID:22295103	pubmed	22295103	create date:2012/02/02 | first author:Bonomini M
Hypothalamic deep brain stimulation reduces weight gain in an obesity-animal model.	/pubmed/22295102	Melega WP, Lacan G, Gorgulho AA, Behnke EJ, De Salles AA.	PLoS One. 2012;7(1):e30672. Epub 2012 Jan 25.	PLoS One. 2012	PubMed	citation	PMID:22295102	pubmed	22295102	create date:2012/02/02 | first author:Melega WP
LDL Receptor Knock-Out Mice Are a Physiological Model Particularly Vulnerable to Study the Onset of Inflammation in Non-Alcoholic Fatty Liver Disease.	/pubmed/22295101	Bieghs V, Van Gorp PJ, Wouters K, Hendrikx T, Gijbels MJ, van Bilsen M, Bakker J, Binder CJ, Lütjohann D, Staels B, Hofker MH, Shiri-Sverdlov R.	PLoS One. 2012;7(1):e30668. Epub 2012 Jan 25.	PLoS One. 2012	PubMed	citation	PMID:22295101	pubmed	22295101	create date:2012/02/02 | first author:Bieghs V
Translocations as experiments in the ecological resilience of an asocial mega-herbivore.	/pubmed/22295100	Linklater WL, Gedir JV, Law PR, Swaisgood RR, Adcock K, du Preez P, Knight MH, Kerley GI.	PLoS One. 2012;7(1):e30664. Epub 2012 Jan 25.	PLoS One. 2012	PubMed	citation	PMID:22295100	pubmed	22295100	create date:2012/02/02 | first author:Linklater WL
Ablation of NG2 Proteoglycan Leads to Deficits in Brown Fat Function and to Adult Onset Obesity.	/pubmed/22295099	Chang Y, She ZG, Sakimura K, Roberts A, Kucharova K, Rowitch DH, Stallcup WB.	PLoS One. 2012;7(1):e30637. Epub 2012 Jan 25.	PLoS One. 2012	PubMed	citation	PMID:22295099	pubmed	22295099	create date:2012/02/02 | first author:Chang Y
microRNA-152 Mediates DNMT1-Regulated DNA Methylation in the Estrogen Receptor α Gene.	/pubmed/22295098	Wang YS, Chou WW, Chen KC, Cheng HY, Lin RT, Juo SH.	PLoS One. 2012;7(1):e30635. Epub 2012 Jan 25.	PLoS One. 2012	PubMed	citation	PMID:22295098	pubmed	22295098	create date:2012/02/02 | first author:Wang YS
The 18 kDa Translocator Protein (Peripheral Benzodiazepine Receptor) Expression in the Bone of Normal, Osteoprotegerin or Low Calcium Diet Treated Mice.	/pubmed/22295097	Kam WW, Meikle SR, Dunstan CR, Banati RB.	PLoS One. 2012;7(1):e30623. Epub 2012 Jan 25.	PLoS One. 2012	PubMed	citation	PMID:22295097	pubmed	22295097	create date:2012/02/02 | first author:Kam WW
Genetic Variations in IL28B and Allergic Disease in Children.	/pubmed/22295096	Gaudieri S, Lucas M, Lucas A, McKinnon E, Albloushi H, Rauch A, di Iulio J, Martino D, Prescott SL, Tulic MK.	PLoS One. 2012;7(1):e30607. Epub 2012 Jan 25.	PLoS One. 2012	PubMed	citation	PMID:22295096	pubmed	22295096	create date:2012/02/02 | first author:Gaudieri S
Title	URL	Description	Details	ShortDetails	Resource	Type	Identifiers	Db	EntrezUID	Properties
Opposite influence of perceptual memory on initial and prolonged perception of sensory ambiguity.	/pubmed/22295095	de Jong MC, Knapen T, van Ee R.	PLoS One. 2012;7(1):e30595. Epub 2012 Jan 25.	PLoS One. 2012	PubMed	citation	PMID:22295095	pubmed	22295095	create date:2012/02/02 | first author:de Jong MC
Mutational robustness of gene regulatory networks.	/pubmed/22295094	van Dijk AD, van Mourik S, van Ham RC.	PLoS One. 2012;7(1):e30591. Epub 2012 Jan 25.	PLoS One. 2012	PubMed	citation	PMID:22295094	pubmed	22295094	create date:2012/02/02 | first author:van Dijk AD
Biochemical Discrimination between Selenium and Sulfur 1: A Single Residue Provides Selenium Specificity to Human Selenocysteine Lyase.	/pubmed/22295093	Collins R, Johansson AL, Karlberg T, Markova N, van den Berg S, Olesen K, Hammarström M, Flores A, Schüler H, Schiavone LH, Brzezinski P, Arnér ES, Högbom M.	PLoS One. 2012;7(1):e30581. Epub 2012 Jan 25.	PLoS One. 2012	PubMed	citation	PMID:22295093	pubmed	22295093	create date:2012/02/02 | first author:Collins R
Specific nuclear localizing sequence directs two Myosin isoforms to the cell nucleus in calmodulin-sensitive manner.	/pubmed/22295092	Dzijak R, Yildirim S, Kahle M, Novák P, Hnilicová J, Venit T, Hozák P.	PLoS One. 2012;7(1):e30529. Epub 2012 Jan 25.	PLoS One. 2012	PubMed	citation	PMID:22295092	pubmed	22295092	create date:2012/02/02 | first author:Dzijak R
Predicting the Impact of Alternative Splicing on Plant MADS Domain Protein Function.	/pubmed/22295091	Severing EI, van Dijk AD, Morabito G, Busscher-Lange J, Immink RG, van Ham RC.	PLoS One. 2012;7(1):e30524. Epub 2012 Jan 25.	PLoS One. 2012	PubMed	citation	PMID:22295091	pubmed	22295091	create date:2012/02/02 | first author:Severing EI
A WKYMVm-Containing Combination Elicits Potent Anti-Tumor Activity in Heterotopic Cancer Animal Model.	/pubmed/22295090	Kim SD, Lee HY, Shim JW, Kim HJ, Baek SH, Zabel BA, Bae YS.	PLoS One. 2012;7(1):e30522. Epub 2012 Jan 25.	PLoS One. 2012	PubMed	citation	PMID:22295090	pubmed	22295090	create date:2012/02/02 | first author:Kim SD
Cutaneous Larva Migrans among Devotees of the Nallur Temple in Jaffna, Sri Lanka.	/pubmed/22295089	Kannathasan S, Murugananthan A, Rajeshkannan N, de Silva NR.	PLoS One. 2012;7(1):e30516. Epub 2012 Jan 25.	PLoS One. 2012	PubMed	citation	PMID:22295089	pubmed	22295089	create date:2012/02/02 | first author:Kannathasan S
The Kinetics of Early T and B Cell Immune Recovery after Bone Marrow Transplantation in RAG-2-Deficient SCID Patients.	/pubmed/22295088	Lev A, Simon AJ, Bareket M, Bielorai B, Hutt D, Amariglio N, Rechavi G, Somech R.	PLoS One. 2012;7(1):e30494. Epub 2012 Jan 25.	PLoS One. 2012	PubMed	citation	PMID:22295088	pubmed	22295088	create date:2012/02/02 | first author:Lev A
Fast Multispectral Optoacoustic Tomography (MSOT) for Dynamic Imaging of Pharmacokinetics and Biodistribution in Multiple Organs.	/pubmed/22295087	Taruttis A, Morscher S, Burton NC, Razansky D, Ntziachristos V.	PLoS One. 2012;7(1):e30491. Epub 2012 Jan 25.	PLoS One. 2012	PubMed	citation	PMID:22295087	pubmed	22295087	create date:2012/02/02 | first author:Taruttis A
Bar-Coded Pyrosequencing Reveals the Responses of PBDE-Degrading Microbial Communities to Electron Donor Amendments.	/pubmed/22295086	Xu M, Chen X, Qiu M, Zeng X, Xu J, Deng D, Sun G, Li X, Guo J.	PLoS One. 2012;7(1):e30439. Epub 2012 Jan 25.	PLoS One. 2012	PubMed	citation	PMID:22295086	pubmed	22295086	create date:2012/02/02 | first author:Xu M
Genetic and Epigenetic Alterations of the NF2 Gene in Sporadic Vestibular Schwannomas.	/pubmed/22295085	Lee JD, Kwon TJ, Kim UK, Lee WS.	PLoS One. 2012;7(1):e30418. Epub 2012 Jan 25.	PLoS One. 2012	PubMed	citation	PMID:22295085	pubmed	22295085	create date:2012/02/02 | first author:Lee JD
Impacts on the deep-sea ecosystem by a severe coastal storm.	/pubmed/22295084	Sanchez-Vidal A, Canals M, Calafat AM, Lastras G, Pedrosa-Pàmies R, Menéndez M, Medina R, Company JB, Hereu B, Romero J, Alcoverro T.	PLoS One. 2012;7(1):e30395. Epub 2012 Jan 25.	PLoS One. 2012	PubMed	citation	PMID:22295084	pubmed	22295084	create date:2012/02/02 | first author:Sanchez-Vidal A
Crustose coralline algae and a cnidarian neuropeptide trigger larval settlement in two coral reef sponges.	/pubmed/22295083	Whalan S, Webster NS, Negri AP.	PLoS One. 2012;7(1):e30386. Epub 2012 Jan 25.	PLoS One. 2012	PubMed	citation	PMID:22295083	pubmed	22295083	create date:2012/02/02 | first author:Whalan S
Nlrp2, a maternal effect gene required for early embryonic development in the mouse.	/pubmed/22295082	Peng H, Chang B, Lu C, Su J, Wu Y, Lv P, Wang Y, Liu J, Zhang B, Quan F, Guo Z, Zhang Y.	PLoS One. 2012;7(1):e30344. Epub 2012 Jan 25.	PLoS One. 2012	PubMed	citation	PMID:22295082	pubmed	22295082	create date:2012/02/02 | first author:Peng H
Highly accurate diagnosis of pleural tuberculosis by immunological analysis of the pleural effusion.	/pubmed/22295081	Sutherland JS, Garba D, Fombah AE, Mendy-Gomez A, Mendy FS, Antonio M, Townend J, Ideh RC, Corrah T, Ota MO.	PLoS One. 2012;7(1):e30324. Epub 2012 Jan 25.	PLoS One. 2012	PubMed	citation	PMID:22295081	pubmed	22295081	create date:2012/02/02 | first author:Sutherland JS
Predation and the maintenance of color polymorphism in a habitat specialist squamate.	/pubmed/22295080	Farallo VR, Forstner MR.	PLoS One. 2012;7(1):e30316. Epub 2012 Jan 25.	PLoS One. 2012	PubMed	citation	PMID:22295080	pubmed	22295080	create date:2012/02/02 | first author:Farallo VR
Colloids as mobile substrates for the implantation and integration of differentiated neurons into the Mammalian brain.	/pubmed/22295079	Jgamadze D, Bergen J, Stone D, Jang JH, Schaffer DV, Isacoff EY, Pautot S.	PLoS One. 2012;7(1):e30293. Epub 2012 Jan 25.	PLoS One. 2012	PubMed	citation	PMID:22295079	pubmed	22295079	create date:2012/02/02 | first author:Jgamadze D
The ζ Toxin Induces a Set of Protective Responses and Dormancy.	/pubmed/22295078	Lioy VS, Machon C, Tabone M, Gonzalez-Pastor JE, Daugelavicius R, Ayora S, Alonso JC.	PLoS One. 2012;7(1):e30282. Epub 2012 Jan 25.	PLoS One. 2012	PubMed	citation	PMID:22295078	pubmed	22295078	create date:2012/02/02 | first author:Lioy VS
One-Step Detection of the 2009 Pandemic Influenza A(H1N1) Virus by the RT-SmartAmp Assay and Its Clinical Validation.	/pubmed/22295077	Kawai Y, Kimura Y, Lezhava A, Kanamori H, Usui K, Hanami T, Soma T, Morlighem JÉ, Saga S, Ishizu Y, Aoki S, Endo R, Oguchi-Katayama A, Kogo Y, Mitani Y, Ishidao T, Kawakami C, Kurata H, Furuya Y, Saito T, Okazaki N, Chikahira M, et al.	PLoS One. 2012;7(1):e30236. Epub 2012 Jan 25.	PLoS One. 2012	PubMed	citation	PMID:22295077	pubmed	22295077	create date:2012/02/02 | first author:Kawai Y
Resolving structure and mechanical properties at the nanoscale of viruses with frequency modulation atomic force microscopy.	/pubmed/22295076	Martinez-Martin D, Carrasco C, Hernando-Perez M, de Pablo PJ, Gomez-Herrero J, Perez R, Mateu MG, Carrascosa JL, Kiracofe D, Melcher J, Raman A.	PLoS One. 2012;7(1):e30204. Epub 2012 Jan 25.	PLoS One. 2012	PubMed	citation	PMID:22295076	pubmed	22295076	create date:2012/02/02 | first author:Martinez-Martin D
High-Resolution Melting Analysis as a Powerful Tool to Discriminate and Genotype Pseudomonas savastanoi Pathovars and Strains.	/pubmed/22295075	Gori A, Cerboneschi M, Tegli S.	PLoS One. 2012;7(1):e30199. Epub 2012 Jan 25.	PLoS One. 2012	PubMed	citation	PMID:22295075	pubmed	22295075	create date:2012/02/02 | first author:Gori A
S100A6 Protein Negatively Regulates CacyBP/SIP-Mediated Inhibition of Gastric Cancer Cell Proliferation and Tumorigenesis.	/pubmed/22295074	Ning X, Sun S, Zhang K, Liang J, Chuai Y, Li Y, Wang X.	PLoS One. 2012;7(1):e30185. Epub 2012 Jan 25.	PLoS One. 2012	PubMed	citation	PMID:22295074	pubmed	22295074	create date:2012/02/02 | first author:Ning X
Childhood adversity and epigenetic modulation of the leukocyte glucocorticoid receptor: preliminary findings in healthy adults.	/pubmed/22295073	Tyrka AR, Price LH, Marsit C, Walters OC, Carpenter LL.	PLoS One. 2012;7(1):e30148. Epub 2012 Jan 25.	PLoS One. 2012	PubMed	citation	PMID:22295073	pubmed	22295073	create date:2012/02/02 | first author:Tyrka AR
Associations between Organochlorine Pesticides and Vitamin D Deficiency in the U.S. Population.	/pubmed/22295072	Yang JH, Lee YM, Bae SG, Jacobs DR Jr, Lee DH.	PLoS One. 2012;7(1):e30093. Epub 2012 Jan 25.	PLoS One. 2012	PubMed	citation	PMID:22295072	pubmed	22295072	create date:2012/02/02 | first author:Yang JH
The Ankyrin Repeat Domain of the TRPA Protein Painless Is Important for Thermal Nociception but Not Mechanical Nociception.	/pubmed/22295071	Hwang RY, Stearns NA, Tracey WD.	PLoS One. 2012;7(1):e30090. Epub 2012 Jan 25.	PLoS One. 2012	PubMed	citation	PMID:22295071	pubmed	22295071	create date:2012/02/02 | first author:Hwang RY
Clinical, Epidemiologic, Histopathologic and Molecular Features of an Unexplained Dermopathy.	/pubmed/22295070	Pearson ML, Selby JV, Katz KA, Cantrell V, Braden CR, Parise ME, Paddock CD, Lewin-Smith MR, Kalasinsky VF, Goldstein FC, Hightower AW, Papier A, Lewis B, Motipara S, Eberhard ML; for the Unexplained Dermopathy Study Team.	PLoS One. 2012;7(1):e29908. Epub 2012 Jan 25.	PLoS One. 2012	PubMed	citation	PMID:22295070	pubmed	22295070	create date:2012/02/02 | first author:Pearson ML
Transient Ureteral Obstruction Prevents against Kidney Ischemia/Reperfusion Injury via Hypoxia-Inducible Factor (HIF)-2α Activation.	/pubmed/22295069	Zhang S, Han CH, Chen XS, Zhang M, Xu LM, Zhang JJ, Xia Q.	PLoS One. 2012;7(1):e29876. Epub 2012 Jan 25.	PLoS One. 2012	PubMed	citation	PMID:22295069	pubmed	22295069	create date:2012/02/02 | first author:Zhang S
Effects of STN and GPi Deep Brain Stimulation on Impulse Control Disorders and Dopamine Dysregulation Syndrome.	/pubmed/22295068	Moum SJ, Price CC, Limotai N, Oyama G, Ward H, Jacobson C, Foote KD, Okun MS.	PLoS One. 2012;7(1):e29768. Epub 2012 Jan 25.	PLoS One. 2012	PubMed	citation	PMID:22295068	pubmed	22295068	create date:2012/02/02 | first author:Moum SJ
Selective non-steroidal glucocorticoid receptor agonists attenuate inflammation but do not impair intestinal epithelial cell restitution in vitro.	/pubmed/22295067	Reuter KC, Loitsch SM, Dignass AU, Steinhilber D, Stein J.	PLoS One. 2012;7(1):e29756. Epub 2012 Jan 25.	PLoS One. 2012	PubMed	citation	PMID:22295067	pubmed	22295067	create date:2012/02/02 | first author:Reuter KC
Facemasks, Hand Hygiene, and Influenza among Young Adults: A Randomized Intervention Trial.	/pubmed/22295066	Aiello AE, Perez V, Coulborn RM, Davis BM, Uddin M, Monto AS.	PLoS One. 2012;7(1):e29744. Epub 2012 Jan 25.	PLoS One. 2012	PubMed	citation	PMID:22295066	pubmed	22295066	create date:2012/02/02 | first author:Aiello AE
TLR2/MyD88/NF-κB Pathway, Reactive Oxygen Species, Potassium Efflux Activates NLRP3/ASC Inflammasome during Respiratory Syncytial Virus Infection.	/pubmed/22295065	Segovia J, Sabbah A, Mgbemena V, Tsai SY, Chang TH, Berton MT, Morris IR, Allen IC, Ting JP, Bose S.	PLoS One. 2012;7(1):e29695. Epub 2012 Jan 25.	PLoS One. 2012	PubMed	citation	PMID:22295065	pubmed	22295065	create date:2012/02/02 | first author:Segovia J
Y chromosome lineages in men of west african descent.	/pubmed/22295064	Torres JB, Doura MB, Keita SO, Kittles RA.	PLoS One. 2012;7(1):e29687. Epub 2012 Jan 25.	PLoS One. 2012	PubMed	citation	PMID:22295064	pubmed	22295064	create date:2012/02/02 | first author:Torres JB
MicroRNA Signatures in Tumor Tissue Related to Angiogenesis in Non-Small Cell Lung Cancer.	/pubmed/22295063	Donnem T, Fenton CG, Lonvik K, Berg T, Eklo K, Andersen S, Stenvold H, Al-Shibli K, Al-Saad S, Bremnes RM, Busund LT.	PLoS One. 2012;7(1):e29671. Epub 2012 Jan 25.	PLoS One. 2012	PubMed	citation	PMID:22295063	pubmed	22295063	create date:2012/02/02 | first author:Donnem T
The time course of the influence of valence and arousal on the implicit processing of affective pictures.	/pubmed/22295062	Feng C, Wang L, Liu C, Zhu X, Dai R, Mai X, Luo YJ.	PLoS One. 2012;7(1):e29668. Epub 2012 Jan 25.	PLoS One. 2012	PubMed	citation	PMID:22295062	pubmed	22295062	create date:2012/02/02 | first author:Feng C
Fishing the molecular bases of treacher collins syndrome.	/pubmed/22295061	Weiner AM, Scampoli NL, Calcaterra NB.	PLoS One. 2012;7(1):e29574. Epub 2012 Jan 25.	PLoS One. 2012	PubMed	citation	PMID:22295061	pubmed	22295061	create date:2012/02/02 | first author:Weiner AM
Shifting from Population-wide to Personalized Cancer Prognosis with Microarrays.	/pubmed/22295060	Shao L, Fan X, Cheng N, Wu L, Xiong H, Fang H, Ding D, Shi L, Cheng Y, Tong W.	PLoS One. 2012;7(1):e29534. Epub 2012 Jan 25.	PLoS One. 2012	PubMed	citation	PMID:22295060	pubmed	22295060	create date:2012/02/02 | first author:Shao L
Life Events, Coping, and Posttraumatic Stress Symptoms among Chinese Adolescents Exposed to 2008 Wenchuan Earthquake, China.	/pubmed/22295059	Zheng Y, Fan F, Liu X, Mo L.	PLoS One. 2012;7(1):e29404. Epub 2012 Jan 25.	PLoS One. 2012	PubMed	citation	PMID:22295059	pubmed	22295059	create date:2012/02/02 | first author:Zheng Y
Genetic profiling using genome-wide significant coronary artery disease risk variants does not improve the prediction of subclinical atherosclerosis: the cardiovascular risk in young Finns study, the bogalusa heart study and the health 2000 survey - a meta-analysis of three independent studies.	/pubmed/22295058	Hernesniemi JA, Seppälä I, Lyytikäinen LP, Mononen N, Oksala N, Hutri-Kähönen N, Juonala M, Taittonen L, Smith EN, Schork NJ, Chen W, Srinivasan SR, Berenson GS, Murray SS, Laitinen T, Jula A, Kettunen J, Ripatti S, Laaksonen R, Viikari J, Kähönen M, Raitakari OT, et al.	PLoS One. 2012;7(1):e28931. Epub 2012 Jan 25.	PLoS One. 2012	PubMed	citation	PMID:22295058	pubmed	22295058	create date:2012/02/02 | first author:Hernesniemi JA
Functional Promoter -31G>C Variant in Survivin Gene Is Associated with Risk and Progression of Renal Cell Cancer in a Chinese Population.	/pubmed/22295057	Qin C, Cao Q, Li P, Ju X, Wang M, Chen J, Wu Y, Meng X, Zhu J, Zhang Z, Lu Q, Yin C.	PLoS One. 2012;7(1):e28829. Epub 2012 Jan 25.	PLoS One. 2012	PubMed	citation	PMID:22295057	pubmed	22295057	create date:2012/02/02 | first author:Qin C
Genome Wide Association Identifies PPFIA1 as a Candidate Gene for Acute Lung Injury Risk Following Major Trauma.	/pubmed/22295056	Christie JD, Wurfel MM, Feng R, O'Keefe GE, Bradfield J, Ware LB, Christiani DC, Calfee CS, Cohen MJ, Matthay M, Meyer NJ, Kim C, Li M, Akey J, Barnes KC, Sevransky J, Lanken PN, May AK, Aplenc R, Maloney JP, Hakonarson H; for the Trauma ALI SNP Consortium (TASC) investigators.	PLoS One. 2012;7(1):e28268. Epub 2012 Jan 25.	PLoS One. 2012	PubMed	citation	PMID:22295056	pubmed	22295056	create date:2012/02/02 | first author:Christie JD
Correction: Elevated Aspartate and Alanine Aminotransferase Levels and Natural Death among Patients with Methamphetamine Dependence.	/pubmed/22295055	Kuo CJ, Tsai SY, Liao YT, Conwell Y, Lee WC, Huang MC, Lin SK, Chen CC, Chen WJ.	PLoS One. 2012;7(1). doi: 10.1371/annotation/3bca7672-2fca-4a7e-942d-cc1b4aaa7b60. Epub 2012 Jan 25.	PLoS One. 2012	PubMed	citation	PMID:22295055	pubmed	22295055	create date:2012/02/02 | first author:Kuo CJ
Correction: Elevated Aspartate and Alanine Aminotransferase Levels and Natural Death among Patients with Methamphetamine Dependence.	/pubmed/22295054	Kuo CJ, Tsai SY, Liao YT, Conwell Y, Lee WC, Huang MC, Lin SK, Chen CC, Chen WJ.	PLoS One. 2012;7(1). doi: 10.1371/annotation/85803bd9-3be6-4450-b70f-cd4104b87817. Epub 2012 Jan 25.	PLoS One. 2012	PubMed	citation	PMID:22295054	pubmed	22295054	create date:2012/02/02 | first author:Kuo CJ
Temporal predictors of health-related quality of life in elderly people with diabetes: results of a german cohort study.	/pubmed/22292092	Maatouk I, Wild B, Wesche D, Herzog W, Raum E, Müller H, Rothenbacher D, Stegmaier C, Schellberg D, Brenner H.	PLoS One. 2012;7(1):e31088. Epub 2012 Jan 24.	PLoS One. 2012	PubMed	citation	PMID:22292092	pubmed	22292092	create date:2012/02/01 | first author:Maatouk I
Role of mitofusin 2 in the renal stress response.	/pubmed/22292091	Gall JM, Wang Z, Liesa M, Molina A, Havasi A, Schwartz JH, Shirihai O, Borkan SC, Bonegio RG.	PLoS One. 2012;7(1):e31074. Epub 2012 Jan 26.	PLoS One. 2012	PubMed	citation	PMID:22292091	pubmed	22292091	create date:2012/02/01 | first author:Gall JM
Insights into the Mutation-Induced HHH Syndrome from Modeling Human Mitochondrial Ornithine Transporter-1.	/pubmed/22292090	Wang JF, Chou KC.	PLoS One. 2012;7(1):e31048. Epub 2012 Jan 26.	PLoS One. 2012	PubMed	citation	PMID:22292090	pubmed	22292090	create date:2012/02/01 | first author:Wang JF
Site-specific integration of foreign DNA into minimal bacterial and human target sequences mediated by a conjugative relaxase.	/pubmed/22292089	Agúndez L, González-Prieto C, Machón C, Llosa M.	PLoS One. 2012;7(1):e31047. Epub 2012 Jan 23.	PLoS One. 2012	PubMed	citation	PMID:22292089	pubmed	22292089	create date:2012/02/01 | first author:Agúndez L
Efficacy of Combined Therapy with Amantadine, Oseltamivir, and Ribavirin In Vivo against Susceptible and Amantadine-Resistant Influenza A Viruses.	/pubmed/22292088	Nguyen JT, Smee DF, Barnard DL, Julander JG, Gross M, de Jong MD, Went GT.	PLoS One. 2012;7(1):e31006. Epub 2012 Jan 23.	PLoS One. 2012	PubMed	citation	PMID:22292088	pubmed	22292088	create date:2012/02/01 | first author:Nguyen JT
Pseudorabies Virus Infected Porcine Epithelial Cell Line Generates a Diverse Set of Host MicroRNAs and a Special Cluster of Viral MicroRNAs.	/pubmed/22292087	Wu YQ, Chen DJ, He HB, Chen DS, Chen LL, Chen HC, Liu ZF.	PLoS One. 2012;7(1):e30988. Epub 2012 Jan 23.	PLoS One. 2012	PubMed	citation	PMID:22292087	pubmed	22292087	create date:2012/02/01 | first author:Wu YQ
Mammalian Ste20-Like Kinase and SAV1 Promote 3T3-L1 Adipocyte Differentiation by Activation of PPARγ.	/pubmed/22292086	Park BH, Kim DS, Won GW, Jeon HJ, Oh BC, Lee Y, Kim EG, Lee YH.	PLoS One. 2012;7(1):e30983. Epub 2012 Jan 26.	PLoS One. 2012	PubMed	citation	PMID:22292086	pubmed	22292086	create date:2012/02/01 | first author:Park BH
The Transcription Factor SOX18 Regulates the Expression of Matrix Metalloproteinase 7 and Guidance Molecules in Human Endothelial Cells.	/pubmed/22292085	Hoeth M, Niederleithner H, Hofer-Warbinek R, Bilban M, Mayer H, Resch U, Lemberger C, Wagner O, Hofer E, Petzelbauer P, de Martin R.	PLoS One. 2012;7(1):e30982. Epub 2012 Jan 23.	PLoS One. 2012	PubMed	citation	PMID:22292085	pubmed	22292085	create date:2012/02/01 | first author:Hoeth M
Title	URL	Description	Details	ShortDetails	Resource	Type	Identifiers	Db	EntrezUID	Properties
Functional Conservation of the Drosophila gooseberry Gene and Its Evolutionary Alleles.	/pubmed/22292084	Liu W, Xue L.	PLoS One. 2012;7(1):e30980. Epub 2012 Jan 23.	PLoS One. 2012	PubMed	citation	PMID:22292084	pubmed	22292084	create date:2012/02/01 | first author:Liu W
The Accessibility in the External Part of the TM5 of the Glutamate Transporter EAAT1 Is Conformationally Sensitive during the Transport Cycle.	/pubmed/22292083	Zhang X, Qu S.	PLoS One. 2012;7(1):e30961. Epub 2012 Jan 23.	PLoS One. 2012	PubMed	citation	PMID:22292083	pubmed	22292083	create date:2012/02/01 | first author:Zhang X
Necdin controls proliferation of white adipocyte progenitor cells.	/pubmed/22292082	Fujiwara K, Hasegawa K, Ohkumo T, Miyoshi H, Tseng YH, Yoshikawa K.	PLoS One. 2012;7(1):e30948. Epub 2012 Jan 23.	PLoS One. 2012	PubMed	citation	PMID:22292082	pubmed	22292082	create date:2012/02/01 | first author:Fujiwara K
Loss of the Orphan Nuclear Receptor SHP Is More Pronounced in Fibrolamellar Carcinoma than in Typical Hepatocellular Carcinoma.	/pubmed/22292081	Wilczek E, Szparecki G, Lukasik D, Koperski L, Winiarska M, Wilczynski GM, Wasiutynski A, Gornicka B.	PLoS One. 2012;7(1):e30944. Epub 2012 Jan 23.	PLoS One. 2012	PubMed	citation	PMID:22292081	pubmed	22292081	create date:2012/02/01 | first author:Wilczek E
Mitochondrial-nuclear DNA interactions contribute to the regulation of nuclear transcript levels as part of the inter-organelle communication system.	/pubmed/22292080	Rodley CD, Grand RS, Gehlen LR, Greyling G, Jones MB, O'Sullivan JM.	PLoS One. 2012;7(1):e30943. Epub 2012 Jan 23.	PLoS One. 2012	PubMed	citation	PMID:22292080	pubmed	22292080	create date:2012/02/01 | first author:Rodley CD
The HIV1 Protein Vpr Acts to Enhance Constitutive DCAF1-Dependent UNG2 Turnover.	/pubmed/22292079	Wen X, Casey Klockow L, Nekorchuk M, Sharifi HJ, de Noronha CM.	PLoS One. 2012;7(1):e30939. Epub 2012 Jan 24.	PLoS One. 2012	PubMed	citation	PMID:22292079	pubmed	22292079	create date:2012/02/01 | first author:Wen X
SPPS: A Sequence-Based Method for Predicting Probability of Protein-Protein Interaction Partners.	/pubmed/22292078	Liu X, Liu B, Huang Z, Shi T, Chen Y, Zhang J.	PLoS One. 2012;7(1):e30938. Epub 2012 Jan 26.	PLoS One. 2012	PubMed	citation	PMID:22292078	pubmed	22292078	create date:2012/02/01 | first author:Liu X
Prenatal ultrasound screening: false positive soft markers may alter maternal representations and mother-infant interaction.	/pubmed/22292077	Viaux-Savelon S, Dommergues M, Rosenblum O, Bodeau N, Aidane E, Philippon O, Mazet P, Vibert-Guigue C, Vauthier-Brouzes D, Feldman R, Cohen D.	PLoS One. 2012;7(1):e30935. Epub 2012 Jan 23.	PLoS One. 2012	PubMed	citation	PMID:22292077	pubmed	22292077	create date:2012/02/01 | first author:Viaux-Savelon S
In vivo evaluation of retinal neurodegeneration in patients with multiple sclerosis.	/pubmed/22292076	Tátrai E, Simó M, Iljicsov A, Németh J, Debuc DC, Somfai GM.	PLoS One. 2012;7(1):e30922. Epub 2012 Jan 26.	PLoS One. 2012	PubMed	citation	PMID:22292076	pubmed	22292076	create date:2012/02/01 | first author:Tátrai E
Polar electrophoresis: shape of two-dimensional maps is as important as size.	/pubmed/22292075	Millioni R, Polati R, Menini M, Puricelli L, Miuzzo M, Tessari P, Novelli E, Righetti PG, Cecconi D.	PLoS One. 2012;7(1):e30911. Epub 2012 Jan 23.	PLoS One. 2012	PubMed	citation	PMID:22292075	pubmed	22292075	create date:2012/02/01 | first author:Millioni R
Identification of Novel Candidate Oncogenes in Chromosome Region 17p11.2-p12 in Human Osteosarcoma.	/pubmed/22292074	Both J, Wu T, Bras J, Schaap GR, Baas F, Hulsebos TJ.	PLoS One. 2012;7(1):e30907. Epub 2012 Jan 26.	PLoS One. 2012	PubMed	citation	PMID:22292074	pubmed	22292074	create date:2012/02/01 | first author:Both J
Gene Transfer in Leptolyngbya sp. Strain BL0902, a Cyanobacterium Suitable for Production of Biomass and Bioproducts.	/pubmed/22292073	Taton A, Lis E, Adin DM, Dong G, Cookson S, Kay SA, Golden SS, Golden JW.	PLoS One. 2012;7(1):e30901. Epub 2012 Jan 24.	PLoS One. 2012	PubMed	citation	PMID:22292073	pubmed	22292073	create date:2012/02/01 | first author:Taton A
Zwitterionic chitosan derivative, a new biocompatible pharmaceutical excipient, prevents endotoxin-mediated cytokine release.	/pubmed/22292072	Bajaj G, Van Alstine WG, Yeo Y.	PLoS One. 2012;7(1):e30899. Epub 2012 Jan 24.	PLoS One. 2012	PubMed	citation	PMID:22292072	pubmed	22292072	create date:2012/02/01 | first author:Bajaj G
Pregnane X Receptor and Yin Yang 1 Contribute to the Differential Tissue Expression and Induction of CYP3A5 and CYP3A4.	/pubmed/22292071	Nem D, Baranyai D, Qiu H, Gödtel-Armbrust U, Nestler S, Wojnowski L.	PLoS One. 2012;7(1):e30895. Epub 2012 Jan 23.	PLoS One. 2012	PubMed	citation	PMID:22292071	pubmed	22292071	create date:2012/02/01 | first author:Nem D
Indicators of acute and persistent renal damage in adult thrombotic microangiopathy.	/pubmed/22292070	Dierkes F, Andriopoulos N, Sucker C, Kuhr K, Hollenbeck M, Hetzel GR, Burst V, Teschner S, Rump LC, Benzing T, Grabensee B, Kurschat CE.	PLoS One. 2012;7(1):e30886. Epub 2012 Jan 23.	PLoS One. 2012	PubMed	citation	PMID:22292070	pubmed	22292070	create date:2012/02/01 | first author:Dierkes F
Gene-expression signature predicts postoperative recurrence in stage I non-small cell lung cancer patients.	/pubmed/22292069	Lu Y, Wang L, Liu P, Yang P, You M.	PLoS One. 2012;7(1):e30880. Epub 2012 Jan 23.	PLoS One. 2012	PubMed	citation	PMID:22292069	pubmed	22292069	create date:2012/02/01 | first author:Lu Y
Altered Neural and Behavioral Dynamics in Huntington's Disease: An Entropy Conservation Approach.	/pubmed/22292068	Hong SL, Barton SJ, Rebec GV.	PLoS One. 2012;7(1):e30879. Epub 2012 Jan 23.	PLoS One. 2012	PubMed	citation	PMID:22292068	pubmed	22292068	create date:2012/02/01 | first author:Hong SL
Regulation of CCL5 Expression in Smooth Muscle Cells Following Arterial Injury.	/pubmed/22292067	Liu H, Ning H, Men H, Hou R, Fu M, Zhang H, Liu J.	PLoS One. 2012;7(1):e30873. Epub 2012 Jan 23.	PLoS One. 2012	PubMed	citation	PMID:22292067	pubmed	22292067	create date:2012/02/01 | first author:Liu H
The prosensory function of sox2 in the chicken inner ear relies on the direct regulation of atoh1.	/pubmed/22292066	Neves J, Uchikawa M, Bigas A, Giraldez F.	PLoS One. 2012;7(1):e30871. Epub 2012 Jan 23.	PLoS One. 2012	PubMed	citation	PMID:22292066	pubmed	22292066	create date:2012/02/01 | first author:Neves J
Genotypic and PFGE/MLVA Analyses of Vibrio cholerae O1: Geographical Spread and Temporal Changes during the 2007-2010 Cholera Outbreaks in Thailand.	/pubmed/22292065	Okada K, Roobthaisong A, Nakagawa I, Hamada S, Chantaroj S.	PLoS One. 2012;7(1):e30863. Epub 2012 Jan 24.	PLoS One. 2012	PubMed	citation	PMID:22292065	pubmed	22292065	create date:2012/02/01 | first author:Okada K
Arbovirus-Derived piRNAs Exhibit a Ping-Pong Signature in Mosquito Cells.	/pubmed/22292064	Vodovar N, Bronkhorst AW, van Cleef KW, Miesen P, Blanc H, van Rij RP, Saleh MC.	PLoS One. 2012;7(1):e30861. Epub 2012 Jan 24.	PLoS One. 2012	PubMed	citation	PMID:22292064	pubmed	22292064	create date:2012/02/01 | first author:Vodovar N
Tigers need cover: multi-scale occupancy study of the big cat in sumatran forest and plantation landscapes.	/pubmed/22292063	Sunarto S, Kelly MJ, Parakkasi K, Klenzendorf S, Septayuda E, Kurniawan H.	PLoS One. 2012;7(1):e30859. Epub 2012 Jan 23.	PLoS One. 2012	PubMed	citation	PMID:22292063	pubmed	22292063	create date:2012/02/01 | first author:Sunarto S
Expensive egos: narcissistic males have higher cortisol.	/pubmed/22292062	Reinhard DA, Konrath SH, Lopez WD, Cameron HG.	PLoS One. 2012;7(1):e30858. Epub 2012 Jan 23.	PLoS One. 2012	PubMed	citation	PMID:22292062	pubmed	22292062	create date:2012/02/01 | first author:Reinhard DA
Clinical pharmacists on medical care of pediatric inpatients: a single-center randomized controlled trial.	/pubmed/22292061	Zhang C, Zhang L, Huang L, Luo R, Wen J.	PLoS One. 2012;7(1):e30856. Epub 2012 Jan 23.	PLoS One. 2012	PubMed	citation	PMID:22292061	pubmed	22292061	create date:2012/02/01 | first author:Zhang C
Expression of neurog1 instead of atoh1 can partially rescue organ of corti cell survival.	/pubmed/22292060	Jahan I, Pan N, Kersigo J, Calisto LE, Morris KA, Kopecky B, Duncan JS, Beisel KW, Fritzsch B.	PLoS One. 2012;7(1):e30853. Epub 2012 Jan 24.	PLoS One. 2012	PubMed	citation	PMID:22292060	pubmed	22292060	create date:2012/02/01 | first author:Jahan I
Plasmodium falciparum Produce Lower Infection Intensities in Local versus Foreign Anopheles gambiae Populations.	/pubmed/22292059	Harris C, Morlais I, Churcher TS, Awono-Ambene P, Gouagna LC, Dabire RK, Fontenille D, Cohuet A.	PLoS One. 2012;7(1):e30849. Epub 2012 Jan 26.	PLoS One. 2012	PubMed	citation	PMID:22292059	pubmed	22292059	create date:2012/02/01 | first author:Harris C
COUP-TFII Controls Mouse Pancreatic β-Cell Mass through GLP-1-β-Catenin Signaling Pathways.	/pubmed/22292058	Boutant M, Ramos OH, Tourrel-Cuzin C, Movassat J, Ilias A, Vallois D, Planchais J, Pégorier JP, Schuit F, Petit PX, Bossard P, Maedler K, Grapin-Botton A, Vasseur-Cognet M.	PLoS One. 2012;7(1):e30847. Epub 2012 Jan 24.	PLoS One. 2012	PubMed	citation	PMID:22292058	pubmed	22292058	create date:2012/02/01 | first author:Boutant M
Efficient Coding and Statistically Optimal Weighting of Covariance among Acoustic Attributes in Novel Sounds.	/pubmed/22292057	Stilp CE, Kluender KR.	PLoS One. 2012;7(1):e30845. Epub 2012 Jan 23.	PLoS One. 2012	PubMed	citation	PMID:22292057	pubmed	22292057	create date:2012/02/01 | first author:Stilp CE
A combination of dopamine genes predicts success by professional wall street traders.	/pubmed/22292056	Sapra S, Beavin LE, Zak PJ.	PLoS One. 2012;7(1):e30844. Epub 2012 Jan 24.	PLoS One. 2012	PubMed	citation	PMID:22292056	pubmed	22292056	create date:2012/02/01 | first author:Sapra S
Augmenter of Liver Regeneration (alr) Promotes Liver Outgrowth during Zebrafish Hepatogenesis.	/pubmed/22292055	Li Y, Farooq M, Sheng D, Chandramouli C, Lan T, Mahajan NK, Kini RM, Hong Y, Lisowsky T, Ge R.	PLoS One. 2012;7(1):e30835. Epub 2012 Jan 26.	PLoS One. 2012	PubMed	citation	PMID:22292055	pubmed	22292055	create date:2012/02/01 | first author:Li Y
Inhibition of Adipogenesis and Induction of Apoptosis and Lipolysis by Stem Bromelain in 3T3-L1 Adipocytes.	/pubmed/22292054	Dave S, Kaur NJ, Nanduri R, Dkhar HK, Kumar A, Gupta P.	PLoS One. 2012;7(1):e30831. Epub 2012 Jan 24.	PLoS One. 2012	PubMed	citation	PMID:22292054	pubmed	22292054	create date:2012/02/01 | first author:Dave S
The dynamics of visual experience, an EEG study of subjective pattern formation.	/pubmed/22292053	Elliott MA, Twomey D, Glennon M.	PLoS One. 2012;7(1):e30830. Epub 2012 Jan 26.	PLoS One. 2012	PubMed	citation	PMID:22292053	pubmed	22292053	create date:2012/02/01 | first author:Elliott MA
The Immunomodulation of Acetylcholinesterase in Zhikong Scallop Chlamys farreri.	/pubmed/22292052	Shi X, Zhou Z, Wang L, Yue F, Wang M, Yang C, Song L.	PLoS One. 2012;7(1):e30828. Epub 2012 Jan 23.	PLoS One. 2012	PubMed	citation	PMID:22292052	pubmed	22292052	create date:2012/02/01 | first author:Shi X
3D Multicolor Super-Resolution Imaging Offers Improved Accuracy in Neuron Tracing.	/pubmed/22292051	Lakadamyali M, Babcock H, Bates M, Zhuang X, Lichtman J.	PLoS One. 2012;7(1):e30826. Epub 2012 Jan 24.	PLoS One. 2012	PubMed	citation	PMID:22292051	pubmed	22292051	create date:2012/02/01 | first author:Lakadamyali M
Nucleolar Localization of GLTSCR2/PICT-1 Is Mediated by Multiple Unique Nucleolar Localization Sequences.	/pubmed/22292050	Kalt I, Levy A, Borodianskiy-Shteinberg T, Sarid R.	PLoS One. 2012;7(1):e30825. Epub 2012 Jan 23.	PLoS One. 2012	PubMed	citation	PMID:22292050	pubmed	22292050	create date:2012/02/01 | first author:Kalt I
Microevolution of Pandemic Vibrio parahaemolyticus Assessed by the Number of Repeat Units in Short Sequence Tandem Repeat Regions.	/pubmed/22292049	García K, Gavilán RG, Höfle MG, Martínez-Urtaza J, Espejo RT.	PLoS One. 2012;7(1):e30823. Epub 2012 Jan 24.	PLoS One. 2012	PubMed	citation	PMID:22292049	pubmed	22292049	create date:2012/02/01 | first author:García K
Selective Induction of Cell Death in Melanoma Cell Lines through Targeting of Mcl-1 and A1.	/pubmed/22292048	Senft D, Berking C, Graf SA, Kammerbauer C, Ruzicka T, Besch R.	PLoS One. 2012;7(1):e30821. Epub 2012 Jan 24.	PLoS One. 2012	PubMed	citation	PMID:22292048	pubmed	22292048	create date:2012/02/01 | first author:Senft D
Functional Domain Analysis of the Remorin Protein LjSYMREM1 in Lotus japonicus.	/pubmed/22292047	Tóth K, Stratil TF, Madsen EB, Ye J, Popp C, Antolín-Llovera M, Grossmann C, Jensen ON, Schüßler A, Parniske M, Ott T.	PLoS One. 2012;7(1):e30817. Epub 2012 Jan 23.	PLoS One. 2012	PubMed	citation	PMID:22292047	pubmed	22292047	create date:2012/02/01 | first author:Tóth K
Contrasting geographical distributions as a result of thermal tolerance and long-distance dispersal in two allegedly widespread tropical brown algae.	/pubmed/22292046	Tronholm A, Leliaert F, Sansón M, Afonso-Carrillo J, Tyberghein L, Verbruggen H, De Clerck O.	PLoS One. 2012;7(1):e30813. Epub 2012 Jan 26.	PLoS One. 2012	PubMed	citation	PMID:22292046	pubmed	22292046	create date:2012/02/01 | first author:Tronholm A
TGFBR1 Intralocus Epistatic Interaction as a Risk Factor for Colorectal Cancer.	/pubmed/22292045	Martinez-Canto A, Castillejo A, Mata-Balaguer T, Castillejo MI, Hernandez-Illan E, Irles E, Barbera VM, Egoavil C, Guarinos C, Alenda C, Ochoa E, Lazaro R, Fajardo S, Lacueva J, Calpena R, Soto JL.	PLoS One. 2012;7(1):e30812. Epub 2012 Jan 23.	PLoS One. 2012	PubMed	citation	PMID:22292045	pubmed	22292045	create date:2012/02/01 | first author:Martinez-Canto A
Genes Involved in Sex Pheromone Discrimination in Drosophila melanogaster and Their Background-Dependent Effect.	/pubmed/22292044	Houot B, Fraichard S, Greenspan RJ, Ferveur JF.	PLoS One. 2012;7(1):e30799. Epub 2012 Jan 23.	PLoS One. 2012	PubMed	citation	PMID:22292044	pubmed	22292044	create date:2012/02/01 | first author:Houot B
Brd1 gene in maize encodes a brassinosteroid C-6 oxidase.	/pubmed/22292043	Makarevitch I, Thompson A, Muehlbauer GJ, Springer NM.	PLoS One. 2012;7(1):e30798. Epub 2012 Jan 26.	PLoS One. 2012	PubMed	citation	PMID:22292043	pubmed	22292043	create date:2012/02/01 | first author:Makarevitch I
Optimal Population of FoxP3 T Cells in Tumors Requires an Antigen Priming-Dependent Trafficking Receptor Switch.	/pubmed/22292042	Wang C, Lee JH, Kim CH.	PLoS One. 2012;7(1):e30793. Epub 2012 Jan 23.	PLoS One. 2012	PubMed	citation	PMID:22292042	pubmed	22292042	create date:2012/02/01 | first author:Wang C
AKT Signaling Mediates IGF-I Survival Actions on Otic Neural Progenitors.	/pubmed/22292041	Aburto MR, Magariños M, Leon Y, Varela-Nieto I, Sanchez-Calderon H.	PLoS One. 2012;7(1):e30790. Epub 2012 Jan 23.	PLoS One. 2012	PubMed	citation	PMID:22292041	pubmed	22292041	create date:2012/02/01 | first author:Aburto MR
SurfaceSlide: A Multitouch Digital Pathology Platform.	/pubmed/22292040	Wang Y, Williamson KE, Kelly PJ, James JA, Hamilton PW.	PLoS One. 2012;7(1):e30783. Epub 2012 Jan 23.	PLoS One. 2012	PubMed	citation	PMID:22292040	pubmed	22292040	create date:2012/02/01 | first author:Wang Y
Mangiferin Decreases Plasma Free Fatty Acids through Promoting Its Catabolism in Liver by Activation of AMPK.	/pubmed/22292039	Niu Y, Li S, Na L, Feng R, Liu L, Li Y, Sun C.	PLoS One. 2012;7(1):e30782. Epub 2012 Jan 23.	PLoS One. 2012	PubMed	citation	PMID:22292039	pubmed	22292039	create date:2012/02/01 | first author:Niu Y
Reproducible and sustained regulation of gαs signalling using a metazoan opsin as an optogenetic tool.	/pubmed/22292038	Bailes HJ, Zhuang LY, Lucas RJ.	PLoS One. 2012;7(1):e30774. Epub 2012 Jan 24.	PLoS One. 2012	PubMed	citation	PMID:22292038	pubmed	22292038	create date:2012/02/01 | first author:Bailes HJ
Vitamin d binding protein and monocyte response to 25-hydroxyvitamin d and 1,25-dihydroxyvitamin d: analysis by mathematical modeling.	/pubmed/22292037	Chun RF, Peercy BE, Adams JS, Hewison M.	PLoS One. 2012;7(1):e30773. Epub 2012 Jan 24.	PLoS One. 2012	PubMed	citation	PMID:22292037	pubmed	22292037	create date:2012/02/01 | first author:Chun RF
miR-16 Targets Transcriptional Corepressor SMRT and Modulates NF-kappaB-Regulated Transactivation of Interleukin-8 Gene.	/pubmed/22292036	Zhou R, Li X, Hu G, Gong AY, Drescher KM, Chen XM.	PLoS One. 2012;7(1):e30772. Epub 2012 Jan 24.	PLoS One. 2012	PubMed	citation	PMID:22292036	pubmed	22292036	create date:2012/02/01 | first author:Zhou R
Downregulation of RKIP Is Associated with Poor Outcome and Malignant Progression in Gliomas.	/pubmed/22292035	Martinho O, Granja S, Jaraquemada T, Caeiro C, Miranda-Gonçalves V, Honavar M, Costa P, Damasceno M, Rosner MR, Lopes JM, Reis RM.	PLoS One. 2012;7(1):e30769. Epub 2012 Jan 23.	PLoS One. 2012	PubMed	citation	PMID:22292035	pubmed	22292035	create date:2012/02/01 | first author:Martinho O
Title	URL	Description	Details	ShortDetails	Resource	Type	Identifiers	Db	EntrezUID	Properties
Host Plant Induced Variation in Gut Bacteria of Helicoverpa armigera.	/pubmed/22292034	Gayatri Priya N, Ojha A, Kajla MK, Raj A, Rajagopal R.	PLoS One. 2012;7(1):e30768. Epub 2012 Jan 26.	PLoS One. 2012	PubMed	citation	PMID:22292034	pubmed	22292034	create date:2012/02/01 | first author:Gayatri Priya N
BNIP3 and NIX Mediate Mieap-Induced Accumulation of Lysosomal Proteins within Mitochondria.	/pubmed/22292033	Nakamura Y, Kitamura N, Shinogi D, Yoshida M, Goda O, Murai R, Kamino H, Arakawa H.	PLoS One. 2012;7(1):e30767. Epub 2012 Jan 26.	PLoS One. 2012	PubMed	citation	PMID:22292033	pubmed	22292033	create date:2012/02/01 | first author:Nakamura Y
CD36 Participates in PrP(106-126)-Induced Activation of Microglia.	/pubmed/22292032	Kouadir M, Yang L, Tan R, Shi F, Lu Y, Zhang S, Yin X, Zhou X, Zhao D.	PLoS One. 2012;7(1):e30756. Epub 2012 Jan 26.	PLoS One. 2012	PubMed	citation	PMID:22292032	pubmed	22292032	create date:2012/02/01 | first author:Kouadir M
Plasmid-Cured Chlamydia caviae Activates TLR2-Dependent Signaling and Retains Virulence in the Guinea Pig Model of Genital Tract Infection.	/pubmed/22292031	Frazer LC, Darville T, Chandra-Kuntal K, Andrews CW Jr, Zurenski M, Mintus M, Abdelrahman YM, Belland RJ, Ingalls RR, O'Connell CM.	PLoS One. 2012;7(1):e30747. Epub 2012 Jan 24.	PLoS One. 2012	PubMed	citation	PMID:22292031	pubmed	22292031	create date:2012/02/01 | first author:Frazer LC
Leishmania donovani: Immunostimulatory Cellular Responses of Membrane and Soluble Protein Fractions of Splenic Amastigotes in Cured Patient and Hamsters.	/pubmed/22292030	Kumari S, Misra P, Tandon R, Samant M, Sundar S, Dube A.	PLoS One. 2012;7(1):e30746. Epub 2012 Jan 26.	PLoS One. 2012	PubMed	citation	PMID:22292030	pubmed	22292030	create date:2012/02/01 | first author:Kumari S
Paraquat, but Not Maneb, Induces Synucleinopathy and Tauopathy in Striata of Mice through Inhibition of Proteasomal and Autophagic Pathways.	/pubmed/22292029	Wills J, Credle J, Oaks AW, Duka V, Lee JH, Jones J, Sidhu A.	PLoS One. 2012;7(1):e30745. Epub 2012 Jan 23.	PLoS One. 2012	PubMed	citation	PMID:22292029	pubmed	22292029	create date:2012/02/01 | first author:Wills J
Biomimetic, Mild Chemical Synthesis of CdTe-GSH Quantum Dots with Improved Biocompatibility.	/pubmed/22292028	Pérez-Donoso JM, Monrás JP, Bravo D, Aguirre A, Quest AF, Osorio-Román IO, Aroca RF, Chasteen TG, Vásquez CC.	PLoS One. 2012;7(1):e30741. Epub 2012 Jan 23.	PLoS One. 2012	PubMed	citation	PMID:22292028	pubmed	22292028	create date:2012/02/01 | first author:Pérez-Donoso JM
Transitional Probability-Based Model for HPV Clearance in HIV-1-Positive Adolescent Females.	/pubmed/22292027	Kravchenko J, Akushevich I, Sudenga SL, Wilson CM, Levitan EB, Shrestha S.	PLoS One. 2012;7(1):e30736. Epub 2012 Jan 24.	PLoS One. 2012	PubMed	citation	PMID:22292027	pubmed	22292027	create date:2012/02/01 | first author:Kravchenko J
Mapping of Ionomic Traits in Mimulus guttatus Reveals Mo and Cd QTLs That Colocalize with MOT1 Homologues.	/pubmed/22292026	Lowry DB, Sheng CC, Zhu Z, Juenger TE, Lahner B, Salt DE, Willis JH.	PLoS One. 2012;7(1):e30730. Epub 2012 Jan 24.	PLoS One. 2012	PubMed	citation	PMID:22292026	pubmed	22292026	create date:2012/02/01 | first author:Lowry DB
UCP2 Inhibits ROS-Mediated Apoptosis in A549 under Hypoxic Conditions.	/pubmed/22292025	Deng S, Yang Y, Han Y, Li X, Wang X, Li X, Zhang Z, Wang Y.	PLoS One. 2012;7(1):e30714. Epub 2012 Jan 24.	PLoS One. 2012	PubMed	citation	PMID:22292025	pubmed	22292025	create date:2012/02/01 | first author:Deng S
The CD3-Zeta Chimeric Antigen Receptor Overcomes TCR Hypo-Responsiveness of Human Terminal Late-Stage T Cells.	/pubmed/22292024	Rappl G, Riet T, Awerkiew S, Schmidt A, Hombach AA, Pfister H, Abken H.	PLoS One. 2012;7(1):e30713. Epub 2012 Jan 23.	PLoS One. 2012	PubMed	citation	PMID:22292024	pubmed	22292024	create date:2012/02/01 | first author:Rappl G
Dickeya dadantii, a Plant Pathogenic Bacterium Producing Cyt-Like Entomotoxins, Causes Septicemia in the Pea Aphid Acyrthosiphon pisum.	/pubmed/22292023	Costechareyre D, Balmand S, Condemine G, Rahbé Y.	PLoS One. 2012;7(1):e30702. Epub 2012 Jan 24.	PLoS One. 2012	PubMed	citation	PMID:22292023	pubmed	22292023	create date:2012/02/01 | first author:Costechareyre D
Interactive responses of a thalamic neuron to formalin induced lasting pain in behaving mice.	/pubmed/22292022	Huh Y, Bhatt R, Jung D, Shin HS, Cho J.	PLoS One. 2012;7(1):e30699. Epub 2012 Jan 23.	PLoS One. 2012	PubMed	citation	PMID:22292022	pubmed	22292022	create date:2012/02/01 | first author:Huh Y
Detection of Wolbachia in the Tick Ixodes ricinus is Due to the Presence of the Hymenoptera Endoparasitoid Ixodiphagus hookeri.	/pubmed/22292021	Plantard O, Bouju-Albert A, Malard MA, Hermouet A, Capron G, Verheyden H.	PLoS One. 2012;7(1):e30692. Epub 2012 Jan 26.	PLoS One. 2012	PubMed	citation	PMID:22292021	pubmed	22292021	create date:2012/02/01 | first author:Plantard O
Autophagy and Apoptosis Have a Role in the Survival or Death of Stallion Spermatozoa during Conservation in Refrigeration.	/pubmed/22292020	Gallardo Bolaños JM, Miró Morán A, Balao da Silva CM, Morillo Rodríguez A, Plaza Dávila M, Aparicio IM, Tapia JA, Ferrusola CO, Peña FJ.	PLoS One. 2012;7(1):e30688. Epub 2012 Jan 26.	PLoS One. 2012	PubMed	citation	PMID:22292020	pubmed	22292020	create date:2012/02/01 | first author:Gallardo Bolaños JM
Persistence of Cytosine Methylation of DNA following Fertilisation in the Mouse.	/pubmed/22292019	Li Y, O'Neill C.	PLoS One. 2012;7(1):e30687. Epub 2012 Jan 26.	PLoS One. 2012	PubMed	citation	PMID:22292019	pubmed	22292019	create date:2012/02/01 | first author:Li Y
Suppression of p75 Neurotrophin Receptor Surface Expression with Intrabodies Influences Bcl-xL mRNA Expression and Neurite Outgrowth in PC12 Cells.	/pubmed/22292018	Zhang C, Helmsing S, Zagrebelsky M, Schirrmann T, Marschall AL, Schüngel M, Korte M, Hust M, Dübel S.	PLoS One. 2012;7(1):e30684. Epub 2012 Jan 24.	PLoS One. 2012	PubMed	citation	PMID:22292018	pubmed	22292018	create date:2012/02/01 | first author:Zhang C
AMPA receptors commandeer an ancient cargo exporter for use as an auxiliary subunit for signaling.	/pubmed/22292017	Harmel N, Cokic B, Zolles G, Berkefeld H, Mauric V, Fakler B, Stein V, Klöcker N.	PLoS One. 2012;7(1):e30681. Epub 2012 Jan 24.	PLoS One. 2012	PubMed	citation	PMID:22292017	pubmed	22292017	create date:2012/02/01 | first author:Harmel N
Novel strategy for selection of monoclonal antibodies against highly conserved antigens: phage library panning against ephrin-b2 displayed on yeast.	/pubmed/22292016	Gu X, Vedvyas Y, Chen X, Kaushik T, Hwang CI, Hu X, Nikitin AY, Jin MM.	PLoS One. 2012;7(1):e30680. Epub 2012 Jan 23.	PLoS One. 2012	PubMed	citation	PMID:22292016	pubmed	22292016	create date:2012/02/01 | first author:Gu X
Far-Infrared Therapy Induces the Nuclear Translocation of PLZF Which Inhibits VEGF-Induced Proliferation in Human Umbilical Vein Endothelial Cells.	/pubmed/22292015	Hsu YH, Chen YC, Chen TH, Sue YM, Cheng TH, Chen JR, Chen CH.	PLoS One. 2012;7(1):e30674. Epub 2012 Jan 23.	PLoS One. 2012	PubMed	citation	PMID:22292015	pubmed	22292015	create date:2012/02/01 | first author:Hsu YH
Grasp it loudly! Supporting actions with semantically congruent spoken action words.	/pubmed/22292014	Fargier R, Ménoret M, Boulenger V, Nazir TA, Paulignan Y.	PLoS One. 2012;7(1):e30663. Epub 2012 Jan 24.	PLoS One. 2012	PubMed	citation	PMID:22292014	pubmed	22292014	create date:2012/02/01 | first author:Fargier R
Glutamate may be an efferent transmitter that elicits inhibition in mouse taste buds.	/pubmed/22292013	Huang YA, Grant J, Roper S.	PLoS One. 2012;7(1):e30662. Epub 2012 Jan 26.	PLoS One. 2012	PubMed	citation	PMID:22292013	pubmed	22292013	create date:2012/02/01 | first author:Huang YA
Hymyc1 Downregulation Promotes Stem Cell Proliferation in Hydra vulgaris.	/pubmed/22292012	Ambrosone A, Marchesano V, Tino A, Hobmayer B, Tortiglione C.	PLoS One. 2012;7(1):e30660. Epub 2012 Jan 23.	PLoS One. 2012	PubMed	citation	PMID:22292012	pubmed	22292012	create date:2012/02/01 | first author:Ambrosone A
Increased Expression of PcG Protein YY1 Negatively Regulates B Cell Development while Allowing Accumulation of Myeloid Cells and LT-HSC Cells.	/pubmed/22292011	Pan X, Jones M, Jiang J, Zaprazna K, Yu D, Pear W, Maillard I, Atchison ML.	PLoS One. 2012;7(1):e30656. Epub 2012 Jan 23.	PLoS One. 2012	PubMed	citation	PMID:22292011	pubmed	22292011	create date:2012/02/01 | first author:Pan X
Amelioration of Experimental Autoimmune Encephalomyelitis in C57BL/6 Mice by Photobiomodulation Induced by 670 nm Light.	/pubmed/22292010	Muili KA, Gopalakrishnan S, Meyer SL, Eells JT, Lyons JA.	PLoS One. 2012;7(1):e30655. Epub 2012 Jan 24.	PLoS One. 2012	PubMed	citation	PMID:22292010	pubmed	22292010	create date:2012/02/01 | first author:Muili KA
The GB Virus C (GBV-C) NS3 Serine Protease Inhibits HIV-1 Replication in a CD4+ T Lymphocyte Cell Line without Decreasing HIV Receptor Expression.	/pubmed/22292009	George SL, Varmaz D, Tavis JE, Chowdhury A.	PLoS One. 2012;7(1):e30653. Epub 2012 Jan 23.	PLoS One. 2012	PubMed	citation	PMID:22292009	pubmed	22292009	create date:2012/02/01 | first author:George SL
Metabolic Networks of Sodalis glossinidius: A Systems Biology Approach to Reductive Evolution.	/pubmed/22292008	Belda E, Silva FJ, Peretó J, Moya A.	PLoS One. 2012;7(1):e30652. Epub 2012 Jan 24.	PLoS One. 2012	PubMed	citation	PMID:22292008	pubmed	22292008	create date:2012/02/01 | first author:Belda E
Adaptation to Abundant Low Quality Food Improves the Ability to Compete for Limited Rich Food in Drosophila melanogaster.	/pubmed/22292007	Vijendravarma RK, Narasimha S, Kawecki TJ.	PLoS One. 2012;7(1):e30650. Epub 2012 Jan 24.	PLoS One. 2012	PubMed	citation	PMID:22292007	pubmed	22292007	create date:2012/02/01 | first author:Vijendravarma RK
The role of cilostazol, a phosphodiesterase 3 inhibitor, on oocyte maturation and subsequent pregnancy in mice.	/pubmed/22292006	Li M, Yu Y, Yan J, Yan LY, Zhao Y, Li R, Liu P, Hsueh AJ, Qiao J.	PLoS One. 2012;7(1):e30649. Epub 2012 Jan 24.	PLoS One. 2012	PubMed	citation	PMID:22292006	pubmed	22292006	create date:2012/02/01 | first author:Li M
Identification and Characterization of a Spore-Like Morphotype in Chronically Starved Mycobacterium avium Subsp. Paratuberculosis Cultures.	/pubmed/22292005	Lamont EA, Bannantine JP, Armién A, Ariyakumar DS, Sreevatsan S.	PLoS One. 2012;7(1):e30648. Epub 2012 Jan 24.	PLoS One. 2012	PubMed	citation	PMID:22292005	pubmed	22292005	create date:2012/02/01 | first author:Lamont EA
Increased Resistance of Bt Aspens to Phratora vitellinae (Coleoptera) Leads to Increased Plant Growth under Experimental Conditions.	/pubmed/22292004	Hjältén J, Axelsson EP, Whitham TG, Leroy CJ, Julkunen-Tiitto R, Wennström A, Pilate G.	PLoS One. 2012;7(1):e30640. Epub 2012 Jan 24.	PLoS One. 2012	PubMed	citation	PMID:22292004	pubmed	22292004	create date:2012/02/01 | first author:Hjältén J
Requirement of Mouse BCCIP for Neural Development and Progenitor Proliferation.	/pubmed/22292003	Huang YY, Lu H, Liu S, Droz-Rosario R, Shen Z.	PLoS One. 2012;7(1):e30638. Epub 2012 Jan 24.	PLoS One. 2012	PubMed	citation	PMID:22292003	pubmed	22292003	create date:2012/02/01 | first author:Huang YY
Is the concept of quality of life relevant for multiple sclerosis patients with cognitive impairment? Preliminary results of a cross-sectional study.	/pubmed/22292002	Baumstarck K, Pelletier J, Aghababian V, Reuter F, Klemina I, Berbis J, Loundou A, Auquier P.	PLoS One. 2012;7(1):e30627. Epub 2012 Jan 23.	PLoS One. 2012	PubMed	citation	PMID:22292002	pubmed	22292002	create date:2012/02/01 | first author:Baumstarck K
SCF Ensures Meiotic Chromosome Segregation Through a Resolution of Meiotic Recombination Intermediates.	/pubmed/22292001	Okamoto SY, Sato M, Toda T, Yamamoto M.	PLoS One. 2012;7(1):e30622. Epub 2012 Jan 23.	PLoS One. 2012	PubMed	citation	PMID:22292001	pubmed	22292001	create date:2012/02/01 | first author:Okamoto SY
Empathy manipulation impacts music-induced emotions: a psychophysiological study on opera.	/pubmed/22292000	Miu AC, Balteş FR.	PLoS One. 2012;7(1):e30618. Epub 2012 Jan 24.	PLoS One. 2012	PubMed	citation	PMID:22292000	pubmed	22292000	create date:2012/02/01 | first author:Miu AC
Postnatal growth after intrauterine growth restriction alters central leptin signal and energy homeostasis.	/pubmed/22291999	Coupé B, Grit I, Hulin P, Randuineau G, Parnet P.	PLoS One. 2012;7(1):e30616. Epub 2012 Jan 23.	PLoS One. 2012	PubMed	citation	PMID:22291999	pubmed	22291999	create date:2012/02/01 | first author:Coupé B
Characterization of NLRP12 during the Development of Allergic Airway Disease in Mice.	/pubmed/22291998	Allen IC, Lich JD, Arthur JC, Jania CM, Roberts RA, Callaway JB, Tilley SL, Ting JP.	PLoS One. 2012;7(1):e30612. Epub 2012 Jan 23.	PLoS One. 2012	PubMed	citation	PMID:22291998	pubmed	22291998	create date:2012/02/01 | first author:Allen IC
Diabetes is the main factor accounting for hypomagnesemia in obese subjects.	/pubmed/22291997	Lecube A, Baena-Fustegueras JA, Fort JM, Pelegrí D, Hernández C, Simó R.	PLoS One. 2012;7(1):e30599. Epub 2012 Jan 24.	PLoS One. 2012	PubMed	citation	PMID:22291997	pubmed	22291997	create date:2012/02/01 | first author:Lecube A
Clostridia in premature neonates' gut: incidence, antibiotic susceptibility, and perinatal determinants influencing colonization.	/pubmed/22291996	Ferraris L, Butel MJ, Campeotto F, Vodovar M, Rozé JC, Aires J.	PLoS One. 2012;7(1):e30594. Epub 2012 Jan 26.	PLoS One. 2012	PubMed	citation	PMID:22291996	pubmed	22291996	create date:2012/02/01 | first author:Ferraris L
Novel AlkB Dioxygenases-Alternative Models for In Silico and In Vivo Studies.	/pubmed/22291995	Mielecki D, Zugaj DŁ, Muszewska A, Piwowarski J, Chojnacka A, Mielecki M, Nieminuszczy J, Grynberg M, Grzesiuk E.	PLoS One. 2012;7(1):e30588. Epub 2012 Jan 24.	PLoS One. 2012	PubMed	citation	PMID:22291995	pubmed	22291995	create date:2012/02/01 | first author:Mielecki D
When too much is not enough: obsessive-compulsive disorder as a pathology of stopping, rather than starting.	/pubmed/22291994	Hinds AL, Woody EZ, Van Ameringen M, Schmidt LA, Szechtman H.	PLoS One. 2012;7(1):e30586. Epub 2012 Jan 26.	PLoS One. 2012	PubMed	citation	PMID:22291994	pubmed	22291994	create date:2012/02/01 | first author:Hinds AL
A Genetic Variant in miR-196a2 Increased Digestive System Cancer Risks: A Meta-Analysis of 15 Case-Control Studies.	/pubmed/22291993	Guo J, Jin M, Zhang M, Chen K.	PLoS One. 2012;7(1):e30585. Epub 2012 Jan 24.	PLoS One. 2012	PubMed	citation	PMID:22291993	pubmed	22291993	create date:2012/02/01 | first author:Guo J
Neural Correlates of the Difference between Working Memory Speed and Simple Sensorimotor Speed: An fMRI Study.	/pubmed/22291992	Takeuchi H, Sugiura M, Sassa Y, Sekiguchi A, Yomogida Y, Taki Y, Kawashima R.	PLoS One. 2012;7(1):e30579. Epub 2012 Jan 23.	PLoS One. 2012	PubMed	citation	PMID:22291992	pubmed	22291992	create date:2012/02/01 | first author:Takeuchi H
RINL, Guanine Nucleotide Exchange Factor Rab5-Subfamily, Is Involved in the EphA8-Degradation Pathway with Odin.	/pubmed/22291991	Kajiho H, Fukushima S, Kontani K, Katada T.	PLoS One. 2012;7(1):e30575. Epub 2012 Jan 23.	PLoS One. 2012	PubMed	citation	PMID:22291991	pubmed	22291991	create date:2012/02/01 | first author:Kajiho H
Serotonin Transporter Polymorphism Modulates N-Back Task Performance and fMRI BOLD Signal Intensity in Healthy Women.	/pubmed/22291990	Jonassen R, Endestad T, Neumeister A, Foss Haug KB, Berg JP, Landrø NI.	PLoS One. 2012;7(1):e30564. Epub 2012 Jan 23.	PLoS One. 2012	PubMed	citation	PMID:22291990	pubmed	22291990	create date:2012/02/01 | first author:Jonassen R
Combinational Spinal GAD65 Gene Delivery and Systemic GABA-Mimetic Treatment for Modulation of Spasticity.	/pubmed/22291989	Kakinohana O, Hefferan MP, Miyanohara A, Nejime T, Marsala S, Juhas S, Juhasova J, Motlik J, Kucharova K, Strnadel J, Platoshyn O, Lazar P, Galik J, Vinay L, Marsala M.	PLoS One. 2012;7(1):e30561. Epub 2012 Jan 23.	PLoS One. 2012	PubMed	citation	PMID:22291989	pubmed	22291989	create date:2012/02/01 | first author:Kakinohana O
Lentiviral Transgenic MicroRNA-Based shRNA Suppressed Mouse Cytochromosome P450 3A (CYP3A) Expression in a Dose-Dependent and Inheritable Manner.	/pubmed/22291988	Wang Y, Hu HH, Pang H, Zhou XY, Yu LS, Wang LL, Liu C, Guo KN, Zhao C, Liu Q, Zeng BH, Tang H, Shang HT, Zeng S, Wei H.	PLoS One. 2012;7(1):e30560. Epub 2012 Jan 24.	PLoS One. 2012	PubMed	citation	PMID:22291988	pubmed	22291988	create date:2012/02/01 | first author:Wang Y
Dry season determinants of malaria disease and net use in benin, west Africa.	/pubmed/22291987	Moiroux N, Boussari O, Djènontin A, Damien G, Cottrell G, Henry MC, Guis H, Corbel V.	PLoS One. 2012;7(1):e30558. Epub 2012 Jan 23.	PLoS One. 2012	PubMed	citation	PMID:22291987	pubmed	22291987	create date:2012/02/01 | first author:Moiroux N
Patterns of Multimorbidity in the Aged Population. Results from the KORA-Age Study.	/pubmed/22291986	Kirchberger I, Meisinger C, Heier M, Zimmermann AK, Thorand B, Autenrieth CS, Peters A, Ladwig KH, Döring A.	PLoS One. 2012;7(1):e30556. Epub 2012 Jan 23.	PLoS One. 2012	PubMed	citation	PMID:22291986	pubmed	22291986	create date:2012/02/01 | first author:Kirchberger I
Elucidation of the Involvement of p14, a Sperm Protein during Maturation, Capacitation and Acrosome Reaction of Caprine Spermatozoa.	/pubmed/22291985	Nandi P, Ghosh S, Jana K, Sen PC.	PLoS One. 2012;7(1):e30552. Epub 2012 Jan 23.	PLoS One. 2012	PubMed	citation	PMID:22291985	pubmed	22291985	create date:2012/02/01 | first author:Nandi P
Title	URL	Description	Details	ShortDetails	Resource	Type	Identifiers	Db	EntrezUID	Properties
Pre-vaccination nasopharyngeal pneumococcal carriage in a nigerian population: epidemiology and population biology.	/pubmed/22291984	Adetifa IM, Antonio M, Okoromah CA, Ebruke C, Inem V, Nsekpong D, Bojang A, Adegbola RA.	PLoS One. 2012;7(1):e30548. Epub 2012 Jan 24.	PLoS One. 2012	PubMed	citation	PMID:22291984	pubmed	22291984	create date:2012/02/01 | first author:Adetifa IM
Genetic Structure in the Seabuckthorn Carpenter Moth (Holcocerus hippophaecolus) in China: The Role of Outbreak Events, Geographical and Host Factors.	/pubmed/22291983	Tao J, Chen M, Zong SX, Luo YQ.	PLoS One. 2012;7(1):e30544. Epub 2012 Jan 24.	PLoS One. 2012	PubMed	citation	PMID:22291983	pubmed	22291983	create date:2012/02/01 | first author:Tao J
Total Intermittent Pringle Maneuver during Liver Resection Can Induce Intestinal Epithelial Cell Damage and Endotoxemia.	/pubmed/22291982	Dello SA, Reisinger KW, van Dam RM, Bemelmans MH, van Kuppevelt TH, van den Broek MA, Olde Damink SW, Poeze M, Buurman WA, Dejong CH.	PLoS One. 2012;7(1):e30539. Epub 2012 Jan 24.	PLoS One. 2012	PubMed	citation	PMID:22291982	pubmed	22291982	create date:2012/02/01 | first author:Dello SA
A Biodiverse Rich Environment Does Not Contribute to a Better Diet: A Case Study from DR Congo.	/pubmed/22291981	Termote C, Bwama Meyi M, Dhed'a Djailo B, Huybregts L, Lachat C, Kolsteren P, Van Damme P.	PLoS One. 2012;7(1):e30533. Epub 2012 Jan 24.	PLoS One. 2012	PubMed	citation	PMID:22291981	pubmed	22291981	create date:2012/02/01 | first author:Termote C
A spatial cluster analysis of tractor overturns in kentucky from 1960 to 2002.	/pubmed/22291980	Saman DM, Cole HP, Odoi A, Myers ML, Carey DI, Westneat SC.	PLoS One. 2012;7(1):e30532. Epub 2012 Jan 24.	PLoS One. 2012	PubMed	citation	PMID:22291980	pubmed	22291980	create date:2012/02/01 | first author:Saman DM
The Complete Chloroplast and Mitochondrial Genome Sequences of Boea hygrometrica: Insights into the Evolution of Plant Organellar Genomes.	/pubmed/22291979	Zhang T, Fang Y, Wang X, Deng X, Zhang X, Hu S, Yu J.	PLoS One. 2012;7(1):e30531. Epub 2012 Jan 23.	PLoS One. 2012	PubMed	citation	PMID:22291979	pubmed	22291979	create date:2012/02/01 | first author:Zhang T
Biochemical Discrimination between Selenium and Sulfur 2: Mechanistic Investigation of the Selenium Specificity of Human Selenocysteine Lyase.	/pubmed/22291978	Johansson AL, Collins R, Arnér ES, Brzezinski P, Högbom M.	PLoS One. 2012;7(1):e30528. Epub 2012 Jan 26.	PLoS One. 2012	PubMed	citation	PMID:22291978	pubmed	22291978	create date:2012/02/01 | first author:Johansson AL
Lethality in a Murine Model of Pulmonary Anthrax is Reduced by Combining Nuclear Transport Modifier with Antimicrobial Therapy.	/pubmed/22291977	Veach RA, Zienkiewicz J, Collins RD, Hawiger J.	PLoS One. 2012;7(1):e30527. Epub 2012 Jan 26.	PLoS One. 2012	PubMed	citation	PMID:22291977	pubmed	22291977	create date:2012/02/01 | first author:Veach RA
Upregulation of nuclear factor-related kappa B suggests a disorder of transcriptional regulation in minimal change nephrotic syndrome.	/pubmed/22291976	Audard V, Pawlak A, Candelier M, Lang P, Sahali D.	PLoS One. 2012;7(1):e30523. Epub 2012 Jan 23.	PLoS One. 2012	PubMed	citation	PMID:22291976	pubmed	22291976	create date:2012/02/01 | first author:Audard V
The SAR11 Group of Alpha-Proteobacteria Is Not Related to the Origin of Mitochondria.	/pubmed/22291975	Rodríguez-Ezpeleta N, Embley TM.	PLoS One. 2012;7(1):e30520. Epub 2012 Jan 23.	PLoS One. 2012	PubMed	citation	PMID:22291975	pubmed	22291975	create date:2012/02/01 | first author:Rodríguez-Ezpeleta N
Functional Characterization of MODY2 Mutations Highlights the Importance of the Fine-Tuning of Glucokinase and Its Role in Glucose Sensing.	/pubmed/22291974	García-Herrero CM, Rubio-Cabezas O, Azriel S, Gutierrez-Nogués A, Aragonés A, Vincent O, Campos-Barros A, Argente J, Navas MA.	PLoS One. 2012;7(1):e30518. Epub 2012 Jan 24.	PLoS One. 2012	PubMed	citation	PMID:22291974	pubmed	22291974	create date:2012/02/01 | first author:García-Herrero CM
Leukemia inhibitory factor in rat fetal lung development: expression and functional studies.	/pubmed/22291973	Nogueira-Silva C, Piairo P, Carvalho-Dias E, Peixoto FO, Moura RS, Correia-Pinto J.	PLoS One. 2012;7(1):e30517. Epub 2012 Jan 23.	PLoS One. 2012	PubMed	citation	PMID:22291973	pubmed	22291973	create date:2012/02/01 | first author:Nogueira-Silva C
The Progeny of Arabidopsis thaliana Plants Exposed to Salt Exhibit Changes in DNA Methylation, Histone Modifications and Gene Expression.	/pubmed/22291972	Bilichak A, Ilnystkyy Y, Hollunder J, Kovalchuk I.	PLoS One. 2012;7(1):e30515. Epub 2012 Jan 23.	PLoS One. 2012	PubMed	citation	PMID:22291972	pubmed	22291972	create date:2012/02/01 | first author:Bilichak A
The predictive nature of individual differences in early associative learning and emerging social behavior.	/pubmed/22291971	Reeb-Sutherland BC, Levitt P, Fox NA.	PLoS One. 2012;7(1):e30511. Epub 2012 Jan 23.	PLoS One. 2012	PubMed	citation	PMID:22291971	pubmed	22291971	create date:2012/02/01 | first author:Reeb-Sutherland BC
Effects of Ligands on Unfolding of the Amyloid β-Peptide Central Helix: Mechanistic Insights from Molecular Dynamics Simulations.	/pubmed/22291970	Ito M, Johansson J, Strömberg R, Nilsson L.	PLoS One. 2012;7(1):e30510. Epub 2012 Jan 23.	PLoS One. 2012	PubMed	citation	PMID:22291970	pubmed	22291970	create date:2012/02/01 | first author:Ito M
Inhibition of histone deacetylase activity in human endometrial stromal cells promotes extracellular matrix remodelling and limits embryo invasion.	/pubmed/22291969	Estella C, Herrer I, Atkinson SP, Quiñonero A, Martínez S, Pellicer A, Simón C.	PLoS One. 2012;7(1):e30508. Epub 2012 Jan 26.	PLoS One. 2012	PubMed	citation	PMID:22291969	pubmed	22291969	create date:2012/02/01 | first author:Estella C
Crosstalk between Virulence Loci: Regulation of Salmonella enterica Pathogenicity Island 1 (SPI-1) by Products of the std Fimbrial Operon.	/pubmed/22291968	López-Garrido J, Casadesús J.	PLoS One. 2012;7(1):e30499. Epub 2012 Jan 23.	PLoS One. 2012	PubMed	citation	PMID:22291968	pubmed	22291968	create date:2012/02/01 | first author:López-Garrido J
Evidence for centromere drive in the holocentric chromosomes of caenorhabditis.	/pubmed/22291967	Zedek F, Bureš P.	PLoS One. 2012;7(1):e30496. Epub 2012 Jan 23.	PLoS One. 2012	PubMed	citation	PMID:22291967	pubmed	22291967	create date:2012/02/01 | first author:Zedek F
Chemically-induced cancers do not originate from bone marrow-derived cells.	/pubmed/22291966	Lin H, Hu L, Chen L, Yu H, Wang Q, Chen P, Hu XT, Cai XJ, Guan XY.	PLoS One. 2012;7(1):e30493. Epub 2012 Jan 24.	PLoS One. 2012	PubMed	citation	PMID:22291966	pubmed	22291966	create date:2012/02/01 | first author:Lin H
Spread of Epidemic MRSA-ST5-IV Clone Encoding PVL as a Major Cause of Community Onset Staphylococcal Infections in Argentinean Children.	/pubmed/22291965	Sola C, Paganini H, Egea AL, Moyano AJ, Garnero A, Kevric I, Culasso C, Vindel A; Study Group of CA-MRSA in Children, Argentina-2007, Lopardo H, Bocco JL.	PLoS One. 2012;7(1):e30487. Epub 2012 Jan 23.	PLoS One. 2012	PubMed	citation	PMID:22291965	pubmed	22291965	create date:2012/02/01 | first author:Sola C
Growth in height in childhood and risk of coronary heart disease in adult men and women.	/pubmed/22291964	Silventoinen K, Baker JL, Sørensen TI.	PLoS One. 2012;7(1):e30476. Epub 2012 Jan 24.	PLoS One. 2012	PubMed	citation	PMID:22291964	pubmed	22291964	create date:2012/02/01 | first author:Silventoinen K
Histone chaperone asf1 plays an essential role in maintaining genomic stability in fission yeast.	/pubmed/22291963	Tanae K, Horiuchi T, Matsuo Y, Katayama S, Kawamukai M.	PLoS One. 2012;7(1):e30472. Epub 2012 Jan 26.	PLoS One. 2012	PubMed	citation	PMID:22291963	pubmed	22291963	create date:2012/02/01 | first author:Tanae K
Simple fabrication of gold nanobelts and patterns.	/pubmed/22291962	Zhang R, Hummelgård M, Olin H.	PLoS One. 2012;7(1):e30469. Epub 2012 Jan 23.	PLoS One. 2012	PubMed	citation	PMID:22291962	pubmed	22291962	create date:2012/02/01 | first author:Zhang R
Costs of Inducible Defence along a Resource Gradient.	/pubmed/22291961	Brönmark C, Lakowitz T, Nilsson PA, Ahlgren J, Lennartsdotter C, Hollander J.	PLoS One. 2012;7(1):e30467. Epub 2012 Jan 24.	PLoS One. 2012	PubMed	citation	PMID:22291961	pubmed	22291961	create date:2012/02/01 | first author:Brönmark C
Single collateral reconstructions reveal distinct phases of corticospinal remodeling after spinal cord injury.	/pubmed/22291960	Lang C, Guo X, Kerschensteiner M, Bareyre FM.	PLoS One. 2012;7(1):e30461. Epub 2012 Jan 24.	PLoS One. 2012	PubMed	citation	PMID:22291960	pubmed	22291960	create date:2012/02/01 | first author:Lang C
First Impressions of HIV Risk: It Takes Only Milliseconds to Scan a Stranger.	/pubmed/22291959	Renner B, Schmälzle R, Schupp HT.	PLoS One. 2012;7(1):e30460. Epub 2012 Jan 24.	PLoS One. 2012	PubMed	citation	PMID:22291959	pubmed	22291959	create date:2012/02/01 | first author:Renner B
Intensive Case Finding and Isoniazid Preventative Therapy in HIV Infected Individuals in Africa: Economic Model and Value of Information Analysis.	/pubmed/22291958	Maheswaran H, Barton P.	PLoS One. 2012;7(1):e30457. Epub 2012 Jan 23.	PLoS One. 2012	PubMed	citation	PMID:22291958	pubmed	22291958	create date:2012/02/01 | first author:Maheswaran H
Inhibitory Potential of Prodomain of Plasmodium falciparum Protease Serine Repeat Antigen 5 for Asexual Blood Stages of Parasite.	/pubmed/22291957	Alam A, Chauhan VS.	PLoS One. 2012;7(1):e30452. Epub 2012 Jan 24.	PLoS One. 2012	PubMed	citation	PMID:22291957	pubmed	22291957	create date:2012/02/01 | first author:Alam A
Genetic and Physical Interactions between Tel2 and the Med15 Mediator Subunit in Saccharomyces cerevisiae.	/pubmed/22291956	Grandin N, Corset L, Charbonneau M.	PLoS One. 2012;7(1):e30451. Epub 2012 Jan 24.	PLoS One. 2012	PubMed	citation	PMID:22291956	pubmed	22291956	create date:2012/02/01 | first author:Grandin N
Discovery That Theonellasterol a Marine Sponge Sterol Is a Highly Selective FXR Antagonist That Protects against Liver Injury in Cholestasis.	/pubmed/22291955	Renga B, Mencarelli A, D'Amore C, Cipriani S, D'Auria MV, Sepe V, Chini MG, Monti MC, Bifulco G, Zampella A, Fiorucci S.	PLoS One. 2012;7(1):e30443. Epub 2012 Jan 23.	PLoS One. 2012	PubMed	citation	PMID:22291955	pubmed	22291955	create date:2012/02/01 | first author:Renga B
Association between Variations in Cell Cycle Genes and Idiopathic Pulmonary Fibrosis.	/pubmed/22291954	Korthagen NM, van Moorsel CH, Barlo NP, Kazemier KM, Ruven HJ, Grutters JC.	PLoS One. 2012;7(1):e30442. Epub 2012 Jan 23.	PLoS One. 2012	PubMed	citation	PMID:22291954	pubmed	22291954	create date:2012/02/01 | first author:Korthagen NM
Seasonal Influenza Vaccine Effectiveness among Children Aged 6 to 59 Months in Southern China.	/pubmed/22291953	Yang Z, Dong Z, Fu C.	PLoS One. 2012;7(1):e30424. Epub 2012 Jan 24.	PLoS One. 2012	PubMed	citation	PMID:22291953	pubmed	22291953	create date:2012/02/01 | first author:Yang Z
Cognitive and tactile factors affecting human haptic performance in later life.	/pubmed/22291952	Kalisch T, Kattenstroth JC, Kowalewski R, Tegenthoff M, Dinse HR.	PLoS One. 2012;7(1):e30420. Epub 2012 Jan 23.	PLoS One. 2012	PubMed	citation	PMID:22291952	pubmed	22291952	create date:2012/02/01 | first author:Kalisch T
Familial Linkage between Neuropsychiatric Disorders and Intellectual Interests.	/pubmed/22291951	Campbell BC, Wang SS.	PLoS One. 2012;7(1):e30405. Epub 2012 Jan 26.	PLoS One. 2012	PubMed	citation	PMID:22291951	pubmed	22291951	create date:2012/02/01 | first author:Campbell BC
Serine Protease PRSS23 Is Upregulated by Estrogen Receptor α and Associated with Proliferation of Breast Cancer Cells.	/pubmed/22291950	Chan HS, Chang SJ, Wang TY, Ko HJ, Lin YC, Lin KT, Chang KM, Chuang YJ.	PLoS One. 2012;7(1):e30397. Epub 2012 Jan 23.	PLoS One. 2012	PubMed	citation	PMID:22291950	pubmed	22291950	create date:2012/02/01 | first author:Chan HS
Ecological footprint model using the support vector machine technique.	/pubmed/22291949	Ma H, Chang W, Cui G.	PLoS One. 2012;7(1):e30396. Epub 2012 Jan 23.	PLoS One. 2012	PubMed	citation	PMID:22291949	pubmed	22291949	create date:2012/02/01 | first author:Ma H
Molecular Typing and Phenotype Characterization of Methicillin-Resistant Staphylococcus aureus Isolates from Blood in Taiwan.	/pubmed/22291948	Wang WY, Chiueh TS, Sun JR, Tsao SM, Lu JJ.	PLoS One. 2012;7(1):e30394. Epub 2012 Jan 23.	PLoS One. 2012	PubMed	citation	PMID:22291948	pubmed	22291948	create date:2012/02/01 | first author:Wang WY
A triple-isotope approach to predict the breeding origins of European bats.	/pubmed/22291947	Popa-Lisseanu AG, Sörgel K, Luckner A, Wassenaar LI, Ibáñez C, Kramer-Schadt S, Ciechanowski M, Görföl T, Niermann I, Beuneux G, Mysłajek RW, Juste J, Fonderflick J, Kelm DH, Voigt CC.	PLoS One. 2012;7(1):e30388. Epub 2012 Jan 23.	PLoS One. 2012	PubMed	citation	PMID:22291947	pubmed	22291947	create date:2012/02/01 | first author:Popa-Lisseanu AG
Impact of Education and Network for Avian Influenza H5N1 in Human: Knowledge, Clinical Practice, and Motivation on Medical Providers in Vietnam.	/pubmed/22291946	Manabe T, Thuy PT, Kudo K, Van VT, Takasaki J, Tuan ND, Co DX, Minh DH, Izumi S, Binh NG, Chau NQ, Hanh TT.	PLoS One. 2012;7(1):e30384. Epub 2012 Jan 23.	PLoS One. 2012	PubMed	citation	PMID:22291946	pubmed	22291946	create date:2012/02/01 | first author:Manabe T
NKT Cell Stimulation with α-Galactosylceramide Results in a Block of Th17 Differentiation after Intranasal Immunization in Mice.	/pubmed/22291945	Zygmunt BM, Weissmann SF, Guzman CA.	PLoS One. 2012;7(1):e30382. Epub 2012 Jan 26.	PLoS One. 2012	PubMed	citation	PMID:22291945	pubmed	22291945	create date:2012/02/01 | first author:Zygmunt BM
Comparative Live-Cell Imaging Analyses of SPA-2, BUD-6 and BNI-1 in Neurospora crassa Reveal Novel Features of the Filamentous Fungal Polarisome.	/pubmed/22291944	Lichius A, Yáñez-Gutiérrez ME, Read ND, Castro-Longoria E.	PLoS One. 2012;7(1):e30372. Epub 2012 Jan 24.	PLoS One. 2012	PubMed	citation	PMID:22291944	pubmed	22291944	create date:2012/02/01 | first author:Lichius A
Fgf Signaling is Required for Photoreceptor Maintenance in the Adult Zebrafish Retina.	/pubmed/22291943	Hochmann S, Kaslin J, Hans S, Weber A, Machate A, Geffarth M, Funk RH, Brand M.	PLoS One. 2012;7(1):e30365. Epub 2012 Jan 26.	PLoS One. 2012	PubMed	citation	PMID:22291943	pubmed	22291943	create date:2012/02/01 | first author:Hochmann S
Physiological and Morphological Aspects of Aedes aegypti Developing Larvae: Effects of the Chitin Synthesis Inhibitor Novaluron.	/pubmed/22291942	Farnesi LC, Brito JM, Linss JG, Pelajo-Machado M, Valle D, Rezende GL.	PLoS One. 2012;7(1):e30363. Epub 2012 Jan 24.	PLoS One. 2012	PubMed	citation	PMID:22291942	pubmed	22291942	create date:2012/02/01 | first author:Farnesi LC
Transcription Factor FoxO1 Is Essential for Enamel Biomineralization.	/pubmed/22291941	Poché RA, Sharma R, Garcia MD, Wada AM, Nolte MJ, Udan RS, Paik JH, Depinho RA, Bartlett JD, Dickinson ME.	PLoS One. 2012;7(1):e30357. Epub 2012 Jan 24.	PLoS One. 2012	PubMed	citation	PMID:22291941	pubmed	22291941	create date:2012/02/01 | first author:Poché RA
In Vitro and In Vivo Investigation of the Efficacy of Arylimidamide DB1831 and Its Mesylated Salt Form - DB1965 - against Trypanosoma cruzi Infection.	/pubmed/22291940	da Silva CF, Batista Dda G, Oliveira GM, de Souza EM, Hammer ER, da Silva PB, Daliry A, Araujo JS, Britto C, Rodrigues AC, Liu Z, Farahat AA, Kumar A, Boykin DW, de Nazaré Correia Soeiro M.	PLoS One. 2012;7(1):e30356. Epub 2012 Jan 23.	PLoS One. 2012	PubMed	citation	PMID:22291940	pubmed	22291940	create date:2012/02/01 | first author:da Silva CF
Reliability of measurements performed by community-drawn anthropometrists from rural ethiopia.	/pubmed/22291939	Ayele B, Aemere A, Gebre T, Tadesse Z, Stoller NE, See CW, Yu SN, Gaynor BD, McCulloch CE, Porco TC, Emerson PM, Lietman TM, Keenan JD.	PLoS One. 2012;7(1):e30345. Epub 2012 Jan 24.	PLoS One. 2012	PubMed	citation	PMID:22291939	pubmed	22291939	create date:2012/02/01 | first author:Ayele B
Correlation of IDH1 Mutation with Clinicopathologic Factors and Prognosis in Primary Glioblastoma: A Report of 118 Patients from China.	/pubmed/22291938	Yan W, Zhang W, You G, Bao Z, Wang Y, Liu Y, Kang C, You Y, Wang L, Jiang T.	PLoS One. 2012;7(1):e30339. Epub 2012 Jan 23.	PLoS One. 2012	PubMed	citation	PMID:22291938	pubmed	22291938	create date:2012/02/01 | first author:Yan W
Aneuploidy detection in pigs using comparative genomic hybridization: from the oocytes to blastocysts.	/pubmed/22291937	Hornak M, Oracova E, Hulinska P, Urbankova L, Rubes J.	PLoS One. 2012;7(1):e30335. Epub 2012 Jan 23.	PLoS One. 2012	PubMed	citation	PMID:22291937	pubmed	22291937	create date:2012/02/01 | first author:Hornak M
Lipidomics Reveals Multiple Pathway Effects of a Multi-Components Preparation on Lipid Biochemistry in ApoE*3Leiden.CETP Mice.	/pubmed/22291936	Wei H, Hu C, Wang M, van den Hoek AM, Reijmers TH, Wopereis S, Bouwman J, Ramaker R, Korthout HA, Vennik M, Hankemeier T, Havekes LM, Witkamp RF, Verheij ER, Xu G, van der Greef J.	PLoS One. 2012;7(1):e30332. Epub 2012 Jan 23.	PLoS One. 2012	PubMed	citation	PMID:22291936	pubmed	22291936	create date:2012/02/01 | first author:Wei H
Growth, Mechanical, Thermal and Spectral Properties of Cr∶MgMoO(4) Crystal.	/pubmed/22291935	Li L, Huang Y, Zhang L, Lin Z, Wang G.	PLoS One. 2012;7(1):e30327. Epub 2012 Jan 24.	PLoS One. 2012	PubMed	citation	PMID:22291935	pubmed	22291935	create date:2012/02/01 | first author:Li L
Title	URL	Description	Details	ShortDetails	Resource	Type	Identifiers	Db	EntrezUID	Properties
Downgrading MELD Improves the Outcomes after Liver Transplantation in Patients with Acute-on-Chronic Hepatitis B Liver Failure.	/pubmed/22291934	Ling Q, Xu X, Wei Q, Liu X, Guo H, Zhuang L, Chen J, Xia Q, Xie H, Wu J, Zheng S, Li L.	PLoS One. 2012;7(1):e30322. Epub 2012 Jan 24.	PLoS One. 2012	PubMed	citation	PMID:22291934	pubmed	22291934	create date:2012/02/01 | first author:Ling Q
Functional Categories Associated with Clusters of Genes That Are Co-Expressed across the NCI-60 Cancer Cell Lines.	/pubmed/22291933	Zeeberg BR, Reinhold W, Snajder R, Thallinger GG, Weinstein JN, Kohn KW, Pommier Y.	PLoS One. 2012;7(1):e30317. Epub 2012 Jan 24.	PLoS One. 2012	PubMed	citation	PMID:22291933	pubmed	22291933	create date:2012/02/01 | first author:Zeeberg BR
Interferon-Alpha Administration Enhances CD8+ T Cell Activation in HIV Infection.	/pubmed/22291932	Manion M, Rodriguez B, Medvik K, Hardy G, Harding CV, Schooley RT, Pollard R, Asmuth D, Murphy R, Barker E, Brady KE, Landay A, Funderburg N, Sieg SF, Lederman MM.	PLoS One. 2012;7(1):e30306. Epub 2012 Jan 24.	PLoS One. 2012	PubMed	citation	PMID:22291932	pubmed	22291932	create date:2012/02/01 | first author:Manion M
Faster HIV-1 Disease Progression among Brazilian Individuals Recently Infected with CXCR4-Utilizing Strains.	/pubmed/22291931	Sucupira MC, Sanabani S, Cortes RM, Giret MT, Tomiyama H, Sauer MM, Sabino EC, Janini LM, Kallas EG, Diaz RS.	PLoS One. 2012;7(1):e30292. Epub 2012 Jan 26.	PLoS One. 2012	PubMed	citation	PMID:22291931	pubmed	22291931	create date:2012/02/01 | first author:Sucupira MC
Differential gene expression regulated by oscillatory transcription factors.	/pubmed/22291930	Cerone L, Neufeld Z.	PLoS One. 2012;7(1):e30283. Epub 2012 Jan 24.	PLoS One. 2012	PubMed	citation	PMID:22291930	pubmed	22291930	create date:2012/02/01 | first author:Cerone L
A New Sentinel Surveillance System for Severe Influenza in England Shows a Shift in Age Distribution of Hospitalised Cases in the Post-Pandemic Period.	/pubmed/22291929	Bolotin S, Pebody R, White PJ, McMenamin J, Perera L, Nguyen-Van-Tam JS, Barlow T, Watson JM; for the UK Severe Influenza Surveillance System (USISS) Steering Group.	PLoS One. 2012;7(1):e30279. Epub 2012 Jan 23.	PLoS One. 2012	PubMed	citation	PMID:22291929	pubmed	22291929	create date:2012/02/01 | first author:Bolotin S
The contribution of sound intensity in vocal emotion perception: behavioral and electrophysiological evidence.	/pubmed/22291928	Chen X, Yang J, Gan S, Yang Y.	PLoS One. 2012;7(1):e30278. Epub 2012 Jan 23.	PLoS One. 2012	PubMed	citation	PMID:22291928	pubmed	22291928	create date:2012/02/01 | first author:Chen X
In vitro assembly of multiple DNA fragments using successive hybridization.	/pubmed/22291927	Jiang X, Yang J, Zhang H, Zou H, Wang C, Xian M.	PLoS One. 2012;7(1):e30267. Epub 2012 Jan 26.	PLoS One. 2012	PubMed	citation	PMID:22291927	pubmed	22291927	create date:2012/02/01 | first author:Jiang X
Prediction Tools for Unfavourable Outcomes in Clostridium difficile Infection: A Systematic Review.	/pubmed/22291926	Abou Chakra CN, Pepin J, Valiquette L.	PLoS One. 2012;7(1):e30258. Epub 2012 Jan 24.	PLoS One. 2012	PubMed	citation	PMID:22291926	pubmed	22291926	create date:2012/02/01 | first author:Abou Chakra CN
IPET and FETR: Experimental Approach for Studying Molecular Structure Dynamics by Cryo-Electron Tomography of a Single-Molecule Structure.	/pubmed/22291925	Zhang L, Ren G.	PLoS One. 2012;7(1):e30249. Epub 2012 Jan 24.	PLoS One. 2012	PubMed	citation	PMID:22291925	pubmed	22291925	create date:2012/02/01 | first author:Zhang L
Isolation and Characterization of Intestinal Epithelial Cells from Normal and SIV-Infected Rhesus Macaques.	/pubmed/22291924	Pan D, Das A, Liu D, Veazey RS, Pahar B.	PLoS One. 2012;7(1):e30247. Epub 2012 Jan 26.	PLoS One. 2012	PubMed	citation	PMID:22291924	pubmed	22291924	create date:2012/02/01 | first author:Pan D
Characterization and comparison of the leukocyte transcriptomes of three cattle breeds.	/pubmed/22291923	Huang W, Nadeem A, Zhang B, Babar M, Soller M, Khatib H.	PLoS One. 2012;7(1):e30244. Epub 2012 Jan 23.	PLoS One. 2012	PubMed	citation	PMID:22291923	pubmed	22291923	create date:2012/02/01 | first author:Huang W
Differential coupling of self-renewal signaling pathways in murine induced pluripotent stem cells.	/pubmed/22291922	Orlando L, Sanchez-Ripoll Y, Foster J, Bone H, Giachino C, Welham MJ.	PLoS One. 2012;7(1):e30234. Epub 2012 Jan 23.	PLoS One. 2012	PubMed	citation	PMID:22291922	pubmed	22291922	create date:2012/02/01 | first author:Orlando L
Elicitation of Neutralizing Antibodies Directed against CD4-Induced Epitope(s) Using a CD4 Mimetic Cross-Linked to a HIV-1 Envelope Glycoprotein.	/pubmed/22291921	Dey AK, Burke B, Sun Y, Sirokman K, Nandi A, Hartog K, Lian Y, Geonnotti AR, Montefiori D, Franti M, Martin G, Carfi A, Kessler P, Martin L, Srivastava IK, Barnett SW.	PLoS One. 2012;7(1):e30233. Epub 2012 Jan 24.	PLoS One. 2012	PubMed	citation	PMID:22291921	pubmed	22291921	create date:2012/02/01 | first author:Dey AK
Contrasting Epidemic Histories Reveal Pathogen-Mediated Balancing Selection on Class II MHC Diversity in a Wild Songbird.	/pubmed/22291920	Hawley DM, Fleischer RC.	PLoS One. 2012;7(1):e30222. Epub 2012 Jan 23.	PLoS One. 2012	PubMed	citation	PMID:22291920	pubmed	22291920	create date:2012/02/01 | first author:Hawley DM
Arousal of cancer-associated stroma: overexpression of palladin activates fibroblasts to promote tumor invasion.	/pubmed/22291919	Brentnall TA, Lai LA, Coleman J, Bronner MP, Pan S, Chen R.	PLoS One. 2012;7(1):e30219. Epub 2012 Jan 23.	PLoS One. 2012	PubMed	citation	PMID:22291919	pubmed	22291919	create date:2012/02/01 | first author:Brentnall TA
Validation of a new method for testing provider clinical quality in rural settings in low- and middle-income countries: the observed simulated patient.	/pubmed/22291918	Aung T, Montagu D, Schlein K, Khine TM, McFarland W.	PLoS One. 2012;7(1):e30196. Epub 2012 Jan 23.	PLoS One. 2012	PubMed	citation	PMID:22291918	pubmed	22291918	create date:2012/02/01 | first author:Aung T
eNOS Protects from Atherosclerosis Despite Relevant Superoxide Production by the Enzyme in apoE Mice.	/pubmed/22291917	Ponnuswamy P, Schröttle A, Ostermeier E, Grüner S, Huang PL, Ertl G, Hoffmann U, Nieswandt B, Kuhlencordt PJ.	PLoS One. 2012;7(1):e30193. Epub 2012 Jan 23.	PLoS One. 2012	PubMed	citation	PMID:22291917	pubmed	22291917	create date:2012/02/01 | first author:Ponnuswamy P
Genomic and SNP Analyses Demonstrate a Distant Separation of the Hospital and Community-Associated Clades of Enterococcus faecium.	/pubmed/22291916	Galloway-Peña J, Roh JH, Latorre M, Qin X, Murray BE.	PLoS One. 2012;7(1):e30187. Epub 2012 Jan 26.	PLoS One. 2012	PubMed	citation	PMID:22291916	pubmed	22291916	create date:2012/02/01 | first author:Galloway-Peña J
Analysis of Gga Null Mice Demonstrates a Non-Redundant Role for Mammalian GGA2 during Development.	/pubmed/22291915	Govero J, Doray B, Bai H, Kornfeld S.	PLoS One. 2012;7(1):e30184. Epub 2012 Jan 26.	PLoS One. 2012	PubMed	citation	PMID:22291915	pubmed	22291915	create date:2012/02/01 | first author:Govero J
Esophageal Cancer Metabolite Biomarkers Detected by LC-MS and NMR Methods.	/pubmed/22291914	Zhang J, Bowers J, Liu L, Wei S, Gowda GA, Hammoud Z, Raftery D.	PLoS One. 2012;7(1):e30181. Epub 2012 Jan 23.	PLoS One. 2012	PubMed	citation	PMID:22291914	pubmed	22291914	create date:2012/02/01 | first author:Zhang J
A Flexible Model of HIV-1 Latency Permitting Evaluation of Many Primary CD4 T-Cell Reservoirs.	/pubmed/22291913	Lassen KG, Hebbeler AM, Bhattacharyya D, Lobritz MA, Greene WC.	PLoS One. 2012;7(1):e30176. Epub 2012 Jan 24.	PLoS One. 2012	PubMed	citation	PMID:22291913	pubmed	22291913	create date:2012/02/01 | first author:Lassen KG
LPS Regulates SOCS2 Transcription in a Type I Interferon Dependent Autocrine-Paracrine Loop.	/pubmed/22291912	Hu J, Lou D, Carow B, Winerdal ME, Rottenberg M, Wikström AC, Norstedt G, Winqvist O.	PLoS One. 2012;7(1):e30166. Epub 2012 Jan 23.	PLoS One. 2012	PubMed	citation	PMID:22291912	pubmed	22291912	create date:2012/02/01 | first author:Hu J
Analysis of Global Sumoylation Changes Occurring during Keratinocyte Differentiation.	/pubmed/22291911	Heaton PR, Santos A, Rosas-Acosta G, Wilson VG.	PLoS One. 2012;7(1):e30165. Epub 2012 Jan 23.	PLoS One. 2012	PubMed	citation	PMID:22291911	pubmed	22291911	create date:2012/02/01 | first author:Heaton PR
Morphological and behavioral changes in the pathogenesis of a novel mouse model of communicating hydrocephalus.	/pubmed/22291910	McMullen AB, Baidwan GS, McCarthy KD.	PLoS One. 2012;7(1):e30159. Epub 2012 Jan 24.	PLoS One. 2012	PubMed	citation	PMID:22291910	pubmed	22291910	create date:2012/02/01 | first author:McMullen AB
The Epidermal Growth Factor Receptor Is Involved in Angiotensin II But Not Aldosterone/Salt-Induced Cardiac Remodelling.	/pubmed/22291909	Messaoudi S, Zhang AD, Griol-Charhbili V, Escoubet B, Sadoshima J, Farman N, Jaisser F.	PLoS One. 2012;7(1):e30156. Epub 2012 Jan 23.	PLoS One. 2012	PubMed	citation	PMID:22291909	pubmed	22291909	create date:2012/02/01 | first author:Messaoudi S
Effects of high hydrostatic pressure on bacterial growth on human ossicles explanted from cholesteatoma patients.	/pubmed/22291908	Dommerich S, Frickmann H, Ostwald J, Lindner T, Zautner AE, Arndt K, Pau HW, Podbielski A.	PLoS One. 2012;7(1):e30150. Epub 2012 Jan 23.	PLoS One. 2012	PubMed	citation	PMID:22291908	pubmed	22291908	create date:2012/02/01 | first author:Dommerich S
CD40-Activated B Cells Can Efficiently Prime Antigen-Specific Naïve CD8 T Cells to Generate Effector but Not Memory T cells.	/pubmed/22291907	Mathieu M, Cotta-Grand N, Daudelin JF, Boulet S, Lapointe R, Labrecque N.	PLoS One. 2012;7(1):e30139. Epub 2012 Jan 23.	PLoS One. 2012	PubMed	citation	PMID:22291907	pubmed	22291907	create date:2012/02/01 | first author:Mathieu M
Structure-Function Studies of DNA Binding Domain of Response Regulator KdpE Reveals Equal Affinity Interactions at DNA Half-Sites.	/pubmed/22291906	Narayanan A, Paul LN, Tomar S, Patil DN, Kumar P, Yernool DA.	PLoS One. 2012;7(1):e30102. Epub 2012 Jan 23.	PLoS One. 2012	PubMed	citation	PMID:22291906	pubmed	22291906	create date:2012/02/01 | first author:Narayanan A
GSVD Comparison of Patient-Matched Normal and Tumor aCGH Profiles Reveals Global Copy-Number Alterations Predicting Glioblastoma Multiforme Survival.	/pubmed/22291905	Lee CH, Alpert BO, Sankaranarayanan P, Alter O.	PLoS One. 2012;7(1):e30098. Epub 2012 Jan 23.	PLoS One. 2012	PubMed	citation	PMID:22291905	pubmed	22291905	create date:2012/02/01 | first author:Lee CH
Diversification of genes encoding granule-bound starch synthase in monocots and dicots is marked by multiple genome-wide duplication events.	/pubmed/22291904	Cheng J, Khan MA, Qiu WM, Li J, Zhou H, Zhang Q, Guo W, Zhu T, Peng J, Sun F, Li S, Korban SS, Han Y.	PLoS One. 2012;7(1):e30088. Epub 2012 Jan 23.	PLoS One. 2012	PubMed	citation	PMID:22291904	pubmed	22291904	create date:2012/02/01 | first author:Cheng J
Good glycemic control is associated with better survival in diabetic patients on peritoneal dialysis: a prospective observational study.	/pubmed/22291903	Yoo DE, Park JT, Oh HJ, Kim SJ, Lee MJ, Shin DH, Han SH, Yoo TH, Choi KH, Kang SW.	PLoS One. 2012;7(1):e30072. Epub 2012 Jan 23.	PLoS One. 2012	PubMed	citation	PMID:22291903	pubmed	22291903	create date:2012/02/01 | first author:Yoo DE
Microarray Analysis of HIV Resistant Female Sex Workers Reveal a Gene Expression Signature Pattern Reminiscent of a Lowered Immune Activation State.	/pubmed/22291902	Songok EM, Luo M, Liang B, McLaren P, Kaefer N, Apidi W, Boucher G, Kimani J, Wachihi C, Sekaly R, Fowke K, Ball BT, Plummer FA.	PLoS One. 2012;7(1):e30048. Epub 2012 Jan 26.	PLoS One. 2012	PubMed	citation	PMID:22291902	pubmed	22291902	create date:2012/02/01 | first author:Songok EM
Wolbachia-mediated male killing is associated with defective chromatin remodeling.	/pubmed/22291901	Riparbelli MG, Giordano R, Ueyama M, Callaini G.	PLoS One. 2012;7(1):e30045. Epub 2012 Jan 23.	PLoS One. 2012	PubMed	citation	PMID:22291901	pubmed	22291901	create date:2012/02/01 | first author:Riparbelli MG
Expression in antennae and reproductive organs suggests a dual role of an odorant-binding protein in two sibling helicoverpa species.	/pubmed/22291900	Sun YL, Huang LQ, Pelosi P, Wang CZ.	PLoS One. 2012;7(1):e30040. Epub 2012 Jan 23.	PLoS One. 2012	PubMed	citation	PMID:22291900	pubmed	22291900	create date:2012/02/01 | first author:Sun YL
Group B Streptococcus GAPDH Is Released upon Cell Lysis, Associates with Bacterial Surface, and Induces Apoptosis in Murine Macrophages.	/pubmed/22291899	Oliveira L, Madureira P, Andrade EB, Bouaboud A, Morello E, Ferreira P, Poyart C, Trieu-Cuot P, Dramsi S.	PLoS One. 2012;7(1):e29963. Epub 2012 Jan 23.	PLoS One. 2012	PubMed	citation	PMID:22291899	pubmed	22291899	create date:2012/02/01 | first author:Oliveira L
Less Can Be More: RNA-Adapters May Enhance Coding Capacity of Replicators.	/pubmed/22291898	de Boer FK, Hogeweg P.	PLoS One. 2012;7(1):e29952. Epub 2012 Jan 23.	PLoS One. 2012	PubMed	citation	PMID:22291898	pubmed	22291898	create date:2012/02/01 | first author:de Boer FK
H-NMR-Based Metabolic Profiling of Maternal and Umbilical Cord Blood Indicates Altered Materno-Foetal Nutrient Exchange in Preterm Infants.	/pubmed/22291897	Tea I, Le Gall G, Küster A, Guignard N, Alexandre-Gouabau MC, Darmaun D, Robins RJ.	PLoS One. 2012;7(1):e29947. Epub 2012 Jan 23.	PLoS One. 2012	PubMed	citation	PMID:22291897	pubmed	22291897	create date:2012/02/01 | first author:Tea I
Effects of a Selective Cannabinoid CB2 Agonist and Antagonist on Intravenous Nicotine Self Administration and Reinstatement of Nicotine Seeking.	/pubmed/22291896	Gamaleddin I, Zvonok A, Makriyannis A, Goldberg SR, Le Foll B.	PLoS One. 2012;7(1):e29900. Epub 2012 Jan 26.	PLoS One. 2012	PubMed	citation	PMID:22291896	pubmed	22291896	create date:2012/02/01 | first author:Gamaleddin I
Microfluidic chips for in vivo imaging of cellular responses to neural injury in Drosophila larvae.	/pubmed/22291895	Ghannad-Rezaie M, Wang X, Mishra B, Collins C, Chronis N.	PLoS One. 2012;7(1):e29869. Epub 2012 Jan 23.	PLoS One. 2012	PubMed	citation	PMID:22291895	pubmed	22291895	create date:2012/02/01 | first author:Ghannad-Rezaie M
Forebrain Deletion of αGDI in Adult Mice Worsens the Pre-Synaptic Deficit at Cortico-Lateral Amygdala Synaptic Connections.	/pubmed/22291894	Bianchi V, Gambino F, Muzio L, Toniolo D, Humeau Y, D'Adamo P.	PLoS One. 2012;7(1):e29763. Epub 2012 Jan 23.	PLoS One. 2012	PubMed	citation	PMID:22291894	pubmed	22291894	create date:2012/02/01 | first author:Bianchi V
A powerful method for transcriptional profiling of specific cell types in eukaryotes: laser-assisted microdissection and RNA sequencing.	/pubmed/22291893	Schmid MW, Schmidt A, Klostermeier UC, Barann M, Rosenstiel P, Grossniklaus U.	PLoS One. 2012;7(1):e29685. Epub 2012 Jan 26.	PLoS One. 2012	PubMed	citation	PMID:22291893	pubmed	22291893	create date:2012/02/01 | first author:Schmid MW
Novel Use of Surveillance Data to Detect HIV-Infected Persons with Sustained High Viral Load and Durable Virologic Suppression in New York City.	/pubmed/22291892	Terzian AS, Bodach SD, Wiewel EW, Sepkowitz K, Bernard MA, Braunstein SL, Shepard CW.	PLoS One. 2012;7(1):e29679. Epub 2012 Jan 24.	PLoS One. 2012	PubMed	citation	PMID:22291892	pubmed	22291892	create date:2012/02/01 | first author:Terzian AS
Genetic Dissection of Strain Dependent Paraquat-induced Neurodegeneration in the Substantia Nigra Pars Compacta.	/pubmed/22291891	Jiao Y, Lu L, Williams RW, Smeyne RJ.	PLoS One. 2012;7(1):e29447. Epub 2012 Jan 24.	PLoS One. 2012	PubMed	citation	PMID:22291891	pubmed	22291891	create date:2012/02/01 | first author:Jiao Y
Genomic and Epigenomic Responses to Chronic Stress Involve miRNA-Mediated Programming.	/pubmed/22291890	Babenko O, Golubov A, Ilnytskyy Y, Kovalchuk I, Metz GA.	PLoS One. 2012;7(1):e29441. Epub 2012 Jan 24.	PLoS One. 2012	PubMed	citation	PMID:22291890	pubmed	22291890	create date:2012/02/01 | first author:Babenko O
Unraveling the Complex Trait of Harvest Index with Association Mapping in Rice (Oryza sativa L.).	/pubmed/22291889	Li X, Yan W, Agrama H, Jia L, Jackson A, Moldenhauer K, Yeater K, McClung A, Wu D.	PLoS One. 2012;7(1):e29350. Epub 2012 Jan 23.	PLoS One. 2012	PubMed	citation	PMID:22291889	pubmed	22291889	create date:2012/02/01 | first author:Li X
Why Levallois? A Morphometric Comparison of Experimental 'Preferential' Levallois Flakes versus Debitage Flakes.	/pubmed/22291888	Eren MI, Lycett SJ.	PLoS One. 2012;7(1):e29273. Epub 2012 Jan 23.	PLoS One. 2012	PubMed	citation	PMID:22291888	pubmed	22291888	create date:2012/02/01 | first author:Eren MI
The anticipated severity of a 1918-like" influenza pandemic in contemporary populations: the contribution of antibacterial interventions."	/pubmed/22291887	Chien YW, Levin BR, Klugman KP.	PLoS One. 2012;7(1):e29219. Epub 2012 Jan 23.	PLoS One. 2012	PubMed	citation	PMID:22291887	pubmed	22291887	create date:2012/02/01 | first author:Chien YW
Clonidine improved laboratory-measured decision-making performance in abstinent heroin addicts.	/pubmed/22291886	Zhang XL, Wang GB, Zhao LY, Sun LL, Wang J, Wu P, Lu L, Shi J.	PLoS One. 2012;7(1):e29084. Epub 2012 Jan 23.	PLoS One. 2012	PubMed	citation	PMID:22291886	pubmed	22291886	create date:2012/02/01 | first author:Zhang XL
Congenital hydrocephalus and abnormal subcommissural organ development in sox3 transgenic mice.	/pubmed/22291885	Lee K, Tan J, Morris MB, Rizzoti K, Hughes J, Cheah PS, Felquer F, Liu X, Piltz S, Lovell-Badge R, Thomas PQ.	PLoS One. 2012;7(1):e29041. Epub 2012 Jan 26.	PLoS One. 2012	PubMed	citation	PMID:22291885	pubmed	22291885	create date:2012/02/01 | first author:Lee K
Title	URL	Description	Details	ShortDetails	Resource	Type	Identifiers	Db	EntrezUID	Properties
Effect of Low Temperature on Growth and Ultra-Structure of Staphylococcus spp.	/pubmed/22291884	Onyango LA, Dunstan RH, Gottfries J, von Eiff C, Roberts TK.	PLoS One. 2012;7(1):e29031. Epub 2012 Jan 24.	PLoS One. 2012	PubMed	citation	PMID:22291884	pubmed	22291884	create date:2012/02/01 | first author:Onyango LA
Adenylyl Cyclase Plays a Regulatory Role in Development, Stress Resistance and Secondary Metabolism in Fusarium fujikuroi.	/pubmed/22291883	García-Martínez J, Adám AL, Avalos J.	PLoS One. 2012;7(1):e28849. Epub 2012 Jan 26.	PLoS One. 2012	PubMed	citation	PMID:22291883	pubmed	22291883	create date:2012/02/01 | first author:García-Martínez J
Simulation of organ patterning on the floral meristem using a polar auxin transport model.	/pubmed/22291882	van Mourik S, Kaufmann K, van Dijk AD, Angenent GC, Merks RM, Molenaar J.	PLoS One. 2012;7(1):e28762. Epub 2012 Jan 23.	PLoS One. 2012	PubMed	citation	PMID:22291882	pubmed	22291882	create date:2012/02/01 | first author:van Mourik S
QTL Mapping of Combining Ability and Heterosis of Agronomic Traits in Rice Backcross Recombinant Inbred Lines and Hybrid Crosses.	/pubmed/22291881	Qu Z, Li L, Luo J, Wang P, Yu S, Mou T, Zheng X, Hu Z.	PLoS One. 2012;7(1):e28463. Epub 2012 Jan 26.	PLoS One. 2012	PubMed	citation	PMID:22291881	pubmed	22291881	create date:2012/02/01 | first author:Qu Z
White matter correlates of neuropsychological dysfunction in systemic lupus erythematosus.	/pubmed/22291880	Jung RE, Chavez RS, Flores RA, Qualls C, Sibbitt WL Jr, Roldan CA.	PLoS One. 2012;7(1):e28373. Epub 2012 Jan 26.	PLoS One. 2012	PubMed	citation	PMID:22291880	pubmed	22291880	create date:2012/02/01 | first author:Jung RE
Correction: galactose enhances oxidative metabolism and reveals mitochondrial dysfunction in human primary muscle cells.	/pubmed/22291879	Aguer C, Gambarotta D, Mailloux RJ, Moffat C, Dent R, McPherson R, Harper ME.	PLoS One. 2012;7(1). doi: 10.1371/annotation/eb51f7a7-a8fd-45a3-9df0-e6080c47fe06. Epub 2012 Jan 26.	PLoS One. 2012	PubMed	citation	PMID:22291879	pubmed	22291879	create date:2012/02/01 | first author:Aguer C
Correction: galactose enhances oxidative metabolism and reveals mitochondrial dysfunction in human primary muscle cells.	/pubmed/22291878	Aguer C, Gambarotta D, Mailloux RJ, Moffat C, Dent R, McPherson R, Harper ME.	PLoS One. 2012;7(1). doi: 10.1371/annotation/4a3c143c-7338-4ed3-8fc4-a21526fd05a6. Epub 2012 Jan 26.	PLoS One. 2012	PubMed	citation	PMID:22291878	pubmed	22291878	create date:2012/02/01 | first author:Aguer C
Correction: performance of swabs, lavage, and diluents to quantify biomarkers of female genital tract soluble mucosal mediators.	/pubmed/22291877	Dezzutti CS, Hendrix CW, Marrazzo JM, Pan Z, Wang L, Louissaint N, Kalyoussef S, Torres NM, Hladik F, Parikh U, Mellors J, Hillier SL, Herold BC.	PLoS One. 2012;7(1). doi: 10.1371/annotation/7824df54-632a-48d6-bfbe-42d069d40c6e. Epub 2012 Jan 26.	PLoS One. 2012	PubMed	citation	PMID:22291877	pubmed	22291877	create date:2012/02/01 | first author:Dezzutti CS
Correction: specific capture and whole-genome sequencing of viruses from clinical samples.	/pubmed/22291876	Depledge DP, Palser AL, Watson SJ, Lai IY, Gray ER, Grant P, Kanda RK, Leproust E, Kellam P, Breuer J.	PLoS One. 2012;7(1). doi: 10.1371/annotation/3f1444bc-ab9d-4112-958a-2e068792f26f. Epub 2012 Jan 24.	PLoS One. 2012	PubMed	citation	PMID:22291876	pubmed	22291876	create date:2012/02/01 | first author:Depledge DP
Correction: cytokine profiles in sepsis have limited relevance for stratifying patients in the emergency department: a prospective observational study.	/pubmed/22291875	Lvovschi V, Arnaud L, Parizot C, Freund Y, Juillien G, Ghillani-Dalbin P, Bouberima M, Larsen M, Riou B, Gorochov G, Hausfater P.	PLoS One. 2012;7(1). doi: 10.1371/annotation/bc7e1a29-020d-4320-8f07-4dda4147fe11. Epub 2012 Jan 24.	PLoS One. 2012	PubMed	citation	PMID:22291875	pubmed	22291875	create date:2012/02/01 | first author:Lvovschi V
Correction: nerve agent hydrolysis activity designed into a human drug metabolism enzyme.	/pubmed/22291874	Hemmert AC, Otto TC, Chica RA, Wierdl M, Edwards JS, Lewis SM, Edwards CC, Tsurkan L, Cadieux CL, Kasten SA, Cashman JR, Mayo SL, Potter PM, Cerasoli DM, Redinbo MR.	PLoS One. 2012;7(1). doi: 10.1371/annotation/c5953f27-95f8-4a1b-a46c-639d90e182ac. Epub 2012 Jan 23.	PLoS One. 2012	PubMed	citation	PMID:22291874	pubmed	22291874	create date:2012/02/01 | first author:Hemmert AC
Correction: phosphodiesterase-5 inhibition mimics intermittent reoxygenation and improves cardioprotection in the hypoxic myocardium.	/pubmed/22291873	Milano G, Bianciardi P, Rochemont V, Vassalli G, von Segesser LK, Corno AF, Guazzi M, Samaja M.	PLoS One. 2012;7(1). doi: 10.1371/annotation/f7aebee7-7b7e-4a44-aa23-56e9a32f14f6. Epub 2012 Jan 23.	PLoS One. 2012	PubMed	citation	PMID:22291873	pubmed	22291873	create date:2012/02/01 | first author:Milano G
Correction: estimation of individual muscle force using elastography.	/pubmed/22291872	Bouillard K, Nordez A, Hug F.	PLoS One. 2012;7(1). doi: 10.1371/annotation/309a0059-39cb-46ad-b8a5-2e0912b4a827. Epub 2012 Jan 23.	PLoS One. 2012	PubMed	citation	PMID:22291872	pubmed	22291872	create date:2012/02/01 | first author:Bouillard K
Correction: the atypical stimulant and nootropic modafinil interacts with the dopamine transporter in a different manner than classical cocaine-like inhibitors.	/pubmed/22291871	Schmitt KC, Reith ME.	PLoS One. 2012;7(1). doi: 10.1371/annotation/ba711a7c-13fb-4d18-89a8-28dcc68fcd04. Epub 2012 Jan 23.	PLoS One. 2012	PubMed	citation	PMID:22291871	pubmed	22291871	create date:2012/02/01 | first author:Schmitt KC
Correction: The Mutational Spectrum in a Cohort of Charcot-Marie-Tooth Disease Type 2 among the Han Chinese in Taiwan.	/pubmed/22291870	Lin KP, Soong BW, Yang CC, Huang LW, Chang MH, Lee IH, Antonellis A, Lee YC.	PLoS One. 2012;7(1). doi: 10.1371/annotation/237439db-35ae-4884-9ee7-2ae19872a581. Epub 2012 Jan 23.	PLoS One. 2012	PubMed	citation	PMID:22291870	pubmed	22291870	create date:2012/02/01 | first author:Lin KP
Correction: estimating the diets of animals using stable isotopes and a comprehensive bayesian mixing model.	/pubmed/22291869	Hopkins JB 3rd, Ferguson JM.	PLoS One. 2012;7(1). doi: 10.1371/annotation/d222580b-4f36-4403-bb1f-cfd449a5ed74. Epub 2012 Jan 12.	PLoS One. 2012	PubMed	citation	PMID:22291869	pubmed	22291869	create date:2012/02/01 | first author:Hopkins JB 3rd
Correction: MicroRNA-449a Overexpression, Reduced NOTCH1 Signals and Scarce Goblet Cells Characterize the Small Intestine of Celiac Patients.	/pubmed/22291868	Capuano M, Iaffaldano L, Tinto N, Montanaro D, Capobianco V, Izzo V, Tucci F, Troncone G, Greco L, Sacchetti L.	PLoS One. 2012;7(1). doi: 10.1371/annotation/7db01dfd-e044-41df-b1a8-9256ae11e4e2. Epub 2012 Jan 20.	PLoS One. 2012	PubMed	citation	PMID:22291868	pubmed	22291868	create date:2012/02/01 | first author:Capuano M
Correction: adaptive evolution of leptin in heterothermic bats.	/pubmed/22288001	Yuan L, Zhao X, Lin B, Rossiter SJ, He L, Zuo X, He G, Jones G, Geiser F, Zhang S.	PLoS One. 2012;7(1). doi: 10.1371/annotation/374a11a2-e3e8-423d-849f-7dbc1aaaaefb. Epub 2012 Jan 20.	PLoS One. 2012	PubMed	citation	PMID:22288001	pubmed	22288001	create date:2012/01/31 | first author:Yuan L
Association between Interpersonal Trust, Reciprocity, and Depression in South Korea: A Prospective Analysis.	/pubmed/22279597	Kim SS, Chung Y, Perry MJ, Kawachi I, Subramanian SV.	PLoS One. 2012;7(1):e30602. Epub 2012 Jan 18.	PLoS One. 2012	PubMed	citation	PMID:22279597	pubmed	22279597	create date:2012/01/27 | first author:Kim SS
Unsaturated Fatty acids revert diet-induced hypothalamic inflammation in obesity.	/pubmed/22279596	Cintra DE, Ropelle ER, Moraes JC, Pauli JR, Morari J, de Souza CT, Grimaldi R, Stahl M, Carvalheira JB, Saad MJ, Velloso LA.	PLoS One. 2012;7(1):e30571. Epub 2012 Jan 18.	PLoS One. 2012	PubMed	citation	PMID:22279596	pubmed	22279596	create date:2012/01/27 | first author:Cintra DE
Rapid Evaluation in Whole Blood Culture of Regimens for XDR-TB Containing PNU-100480 (Sutezolid), TMC207, PA-824, SQ109, and Pyrazinamide.	/pubmed/22279595	Wallis RS, Jakubiec W, Mitton-Fry M, Ladutko L, Campbell S, Paige D, Silvia A, Miller PF.	PLoS One. 2012;7(1):e30479. Epub 2012 Jan 18.	PLoS One. 2012	PubMed	citation	PMID:22279595	pubmed	22279595	create date:2012/01/27 | first author:Wallis RS
Wiring a Periscope - Ocelli, Retinula Axons, Visual Neuropils and the Ancestrality of Sea Spiders.	/pubmed/22279594	Lehmann T, Heß M, Melzer RR.	PLoS One. 2012;7(1):e30474. Epub 2012 Jan 18.	PLoS One. 2012	PubMed	citation	PMID:22279594	pubmed	22279594	create date:2012/01/27 | first author:Lehmann T
Informatics technology mimics ecology: dense, mutualistic collaboration networks are associated with higher publication rates.	/pubmed/22279593	Sorani MD.	PLoS One. 2012;7(1):e30463. Epub 2012 Jan 18.	PLoS One. 2012	PubMed	citation	PMID:22279593	pubmed	22279593	create date:2012/01/27 | first author:Sorani MD
ErbB2, EphrinB1, Src Kinase and PTPN13 Signaling Complex Regulates MAP Kinase Signaling in Human Cancers.	/pubmed/22279592	Vermeer PD, Bell M, Lee K, Vermeer DW, Wieking BG, Bilal E, Bhanot G, Drapkin RI, Ganesan S, Klingelhutz AJ, Hendriks WJ, Lee JH.	PLoS One. 2012;7(1):e30447. Epub 2012 Jan 18.	PLoS One. 2012	PubMed	citation	PMID:22279592	pubmed	22279592	create date:2012/01/27 | first author:Vermeer PD
Whole brain radiation-induced impairments in learning and memory are time-sensitive and reversible by systemic hypoxia.	/pubmed/22279591	Warrington JP, Csiszar A, Mitschelen M, Lee YW, Sonntag WE.	PLoS One. 2012;7(1):e30444. Epub 2012 Jan 18.	PLoS One. 2012	PubMed	citation	PMID:22279591	pubmed	22279591	create date:2012/01/27 | first author:Warrington JP
Capacities of Migrating CD1b Lymph Dendritic Cells to Present Salmonella Antigens to Naive T Cells.	/pubmed/22279590	Olivier M, Foret B, Le Vern Y, Guilloteau LA.	PLoS One. 2012;7(1):e30430. Epub 2012 Jan 18.	PLoS One. 2012	PubMed	citation	PMID:22279590	pubmed	22279590	create date:2012/01/27 | first author:Olivier M
Rectangular coordination polymer nanoplates: large-scale, rapid synthesis and their application as a fluorescent sensing platform for DNA detection.	/pubmed/22279589	Zhang Y, Luo Y, Tian J, Asiri AM, Al-Youbi AO, Sun X.	PLoS One. 2012;7(1):e30426. Epub 2012 Jan 18.	PLoS One. 2012	PubMed	citation	PMID:22279589	pubmed	22279589	create date:2012/01/27 | first author:Zhang Y
Cytokinesis in Bloodstream Stage Trypanosoma brucei Requires a Family of Katanins and Spastin.	/pubmed/22279588	Benz C, Clucas C, Mottram JC, Hammarton TC.	PLoS One. 2012;7(1):e30367. Epub 2012 Jan 18.	PLoS One. 2012	PubMed	citation	PMID:22279588	pubmed	22279588	create date:2012/01/27 | first author:Benz C
A novel atoh1 self-terminating" mouse model reveals the necessity of proper atoh1 level and duration for hair cell differentiation and viability."	/pubmed/22279587	Pan N, Jahan I, Kersigo J, Duncan JS, Kopecky B, Fritzsch B.	PLoS One. 2012;7(1):e30358. Epub 2012 Jan 18.	PLoS One. 2012	PubMed	citation	PMID:22279587	pubmed	22279587	create date:2012/01/27 | first author:Pan N
Arabidopsis Fatty Acid Desaturase FAD2 Is Required for Salt Tolerance during Seed Germination and Early Seedling Growth.	/pubmed/22279586	Zhang J, Liu H, Sun J, Li B, Zhu Q, Chen S, Zhang H.	PLoS One. 2012;7(1):e30355. Epub 2012 Jan 18.	PLoS One. 2012	PubMed	citation	PMID:22279586	pubmed	22279586	create date:2012/01/27 | first author:Zhang J
Helicobacter pylori iceA, Clinical Outcomes, and Correlation with cagA: A Meta-Analysis.	/pubmed/22279585	Shiota S, Watada M, Matsunari O, Iwatani S, Suzuki R, Yamaoka Y.	PLoS One. 2012;7(1):e30354. Epub 2012 Jan 18.	PLoS One. 2012	PubMed	citation	PMID:22279585	pubmed	22279585	create date:2012/01/27 | first author:Shiota S
CNS penetration of intrathecal-lumbar idursulfase in the monkey, dog and mouse: implications for neurological outcomes of lysosomal storage disorder.	/pubmed/22279584	Calias P, Papisov M, Pan J, Savioli N, Belov V, Huang Y, Lotterhand J, Alessandrini M, Liu N, Fischman AJ, Powell JL, Heartlein MW.	PLoS One. 2012;7(1):e30341. Epub 2012 Jan 18.	PLoS One. 2012	PubMed	citation	PMID:22279584	pubmed	22279584	create date:2012/01/27 | first author:Calias P
Distribution of Spoligotyping Defined Genotypic Lineages among Drug-Resistant Mycobacterium tuberculosis Complex Clinical Isolates in Ankara, Turkey.	/pubmed/22279583	Kisa O, Tarhan G, Gunal S, Albay A, Durmaz R, Saribas Z, Zozio T, Alp A, Ceyhan I, Tombak A, Rastogi N.	PLoS One. 2012;7(1):e30331. Epub 2012 Jan 18.	PLoS One. 2012	PubMed	citation	PMID:22279583	pubmed	22279583	create date:2012/01/27 | first author:Kisa O
Distinct Regulation of Host Responses by ERK and JNK MAP Kinases in Swine Macrophages Infected with Pandemic (H1N1) 2009 Influenza Virus.	/pubmed/22279582	Gao W, Sun W, Qu B, Cardona CJ, Powell K, Wegner M, Shi Y, Xing Z.	PLoS One. 2012;7(1):e30328. Epub 2012 Jan 18.	PLoS One. 2012	PubMed	citation	PMID:22279582	pubmed	22279582	create date:2012/01/27 | first author:Gao W
Contribution of HOGG1 SerCys Polymorphism to the Development of Prostate Cancer in Smokers: Meta-Analysis of 2779 Cases and 3484 Controls.	/pubmed/22279581	Xu B, Tong N, Chen SQ, Yang Y, Zhang XW, Liu J, Hu XN, Sha GZ, Chen M.	PLoS One. 2012;7(1):e30309. Epub 2012 Jan 18.	PLoS One. 2012	PubMed	citation	PMID:22279581	pubmed	22279581	create date:2012/01/27 | first author:Xu B
Stabilization strategies for unstable dynamics.	/pubmed/22279580	Saha DJ, Morasso P.	PLoS One. 2012;7(1):e30301. Epub 2012 Jan 18.	PLoS One. 2012	PubMed	citation	PMID:22279580	pubmed	22279580	create date:2012/01/27 | first author:Saha DJ
Additive Contributions of Two Manganese-Cored Superoxide Dismutases (MnSODs) to Antioxidation, UV Tolerance and Virulence of Beauveria bassiana.	/pubmed/22279579	Xie XQ, Li F, Ying SH, Feng MG.	PLoS One. 2012;7(1):e30298. Epub 2012 Jan 18.	PLoS One. 2012	PubMed	citation	PMID:22279579	pubmed	22279579	create date:2012/01/27 | first author:Xie XQ
Electrostatic Contribution of Surface Charge Residues to the Stability of a Thermophilic Protein: Benchmarking Experimental and Predicted pKa Values.	/pubmed/22279578	Chan CH, Wilbanks CC, Makhatadze GI, Wong KB.	PLoS One. 2012;7(1):e30296. Epub 2012 Jan 18.	PLoS One. 2012	PubMed	citation	PMID:22279578	pubmed	22279578	create date:2012/01/27 | first author:Chan CH
The Origin and Evolution of Variable Number Tandem Repeat of CLEC4M Gene in the Global Human Population.	/pubmed/22279577	Li H, Wang JX, Wu DD, Wang HW, Tang NL, Zhang YP.	PLoS One. 2012;7(1):e30268. Epub 2012 Jan 18.	PLoS One. 2012	PubMed	citation	PMID:22279577	pubmed	22279577	create date:2012/01/27 | first author:Li H
Membrane-Bound IL-21 Promotes Sustained Ex Vivo Proliferation of Human Natural Killer Cells.	/pubmed/22279576	Denman CJ, Senyukov VV, Somanchi SS, Phatarpekar PV, Kopp LM, Johnson JL, Singh H, Hurton L, Maiti SN, Huls MH, Champlin RE, Cooper LJ, Lee DA.	PLoS One. 2012;7(1):e30264. Epub 2012 Jan 18.	PLoS One. 2012	PubMed	citation	PMID:22279576	pubmed	22279576	create date:2012/01/27 | first author:Denman CJ
Multiple-Clade H5N1 Influenza Split Vaccine Elicits Broad Cross Protection against Lethal Influenza Virus Challenge in Mice by Intranasal Vaccination.	/pubmed/22279575	Yang P, Duan Y, Zhang P, Li Z, Wang C, Dong M, Tang C, Xing L, Gu H, Zhao Z, Liu X, Zhang S, Wang X.	PLoS One. 2012;7(1):e30252. Epub 2012 Jan 18.	PLoS One. 2012	PubMed	citation	PMID:22279575	pubmed	22279575	create date:2012/01/27 | first author:Yang P
Mitochondrial Apoptosis and FAK Signaling Disruption by a Novel Histone Deacetylase Inhibitor, HTPB, in Antitumor and Antimetastatic Mouse Models.	/pubmed/22279574	Shieh JM, Wei TT, Tang YA, Huang SM, Wen WL, Chen MY, Cheng HC, Salunke SB, Chen CS, Lin P, Chen CT, Wang YC.	PLoS One. 2012;7(1):e30240. Epub 2012 Jan 18.	PLoS One. 2012	PubMed	citation	PMID:22279574	pubmed	22279574	create date:2012/01/27 | first author:Shieh JM
Ex vivo expansion of human CD8 T cells using autologous CD4 T cell help.	/pubmed/22279573	Butler MO, Imataki O, Yamashita Y, Tanaka M, Ansén S, Berezovskaya A, Metzler G, Milstein MI, Mooney MM, Murray AP, Mano H, Nadler LM, Hirano N.	PLoS One. 2012;7(1):e30229. Epub 2012 Jan 12.	PLoS One. 2012	PubMed	citation	PMID:22279573	pubmed	22279573	create date:2012/01/27 | first author:Butler MO
The dung beetle dance: an orientation behaviour?	/pubmed/22279572	Baird E, Byrne MJ, Smolka J, Warrant EJ, Dacke M.	PLoS One. 2012;7(1):e30211. Epub 2012 Jan 18.	PLoS One. 2012	PubMed	citation	PMID:22279572	pubmed	22279572	create date:2012/01/27 | first author:Baird E
RNA interference of gonadotropin-inhibitory hormone gene induces arousal in songbirds.	/pubmed/22279571	Ubuka T, Mukai M, Wolfe J, Beverly R, Clegg S, Wang A, Hsia S, Li M, Krause JS, Mizuno T, Fukuda Y, Tsutsui K, Bentley GE, Wingfield JC.	PLoS One. 2012;7(1):e30202. Epub 2012 Jan 18.	PLoS One. 2012	PubMed	citation	PMID:22279571	pubmed	22279571	create date:2012/01/27 | first author:Ubuka T
Circulating Angiopoietin-2 as a Biomarker in ANCA-Associated Vasculitis.	/pubmed/22279570	Monach PA, Kümpers P, Lukasz A, Tomasson G, Specks U, Stone JH, Cuthbertson D, Krischer J, Carette S, Ding L, Hoffman GS, Iklé D, Kallenberg CG, Khalidi NA, Langford CA, Seo P, St Clair EW, Spiera R, Tchao N, Ytterberg SR, Haubitz M, Merkel PA.	PLoS One. 2012;7(1):e30197. Epub 2012 Jan 18.	PLoS One. 2012	PubMed	citation	PMID:22279570	pubmed	22279570	create date:2012/01/27 | first author:Monach PA
Differential encoding of factors influencing predicted reward value in monkey rostral anterior cingulate cortex.	/pubmed/22279569	Toda K, Sugase-Miyamoto Y, Mizuhiki T, Inaba K, Richmond BJ, Shidara M.	PLoS One. 2012;7(1):e30190. Epub 2012 Jan 18.	PLoS One. 2012	PubMed	citation	PMID:22279569	pubmed	22279569	create date:2012/01/27 | first author:Toda K
Electromagnetic correlates of musical expertise in processing of tone patterns.	/pubmed/22279568	Kuchenbuch A, Paraskevopoulos E, Herholz SC, Pantev C.	PLoS One. 2012;7(1):e30171. Epub 2012 Jan 18.	PLoS One. 2012	PubMed	citation	PMID:22279568	pubmed	22279568	create date:2012/01/27 | first author:Kuchenbuch A
Dynamics of action potential initiation in the GABAergic thalamic reticular nucleus in vivo.	/pubmed/22279567	Muñoz F, Fuentealba P.	PLoS One. 2012;7(1):e30154. Epub 2012 Jan 18.	PLoS One. 2012	PubMed	citation	PMID:22279567	pubmed	22279567	create date:2012/01/27 | first author:Muñoz F
TLR5 Risk-Associated Haplotype for Canine Inflammatory Bowel Disease Confers Hyper-Responsiveness to Flagellin.	/pubmed/22279566	Kathrani A, Holder A, Catchpole B, Alvarez L, Simpson K, Werling D, Allenspach K.	PLoS One. 2012;7(1):e30117. Epub 2012 Jan 18.	PLoS One. 2012	PubMed	citation	PMID:22279566	pubmed	22279566	create date:2012/01/27 | first author:Kathrani A
Title	URL	Description	Details	ShortDetails	Resource	Type	Identifiers	Db	EntrezUID	Properties
Impact of circulating cholesterol levels on growth and intratumoral androgen concentration of prostate tumors.	/pubmed/22279565	Mostaghel EA, Solomon KR, Pelton K, Freeman MR, Montgomery RB.	PLoS One. 2012;7(1):e30062. Epub 2012 Jan 18.	PLoS One. 2012	PubMed	citation	PMID:22279565	pubmed	22279565	create date:2012/01/27 | first author:Mostaghel EA
TRBP and eIF6 Homologue in Marsupenaeus japonicus Play Crucial Roles in Antiviral Response.	/pubmed/22279564	Wang S, Chen AJ, Shi LJ, Zhao XF, Wang JX.	PLoS One. 2012;7(1):e30057. Epub 2012 Jan 18.	PLoS One. 2012	PubMed	citation	PMID:22279564	pubmed	22279564	create date:2012/01/27 | first author:Wang S
The chemotactic defect in wiskott-Aldrich syndrome macrophages is due to the reduced persistence of directional protrusions.	/pubmed/22279563	Ishihara D, Dovas A, Park H, Isaac BM, Cox D.	PLoS One. 2012;7(1):e30033. Epub 2012 Jan 18.	PLoS One. 2012	PubMed	citation	PMID:22279563	pubmed	22279563	create date:2012/01/27 | first author:Ishihara D
Modularity in protein complex and drug interactions reveals new polypharmacological properties.	/pubmed/22279562	Nacher JC, Schwartz JM.	PLoS One. 2012;7(1):e30028. Epub 2012 Jan 18.	PLoS One. 2012	PubMed	citation	PMID:22279562	pubmed	22279562	create date:2012/01/27 | first author:Nacher JC
Proteomes and signalling pathways of antler stem cells.	/pubmed/22279561	Li C, Harper A, Puddick J, Wang W, McMahon C.	PLoS One. 2012;7(1):e30026. Epub 2012 Jan 18.	PLoS One. 2012	PubMed	citation	PMID:22279561	pubmed	22279561	create date:2012/01/27 | first author:Li C
Sequence Coevolution between RNA and Protein Characterized by Mutual Information between Residue Triplets.	/pubmed/22279560	Brandman R, Brandman Y, Pande VS.	PLoS One. 2012;7(1):e30022. Epub 2012 Jan 18.	PLoS One. 2012	PubMed	citation	PMID:22279560	pubmed	22279560	create date:2012/01/27 | first author:Brandman R
Virtual reality as a tool for evaluation of repetitive rhythmic movements in the elderly and Parkinson's disease patients.	/pubmed/22279559	Arias P, Robles-García V, Sanmartín G, Flores J, Cudeiro J.	PLoS One. 2012;7(1):e30021. Epub 2012 Jan 18.	PLoS One. 2012	PubMed	citation	PMID:22279559	pubmed	22279559	create date:2012/01/27 | first author:Arias P
Modelling of mouse experimental colitis by global property screens: a holistic approach to assess drug effects in inflammatory bowel disease.	/pubmed/22279558	Gottfries J, Melgar S, Michaëlsson E.	PLoS One. 2012;7(1):e30005. Epub 2012 Jan 18.	PLoS One. 2012	PubMed	citation	PMID:22279558	pubmed	22279558	create date:2012/01/27 | first author:Gottfries J
TRAPPC9 Mediates the Interaction between p150 and COPII Vesicles at the Target Membrane.	/pubmed/22279557	Zong M, Satoh A, Yu MK, Siu KY, Ng WY, Chan HC, Tanner JA, Yu S.	PLoS One. 2012;7(1):e29995. Epub 2012 Jan 18.	PLoS One. 2012	PubMed	citation	PMID:22279557	pubmed	22279557	create date:2012/01/27 | first author:Zong M
Caenorhabditis elegans Battling Starvation Stress: Low Levels of Ethanol Prolong Lifespan in L1 Larvae.	/pubmed/22279556	Castro PV, Khare S, Young BD, Clarke SG.	PLoS One. 2012;7(1):e29984. Epub 2012 Jan 18.	PLoS One. 2012	PubMed	citation	PMID:22279556	pubmed	22279556	create date:2012/01/27 | first author:Castro PV
Proteomic analysis of fractionated toxoplasma oocysts reveals clues to their environmental resistance.	/pubmed/22279555	Fritz HM, Bowyer PW, Bogyo M, Conrad PA, Boothroyd JC.	PLoS One. 2012;7(1):e29955. Epub 2012 Jan 18.	PLoS One. 2012	PubMed	citation	PMID:22279555	pubmed	22279555	create date:2012/01/27 | first author:Fritz HM
Comparative metaproteomics and diversity analysis of human intestinal microbiota testifies for its temporal stability and expression of core functions.	/pubmed/22279554	Kolmeder CA, de Been M, Nikkilä J, Ritamo I, Mättö J, Valmu L, Salojärvi J, Palva A, Salonen A, de Vos WM.	PLoS One. 2012;7(1):e29913. Epub 2012 Jan 18.	PLoS One. 2012	PubMed	citation	PMID:22279554	pubmed	22279554	create date:2012/01/27 | first author:Kolmeder CA
Rationality, irrationality and escalating behavior in lowest unique bid auctions.	/pubmed/22279553	Radicchi F, Baronchelli A, Amaral LA.	PLoS One. 2012;7(1):e29910. Epub 2012 Jan 18.	PLoS One. 2012	PubMed	citation	PMID:22279553	pubmed	22279553	create date:2012/01/27 | first author:Radicchi F
Amyloid precursor protein is required for normal function of the rod and cone pathways in the mouse retina.	/pubmed/22279552	Ho T, Vessey KA, Cappai R, Dinet V, Mascarelli F, Ciccotosto GD, Fletcher EL.	PLoS One. 2012;7(1):e29892. Epub 2012 Jan 18.	PLoS One. 2012	PubMed	citation	PMID:22279552	pubmed	22279552	create date:2012/01/27 | first author:Ho T
Evaluation of a previously suggested plasma biomarker panel to identify Alzheimer's disease.	/pubmed/22279551	Björkqvist M, Ohlsson M, Minthon L, Hansson O.	PLoS One. 2012;7(1):e29868. Epub 2012 Jan 18.	PLoS One. 2012	PubMed	citation	PMID:22279551	pubmed	22279551	create date:2012/01/27 | first author:Björkqvist M
Low-dosage inhibition of dll4 signaling promotes wound healing by inducing functional neo-angiogenesis.	/pubmed/22279550	Trindade A, Djokovic D, Gigante J, Badenes M, Pedrosa AR, Fernandes AC, Lopes-da-Costa L, Krasnoperov V, Liu R, Gill PS, Duarte A.	PLoS One. 2012;7(1):e29863. Epub 2012 Jan 18.	PLoS One. 2012	PubMed	citation	PMID:22279550	pubmed	22279550	create date:2012/01/27 | first author:Trindade A
What you may not see might slow you down anyway: masked images and driving.	/pubmed/22279549	Lewis-Evans B, de Waard D, Jolij J, Brookhuis KA.	PLoS One. 2012;7(1):e29857. Epub 2012 Jan 18.	PLoS One. 2012	PubMed	citation	PMID:22279549	pubmed	22279549	create date:2012/01/27 | first author:Lewis-Evans B
Genetic signatures of exceptional longevity in humans.	/pubmed/22279548	Sebastiani P, Solovieff N, Dewan AT, Walsh KM, Puca A, Hartley SW, Melista E, Andersen S, Dworkis DA, Wilk JB, Myers RH, Steinberg MH, Montano M, Baldwin CT, Hoh J, Perls TT.	PLoS One. 2012;7(1):e29848. Epub 2012 Jan 18.	PLoS One. 2012	PubMed	citation	PMID:22279548	pubmed	22279548	create date:2012/01/27 | first author:Sebastiani P
Changes in timing, duration, and symmetry of molt of hawaiian forest birds.	/pubmed/22279547	Freed LA, Cann RL.	PLoS One. 2012;7(1):e29834. Epub 2012 Jan 18.	PLoS One. 2012	PubMed	citation	PMID:22279547	pubmed	22279547	create date:2012/01/27 | first author:Freed LA
Processing of Retinal Signals in Normal and HCN Deficient Mice.	/pubmed/22279546	Della Santina L, Piano I, Cangiano L, Caputo A, Ludwig A, Cervetto L, Gargini C.	PLoS One. 2012;7(1):e29812. Epub 2012 Jan 18.	PLoS One. 2012	PubMed	citation	PMID:22279546	pubmed	22279546	create date:2012/01/27 | first author:Della Santina L
The Ubiquitin Peptidase UCHL1 Induces G0/G1 Cell Cycle Arrest and Apoptosis Through Stabilizing p53 and Is Frequently Silenced in Breast Cancer.	/pubmed/22279545	Xiang T, Li L, Yin X, Yuan C, Tan C, Su X, Xiong L, Putti TC, Oberst M, Kelly K, Ren G, Tao Q.	PLoS One. 2012;7(1):e29783. Epub 2012 Jan 18.	PLoS One. 2012	PubMed	citation	PMID:22279545	pubmed	22279545	create date:2012/01/27 | first author:Xiang T
Association between the Perioperative Antioxidative Ability of Platelets and Early Post-Transplant Function of Kidney Allografts: A Pilot Study.	/pubmed/22279544	Dołęgowska B, Błogowski W, Domański L.	PLoS One. 2012;7(1):e29779. Epub 2012 Jan 18.	PLoS One. 2012	PubMed	citation	PMID:22279544	pubmed	22279544	create date:2012/01/27 | first author:Dołęgowska B
Characterization of an Isotype-Dependent Monoclonal Antibody against Linear Neutralizing Epitope Effective for Prophylaxis of Enterovirus 71 Infection.	/pubmed/22279543	Lim XF, Jia Q, Khong WX, Yan B, Premanand B, Alonso S, Chow VT, Kwang J.	PLoS One. 2012;7(1):e29751. Epub 2012 Jan 18.	PLoS One. 2012	PubMed	citation	PMID:22279543	pubmed	22279543	create date:2012/01/27 | first author:Lim XF
OTUB1 Overexpression in Mesangial Cells Is a Novel Regulator in the Pathogenesis of Glomerulonephritis through the Decrease of DCN Level.	/pubmed/22279542	Zhang Y, Hu R, Wu H, Jiang W, Sun Y, Wang Y, Song Y, Jin T, Zhang H, Mao X, Zhao Z, Zhang Z.	PLoS One. 2012;7(1):e29654. Epub 2012 Jan 18.	PLoS One. 2012	PubMed	citation	PMID:22279542	pubmed	22279542	create date:2012/01/27 | first author:Zhang Y
Comparative survival and economic benefits of deceased donor kidney transplantation and dialysis in people with varying ages and co-morbidities.	/pubmed/22279541	Wong G, Howard K, Chapman JR, Chadban S, Cross N, Tong A, Webster AC, Craig JC.	PLoS One. 2012;7(1):e29591. Epub 2012 Jan 18.	PLoS One. 2012	PubMed	citation	PMID:22279541	pubmed	22279541	create date:2012/01/27 | first author:Wong G
14-3-3ζ interacts with stat3 and regulates its constitutive activation in multiple myeloma cells.	/pubmed/22279540	Zhang J, Chen F, Li W, Xiong Q, Yang M, Zheng P, Li C, Pei J, Ge F.	PLoS One. 2012;7(1):e29554. Epub 2012 Jan 18.	PLoS One. 2012	PubMed	citation	PMID:22279540	pubmed	22279540	create date:2012/01/27 | first author:Zhang J
A new model for raf kinase inhibitory protein induced chemotherapeutic resistance.	/pubmed/22279539	Al-Mulla F, Bitar MS, Feng J, Park S, Yeung KC.	PLoS One. 2012;7(1):e29532. Epub 2012 Jan 18.	PLoS One. 2012	PubMed	citation	PMID:22279539	pubmed	22279539	create date:2012/01/27 | first author:Al-Mulla F
Is there a seamount effect on microbial community structure and biomass? The case study of seine and sedlo seamounts (northeast atlantic).	/pubmed/22279538	Mendonça A, Arístegui J, Vilas JC, Montero MF, Ojeda A, Espino M, Martins A.	PLoS One. 2012;7(1):e29526. Epub 2012 Jan 18.	PLoS One. 2012	PubMed	citation	PMID:22279538	pubmed	22279538	create date:2012/01/27 | first author:Mendonça A
Novel Bacterial Metabolite Merochlorin A Demonstrates in vitro Activity against Multi-Drug Resistant Methicillin-Resistant Staphylococcus aureus.	/pubmed/22279537	Sakoulas G, Nam SJ, Loesgen S, Fenical W, Jensen PR, Nizet V, Hensler M.	PLoS One. 2012;7(1):e29439. Epub 2012 Jan 18.	PLoS One. 2012	PubMed	citation	PMID:22279537	pubmed	22279537	create date:2012/01/27 | first author:Sakoulas G
Polycomb repressive complex 2 targets murine cytomegalovirus chromatin for modification and associates with viral replication centers.	/pubmed/22279536	Abraham CG, Kulesza CA.	PLoS One. 2012;7(1):e29410. Epub 2012 Jan 18.	PLoS One. 2012	PubMed	citation	PMID:22279536	pubmed	22279536	create date:2012/01/27 | first author:Abraham CG
Structural Analysis and Stochastic Modelling Suggest a Mechanism for Calmodulin Trapping by CaMKII.	/pubmed/22279535	Stefan MI, Marshall DP, Le Novère N.	PLoS One. 2012;7(1):e29406. Epub 2012 Jan 18.	PLoS One. 2012	PubMed	citation	PMID:22279535	pubmed	22279535	create date:2012/01/27 | first author:Stefan MI
Trophic position and metabolic rate predict the long-term decay process of radioactive cesium in fish: a meta-analysis.	/pubmed/22279534	Doi H, Takahara T, Tanaka K.	PLoS One. 2012;7(1):e29295. Epub 2012 Jan 18.	PLoS One. 2012	PubMed	citation	PMID:22279534	pubmed	22279534	create date:2012/01/27 | first author:Doi H
A riboswitch-based inducible gene expression system for mycobacteria.	/pubmed/22279533	Seeliger JC, Topp S, Sogi KM, Previti ML, Gallivan JP, Bertozzi CR.	PLoS One. 2012;7(1):e29266. Epub 2012 Jan 18.	PLoS One. 2012	PubMed	citation	PMID:22279533	pubmed	22279533	create date:2012/01/27 | first author:Seeliger JC
A new stalked filter-feeder from the middle cambrian burgess shale, british columbia, Canada.	/pubmed/22279532	O'Brien LJ, Caron JB.	PLoS One. 2012;7(1):e29233. Epub 2012 Jan 18.	PLoS One. 2012	PubMed	citation	PMID:22279532	pubmed	22279532	create date:2012/01/27 | first author:O'Brien LJ
Science priorities for seamounts: research links to conservation and management.	/pubmed/22279531	Clark MR, Schlacher TA, Rowden AA, Stocks KI, Consalvey M.	PLoS One. 2012;7(1):e29232. Epub 2012 Jan 18.	PLoS One. 2012	PubMed	citation	PMID:22279531	pubmed	22279531	create date:2012/01/27 | first author:Clark MR
Land management practices associated with house loss in wildfires.	/pubmed/22279530	Gibbons P, van Bommel L, Gill AM, Cary GJ, Driscoll DA, Bradstock RA, Knight E, Moritz MA, Stephens SL, Lindenmayer DB.	PLoS One. 2012;7(1):e29212. Epub 2012 Jan 18.	PLoS One. 2012	PubMed	citation	PMID:22279530	pubmed	22279530	create date:2012/01/27 | first author:Gibbons P
Chemotaxis of Cell Populations through Confined Spaces at Single-Cell Resolution.	/pubmed/22279529	Tong Z, Balzer EM, Dallas MR, Hung WC, Stebe KJ, Konstantopoulos K.	PLoS One. 2012;7(1):e29211. Epub 2012 Jan 18.	PLoS One. 2012	PubMed	citation	PMID:22279529	pubmed	22279529	create date:2012/01/27 | first author:Tong Z
Largazole and its derivatives selectively inhibit ubiquitin activating enzyme (e1).	/pubmed/22279528	Ungermannova D, Parker SJ, Nasveschuk CG, Wang W, Quade B, Zhang G, Kuchta RD, Phillips AJ, Liu X.	PLoS One. 2012;7(1):e29208. Epub 2012 Jan 18.	PLoS One. 2012	PubMed	citation	PMID:22279528	pubmed	22279528	create date:2012/01/27 | first author:Ungermannova D
How frequent are eating disturbances in the population? Norms of the eating disorder examination-questionnaire.	/pubmed/22279527	Hilbert A, de Zwaan M, Braehler E.	PLoS One. 2012;7(1):e29125. Epub 2012 Jan 18.	PLoS One. 2012	PubMed	citation	PMID:22279527	pubmed	22279527	create date:2012/01/27 | first author:Hilbert A
Behavioral Priming: It's All in the Mind, but Whose Mind?	/pubmed/22279526	Doyen S, Klein O, Pichon CL, Cleeremans A.	PLoS One. 2012;7(1):e29081. Epub 2012 Jan 18.	PLoS One. 2012	PubMed	citation	PMID:22279526	pubmed	22279526	create date:2012/01/27 | first author:Doyen S
Analysis of Two-Player Quantum Games in an EPR Setting Using Clifford's Geometric Algebra.	/pubmed/22279525	Chappell JM, Iqbal A, Abbott D.	PLoS One. 2012;7(1):e29015. Epub 2012 Jan 18.	PLoS One. 2012	PubMed	citation	PMID:22279525	pubmed	22279525	create date:2012/01/27 | first author:Chappell JM
Genetic mapping and exome sequencing identify variants associated with five novel diseases.	/pubmed/22279524	Puffenberger EG, Jinks RN, Sougnez C, Cibulskis K, Willert RA, Achilly NP, Cassidy RP, Fiorentini CJ, Heiken KF, Lawrence JJ, Mahoney MH, Miller CJ, Nair DT, Politi KA, Worcester KN, Setton RA, Dipiazza R, Sherman EA, Eastman JT, Francklyn C, Robey-Bond S, Rider NL, et al.	PLoS One. 2012;7(1):e28936. Epub 2012 Jan 17.	PLoS One. 2012	PubMed	citation	PMID:22279524	pubmed	22279524	create date:2012/01/27 | first author:Puffenberger EG
Dissecting the Autocrine and Paracrine Roles of the CCR2-CCL2 Axis in Tumor Survival and Angiogenesis.	/pubmed/22279523	Izhak L, Wildbaum G, Jung S, Stein A, Shaked Y, Karin N.	PLoS One. 2012;7(1):e28305. Epub 2012 Jan 18.	PLoS One. 2012	PubMed	citation	PMID:22279523	pubmed	22279523	create date:2012/01/27 | first author:Izhak L
A meta-analysis of interleukin-8 -251 promoter polymorphism associated with gastric cancer risk.	/pubmed/22279522	Xue H, Liu J, Lin B, Wang Z, Sun J, Huang G.	PLoS One. 2012;7(1):e28083. Epub 2012 Jan 18.	PLoS One. 2012	PubMed	citation	PMID:22279522	pubmed	22279522	create date:2012/01/27 | first author:Xue H
Correction: Ku70 Alleviates Neurodegeneration in Drosophila Models of Huntington's Disease.	/pubmed/22279521	Tamura T, Sone M, Iwatsubo T, Tagawa K, Wanker EE, Okazawa H.	PLoS One. 2012;7(1). doi: 10.1371/annotation/e436994f-3b22-4b35-bd29-49992f64a584. Epub 2012 Jan 18.	PLoS One. 2012	PubMed	citation	PMID:22279521	pubmed	22279521	create date:2012/01/27 | first author:Tamura T
Correction: psychophysiological correlates of sexually and non-sexually motivated attention to film clips in a workload task.	/pubmed/22279520	Carvalho S, Leite J, Galdo-Álvarez S, Gonçalves OF.	PLoS One. 2012;7(1). doi: 10.1371/annotation/7fba19d2-a461-41bd-b9cb-f635089aecfd. Epub 2012 Jan 18.	PLoS One. 2012	PubMed	citation	PMID:22279520	pubmed	22279520	create date:2012/01/27 | first author:Carvalho S
Correction: Use of Observation Care in US Emergency Departments, 2001 to 2008.	/pubmed/22279519	Venkatesh AK, Geisler BP, Gibson Chambers JJ, Baugh CW, Bohan JS, Schuur JD.	PLoS One. 2012;7(1). doi: 10.1371/annotation/e7927237-fcce-4738-9564-e9f5d85341cb. Epub 2012 Jan 18.	PLoS One. 2012	PubMed	citation	PMID:22279519	pubmed	22279519	create date:2012/01/27 | first author:Venkatesh AK
Correction: oldest known pantherine skull and evolution of the tiger.	/pubmed/22279518	Mazák JH, Christiansen P, Kitchener AC.	PLoS One. 2012;7(1). doi: 10.1371/annotation/a60b7ac3-7f06-465b-a8df-2f359d59a021. Epub 2012 Jan 18.	PLoS One. 2012	PubMed	citation	PMID:22279518	pubmed	22279518	create date:2012/01/27 | first author:Mazák JH
PDGF Upregulates Mcl-1 Through Activation of β-Catenin and HIF-1α-Dependent Signaling in Human Prostate Cancer Cells.	/pubmed/22276222	Iqbal S, Zhang S, Driss A, Liu ZR, Kim HR, Wang Y, Ritenour C, Zhau HE, Kucuk O, Chung LW, Wu D.	PLoS One. 2012;7(1):e30764. Epub 2012 Jan 20.	PLoS One. 2012	PubMed	citation	PMID:22276222	pubmed	22276222	create date:2012/01/26 | first author:Iqbal S
Dedifferentiation of Foetal CNS Stem Cells to Mesendoderm-Like Cells through an EMT Process.	/pubmed/22276221	Ber S, Lee C, Voiculescu O, Surani MA.	PLoS One. 2012;7(1):e30759. Epub 2012 Jan 20.	PLoS One. 2012	PubMed	citation	PMID:22276221	pubmed	22276221	create date:2012/01/26 | first author:Ber S
Title	URL	Description	Details	ShortDetails	Resource	Type	Identifiers	Db	EntrezUID	Properties
Copper deficiency induced emphysema is associated with focal adhesion kinase inactivation.	/pubmed/22276220	Mizuno S, Yasuo M, Bogaard HJ, Kraskauskas D, Alhussaini A, Gomez-Arroyo J, Farkas D, Farkas L, Voelkel NF.	PLoS One. 2012;7(1):e30678. Epub 2012 Jan 20.	PLoS One. 2012	PubMed	citation	PMID:22276220	pubmed	22276220	create date:2012/01/26 | first author:Mizuno S
Bacterial Community Assembly and Turnover within the Intestines of Developing Zebrafish.	/pubmed/22276219	Yan Q, van der Gast CJ, Yu Y.	PLoS One. 2012;7(1):e30603. Epub 2012 Jan 19.	PLoS One. 2012	PubMed	citation	PMID:22276219	pubmed	22276219	create date:2012/01/26 | first author:Yan Q
Bioenergetics failure and oxidative stress in brain stem mediates cardiovascular collapse associated with fatal methamphetamine intoxication.	/pubmed/22276218	Li FC, Yen JC, Chan SH, Chang AY.	PLoS One. 2012;7(1):e30589. Epub 2012 Jan 19.	PLoS One. 2012	PubMed	citation	PMID:22276218	pubmed	22276218	create date:2012/01/26 | first author:Li FC
Is There Any Association between Use of Smokeless Tobacco Products and Coronary Heart Disease in Bangladesh?	/pubmed/22276217	Rahman MA, Spurrier N, Mahmood MA, Rahman M, Choudhury SR, Leeder S.	PLoS One. 2012;7(1):e30584. Epub 2012 Jan 20.	PLoS One. 2012	PubMed	citation	PMID:22276217	pubmed	22276217	create date:2012/01/26 | first author:Rahman MA
Trends in the Discovery of New Marine Natural Products from Invertebrates over the Last Two Decades - Where and What Are We Bioprospecting?	/pubmed/22276216	Leal MC, Puga J, Serôdio J, Gomes NC, Calado R.	PLoS One. 2012;7(1):e30580. Epub 2012 Jan 20.	PLoS One. 2012	PubMed	citation	PMID:22276216	pubmed	22276216	create date:2012/01/26 | first author:Leal MC
Resting-state brain activity in adult males who stutter.	/pubmed/22276215	Xuan Y, Meng C, Yang Y, Zhu C, Wang L, Yan Q, Lin C, Yu C.	PLoS One. 2012;7(1):e30570. Epub 2012 Jan 20.	PLoS One. 2012	PubMed	citation	PMID:22276215	pubmed	22276215	create date:2012/01/26 | first author:Xuan Y
Spire, an Actin Nucleation Factor, Regulates Cell Division during Drosophila Heart Development.	/pubmed/22276214	Xu P, Johnson TL, Stoller-Conrad JR, Schulz RA.	PLoS One. 2012;7(1):e30565. Epub 2012 Jan 20.	PLoS One. 2012	PubMed	citation	PMID:22276214	pubmed	22276214	create date:2012/01/26 | first author:Xu P
Social determinants of health and depression: a preliminary investigation from rural china.	/pubmed/22276213	Liang Y, Gong YH, Wen XP, Guan CP, Li MC, Yin P, Wang ZQ.	PLoS One. 2012;7(1):e30553. Epub 2012 Jan 19.	PLoS One. 2012	PubMed	citation	PMID:22276213	pubmed	22276213	create date:2012/01/26 | first author:Liang Y
Association between the Pro12Ala Polymorphism of Peroxisome Proliferator-Activated Receptor Gamma 2 and Inflammatory Bowel Disease: A Meta-Analysis.	/pubmed/22276212	Zhang ZF, Yang N, Zhao G, Zhu L, Wang LX.	PLoS One. 2012;7(1):e30551. Epub 2012 Jan 19.	PLoS One. 2012	PubMed	citation	PMID:22276212	pubmed	22276212	create date:2012/01/26 | first author:Zhang ZF
Structural Basis for GTP-Dependent Dimerization of Hydrogenase Maturation Factor HypB.	/pubmed/22276211	Chan KH, Li T, Wong CO, Wong KB.	PLoS One. 2012;7(1):e30547. Epub 2012 Jan 20.	PLoS One. 2012	PubMed	citation	PMID:22276211	pubmed	22276211	create date:2012/01/26 | first author:Chan KH
Single-Cell Analysis of Murine Long-Term Hematopoietic Stem Cells Reveals Distinct Patterns of Gene Expression during Fetal Migration.	/pubmed/22276210	Ciriza J, Hall D, Lu A, De Sena JR, Al-Kuhlani M, García-Ojeda ME.	PLoS One. 2012;7(1):e30542. Epub 2012 Jan 20.	PLoS One. 2012	PubMed	citation	PMID:22276210	pubmed	22276210	create date:2012/01/26 | first author:Ciriza J
Stress Status and Related Characteristics among Urban Residents: A Six-Province Capital Cities Study in China.	/pubmed/22276209	Yang T, Rockett IR, Lv Q, Cottrell RR.	PLoS One. 2012;7(1):e30521. Epub 2012 Jan 20.	PLoS One. 2012	PubMed	citation	PMID:22276209	pubmed	22276209	create date:2012/01/26 | first author:Yang T
Association of vitamin B12 deficiency with fatigue and depression after lacunar stroke.	/pubmed/22276208	Huijts M, Duits A, Staals J, van Oostenbrugge RJ.	PLoS One. 2012;7(1):e30519. Epub 2012 Jan 20.	PLoS One. 2012	PubMed	citation	PMID:22276208	pubmed	22276208	create date:2012/01/26 | first author:Huijts M
The healing process of intracorporeally and in situ devitalized distal femur by microwave in a dog model and its mechanical properties in vitro.	/pubmed/22276207	Ji Z, Ma Y, Li W, Li X, Zhao G, Yun Z, Qian J, Fan Q.	PLoS One. 2012;7(1):e30505. Epub 2012 Jan 20.	PLoS One. 2012	PubMed	citation	PMID:22276207	pubmed	22276207	create date:2012/01/26 | first author:Ji Z
Over-Expression of Leptin Receptors in Hypothalamic POMC Neurons Increases Susceptibility to Diet-Induced Obesity.	/pubmed/22276206	Gamber KM, Huo L, Ha S, Hairston JE, Greeley S, Bjørbæk C.	PLoS One. 2012;7(1):e30485. Epub 2012 Jan 20.	PLoS One. 2012	PubMed	citation	PMID:22276206	pubmed	22276206	create date:2012/01/26 | first author:Gamber KM
Functional brain network modularity captures inter- and intra-individual variation in working memory capacity.	/pubmed/22276205	Stevens AA, Tappon SC, Garg A, Fair DA.	PLoS One. 2012;7(1):e30468. Epub 2012 Jan 20.	PLoS One. 2012	PubMed	citation	PMID:22276205	pubmed	22276205	create date:2012/01/26 | first author:Stevens AA
Spatial Analyses of Benthic Habitats to Define Coral Reef Ecosystem Regions and Potential Biogeographic Boundaries along a Latitudinal Gradient.	/pubmed/22276204	Walker BK.	PLoS One. 2012;7(1):e30466. Epub 2012 Jan 19.	PLoS One. 2012	PubMed	citation	PMID:22276204	pubmed	22276204	create date:2012/01/26 | first author:Walker BK
Protein Kinase D1 Maintains the Epithelial Phenotype by Inducing a DNA-Bound, Inactive SNAI1 Transcriptional Repressor Complex.	/pubmed/22276203	Bastea LI, Döppler H, Balogun B, Storz P.	PLoS One. 2012;7(1):e30459. Epub 2012 Jan 20.	PLoS One. 2012	PubMed	citation	PMID:22276203	pubmed	22276203	create date:2012/01/26 | first author:Bastea LI
Analysis of the Key Elements of FFAT-Like Motifs Identifies New Proteins That Potentially Bind VAP on the ER, Including Two AKAPs and FAPP2.	/pubmed/22276202	Mikitova V, Levine TP.	PLoS One. 2012;7(1):e30455. Epub 2012 Jan 19.	PLoS One. 2012	PubMed	citation	PMID:22276202	pubmed	22276202	create date:2012/01/26 | first author:Mikitova V
A Fluorescence-Based High-Throughput Assay for the Discovery of Exchange Protein Directly Activated by Cyclic AMP (EPAC) Antagonists.	/pubmed/22276201	Tsalkova T, Mei FC, Cheng X.	PLoS One. 2012;7(1):e30441. Epub 2012 Jan 19.	PLoS One. 2012	PubMed	citation	PMID:22276201	pubmed	22276201	create date:2012/01/26 | first author:Tsalkova T
P-Element Homing Is Facilitated by engrailed Polycomb-Group Response Elements in Drosophila melanogaster.	/pubmed/22276200	Cheng Y, Kwon DY, Arai AL, Mucci D, Kassis JA.	PLoS One. 2012;7(1):e30437. Epub 2012 Jan 19.	PLoS One. 2012	PubMed	citation	PMID:22276200	pubmed	22276200	create date:2012/01/26 | first author:Cheng Y
Climatic Control of Upwelling Variability along the Western North-American Coast.	/pubmed/22276199	Macias D, Landry MR, Gershunov A, Miller AJ, Franks PJ.	PLoS One. 2012;7(1):e30436. Epub 2012 Jan 19.	PLoS One. 2012	PubMed	citation	PMID:22276199	pubmed	22276199	create date:2012/01/26 | first author:Macias D
Visual agnosia and posterior cerebral artery infarcts: an anatomical-clinical study.	/pubmed/22276198	Martinaud O, Pouliquen D, Gérardin E, Loubeyre M, Hirsbein D, Hannequin D, Cohen L.	PLoS One. 2012;7(1):e30433. Epub 2012 Jan 20.	PLoS One. 2012	PubMed	citation	PMID:22276198	pubmed	22276198	create date:2012/01/26 | first author:Martinaud O
The Trypanosoma cruzi Virulence Factor Oligopeptidase B (OPBTc) Assembles into an Active and Stable Dimer.	/pubmed/22276197	Motta FN, Bastos IM, Faudry E, Ebel C, Lima MM, Neves D, Ragno M, Barbosa JA, de Freitas SM, Santana JM.	PLoS One. 2012;7(1):e30431. Epub 2012 Jan 19.	PLoS One. 2012	PubMed	citation	PMID:22276197	pubmed	22276197	create date:2012/01/26 | first author:Motta FN
Krüppel-Like Factor 8 (KLF8) Is Expressed in Gliomas of Different WHO Grades and Is Essential for Tumor Cell Proliferation.	/pubmed/22276196	Schnell O, Romagna A, Jaehnert I, Albrecht V, Eigenbrod S, Juerchott K, Kretzschmar H, Tonn JC, Schichor C.	PLoS One. 2012;7(1):e30429. Epub 2012 Jan 19.	PLoS One. 2012	PubMed	citation	PMID:22276196	pubmed	22276196	create date:2012/01/26 | first author:Schnell O
In vivo Expansion of Naïve CD4CD25 FOXP3 Regulatory T Cells in Patients with Colorectal Carcinoma after IL-2 Administration.	/pubmed/22276195	Beyer M, Schumak B, Weihrauch MR, Andres B, Giese T, Endl E, Knolle PA, Classen S, Limmer A, Schultze JL.	PLoS One. 2012;7(1):e30422. Epub 2012 Jan 20.	PLoS One. 2012	PubMed	citation	PMID:22276195	pubmed	22276195	create date:2012/01/26 | first author:Beyer M
Environmental Factors Affecting the Expression of pilAB as Well as the Proteome and Transcriptome of the Grass Endophyte Azoarcus sp. Strain BH72.	/pubmed/22276194	Hauberg-Lotte L, Klingenberg H, Scharf C, Böhm M, Plessl J, Friedrich F, Völker U, Becker A, Reinhold-Hurek B.	PLoS One. 2012;7(1):e30421. Epub 2012 Jan 20.	PLoS One. 2012	PubMed	citation	PMID:22276194	pubmed	22276194	create date:2012/01/26 | first author:Hauberg-Lotte L
Extracting diagnoses and investigation results from unstructured text in electronic health records by semi-supervised machine learning.	/pubmed/22276193	Wang Z, Shah AD, Tate AR, Denaxas S, Shawe-Taylor J, Hemingway H.	PLoS One. 2012;7(1):e30412. Epub 2012 Jan 19.	PLoS One. 2012	PubMed	citation	PMID:22276193	pubmed	22276193	create date:2012/01/26 | first author:Wang Z
Metabolic State Determines Sensitivity to Cellular Stress in Huntington Disease: Normalization by Activation of PPARγ.	/pubmed/22276192	Jin YN, Hwang WY, Jo C, Johnson GV.	PLoS One. 2012;7(1):e30406. Epub 2012 Jan 20.	PLoS One. 2012	PubMed	citation	PMID:22276192	pubmed	22276192	create date:2012/01/26 | first author:Jin YN
Purification and Activity Testing of the Full-Length YycFGHI Proteins of Staphylococcus aureus.	/pubmed/22276191	Türck M, Bierbaum G.	PLoS One. 2012;7(1):e30403. Epub 2012 Jan 20.	PLoS One. 2012	PubMed	citation	PMID:22276191	pubmed	22276191	create date:2012/01/26 | first author:Türck M
Warriors and peacekeepers: testing a biosocial implicit leadership hypothesis of intergroup relations using masculine and feminine faces.	/pubmed/22276190	Spisak BR, Dekker PH, Krüger M, van Vugt M.	PLoS One. 2012;7(1):e30399. Epub 2012 Jan 20.	PLoS One. 2012	PubMed	citation	PMID:22276190	pubmed	22276190	create date:2012/01/26 | first author:Spisak BR
Proteomic Analysis of Aortae from Human Lipoprotein(a) Transgenic Mice Shows an Early Metabolic Response Independent of Atherosclerosis.	/pubmed/22276189	Rodger EJ, Suetani RJ, Jones GT, Kleffmann T, Carne A, Legge M, McCormick SP.	PLoS One. 2012;7(1):e30383. Epub 2012 Jan 19.	PLoS One. 2012	PubMed	citation	PMID:22276189	pubmed	22276189	create date:2012/01/26 | first author:Rodger EJ
Platelet inhibition by nitrite is dependent on erythrocytes and deoxygenation.	/pubmed/22276188	Srihirun S, Sriwantana T, Unchern S, Kittikool D, Noulsri E, Pattanapanyasat K, Fucharoen S, Piknova B, Schechter AN, Sibmooh N.	PLoS One. 2012;7(1):e30380. Epub 2012 Jan 20.	PLoS One. 2012	PubMed	citation	PMID:22276188	pubmed	22276188	create date:2012/01/26 | first author:Srihirun S
Rac1 Regulates the NLRP3 Inflammasome Which Mediates IL-1beta Production in Chlamydophila pneumoniae Infected Human Mononuclear Cells.	/pubmed/22276187	Eitel J, Meixenberger K, van Laak C, Orlovski C, Hocke A, Schmeck B, Hippenstiel S, N'guessan PD, Suttorp N, Opitz B.	PLoS One. 2012;7(1):e30379. Epub 2012 Jan 20.	PLoS One. 2012	PubMed	citation	PMID:22276187	pubmed	22276187	create date:2012/01/26 | first author:Eitel J
Amyloid precursor protein and proinflammatory changes are regulated in brain and adipose tissue in a murine model of high fat diet-induced obesity.	/pubmed/22276186	Puig KL, Floden AM, Adhikari R, Golovko MY, Combs CK.	PLoS One. 2012;7(1):e30378. Epub 2012 Jan 19.	PLoS One. 2012	PubMed	citation	PMID:22276186	pubmed	22276186	create date:2012/01/26 | first author:Puig KL
Fast computation and applications of genome mappability.	/pubmed/22276185	Derrien T, Estellé J, Marco Sola S, Knowles DG, Raineri E, Guigó R, Ribeca P.	PLoS One. 2012;7(1):e30377. Epub 2012 Jan 19.	PLoS One. 2012	PubMed	citation	PMID:22276185	pubmed	22276185	create date:2012/01/26 | first author:Derrien T
Facing Aggression: Cues Differ for Female versus Male Faces.	/pubmed/22276184	Geniole SN, Keyes AE, Mondloch CJ, Carré JM, McCormick CM.	PLoS One. 2012;7(1):e30366. Epub 2012 Jan 20.	PLoS One. 2012	PubMed	citation	PMID:22276184	pubmed	22276184	create date:2012/01/26 | first author:Geniole SN
Transforming Growth Factor-β1 Suppresses Hepatitis B Virus Replication by the Reduction of Hepatocyte Nuclear Factor-4α Expression.	/pubmed/22276183	Hong MH, Chou YC, Wu YC, Tsai KN, Hu CP, Jeng KS, Chen ML, Chang C.	PLoS One. 2012;7(1):e30360. Epub 2012 Jan 20.	PLoS One. 2012	PubMed	citation	PMID:22276183	pubmed	22276183	create date:2012/01/26 | first author:Hong MH
Improved Outcome Prediction Using CT Angiography in Addition to Standard Ischemic Stroke Assessment: Results from the STOPStroke Study.	/pubmed/22276182	González RG, Lev MH, Goldmacher GV, Smith WS, Payabvash S, Harris GJ, Halpern EF, Koroshetz WJ, Camargo EC, Dillon WP, Furie KL.	PLoS One. 2012;7(1):e30352. Epub 2012 Jan 20.	PLoS One. 2012	PubMed	citation	PMID:22276182	pubmed	22276182	create date:2012/01/26 | first author:González RG
Bisulfite Sequencing Reveals That Aspergillus flavus Holds a Hollow in DNA Methylation.	/pubmed/22276181	Liu SY, Lin JQ, Wu HL, Wang CC, Huang SJ, Luo YF, Sun JH, Zhou JX, Yan SJ, He JG, Wang J, He ZM.	PLoS One. 2012;7(1):e30349. Epub 2012 Jan 20.	PLoS One. 2012	PubMed	citation	PMID:22276181	pubmed	22276181	create date:2012/01/26 | first author:Liu SY
Synthesis, biological evaluation and mechanism studies of deoxytylophorinine and its derivatives as potential anticancer agents.	/pubmed/22276180	Lv H, Ren J, Ma S, Xu S, Qu J, Liu Z, Zhou Q, Chen X, Yu S.	PLoS One. 2012;7(1):e30342. Epub 2012 Jan 19.	PLoS One. 2012	PubMed	citation	PMID:22276180	pubmed	22276180	create date:2012/01/26 | first author:Lv H
TiO(2) Nanoparticles Are Phototoxic to Marine Phytoplankton.	/pubmed/22276179	Miller RJ, Bennett S, Keller AA, Pease S, Lenihan HS.	PLoS One. 2012;7(1):e30321. Epub 2012 Jan 20.	PLoS One. 2012	PubMed	citation	PMID:22276179	pubmed	22276179	create date:2012/01/26 | first author:Miller RJ
Aristolochic Acid I Induced Autophagy Extenuates Cell Apoptosis via ERK 1/2 Pathway in Renal Tubular Epithelial Cells.	/pubmed/22276178	Zeng Y, Yang X, Wang J, Fan J, Kong Q, Yu X.	PLoS One. 2012;7(1):e30312. Epub 2012 Jan 20.	PLoS One. 2012	PubMed	citation	PMID:22276178	pubmed	22276178	create date:2012/01/26 | first author:Zeng Y
Endothelial Progenitor Cells (EPCs) as Gene Carrier System for Rat Model of Human Glioma.	/pubmed/22276177	Varma NR, Janic B, Iskander AS, Shankar A, Bhuiyan MP, Soltanian-Zadeh H, Jiang Q, Barton K, Ali MM, Arbab AS.	PLoS One. 2012;7(1):e30310. Epub 2012 Jan 20.	PLoS One. 2012	PubMed	citation	PMID:22276177	pubmed	22276177	create date:2012/01/26 | first author:Varma NR
HIV-Induced T-Cell Activation/Exhaustion in Rectal Mucosa Is Controlled Only Partially by Antiretroviral Treatment.	/pubmed/22276176	Rueda CM, Velilla PA, Chougnet CA, Montoya CJ, Rugeles MT.	PLoS One. 2012;7(1):e30307. Epub 2012 Jan 19.	PLoS One. 2012	PubMed	citation	PMID:22276176	pubmed	22276176	create date:2012/01/26 | first author:Rueda CM
P120-Catenin Isoforms 1 and 3 Regulate Proliferation and Cell Cycle of Lung Cancer Cells via β-Catenin and Kaiso Respectively.	/pubmed/22276175	Jiang G, Wang Y, Dai S, Liu Y, Stoecker M, Wang E, Wang E.	PLoS One. 2012;7(1):e30303. Epub 2012 Jan 20.	PLoS One. 2012	PubMed	citation	PMID:22276175	pubmed	22276175	create date:2012/01/26 | first author:Jiang G
Immunogenic comparison of chimeric adenovirus 5/35 vector carrying optimized human immunodeficiency virus clade C genes and various promoters.	/pubmed/22276174	Shoji M, Yoshizaki S, Mizuguchi H, Okuda K, Shimada M.	PLoS One. 2012;7(1):e30302. Epub 2012 Jan 19.	PLoS One. 2012	PubMed	citation	PMID:22276174	pubmed	22276174	create date:2012/01/26 | first author:Shoji M
Polymorphisms and a haplotype in heparanase gene associations with the progression and prognosis of gastric cancer in a northern chinese population.	/pubmed/22276173	Li AL, Song YX, Wang ZN, Gao P, Miao Y, Zhu JL, Yue ZY, Xu HM.	PLoS One. 2012;7(1):e30277. Epub 2012 Jan 20.	PLoS One. 2012	PubMed	citation	PMID:22276173	pubmed	22276173	create date:2012/01/26 | first author:Li AL
Angiotensin II Infusion Induces Marked Diaphragmatic Skeletal Muscle Atrophy.	/pubmed/22276172	Rezk BM, Yoshida T, Semprun-Prieto L, Higashi Y, Sukhanov S, Delafontaine P.	PLoS One. 2012;7(1):e30276. Epub 2012 Jan 20.	PLoS One. 2012	PubMed	citation	PMID:22276172	pubmed	22276172	create date:2012/01/26 | first author:Rezk BM
Amoebal Endosymbiont Protochlamydia Induces Apoptosis to Human Immortal HEp-2 Cells.	/pubmed/22276171	Ito A, Matsuo J, Nakamura S, Yoshida A, Okude M, Hayashi Y, Sakai H, Yoshida M, Takahashi K, Yamaguchi H.	PLoS One. 2012;7(1):e30270. Epub 2012 Jan 19.	PLoS One. 2012	PubMed	citation	PMID:22276171	pubmed	22276171	create date:2012/01/26 | first author:Ito A
Title	URL	Description	Details	ShortDetails	Resource	Type	Identifiers	Db	EntrezUID	Properties
Ectopic wnt/beta-catenin signaling induces neurogenesis in the spinal cord and hindbrain floor plate.	/pubmed/22276170	Joksimovic M, Patel M, Taketo MM, Johnson R, Awatramani R.	PLoS One. 2012;7(1):e30266. Epub 2012 Jan 19.	PLoS One. 2012	PubMed	citation	PMID:22276170	pubmed	22276170	create date:2012/01/26 | first author:Joksimovic M
Probing amphotericin B single channel activity by membrane dipole modifiers.	/pubmed/22276169	Ostroumova OS, Efimova SS, Schagina LV.	PLoS One. 2012;7(1):e30261. Epub 2012 Jan 19.	PLoS One. 2012	PubMed	citation	PMID:22276169	pubmed	22276169	create date:2012/01/26 | first author:Ostroumova OS
Bone marrow-derived cells from male donors do not contribute to the endometrial side population of the recipient.	/pubmed/22276168	Cervelló I, Gil-Sanchis C, Mas A, Faus A, Sanz J, Moscardó F, Higueras G, Sanz MA, Pellicer A, Simón C.	PLoS One. 2012;7(1):e30260. Epub 2012 Jan 19.	PLoS One. 2012	PubMed	citation	PMID:22276168	pubmed	22276168	create date:2012/01/26 | first author:Cervelló I
Anti- Japanese-Encephalitis-Viral Effects of Kaempferol and Daidzin and Their RNA-Binding Characteristics.	/pubmed/22276167	Zhang T, Wu Z, Du J, Hu Y, Liu L, Yang F, Jin Q.	PLoS One. 2012;7(1):e30259. Epub 2012 Jan 20.	PLoS One. 2012	PubMed	citation	PMID:22276167	pubmed	22276167	create date:2012/01/26 | first author:Zhang T
Decreased Autocrine EGFR Signaling in Metastatic Breast Cancer Cells Inhibits Tumor Growth in Bone and Mammary Fat Pad.	/pubmed/22276166	Nickerson NK, Mohammad KS, Gilmore JL, Crismore E, Bruzzaniti A, Guise TA, Foley J.	PLoS One. 2012;7(1):e30255. Epub 2012 Jan 19.	PLoS One. 2012	PubMed	citation	PMID:22276166	pubmed	22276166	create date:2012/01/26 | first author:Nickerson NK
A Novel Role for BDNF-TrkB in the Regulation of Chemotherapy Resistance in Head and Neck Squamous Cell Carcinoma.	/pubmed/22276165	Lee J, Jiffar T, Kupferman ME.	PLoS One. 2012;7(1):e30246. Epub 2012 Jan 20.	PLoS One. 2012	PubMed	citation	PMID:22276165	pubmed	22276165	create date:2012/01/26 | first author:Lee J
Impact of deep coalescence on the reliability of species tree inference from different types of DNA markers in mammals.	/pubmed/22276164	Sánchez-Gracia A, Castresana J.	PLoS One. 2012;7(1):e30239. Epub 2012 Jan 19.	PLoS One. 2012	PubMed	citation	PMID:22276164	pubmed	22276164	create date:2012/01/26 | first author:Sánchez-Gracia A
Genetic Evidence for the Association between the Early Growth Response 3 (EGR3) Gene and Schizophrenia.	/pubmed/22276163	Zhang R, Lu S, Meng L, Min Z, Tian J, Valenzuela RK, Guo T, Tian L, Zhao W, Ma J.	PLoS One. 2012;7(1):e30237. Epub 2012 Jan 20.	PLoS One. 2012	PubMed	citation	PMID:22276163	pubmed	22276163	create date:2012/01/26 | first author:Zhang R
Stem Cells Propagate Their DNA by Random Segregation in the Flatworm Macrostomum lignano.	/pubmed/22276162	Verdoodt F, Willems M, Mouton S, De Mulder K, Bert W, Houthoofd W, Smith J 3rd, Ladurner P.	PLoS One. 2012;7(1):e30227. Epub 2012 Jan 19.	PLoS One. 2012	PubMed	citation	PMID:22276162	pubmed	22276162	create date:2012/01/26 | first author:Verdoodt F
High-resolution analysis of Cytosine methylation in ancient DNA.	/pubmed/22276161	Llamas B, Holland ML, Chen K, Cropley JE, Cooper A, Suter CM.	PLoS One. 2012;7(1):e30226. Epub 2012 Jan 19.	PLoS One. 2012	PubMed	citation	PMID:22276161	pubmed	22276161	create date:2012/01/26 | first author:Llamas B
Targeting p53 via JNK Pathway: A Novel Role of RITA for Apoptotic Signaling in Multiple Myeloma.	/pubmed/22276160	Saha MN, Jiang H, Yang Y, Zhu X, Wang X, Schimmer AD, Qiu L, Chang H.	PLoS One. 2012;7(1):e30215. Epub 2012 Jan 20.	PLoS One. 2012	PubMed	citation	PMID:22276160	pubmed	22276160	create date:2012/01/26 | first author:Saha MN
The N-terminus of FILIA Forms an Atypical KH Domain with a Unique Extension Involved in Interaction with RNA.	/pubmed/22276159	Wang J, Xu M, Zhu K, Li L, Liu X.	PLoS One. 2012;7(1):e30209. Epub 2012 Jan 19.	PLoS One. 2012	PubMed	citation	PMID:22276159	pubmed	22276159	create date:2012/01/26 | first author:Wang J
Pre and Post Synaptic NMDA Effects Targeting Purkinje Cells in the Mouse Cerebellar Cortex.	/pubmed/22276158	Lonchamp E, Gambino F, Dupont JL, Doussau F, Valera A, Poulain B, Bossu JL.	PLoS One. 2012;7(1):e30180. Epub 2012 Jan 19.	PLoS One. 2012	PubMed	citation	PMID:22276158	pubmed	22276158	create date:2012/01/26 | first author:Lonchamp E
Sex/Gender and socioeconomic differences in the predictive ability of self-rated health for mortality.	/pubmed/22276157	Nishi A, Kawachi I, Shirai K, Hirai H, Jeong S, Kondo K.	PLoS One. 2012;7(1):e30179. Epub 2012 Jan 19.	PLoS One. 2012	PubMed	citation	PMID:22276157	pubmed	22276157	create date:2012/01/26 | first author:Nishi A
Imaging the impact of chemically inducible proteins on cellular dynamics in vivo.	/pubmed/22276156	Leong HS, Lizardo MM, Ablack A, McPherson VA, Wandless TJ, Chambers AF, Lewis JD.	PLoS One. 2012;7(1):e30177. Epub 2012 Jan 19.	PLoS One. 2012	PubMed	citation	PMID:22276156	pubmed	22276156	create date:2012/01/26 | first author:Leong HS
Estrogen Receptor-Alpha 36 Mediates Mitogenic Antiestrogen Signaling in ER-Negative Breast Cancer Cells.	/pubmed/22276155	Zhang X, Ding L, Kang L, Wang ZY.	PLoS One. 2012;7(1):e30174. Epub 2012 Jan 19.	PLoS One. 2012	PubMed	citation	PMID:22276155	pubmed	22276155	create date:2012/01/26 | first author:Zhang X
A Novel PAN/Apple Domain-Containing Protein from Toxoplasma gondii: Characterization and Receptor Identification.	/pubmed/22276154	Gong H, Kobayashi K, Sugi T, Takemae H, Kurokawa H, Horimoto T, Akashi H, Kato K.	PLoS One. 2012;7(1):e30169. Epub 2012 Jan 19.	PLoS One. 2012	PubMed	citation	PMID:22276154	pubmed	22276154	create date:2012/01/26 | first author:Gong H
Differential Gene Expression between African American and European American Colorectal Cancer Patients.	/pubmed/22276153	Jovov B, Araujo-Perez F, Sigel CS, Stratford JK, McCoy AN, Yeh JJ, Keku T.	PLoS One. 2012;7(1):e30168. Epub 2012 Jan 19.	PLoS One. 2012	PubMed	citation	PMID:22276153	pubmed	22276153	create date:2012/01/26 | first author:Jovov B
Disassociation of Muscle Insulin Signaling and Insulin-Stimulated Glucose Uptake during Endotoxemia.	/pubmed/22276152	Mulligan KX, Morris RT, Otero YF, Wasserman DH, McGuinness OP.	PLoS One. 2012;7(1):e30160. Epub 2012 Jan 20.	PLoS One. 2012	PubMed	citation	PMID:22276152	pubmed	22276152	create date:2012/01/26 | first author:Mulligan KX
Statistical inference for valued-edge networks: the generalized exponential random graph model.	/pubmed/22276151	Desmarais BA, Cranmer SJ.	PLoS One. 2012;7(1):e30136. Epub 2012 Jan 19.	PLoS One. 2012	PubMed	citation	PMID:22276151	pubmed	22276151	create date:2012/01/26 | first author:Desmarais BA
Expression of the Stress Response Oncoprotein LEDGF/p75 in Human Cancer: A Study of 21 Tumor Types.	/pubmed/22276150	Basu A, Rojas H, Banerjee H, Cabrera IB, Perez KY, De León M, Casiano CA.	PLoS One. 2012;7(1):e30132. Epub 2012 Jan 19.	PLoS One. 2012	PubMed	citation	PMID:22276150	pubmed	22276150	create date:2012/01/26 | first author:Basu A
Cyclin-dependent kinase 9 activity regulates neutrophil spontaneous apoptosis.	/pubmed/22276149	Wang K, Hampson P, Hazeldine J, Krystof V, Strnad M, Pechan P, M J.	PLoS One. 2012;7(1):e30128. Epub 2012 Jan 19.	PLoS One. 2012	PubMed	citation	PMID:22276149	pubmed	22276149	create date:2012/01/26 | first author:Wang K
Rhodopsin mutant P23H destabilizes rod photoreceptor disk membranes.	/pubmed/22276148	Haeri M, Knox BE.	PLoS One. 2012;7(1):e30101. Epub 2012 Jan 19.	PLoS One. 2012	PubMed	citation	PMID:22276148	pubmed	22276148	create date:2012/01/26 | first author:Haeri M
MRSA in conventional and alternative retail pork products.	/pubmed/22276147	O'Brien AM, Hanson BM, Farina SA, Wu JY, Simmering JE, Wardyn SE, Forshey BM, Kulick ME, Wallinga DB, Smith TC.	PLoS One. 2012;7(1):e30092. Epub 2012 Jan 19.	PLoS One. 2012	PubMed	citation	PMID:22276147	pubmed	22276147	create date:2012/01/26 | first author:O'Brien AM
Auditory affective norms for german: testing the influence of depression and anxiety on valence and arousal ratings.	/pubmed/22276146	Kanske P, Kotz SA.	PLoS One. 2012;7(1):e30086. Epub 2012 Jan 19.	PLoS One. 2012	PubMed	citation	PMID:22276146	pubmed	22276146	create date:2012/01/26 | first author:Kanske P
Thoracic Empyema: A 12-Year Study from a UK Tertiary Cardiothoracic Referral Centre.	/pubmed/22276145	Marks DJ, Fisk MD, Koo CY, Pavlou M, Peck L, Lee SF, Lawrence D, Macrae MB, Wilson AP, Brown JS, Miller RF, Zumla AI.	PLoS One. 2012;7(1):e30074. Epub 2012 Jan 20.	PLoS One. 2012	PubMed	citation	PMID:22276145	pubmed	22276145	create date:2012/01/26 | first author:Marks DJ
Extreme sexual brain size dimorphism in sticklebacks: a consequence of the cognitive challenges of sex and parenting?	/pubmed/22276144	Kotrschal A, Räsänen K, Kristjánsson BK, Senn M, Kolm N.	PLoS One. 2012;7(1):e30055. Epub 2012 Jan 19.	PLoS One. 2012	PubMed	citation	PMID:22276144	pubmed	22276144	create date:2012/01/26 | first author:Kotrschal A
Activation mobilizes the cholesterol in the late endosomes-lysosomes of niemann pick type C cells.	/pubmed/22276143	Lange Y, Ye J, Steck TL.	PLoS One. 2012;7(1):e30051. Epub 2012 Jan 20.	PLoS One. 2012	PubMed	citation	PMID:22276143	pubmed	22276143	create date:2012/01/26 | first author:Lange Y
HMGA1 Induces Intestinal Polyposis in Transgenic Mice and Drives Tumor Progression and Stem Cell Properties in Colon Cancer Cells.	/pubmed/22276142	Belton A, Gabrovsky A, Bae YK, Reeves R, Iacobuzio-Donahue C, Huso DL, Resar LM.	PLoS One. 2012;7(1):e30034. Epub 2012 Jan 20.	PLoS One. 2012	PubMed	citation	PMID:22276142	pubmed	22276142	create date:2012/01/26 | first author:Belton A
Prognostic Significance and Gene Expression Profiles of p53 Mutations in Microsatellite-Stable Stage III Colorectal Adenocarcinomas.	/pubmed/22276141	Katkoori VR, Shanmugam C, Jia X, Vitta SP, Sthanam M, Callens T, Messiaen L, Chen D, Zhang B, Bumpers HL, Samuel T, Manne U.	PLoS One. 2012;7(1):e30020. Epub 2012 Jan 19.	PLoS One. 2012	PubMed	citation	PMID:22276141	pubmed	22276141	create date:2012/01/26 | first author:Katkoori VR
Magnitude and Timing of Leaf Damage Affect Seed Production in a Natural Population of Arabidopsis thaliana (Brassicaceae).	/pubmed/22276140	Akiyama R, Agren J.	PLoS One. 2012;7(1):e30015. Epub 2012 Jan 19.	PLoS One. 2012	PubMed	citation	PMID:22276140	pubmed	22276140	create date:2012/01/26 | first author:Akiyama R
Accumulation of Endogenous LITAF in Aggresomes.	/pubmed/22276139	Eaton HE, Metcalf J, Lacerda AF, Brunetti CR.	PLoS One. 2012;7(1):e30003. Epub 2012 Jan 19.	PLoS One. 2012	PubMed	citation	PMID:22276139	pubmed	22276139	create date:2012/01/26 | first author:Eaton HE
Directed Evolution of the Transcriptional Regulator DntR: Isolation of Mutants with Improved DNT-Response.	/pubmed/22276138	Lönneborg R, Varga E, Brzezinski P.	PLoS One. 2012;7(1):e29994. Epub 2012 Jan 19.	PLoS One. 2012	PubMed	citation	PMID:22276138	pubmed	22276138	create date:2012/01/26 | first author:Lönneborg R
Evidence of the Cost of the Production of Microcystins by Microcystis aeruginosa under Differing Light and Nitrate Environmental Conditions.	/pubmed/22276137	Briand E, Bormans M, Quiblier C, Salençon MJ, Humbert JF.	PLoS One. 2012;7(1):e29981. Epub 2012 Jan 19.	PLoS One. 2012	PubMed	citation	PMID:22276137	pubmed	22276137	create date:2012/01/26 | first author:Briand E
Expression Profiling of Human Immune Cell Subsets Identifies miRNA-mRNA Regulatory Relationships Correlated with Cell Type Specific Expression.	/pubmed/22276136	Allantaz F, Cheng DT, Bergauer T, Ravindran P, Rossier MF, Ebeling M, Badi L, Reis B, Bitter H, D'Asaro M, Chiappe A, Sridhar S, Pacheco GD, Burczynski ME, Hochstrasser D, Vonderscher J, Matthes T.	PLoS One. 2012;7(1):e29979. Epub 2012 Jan 20.	PLoS One. 2012	PubMed	citation	PMID:22276136	pubmed	22276136	create date:2012/01/26 | first author:Allantaz F
Analysis of Marker-Defined HNSCC Subpopulations Reveals a Dynamic Regulation of Tumor Initiating Properties.	/pubmed/22276135	Bragado P, Estrada Y, Sosa MS, Avivar-Valderas A, Cannan D, Genden E, Teng M, Ranganathan AC, Wen HC, Kapoor A, Bernstein E, Aguirre-Ghiso JA.	PLoS One. 2012;7(1):e29974. Epub 2012 Jan 20.	PLoS One. 2012	PubMed	citation	PMID:22276135	pubmed	22276135	create date:2012/01/26 | first author:Bragado P
Brain viscoelasticity alteration in chronic-progressive multiple sclerosis.	/pubmed/22276134	Streitberger KJ, Sack I, Krefting D, Pfüller C, Braun J, Paul F, Wuerfel J.	PLoS One. 2012;7(1):e29888. Epub 2012 Jan 20.	PLoS One. 2012	PubMed	citation	PMID:22276134	pubmed	22276134	create date:2012/01/26 | first author:Streitberger KJ
Weighted change-point method for detecting differential gene expression in breast cancer microarray data.	/pubmed/22276133	Wang Y, Sun G, Ji Z, Xing C, Liang Y.	PLoS One. 2012;7(1):e29860. Epub 2012 Jan 20.	PLoS One. 2012	PubMed	citation	PMID:22276133	pubmed	22276133	create date:2012/01/26 | first author:Wang Y
Lack of Effect of Lowering LDL Cholesterol on Cancer: Meta-Analysis of Individual Data from 175,000 People in 27 Randomised Trials of Statin Therapy.	/pubmed/22276132	Cholesterol Treatment Trialists' (CTT) Collaboration.	PLoS One. 2012;7(1):e29849. Epub 2012 Jan 19.	PLoS One. 2012	PubMed	citation	PMID:22276132	pubmed	22276132	create date:2012/01/26 | first author:Cholesterol Treatment Trialists' (CTT) Collaboration
Exploiting gene families for phylogenomic analysis of myzostomid transcriptome data.	/pubmed/22276131	Hartmann S, Helm C, Nickel B, Meyer M, Struck TH, Tiedemann R, Selbig J, Bleidorn C.	PLoS One. 2012;7(1):e29843. Epub 2012 Jan 20.	PLoS One. 2012	PubMed	citation	PMID:22276131	pubmed	22276131	create date:2012/01/26 | first author:Hartmann S
Health Facility Characteristics and Their Relationship to Coverage of PMTCT of HIV Services across Four African Countries: The PEARL Study.	/pubmed/22276130	Ekouevi DK, Stringer E, Coetzee D, Tih P, Creek T, Stinson K, Westfall AO, Welty T, Chintu N, Chi BH, Wilfert C, Shaffer N, Stringer J, Dabis F.	PLoS One. 2012;7(1):e29823. Epub 2012 Jan 20.	PLoS One. 2012	PubMed	citation	PMID:22276130	pubmed	22276130	create date:2012/01/26 | first author:Ekouevi DK
Prognosis of Sentinel Node Staged Patients with Primary Cutaneous Melanoma.	/pubmed/22276129	Elsaeßer O, Leiter U, Buettner PG, Eigentler TK, Meier F, Weide B, Metzler G, Breuninger H, Garbe C.	PLoS One. 2012;7(1):e29791. Epub 2012 Jan 19.	PLoS One. 2012	PubMed	citation	PMID:22276129	pubmed	22276129	create date:2012/01/26 | first author:Elsaeßer O
Coding, recording and incidence of different forms of coronary heart disease in primary care.	/pubmed/22276128	Bhattarai N, Charlton J, Rudisill C, Gulliford MC.	PLoS One. 2012;7(1):e29776. Epub 2012 Jan 19.	PLoS One. 2012	PubMed	citation	PMID:22276128	pubmed	22276128	create date:2012/01/26 | first author:Bhattarai N
Multiparameter telemetry as a sensitive screening method to detect vaccine reactogenicity in mice.	/pubmed/22276127	Arras M, Glauser DL, Jirkof P, Rettich A, Schade B, Cinelli P, Pinschewer DD, Ackermann M.	PLoS One. 2012;7(1):e29726. Epub 2012 Jan 19.	PLoS One. 2012	PubMed	citation	PMID:22276127	pubmed	22276127	create date:2012/01/26 | first author:Arras M
Roles of Candida albicans Gat2, a GATA-Type Zinc Finger Transcription Factor, in Biofilm Formation, Filamentous Growth and Virulence.	/pubmed/22276126	Du H, Guan G, Xie J, Sun Y, Tong Y, Zhang L, Huang G.	PLoS One. 2012;7(1):e29707. Epub 2012 Jan 19.	PLoS One. 2012	PubMed	citation	PMID:22276126	pubmed	22276126	create date:2012/01/26 | first author:Du H
Role of the RNA-Binding Protein Nrd1 in Stress Granule Formation and Its Implication in the Stress Response in Fission Yeast.	/pubmed/22276125	Satoh R, Tanaka A, Kita A, Morita T, Matsumura Y, Umeda N, Takada M, Hayashi S, Tani T, Shinmyozu K, Sugiura R.	PLoS One. 2012;7(1):e29683. Epub 2012 Jan 19.	PLoS One. 2012	PubMed	citation	PMID:22276125	pubmed	22276125	create date:2012/01/26 | first author:Satoh R
Modeling Partial Monosomy for Human Chromosome 21q11.2-q21.1 Reveals Haploinsufficient Genes Influencing Behavior and Fat Deposition.	/pubmed/22276124	Migdalska AM, van der Weyden L, Ismail O, White JK, Project SM, Sánchez-Andrade G, Logan DW, Arends MJ, Adams DJ.	PLoS One. 2012;7(1):e29681. Epub 2012 Jan 20.	PLoS One. 2012	PubMed	citation	PMID:22276124	pubmed	22276124	create date:2012/01/26 | first author:Migdalska AM
Establishment of functioning human corneal endothelial cell line with high growth potential.	/pubmed/22276123	Yokoi T, Seko Y, Yokoi T, Makino H, Hatou S, Yamada M, Kiyono T, Umezawa A, Nishina H, Azuma N.	PLoS One. 2012;7(1):e29677. Epub 2012 Jan 19.	PLoS One. 2012	PubMed	citation	PMID:22276123	pubmed	22276123	create date:2012/01/26 | first author:Yokoi T
Antiviral Therapy and Outcomes of Patients with Pneumonia Caused by Influenza A Pandemic (H1N1) Virus.	/pubmed/22276122	Yang SG, Cao B, Liang LR, Li XL, Xiao YH, Cao ZX, Jia HY, Yu HJ, Xu Z, Gu L, Yang YD, Chen Y, Du WB, Yan XX, Liang ZA, Zhang W, Zhang CL, Chen W, Guo CP, Jiang XL, Yang M, Deng GM, et al.	PLoS One. 2012;7(1):e29652. Epub 2012 Jan 20.	PLoS One. 2012	PubMed	citation	PMID:22276122	pubmed	22276122	create date:2012/01/26 | first author:Yang SG
Baltic Salmon, Salmo salar, from Swedish River Lule Älv Is More Resistant to Furunculosis Compared to Rainbow Trout.	/pubmed/22276121	Holten-Andersen L, Dalsgaard I, Buchmann K.	PLoS One. 2012;7(1):e29571. Epub 2012 Jan 20.	PLoS One. 2012	PubMed	citation	PMID:22276121	pubmed	22276121	create date:2012/01/26 | first author:Holten-Andersen L
Title	URL	Description	Details	ShortDetails	Resource	Type	Identifiers	Db	EntrezUID	Properties
CAG Repeat Variants in the POLG1 Gene Encoding mtDNA Polymerase-Gamma and Risk of Breast Cancer in African-American Women.	/pubmed/22276120	Azrak S, Ayyasamy V, Zirpoli G, Ambrosone C, Bandera EV, Bovbjerg DH, Jandorf L, Ciupak G, Davis W, Pawlish KS, Liang P, Singh K.	PLoS One. 2012;7(1):e29548. Epub 2012 Jan 20.	PLoS One. 2012	PubMed	citation	PMID:22276120	pubmed	22276120	create date:2012/01/26 | first author:Azrak S
Modeling the adoption of innovations in the presence of geographic and media influences.	/pubmed/22276119	Toole JL, Cha M, González MC.	PLoS One. 2012;7(1):e29528. Epub 2012 Jan 19.	PLoS One. 2012	PubMed	citation	PMID:22276119	pubmed	22276119	create date:2012/01/26 | first author:Toole JL
A novel, double-clamp" binding mode for human heme oxygenase-1 inhibition."	/pubmed/22276118	Rahman MN, Vlahakis JZ, Vukomanovic D, Lee W, Szarek WA, Nakatsu K, Jia Z.	PLoS One. 2012;7(1):e29514. Epub 2012 Jan 19.	PLoS One. 2012	PubMed	citation	PMID:22276118	pubmed	22276118	create date:2012/01/26 | first author:Rahman MN
The Association between ATM IVS 22-77 T>C and Cancer Risk: A Meta-Analysis.	/pubmed/22276117	Zhao L, Gu A, Ji G, Zou P, Zhao P, Lu A.	PLoS One. 2012;7(1):e29479. Epub 2012 Jan 19.	PLoS One. 2012	PubMed	citation	PMID:22276117	pubmed	22276117	create date:2012/01/26 | first author:Zhao L
Production and Characterization of Antifungal Compounds Produced by Lactobacillus plantarum IMAU10014.	/pubmed/22276116	Wang H, Yan Y, Wang J, Zhang H, Qi W.	PLoS One. 2012;7(1):e29452. Epub 2012 Jan 19.	PLoS One. 2012	PubMed	citation	PMID:22276116	pubmed	22276116	create date:2012/01/26 | first author:Wang H
Structure of S. aureus HPPK and the Discovery of a New Substrate Site Inhibitor.	/pubmed/22276115	Chhabra S, Dolezal O, Collins BM, Newman J, Simpson JS, Macreadie IG, Fernley R, Peat TS, Swarbrick JD.	PLoS One. 2012;7(1):e29444. Epub 2012 Jan 19.	PLoS One. 2012	PubMed	citation	PMID:22276115	pubmed	22276115	create date:2012/01/26 | first author:Chhabra S
Curcumin-Arteether Combination Therapy of Plasmodium berghei-Infected Mice Prevents Recrudescence Through Immunomodulation.	/pubmed/22276114	Vathsala PG, Dende C, Nagaraj VA, Bhattacharya D, Das G, Rangarajan PN, Padmanaban G.	PLoS One. 2012;7(1):e29442. Epub 2012 Jan 20.	PLoS One. 2012	PubMed	citation	PMID:22276114	pubmed	22276114	create date:2012/01/26 | first author:Vathsala PG
RNA-Seq Based Transcriptional Map of Bovine Respiratory Disease Pathogen Histophilus somni 2336"."	/pubmed/22276113	Kumar R, Lawrence ML, Watt J, Cooksey AM, Burgess SC, Nanduri B.	PLoS One. 2012;7(1):e29435. Epub 2012 Jan 20.	PLoS One. 2012	PubMed	citation	PMID:22276113	pubmed	22276113	create date:2012/01/26 | first author:Kumar R
A Common Variant of PNPLA3 (p.I148M) Is Not Associated with Alcoholic Chronic Pancreatitis.	/pubmed/22276112	Rosendahl J, Tönjes A, Schleinitz D, Kovacs P, Wiegand J, Ruffert C, Jesinghaus M, Schober R, Herms M, Grützmann R, Schulz HU, Stickel F, Werner J, Bugert P, Blüher M, Stumvoll M, Böhm S, Berg T, Wittenburg H, Mössner J, Te Morsche R, Derikx M, et al.	PLoS One. 2012;7(1):e29433. Epub 2012 Jan 20.	PLoS One. 2012	PubMed	citation	PMID:22276112	pubmed	22276112	create date:2012/01/26 | first author:Rosendahl J
Subjecting elite athletes to inspiratory breathing load reveals behavioral and neural signatures of optimal performers in extreme environments.	/pubmed/22276111	Paulus MP, Flagan T, Simmons AN, Gillis K, Kotturi S, Thom N, Johnson DC, Van Orden KF, Davenport PW, Swain JL.	PLoS One. 2012;7(1):e29394. Epub 2012 Jan 19.	PLoS One. 2012	PubMed	citation	PMID:22276111	pubmed	22276111	create date:2012/01/26 | first author:Paulus MP
Site of allergic airway narrowing and the influence of exogenous surfactant in the brown norway rat.	/pubmed/22276110	Siddiqui S, Tsuchiya K, Risse PA, Bullimore SR, Benedetti A, Martin JG.	PLoS One. 2012;7(1):e29381. Epub 2012 Jan 19.	PLoS One. 2012	PubMed	citation	PMID:22276110	pubmed	22276110	create date:2012/01/26 | first author:Siddiqui S
Inhibition of Akt Activity and Calcium Channel Function Coordinately Drive Cell-Cell Fusion in the BeWO Choriocarcinoma Placental Cell Line.	/pubmed/22276109	Vatish M, Tesfa L, Grammatopoulos D, Yamada E, Bastie CC, Pessin JE.	PLoS One. 2012;7(1):e29353. Epub 2012 Jan 19.	PLoS One. 2012	PubMed	citation	PMID:22276109	pubmed	22276109	create date:2012/01/26 | first author:Vatish M
Autocrine prostaglandin e(2) signaling promotes tumor cell survival and proliferation in childhood neuroblastoma.	/pubmed/22276108	Rasmuson A, Kock A, Fuskevåg OM, Kruspig B, Simón-Santamaría J, Gogvadze V, Johnsen JI, Kogner P, Sveinbjörnsson B.	PLoS One. 2012;7(1):e29331. Epub 2012 Jan 19.	PLoS One. 2012	PubMed	citation	PMID:22276108	pubmed	22276108	create date:2012/01/26 | first author:Rasmuson A
Comparative Genomics and Drug Resistance of a Geographic Variant of ST239 Methicillin-Resistant Staphylococcus aureus Emerged in Russia.	/pubmed/22276107	Yamamoto T, Takano T, Higuchi W, Iwao Y, Singur O, Reva I, Otsuka Y, Nakayashiki T, Mori H, Reva G, Kuznetsov V, Potapov V.	PLoS One. 2012;7(1):e29187. Epub 2012 Jan 19.	PLoS One. 2012	PubMed	citation	PMID:22276107	pubmed	22276107	create date:2012/01/26 | first author:Yamamoto T
BMI, Diet and Female Reproductive Factors as Risks for Thyroid Cancer: A Systematic Review.	/pubmed/22276106	Peterson E, De P, Nuttall R.	PLoS One. 2012;7(1):e29177. Epub 2012 Jan 19.	PLoS One. 2012	PubMed	citation	PMID:22276106	pubmed	22276106	create date:2012/01/26 | first author:Peterson E
Population-based incidence of typhoid Fever in an urban informal settlement and a rural area in kenya: implications for typhoid vaccine use in Africa.	/pubmed/22276105	Breiman RF, Cosmas L, Njuguna H, Audi A, Olack B, Ochieng JB, Wamola N, Bigogo GM, Awiti G, Tabu CW, Burke H, Williamson J, Oundo JO, Mintz ED, Feikin DR.	PLoS One. 2012;7(1):e29119. Epub 2012 Jan 19.	PLoS One. 2012	PubMed	citation	PMID:22276105	pubmed	22276105	create date:2012/01/26 | first author:Breiman RF
Whom and Where Are We Not Vaccinating? Coverage after the Introduction of a New Conjugate Vaccine against Group A Meningococcus in Niger in 2010.	/pubmed/22276104	Kim SH, Pezzoli L, Yacouba H, Coulibaly T, Djingarey MH, Perea WA, Wierzba TF.	PLoS One. 2012;7(1):e29116. Epub 2012 Jan 20.	PLoS One. 2012	PubMed	citation	PMID:22276104	pubmed	22276104	create date:2012/01/26 | first author:Kim SH
High-performance vision training improves batting statistics for university of cincinnati baseball players.	/pubmed/22276103	Clark JF, Ellis JK, Bench J, Khoury J, Graman P.	PLoS One. 2012;7(1):e29109. Epub 2012 Jan 19.	PLoS One. 2012	PubMed	citation	PMID:22276103	pubmed	22276103	create date:2012/01/26 | first author:Clark JF
Discovery and validation of molecular biomarkers for colorectal adenomas and cancer with application to blood testing.	/pubmed/22276102	Lapointe LC, Pedersen SK, Dunne R, Brown GS, Pimlott L, Gaur S, McEvoy A, Thomas M, Wattchow D, Molloy PL, Young GP.	PLoS One. 2012;7(1):e29059. Epub 2012 Jan 19.	PLoS One. 2012	PubMed	citation	PMID:22276102	pubmed	22276102	create date:2012/01/26 | first author:Lapointe LC
Python as a Federation Tool for GENESIS 3.0.	/pubmed/22276101	Cornelis H, Rodriguez AL, Coop AD, Bower JM.	PLoS One. 2012;7(1):e29018. Epub 2012 Jan 20.	PLoS One. 2012	PubMed	citation	PMID:22276101	pubmed	22276101	create date:2012/01/26 | first author:Cornelis H
Pathways between Primary Production and Fisheries Yields of Large Marine Ecosystems.	/pubmed/22276100	Friedland KD, Stock C, Drinkwater KF, Link JS, Leaf RT, Shank BV, Rose JM, Pilskaln CH, Fogarty MJ.	PLoS One. 2012;7(1):e28945. Epub 2012 Jan 20.	PLoS One. 2012	PubMed	citation	PMID:22276100	pubmed	22276100	create date:2012/01/26 | first author:Friedland KD
Networks of emotion concepts.	/pubmed/22276099	Toivonen R, Kivelä M, Saramäki J, Viinikainen M, Vanhatalo M, Sams M.	PLoS One. 2012;7(1):e28883. Epub 2012 Jan 20.	PLoS One. 2012	PubMed	citation	PMID:22276099	pubmed	22276099	create date:2012/01/26 | first author:Toivonen R
S100B Engages RAGE or bFGF/FGFR1 in Myoblasts Depending on Its Own Concentration and Myoblast Density. Implications for Muscle Regeneration.	/pubmed/22276098	Riuzzi F, Sorci G, Beccafico S, Donato R.	PLoS One. 2012;7(1):e28700. Epub 2012 Jan 20.	PLoS One. 2012	PubMed	citation	PMID:22276098	pubmed	22276098	create date:2012/01/26 | first author:Riuzzi F
Sequence specific motor performance gains after memory consolidation in children and adolescents.	/pubmed/22276097	Dorfberger S, Adi-Japha E, Karni A.	PLoS One. 2012;7(1):e28673. Epub 2012 Jan 19.	PLoS One. 2012	PubMed	citation	PMID:22276097	pubmed	22276097	create date:2012/01/26 | first author:Dorfberger S
Barcoding and border biosecurity: identifying cyprinid fishes in the aquarium trade.	/pubmed/22276096	Collins RA, Armstrong KF, Meier R, Yi Y, Brown SD, Cruickshank RH, Keeling S, Johnston C.	PLoS One. 2012;7(1):e28381. Epub 2012 Jan 20.	PLoS One. 2012	PubMed	citation	PMID:22276096	pubmed	22276096	create date:2012/01/26 | first author:Collins RA
First Detection of Leishmania major DNA in Sergentomyia (Spelaeomyia) darlingi from Cutaneous Leishmaniasis Foci in Mali.	/pubmed/22276095	Berdjane-Brouk Z, Koné AK, Djimdé AA, Charrel RN, Ravel C, Delaunay P, Del Giudice P, Diarra AZ, Doumbo S, Goita S, Thera MA, Depaquit J, Marty P, Doumbo OK, Izri A.	PLoS One. 2012;7(1):e28266. Epub 2012 Jan 20.	PLoS One. 2012	PubMed	citation	PMID:22276095	pubmed	22276095	create date:2012/01/26 | first author:Berdjane-Brouk Z
Measles IgG antibody index correlates with t2 lesion load on MRI in patients with early multiple sclerosis.	/pubmed/22276094	Rosche B, Laurent S, Conradi S, Hofmann J, Ruprecht K, Harms L.	PLoS One. 2012;7(1):e28094. Epub 2012 Jan 19.	PLoS One. 2012	PubMed	citation	PMID:22276094	pubmed	22276094	create date:2012/01/26 | first author:Rosche B
Early induction of oxidative stress in mouse model of Alzheimer disease with reduced mitochondrial superoxide dismutase activity.	/pubmed/22276093	Lee HP, Pancholi N, Esposito L, Previll LA, Wang X, Zhu X, Smith MA, Lee HG.	PLoS One. 2012;7(1):e28033. Epub 2012 Jan 19.	PLoS One. 2012	PubMed	citation	PMID:22276093	pubmed	22276093	create date:2012/01/26 | first author:Lee HP
Preoperative Proteinuria Is Associated with Long-Term Progression to Chronic Dialysis and Mortality after Coronary Artery Bypass Grafting Surgery.	/pubmed/22276092	Wu VC, Huang TM, Wu PC, Wang WJ, Chao CT, Yang SY, Shiao CC, Hu FC, Lai CF, Lin YF, Han YY, Chen YS, Hsu RB, Young GH, Wang SS, Tsai PR, Chen YM, Chao TT, Ko WJ, Wu KD; the NSARF Group.	PLoS One. 2012;7(1):e27687. Epub 2012 Jan 20.	PLoS One. 2012	PubMed	citation	PMID:22276092	pubmed	22276092	create date:2012/01/26 | first author:Wu VC
Correction: Human Cardiac Stem Cells Isolated from Atrial Appendages Stably Express c-kit.	/pubmed/22276091	He JQ, Vu DM, Hunt G, Chugh A, Bhatnagar A, Bolli R.	PLoS One. 2012;7(1). doi: 10.1371/annotation/c27e7ce5-699d-4df6-9fea-03e84852f1de. Epub 2012 Jan 19.	PLoS One. 2012	PubMed	citation	PMID:22276091	pubmed	22276091	create date:2012/01/26 | first author:He JQ
Correction: Human Cardiac Stem Cells Isolated from Atrial Appendages Stably Express c-kit.	/pubmed/22276090	He JQ, Vu DM, Hunt G, Chugh A, Bhatnagar A, Bolli R.	PLoS One. 2012;7(1). doi: 10.1371/annotation/4849ca99-22e5-4082-a8e0-5c675168ffc2. Epub 2012 Jan 19.	PLoS One. 2012	PubMed	citation	PMID:22276090	pubmed	22276090	create date:2012/01/26 | first author:He JQ
Correction: Human Cardiac Stem Cells Isolated from Atrial Appendages Stably Express c-kit.	/pubmed/22276089	He JQ, Vu DM, Hunt G, Chugh A, Bhatnagar A, Bolli R.	PLoS One. 2012;7(1). doi: 10.1371/annotation/e67c06d9-a4b3-4d6b-837c-456bb87999b0. Epub 2012 Jan 19.	PLoS One. 2012	PubMed	citation	PMID:22276089	pubmed	22276089	create date:2012/01/26 | first author:He JQ
Climate effects and feedback structure determining weed population dynamics in a long-term experiment.	/pubmed/22272362	Lima M, Navarrete L, González-Andujar JL.	PLoS One. 2012;7(1):e30569. Epub 2012 Jan 17.	PLoS One. 2012	PubMed	citation	PMID:22272362	pubmed	22272362	create date:2012/01/25 | first author:Lima M
A Functional NQO1 609C>T Polymorphism and Risk of Gastrointestinal Cancers: A Meta-Analysis.	/pubmed/22272361	Yu H, Liu H, Wang LE, Wei Q.	PLoS One. 2012;7(1):e30566. Epub 2012 Jan 17.	PLoS One. 2012	PubMed	citation	PMID:22272361	pubmed	22272361	create date:2012/01/25 | first author:Yu H
All is not loss: plant biodiversity in the anthropocene.	/pubmed/22272360	Ellis EC, Antill EC, Kreft H.	PLoS One. 2012;7(1):e30535. Epub 2012 Jan 17.	PLoS One. 2012	PubMed	citation	PMID:22272360	pubmed	22272360	create date:2012/01/25 | first author:Ellis EC
Human SCARB2-Mediated Entry and Endocytosis of EV71.	/pubmed/22272359	Lin YW, Lin HY, Tsou YL, Chitra E, Hsiao KN, Shao HY, Liu CC, Sia C, Chong P, Chow YH.	PLoS One. 2012;7(1):e30507. Epub 2012 Jan 17.	PLoS One. 2012	PubMed	citation	PMID:22272359	pubmed	22272359	create date:2012/01/25 | first author:Lin YW
Distribution of GABAergic interneurons and dopaminergic cells in the functional territories of the human striatum.	/pubmed/22272358	Bernácer J, Prensa L, Giménez-Amaya JM.	PLoS One. 2012;7(1):e30504. Epub 2012 Jan 17.	PLoS One. 2012	PubMed	citation	PMID:22272358	pubmed	22272358	create date:2012/01/25 | first author:Bernácer J
Perceived discrimination and self-rated health in South Korea: a nationally representative survey.	/pubmed/22272357	Kim SS, Williams DR.	PLoS One. 2012;7(1):e30501. Epub 2012 Jan 17.	PLoS One. 2012	PubMed	citation	PMID:22272357	pubmed	22272357	create date:2012/01/25 | first author:Kim SS
DNA barcoding of recently diverged species: relative performance of matching methods.	/pubmed/22272356	van Velzen R, Weitschek E, Felici G, Bakker FT.	PLoS One. 2012;7(1):e30490. Epub 2012 Jan 17.	PLoS One. 2012	PubMed	citation	PMID:22272356	pubmed	22272356	create date:2012/01/25 | first author:van Velzen R
Stress leads to contrasting effects on the levels of brain derived neurotrophic factor in the hippocampus and amygdala.	/pubmed/22272355	Lakshminarasimhan H, Chattarji S.	PLoS One. 2012;7(1):e30481. Epub 2012 Jan 17.	PLoS One. 2012	PubMed	citation	PMID:22272355	pubmed	22272355	create date:2012/01/25 | first author:Lakshminarasimhan H
The Conformational Transition Pathways of ATP-Binding Cassette Transporter BtuCD Revealed by Targeted Molecular Dynamics Simulation.	/pubmed/22272354	Weng J, Fan K, Wang W.	PLoS One. 2012;7(1):e30465. Epub 2012 Jan 17.	PLoS One. 2012	PubMed	citation	PMID:22272354	pubmed	22272354	create date:2012/01/25 | first author:Weng J
Is primatology an equal-opportunity discipline?	/pubmed/22272353	Addessi E, Borgi M, Palagi E.	PLoS One. 2012;7(1):e30458. Epub 2012 Jan 17.	PLoS One. 2012	PubMed	citation	PMID:22272353	pubmed	22272353	create date:2012/01/25 | first author:Addessi E
RhoE Is Regulated by Cyclic AMP and Promotes Fusion of Human BeWo Choriocarcinoma Cells.	/pubmed/22272352	Collett GP, Goh XF, Linton EA, Redman CW, Sargent IL.	PLoS One. 2012;7(1):e30453. Epub 2012 Jan 17.	PLoS One. 2012	PubMed	citation	PMID:22272352	pubmed	22272352	create date:2012/01/25 | first author:Collett GP
Alcohol Worsens Acute Lung Injury by Inhibiting Alveolar Sodium Transport through the Adenosine A1 Receptor.	/pubmed/22272351	Dada L, Gonzalez AR, Urich D, Soberanes S, Manghi TS, Chiarella SE, Chandel NS, Budinger GR, Mutlu GM.	PLoS One. 2012;7(1):e30448. Epub 2012 Jan 17.	PLoS One. 2012	PubMed	citation	PMID:22272351	pubmed	22272351	create date:2012/01/25 | first author:Dada L
The Translation Elongation Factor eEF-1Bβ1 Is Involved in Cell Wall Biosynthesis and Plant Development in Arabidopsis thaliana.	/pubmed/22272350	Hossain Z, Amyot L, McGarvey B, Gruber M, Jung J, Hannoufa A.	PLoS One. 2012;7(1):e30425. Epub 2012 Jan 17.	PLoS One. 2012	PubMed	citation	PMID:22272350	pubmed	22272350	create date:2012/01/25 | first author:Hossain Z
Considerable MHC diversity suggests that the functional extinction of baiji is not related to population genetic collapse.	/pubmed/22272349	Xu S, Ju J, Zhou X, Wang L, Zhou K, Yang G.	PLoS One. 2012;7(1):e30423. Epub 2012 Jan 17.	PLoS One. 2012	PubMed	citation	PMID:22272349	pubmed	22272349	create date:2012/01/25 | first author:Xu S
Isoform Diversity and Regulation in Peripheral and Central Neurons Revealed through RNA-Seq.	/pubmed/22272348	Lerch JK, Kuo F, Motti D, Morris R, Bixby JL, Lemmon VP.	PLoS One. 2012;7(1):e30417. Epub 2012 Jan 17.	PLoS One. 2012	PubMed	citation	PMID:22272348	pubmed	22272348	create date:2012/01/25 | first author:Lerch JK
Psychophysiology of False Memories in a Deese-Roediger-McDermott Paradigm with Visual Scenes.	/pubmed/22272347	Baioui A, Ambach W, Walter B, Vaitl D.	PLoS One. 2012;7(1):e30416. Epub 2012 Jan 17.	PLoS One. 2012	PubMed	citation	PMID:22272347	pubmed	22272347	create date:2012/01/25 | first author:Baioui A
Interleukin-1 receptor-associated kinase-3 is a key inhibitor of inflammation in obesity and metabolic syndrome.	/pubmed/22272346	Hulsmans M, Geeraert B, De Keyzer D, Mertens A, Lannoo M, Vanaudenaerde B, Hoylaerts M, Benhabilès N, Tsatsanis C, Mathieu C, Holvoet P.	PLoS One. 2012;7(1):e30414. Epub 2012 Jan 17.	PLoS One. 2012	PubMed	citation	PMID:22272346	pubmed	22272346	create date:2012/01/25 | first author:Hulsmans M
Prenatal Stress and Balance of the Child's Cardiac Autonomic Nervous System at Age 5-6 Years.	/pubmed/22272345	van Dijk AE, van Eijsden M, Stronks K, Gemke RJ, Vrijkotte TG.	PLoS One. 2012;7(1):e30413. Epub 2012 Jan 17.	PLoS One. 2012	PubMed	citation	PMID:22272345	pubmed	22272345	create date:2012/01/25 | first author:van Dijk AE
Title	URL	Description	Details	ShortDetails	Resource	Type	Identifiers	Db	EntrezUID	Properties
Soft coral sarcophyton (cnidaria: anthozoa: octocorallia) species diversity and chemotypes.	/pubmed/22272344	Aratake S, Tomura T, Saitoh S, Yokokura R, Kawanishi Y, Shinjo R, Reimer JD, Tanaka J, Maekawa H.	PLoS One. 2012;7(1):e30410. Epub 2012 Jan 17.	PLoS One. 2012	PubMed	citation	PMID:22272344	pubmed	22272344	create date:2012/01/25 | first author:Aratake S
The Role of EZH2 in the Regulation of the Activity of Matrix Metalloproteinases in Prostate Cancer Cells.	/pubmed/22272343	Shin YJ, Kim JH.	PLoS One. 2012;7(1):e30393. Epub 2012 Jan 17.	PLoS One. 2012	PubMed	citation	PMID:22272343	pubmed	22272343	create date:2012/01/25 | first author:Shin YJ
Male Attractiveness Is Influenced by UV Wavelengths in a Newt Species but Not in Its Close Relative.	/pubmed/22272342	Secondi J, Lepetz V, Théry M.	PLoS One. 2012;7(1):e30391. Epub 2012 Jan 17.	PLoS One. 2012	PubMed	citation	PMID:22272342	pubmed	22272342	create date:2012/01/25 | first author:Secondi J
Stepwise optimization of the procedure for assessment of circulating progenitor cells in patients with myocardial infarction.	/pubmed/22272341	Cui YX, Johnson T, Baumbach A, Reeves BC, Rogers CA, Angelini GD, Marsden D, Madeddu P.	PLoS One. 2012;7(1):e30389. Epub 2012 Jan 17.	PLoS One. 2012	PubMed	citation	PMID:22272341	pubmed	22272341	create date:2012/01/25 | first author:Cui YX
Physiological Effects of Superoxide Dismutase on Altered Visual Function of Retinal Ganglion Cells in db/db Mice.	/pubmed/22272340	Xiao C, He M, Nan Y, Zhang D, Chen B, Guan Y, Pu M.	PLoS One. 2012;7(1):e30343. Epub 2012 Jan 17.	PLoS One. 2012	PubMed	citation	PMID:22272340	pubmed	22272340	create date:2012/01/25 | first author:Xiao C
Multiplex detection and SNP genotyping in a single fluorescence channel.	/pubmed/22272339	Fu G, Miles A, Alphey L.	PLoS One. 2012;7(1):e30340. Epub 2012 Jan 17.	PLoS One. 2012	PubMed	citation	PMID:22272339	pubmed	22272339	create date:2012/01/25 | first author:Fu G
Factors Associated with Physician Agreement on Verbal Autopsy of over 11500 Injury Deaths in India.	/pubmed/22272338	Hsiao M, Morris SK, Bassani DG, Montgomery AL, Thakur JS, Jha P.	PLoS One. 2012;7(1):e30336. Epub 2012 Jan 17.	PLoS One. 2012	PubMed	citation	PMID:22272338	pubmed	22272338	create date:2012/01/25 | first author:Hsiao M
Sca-1 cardiosphere-derived cells are enriched for isl1-expressing cardiac precursors and improve cardiac function after myocardial injury.	/pubmed/22272337	Ye J, Boyle A, Shih H, Sievers RE, Zhang Y, Prasad M, Su H, Zhou Y, Grossman W, Bernstein HS, Yeghiazarians Y.	PLoS One. 2012;7(1):e30329. Epub 2012 Jan 17.	PLoS One. 2012	PubMed	citation	PMID:22272337	pubmed	22272337	create date:2012/01/25 | first author:Ye J
Uncovering suitable reference proteins for expression studies in human adipose tissue with relevance to obesity.	/pubmed/22272336	Pérez-Pérez R, López JA, García-Santos E, Camafeita E, Gómez-Serrano M, Ortega-Delgado FJ, Ricart W, Fernández-Real JM, Peral B.	PLoS One. 2012;7(1):e30326. Epub 2012 Jan 17.	PLoS One. 2012	PubMed	citation	PMID:22272336	pubmed	22272336	create date:2012/01/25 | first author:Pérez-Pérez R
Cell Walls of Saccharomyces cerevisiae Differentially Modulated Innate Immunity and Glucose Metabolism during Late Systemic Inflammation.	/pubmed/22272335	Baurhoo B, Ferket P, Ashwell CM, de Oliviera J, Zhao X.	PLoS One. 2012;7(1):e30323. Epub 2012 Jan 17.	PLoS One. 2012	PubMed	citation	PMID:22272335	pubmed	22272335	create date:2012/01/25 | first author:Baurhoo B
The weaker sex? The propensity for male-biased piglet mortality.	/pubmed/22272334	Baxter EM, Jarvis S, Palarea-Albaladejo J, Edwards SA.	PLoS One. 2012;7(1):e30318. Epub 2012 Jan 17.	PLoS One. 2012	PubMed	citation	PMID:22272334	pubmed	22272334	create date:2012/01/25 | first author:Baxter EM
Whole genomes of chandipura virus isolates and comparative analysis with other rhabdoviruses.	/pubmed/22272333	Cherian SS, Gunjikar RS, Banerjee A, Kumar S, Arankalle VA.	PLoS One. 2012;7(1):e30315. Epub 2012 Jan 17.	PLoS One. 2012	PubMed	citation	PMID:22272333	pubmed	22272333	create date:2012/01/25 | first author:Cherian SS
Tumour Suppressive Function and Modulation of Programmed Cell Death 4 (PDCD4) in Ovarian Cancer.	/pubmed/22272332	Wei N, Liu SS, Chan KK, Ngan HY.	PLoS One. 2012;7(1):e30311. Epub 2012 Jan 17.	PLoS One. 2012	PubMed	citation	PMID:22272332	pubmed	22272332	create date:2012/01/25 | first author:Wei N
Allosteric antagonism of insect odorant receptor ion channels.	/pubmed/22272331	Jones PL, Pask GM, Romaine IM, Taylor RW, Reid PR, Waterson AG, Sulikowski GA, Zwiebel LJ.	PLoS One. 2012;7(1):e30304. Epub 2012 Jan 17.	PLoS One. 2012	PubMed	citation	PMID:22272331	pubmed	22272331	create date:2012/01/25 | first author:Jones PL
Rapid sequencing of the bamboo mitochondrial genome using illumina technology and parallel episodic evolution of organelle genomes in grasses.	/pubmed/22272330	Ma PF, Guo ZH, Li DZ.	PLoS One. 2012;7(1):e30297. Epub 2012 Jan 17.	PLoS One. 2012	PubMed	citation	PMID:22272330	pubmed	22272330	create date:2012/01/25 | first author:Ma PF
Simultaneous Assessment of Asp Isomerization and Asn Deamidation in Recombinant Antibodies by LC-MS following Incubation at Elevated Temperatures.	/pubmed/22272329	Diepold K, Bomans K, Wiedmann M, Zimmermann B, Petzold A, Schlothauer T, Mueller R, Moritz B, Stracke JO, Mølhøj M, Reusch D, Bulau P.	PLoS One. 2012;7(1):e30295. Epub 2012 Jan 17.	PLoS One. 2012	PubMed	citation	PMID:22272329	pubmed	22272329	create date:2012/01/25 | first author:Diepold K
Wogonin Improves Histological and Functional Outcomes, and Reduces Activation of TLR4/NF-κB Signaling after Experimental Traumatic Brain Injury.	/pubmed/22272328	Chen CC, Hung TH, Wang YH, Lin CW, Wang PY, Lee CY, Chen SF.	PLoS One. 2012;7(1):e30294. Epub 2012 Jan 17.	PLoS One. 2012	PubMed	citation	PMID:22272328	pubmed	22272328	create date:2012/01/25 | first author:Chen CC
Serum Oxidative Stress-Induced Repression of Nrf2 and GSH Depletion: A Mechanism Potentially Involved in Endothelial Dysfunction of Young Smokers.	/pubmed/22272327	Fratta Pasini A, Albiero A, Stranieri C, Cominacini M, Pasini A, Mozzini C, Vallerio P, Cominacini L, Garbin U.	PLoS One. 2012;7(1):e30291. Epub 2012 Jan 17.	PLoS One. 2012	PubMed	citation	PMID:22272327	pubmed	22272327	create date:2012/01/25 | first author:Fratta Pasini A
Using GIS Mapping of the Extent of Nearshore Rocky Reefs to Estimate the Abundance and Reproductive Output of Important Fishery Species.	/pubmed/22272326	Claisse JT, Pondella DJ 2nd, Williams JP, Sadd J.	PLoS One. 2012;7(1):e30290. Epub 2012 Jan 17.	PLoS One. 2012	PubMed	citation	PMID:22272326	pubmed	22272326	create date:2012/01/25 | first author:Claisse JT
Accounting for alignment uncertainty in phylogenomics.	/pubmed/22272325	Wu M, Chatterji S, Eisen JA.	PLoS One. 2012;7(1):e30288. Epub 2012 Jan 17.	PLoS One. 2012	PubMed	citation	PMID:22272325	pubmed	22272325	create date:2012/01/25 | first author:Wu M
Opposite Effects of Mepyramine on JNJ 7777120-Induced Amelioration of Experimentally Induced Asthma in Mice in Sensitization and Provocation.	/pubmed/22272324	Beermann S, Glage S, Jonigk D, Seifert R, Neumann D.	PLoS One. 2012;7(1):e30285. Epub 2012 Jan 17.	PLoS One. 2012	PubMed	citation	PMID:22272324	pubmed	22272324	create date:2012/01/25 | first author:Beermann S
Are tuberculosis patients in a tertiary care hospital in hyderabad, India being managed according to national guidelines?	/pubmed/22272323	Kondapaka KK, Prasad SV, Satyanarayana S, Kandi S, Zachariah R, Harries AD, Nagaraja SB, Tetali S, Anchala R, Kannuri NK, Murthy K, Koppu D, Vangari L, Rao S.	PLoS One. 2012;7(1):e30281. Epub 2012 Jan 17.	PLoS One. 2012	PubMed	citation	PMID:22272323	pubmed	22272323	create date:2012/01/25 | first author:Kondapaka KK
Systematic Review and Meta-Analysis of the Efficacy and Safety of Existing TNF Blocking Agents in Treatment of Rheumatoid Arthritis.	/pubmed/22272322	Aaltonen KJ, Virkki LM, Malmivaara A, Konttinen YT, Nordström DC, Blom M.	PLoS One. 2012;7(1):e30275. Epub 2012 Jan 17.	PLoS One. 2012	PubMed	citation	PMID:22272322	pubmed	22272322	create date:2012/01/25 | first author:Aaltonen KJ
Host genetics and environmental factors regulate ecological succession of the mouse colon tissue-associated microbiota.	/pubmed/22272321	Smith P, Siddharth J, Pearson R, Holway N, Shaxted M, Butler M, Clark N, Jamontt J, Watson RP, Sanmugalingam D, Parkinson SJ.	PLoS One. 2012;7(1):e30273. Epub 2012 Jan 17.	PLoS One. 2012	PubMed	citation	PMID:22272321	pubmed	22272321	create date:2012/01/25 | first author:Smith P
Polymorphism in the Tyrosine Hydroxylase (TH) Gene Is Associated with Activity-Impulsivity in German Shepherd Dogs.	/pubmed/22272320	Kubinyi E, Vas J, Hejjas K, Ronai Z, Brúder I, Turcsán B, Sasvari-Szekely M, Miklósi A.	PLoS One. 2012;7(1):e30271. Epub 2012 Jan 17.	PLoS One. 2012	PubMed	citation	PMID:22272320	pubmed	22272320	create date:2012/01/25 | first author:Kubinyi E
In vivo near-infrared imaging of fibrin deposition in thromboembolic stroke in mice.	/pubmed/22272319	Zhang Y, Fan S, Yao Y, Ding J, Wang Y, Zhao Z, Liao L, Li P, Zang F, Teng GJ.	PLoS One. 2012;7(1):e30262. Epub 2012 Jan 17.	PLoS One. 2012	PubMed	citation	PMID:22272319	pubmed	22272319	create date:2012/01/25 | first author:Zhang Y
Hydroimidazolone modification of the conserved arg12 in small heat shock proteins: studies on the structure and chaperone function using mutant mimics.	/pubmed/22272318	Nagaraj RH, Panda AK, Shanthakumar S, Santhoshkumar P, Pasupuleti N, Wang B, Biswas A.	PLoS One. 2012;7(1):e30257. Epub 2012 Jan 17.	PLoS One. 2012	PubMed	citation	PMID:22272318	pubmed	22272318	create date:2012/01/25 | first author:Nagaraj RH
Loss of regulator of g protein signaling 5 exacerbates obesity, hepatic steatosis, inflammation and insulin resistance.	/pubmed/22272317	Deng W, Wang X, Xiao J, Chen K, Zhou H, Shen D, Li H, Tang Q.	PLoS One. 2012;7(1):e30256. Epub 2012 Jan 17.	PLoS One. 2012	PubMed	citation	PMID:22272317	pubmed	22272317	create date:2012/01/25 | first author:Deng W
Transfer of neuroplasticity from nucleus accumbens core to shell is required for cocaine reward.	/pubmed/22272316	Marie N, Canestrelli C, Noble F.	PLoS One. 2012;7(1):e30241. Epub 2012 Jan 17.	PLoS One. 2012	PubMed	citation	PMID:22272316	pubmed	22272316	create date:2012/01/25 | first author:Marie N
Analysis and practical guideline of constraint-based boolean method in genetic network inference.	/pubmed/22272315	Saithong T, Bumee S, Liamwirat C, Meechai A.	PLoS One. 2012;7(1):e30232. Epub 2012 Jan 17.	PLoS One. 2012	PubMed	citation	PMID:22272315	pubmed	22272315	create date:2012/01/25 | first author:Saithong T
Bridging consciousness and cognition in memory and perception: evidence for both state and strength processes.	/pubmed/22272314	Aly M, Yonelinas AP.	PLoS One. 2012;7(1):e30231. Epub 2012 Jan 17.	PLoS One. 2012	PubMed	citation	PMID:22272314	pubmed	22272314	create date:2012/01/25 | first author:Aly M
Deducing the temporal order of cofactor function in ligand-regulated gene transcription: theory and experimental verification.	/pubmed/22272313	Dougherty EJ, Guo C, Simons SS Jr, Chow CC.	PLoS One. 2012;7(1):e30225. Epub 2012 Jan 17.	PLoS One. 2012	PubMed	citation	PMID:22272313	pubmed	22272313	create date:2012/01/25 | first author:Dougherty EJ
Structural Characterization of a Novel Chlamydia pneumoniae Type III Secretion-Associated Protein, Cpn0803.	/pubmed/22272312	Stone CB, Sugiman-Marangos S, Bulir DC, Clayden RC, Leighton TL, Slootstra JW, Junop MS, Mahony JB.	PLoS One. 2012;7(1):e30220. Epub 2012 Jan 17.	PLoS One. 2012	PubMed	citation	PMID:22272312	pubmed	22272312	create date:2012/01/25 | first author:Stone CB
A comparison of portable ultrasound and fully-equipped clinical ultrasound unit in the thyroid size measurement of the indo-pacific bottlenose dolphin.	/pubmed/22272311	Kot BC, Ying MT, Brook FM.	PLoS One. 2012;7(1):e30218. Epub 2012 Jan 17.	PLoS One. 2012	PubMed	citation	PMID:22272311	pubmed	22272311	create date:2012/01/25 | first author:Kot BC
A MusD Retrotransposon Insertion in the Mouse Slc6a5 Gene Causes Alterations in Neuromuscular Junction Maturation and Behavioral Phenotypes.	/pubmed/22272310	Bogdanik LP, Chapman HD, Miers KE, Serreze DV, Burgess RW.	PLoS One. 2012;7(1):e30217. Epub 2012 Jan 17.	PLoS One. 2012	PubMed	citation	PMID:22272310	pubmed	22272310	create date:2012/01/25 | first author:Bogdanik LP
α-Adducin Gly460Trp Gene Mutation and Essential Hypertension in a Chinese Population: A Meta-Analysis including 10960 Subjects.	/pubmed/22272309	Li YY.	PLoS One. 2012;7(1):e30214. Epub 2012 Jan 17.	PLoS One. 2012	PubMed	citation	PMID:22272309	pubmed	22272309	create date:2012/01/25 | first author:Li YY
Diversity of Plasmodium falciparum Chloroquine Resistance Transporter (pfcrt) Exon 2 Haplotypes in the Pacific from 1959 to 1979.	/pubmed/22272308	Chan CW, Spathis R, Reiff DM, McGrath SE, Garruto RM, Lum JK.	PLoS One. 2012;7(1):e30213. Epub 2012 Jan 17.	PLoS One. 2012	PubMed	citation	PMID:22272308	pubmed	22272308	create date:2012/01/25 | first author:Chan CW
Homology and architecture of the caudal basket of pachycephalosauria (dinosauria: ornithischia): the first occurrence of myorhabdoi in tetrapoda.	/pubmed/22272307	Brown CM, Russell AP.	PLoS One. 2012;7(1):e30212. Epub 2012 Jan 17.	PLoS One. 2012	PubMed	citation	PMID:22272307	pubmed	22272307	create date:2012/01/25 | first author:Brown CM
Right Atrial Pressure Affects the Interaction between Lung Mechanics and Right Ventricular Function in Spontaneously Breathing COPD Patients.	/pubmed/22272306	Boerrigter B, Trip P, Bogaard HJ, Groepenhoff H, Oosterveer F, Westerhof N, Vonk Noordegraaf A.	PLoS One. 2012;7(1):e30208. Epub 2012 Jan 17.	PLoS One. 2012	PubMed	citation	PMID:22272306	pubmed	22272306	create date:2012/01/25 | first author:Boerrigter B
Retinal expression of wnt-pathway mediated genes in low-density lipoprotein receptor-related protein 5 (lrp5) knockout mice.	/pubmed/22272305	Chen J, Stahl A, Krah NM, Seaward MR, Joyal JS, Juan AM, Hatton CJ, Aderman CM, Dennison RJ, Willett KL, Sapieha P, Smith LE.	PLoS One. 2012;7(1):e30203. Epub 2012 Jan 17.	PLoS One. 2012	PubMed	citation	PMID:22272305	pubmed	22272305	create date:2012/01/25 | first author:Chen J
Reactive oxygen species stimulate insulin secretion in rat pancreatic islets: studies using mono-oleoyl-glycerol.	/pubmed/22272304	Saadeh M, Ferrante TC, Kane A, Shirihai O, Corkey BE, Deeney JT.	PLoS One. 2012;7(1):e30200. Epub 2012 Jan 17.	PLoS One. 2012	PubMed	citation	PMID:22272304	pubmed	22272304	create date:2012/01/25 | first author:Saadeh M
Comparison of patient and surgeon expectations of total hip arthroplasty.	/pubmed/22272303	Jourdan C, Poiraudeau S, Descamps S, Nizard R, Hamadouche M, Anract P, Boisgard S, Galvin M, Ravaud P.	PLoS One. 2012;7(1):e30195. Epub 2012 Jan 17.	PLoS One. 2012	PubMed	citation	PMID:22272303	pubmed	22272303	create date:2012/01/25 | first author:Jourdan C
Strategies for treating latent multiple-drug resistant tuberculosis: a decision analysis.	/pubmed/22272302	Holland DP, Sanders GD, Hamilton CD, Stout JE.	PLoS One. 2012;7(1):e30194. Epub 2012 Jan 17.	PLoS One. 2012	PubMed	citation	PMID:22272302	pubmed	22272302	create date:2012/01/25 | first author:Holland DP
Dominant-negative androgen receptor inhibition of intracrine androgen-dependent growth of castration-recurrent prostate cancer.	/pubmed/22272301	Titus MA, Zeithaml B, Kantor B, Li X, Haack K, Moore DT, Wilson EM, Mohler JL, Kafri T.	PLoS One. 2012;7(1):e30192. Epub 2012 Jan 17.	PLoS One. 2012	PubMed	citation	PMID:22272301	pubmed	22272301	create date:2012/01/25 | first author:Titus MA
The werner syndrome protein is distinguished from the bloom syndrome protein by its capacity to tightly bind diverse DNA structures.	/pubmed/22272300	Kamath-Loeb A, Loeb LA, Fry M.	PLoS One. 2012;7(1):e30189. Epub 2012 Jan 17.	PLoS One. 2012	PubMed	citation	PMID:22272300	pubmed	22272300	create date:2012/01/25 | first author:Kamath-Loeb A
The Mycobacterial LysR-Type Regulator OxyS Responds to Oxidative Stress and Negatively Regulates Expression of the Catalase-Peroxidase Gene.	/pubmed/22272299	Li Y, He ZG.	PLoS One. 2012;7(1):e30186. Epub 2012 Jan 17.	PLoS One. 2012	PubMed	citation	PMID:22272299	pubmed	22272299	create date:2012/01/25 | first author:Li Y
Comparative analysis of the subventricular zone in rat, ferret and macaque: evidence for an outer subventricular zone in rodents.	/pubmed/22272298	Martínez-Cerdeño V, Cunningham CL, Camacho J, Antczak JL, Prakash AN, Cziep ME, Walker AI, Noctor SC.	PLoS One. 2012;7(1):e30178. Epub 2012 Jan 17.	PLoS One. 2012	PubMed	citation	PMID:22272298	pubmed	22272298	create date:2012/01/25 | first author:Martínez-Cerdeño V
Erythrocyte Inosine Triphosphatase Activity Is Decreased in HIV-Seropositive Individuals.	/pubmed/22272297	Bierau J, Bakker JA, Schippers JA, Grashorn JA, Lindhout M, Lowe SH, Paulussen AD, Verbon A.	PLoS One. 2012;7(1):e30175. Epub 2012 Jan 17.	PLoS One. 2012	PubMed	citation	PMID:22272297	pubmed	22272297	create date:2012/01/25 | first author:Bierau J
Predation on an upper trophic marine predator, the steller sea lion: evaluating high juvenile mortality in a density dependent conceptual framework.	/pubmed/22272296	Horning M, Mellish JA.	PLoS One. 2012;7(1):e30173. Epub 2012 Jan 17.	PLoS One. 2012	PubMed	citation	PMID:22272296	pubmed	22272296	create date:2012/01/25 | first author:Horning M
Remarkable Reduction of MAP2 in the Brains of Scrapie-Infected Rodents and Human Prion Disease Possibly Correlated with the Increase of Calpain.	/pubmed/22272295	Guo Y, Gong HS, Zhang J, Xie WL, Tian C, Chen C, Shi Q, Wang SB, Xu Y, Zhang BY, Dong XP.	PLoS One. 2012;7(1):e30163. Epub 2012 Jan 17.	PLoS One. 2012	PubMed	citation	PMID:22272295	pubmed	22272295	create date:2012/01/25 | first author:Guo Y
Title	URL	Description	Details	ShortDetails	Resource	Type	Identifiers	Db	EntrezUID	Properties
Mesoscale eddies are oases for higher trophic marine life.	/pubmed/22272294	Godø OR, Samuelsen A, Macaulay GJ, Patel R, Hjøllo SS, Horne J, Kaartvedt S, Johannessen JA.	PLoS One. 2012;7(1):e30161. Epub 2012 Jan 17.	PLoS One. 2012	PubMed	citation	PMID:22272294	pubmed	22272294	create date:2012/01/25 | first author:Godø OR
Gene properties and chromatin state influence the accumulation of transposable elements in genes.	/pubmed/22272293	Zhang Y, Mager DL.	PLoS One. 2012;7(1):e30158. Epub 2012 Jan 17.	PLoS One. 2012	PubMed	citation	PMID:22272293	pubmed	22272293	create date:2012/01/25 | first author:Zhang Y
Contribution of early detection and adjuvant treatments to breast cancer mortality reduction in catalonia, Spain.	/pubmed/22272292	Vilaprinyo E, Puig T, Rue M.	PLoS One. 2012;7(1):e30157. Epub 2012 Jan 17.	PLoS One. 2012	PubMed	citation	PMID:22272292	pubmed	22272292	create date:2012/01/25 | first author:Vilaprinyo E
Encoding odorant identity by spiking packets of rate-invariant neurons in awake mice.	/pubmed/22272291	Gschwend O, Beroud J, Carleton A.	PLoS One. 2012;7(1):e30155. Epub 2012 Jan 17.	PLoS One. 2012	PubMed	citation	PMID:22272291	pubmed	22272291	create date:2012/01/25 | first author:Gschwend O
Cadm1-expressing synapses on purkinje cell dendrites are involved in mouse ultrasonic vocalization activity.	/pubmed/22272290	Fujita E, Tanabe Y, Imhof BA, Momoi MY, Momoi T.	PLoS One. 2012;7(1):e30151. Epub 2012 Jan 17.	PLoS One. 2012	PubMed	citation	PMID:22272290	pubmed	22272290	create date:2012/01/25 | first author:Fujita E
The Mechanism of Antifungal Action of Essential Oil from Dill (Anethum graveolens L.) on Aspergillus flavus.	/pubmed/22272289	Tian J, Ban X, Zeng H, He J, Chen Y, Wang Y.	PLoS One. 2012;7(1):e30147. Epub 2012 Jan 17.	PLoS One. 2012	PubMed	citation	PMID:22272289	pubmed	22272289	create date:2012/01/25 | first author:Tian J
Enhanced migratory waterfowl distribution modeling by inclusion of depth to water table data.	/pubmed/22272288	Kreakie BJ, Fan Y, Keitt TH.	PLoS One. 2012;7(1):e30142. Epub 2012 Jan 17.	PLoS One. 2012	PubMed	citation	PMID:22272288	pubmed	22272288	create date:2012/01/25 | first author:Kreakie BJ
On dorsal prothoracic appendages in treehoppers (hemiptera: membracidae) and the nature of morphological evidence.	/pubmed/22272287	Mikó I, Friedrich F, Yoder MJ, Hines HM, Deitz LL, Bertone MA, Seltmann KC, Wallace MS, Deans AR.	PLoS One. 2012;7(1):e30137. Epub 2012 Jan 17.	PLoS One. 2012	PubMed	citation	PMID:22272287	pubmed	22272287	create date:2012/01/25 | first author:Mikó I
Three-dimensional stochastic off-lattice model of binding chemistry in crowded environments.	/pubmed/22272286	Lee B, Leduc PR, Schwartz R.	PLoS One. 2012;7(1):e30131. Epub 2012 Jan 17.	PLoS One. 2012	PubMed	citation	PMID:22272286	pubmed	22272286	create date:2012/01/25 | first author:Lee B
The Scaffolding Protein Dlg1 Is a Negative Regulator of Cell-Free Virus Infectivity but Not of Cell-to-Cell HIV-1 Transmission in T Cells.	/pubmed/22272285	Nzounza P, Chazal M, Guedj C, Schmitt A, Massé JM, Randriamampita C, Pique C, Ramirez BC.	PLoS One. 2012;7(1):e30130. Epub 2012 Jan 17.	PLoS One. 2012	PubMed	citation	PMID:22272285	pubmed	22272285	create date:2012/01/25 | first author:Nzounza P
Cardiac-specific expression of the tetracycline transactivator confers increased heart function and survival following ischemia reperfusion injury.	/pubmed/22272284	Elsherif L, Wang X, Grachoff M, Wolska BM, Geenen DL, O'Bryan JP.	PLoS One. 2012;7(1):e30129. Epub 2012 Jan 17.	PLoS One. 2012	PubMed	citation	PMID:22272284	pubmed	22272284	create date:2012/01/25 | first author:Elsherif L
Gibberellin and Auxin Influence the Diurnal Transcription Pattern of Photoreceptor Genes via CRY1a in Tomato.	/pubmed/22272283	Facella P, Daddiego L, Giuliano G, Perrotta G.	PLoS One. 2012;7(1):e30121. Epub 2012 Jan 17.	PLoS One. 2012	PubMed	citation	PMID:22272283	pubmed	22272283	create date:2012/01/25 | first author:Facella P
Identification and analysis of the active phytochemicals from the anti-cancer botanical extract bezielle.	/pubmed/22272282	Chen V, Staub RE, Baggett S, Chimmani R, Tagliaferri M, Cohen I, Shtivelman E.	PLoS One. 2012;7(1):e30107. Epub 2012 Jan 17.	PLoS One. 2012	PubMed	citation	PMID:22272282	pubmed	22272282	create date:2012/01/25 | first author:Chen V
Islands containing slowly hydrolyzable GTP analogs promote microtubule rescues.	/pubmed/22272281	Tropini C, Roth EA, Zanic M, Gardner MK, Howard J.	PLoS One. 2012;7(1):e30103. Epub 2012 Jan 17.	PLoS One. 2012	PubMed	citation	PMID:22272281	pubmed	22272281	create date:2012/01/25 | first author:Tropini C
T-Cell Responses to the DBLα-Tag, a Short Semi-Conserved Region of the Plasmodium falciparum Membrane Erythrocyte Protein 1.	/pubmed/22272280	Gitau EN, Tuju J, Stevenson L, Kimani E, Karanja H, Marsh K, Bull PC, Urban BC.	PLoS One. 2012;7(1):e30095. Epub 2012 Jan 17.	PLoS One. 2012	PubMed	citation	PMID:22272280	pubmed	22272280	create date:2012/01/25 | first author:Gitau EN
Circadian patterns of wikipedia editorial activity: a demographic analysis.	/pubmed/22272279	Yasseri T, Sumi R, Kertész J.	PLoS One. 2012;7(1):e30091. Epub 2012 Jan 17.	PLoS One. 2012	PubMed	citation	PMID:22272279	pubmed	22272279	create date:2012/01/25 | first author:Yasseri T
Efflux protein expression in human stem cell-derived retinal pigment epithelial cells.	/pubmed/22272278	Juuti-Uusitalo K, Vaajasaari H, Ryhänen T, Narkilahti S, Suuronen R, Mannermaa E, Kaarniranta K, Skottman H.	PLoS One. 2012;7(1):e30089. Epub 2012 Jan 17.	PLoS One. 2012	PubMed	citation	PMID:22272278	pubmed	22272278	create date:2012/01/25 | first author:Juuti-Uusitalo K
Stabilisation of the Fc Fragment of Human IgG1 by Engineered Intradomain Disulfide Bonds.	/pubmed/22272277	Wozniak-Knopp G, Stadlmann J, Rüker F.	PLoS One. 2012;7(1):e30083. Epub 2012 Jan 17.	PLoS One. 2012	PubMed	citation	PMID:22272277	pubmed	22272277	create date:2012/01/25 | first author:Wozniak-Knopp G
Biapenem Inactivation by B2 Metallo β-Lactamases: Energy Landscape of the Post-Hydrolysis Reactions.	/pubmed/22272276	Gatti DL.	PLoS One. 2012;7(1):e30079. Epub 2012 Jan 12.	PLoS One. 2012	PubMed	citation	PMID:22272276	pubmed	22272276	create date:2012/01/25 | first author:Gatti DL
LIPH Expression in Skin and Hair Follicles of Normal Coat and Rex Rabbits.	/pubmed/22272275	Diribarne M, Mata X, Rivière J, Bouet S, Vaiman A, Chapuis J, Reine F, Fleurot R, Auvinet G, Deretz S, Allain D, Schibler L, Cribiu EP, Guérin G.	PLoS One. 2012;7(1):e30073. Epub 2012 Jan 17.	PLoS One. 2012	PubMed	citation	PMID:22272275	pubmed	22272275	create date:2012/01/25 | first author:Diribarne M
AFM-Detected Apoptotic Changes in Morphology and Biophysical Property Caused by Paclitaxel in Ishikawa and HeLa Cells.	/pubmed/22272274	Kim KS, Cho CH, Park EK, Jung MH, Yoon KS, Park HK.	PLoS One. 2012;7(1):e30066. Epub 2012 Jan 17.	PLoS One. 2012	PubMed	citation	PMID:22272274	pubmed	22272274	create date:2012/01/25 | first author:Kim KS
The Braincase of the Basal Sauropod Dinosaur Spinophorosaurus and 3D Reconstructions of the Cranial Endocast and Inner Ear.	/pubmed/22272273	Knoll F, Witmer LM, Ortega F, Ridgely RC, Schwarz-Wings D.	PLoS One. 2012;7(1):e30060. Epub 2012 Jan 17.	PLoS One. 2012	PubMed	citation	PMID:22272273	pubmed	22272273	create date:2012/01/25 | first author:Knoll F
Molecular dynamics studies of the nucleoprotein of influenza a virus: role of the protein flexibility in RNA binding.	/pubmed/22272272	Tarus B, Chevalier C, Richard CA, Delmas B, Di Primo C, Slama-Schwok A.	PLoS One. 2012;7(1):e30038. Epub 2012 Jan 17.	PLoS One. 2012	PubMed	citation	PMID:22272272	pubmed	22272272	create date:2012/01/25 | first author:Tarus B
Evolution of the Primate APOBEC3A Cytidine Deaminase Gene and Identification of Related Coding Regions.	/pubmed/22272271	Henry M, Terzian C, Peeters M, Wain-Hobson S, Vartanian JP.	PLoS One. 2012;7(1):e30036. Epub 2012 Jan 17.	PLoS One. 2012	PubMed	citation	PMID:22272271	pubmed	22272271	create date:2012/01/25 | first author:Henry M
MicroRNA-221 Modulates RSV Replication in Human Bronchial Epithelium by Targeting NGF Expression.	/pubmed/22272270	Othumpangat S, Walton C, Piedimonte G.	PLoS One. 2012;7(1):e30030. Epub 2012 Jan 17.	PLoS One. 2012	PubMed	citation	PMID:22272270	pubmed	22272270	create date:2012/01/25 | first author:Othumpangat S
Fluoxetine counteracts the cognitive and cellular effects of 5-Fluorouracil in the rat hippocampus by a mechanism of prevention rather than recovery.	/pubmed/22272269	Lyons L, Elbeltagy M, Bennett G, Wigmore P.	PLoS One. 2012;7(1):e30010. Epub 2012 Jan 17.	PLoS One. 2012	PubMed	citation	PMID:22272269	pubmed	22272269	create date:2012/01/25 | first author:Lyons L
Effects of mountain pine beetle on fuels and expected fire behavior in lodgepole pine forests, colorado, USA.	/pubmed/22272268	Schoennagel T, Veblen TT, Negron JF, Smith JM.	PLoS One. 2012;7(1):e30002. Epub 2012 Jan 17.	PLoS One. 2012	PubMed	citation	PMID:22272268	pubmed	22272268	create date:2012/01/25 | first author:Schoennagel T
Site-Directed Mutations and the Polymorphic Variant Ala160Thr in the Human Thromboxane Receptor Uncover a Structural Role for Transmembrane Helix 4.	/pubmed/22272267	Chakraborty R, Pydi SP, Gleim S, Dakshinamurti S, Hwa J, Chelikani P.	PLoS One. 2012;7(1):e29996. Epub 2012 Jan 17.	PLoS One. 2012	PubMed	citation	PMID:22272267	pubmed	22272267	create date:2012/01/25 | first author:Chakraborty R
PGC-1α Induces Mitochondrial and Myokine Transcriptional Programs and Lipid Droplet and Glycogen Accumulation in Cultured Human Skeletal Muscle Cells.	/pubmed/22272266	Mormeneo E, Jimenez-Mallebrera C, Palomer X, De Nigris V, Vázquez-Carrera M, Orozco A, Nascimento A, Colomer J, Lerín C, Gómez-Foix AM.	PLoS One. 2012;7(1):e29985. Epub 2012 Jan 17.	PLoS One. 2012	PubMed	citation	PMID:22272266	pubmed	22272266	create date:2012/01/25 | first author:Mormeneo E
Iron availability increases the pathogenic potential of salmonella typhimurium and other enteric pathogens at the intestinal epithelial interface.	/pubmed/22272265	Kortman GA, Boleij A, Swinkels DW, Tjalsma H.	PLoS One. 2012;7(1):e29968. Epub 2012 Jan 17.	PLoS One. 2012	PubMed	citation	PMID:22272265	pubmed	22272265	create date:2012/01/25 | first author:Kortman GA
TWIST1 a New Determinant of Epithelial to Mesenchymal Transition in EGFR Mutated Lung Adenocarcinoma.	/pubmed/22272264	Pallier K, Cessot A, Côté JF, Just PA, Cazes A, Fabre E, Danel C, Riquet M, Devouassoux-Shisheboran M, Ansieau S, Puisieux A, Laurent-Puig P, Blons H.	PLoS One. 2012;7(1):e29954. Epub 2012 Jan 17.	PLoS One. 2012	PubMed	citation	PMID:22272264	pubmed	22272264	create date:2012/01/25 | first author:Pallier K
FRET-Based Detection of M(1) Muscarinic Acetylcholine Receptor Activation by Orthosteric and Allosteric Agonists.	/pubmed/22272263	Markovic D, Holdich J, Al-Sabah S, Mistry R, Krasel C, Mahaut-Smith MP, Challiss RA.	PLoS One. 2012;7(1):e29946. Epub 2012 Jan 17.	PLoS One. 2012	PubMed	citation	PMID:22272263	pubmed	22272263	create date:2012/01/25 | first author:Markovic D
Addressing Women's Non-Maternal Healthcare Financing in Developing Countries: What Can We Learn from the Experiences of Rural Indian Women?	/pubmed/22272262	Gopalan SS, Durairaj V.	PLoS One. 2012;7(1):e29936. Epub 2012 Jan 17.	PLoS One. 2012	PubMed	citation	PMID:22272262	pubmed	22272262	create date:2012/01/25 | first author:Gopalan SS
Preservation of mouse sperm by convective drying and storing in 3-o-methyl-d-glucose.	/pubmed/22272261	Liu J, Lee GY, Lawitts JA, Toner M, Biggers JD.	PLoS One. 2012;7(1):e29924. Epub 2012 Jan 17.	PLoS One. 2012	PubMed	citation	PMID:22272261	pubmed	22272261	create date:2012/01/25 | first author:Liu J
Preservation of auditory p300-like potentials in cortical deafness.	/pubmed/22272260	Cavinato M, Rigon J, Volpato C, Semenza C, Piccione F.	PLoS One. 2012;7(1):e29909. Epub 2012 Jan 17.	PLoS One. 2012	PubMed	citation	PMID:22272260	pubmed	22272260	create date:2012/01/25 | first author:Cavinato M
Manifold learning for human population structure studies.	/pubmed/22272259	Siu H, Jin L, Xiong M.	PLoS One. 2012;7(1):e29901. Epub 2012 Jan 17.	PLoS One. 2012	PubMed	citation	PMID:22272259	pubmed	22272259	create date:2012/01/25 | first author:Siu H
Anti-IL-2 Treatment Impairs the Expansion of T(reg) Cell Population during Acute Malaria and Enhances the Th1 Cell Response at the Chronic Disease.	/pubmed/22272258	Zago CA, Bortoluci KR, Sardinha LR, Pretel FD, Castillo-Méndez SI, Freitas do Rosário AP, Hiyane MI, Muxel SM, Rodriguez-Málaga SM, Abrahamsohn IA, Alvarez JM, D'Império Lima MR.	PLoS One. 2012;7(1):e29894. Epub 2012 Jan 17.	PLoS One. 2012	PubMed	citation	PMID:22272258	pubmed	22272258	create date:2012/01/25 | first author:Zago CA
HERC6 Is the Main E3 Ligase for Global ISG15 Conjugation in Mouse Cells.	/pubmed/22272257	Oudshoorn D, van Boheemen S, Sánchez-Aparicio MT, Rajsbaum R, García-Sastre A, Versteeg GA.	PLoS One. 2012;7(1):e29870. Epub 2012 Jan 17.	PLoS One. 2012	PubMed	citation	PMID:22272257	pubmed	22272257	create date:2012/01/25 | first author:Oudshoorn D
Continuous and long-term volume measurements with a commercial coulter counter.	/pubmed/22272256	Bryan AK, Engler A, Gulati A, Manalis SR.	PLoS One. 2012;7(1):e29866. Epub 2012 Jan 17.	PLoS One. 2012	PubMed	citation	PMID:22272256	pubmed	22272256	create date:2012/01/25 | first author:Bryan AK
Interaction between Long-Term Potentiation and Depression in CA1 Synapses: Temporal Constrains, Functional Compartmentalization and Protein Synthesis.	/pubmed/22272255	Pavlowsky A, Alarcon JM.	PLoS One. 2012;7(1):e29865. Epub 2012 Jan 17.	PLoS One. 2012	PubMed	citation	PMID:22272255	pubmed	22272255	create date:2012/01/25 | first author:Pavlowsky A
High throughput screening for small molecule therapy for Gaucher disease using patient tissue as the source of mutant glucocerebrosidase.	/pubmed/22272254	Goldin E, Zheng W, Motabar O, Southall N, Choi JH, Marugan J, Austin CP, Sidransky E.	PLoS One. 2012;7(1):e29861. Epub 2012 Jan 17.	PLoS One. 2012	PubMed	citation	PMID:22272254	pubmed	22272254	create date:2012/01/25 | first author:Goldin E
The location and nature of general anesthetic binding sites on the active conformation of firefly luciferase; a time resolved photolabeling study.	/pubmed/22272253	Shanmugasundararaj S, Lehle S, Yamodo HI, Husain SS, Tseng C, Nguyen K, Addona GH, Miller KW.	PLoS One. 2012;7(1):e29854. Epub 2012 Jan 17.	PLoS One. 2012	PubMed	citation	PMID:22272253	pubmed	22272253	create date:2012/01/25 | first author:Shanmugasundararaj S
LipidXplorer: A Software for Consensual Cross-Platform Lipidomics.	/pubmed/22272252	Herzog R, Schuhmann K, Schwudke D, Sampaio JL, Bornstein SR, Schroeder M, Shevchenko A.	PLoS One. 2012;7(1):e29851. Epub 2012 Jan 17.	PLoS One. 2012	PubMed	citation	PMID:22272252	pubmed	22272252	create date:2012/01/25 | first author:Herzog R
The 24-h Energy Intake of Obese Adolescents Is Spontaneously Reduced after Intensive Exercise: A Randomized Controlled Trial in Calorimetric Chambers.	/pubmed/22272251	Thivel D, Isacco L, Montaurier C, Boirie Y, Duché P, Morio B.	PLoS One. 2012;7(1):e29840. Epub 2012 Jan 17.	PLoS One. 2012	PubMed	citation	PMID:22272251	pubmed	22272251	create date:2012/01/25 | first author:Thivel D
Activation of Eosinophils Interacting with Dermal Fibroblasts by Pruritogenic Cytokine IL-31 and Alarmin IL-33: Implications in Atopic Dermatitis.	/pubmed/22272250	Wong CK, Leung KM, Qiu HN, Chow JY, Choi AO, Lam CW.	PLoS One. 2012;7(1):e29815. Epub 2012 Jan 17.	PLoS One. 2012	PubMed	citation	PMID:22272250	pubmed	22272250	create date:2012/01/25 | first author:Wong CK
HspB2/Myotonic Dystrophy Protein Kinase Binding Protein (MKBP) as a Novel Molecular Chaperone: Structural and Functional Aspects.	/pubmed/22272249	Prabhu S, Raman B, Ramakrishna T, Rao ChM.	PLoS One. 2012;7(1):e29810. Epub 2012 Jan 17.	PLoS One. 2012	PubMed	citation	PMID:22272249	pubmed	22272249	create date:2012/01/25 | first author:Prabhu S
Phase I evaluation of intravenous ascorbic Acid in combination with gemcitabine and erlotinib in patients with metastatic pancreatic cancer.	/pubmed/22272248	Monti DA, Mitchell E, Bazzan AJ, Littman S, Zabrecky G, Yeo CJ, Pillai MV, Newberg AB, Deshmukh S, Levine M.	PLoS One. 2012;7(1):e29794. Epub 2012 Jan 17.	PLoS One. 2012	PubMed	citation	PMID:22272248	pubmed	22272248	create date:2012/01/25 | first author:Monti DA
Impairments of social motor coordination in schizophrenia.	/pubmed/22272247	Varlet M, Marin L, Raffard S, Schmidt RC, Capdevielle D, Boulenger JP, Del-Monte J, Bardy BG.	PLoS One. 2012;7(1):e29772. Epub 2012 Jan 17.	PLoS One. 2012	PubMed	citation	PMID:22272247	pubmed	22272247	create date:2012/01/25 | first author:Varlet M
Swarming behavior in plant roots.	/pubmed/22272246	Ciszak M, Comparini D, Mazzolai B, Baluska F, Arecchi FT, Vicsek T, Mancuso S.	PLoS One. 2012;7(1):e29759. Epub 2012 Jan 17.	PLoS One. 2012	PubMed	citation	PMID:22272246	pubmed	22272246	create date:2012/01/25 | first author:Ciszak M
Kinesin light chain 1 suppression impairs human embryonic stem cell neural differentiation and amyloid precursor protein metabolism.	/pubmed/22272245	Killian RL, Flippin JD, Herrera CM, Almenar-Queralt A, Goldstein LS.	PLoS One. 2012;7(1):e29755. Epub 2012 Jan 17.	PLoS One. 2012	PubMed	citation	PMID:22272245	pubmed	22272245	create date:2012/01/25 | first author:Killian RL
Title	URL	Description	Details	ShortDetails	Resource	Type	Identifiers	Db	EntrezUID	Properties
Aggressiveness Overcomes Body-Size Effects in Fights Staged between Invasive and Native Fish Species with Overlapping Niches.	/pubmed/22272244	Sanches FH, Miyai CA, Costa TM, Christofoletti RA, Volpato GL, Barreto RE.	PLoS One. 2012;7(1):e29746. Epub 2012 Jan 17.	PLoS One. 2012	PubMed	citation	PMID:22272244	pubmed	22272244	create date:2012/01/25 | first author:Sanches FH
Anti-Tumor Effect against Human Cancer Xenografts by a Fully Human Monoclonal Antibody to a Variant 8-Epitope of CD44R1 Expressed on Cancer Stem Cells.	/pubmed/22272243	Masuko K, Okazaki S, Satoh M, Tanaka G, Ikeda T, Torii R, Ueda E, Nakano T, Danbayashi M, Tsuruoka T, Ohno Y, Yagi H, Yabe N, Yoshida H, Tahara T, Kataoka S, Oshino T, Shindo T, Niwa S, Ishimoto T, Baba H, Hashimoto Y, et al.	PLoS One. 2012;7(1):e29728. Epub 2012 Jan 17.	PLoS One. 2012	PubMed	citation	PMID:22272243	pubmed	22272243	create date:2012/01/25 | first author:Masuko K
Straightforward Inference of Ancestry and Admixture Proportions through Ancestry-Informative Insertion Deletion Multiplexing.	/pubmed/22272242	Pereira R, Phillips C, Pinto N, Santos C, Dos Santos SE, Amorim A, Carracedo A, Gusmão L.	PLoS One. 2012;7(1):e29684. Epub 2012 Jan 17.	PLoS One. 2012	PubMed	citation	PMID:22272242	pubmed	22272242	create date:2012/01/25 | first author:Pereira R
Small-scale variation in fuel loads differentially affects two co-dominant bunchgrasses in a species-rich pine savanna.	/pubmed/22272241	Gagnon PR, Harms KE, Platt WJ, Passmore HA, Myers JA.	PLoS One. 2012;7(1):e29674. Epub 2012 Jan 17.	PLoS One. 2012	PubMed	citation	PMID:22272241	pubmed	22272241	create date:2012/01/25 | first author:Gagnon PR
Tyrosine Nitration of PA700 Links Proteasome Activation to Endothelial Dysfunction in Mouse Models with Cardiovascular Risk Factors.	/pubmed/22272240	Xu J, Wang S, Zhang M, Wang Q, Asfa S, Zou MH.	PLoS One. 2012;7(1):e29649. Epub 2012 Jan 17.	PLoS One. 2012	PubMed	citation	PMID:22272240	pubmed	22272240	create date:2012/01/25 | first author:Xu J
Capture of neuroepithelial-like stem cells from pluripotent stem cells provides a versatile system for in vitro production of human neurons.	/pubmed/22272239	Falk A, Koch P, Kesavan J, Takashima Y, Ladewig J, Alexander M, Wiskow O, Tailor J, Trotter M, Pollard S, Smith A, Brüstle O.	PLoS One. 2012;7(1):e29597. Epub 2012 Jan 17.	PLoS One. 2012	PubMed	citation	PMID:22272239	pubmed	22272239	create date:2012/01/25 | first author:Falk A
Non inflammatory boronate based glucose-responsive insulin delivery systems.	/pubmed/22272238	Dasgupta I, Tanifum EA, Srivastava M, Phatak SS, Cavasotto CN, Analoui M, Annapragada A.	PLoS One. 2012;7(1):e29585. Epub 2012 Jan 17.	PLoS One. 2012	PubMed	citation	PMID:22272238	pubmed	22272238	create date:2012/01/25 | first author:Dasgupta I
Intentional binding is driven by the mere presence of an action and not by motor prediction.	/pubmed/22272237	Desantis A, Hughes G, Waszak F.	PLoS One. 2012;7(1):e29557. Epub 2012 Jan 17.	PLoS One. 2012	PubMed	citation	PMID:22272237	pubmed	22272237	create date:2012/01/25 | first author:Desantis A
Paternity and dominance loss in male breeders: the cost of helpers in a cooperatively breeding mammal.	/pubmed/22272236	Lardy S, Cohas A, Desouhant E, Tafani M, Allainé D.	PLoS One. 2012;7(1):e29508. Epub 2012 Jan 17.	PLoS One. 2012	PubMed	citation	PMID:22272236	pubmed	22272236	create date:2012/01/25 | first author:Lardy S
Angiopoietin 2 alters pancreatic vascularization in diabetic conditions.	/pubmed/22272235	Calderari S, Chougnet C, Clemessy M, Kempf H, Corvol P, Larger E.	PLoS One. 2012;7(1):e29438. Epub 2012 Jan 17.	PLoS One. 2012	PubMed	citation	PMID:22272235	pubmed	22272235	create date:2012/01/25 | first author:Calderari S
The Fitness Cost of Antibiotic Resistance in Streptococcus pneumoniae: Insight from the Field.	/pubmed/22272234	Maher MC, Alemayehu W, Lakew T, Gaynor BD, Haug S, Cevallos V, Keenan JD, Lietman TM, Porco TC.	PLoS One. 2012;7(1):e29407. Epub 2012 Jan 17.	PLoS One. 2012	PubMed	citation	PMID:22272234	pubmed	22272234	create date:2012/01/25 | first author:Maher MC
Cord Blood Derived CD4CD25 T Cells Become Functional Regulatory T Cells upon Antigen Encounter.	/pubmed/22272233	Mayer E, Bannert C, Gruber S, Klunker S, Spittler A, Akdis CA, Szépfalusi Z, Eiwegger T.	PLoS One. 2012;7(1):e29355. Epub 2012 Jan 17.	PLoS One. 2012	PubMed	citation	PMID:22272233	pubmed	22272233	create date:2012/01/25 | first author:Mayer E
Comparing statistical methods for constructing large scale gene networks.	/pubmed/22272232	Allen JD, Xie Y, Chen M, Girard L, Xiao G.	PLoS One. 2012;7(1):e29348. Epub 2012 Jan 17.	PLoS One. 2012	PubMed	citation	PMID:22272232	pubmed	22272232	create date:2012/01/25 | first author:Allen JD
Generating Adaptive Behaviour within a Memory-Prediction Framework.	/pubmed/22272231	Rawlinson D, Kowadlo G.	PLoS One. 2012;7(1):e29264. Epub 2012 Jan 17.	PLoS One. 2012	PubMed	citation	PMID:22272231	pubmed	22272231	create date:2012/01/25 | first author:Rawlinson D
A model for the ultrastructure of bone based on electron microscopy of ion-milled sections.	/pubmed/22272230	McNally EA, Schwarcz HP, Botton GA, Arsenault AL.	PLoS One. 2012;7(1):e29258. Epub 2012 Jan 17.	PLoS One. 2012	PubMed	citation	PMID:22272230	pubmed	22272230	create date:2012/01/25 | first author:McNally EA
First Report on Co-Occurrence Knockdown Resistance Mutations and Susceptibility to Beta-Cypermethrin in Anopheles sinensis from Jiangsu Province, China.	/pubmed/22272229	Tan WL, Wang ZM, Li CX, Chu HL, Xu Y, Dong YD, Wang ZC, Chen DY, Liu H, Liu DP, Liu N, Sun J, Zhao T.	PLoS One. 2012;7(1):e29242. Epub 2012 Jan 17.	PLoS One. 2012	PubMed	citation	PMID:22272229	pubmed	22272229	create date:2012/01/25 | first author:Tan WL
A reliable method for the selection of exploitable melanoma archival paraffin embedded tissues for transcript biomarker profiling.	/pubmed/22272228	Lebbe C, Guedj M, Basset-Seguin N, Podgorniak MP, Menashi S, Janin A, Mourah S.	PLoS One. 2012;7(1):e29143. Epub 2012 Jan 17.	PLoS One. 2012	PubMed	citation	PMID:22272228	pubmed	22272228	create date:2012/01/25 | first author:Lebbe C
Identification of a potential ovarian cancer stem cell gene expression profile from advanced stage papillary serous ovarian cancer.	/pubmed/22272227	Vathipadiekal V, Saxena D, Mok SC, Hauschka PV, Ozbun L, Birrer MJ.	PLoS One. 2012;7(1):e29079. Epub 2012 Jan 17.	PLoS One. 2012	PubMed	citation	PMID:22272227	pubmed	22272227	create date:2012/01/25 | first author:Vathipadiekal V
Genome-Wide Progesterone Receptor Binding: Cell Type-Specific and Shared Mechanisms in T47D Breast Cancer Cells and Primary Leiomyoma Cells.	/pubmed/22272226	Yin P, Roqueiro D, Huang L, Owen JK, Xie A, Navarro A, Monsivais D, Coon V JS, Kim JJ, Dai Y, Bulun SE.	PLoS One. 2012;7(1):e29021. Epub 2012 Jan 17.	PLoS One. 2012	PubMed	citation	PMID:22272226	pubmed	22272226	create date:2012/01/25 | first author:Yin P
Multi-Parametric Analysis and Modeling of Relationships between Mitochondrial Morphology and Apoptosis.	/pubmed/22272225	Reis Y, Bernardo-Faura M, Richter D, Wolf T, Brors B, Hamacher-Brady A, Eils R, Brady NR.	PLoS One. 2012;7(1):e28694. Epub 2012 Jan 17.	PLoS One. 2012	PubMed	citation	PMID:22272225	pubmed	22272225	create date:2012/01/25 | first author:Reis Y
Multitaxonomic Diversity Patterns along a Desert Riparian-Upland Gradient.	/pubmed/22272224	Soykan CU, Brand LA, Ries L, Stromberg JC, Hass C, Simmons DA Jr, Patterson WJ, Sabo JL.	PLoS One. 2012;7(1):e28235. Epub 2012 Jan 17.	PLoS One. 2012	PubMed	citation	PMID:22272224	pubmed	22272224	create date:2012/01/25 | first author:Soykan CU
A Novel Universal Primer-Multiplex-PCR Method with Sequencing Gel Electrophoresis Analysis.	/pubmed/22272223	Xu W, Zhai Z, Huang K, Zhang N, Yuan Y, Shang Y, Luo Y.	PLoS One. 2012;7(1):e22900. Epub 2012 Jan 17.	PLoS One. 2012	PubMed	citation	PMID:22272223	pubmed	22272223	create date:2012/01/25 | first author:Xu W
Mda-9/syntenin is expressed in uveal melanoma and correlates with metastatic progression.	/pubmed/22267972	Gangemi R, Mirisola V, Barisione G, Fabbi M, Brizzolara A, Lanza F, Mosci C, Salvi S, Gualco M, Truini M, Angelini G, Boccardo S, Cilli M, Airoldi I, Queirolo P, Jager MJ, Daga A, Pfeffer U, Ferrini S.	PLoS One. 2012;7(1):e29989. Epub 2012 Jan 13.	PLoS One. 2012	PubMed	citation	PMID:22267972	pubmed	22267972	create date:2012/01/24 | first author:Gangemi R
Induction of VMAT-1 and TPH-1 Expression Induces Vesicular Accumulation of Serotonin and Protects Cells and Tissue from Cooling/Rewarming Injury.	/pubmed/22253933	Talaei F, Schmidt M, Henning RH.	PLoS One. 2012;7(1):e30400. Epub 2012 Jan 12.	PLoS One. 2012	PubMed	citation	PMID:22253933	pubmed	22253933	create date:2012/01/19 | first author:Talaei F
Lysosome-membrane fusion mediated superoxide production in hyperglycaemia-induced endothelial dysfunction.	/pubmed/22253932	Bao JX, Chang H, Lv YG, Yu JW, Bai YG, Liu H, Cai Y, Wang L, Ma J, Chang YM.	PLoS One. 2012;7(1):e30387. Epub 2012 Jan 12.	PLoS One. 2012	PubMed	citation	PMID:22253932	pubmed	22253932	create date:2012/01/19 | first author:Bao JX
A whole cell assay to measure caspase-6 activity by detecting cleavage of lamin a/c.	/pubmed/22253931	Mintzer R, Ramaswamy S, Shah K, Hannoush RN, Pozniak CD, Cohen F, Zhao X, Plise E, Lewcock JW, Heise CE.	PLoS One. 2012;7(1):e30376. Epub 2012 Jan 12.	PLoS One. 2012	PubMed	citation	PMID:22253931	pubmed	22253931	create date:2012/01/19 | first author:Mintzer R
Critical Roles of the WASP N-Terminal Domain and Btk in LPS-Induced Inflammatory Response in Macrophages.	/pubmed/22253930	Sakuma C, Sato M, Takenouchi T, Chiba J, Kitani H.	PLoS One. 2012;7(1):e30351. Epub 2012 Jan 12.	PLoS One. 2012	PubMed	citation	PMID:22253930	pubmed	22253930	create date:2012/01/19 | first author:Sakuma C
Electrical stimulation influences satellite cell proliferation and apoptosis in unloading-induced muscle atrophy in mice.	/pubmed/22253929	Guo BS, Cheung KK, Yeung SS, Zhang BT, Yeung EW.	PLoS One. 2012;7(1):e30348. Epub 2012 Jan 12.	PLoS One. 2012	PubMed	citation	PMID:22253929	pubmed	22253929	create date:2012/01/19 | first author:Guo BS
Henipavirus neutralising antibodies in an isolated island population of african fruit bats.	/pubmed/22253928	Peel AJ, Baker KS, Crameri G, Barr JA, Hayman DT, Wright E, Broder CC, Fernández-Loras A, Fooks AR, Wang LF, Cunningham AA, Wood JL.	PLoS One. 2012;7(1):e30346. Epub 2012 Jan 12.	PLoS One. 2012	PubMed	citation	PMID:22253928	pubmed	22253928	create date:2012/01/19 | first author:Peel AJ
Tissue-specific function of period3 in circadian rhythmicity.	/pubmed/22253927	Pendergast JS, Niswender KD, Yamazaki S.	PLoS One. 2012;7(1):e30254. Epub 2012 Jan 11.	PLoS One. 2012	PubMed	citation	PMID:22253927	pubmed	22253927	create date:2012/01/19 | first author:Pendergast JS
Abnormal white matter integrity in adolescents with internet addiction disorder: a tract-based spatial statistics study.	/pubmed/22253926	Lin F, Zhou Y, Du Y, Qin L, Zhao Z, Xu J, Lei H.	PLoS One. 2012;7(1):e30253. Epub 2012 Jan 11.	PLoS One. 2012	PubMed	citation	PMID:22253926	pubmed	22253926	create date:2012/01/19 | first author:Lin F
Targeting Sialic Acid Dependent and Independent Pathways of Invasion in Plasmodium falciparum.	/pubmed/22253925	Ord RL, Rodriguez M, Yamasaki T, Takeo S, Tsuboi T, Lobo CA.	PLoS One. 2012;7(1):e30251. Epub 2012 Jan 12.	PLoS One. 2012	PubMed	citation	PMID:22253925	pubmed	22253925	create date:2012/01/19 | first author:Ord RL
Decrease in Pneumococcal Co-Colonization following Vaccination with the Seven-Valent Pneumococcal Conjugate Vaccine.	/pubmed/22253924	Valente C, Hinds J, Pinto F, Brugger SD, Gould K, Mühlemann K, de Lencastre H, Sá-Leão R.	PLoS One. 2012;7(1):e30235. Epub 2012 Jan 12.	PLoS One. 2012	PubMed	citation	PMID:22253924	pubmed	22253924	create date:2012/01/19 | first author:Valente C
Two-Stage Clustering (TSC): A Pipeline for Selecting Operational Taxonomic Units for the High-Throughput Sequencing of PCR Amplicons.	/pubmed/22253923	Jiang XT, Zhang H, Sheng HF, Wang Y, He Y, Zou F, Zhou HW.	PLoS One. 2012;7(1):e30230. Epub 2012 Jan 11.	PLoS One. 2012	PubMed	citation	PMID:22253923	pubmed	22253923	create date:2012/01/19 | first author:Jiang XT
Cell-to-Cell Heterogeneity in Cortical Tension Specifies Curvature of Contact Surfaces in Caenorhabditis elegans Embryos.	/pubmed/22253922	Fujita M, Onami S.	PLoS One. 2012;7(1):e30224. Epub 2012 Jan 10.	PLoS One. 2012	PubMed	citation	PMID:22253922	pubmed	22253922	create date:2012/01/19 | first author:Fujita M
Identification of miRNA-103 in the Cellular Fraction of Human Peripheral Blood as a Potential Biomarker for Malignant Mesothelioma - A Pilot Study.	/pubmed/22253921	Weber DG, Johnen G, Bryk O, Jöckel KH, Brüning T.	PLoS One. 2012;7(1):e30221. Epub 2012 Jan 11.	PLoS One. 2012	PubMed	citation	PMID:22253921	pubmed	22253921	create date:2012/01/19 | first author:Weber DG
p63 Expression Defines a Lethal Subset of Muscle-Invasive Bladder Cancers.	/pubmed/22253920	Choi W, Shah JB, Tran M, Svatek R, Marquis L, Lee IL, Yu D, Adam L, Wen S, Shen Y, Dinney C, McConkey DJ, Siefker-Radtke A.	PLoS One. 2012;7(1):e30206. Epub 2012 Jan 10.	PLoS One. 2012	PubMed	citation	PMID:22253920	pubmed	22253920	create date:2012/01/19 | first author:Choi W
Factors Influencing Chinese Male's Willingness to Undergo Circumcision: A Cross-Sectional Study in Western China.	/pubmed/22253919	Yang X, Abdullah AS, Wei B, Jiang J, Deng W, Qin B, Yan W, Wang Q, Zhong C, Wang Q, Ruan Y, Zou Y, Xie P, Wei F, Xu N, Liang H.	PLoS One. 2012;7(1):e30198. Epub 2012 Jan 12.	PLoS One. 2012	PubMed	citation	PMID:22253919	pubmed	22253919	create date:2012/01/19 | first author:Yang X
Up-regulation of mcl-1 and bak by coronavirus infection of human, avian and animal cells modulates apoptosis and viral replication.	/pubmed/22253918	Zhong Y, Liao Y, Fang S, Tam JP, Liu DX.	PLoS One. 2012;7(1):e30191. Epub 2012 Jan 11.	PLoS One. 2012	PubMed	citation	PMID:22253918	pubmed	22253918	create date:2012/01/19 | first author:Zhong Y
High Prevalence of Clostridium difficile Colonization among Nursing Home Residents in Hesse, Germany.	/pubmed/22253917	Arvand M, Moser V, Schwehn C, Bettge-Weller G, Hensgens MP, Kuijper EJ.	PLoS One. 2012;7(1):e30183. Epub 2012 Jan 11.	PLoS One. 2012	PubMed	citation	PMID:22253917	pubmed	22253917	create date:2012/01/19 | first author:Arvand M
Ejaculate Economics: Testing the Effects of Male Sexual History on the Trade-Off between Sperm and Immune Function in Australian Crickets.	/pubmed/22253916	Dowling DK, Simmons LW.	PLoS One. 2012;7(1):e30172. Epub 2012 Jan 11.	PLoS One. 2012	PubMed	citation	PMID:22253916	pubmed	22253916	create date:2012/01/19 | first author:Dowling DK
Effects of Light, Food Availability and Temperature Stress on the Function of Photosystem II and Photosystem I of Coral Symbionts.	/pubmed/22253915	Hoogenboom MO, Campbell DA, Beraud E, Dezeeuw K, Ferrier-Pagès C.	PLoS One. 2012;7(1):e30167. Epub 2012 Jan 13.	PLoS One. 2012	PubMed	citation	PMID:22253915	pubmed	22253915	create date:2012/01/19 | first author:Hoogenboom MO
Increasing dietary fat elicits similar changes in fat oxidation and markers of muscle oxidative capacity in lean and obese humans.	/pubmed/22253914	Bergouignan A, Gozansky WS, Barry DW, Leitner W, Maclean PS, Hill JO, Draznin B, Melanson EL.	PLoS One. 2012;7(1):e30164. Epub 2012 Jan 12.	PLoS One. 2012	PubMed	citation	PMID:22253914	pubmed	22253914	create date:2012/01/19 | first author:Bergouignan A
Herpesvirus Glycoproteins Undergo Multiple Antigenic Changes before Membrane Fusion.	/pubmed/22253913	Glauser DL, Kratz AS, Stevenson PG.	PLoS One. 2012;7(1):e30152. Epub 2012 Jan 9.	PLoS One. 2012	PubMed	citation	PMID:22253913	pubmed	22253913	create date:2012/01/19 | first author:Glauser DL
Crystal Structure of a Human Single Domain Antibody Dimer Formed through V(H)-V(H) Non-Covalent Interactions.	/pubmed/22253912	Baral TN, Chao SY, Li S, Tanha J, Arbabi-Ghahroudi M, Zhang J, Wang S.	PLoS One. 2012;7(1):e30149. Epub 2012 Jan 12.	PLoS One. 2012	PubMed	citation	PMID:22253912	pubmed	22253912	create date:2012/01/19 | first author:Baral TN
Immunological Evaluation of Lipopeptide Group A Streptococcus (GAS) Vaccine: Structure-Activity Relationship.	/pubmed/22253911	Zaman M, Abdel-Aal AB, Fujita Y, Phillipps KS, Batzloff MR, Good MF, Toth I.	PLoS One. 2012;7(1):e30146. Epub 2012 Jan 12.	PLoS One. 2012	PubMed	citation	PMID:22253911	pubmed	22253911	create date:2012/01/19 | first author:Zaman M
Identifying Mechanisms by Which Escherichia coli O157:H7 Subverts Interferon-γ Mediated Signal Transducer and Activator of Transcription-1 Activation.	/pubmed/22253910	Ho NK, Crandall I, Sherman PM.	PLoS One. 2012;7(1):e30145. Epub 2012 Jan 11.	PLoS One. 2012	PubMed	citation	PMID:22253910	pubmed	22253910	create date:2012/01/19 | first author:Ho NK
c-MET Protects Breast Cancer Cells from Apoptosis Induced by Sodium Butyrate.	/pubmed/22253909	Sun B, Liu R, Xiao ZD, Zhu X.	PLoS One. 2012;7(1):e30143. Epub 2012 Jan 12.	PLoS One. 2012	PubMed	citation	PMID:22253909	pubmed	22253909	create date:2012/01/19 | first author:Sun B
Modeling of miRNA and Drug Action in the EGFR Signaling Pathway.	/pubmed/22253908	Li J, Pandey V, Kessler T, Lehrach H, Wierling C.	PLoS One. 2012;7(1):e30140. Epub 2012 Jan 11.	PLoS One. 2012	PubMed	citation	PMID:22253908	pubmed	22253908	create date:2012/01/19 | first author:Li J
Biophysical Factors Affecting the Distribution of Demersal Fish around the Head of a Submarine Canyon Off the Bonney Coast, South Australia.	/pubmed/22253907	Currie DR, McClatchie S, Middleton JF, Nayar S.	PLoS One. 2012;7(1):e30138. Epub 2012 Jan 11.	PLoS One. 2012	PubMed	citation	PMID:22253907	pubmed	22253907	create date:2012/01/19 | first author:Currie DR
Title	URL	Description	Details	ShortDetails	Resource	Type	Identifiers	Db	EntrezUID	Properties
Amelioration of acute kidney injury in lipopolysaccharide-induced systemic inflammatory response syndrome by an aldose reductase inhibitor, fidarestat.	/pubmed/22253906	Takahashi K, Mizukami H, Kamata K, Inaba W, Kato N, Hibi C, Yagihashi S.	PLoS One. 2012;7(1):e30134. Epub 2012 Jan 12.	PLoS One. 2012	PubMed	citation	PMID:22253906	pubmed	22253906	create date:2012/01/19 | first author:Takahashi K
Hepatocyte Proliferation/Growth Arrest Balance in the Liver of Mice during E. multilocularis Infection: A Coordinated 3-Stage Course.	/pubmed/22253905	Zhang C, Wang J, Lü G, Li J, Lu X, Mantion G, Vuitton DA, Wen H, Lin R.	PLoS One. 2012;7(1):e30127. Epub 2012 Jan 10.	PLoS One. 2012	PubMed	citation	PMID:22253905	pubmed	22253905	create date:2012/01/19 | first author:Zhang C
The Effect of p38 Mitogen-Activated Protein Kinase Activation on Inflammatory Liver Damage following Hemorrhagic Shock in Rats.	/pubmed/22253904	Sato H, Tanaka T, Tanaka N.	PLoS One. 2012;7(1):e30124. Epub 2012 Jan 9.	PLoS One. 2012	PubMed	citation	PMID:22253904	pubmed	22253904	create date:2012/01/19 | first author:Sato H
Interleukin-1 Inhibition and Fatigue in Primary Sjögren's Syndrome - A Double Blind, Randomised Clinical Trial.	/pubmed/22253903	Norheim KB, Harboe E, Gøransson LG, Omdal R.	PLoS One. 2012;7(1):e30123. Epub 2012 Jan 10.	PLoS One. 2012	PubMed	citation	PMID:22253903	pubmed	22253903	create date:2012/01/19 | first author:Norheim KB
Region Specific and Worldwide Distribution of Collagen-Binding M Proteins with PARF Motifs among Human Pathogenic Streptococcal Isolates.	/pubmed/22253902	Reißmann S, Gillen CM, Fulde M, Bergmann R, Nerlich A, Rajkumari R, Brahmadathan KN, Chhatwal GS, Nitsche-Schmitz DP.	PLoS One. 2012;7(1):e30122. Epub 2012 Jan 11.	PLoS One. 2012	PubMed	citation	PMID:22253902	pubmed	22253902	create date:2012/01/19 | first author:Reißmann S
Candida albicans Isolates from the Gut of Critically Ill Patients Respond to Phosphate Limitation by Expressing Filaments and a Lethal Phenotype.	/pubmed/22253901	Romanowski K, Zaborin A, Valuckaite V, Rolfes RJ, Babrowski T, Bethel C, Olivas A, Zaborina O, Alverdy JC.	PLoS One. 2012;7(1):e30119. Epub 2012 Jan 13.	PLoS One. 2012	PubMed	citation	PMID:22253901	pubmed	22253901	create date:2012/01/19 | first author:Romanowski K
Information transmission in cercal giant interneurons is unaffected by axonal conduction noise.	/pubmed/22253900	Aldworth ZN, Bender JA, Miller JP.	PLoS One. 2012;7(1):e30115. Epub 2012 Jan 12.	PLoS One. 2012	PubMed	citation	PMID:22253900	pubmed	22253900	create date:2012/01/19 | first author:Aldworth ZN
Cell hierarchy and lineage commitment in the bovine mammary gland.	/pubmed/22253899	Rauner G, Barash I.	PLoS One. 2012;7(1):e30113. Epub 2012 Jan 13.	PLoS One. 2012	PubMed	citation	PMID:22253899	pubmed	22253899	create date:2012/01/19 | first author:Rauner G
Hot hand" on strike: bowling data indicates correlation to recent past results	not causality."	/pubmed/22253898	Yaari G, David G.	PLoS One. 2012;7(1):e30112. Epub 2012 Jan 12.	PLoS One. 2012	PubMed	citation	PMID:22253898	pubmed	22253898	create date:2012/01/19 | first author:Yaari G
Inter-Relationship between Testicular Dysgenesis and Leydig Cell Function in the Masculinization Programming Window in the Rat.	/pubmed/22253897	van den Driesche S, Kolovos P, Platts S, Drake AJ, Sharpe RM.	PLoS One. 2012;7(1):e30111. Epub 2012 Jan 11.	PLoS One. 2012	PubMed	citation	PMID:22253897	pubmed	22253897	create date:2012/01/19 | first author:van den Driesche S
NMR Derived Model of GTPase Effector Domain (GED) Self Association: Relevance to Dynamin Assembly.	/pubmed/22253896	Chakraborty S, Pratihar S, Hosur RV.	PLoS One. 2012;7(1):e30109. Epub 2012 Jan 12.	PLoS One. 2012	PubMed	citation	PMID:22253896	pubmed	22253896	create date:2012/01/19 | first author:Chakraborty S
Supplementation of male pheromone on rock substrates attracts female rock lizards to the territories of males: a field experiment.	/pubmed/22253895	Martín J, López P.	PLoS One. 2012;7(1):e30108. Epub 2012 Jan 13.	PLoS One. 2012	PubMed	citation	PMID:22253895	pubmed	22253895	create date:2012/01/19 | first author:Martín J
Surface modifications by field induced diffusion.	/pubmed/22253894	Olsen M, Hummelgård M, Olin H.	PLoS One. 2012;7(1):e30106. Epub 2012 Jan 13.	PLoS One. 2012	PubMed	citation	PMID:22253894	pubmed	22253894	create date:2012/01/19 | first author:Olsen M
Ecoregional analysis of nearshore sea-surface temperature in the north pacific.	/pubmed/22253893	Payne MC, Brown CA, Reusser DA, Lee H 2nd.	PLoS One. 2012;7(1):e30105. Epub 2012 Jan 11.	PLoS One. 2012	PubMed	citation	PMID:22253893	pubmed	22253893	create date:2012/01/19 | first author:Payne MC
Neuroretinal rim area and body mass index.	/pubmed/22253892	Xu L, Wang YX, Wang S, Jonas JB.	PLoS One. 2012;7(1):e30104. Epub 2012 Jan 9.	PLoS One. 2012	PubMed	citation	PMID:22253892	pubmed	22253892	create date:2012/01/19 | first author:Xu L
Involvement of autophagy in cardiac remodeling in transgenic mice with cardiac specific over-expression of human programmed cell death 5.	/pubmed/22253891	An L, Zhao X, Wu J, Jia J, Zou Y, Guo X, He L, Zhu H.	PLoS One. 2012;7(1):e30097. Epub 2012 Jan 11.	PLoS One. 2012	PubMed	citation	PMID:22253891	pubmed	22253891	create date:2012/01/19 | first author:An L
Associations of insulin and insulin-like growth factors with physical performance in old age in the boyd orr and caerphilly studies.	/pubmed/22253890	Birnie K, Ben-Shlomo Y, Holly JM, Gunnell D, Ebrahim S, Bayer A, Gallacher J, Martin RM.	PLoS One. 2012;7(1):e30096. Epub 2012 Jan 10.	PLoS One. 2012	PubMed	citation	PMID:22253890	pubmed	22253890	create date:2012/01/19 | first author:Birnie K
DNA Display Selection of Peptide Ligands for a Full-Length Human G Protein-Coupled Receptor on CHO-K1 Cells.	/pubmed/22253889	Doi N, Yamakawa N, Matsumoto H, Yamamoto Y, Nagano T, Matsumura N, Horisawa K, Yanagawa H.	PLoS One. 2012;7(1):e30084. Epub 2012 Jan 10.	PLoS One. 2012	PubMed	citation	PMID:22253889	pubmed	22253889	create date:2012/01/19 | first author:Doi N
Coexistence via Resource Partitioning Fails to Generate an Increase in Community Function.	/pubmed/22253888	Delong JP, Vasseur DA.	PLoS One. 2012;7(1):e30081. Epub 2012 Jan 10.	PLoS One. 2012	PubMed	citation	PMID:22253888	pubmed	22253888	create date:2012/01/19 | first author:Delong JP
Elevation in body temperature to Fever range enhances and prolongs subsequent responsiveness of macrophages to endotoxin challenge.	/pubmed/22253887	Lee CT, Zhong L, Mace TA, Repasky EA.	PLoS One. 2012;7(1):e30077. Epub 2012 Jan 10.	PLoS One. 2012	PubMed	citation	PMID:22253887	pubmed	22253887	create date:2012/01/19 | first author:Lee CT
Cell Wall Antibiotics Provoke Accumulation of Anchored mCherry in the Cross Wall of Staphylococcus aureus.	/pubmed/22253886	Yu W, Götz F.	PLoS One. 2012;7(1):e30076. Epub 2012 Jan 10.	PLoS One. 2012	PubMed	citation	PMID:22253886	pubmed	22253886	create date:2012/01/19 | first author:Yu W
HIV-1 Promotes Renal Tubular Epithelial Cell Protein Synthesis: Role of mTOR Pathway.	/pubmed/22253885	Rehman S, Husain M, Yadav A, Kasinath BS, Malhotra A, Singhal PC.	PLoS One. 2012;7(1):e30071. Epub 2012 Jan 9.	PLoS One. 2012	PubMed	citation	PMID:22253885	pubmed	22253885	create date:2012/01/19 | first author:Rehman S
Polar Invasion and Translocation of Neisseria meningitidis and Streptococcus suis in a Novel Human Model of the Blood-Cerebrospinal Fluid Barrier.	/pubmed/22253884	Schwerk C, Papandreou T, Schuhmann D, Nickol L, Borkowski J, Steinmann U, Quednau N, Stump C, Weiss C, Berger J, Wolburg H, Claus H, Vogel U, Ishikawa H, Tenenbaum T, Schroten H.	PLoS One. 2012;7(1):e30069. Epub 2012 Jan 11.	PLoS One. 2012	PubMed	citation	PMID:22253884	pubmed	22253884	create date:2012/01/19 | first author:Schwerk C
Preserved morphology and physiology of excitatory synapses in profilin1-deficient mice.	/pubmed/22253883	Görlich A, Zimmermann AM, Schober D, Böttcher RT, Sassoè-Pognetto M, Friauf E, Witke W, Rust MB.	PLoS One. 2012;7(1):e30068. Epub 2012 Jan 11.	PLoS One. 2012	PubMed	citation	PMID:22253883	pubmed	22253883	create date:2012/01/19 | first author:Görlich A
The RNA Binding Protein Csx1 Promotes Sexual Differentiation in Schizosaccharomyces pombe.	/pubmed/22253882	Matia-Gonzalez AM, Sotelo J, Rodriguez-Gabriel MA.	PLoS One. 2012;7(1):e30067. Epub 2012 Jan 11.	PLoS One. 2012	PubMed	citation	PMID:22253882	pubmed	22253882	create date:2012/01/19 | first author:Matia-Gonzalez AM
Introduced predator elicits deficient brood defence behaviour in a crater lake fish.	/pubmed/22253881	Lehtonen TK, McCrary JK, Meyer A.	PLoS One. 2012;7(1):e30064. Epub 2012 Jan 9.	PLoS One. 2012	PubMed	citation	PMID:22253881	pubmed	22253881	create date:2012/01/19 | first author:Lehtonen TK
Rescue of Dystrophic Skeletal Muscle by PGC-1α Involves a Fast to Slow Fiber Type Shift in the mdx Mouse.	/pubmed/22253880	Selsby JT, Morine KJ, Pendrak K, Barton ER, Sweeney HL.	PLoS One. 2012;7(1):e30063. Epub 2012 Jan 11.	PLoS One. 2012	PubMed	citation	PMID:22253880	pubmed	22253880	create date:2012/01/19 | first author:Selsby JT
Inhibition of firefly luciferase by general anesthetics: effect on in vitro and in vivo bioluminescence imaging.	/pubmed/22253879	Keyaerts M, Remory I, Caveliers V, Breckpot K, Bos TJ, Poelaert J, Bossuyt A, Lahoutte T.	PLoS One. 2012;7(1):e30061. Epub 2012 Jan 10.	PLoS One. 2012	PubMed	citation	PMID:22253879	pubmed	22253879	create date:2012/01/19 | first author:Keyaerts M
Protein Phosphatase 2A Mediates Dormancy of Glioblastoma Multiforme-Derived Tumor Stem-Like Cells during Hypoxia.	/pubmed/22253878	Hofstetter CP, Burkhardt JK, Shin BJ, Gürsel DB, Mubita L, Gorrepati R, Brennan C, Holland EC, Boockvar JA.	PLoS One. 2012;7(1):e30059. Epub 2012 Jan 11.	PLoS One. 2012	PubMed	citation	PMID:22253878	pubmed	22253878	create date:2012/01/19 | first author:Hofstetter CP
Metagenomic analysis of the bioremediation of diesel-contaminated canadian high arctic soils.	/pubmed/22253877	Yergeau E, Sanschagrin S, Beaumier D, Greer CW.	PLoS One. 2012;7(1):e30058. Epub 2012 Jan 11.	PLoS One. 2012	PubMed	citation	PMID:22253877	pubmed	22253877	create date:2012/01/19 | first author:Yergeau E
Molecular Mechanisms of Fiber Differential Development between G. barbadense and G. hirsutum Revealed by Genetical Genomics.	/pubmed/22253876	Chen X, Guo W, Liu B, Zhang Y, Song X, Cheng Y, Zhang L, Zhang T.	PLoS One. 2012;7(1):e30056. Epub 2012 Jan 11.	PLoS One. 2012	PubMed	citation	PMID:22253876	pubmed	22253876	create date:2012/01/19 | first author:Chen X
Influence of Antipsychotic Drugs on Human Endogenous Retrovirus (HERV) Transcription in Brain Cells.	/pubmed/22253875	Diem O, Schäffner M, Seifarth W, Leib-Mösch C.	PLoS One. 2012;7(1):e30054. Epub 2012 Jan 11.	PLoS One. 2012	PubMed	citation	PMID:22253875	pubmed	22253875	create date:2012/01/19 | first author:Diem O
Robust Metabolic Responses to Varied Carbon Sources in Natural and Laboratory Strains of Saccharomyces cerevisiae.	/pubmed/22253874	Van Voorhies WA.	PLoS One. 2012;7(1):e30053. Epub 2012 Jan 9.	PLoS One. 2012	PubMed	citation	PMID:22253874	pubmed	22253874	create date:2012/01/19 | first author:Van Voorhies WA
Novel protocol for the chemical synthesis of crustacean hyperglycemic hormone analogues - an efficient experimental tool for studying their functions.	/pubmed/22253873	Mosco A, Zlatev V, Guarnaccia C, Pongor S, Campanella A, Zahariev S, Giulianini PG.	PLoS One. 2012;7(1):e30052. Epub 2012 Jan 11.	PLoS One. 2012	PubMed	citation	PMID:22253873	pubmed	22253873	create date:2012/01/19 | first author:Mosco A
CXCR4/CXCL12 Participate in Extravasation of Metastasizing Breast Cancer Cells within the Liver in a Rat Model.	/pubmed/22253872	Wendel C, Hemping-Bovenkerk A, Krasnyanska J, Mees ST, Kochetkova M, Stoeppeler S, Haier J.	PLoS One. 2012;7(1):e30046. Epub 2012 Jan 13.	PLoS One. 2012	PubMed	citation	PMID:22253872	pubmed	22253872	create date:2012/01/19 | first author:Wendel C
Is evolution of blind mole rats determined by climate oscillations?	/pubmed/22253871	Hadid Y, Németh A, Snir S, Pavlíček T, Csorba G, Kázmér M, Major A, Mezhzherin S, Rusin M, Coşkun Y, Nevo E.	PLoS One. 2012;7(1):e30043. Epub 2012 Jan 9.	PLoS One. 2012	PubMed	citation	PMID:22253871	pubmed	22253871	create date:2012/01/19 | first author:Hadid Y
BRCAness Profile of Sporadic Ovarian Cancer Predicts Disease Recurrence.	/pubmed/22253870	Wysham WZ, Mhawech-Fauceglia P, Li H, Hays L, Syriac S, Skrepnik T, Wright J, Pande N, Hoatlin M, Pejovic T.	PLoS One. 2012;7(1):e30042. Epub 2012 Jan 11.	PLoS One. 2012	PubMed	citation	PMID:22253870	pubmed	22253870	create date:2012/01/19 | first author:Wysham WZ
Evidence of Allomaternal Nursing across One-Male Units in the Yunnan Snub-Nosed Monkey (Rhinopithecus Bieti).	/pubmed/22253869	Ren B, Li D, Garber PA, Li M.	PLoS One. 2012;7(1):e30041. Epub 2012 Jan 11.	PLoS One. 2012	PubMed	citation	PMID:22253869	pubmed	22253869	create date:2012/01/19 | first author:Ren B
OsTIR1 and OsAFB2 Downregulation via OsmiR393 Overexpression Leads to More Tillers, Early Flowering and Less Tolerance to Salt and Drought in Rice.	/pubmed/22253868	Xia K, Wang R, Ou X, Fang Z, Tian C, Duan J, Wang Y, Zhang M.	PLoS One. 2012;7(1):e30039. Epub 2012 Jan 10.	PLoS One. 2012	PubMed	citation	PMID:22253868	pubmed	22253868	create date:2012/01/19 | first author:Xia K
Late Replication Domains in Polytene and Non-Polytene Cells of Drosophila melanogaster.	/pubmed/22253867	Belyaeva ES, Goncharov FP, Demakova OV, Kolesnikova TD, Boldyreva LV, Semeshin VF, Zhimulev IF.	PLoS One. 2012;7(1):e30035. Epub 2012 Jan 10.	PLoS One. 2012	PubMed	citation	PMID:22253867	pubmed	22253867	create date:2012/01/19 | first author:Belyaeva ES
A2BR Adenosine Receptor Modulates Sweet Taste in Circumvallate Taste Buds.	/pubmed/22253866	Kataoka S, Baquero A, Yang D, Shultz N, Vandenbeuch A, Ravid K, Kinnamon SC, Finger TE.	PLoS One. 2012;7(1):e30032. Epub 2012 Jan 10.	PLoS One. 2012	PubMed	citation	PMID:22253866	pubmed	22253866	create date:2012/01/19 | first author:Kataoka S
Interactive Marine Spatial Planning: Siting Tidal Energy Arrays around the Mull of Kintyre.	/pubmed/22253865	Alexander KA, Janssen R, Arciniegas G, O'Higgins TG, Eikelboom T, Wilding TA.	PLoS One. 2012;7(1):e30031. Epub 2012 Jan 11.	PLoS One. 2012	PubMed	citation	PMID:22253865	pubmed	22253865	create date:2012/01/19 | first author:Alexander KA
Characterization of a Novel Association between Two Trypanosome-Specific Proteins and 5S rRNA.	/pubmed/22253864	Ciganda M, Williams N.	PLoS One. 2012;7(1):e30029. Epub 2012 Jan 12.	PLoS One. 2012	PubMed	citation	PMID:22253864	pubmed	22253864	create date:2012/01/19 | first author:Ciganda M
RFID Tracking of Sublethal Effects of Two Neonicotinoid Insecticides on the Foraging Behavior of Apis mellifera.	/pubmed/22253863	Schneider CW, Tautz J, Grünewald B, Fuchs S.	PLoS One. 2012;7(1):e30023. Epub 2012 Jan 11.	PLoS One. 2012	PubMed	citation	PMID:22253863	pubmed	22253863	create date:2012/01/19 | first author:Schneider CW
Effect of Vaccines and Antivirals during the Major 2009 A(H1N1) Pandemic Wave in Norway - And the Influence of Vaccination Timing.	/pubmed/22253862	Freiesleben de Blasio B, Iversen BG, Scalia Tomba G.	PLoS One. 2012;7(1):e30018. Epub 2012 Jan 10.	PLoS One. 2012	PubMed	citation	PMID:22253862	pubmed	22253862	create date:2012/01/19 | first author:Freiesleben de Blasio B
Mood induction in depressive patients: a comparative multidimensional approach.	/pubmed/22253861	Falkenberg I, Kohn N, Schoepker R, Habel U.	PLoS One. 2012;7(1):e30016. Epub 2012 Jan 9.	PLoS One. 2012	PubMed	citation	PMID:22253861	pubmed	22253861	create date:2012/01/19 | first author:Falkenberg I
Multiple pathway-based genetic variations associated with tobacco related multiple primary neoplasms.	/pubmed/22253860	Kotnis A, Namkung J, Kannan S, Jayakrupakar N, Park T, Sarin R, Mulherkar R.	PLoS One. 2012;7(1):e30013. Epub 2012 Jan 11.	PLoS One. 2012	PubMed	citation	PMID:22253860	pubmed	22253860	create date:2012/01/19 | first author:Kotnis A
Systemic Bisperoxovanadium Activates Akt/mTOR, Reduces Autophagy, and Enhances Recovery following Cervical Spinal Cord Injury.	/pubmed/22253859	Walker CL, Walker MJ, Liu NK, Risberg EC, Gao X, Chen J, Xu XM.	PLoS One. 2012;7(1):e30012. Epub 2012 Jan 10.	PLoS One. 2012	PubMed	citation	PMID:22253859	pubmed	22253859	create date:2012/01/19 | first author:Walker CL
A Modified RMCE-Compatible Rosa26 Locus for the Expression of Transgenes from Exogenous Promoters.	/pubmed/22253858	Tchorz JS, Suply T, Ksiazek I, Giachino C, Cloëtta D, Danzer CP, Doll T, Isken A, Lemaistre M, Taylor V, Bettler B, Kinzel B, Mueller M.	PLoS One. 2012;7(1):e30011. Epub 2012 Jan 13.	PLoS One. 2012	PubMed	citation	PMID:22253858	pubmed	22253858	create date:2012/01/19 | first author:Tchorz JS
Histone H2A (H2A.X and H2A.Z) Variants in Molluscs: Molecular Characterization and Potential Implications For Chromatin Dynamics.	/pubmed/22253857	González-Romero R, Rivera-Casas C, Frehlick LJ, Méndez J, Ausió J, Eirín-López JM.	PLoS One. 2012;7(1):e30006. Epub 2012 Jan 11.	PLoS One. 2012	PubMed	citation	PMID:22253857	pubmed	22253857	create date:2012/01/19 | first author:González-Romero R
Title	URL	Description	Details	ShortDetails	Resource	Type	Identifiers	Db	EntrezUID	Properties
Accommodating ontologies to biological reality-top-level categories of cumulative-constitutively organized material entities.	/pubmed/22253856	Vogt L, Grobe P, Quast B, Bartolomaeus T.	PLoS One. 2012;7(1):e30004. Epub 2012 Jan 9.	PLoS One. 2012	PubMed	citation	PMID:22253856	pubmed	22253856	create date:2012/01/19 | first author:Vogt L
Visual Lateralization in Wild Striped Dolphins (Stenella coeruleoalba) in Response to Stimuli with Different Degrees of Familiarity.	/pubmed/22253855	Siniscalchi M, Dimatteo S, Pepe AM, Sasso R, Quaranta A.	PLoS One. 2012;7(1):e30001. Epub 2012 Jan 13.	PLoS One. 2012	PubMed	citation	PMID:22253855	pubmed	22253855	create date:2012/01/19 | first author:Siniscalchi M
Crucial ignored parameters on nanotoxicology: the importance of toxicity assay modifications and cell vision"."	/pubmed/22253854	Laurent S, Burtea C, Thirifays C, Häfeli UO, Mahmoudi M.	PLoS One. 2012;7(1):e29997. Epub 2012 Jan 10.	PLoS One. 2012	PubMed	citation	PMID:22253854	pubmed	22253854	create date:2012/01/19 | first author:Laurent S
Sharpin Contributes to TNFα Dependent NFκB Activation and Anti-Apoptotic Signalling in Hepatocytes.	/pubmed/22253853	Sieber S, Lange N, Kollmorgen G, Erhardt A, Quaas A, Gontarewicz A, Sass G, Tiegs G, Kreienkamp HJ.	PLoS One. 2012;7(1):e29993. Epub 2012 Jan 9.	PLoS One. 2012	PubMed	citation	PMID:22253853	pubmed	22253853	create date:2012/01/19 | first author:Sieber S
Social determinants of long lasting insecticidal hammock-use among the ra-glai ethnic minority in Vietnam: implications for forest malaria control.	/pubmed/22253852	Peeters Grietens K, Nguyen Xuan X, Muela Ribera J, Ngo Duc T, van Bortel W, Truong Ba N, Van KP, Le Xuan H, D'Alessandro U, Erhart A.	PLoS One. 2012;7(1):e29991. Epub 2012 Jan 12.	PLoS One. 2012	PubMed	citation	PMID:22253852	pubmed	22253852	create date:2012/01/19 | first author:Peeters Grietens K
Rod and Cone Pathway Signalling Is Altered in the P2X7 Receptor Knock Out Mouse.	/pubmed/22253851	Vessey KA, Fletcher EL.	PLoS One. 2012;7(1):e29990. Epub 2012 Jan 10.	PLoS One. 2012	PubMed	citation	PMID:22253851	pubmed	22253851	create date:2012/01/19 | first author:Vessey KA
Stress hormones receptors in the amygdala mediate the effects of stress on the consolidation, but not the retrieval, of a non aversive spatial task.	/pubmed/22253850	Segev A, Ramot A, Akirav I.	PLoS One. 2012;7(1):e29988. Epub 2012 Jan 11.	PLoS One. 2012	PubMed	citation	PMID:22253850	pubmed	22253850	create date:2012/01/19 | first author:Segev A
Development of a DNA barcoding system for seagrasses: successful but not simple.	/pubmed/22253849	Lucas C, Thangaradjou T, Papenbrock J.	PLoS One. 2012;7(1):e29987. Epub 2012 Jan 11.	PLoS One. 2012	PubMed	citation	PMID:22253849	pubmed	22253849	create date:2012/01/19 | first author:Lucas C
Global Phylogeography with Mixed-Marker Analysis Reveals Male-Mediated Dispersal in the Endangered Scalloped Hammerhead Shark (Sphyrna lewini).	/pubmed/22253848	Daly-Engel TS, Seraphin KD, Holland KN, Coffey JP, Nance HA, Toonen RJ, Bowen BW.	PLoS One. 2012;7(1):e29986. Epub 2012 Jan 10.	PLoS One. 2012	PubMed	citation	PMID:22253848	pubmed	22253848	create date:2012/01/19 | first author:Daly-Engel TS
Sequence Analysis of the IL28A/IL28B Inverted Gene Duplication That Contains Polymorphisms Associated with Treatment Response in Hepatitis C Patients.	/pubmed/22253847	Reynolds JM, Paciga SA, Sanders FA, Hyde CL, Loomis AK, Johnston GI.	PLoS One. 2012;7(1):e29983. Epub 2012 Jan 10.	PLoS One. 2012	PubMed	citation	PMID:22253847	pubmed	22253847	create date:2012/01/19 | first author:Reynolds JM
Analysis of Medaka sox9 Orthologue Reveals a Conserved Role in Germ Cell Maintenance.	/pubmed/22253846	Nakamura S, Watakabe I, Nishimura T, Toyoda A, Taniguchi Y, Tanaka M.	PLoS One. 2012;7(1):e29982. Epub 2012 Jan 12.	PLoS One. 2012	PubMed	citation	PMID:22253846	pubmed	22253846	create date:2012/01/19 | first author:Nakamura S
Negotiating left-hand and right-hand bends: a motorcycle simulator study to investigate experiential and behaviour differences across rider groups.	/pubmed/22253845	Crundall E, Crundall D, Stedmon AW.	PLoS One. 2012;7(1):e29978. Epub 2012 Jan 11.	PLoS One. 2012	PubMed	citation	PMID:22253845	pubmed	22253845	create date:2012/01/19 | first author:Crundall E
Wnt4 participates in the formation of vertebrate neuromuscular junction.	/pubmed/22253844	Strochlic L, Falk J, Goillot E, Sigoillot S, Bourgeois F, Delers P, Rouvière J, Swain A, Castellani V, Schaeffer L, Legay C.	PLoS One. 2012;7(1):e29976. Epub 2012 Jan 12.	PLoS One. 2012	PubMed	citation	PMID:22253844	pubmed	22253844	create date:2012/01/19 | first author:Strochlic L
Amplification by PCR artificially reduces the proportion of the rare biosphere in microbial communities.	/pubmed/22253843	Gonzalez JM, Portillo MC, Belda-Ferre P, Mira A.	PLoS One. 2012;7(1):e29973. Epub 2012 Jan 11.	PLoS One. 2012	PubMed	citation	PMID:22253843	pubmed	22253843	create date:2012/01/19 | first author:Gonzalez JM
Nanomechanics and Sodium Permeability of Endothelial Surface Layer Modulated by Hawthorn Extract WS 1442.	/pubmed/22253842	Peters W, Drueppel V, Kusche-Vihrog K, Schubert C, Oberleithner H.	PLoS One. 2012;7(1):e29972. Epub 2012 Jan 10.	PLoS One. 2012	PubMed	citation	PMID:22253842	pubmed	22253842	create date:2012/01/19 | first author:Peters W
Stable Extracellular RNA Fragments of Mycobacterium tuberculosis Induce Early Apoptosis in Human Monocytes via a Caspase-8 Dependent Mechanism.	/pubmed/22253841	Obregón-Henao A, Duque-Correa MA, Rojas M, García LF, Brennan PJ, Ortiz BL, Belisle JT.	PLoS One. 2012;7(1):e29970. Epub 2012 Jan 9.	PLoS One. 2012	PubMed	citation	PMID:22253841	pubmed	22253841	create date:2012/01/19 | first author:Obregón-Henao A
Highly Parallel and Short-Acting Amplification with Locus-Specific Primers to Detect Single Nucleotide Polymorphisms by the DigiTag2 Assay.	/pubmed/22253840	Nishida N, Mawatari Y, Sageshima M, Tokunaga K.	PLoS One. 2012;7(1):e29967. Epub 2012 Jan 13.	PLoS One. 2012	PubMed	citation	PMID:22253840	pubmed	22253840	create date:2012/01/19 | first author:Nishida N
Sickness absence due to otoaudiological diagnoses and risk of disability pension: a nationwide Swedish prospective cohort study.	/pubmed/22253839	Friberg E, Jansson C, Mittendorfer-Rutz E, Rosenhall U, Alexanderson K.	PLoS One. 2012;7(1):e29966. Epub 2012 Jan 12.	PLoS One. 2012	PubMed	citation	PMID:22253839	pubmed	22253839	create date:2012/01/19 | first author:Friberg E
Multidimensional characterization and differentiation of neurons in the anteroventral cochlear nucleus.	/pubmed/22253838	Typlt M, Englitz B, Sonntag M, Dehmel S, Kopp-Scheinpflug C, Ruebsamen R.	PLoS One. 2012;7(1):e29965. Epub 2012 Jan 9.	PLoS One. 2012	PubMed	citation	PMID:22253838	pubmed	22253838	create date:2012/01/19 | first author:Typlt M
Basin-scale control on the phytoplankton biomass in lake victoria, Africa.	/pubmed/22253837	Cózar A, Bruno M, Bergamino N, Ubeda B, Bracchini L, Dattilo AM, Loiselle SA.	PLoS One. 2012;7(1):e29962. Epub 2012 Jan 9.	PLoS One. 2012	PubMed	citation	PMID:22253837	pubmed	22253837	create date:2012/01/19 | first author:Cózar A
Discovery of T cell antigens by high-throughput screening of synthetic minigene libraries.	/pubmed/22253836	Hondowicz BD, Schwedhelm KV, Kas A, Tasch MA, Rawlings C, Ramchurren N, McIntosh M, D'Amico LA, Sanda S, Standifer NE, Shendure J, Stone B.	PLoS One. 2012;7(1):e29949. Epub 2012 Jan 12.	PLoS One. 2012	PubMed	citation	PMID:22253836	pubmed	22253836	create date:2012/01/19 | first author:Hondowicz BD
Prediction of glioblastoma multiform response to bevacizumab treatment using multi-parametric MRI.	/pubmed/22253835	Najafi M, Soltanian-Zadeh H, Jafari-Khouzani K, Scarpace L, Mikkelsen T.	PLoS One. 2012;7(1):e29945. Epub 2012 Jan 11.	PLoS One. 2012	PubMed	citation	PMID:22253835	pubmed	22253835	create date:2012/01/19 | first author:Najafi M
Evidence for a common toolbox based on necrotrophy in a fungal lineage spanning necrotrophs, biotrophs, endophytes, host generalists and specialists.	/pubmed/22253834	Andrew M, Barua R, Short SM, Kohn LM.	PLoS One. 2012;7(1):e29943. Epub 2012 Jan 11.	PLoS One. 2012	PubMed	citation	PMID:22253834	pubmed	22253834	create date:2012/01/19 | first author:Andrew M
Human Vav1 Expression in Hematopoietic and Cancer Cell Lines Is Regulated by c-Myb and by CpG Methylation.	/pubmed/22253833	Ilan L, Katzav S.	PLoS One. 2012;7(1):e29939. Epub 2012 Jan 11.	PLoS One. 2012	PubMed	citation	PMID:22253833	pubmed	22253833	create date:2012/01/19 | first author:Ilan L
Molecular phylogeny and evolution of parabasalia with improved taxon sampling and new protein markers of actin and elongation factor-1α.	/pubmed/22253832	Noda S, Mantini C, Meloni D, Inoue J, Kitade O, Viscogliosi E, Ohkuma M.	PLoS One. 2012;7(1):e29938. Epub 2012 Jan 9.	PLoS One. 2012	PubMed	citation	PMID:22253832	pubmed	22253832	create date:2012/01/19 | first author:Noda S
Expression of Extracellular Matrix Components Is Disrupted in the Immature and Adult Estrogen Receptor β-Null Mouse Ovary.	/pubmed/22253831	Zalewski A, Cecchini EL, Deroo BJ.	PLoS One. 2012;7(1):e29937. Epub 2012 Jan 10.	PLoS One. 2012	PubMed	citation	PMID:22253831	pubmed	22253831	create date:2012/01/19 | first author:Zalewski A
Apoptosis Signal-Regulating Kinase 1 Mediates MPTP Toxicity and Regulates Glial Activation.	/pubmed/22253830	Lee KW, Zhao X, Im JY, Grosso H, Jang WH, Chan TW, Sonsalla PK, German DC, Ichijo H, Junn E, Mouradian MM.	PLoS One. 2012;7(1):e29935. Epub 2012 Jan 10.	PLoS One. 2012	PubMed	citation	PMID:22253830	pubmed	22253830	create date:2012/01/19 | first author:Lee KW
Epigallocatechin-3-Gallate as a Potential Therapeutic Drug for TTR-Related Amyloidosis: In Vivo" Evidence from FAP Mice Models."	/pubmed/22253829	Ferreira N, Saraiva MJ, Almeida MR.	PLoS One. 2012;7(1):e29933. Epub 2012 Jan 10.	PLoS One. 2012	PubMed	citation	PMID:22253829	pubmed	22253829	create date:2012/01/19 | first author:Ferreira N
A Functional Variant in ERAP1 Predisposes to Multiple Sclerosis.	/pubmed/22253828	Guerini FR, Cagliani R, Forni D, Agliardi C, Caputo D, Cassinotti A, Galimberti D, Fenoglio C, Biasin M, Asselta R, Scarpini E, Comi GP, Bresolin N, Clerici M, Sironi M.	PLoS One. 2012;7(1):e29931. Epub 2012 Jan 12.	PLoS One. 2012	PubMed	citation	PMID:22253828	pubmed	22253828	create date:2012/01/19 | first author:Guerini FR
Unique properties of eukaryote-type actin and profilin horizontally transferred to cyanobacteria.	/pubmed/22253827	Guljamow A, Delissen F, Baumann O, Thünemann AF, Dittmann E.	PLoS One. 2012;7(1):e29926. Epub 2012 Jan 10.	PLoS One. 2012	PubMed	citation	PMID:22253827	pubmed	22253827	create date:2012/01/19 | first author:Guljamow A
Defining the Sister Rat Mammary Tumor Cell Lines HH-16 cl.2/1 and HH-16.cl.4 as an In Vitro Cell Model for Erbb2.	/pubmed/22253826	Louzada S, Adega F, Chaves R.	PLoS One. 2012;7(1):e29923. Epub 2012 Jan 10.	PLoS One. 2012	PubMed	citation	PMID:22253826	pubmed	22253826	create date:2012/01/19 | first author:Louzada S
Bone Marrow-Infiltrating Human Neuroblastoma Cells Express High Levels of Calprotectin and HLA-G Proteins.	/pubmed/22253825	Morandi F, Scaruffi P, Gallo F, Stigliani S, Moretti S, Bonassi S, Gambini C, Mazzocco K, Fardin P, Haupt R, Arcamone G; on behalf of the Italian Cooperative Group for Neuroblastoma, Pistoia V, Tonini GP, Corrias MV.	PLoS One. 2012;7(1):e29922. Epub 2012 Jan 9.	PLoS One. 2012	PubMed	citation	PMID:22253825	pubmed	22253825	create date:2012/01/19 | first author:Morandi F
Localization of nucleoporin tpr to the nuclear pore complex is essential for tpr mediated regulation of the export of unspliced RNA.	/pubmed/22253824	Rajanala K, Nandicoori VK.	PLoS One. 2012;7(1):e29921. Epub 2012 Jan 13.	PLoS One. 2012	PubMed	citation	PMID:22253824	pubmed	22253824	create date:2012/01/19 | first author:Rajanala K
Cooperative regulation of non-small cell lung carcinoma by nicotinic and Beta-adrenergic receptors: a novel target for intervention.	/pubmed/22253823	Al-Wadei HA, Al-Wadei MH, Schuller HM.	PLoS One. 2012;7(1):e29915. Epub 2012 Jan 12.	PLoS One. 2012	PubMed	citation	PMID:22253823	pubmed	22253823	create date:2012/01/19 | first author:Al-Wadei HA
Persistence of Borrelia burgdorferi in Rhesus Macaques following Antibiotic Treatment of Disseminated Infection.	/pubmed/22253822	Embers ME, Barthold SW, Borda JT, Bowers L, Doyle L, Hodzic E, Jacobs MB, Hasenkampf NR, Martin DS, Narasimhan S, Phillippi-Falkenstein KM, Purcell JE, Ratterree MS, Philipp MT.	PLoS One. 2012;7(1):e29914. Epub 2012 Jan 11.	PLoS One. 2012	PubMed	citation	PMID:22253822	pubmed	22253822	create date:2012/01/19 | first author:Embers ME
Armadillo 1.1: an original workflow platform for designing and conducting phylogenetic analysis and simulations.	/pubmed/22253821	Lord E, Leclercq M, Boc A, Diallo AB, Makarenkov V.	PLoS One. 2012;7(1):e29903. Epub 2012 Jan 11.	PLoS One. 2012	PubMed	citation	PMID:22253821	pubmed	22253821	create date:2012/01/19 | first author:Lord E
Novel Nonphosphorylated Peptides with Conserved Sequences Selectively Bind to Grb7 SH2 Domain with Affinity Comparable to Its Phosphorylated Ligand.	/pubmed/22253820	Zhang D, Shao C, Hu S, Ma S, Gao Y.	PLoS One. 2012;7(1):e29902. Epub 2012 Jan 11.	PLoS One. 2012	PubMed	citation	PMID:22253820	pubmed	22253820	create date:2012/01/19 | first author:Zhang D
Mechanism and Function of Drosophila capa GPCR: A Desiccation Stress-Responsive Receptor with Functional Homology to Human NeuromedinU Receptor.	/pubmed/22253819	Terhzaz S, Cabrero P, Robben JH, Radford JC, Hudson BD, Milligan G, Dow JA, Davies SA.	PLoS One. 2012;7(1):e29897. Epub 2012 Jan 11.	PLoS One. 2012	PubMed	citation	PMID:22253819	pubmed	22253819	create date:2012/01/19 | first author:Terhzaz S
Transcriptional Repression by a bZIP Protein Regulates Dictyostelium Prespore Differentiation.	/pubmed/22253818	Nuñez-Corcuera B, Birch JL, Yamada Y, Williams JG.	PLoS One. 2012;7(1):e29895. Epub 2012 Jan 9.	PLoS One. 2012	PubMed	citation	PMID:22253818	pubmed	22253818	create date:2012/01/19 | first author:Nuñez-Corcuera B
Long-range autocorrelations of CpG islands in the human genome.	/pubmed/22253817	Koester B, Rea TJ, Templeton AR, Szalay AS, Sing CF.	PLoS One. 2012;7(1):e29889. Epub 2012 Jan 11.	PLoS One. 2012	PubMed	citation	PMID:22253817	pubmed	22253817	create date:2012/01/19 | first author:Koester B
The Outcome of Renal Ischemia-Reperfusion Injury Is Unchanged in AMPK-β1 Deficient Mice.	/pubmed/22253816	Mount PF, Gleich K, Tam S, Fraser SA, Choy SW, Dwyer KM, Lu B, Van Denderen B, Fingerle-Rowson G, Bucala R, Kemp BE, Power DA.	PLoS One. 2012;7(1):e29887. Epub 2012 Jan 9.	PLoS One. 2012	PubMed	citation	PMID:22253816	pubmed	22253816	create date:2012/01/19 | first author:Mount PF
Targeting RNA Polymerase Primary σ as a Therapeutic Strategy against Methicillin-Resistant Staphylococcus aureus by Antisense Peptide Nucleic Acid.	/pubmed/22253815	Bai H, Sang G, You Y, Xue X, Zhou Y, Hou Z, Meng J, Luo X.	PLoS One. 2012;7(1):e29886. Epub 2012 Jan 10.	PLoS One. 2012	PubMed	citation	PMID:22253815	pubmed	22253815	create date:2012/01/19 | first author:Bai H
A Multi-Cohort Study of Polymorphisms in the GH/IGF Axis and Physical Capability: The HALCyon Programme.	/pubmed/22253814	Alfred T, Ben-Shlomo Y, Cooper R, Hardy R, Cooper C, Deary IJ, Gaunt TR, Gunnell D, Harris SE, Kumari M, Martin RM, Sayer AA, Starr JM, Kuh D, Day IN; the HALCyon study team.	PLoS One. 2012;7(1):e29883. Epub 2012 Jan 10.	PLoS One. 2012	PubMed	citation	PMID:22253814	pubmed	22253814	create date:2012/01/19 | first author:Alfred T
Granulocyte-Colony Stimulating Factor (G-CSF) Improves Motor Recovery in the Rat Impactor Model for Spinal Cord Injury.	/pubmed/22253813	Dittgen T, Pitzer C, Plaas C, Kirsch F, Vogt G, Laage R, Schneider A.	PLoS One. 2012;7(1):e29880. Epub 2012 Jan 12.	PLoS One. 2012	PubMed	citation	PMID:22253813	pubmed	22253813	create date:2012/01/19 | first author:Dittgen T
DNA barcoding bromeliaceae: achievements and pitfalls.	/pubmed/22253812	Maia VH, da Mata CS, Franco LO, Cardoso MA, Cardoso SR, Hemerly AS, Ferreira PC.	PLoS One. 2012;7(1):e29877. Epub 2012 Jan 5.	PLoS One. 2012	PubMed	citation	PMID:22253812	pubmed	22253812	create date:2012/01/19 | first author:Maia VH
Curing of Plasmid pXO1 from Bacillus anthracis Using Plasmid Incompatibility.	/pubmed/22253811	Liu X, Wang D, Wang H, Feng E, Zhu L, Wang H.	PLoS One. 2012;7(1):e29875. Epub 2012 Jan 11.	PLoS One. 2012	PubMed	citation	PMID:22253811	pubmed	22253811	create date:2012/01/19 | first author:Liu X
Glycoprotein Hyposialylation Gives Rise to a Nephrotic-Like Syndrome That Is Prevented by Sialic Acid Administration in GNE V572L Point-Mutant Mice.	/pubmed/22253810	Ito M, Sugihara K, Asaka T, Toyama T, Yoshihara T, Furuichi K, Wada T, Asano M.	PLoS One. 2012;7(1):e29873. Epub 2012 Jan 13.	PLoS One. 2012	PubMed	citation	PMID:22253810	pubmed	22253810	create date:2012/01/19 | first author:Ito M
CD1 Gene Polymorphisms and Phenotypic Variability in X-Linked Adrenoleukodystrophy.	/pubmed/22253809	Barbier M, Sabbagh A, Kasper E, Asheuer M, Ahouansou O, Pribill I, Forss-Petter S, Vidaud M, Berger J, Aubourg P.	PLoS One. 2012;7(1):e29872. Epub 2012 Jan 12.	PLoS One. 2012	PubMed	citation	PMID:22253809	pubmed	22253809	create date:2012/01/19 | first author:Barbier M
Evidence that putrescine modulates the higher plant photosynthetic proton circuit.	/pubmed/22253808	Ioannidis NE, Cruz JA, Kotzabasis K, Kramer DM.	PLoS One. 2012;7(1):e29864. Epub 2012 Jan 12.	PLoS One. 2012	PubMed	citation	PMID:22253808	pubmed	22253808	create date:2012/01/19 | first author:Ioannidis NE
Hemodynamic Responses Evoked by Neuronal Stimulation via Channelrhodopsin-2 Can Be Independent of Intracortical Glutamatergic Synaptic Transmission.	/pubmed/22253807	Scott NA, Murphy TH.	PLoS One. 2012;7(1):e29859. Epub 2012 Jan 10.	PLoS One. 2012	PubMed	citation	PMID:22253807	pubmed	22253807	create date:2012/01/19 | first author:Scott NA
Title	URL	Description	Details	ShortDetails	Resource	Type	Identifiers	Db	EntrezUID	Properties
The Role of the Multiple Banded Antigen of Ureaplasma parvum in Intra-Amniotic Infection: Major Virulence Factor or Decoy?	/pubmed/22253806	Dando SJ, Nitsos I, Kallapur SG, Newnham JP, Polglase GR, Pillow JJ, Jobe AH, Timms P, Knox CL.	PLoS One. 2012;7(1):e29856. Epub 2012 Jan 12.	PLoS One. 2012	PubMed	citation	PMID:22253806	pubmed	22253806	create date:2012/01/19 | first author:Dando SJ
Matrix Metalloproteinase-1 and -9 in Human Placenta during Spontaneous Vaginal Delivery and Caesarean Sectioning in Preterm Pregnancy.	/pubmed/22253805	Sundrani DP, Chavan-Gautam PM, Pisal HR, Mehendale SS, Joshi SR.	PLoS One. 2012;7(1):e29855. Epub 2012 Jan 12.	PLoS One. 2012	PubMed	citation	PMID:22253805	pubmed	22253805	create date:2012/01/19 | first author:Sundrani DP
Regulation of the Na,K-ATPase Gamma-Subunit FXYD2 by Runx1 and Ret Signaling in Normal and Injured Non-Peptidergic Nociceptive Sensory Neurons.	/pubmed/22253804	Ventéo S, Bourane S, Méchaly I, Sar C, Abdel Samad O, Puech S, Blostein R, Valmier J, Pattyn A, Carroll P.	PLoS One. 2012;7(1):e29852. Epub 2012 Jan 13.	PLoS One. 2012	PubMed	citation	PMID:22253804	pubmed	22253804	create date:2012/01/19 | first author:Ventéo S
Transcriptome-based differentiation of closely-related miscanthus lines.	/pubmed/22253803	Chouvarine P, Cooksey AM, McCarthy FM, Ray DA, Baldwin BS, Burgess SC, Peterson DG.	PLoS One. 2012;7(1):e29850. Epub 2012 Jan 10.	PLoS One. 2012	PubMed	citation	PMID:22253803	pubmed	22253803	create date:2012/01/19 | first author:Chouvarine P
Expression of a Neuroendocrine Gene Signature in Gastric Tumor Cells from CEA 424-SV40 Large T Antigen-Transgenic Mice Depends on SV40 Large T Antigen.	/pubmed/22253802	Ihler F, Vetter EV, Pan J, Kammerer R, Debey-Pascher S, Schultze JL, Zimmermann W, Enders G.	PLoS One. 2012;7(1):e29846. Epub 2012 Jan 13.	PLoS One. 2012	PubMed	citation	PMID:22253802	pubmed	22253802	create date:2012/01/19 | first author:Ihler F
Mapping Genetic Diversity of Cherimoya (Annona cherimola Mill.): Application of Spatial Analysis for Conservation and Use of Plant Genetic Resources.	/pubmed/22253801	van Zonneveld M, Scheldeman X, Escribano P, Viruel MA, Van Damme P, Garcia W, Tapia C, Romero J, Sigueñas M, Hormaza JI.	PLoS One. 2012;7(1):e29845. Epub 2012 Jan 9.	PLoS One. 2012	PubMed	citation	PMID:22253801	pubmed	22253801	create date:2012/01/19 | first author:van Zonneveld M
Cretaceous small scavengers: feeding traces in tetrapod bones from patagonia, Argentina.	/pubmed/22253800	de Valais S, Apesteguía S, Garrido AC.	PLoS One. 2012;7(1):e29841. Epub 2012 Jan 9.	PLoS One. 2012	PubMed	citation	PMID:22253800	pubmed	22253800	create date:2012/01/19 | first author:de Valais S
An Investigation into the Determining Factors of Zoo Visitor Attendances in UK Zoos.	/pubmed/22253799	Whitworth AW.	PLoS One. 2012;7(1):e29839. Epub 2012 Jan 11.	PLoS One. 2012	PubMed	citation	PMID:22253799	pubmed	22253799	create date:2012/01/19 | first author:Whitworth AW
One-size-fits-all"? Optimizing treatment duration for bacterial infections."	/pubmed/22253798	Geli P, Laxminarayan R, Dunne M, Smith DL.	PLoS One. 2012;7(1):e29838. Epub 2012 Jan 11.	PLoS One. 2012	PubMed	citation	PMID:22253798	pubmed	22253798	create date:2012/01/19 | first author:Geli P
Modulation of miRNA Expression by Dietary Polyphenols in apoE Deficient Mice: A New Mechanism of the Action of Polyphenols.	/pubmed/22253797	Milenkovic D, Deval C, Gouranton E, Landrier JF, Scalbert A, Morand C, Mazur A.	PLoS One. 2012;7(1):e29837. Epub 2012 Jan 10.	PLoS One. 2012	PubMed	citation	PMID:22253797	pubmed	22253797	create date:2012/01/19 | first author:Milenkovic D
The contribution of 17beta-hydroxysteroid dehydrogenase type 1 to the estradiol-estrone ratio in estrogen-sensitive breast cancer cells.	/pubmed/22253796	Zhang CY, Chen J, Yin DC, Lin SX.	PLoS One. 2012;7(1):e29835. Epub 2012 Jan 9.	PLoS One. 2012	PubMed	citation	PMID:22253796	pubmed	22253796	create date:2012/01/19 | first author:Zhang CY
Acanthamoeba polyphaga-Enhanced Growth of Mycobacterium smegmatis.	/pubmed/22253795	Lamrabet O, Mba Medie F, Drancourt M.	PLoS One. 2012;7(1):e29833. Epub 2012 Jan 11.	PLoS One. 2012	PubMed	citation	PMID:22253795	pubmed	22253795	create date:2012/01/19 | first author:Lamrabet O
Amyloid-mediated sequestration of essential proteins contributes to mutant huntingtin toxicity in yeast.	/pubmed/22253794	Kochneva-Pervukhova NV, Alexandrov AI, Ter-Avanesyan MD.	PLoS One. 2012;7(1):e29832. Epub 2012 Jan 11.	PLoS One. 2012	PubMed	citation	PMID:22253794	pubmed	22253794	create date:2012/01/19 | first author:Kochneva-Pervukhova NV
Retinal Muller Glia Initiate Innate Response to Infectious Stimuli via Toll-Like Receptor Signaling.	/pubmed/22253793	Kumar A, Shamsuddin N.	PLoS One. 2012;7(1):e29830. Epub 2012 Jan 9.	PLoS One. 2012	PubMed	citation	PMID:22253793	pubmed	22253793	create date:2012/01/19 | first author:Kumar A
Pathological and incidental findings on brain MRI in a single-center study of 229 consecutive girls with early or precocious puberty.	/pubmed/22253792	Mogensen SS, Aksglaede L, Mouritsen A, Sørensen K, Main KM, Gideon P, Juul A.	PLoS One. 2012;7(1):e29829. Epub 2012 Jan 12.	PLoS One. 2012	PubMed	citation	PMID:22253792	pubmed	22253792	create date:2012/01/19 | first author:Mogensen SS
Genetic Evidence of Tiger Population Structure and Migration within an Isolated and Fragmented Landscape in Northwest India.	/pubmed/22253791	Reddy PA, Gour DS, Bhavanishankar M, Jaggi K, Hussain SM, Harika K, Shivaji S.	PLoS One. 2012;7(1):e29827. Epub 2012 Jan 11.	PLoS One. 2012	PubMed	citation	PMID:22253791	pubmed	22253791	create date:2012/01/19 | first author:Reddy PA
Arbuscular Mycorrhizas Reduce Nitrogen Loss via Leaching.	/pubmed/22253790	Asghari HR, Cavagnaro TR.	PLoS One. 2012;7(1):e29825. Epub 2012 Jan 10.	PLoS One. 2012	PubMed	citation	PMID:22253790	pubmed	22253790	create date:2012/01/19 | first author:Asghari HR
S100A9 is a Biliary Protein Marker of Disease Activity in Primary Sclerosing Cholangitis.	/pubmed/22253789	Reinhard L, Rupp C, Riedel HD, Ruppert T, Giese T, Flechtenmacher C, Weiss KH, Kloeters-Plachky P, Stremmel W, Schirmacher P, Sauer P, Gotthardt DN.	PLoS One. 2012;7(1):e29821. Epub 2012 Jan 11.	PLoS One. 2012	PubMed	citation	PMID:22253789	pubmed	22253789	create date:2012/01/19 | first author:Reinhard L
Multiple Sclerosis Risk Variant HLA-DRB1*1501 Associates with High Expression of DRB1 Gene in Different Human Populations.	/pubmed/22253788	Alcina A, Abad-Grau Mdel M, Fedetz M, Izquierdo G, Lucas M, Fernández O, Ndagire D, Catalá-Rabasa A, Ruiz A, Gayán J, Delgado C, Arnal C, Matesanz F.	PLoS One. 2012;7(1):e29819. Epub 2012 Jan 13.	PLoS One. 2012	PubMed	citation	PMID:22253788	pubmed	22253788	create date:2012/01/19 | first author:Alcina A
Evolution of Susceptibility to Ingested Double-Stranded RNAs in Caenorhabditis Nematodes.	/pubmed/22253787	Nuez I, Félix MA.	PLoS One. 2012;7(1):e29811. Epub 2012 Jan 11.	PLoS One. 2012	PubMed	citation	PMID:22253787	pubmed	22253787	create date:2012/01/19 | first author:Nuez I
Mitochondrial electron transport is the cellular target of the oncology drug elesclomol.	/pubmed/22253786	Blackman RK, Cheung-Ong K, Gebbia M, Proia DA, He S, Kepros J, Jonneaux A, Marchetti P, Kluza J, Rao PE, Wada Y, Giaever G, Nislow C.	PLoS One. 2012;7(1):e29798. Epub 2012 Jan 11.	PLoS One. 2012	PubMed	citation	PMID:22253786	pubmed	22253786	create date:2012/01/19 | first author:Blackman RK
Ecological Guild Evolution and the Discovery of the World's Smallest Vertebrate.	/pubmed/22253785	Rittmeyer EN, Allison A, Gründler MC, Thompson DK, Austin CC.	PLoS One. 2012;7(1):e29797. Epub 2012 Jan 11.	PLoS One. 2012	PubMed	citation	PMID:22253785	pubmed	22253785	create date:2012/01/19 | first author:Rittmeyer EN
Emergence of good conduct, scaling and zipf laws in human behavioral sequences in an online world.	/pubmed/22253784	Thurner S, Szell M, Sinatra R.	PLoS One. 2012;7(1):e29796. Epub 2012 Jan 12.	PLoS One. 2012	PubMed	citation	PMID:22253784	pubmed	22253784	create date:2012/01/19 | first author:Thurner S
The Role of γ-Tubulin in Centrosomal Microtubule Organization.	/pubmed/22253783	O'Toole E, Greenan G, Lange KI, Srayko M, Müller-Reichert T.	PLoS One. 2012;7(1):e29795. Epub 2012 Jan 10.	PLoS One. 2012	PubMed	citation	PMID:22253783	pubmed	22253783	create date:2012/01/19 | first author:O'Toole E
Development of a model system to identify differences in spring and winter oat.	/pubmed/22253782	Chawade A, Lindén P, Bräutigam M, Jonsson R, Jonsson A, Moritz T, Olsson O.	PLoS One. 2012;7(1):e29792. Epub 2012 Jan 9.	PLoS One. 2012	PubMed	citation	PMID:22253782	pubmed	22253782	create date:2012/01/19 | first author:Chawade A
Association of coagulation activation with clinical complications in sickle cell disease.	/pubmed/22253781	Ataga KI, Brittain JE, Desai P, May R, Jones S, Delaney J, Strayhorn D, Hinderliter A, Key NS.	PLoS One. 2012;7(1):e29786. Epub 2012 Jan 11.	PLoS One. 2012	PubMed	citation	PMID:22253781	pubmed	22253781	create date:2012/01/19 | first author:Ataga KI
HCV Infection among Saudi Population: High Prevalence of Genotype 4 and Increased Viral Clearance Rate.	/pubmed/22253780	Abdel-Moneim AS, Bamaga MS, Shehab GM, Abu-Elsaad AA, Farahat FM.	PLoS One. 2012;7(1):e29781. Epub 2012 Jan 13.	PLoS One. 2012	PubMed	citation	PMID:22253780	pubmed	22253780	create date:2012/01/19 | first author:Abdel-Moneim AS
Impact of the Genome Wide Supported NRGN Gene on Anterior Cingulate Morphology in Schizophrenia.	/pubmed/22253779	Ohi K, Hashimoto R, Yasuda Y, Nemoto K, Ohnishi T, Fukumoto M, Yamamori H, Umeda-Yano S, Okada T, Iwase M, Kazui H, Takeda M.	PLoS One. 2012;7(1):e29780. Epub 2012 Jan 12.	PLoS One. 2012	PubMed	citation	PMID:22253779	pubmed	22253779	create date:2012/01/19 | first author:Ohi K
Incidence and Correlates of HIV-1 RNA Detection in the Breast Milk of Women Receiving HAART for the Prevention of HIV-1 Transmission.	/pubmed/22253778	Slyker JA, Chung MH, Lehman DA, Kiarie J, Kinuthia J, Holte S, Tapia K, Njiri F, Overbaugh J, John-Stewart G.	PLoS One. 2012;7(1):e29777. Epub 2012 Jan 11.	PLoS One. 2012	PubMed	citation	PMID:22253778	pubmed	22253778	create date:2012/01/19 | first author:Slyker JA
Health Related Quality of Life among Patients with Tuberculosis and HIV in Thailand.	/pubmed/22253777	Kittikraisak W, Kingkaew P, Teerawattananon Y, Yothasamut J, Natesuwan S, Manosuthi W, Chongsuvivatwong V, Whitehead SJ.	PLoS One. 2012;7(1):e29775. Epub 2012 Jan 11.	PLoS One. 2012	PubMed	citation	PMID:22253777	pubmed	22253777	create date:2012/01/19 | first author:Kittikraisak W
Autoluminescent Mycobacterium tuberculosis for Rapid, Real-Time, Non-Invasive Assessment of Drug and Vaccine Efficacy.	/pubmed/22253776	Zhang T, Li SY, Nuermberger EL.	PLoS One. 2012;7(1):e29774. Epub 2012 Jan 11.	PLoS One. 2012	PubMed	citation	PMID:22253776	pubmed	22253776	create date:2012/01/19 | first author:Zhang T
Transcription Factor STOX1A Promotes Mitotic Entry by Binding to the CCNB1 Promotor.	/pubmed/22253775	van Abel D, Abdul-Hamid O, van Dijk M, Oudejans CB.	PLoS One. 2012;7(1):e29769. Epub 2012 Jan 13.	PLoS One. 2012	PubMed	citation	PMID:22253775	pubmed	22253775	create date:2012/01/19 | first author:van Abel D
CTNNB1 Signaling in Sertoli Cells Downregulates Spermatogonial Stem Cell Activity via WNT4.	/pubmed/22253774	Boyer A, Yeh JR, Zhang X, Paquet M, Gaudin A, Nagano MC, Boerboom D.	PLoS One. 2012;7(1):e29764. Epub 2012 Jan 12.	PLoS One. 2012	PubMed	citation	PMID:22253774	pubmed	22253774	create date:2012/01/19 | first author:Boyer A
Deconstruction of the (Paleo)Polyploid Grapevine Genome Based on the Analysis of Transposition Events Involving NBS Resistance Genes.	/pubmed/22253773	Malacarne G, Perazzolli M, Cestaro A, Sterck L, Fontana P, Van de Peer Y, Viola R, Velasco R, Salamini F.	PLoS One. 2012;7(1):e29762. Epub 2012 Jan 11.	PLoS One. 2012	PubMed	citation	PMID:22253773	pubmed	22253773	create date:2012/01/19 | first author:Malacarne G
Eccentric exercise facilitates mesenchymal stem cell appearance in skeletal muscle.	/pubmed/22253772	Valero MC, Huntsman HD, Liu J, Zou K, Boppart MD.	PLoS One. 2012;7(1):e29760. Epub 2012 Jan 11.	PLoS One. 2012	PubMed	citation	PMID:22253772	pubmed	22253772	create date:2012/01/19 | first author:Valero MC
Postnatal Changes in the Expression Pattern of the Imprinted Signalling Protein XLαs Underlie the Changing Phenotype of Deficient Mice.	/pubmed/22253771	Krechowec SO, Burton KL, Newlaczyl AU, Nunn N, Vlatković N, Plagge A.	PLoS One. 2012;7(1):e29753. Epub 2012 Jan 11.	PLoS One. 2012	PubMed	citation	PMID:22253771	pubmed	22253771	create date:2012/01/19 | first author:Krechowec SO
Sexual risk behaviours and sexual abuse in persons with severe mental illness in Uganda: a qualitative study.	/pubmed/22253770	Lundberg P, Johansson E, Okello E, Allebeck P, Thorson A.	PLoS One. 2012;7(1):e29748. Epub 2012 Jan 9.	PLoS One. 2012	PubMed	citation	PMID:22253770	pubmed	22253770	create date:2012/01/19 | first author:Lundberg P
Changes in Humpback Whale Song Occurrence in Response to an Acoustic Source 200 km Away.	/pubmed/22253769	Risch D, Corkeron PJ, Ellison WT, Van Parijs SM.	PLoS One. 2012;7(1):e29741. Epub 2012 Jan 11.	PLoS One. 2012	PubMed	citation	PMID:22253769	pubmed	22253769	create date:2012/01/19 | first author:Risch D
Color-to-Grayscale: Does the Method Matter in Image Recognition?	/pubmed/22253768	Kanan C, Cottrell GW.	PLoS One. 2012;7(1):e29740. Epub 2012 Jan 10.	PLoS One. 2012	PubMed	citation	PMID:22253768	pubmed	22253768	create date:2012/01/19 | first author:Kanan C
Regulation of Asymmetrical Cytokinesis by cAMP during Meiosis I in Mouse Oocytes.	/pubmed/22253767	Chen D, Zhang Y, Yi Q, Huang Y, Hou H, Zhang Y, Hao Q, Cooke HJ, Li L, Sun Q, Shi Q.	PLoS One. 2012;7(1):e29735. Epub 2012 Jan 11.	PLoS One. 2012	PubMed	citation	PMID:22253767	pubmed	22253767	create date:2012/01/19 | first author:Chen D
HSPG-Deficient Zebrafish Uncovers Dental Aspect of Multiple Osteochondromas.	/pubmed/22253766	Wiweger MI, Zhao Z, van Merkesteyn RJ, Roehl HH, Hogendoorn PC.	PLoS One. 2012;7(1):e29734. Epub 2012 Jan 11.	PLoS One. 2012	PubMed	citation	PMID:22253766	pubmed	22253766	create date:2012/01/19 | first author:Wiweger MI
Distinct Expression/Function of Potassium and Chloride Channels Contributes to the Diverse Volume Regulation in Cortical Astrocytes of GFAP/EGFP Mice.	/pubmed/22253765	Benesova J, Rusnakova V, Honsa P, Pivonkova H, Dzamba D, Kubista M, Anderova M.	PLoS One. 2012;7(1):e29725. Epub 2012 Jan 11.	PLoS One. 2012	PubMed	citation	PMID:22253765	pubmed	22253765	create date:2012/01/19 | first author:Benesova J
Network structure and city size.	/pubmed/22253764	Levinson D.	PLoS One. 2012;7(1):e29721. Epub 2012 Jan 12.	PLoS One. 2012	PubMed	citation	PMID:22253764	pubmed	22253764	create date:2012/01/19 | first author:Levinson D
Predicted Disappearance of Cephalantheropsis obcordata in Luofu Mountain Due to Changes in Rainfall Patterns.	/pubmed/22253763	Xiao XJ, Liu KW, Zheng YY, Zhang YT, Tsai WC, Hsiao YY, Zhang GQ, Chen LJ, Liu ZJ.	PLoS One. 2012;7(1):e29718. Epub 2012 Jan 10.	PLoS One. 2012	PubMed	citation	PMID:22253763	pubmed	22253763	create date:2012/01/19 | first author:Xiao XJ
You look familiar: how malaysian chinese recognize faces.	/pubmed/22253762	Tan CB, Stephen ID, Whitehead R, Sheppard E.	PLoS One. 2012;7(1):e29714. Epub 2012 Jan 11.	PLoS One. 2012	PubMed	citation	PMID:22253762	pubmed	22253762	create date:2012/01/19 | first author:Tan CB
Broad phylogenomic sampling and the sister lineage of land plants.	/pubmed/22253761	Timme RE, Bachvaroff TR, Delwiche CF.	PLoS One. 2012;7(1):e29696. Epub 2012 Jan 13.	PLoS One. 2012	PubMed	citation	PMID:22253761	pubmed	22253761	create date:2012/01/19 | first author:Timme RE
SDS Can Be Utilized as an Amyloid Inducer: A Case Study on Diverse Proteins.	/pubmed/22253760	Khan JM, Qadeer A, Chaturvedi SK, Ahmad E, Abdul Rehman SA, Gourinath S, Khan RH.	PLoS One. 2012;7(1):e29694. Epub 2012 Jan 12.	PLoS One. 2012	PubMed	citation	PMID:22253760	pubmed	22253760	create date:2012/01/19 | first author:Khan JM
CD14 Deficiency Impacts Glucose Homeostasis in Mice through Altered Adrenal Tone.	/pubmed/22253759	Young JL, Mora A, Cerny A, Czech MP, Woda B, Kurt-Jones EA, Finberg RW, Corvera S.	PLoS One. 2012;7(1):e29688. Epub 2012 Jan 13.	PLoS One. 2012	PubMed	citation	PMID:22253759	pubmed	22253759	create date:2012/01/19 | first author:Young JL
Brain training game improves executive functions and processing speed in the elderly: a randomized controlled trial.	/pubmed/22253758	Nouchi R, Taki Y, Takeuchi H, Hashizume H, Akitsuki Y, Shigemune Y, Sekiguchi A, Kotozaki Y, Tsukiura T, Yomogida Y, Kawashima R.	PLoS One. 2012;7(1):e29676. Epub 2012 Jan 11.	PLoS One. 2012	PubMed	citation	PMID:22253758	pubmed	22253758	create date:2012/01/19 | first author:Nouchi R
A new approach for assessment of mental architecture: repeated tagging.	/pubmed/22253757	Raidvee A, Põlder A, Allik J.	PLoS One. 2012;7(1):e29667. Epub 2012 Jan 9.	PLoS One. 2012	PubMed	citation	PMID:22253757	pubmed	22253757	create date:2012/01/19 | first author:Raidvee A
Title	URL	Description	Details	ShortDetails	Resource	Type	Identifiers	Db	EntrezUID	Properties
Reduction of Mitoferrin Results in Abnormal Development and Extended Lifespan in Caenorhabditis elegans.	/pubmed/22253756	Ren Y, Yang S, Tan G, Ye W, Liu D, Qian X, Ding Z, Zhong Y, Zhang J, Jiang D, Zhao Y, Lu J.	PLoS One. 2012;7(1):e29666. Epub 2012 Jan 11.	PLoS One. 2012	PubMed	citation	PMID:22253756	pubmed	22253756	create date:2012/01/19 | first author:Ren Y
Application of High-Resolution DNA Melting for Genotyping in Lepidopteran Non-Model Species: Ostrinia furnacalis (Crambidae).	/pubmed/22253755	Li F, Niu B, Huang Y, Meng Z.	PLoS One. 2012;7(1):e29664. Epub 2012 Jan 11.	PLoS One. 2012	PubMed	citation	PMID:22253755	pubmed	22253755	create date:2012/01/19 | first author:Li F
Dual Effect of Beta-Amyloid on α7 and α4β2 Nicotinic Receptors Controlling the Release of Glutamate, Aspartate and GABA in Rat Hippocampus.	/pubmed/22253754	Mura E, Zappettini S, Preda S, Biundo F, Lanni C, Grilli M, Cavallero A, Olivero G, Salamone A, Govoni S, Marchi M.	PLoS One. 2012;7(1):e29661. Epub 2012 Jan 11.	PLoS One. 2012	PubMed	citation	PMID:22253754	pubmed	22253754	create date:2012/01/19 | first author:Mura E
Intestinal absorption and first-pass metabolism of polyphenol compounds in rat and their transport dynamics in caco-2 cells.	/pubmed/22253753	Teng Z, Yuan C, Zhang F, Huan M, Cao W, Li K, Yang J, Cao D, Zhou S, Mei Q.	PLoS One. 2012;7(1):e29647. Epub 2012 Jan 13.	PLoS One. 2012	PubMed	citation	PMID:22253753	pubmed	22253753	create date:2012/01/19 | first author:Teng Z
Spatial modeling of vesicle transport and the cytoskeleton: the challenge of hitting the right road.	/pubmed/22253752	Klann M, Koeppl H, Reuss M.	PLoS One. 2012;7(1):e29645. Epub 2012 Jan 12.	PLoS One. 2012	PubMed	citation	PMID:22253752	pubmed	22253752	create date:2012/01/19 | first author:Klann M
An educational and physical program to reduce headache, neck/shoulder pain in a working community: a cluster-randomized controlled trial.	/pubmed/22253751	Mongini F, Evangelista A, Milani C, Ferrero L, Ciccone G, Ugolini A, Piedimonte A, Sigaudo M, Carlino E, Banzatti E, Galassi C.	PLoS One. 2012;7(1):e29637. Epub 2012 Jan 9.	PLoS One. 2012	PubMed	citation	PMID:22253751	pubmed	22253751	create date:2012/01/19 | first author:Mongini F
Association analysis of 94 candidate genes and schizophrenia-related endophenotypes.	/pubmed/22253750	Greenwood TA, Light GA, Swerdlow NR, Radant AD, Braff DL.	PLoS One. 2012;7(1):e29630. Epub 2012 Jan 13.	PLoS One. 2012	PubMed	citation	PMID:22253750	pubmed	22253750	create date:2012/01/19 | first author:Greenwood TA
Uterine Dysfunction in Biglycan and Decorin Deficient Mice Leads to Dystocia during Parturition.	/pubmed/22253749	Wu Z, Aron AW, Macksoud EE, Iozzo RV, Hai CM, Lechner BE.	PLoS One. 2012;7(1):e29627. Epub 2012 Jan 13.	PLoS One. 2012	PubMed	citation	PMID:22253749	pubmed	22253749	create date:2012/01/19 | first author:Wu Z
The Protein Kinase C Inhibitor Enzastaurin Exhibits Antitumor Activity against Uveal Melanoma.	/pubmed/22253748	Wu X, Zhu M, Fletcher JA, Giobbie-Hurder A, Hodi FS.	PLoS One. 2012;7(1):e29622. Epub 2012 Jan 12.	PLoS One. 2012	PubMed	citation	PMID:22253748	pubmed	22253748	create date:2012/01/19 | first author:Wu X
Evidence for diffuse central retinal edema in vivo in diabetic male sprague dawley rats.	/pubmed/22253747	Berkowitz BA, Bissig D, Ye Y, Valsadia P, Kern TS, Roberts R.	PLoS One. 2012;7(1):e29619. Epub 2012 Jan 11.	PLoS One. 2012	PubMed	citation	PMID:22253747	pubmed	22253747	create date:2012/01/19 | first author:Berkowitz BA
An MMP13-Selective Inhibitor Delays Primary Tumor Growth and the Onset of Tumor-Associated Osteolytic Lesions in Experimental Models of Breast Cancer.	/pubmed/22253746	Shah M, Huang D, Blick T, Connor A, Reiter LA, Hardink JR, Lynch CC, Waltham M, Thompson EW.	PLoS One. 2012;7(1):e29615. Epub 2012 Jan 11.	PLoS One. 2012	PubMed	citation	PMID:22253746	pubmed	22253746	create date:2012/01/19 | first author:Shah M
Measures of Association for Identifying MicroRNA-mRNA Pairs of Biological Interest.	/pubmed/22253745	Jayaswal V, Lutherborrow M, Yang YH.	PLoS One. 2012;7(1):e29612. Epub 2012 Jan 11.	PLoS One. 2012	PubMed	citation	PMID:22253745	pubmed	22253745	create date:2012/01/19 | first author:Jayaswal V
Inscuteable regulates the pins-mud spindle orientation pathway.	/pubmed/22253744	Mauser JF, Prehoda KE.	PLoS One. 2012;7(1):e29611. Epub 2012 Jan 10.	PLoS One. 2012	PubMed	citation	PMID:22253744	pubmed	22253744	create date:2012/01/19 | first author:Mauser JF
Stimulus and network dynamics collide in a ratiometric model of the antennal lobe macroglomerular complex.	/pubmed/22253743	Chong KY, Capurro A, Karout S, Pearce TC.	PLoS One. 2012;7(1):e29602. Epub 2012 Jan 10.	PLoS One. 2012	PubMed	citation	PMID:22253743	pubmed	22253743	create date:2012/01/19 | first author:Chong KY
Wind-Driven Roof Turbines: A Novel Way to Improve Ventilation for TB Infection Control in Health Facilities.	/pubmed/22253742	Cox H, Escombe R, McDermid C, Mtshemla Y, Spelman T, Azevedo V, London L.	PLoS One. 2012;7(1):e29589. Epub 2012 Jan 9.	PLoS One. 2012	PubMed	citation	PMID:22253742	pubmed	22253742	create date:2012/01/19 | first author:Cox H
Prevalence of Obesity and the Relationship between the Body Mass Index and Body Fat: Cross-Sectional, Population-Based Data.	/pubmed/22253741	Pasco JA, Nicholson GC, Brennan SL, Kotowicz MA.	PLoS One. 2012;7(1):e29580. Epub 2012 Jan 13.	PLoS One. 2012	PubMed	citation	PMID:22253741	pubmed	22253741	create date:2012/01/19 | first author:Pasco JA
Genetic Interactions between Chromosomes 11 and 18 Contribute to Airway Hyperresponsiveness in Mice.	/pubmed/22253740	Ferreira CM, Chen JL, Li J, Shimomura K, Yang X, Lussier YA, Pinto LH, Solway J.	PLoS One. 2012;7(1):e29579. Epub 2012 Jan 10.	PLoS One. 2012	PubMed	citation	PMID:22253740	pubmed	22253740	create date:2012/01/19 | first author:Ferreira CM
Macrophages Homing to Metastatic Lymph Nodes Can Be Monitored with Ultrasensitive Ferromagnetic Iron-Oxide Nanocubes and a 1.5T Clinical MR Scanner.	/pubmed/22253739	Cho HR, Choi SH, Lee N, Hyeon T, Kim H, Moon WK.	PLoS One. 2012;7(1):e29575. Epub 2012 Jan 10.	PLoS One. 2012	PubMed	citation	PMID:22253739	pubmed	22253739	create date:2012/01/19 | first author:Cho HR
Modulating Activity of Vancomycin and Daptomycin on the Expression of Autolysis Cell-Wall Turnover and Membrane Charge Genes in hVISA and VISA Strains.	/pubmed/22253738	Cafiso V, Bertuccio T, Spina D, Purrello S, Campanile F, Di Pietro C, Purrello M, Stefani S.	PLoS One. 2012;7(1):e29573. Epub 2012 Jan 9.	PLoS One. 2012	PubMed	citation	PMID:22253738	pubmed	22253738	create date:2012/01/19 | first author:Cafiso V
Native Environment Modulates Leaf Size and Response to Simulated Foliar Shade across Wild Tomato Species.	/pubmed/22253737	Chitwood DH, Headland LR, Filiault DL, Kumar R, Jiménez-Gómez JM, Schrager AV, Park DS, Peng J, Sinha NR, Maloof JN.	PLoS One. 2012;7(1):e29570. Epub 2012 Jan 12.	PLoS One. 2012	PubMed	citation	PMID:22253737	pubmed	22253737	create date:2012/01/19 | first author:Chitwood DH
Stable Photosymbiotic Relationship under CO(2)-Induced Acidification in the Acoel Worm Symsagittifera Roscoffensis.	/pubmed/22253736	Dupont S, Moya A, Bailly X.	PLoS One. 2012;7(1):e29568. Epub 2012 Jan 9.	PLoS One. 2012	PubMed	citation	PMID:22253736	pubmed	22253736	create date:2012/01/19 | first author:Dupont S
Lack of effective anti-apoptotic activities restricts growth of parachlamydiaceae in insect cells.	/pubmed/22253735	Sixt BS, Hiess B, König L, Horn M.	PLoS One. 2012;7(1):e29565. Epub 2012 Jan 9.	PLoS One. 2012	PubMed	citation	PMID:22253735	pubmed	22253735	create date:2012/01/19 | first author:Sixt BS
Capsules from Pathogenic and Non-Pathogenic Cryptococcus spp. Manifest Significant Differences in Structure and Ability to Protect against Phagocytic Cells.	/pubmed/22253734	Araujo Gde S, Fonseca FL, Pontes B, Torres A, Cordero RJ, Zancopé-Oliveira RM, Casadevall A, Viana NB, Nimrichter L, Rodrigues ML, Garcia ES, de Souza W, Frases S.	PLoS One. 2012;7(1):e29561. Epub 2012 Jan 12.	PLoS One. 2012	PubMed	citation	PMID:22253734	pubmed	22253734	create date:2012/01/19 | first author:Araujo Gde S
SARS Coronavirus 3b Accessory Protein Modulates Transcriptional Activity of RUNX1b.	/pubmed/22253733	Varshney B, Agnihotram S, Tan YJ, Baric R, Lal SK.	PLoS One. 2012;7(1):e29542. Epub 2012 Jan 12.	PLoS One. 2012	PubMed	citation	PMID:22253733	pubmed	22253733	create date:2012/01/19 | first author:Varshney B
Identification of gene networks and pathways associated with guillain-barré syndrome.	/pubmed/22253732	Chang KH, Chuang TJ, Lyu RK, Ro LS, Wu YR, Chang HS, Huang CC, Kuo HC, Hsu WC, Chu CC, Chen CM.	PLoS One. 2012;7(1):e29506. Epub 2012 Jan 10.	PLoS One. 2012	PubMed	citation	PMID:22253732	pubmed	22253732	create date:2012/01/19 | first author:Chang KH
Zoonotic viruses associated with illegally imported wildlife products.	/pubmed/22253731	Smith KM, Anthony SJ, Switzer WM, Epstein JH, Seimon T, Jia H, Sanchez MD, Huynh TT, Galland GG, Shapiro SE, Sleeman JM, McAloose D, Stuchin M, Amato G, Kolokotronis SO, Lipkin WI, Karesh WB, Daszak P, Marano N.	PLoS One. 2012;7(1):e29505. Epub 2012 Jan 10.	PLoS One. 2012	PubMed	citation	PMID:22253731	pubmed	22253731	create date:2012/01/19 | first author:Smith KM
Mutation of rubie, a novel long non-coding RNA located upstream of bmp4, causes vestibular malformation in mice.	/pubmed/22253730	Roberts KA, Abraira VE, Tucker AF, Goodrich LV, Andrews NC.	PLoS One. 2012;7(1):e29495. Epub 2012 Jan 12.	PLoS One. 2012	PubMed	citation	PMID:22253730	pubmed	22253730	create date:2012/01/19 | first author:Roberts KA
A technique for measuring petal gloss, with examples from the namaqualand flora.	/pubmed/22253729	Whitney HM, Rands SA, Elton NJ, Ellis AG.	PLoS One. 2012;7(1):e29476. Epub 2012 Jan 10.	PLoS One. 2012	PubMed	citation	PMID:22253729	pubmed	22253729	create date:2012/01/19 | first author:Whitney HM
Rapid plant identification using species- and group-specific primers targeting chloroplast DNA.	/pubmed/22253728	Wallinger C, Juen A, Staudacher K, Schallhart N, Mitterrutzner E, Steiner EM, Thalinger B, Traugott M.	PLoS One. 2012;7(1):e29473. Epub 2012 Jan 12.	PLoS One. 2012	PubMed	citation	PMID:22253728	pubmed	22253728	create date:2012/01/19 | first author:Wallinger C
Mutation in SUMO E3 ligase, SIZ1, Disrupts the Mature Female Gametophyte in Arabidopsis.	/pubmed/22253727	Ling Y, Zhang C, Chen T, Hao H, Liu P, Bressan RA, Hasegawa PM, Jin JB, Lin J.	PLoS One. 2012;7(1):e29470. Epub 2012 Jan 9.	PLoS One. 2012	PubMed	citation	PMID:22253727	pubmed	22253727	create date:2012/01/19 | first author:Ling Y
Comparative analysis of reproductive traits in black-chinned tilapia females from various coastal marine, estuarine and freshwater ecosystems.	/pubmed/22253726	Guèye M, Tine M, Kantoussan J, Ndiaye P, Thiaw OT, Albaret JJ.	PLoS One. 2012;7(1):e29464. Epub 2012 Jan 13.	PLoS One. 2012	PubMed	citation	PMID:22253726	pubmed	22253726	create date:2012/01/19 | first author:Guèye M
Establishing human lacrimal gland cultures with secretory function.	/pubmed/22253725	Tiwari S, Ali MJ, Balla MM, Naik MN, Honavar SG, Reddy VA, Vemuganti GK.	PLoS One. 2012;7(1):e29458. Epub 2012 Jan 13.	PLoS One. 2012	PubMed	citation	PMID:22253725	pubmed	22253725	create date:2012/01/19 | first author:Tiwari S
Molecular genetic features of polyploidization and aneuploidization reveal unique patterns for genome duplication in diploid malus.	/pubmed/22253724	Considine MJ, Wan Y, D'Antuono MF, Zhou Q, Han M, Gao H, Wang M.	PLoS One. 2012;7(1):e29449. Epub 2012 Jan 10.	PLoS One. 2012	PubMed	citation	PMID:22253724	pubmed	22253724	create date:2012/01/19 | first author:Considine MJ
Active and Passive Immunization Protects against Lethal, Extreme Drug Resistant-Acinetobacter baumannii Infection.	/pubmed/22253723	Luo G, Lin L, Ibrahim AS, Baquir B, Pantapalangkoor P, Bonomo RA, Doi Y, Adams MD, Russo TA, Spellberg B.	PLoS One. 2012;7(1):e29446. Epub 2012 Jan 10.	PLoS One. 2012	PubMed	citation	PMID:22253723	pubmed	22253723	create date:2012/01/19 | first author:Luo G
Generation of Long Insert Pairs Using a Cre-LoxP Inverse PCR Approach.	/pubmed/22253722	Peng Z, Zhao Z, Nath N, Froula JL, Clum A, Zhang T, Cheng JF, Copeland AC, Pennacchio LA, Chen F.	PLoS One. 2012;7(1):e29437. Epub 2012 Jan 9.	PLoS One. 2012	PubMed	citation	PMID:22253722	pubmed	22253722	create date:2012/01/19 | first author:Peng Z
Genome-Wide High-Resolution aCGH Analysis of Gestational Choriocarcinomas.	/pubmed/22253721	Poaty H, Coullin P, Peko JF, Dessen P, Diatta AL, Valent A, Leguern E, Prévot S, Gombé-Mbalawa C, Candelier JJ, Picard JY, Bernheim A.	PLoS One. 2012;7(1):e29426. Epub 2012 Jan 9.	PLoS One. 2012	PubMed	citation	PMID:22253721	pubmed	22253721	create date:2012/01/19 | first author:Poaty H
Can Tropical Insects Stand the Heat? A Case Study with the Brown Planthopper Nilaparvata lugens (Stål).	/pubmed/22253720	Piyaphongkul J, Pritchard J, Bale J.	PLoS One. 2012;7(1):e29409. Epub 2012 Jan 12.	PLoS One. 2012	PubMed	citation	PMID:22253720	pubmed	22253720	create date:2012/01/19 | first author:Piyaphongkul J
Perturbation dynamics of the rumen microbiota in response to exogenous butyrate.	/pubmed/22253719	Li RW, Wu S, Baldwin RL 6th, Li W, Li C.	PLoS One. 2012;7(1):e29392. Epub 2012 Jan 12.	PLoS One. 2012	PubMed	citation	PMID:22253719	pubmed	22253719	create date:2012/01/19 | first author:Li RW
Leptin Reduces the Expression and Increases the Phosphorylation of the Negative Regulators of GLUT4 Traffic TBC1D1 and TBC1D4 in Muscle of ob/ob Mice.	/pubmed/22253718	Sáinz N, Rodríguez A, Catalán V, Becerril S, Ramírez B, Lancha A, Burgos-Ramos E, Gómez-Ambrosi J, Frühbeck G.	PLoS One. 2012;7(1):e29389. Epub 2012 Jan 9.	PLoS One. 2012	PubMed	citation	PMID:22253718	pubmed	22253718	create date:2012/01/19 | first author:Sáinz N
ORAI1 Genetic Polymorphisms Associated with the Susceptibility of Atopic Dermatitis in Japanese and Taiwanese Populations.	/pubmed/22253717	Chang WC, Lee CH, Hirota T, Wang LF, Doi S, Miyatake A, Enomoto T, Tomita K, Sakashita M, Yamada T, Fujieda S, Ebe K, Saeki H, Takeuchi S, Furue M, Chen WC, Chiu YC, Chang WP, Hong CH, Hsi E, Juo SH, Yu HS, et al.	PLoS One. 2012;7(1):e29387. Epub 2012 Jan 13.	PLoS One. 2012	PubMed	citation	PMID:22253717	pubmed	22253717	create date:2012/01/19 | first author:Chang WC
Bmp7 Functions via a Polarity Mechanism to Promote Cloacal Septation.	/pubmed/22253716	Xu K, Wu X, Shapiro E, Huang H, Zhang L, Hickling D, Deng Y, Lee P, Li J, Lepor H, Grishina I.	PLoS One. 2012;7(1):e29372. Epub 2012 Jan 13.	PLoS One. 2012	PubMed	citation	PMID:22253716	pubmed	22253716	create date:2012/01/19 | first author:Xu K
Impact of IL28B-Related Single Nucleotide Polymorphisms on Liver Histopathology in Chronic Hepatitis C Genotype 2 and 3.	/pubmed/22253715	Rembeck K, Alsiö A, Christensen PB, Färkkilä M, Langeland N, Buhl MR, Pedersen C, Mørch K, Westin J, Lindh M, Hellstrand K, Norkrans G, Lagging M.	PLoS One. 2012;7(1):e29370. Epub 2012 Jan 13.	PLoS One. 2012	PubMed	citation	PMID:22253715	pubmed	22253715	create date:2012/01/19 | first author:Rembeck K
GABAergic Gene Expression in Postmortem Hippocampus from Alcoholics and Cocaine Addicts; Corresponding Findings in Alcohol-Naïve P and NP Rats.	/pubmed/22253714	Enoch MA, Zhou Z, Kimura M, Mash DC, Yuan Q, Goldman D.	PLoS One. 2012;7(1):e29369. Epub 2012 Jan 13.	PLoS One. 2012	PubMed	citation	PMID:22253714	pubmed	22253714	create date:2012/01/19 | first author:Enoch MA
Long-Term Survival of Hydrated Resting Eggs from Brachionus plicatilis.	/pubmed/22253713	Clark MS, Denekamp NY, Thorne MA, Reinhardt R, Drungowski M, Albrecht MW, Klages S, Beck A, Kube M, Lubzens E.	PLoS One. 2012;7(1):e29365. Epub 2012 Jan 9.	PLoS One. 2012	PubMed	citation	PMID:22253713	pubmed	22253713	create date:2012/01/19 | first author:Clark MS
Breastfeeding and infant temperament at age three months.	/pubmed/22253712	de Lauzon-Guillain B, Wijndaele K, Clark M, Acerini CL, Hughes IA, Dunger DB, Wells JC, Ong KK.	PLoS One. 2012;7(1):e29326. Epub 2012 Jan 10.	PLoS One. 2012	PubMed	citation	PMID:22253712	pubmed	22253712	create date:2012/01/19 | first author:de Lauzon-Guillain B
Modulation of the pentose phosphate pathway induces endodermal differentiation in embryonic stem cells.	/pubmed/22253711	Manganelli G, Fico A, Masullo U, Pizzolongo F, Cimmino A, Filosa S.	PLoS One. 2012;7(1):e29321. Epub 2012 Jan 12.	PLoS One. 2012	PubMed	citation	PMID:22253711	pubmed	22253711	create date:2012/01/19 | first author:Manganelli G
Effects of Astragalus Polysaccharide on Immune Responses of Porcine PBMC Stimulated with PRRSV or CSFV.	/pubmed/22253710	Zhuge ZY, Zhu YH, Liu PQ, Yan XD, Yue Y, Weng XG, Zhang R, Wang JF.	PLoS One. 2012;7(1):e29320. Epub 2012 Jan 9.	PLoS One. 2012	PubMed	citation	PMID:22253710	pubmed	22253710	create date:2012/01/19 | first author:Zhuge ZY
Fats and factors: lipid profiles associate with personality factors and suicidal history in bipolar subjects.	/pubmed/22253709	Evans SJ, Prossin AR, Harrington GJ, Kamali M, Ellingrod VL, Burant CF, McInnis MG.	PLoS One. 2012;7(1):e29297. Epub 2012 Jan 13.	PLoS One. 2012	PubMed	citation	PMID:22253709	pubmed	22253709	create date:2012/01/19 | first author:Evans SJ
Remarkable rates of lightning strike mortality in Malawi.	/pubmed/22253708	Borgerhoff Mulder M, Msalu L, Caro T, Salerno J.	PLoS One. 2012;7(1):e29281. Epub 2012 Jan 9.	PLoS One. 2012	PubMed	citation	PMID:22253708	pubmed	22253708	create date:2012/01/19 | first author:Borgerhoff Mulder M
Evidence for a grooming claw in a north american adapiform primate: implications for anthropoid origins.	/pubmed/22253707	Maiolino S, Boyer DM, Bloch JI, Gilbert CC, Groenke J.	PLoS One. 2012;7(1):e29135. Epub 2012 Jan 10.	PLoS One. 2012	PubMed	citation	PMID:22253707	pubmed	22253707	create date:2012/01/19 | first author:Maiolino S
Title	URL	Description	Details	ShortDetails	Resource	Type	Identifiers	Db	EntrezUID	Properties
A Temporal -omic Study of Propionibacterium freudenreichii CIRM-BIA1 Adaptation Strategies in Conditions Mimicking Cheese Ripening in the Cold.	/pubmed/22253706	Dalmasso M, Aubert J, Briard-Bion V, Chuat V, Deutsch SM, Even S, Falentin H, Jan G, Jardin J, Maillard MB, Parayre S, Piot M, Tanskanen J, Thierry A.	PLoS One. 2012;7(1):e29083. Epub 2012 Jan 13.	PLoS One. 2012	PubMed	citation	PMID:22253706	pubmed	22253706	create date:2012/01/19 | first author:Dalmasso M
NMR Studies on Structure and Dynamics of the Monomeric Derivative of BS-RNase: New Insights for 3D Domain Swapping.	/pubmed/22253705	Spadaccini R, Ercole C, Gentile MA, Sanfelice D, Boelens R, Wechselberger R, Batta G, Bernini A, Niccolai N, Picone D.	PLoS One. 2012;7(1):e29076. Epub 2012 Jan 12.	PLoS One. 2012	PubMed	citation	PMID:22253705	pubmed	22253705	create date:2012/01/19 | first author:Spadaccini R
Dynamic Ligand Modulation of EPO Receptor Pools, and Dysregulation by Polycythemia-Associated EPOR Alleles.	/pubmed/22253704	Singh S, Verma R, Pradeep A, Leu K, Mortensen RB, Young PR, Oyasu M, Schatz PJ, Green JM, Wojchowski DM.	PLoS One. 2012;7(1):e29064. Epub 2012 Jan 12.	PLoS One. 2012	PubMed	citation	PMID:22253704	pubmed	22253704	create date:2012/01/19 | first author:Singh S
Brain Phenotype of Transgenic Mice Overexpressing Cystathionine β-Synthase.	/pubmed/22253703	Régnier V, Billard JM, Gupta S, Potier B, Woerner S, Paly E, Ledru A, David S, Luilier S, Bizot JC, Vacano G, Kraus JP, Patterson D, Kruger WD, Delabar JM, London J.	PLoS One. 2012;7(1):e29056. Epub 2012 Jan 12.	PLoS One. 2012	PubMed	citation	PMID:22253703	pubmed	22253703	create date:2012/01/19 | first author:Régnier V
Clinical and pathological heterogeneity of cervical intraepithelial neoplasia grade 3.	/pubmed/22253702	Yang HP, Zuna RE, Schiffman M, Walker JL, Sherman ME, Landrum LM, Moxley K, Gold MA, Dunn ST, Allen RA, Zhang R, Long R, Wang SS, Wentzensen N.	PLoS One. 2012;7(1):e29051. Epub 2012 Jan 13.	PLoS One. 2012	PubMed	citation	PMID:22253702	pubmed	22253702	create date:2012/01/19 | first author:Yang HP
[truncated: 29,980 more rows]
[truncated: 2 more columns]
