# Supplementary material for: Rising Publication Delays Inflate Journal Impact Factors
Source: PLoS One. 2012 Dec 31;7(12):e53374. doi: 10.1371/journal.pone.0053374 (PMC3534064; doi:10.1371/journal.pone.0053374)
Supplement: Data S1 — Datasets used for the analysis. (ZIP) [file pone.0053374.s005.zip › Proceedings of the National Academy of Sciences of the United States of America.csv]

Title	URL	Description	Details	ShortDetails	Resource	Type	Identifiers	Db	EntrezUID	Properties
DNA cleavage and opening reactions of human topoisomerase IIα are regulated via Mg2+-mediated dynamic bending of gate-DNA.	/pubmed/22323612	Lee S, Jung SR, Heo K, Byl JA, Deweese JE, Osheroff N, Hohng S.	Proc Natl Acad Sci U S A. 2012 Feb 9. [Epub ahead of print]	Proc Natl Acad Sci U S A. 2012	PubMed	citation	PMID:22323612	pubmed	22323612	create date:2012/02/11 | first author:Lee S
A serpentinite-hosted ecosystem in the Southern Mariana Forearc.	/pubmed/22323611	Ohara Y, Reagan MK, Fujikura K, Watanabe H, Michibayashi K, Ishii T, Stern RJ, Pujana I, Martinez F, Girard G, Ribeiro J, Brounce M, Komori N, Kino M.	Proc Natl Acad Sci U S A. 2012 Feb 9. [Epub ahead of print]	Proc Natl Acad Sci U S A. 2012	PubMed	citation	PMID:22323611	pubmed	22323611	create date:2012/02/11 | first author:Ohara Y
Significance analysis of xMap cytokine bead arrays.	/pubmed/22323610	Won JH, Goldberger O, Shen-Orr SS, Davis MM, Olshen RA.	Proc Natl Acad Sci U S A. 2012 Feb 9. [Epub ahead of print]	Proc Natl Acad Sci U S A. 2012	PubMed	citation	PMID:22323610	pubmed	22323610	create date:2012/02/11 | first author:Won JH
STK33 kinase inhibitor BRD-8899 has no effect on KRAS-dependent cancer cell viability.	/pubmed/22323609	Luo T, Masson K, Jaffe JD, Silkworth W, Ross NT, Scherer CA, Scholl C, Fröhling S, Carr SA, Stern AM, Schreiber SL, Golub TR.	Proc Natl Acad Sci U S A. 2012 Feb 9. [Epub ahead of print]	Proc Natl Acad Sci U S A. 2012	PubMed	citation	PMID:22323609	pubmed	22323609	create date:2012/02/11 | first author:Luo T
Surprising complexity of the Asf1 histone chaperone-Rad53 kinase interaction.	/pubmed/22323608	Jiao Y, Seeger K, Lautrette A, Gaubert A, Mousson F, Guerois R, Mann C, Ochsenbein F.	Proc Natl Acad Sci U S A. 2012 Feb 9. [Epub ahead of print]	Proc Natl Acad Sci U S A. 2012	PubMed	citation	PMID:22323608	pubmed	22323608	create date:2012/02/11 | first author:Jiao Y
Interdomain dynamics and coactivation of the mRNA decapping enzyme Dcp2 are mediated by a gatekeeper tryptophan.	/pubmed/22323607	Floor SN, Borja MS, Gross JD.	Proc Natl Acad Sci U S A. 2012 Feb 9. [Epub ahead of print]	Proc Natl Acad Sci U S A. 2012	PubMed	citation	PMID:22323607	pubmed	22323607	create date:2012/02/11 | first author:Floor SN
Active maintenance of nuclear actin by importin 9 supports transcription.	/pubmed/22323606	Dopie J, Skarp KP, Kaisa Rajakylä E, Tanhuanpää K, Vartiainen MK.	Proc Natl Acad Sci U S A. 2012 Feb 9. [Epub ahead of print]	Proc Natl Acad Sci U S A. 2012	PubMed	citation	PMID:22323606	pubmed	22323606	create date:2012/02/11 | first author:Dopie J
Identification of innate immunity elicitors using molecular signatures of natural selection.	/pubmed/22323605	McCann HC, Nahal H, Thakur S, Guttman DS.	Proc Natl Acad Sci U S A. 2012 Feb 9. [Epub ahead of print]	Proc Natl Acad Sci U S A. 2012	PubMed	citation	PMID:22323605	pubmed	22323605	create date:2012/02/11 | first author:McCann HC
TDP-43 promotes microRNA biogenesis as a component of the Drosha and Dicer complexes.	/pubmed/22323604	Kawahara Y, Mieda-Sato A.	Proc Natl Acad Sci U S A. 2012 Feb 9. [Epub ahead of print]	Proc Natl Acad Sci U S A. 2012	PubMed	citation	PMID:22323604	pubmed	22323604	create date:2012/02/11 | first author:Kawahara Y
AgRP neurons: The foes of reproduction in leptin-deficient obese subjects.	/pubmed/22323603	Dietrich MO, Horvath TL.	Proc Natl Acad Sci U S A. 2012 Feb 9. [Epub ahead of print] No abstract available.	Proc Natl Acad Sci U S A. 2012	PubMed	citation	PMID:22323603	pubmed	22323603	create date:2012/02/11 | first author:Dietrich MO
Actin bends over backward for directional branching.	/pubmed/22323602	Svitkina TM.	Proc Natl Acad Sci U S A. 2012 Feb 9. [Epub ahead of print] No abstract available.	Proc Natl Acad Sci U S A. 2012	PubMed	citation	PMID:22323602	pubmed	22323602	create date:2012/02/11 | first author:Svitkina TM
SWI2/SNF2 chromatin remodeling ATPases overcome polycomb repression and control floral organ identity with the LEAFY and SEPALLATA3 transcription factors.	/pubmed/22323601	Wu MF, Sang Y, Bezhani S, Yamaguchi N, Han SK, Li Z, Su Y, Slewinski TL, Wagner D.	Proc Natl Acad Sci U S A. 2012 Feb 9. [Epub ahead of print]	Proc Natl Acad Sci U S A. 2012	PubMed	citation	PMID:22323601	pubmed	22323601	create date:2012/02/11 | first author:Wu MF
Forkhead box N4 (Foxn4) activates Dll4-Notch signaling to suppress photoreceptor cell fates of early retinal progenitors.	/pubmed/22323600	Luo H, Jin K, Xie Z, Qiu F, Li S, Zou M, Cai L, Hozumi K, Shima DT, Xiang M.	Proc Natl Acad Sci U S A. 2012 Feb 8. [Epub ahead of print]	Proc Natl Acad Sci U S A. 2012	PubMed	citation	PMID:22323600	pubmed	22323600	create date:2012/02/11 | first author:Luo H
Mutation of A677 in histone methyltransferase EZH2 in human B-cell lymphoma promotes hypertrimethylation of histone H3 on lysine 27 (H3K27).	/pubmed/22323599	McCabe MT, Graves AP, Ganji G, Diaz E, Halsey WS, Jiang Y, Smitheman KN, Ott HM, Pappalardi MB, Allen KE, Chen SB, Della Pietra A 3rd, Dul E, Hughes AM, Gilbert SA, Thrall SH, Tummino PJ, Kruger RG, Brandt M, Schwartz B, Creasy CL.	Proc Natl Acad Sci U S A. 2012 Feb 8. [Epub ahead of print]	Proc Natl Acad Sci U S A. 2012	PubMed	citation	PMID:22323599	pubmed	22323599	create date:2012/02/11 | first author:McCabe MT
Neutralizing antibodies against the preactive form of respiratory syncytial virus fusion protein offer unique possibilities for clinical intervention.	/pubmed/22323598	Magro M, Mas V, Chappell K, Vázquez M, Cano O, Luque D, Terrón MC, Melero JA, Palomo C.	Proc Natl Acad Sci U S A. 2012 Feb 8. [Epub ahead of print]	Proc Natl Acad Sci U S A. 2012	PubMed	citation	PMID:22323598	pubmed	22323598	create date:2012/02/11 | first author:Magro M
Intratumoral heterogeneity of receptor tyrosine kinases EGFR and PDGFRA amplification in glioblastoma defines subpopulations with distinct growth factor response.	/pubmed/22323597	Szerlip NJ, Pedraza A, Chakravarty D, Azim M, McGuire J, Fang Y, Ozawa T, Holland EC, Huse JT, Jhanwar S, Leversha MA, Mikkelsen T, Brennan CW.	Proc Natl Acad Sci U S A. 2012 Feb 8. [Epub ahead of print]	Proc Natl Acad Sci U S A. 2012	PubMed	citation	PMID:22323597	pubmed	22323597	create date:2012/02/11 | first author:Szerlip NJ
Small molecule antagonist reveals seizure-induced mediation of neuronal injury by prostaglandin E2 receptor subtype EP2.	/pubmed/22323596	Jiang J, Ganesh T, Du Y, Quan Y, Serrano G, Qui M, Speigel I, Rojas A, Lelutiu N, Dingledine R.	Proc Natl Acad Sci U S A. 2012 Feb 8. [Epub ahead of print]	Proc Natl Acad Sci U S A. 2012	PubMed	citation	PMID:22323596	pubmed	22323596	create date:2012/02/11 | first author:Jiang J
Defective transcription initiation causes postnatal growth failure in a mouse model of nucleotide excision repair (NER) progeria.	/pubmed/22323595	Kamileri I, Karakasilioti I, Sideri A, Kosteas T, Tatarakis A, Talianidis I, Garinis GA.	Proc Natl Acad Sci U S A. 2012 Feb 8. [Epub ahead of print]	Proc Natl Acad Sci U S A. 2012	PubMed	citation	PMID:22323595	pubmed	22323595	create date:2012/02/11 | first author:Kamileri I
Profile of Jane I. Guyer.	/pubmed/22323594	Gupta S.	Proc Natl Acad Sci U S A. 2012 Feb 8. [Epub ahead of print] No abstract available.	Proc Natl Acad Sci U S A. 2012	PubMed	citation	PMID:22323594	pubmed	22323594	create date:2012/02/11 | first author:Gupta S
Approximately diagonalizing matrices over C(Y).	/pubmed/22323593	Lin H.	Proc Natl Acad Sci U S A. 2012 Feb 8. [Epub ahead of print]	Proc Natl Acad Sci U S A. 2012	PubMed	citation	PMID:22323593	pubmed	22323593	create date:2012/02/11 | first author:Lin H
A neurophysiological-metabolic model for burst suppression.	/pubmed/22323592	Ching S, Purdon PL, Vijayan S, Kopell NJ, Brown EN.	Proc Natl Acad Sci U S A. 2012 Feb 7. [Epub ahead of print]	Proc Natl Acad Sci U S A. 2012	PubMed	citation	PMID:22323592	pubmed	22323592	create date:2012/02/11 | first author:Ching S
Temporally-independent functional modes of spontaneous brain activity.	/pubmed/22323591	Smith SM, Miller KL, Moeller S, Xu J, Auerbach EJ, Woolrich MW, Beckmann CF, Jenkinson M, Andersson J, Glasser MF, Van Essen DC, Feinberg DA, Yacoub ES, Ugurbil K.	Proc Natl Acad Sci U S A. 2012 Feb 7. [Epub ahead of print]	Proc Natl Acad Sci U S A. 2012	PubMed	citation	PMID:22323591	pubmed	22323591	create date:2012/02/11 | first author:Smith SM
Hydrogen sulfide (H2S) metabolism in mitochondria and its regulatory role in energy production.	/pubmed/22323590	Fu M, Zhang W, Wu L, Yang G, Li H, Wang R.	Proc Natl Acad Sci U S A. 2012 Feb 7. [Epub ahead of print]	Proc Natl Acad Sci U S A. 2012	PubMed	citation	PMID:22323590	pubmed	22323590	create date:2012/02/11 | first author:Fu M
Impact of cross-protective vaccines on epidemiological and evolutionary dynamics of influenza.	/pubmed/22323589	Arinaminpathy N, Ratmann O, Koelle K, Epstein SL, Price GE, Viboud C, Miller MA, Grenfell BT.	Proc Natl Acad Sci U S A. 2012 Feb 7. [Epub ahead of print]	Proc Natl Acad Sci U S A. 2012	PubMed	citation	PMID:22323589	pubmed	22323589	create date:2012/02/11 | first author:Arinaminpathy N
Correction for Bonachela et al., Dynamic model of flexible phytoplankton nutrient uptake.	/pubmed/22323588	[No authors listed]	Proc Natl Acad Sci U S A. 2012 Feb 7. [Epub ahead of print] No abstract available.	Proc Natl Acad Sci U S A. 2012	PubMed	citation	PMID:22323588	pubmed	22323588	create date:2012/02/11
Experimental viral evolution to specific host MHC genotypes reveals fitness and virulence trade-offs in alternative MHC types.	/pubmed/22323587	Kubinak JL, Ruff JS, Hyzer CW, Slev PR, Potts WK.	Proc Natl Acad Sci U S A. 2012 Feb 7. [Epub ahead of print]	Proc Natl Acad Sci U S A. 2012	PubMed	citation	PMID:22323587	pubmed	22323587	create date:2012/02/11 | first author:Kubinak JL
Central diabetes insipidus associated with impaired renal aquaporin-1 expression in mice lacking liver X receptor β	/pubmed/22323586	Gabbi C, Kong X, Suzuki H, Kim HJ, Gao M, Jia X, Ohnishi H, Ueta Y, Warner M, Guan Y, Gustafsson JA.	Proc Natl Acad Sci U S A. 2012 Feb 7. [Epub ahead of print]	Proc Natl Acad Sci U S A. 2012	PubMed	citation	PMID:22323586	pubmed	22323586	create date:2012/02/11 | first author:Gabbi C
A Y-linked anti-Mullerian hormone duplication takes over a critical role in sex determination.	/pubmed/22323585	Hattori RS, Murai Y, Oura M, Masuda S, Majhi SK, Sakamoto T, Fernandino JI, Somoza GM, Yokota M, Strüssmann CA.	Proc Natl Acad Sci U S A. 2012 Feb 7. [Epub ahead of print]	Proc Natl Acad Sci U S A. 2012	PubMed	citation	PMID:22323585	pubmed	22323585	create date:2012/02/11 | first author:Hattori RS
Female reproductive tract form drives the evolution of complex sperm morphology.	/pubmed/22323584	Higginson DM, Miller KB, Segraves KA, Pitnick S.	Proc Natl Acad Sci U S A. 2012 Feb 7. [Epub ahead of print]	Proc Natl Acad Sci U S A. 2012	PubMed	citation	PMID:22323584	pubmed	22323584	create date:2012/02/11 | first author:Higginson DM
Highly neurotoxic monomeric α-helical prion protein.	/pubmed/22323583	Zhou M, Ottenberg G, Sferrazza GF, Ida Lasmézas C.	Proc Natl Acad Sci U S A. 2012 Feb 7. [Epub ahead of print]	Proc Natl Acad Sci U S A. 2012	PubMed	citation	PMID:22323583	pubmed	22323583	create date:2012/02/11 | first author:Zhou M
Microchimerism in cord blood: Mother as anticancer drug.	/pubmed/22323582	Burlingham WJ, Nelson JL.	Proc Natl Acad Sci U S A. 2012 Feb 7. [Epub ahead of print] No abstract available.	Proc Natl Acad Sci U S A. 2012	PubMed	citation	PMID:22323582	pubmed	22323582	create date:2012/02/11 | first author:Burlingham WJ
Correction for Volkmer et al., Three differentiation states risk-stratify bladder cancer into distinct subtypes.	/pubmed/22323581	[No authors listed]	Proc Natl Acad Sci U S A. 2012 Feb 7. [Epub ahead of print] No abstract available.	Proc Natl Acad Sci U S A. 2012	PubMed	citation	PMID:22323581	pubmed	22323581	create date:2012/02/11
Trafficking of gap junction channels at a vertebrate electrical synapse in vivo.	/pubmed/22323580	Flores CE, Nannapaneni S, Davidson KG, Yasumura T, Bennett MV, Rash JE, Pereda AE.	Proc Natl Acad Sci U S A. 2012 Feb 7. [Epub ahead of print]	Proc Natl Acad Sci U S A. 2012	PubMed	citation	PMID:22323580	pubmed	22323580	create date:2012/02/11 | first author:Flores CE
Phosphorylation of dedicator of cytokinesis 1 (Dock180) at tyrosine residue Y722 by Src family kinases mediates EGFRvIII-driven glioblastoma tumorigenesis.	/pubmed/22323579	Feng H, Hu B, Jarzynka MJ, Li Y, Keezer S, Johns TG, Tang CK, Hamilton RL, Vuori K, Nishikawa R, Sarkaria JN, Fenton T, Cheng T, Furnari FB, Cavenee WK, Cheng SY.	Proc Natl Acad Sci U S A. 2012 Feb 7. [Epub ahead of print]	Proc Natl Acad Sci U S A. 2012	PubMed	citation	PMID:22323579	pubmed	22323579	create date:2012/02/11 | first author:Feng H
Correction for Brown et al., Polar growth in the Alphaproteobacterial order Rhizobiales.	/pubmed/22315433	[No authors listed]	Proc Natl Acad Sci U S A. 2012 Feb 6. [Epub ahead of print] No abstract available.	Proc Natl Acad Sci U S A. 2012	PubMed	citation	PMID:22315433	pubmed	22315433	create date:2012/02/09
Correction for Otten et al., Elucidating the mechanism of selective ion adsorption to the liquid water surface.	/pubmed/22315432	[No authors listed]	Proc Natl Acad Sci U S A. 2012 Feb 6. [Epub ahead of print] No abstract available.	Proc Natl Acad Sci U S A. 2012	PubMed	citation	PMID:22315432	pubmed	22315432	create date:2012/02/09
Fibroblast growth factor 21 promotes bone loss by potentiating the effects of peroxisome proliferator-activated receptor γ	/pubmed/22315431	Wei W, Dutchak PA, Wang X, Ding X, Wang X, Bookout AL, Goetz R, Mohammadi M, Gerard RD, Dechow PC, Mangelsdorf DJ, Kliewer SA, Wan Y.	Proc Natl Acad Sci U S A. 2012 Feb 6. [Epub ahead of print]	Proc Natl Acad Sci U S A. 2012	PubMed	citation	PMID:22315431	pubmed	22315431	create date:2012/02/09 | first author:Wei W
Polycation-siRNA nanoparticles can disassemble at the kidney glomerular basement membrane.	/pubmed/22315430	Zuckerman JE, Choi CH, Han H, Davis ME.	Proc Natl Acad Sci U S A. 2012 Feb 6. [Epub ahead of print]	Proc Natl Acad Sci U S A. 2012	PubMed	citation	PMID:22315430	pubmed	22315430	create date:2012/02/09 | first author:Zuckerman JE
Profile of Ken A. Dill.	/pubmed/22315429	Gupta S.	Proc Natl Acad Sci U S A. 2012 Feb 6. [Epub ahead of print] No abstract available.	Proc Natl Acad Sci U S A. 2012	PubMed	citation	PMID:22315429	pubmed	22315429	create date:2012/02/09 | first author:Gupta S
Impaired neurotransmission caused by overexpression of α-synuclein in nigral dopamine neurons.	/pubmed/22315428	Lundblad M, Decressac M, Mattsson B, Björklund A.	Proc Natl Acad Sci U S A. 2012 Feb 6. [Epub ahead of print]	Proc Natl Acad Sci U S A. 2012	PubMed	citation	PMID:22315428	pubmed	22315428	create date:2012/02/09 | first author:Lundblad M
Human kinome profiling identifies a requirement for AMP-activated protein kinase during human cytomegalovirus infection.	/pubmed/22315427	Terry LJ, Vastag L, Rabinowitz JD, Shenk T.	Proc Natl Acad Sci U S A. 2012 Feb 6. [Epub ahead of print]	Proc Natl Acad Sci U S A. 2012	PubMed	citation	PMID:22315427	pubmed	22315427	create date:2012/02/09 | first author:Terry LJ
Formation and release of arrestin domain-containing protein 1-mediated microvesicles (ARMMs) at plasma membrane by recruitment of TSG101 protein.	/pubmed/22315426	Nabhan JF, Hu R, Oh RS, Cohen SN, Lu Q.	Proc Natl Acad Sci U S A. 2012 Feb 6. [Epub ahead of print]	Proc Natl Acad Sci U S A. 2012	PubMed	citation	PMID:22315426	pubmed	22315426	create date:2012/02/09 | first author:Nabhan JF
Arabidopsis circadian clock protein, TOC1, is a DNA-binding transcription factor.	/pubmed/22315425	Gendron JM, Pruneda-Paz JL, Doherty CJ, Gross AM, Kang SE, Kay SA.	Proc Natl Acad Sci U S A. 2012 Feb 6. [Epub ahead of print]	Proc Natl Acad Sci U S A. 2012	PubMed	citation	PMID:22315425	pubmed	22315425	create date:2012/02/09 | first author:Gendron JM
Breast cancer signatures for invasiveness and prognosis defined by deep sequencing of microRNA.	/pubmed/22315424	Volinia S, Galasso M, Sana ME, Wise TF, Palatini J, Huebner K, Croce CM.	Proc Natl Acad Sci U S A. 2012 Feb 6. [Epub ahead of print]	Proc Natl Acad Sci U S A. 2012	PubMed	citation	PMID:22315424	pubmed	22315424	create date:2012/02/09 | first author:Volinia S
Congenital diaphragmatic hernia candidate genes derived from embryonic transcriptomes.	/pubmed/22315423	Russell MK, Longoni M, Wells J, Maalouf FI, Tracy AA, Loscertales M, Ackerman KG, Pober BR, Lage K, Bult CJ, Donahoe PK.	Proc Natl Acad Sci U S A. 2012 Feb 6. [Epub ahead of print]	Proc Natl Acad Sci U S A. 2012	PubMed	citation	PMID:22315423	pubmed	22315423	create date:2012/02/09 | first author:Russell MK
IL-38 binds to the IL-36 receptor and has biological effects on immune cells similar to IL-36 receptor antagonist.	/pubmed/22315422	van de Veerdonk FL, Stoeckman AK, Wu G, Boeckermann AN, Azam T, Netea MG, Joosten LA, van der Meer JW, Hao R, Kalabokis V, Dinarello CA.	Proc Natl Acad Sci U S A. 2012 Feb 6. [Epub ahead of print]	Proc Natl Acad Sci U S A. 2012	PubMed	citation	PMID:22315422	pubmed	22315422	create date:2012/02/09 | first author:van de Veerdonk FL
Genomic epidemiology of the Escherichia coli O104:H4 outbreaks in Europe, 2011.	/pubmed/22315421	Grad YH, Lipsitch M, Feldgarden M, Arachchi HM, Cerqueira GC, Fitzgerald M, Godfrey P, Haas BJ, Murphy CI, Russ C, Sykes S, Walker BJ, Wortman JR, Young S, Zeng Q, Abouelleil A, Bochicchio J, Chauvin S, Desmet T, Gujja S, McCowan C, Montmayeur A, et al.	Proc Natl Acad Sci U S A. 2012 Feb 6. [Epub ahead of print]	Proc Natl Acad Sci U S A. 2012	PubMed	citation	PMID:22315421	pubmed	22315421	create date:2012/02/09 | first author:Grad YH
Human genetic variation altering anthrax toxin sensitivity.	/pubmed/22315420	Martchenko M, Candille SI, Tang H, Cohen SN.	Proc Natl Acad Sci U S A. 2012 Feb 6. [Epub ahead of print]	Proc Natl Acad Sci U S A. 2012	PubMed	citation	PMID:22315420	pubmed	22315420	create date:2012/02/09 | first author:Martchenko M
Insights from past millennia into climatic impacts on human health and survival.	/pubmed/22315419	McMichael AJ.	Proc Natl Acad Sci U S A. 2012 Feb 6. [Epub ahead of print]	Proc Natl Acad Sci U S A. 2012	PubMed	citation	PMID:22315419	pubmed	22315419	create date:2012/02/09 | first author:McMichael AJ
On relaxations and aging of various glasses.	/pubmed/22315418	Amir A, Oreg Y, Imry Y.	Proc Natl Acad Sci U S A. 2012 Feb 7;109(6):1850-5. Epub 2012 Feb 6.	Proc Natl Acad Sci U S A. 2012	PubMed	citation	PMID:22315418	pubmed	22315418	create date:2012/02/09 | first author:Amir A
Title	URL	Description	Details	ShortDetails	Resource	Type	Identifiers	Db	EntrezUID	Properties
Transient Ru-methyl formate intermediates generated with bifunctional transfer hydrogenation catalysts.	/pubmed/22315417	Perry RH, Brownell KR, Chingin K, Cahill TJ 3rd, Waymouth RM, Zare RN.	Proc Natl Acad Sci U S A. 2012 Feb 6. [Epub ahead of print]	Proc Natl Acad Sci U S A. 2012	PubMed	citation	PMID:22315417	pubmed	22315417	create date:2012/02/09 | first author:Perry RH
Wing stridulation in a Jurassic katydid (Insecta, Orthoptera) produced low-pitched musical calls to attract females.	/pubmed/22315416	Gu JJ, Montealegre-Z F, Robert D, Engel MS, Qiao GX, Ren D.	Proc Natl Acad Sci U S A. 2012 Feb 6. [Epub ahead of print]	Proc Natl Acad Sci U S A. 2012	PubMed	citation	PMID:22315416	pubmed	22315416	create date:2012/02/09 | first author:Gu JJ
Plasmacytoid dendritic cells control T-cell response to chronic viral infection.	/pubmed/22315415	Cervantes-Barragan L, Lewis KL, Firner S, Thiel V, Hugues S, Reith W, Ludewig B, Reizis B.	Proc Natl Acad Sci U S A. 2012 Feb 6. [Epub ahead of print]	Proc Natl Acad Sci U S A. 2012	PubMed	citation	PMID:22315415	pubmed	22315415	create date:2012/02/09 | first author:Cervantes-Barragan L
The molecular basis for selective inhibition of unconventional mRNA splicing by an IRE1-binding small molecule.	/pubmed/22315414	Cross BC, Bond PJ, Sadowski PG, Jha BK, Zak J, Goodman JM, Silverman RH, Neubert TA, Baxendale IR, Ron D, Harding HP.	Proc Natl Acad Sci U S A. 2012 Feb 6. [Epub ahead of print]	Proc Natl Acad Sci U S A. 2012	PubMed	citation	PMID:22315414	pubmed	22315414	create date:2012/02/09 | first author:Cross BC
Sweet taste receptor signaling in beta cells mediates fructose-induced potentiation of glucose-stimulated insulin secretion.	/pubmed/22315413	Kyriazis GA, Soundarapandian MM, Tyrberg B.	Proc Natl Acad Sci U S A. 2012 Feb 6. [Epub ahead of print]	Proc Natl Acad Sci U S A. 2012	PubMed	citation	PMID:22315413	pubmed	22315413	create date:2012/02/09 | first author:Kyriazis GA
The protein kinase Akt1 regulates the interferon response through phosphorylation of the transcriptional repressor EMSY.	/pubmed/22315412	Ezell SA, Polytarchou C, Hatziapostolou M, Guo A, Sanidas I, Bihani T, Comb MJ, Sourvinos G, Tsichlis PN.	Proc Natl Acad Sci U S A. 2012 Feb 6. [Epub ahead of print]	Proc Natl Acad Sci U S A. 2012	PubMed	citation	PMID:22315412	pubmed	22315412	create date:2012/02/09 | first author:Ezell SA
Charged linker sequence modulates eukaryotic heat shock protein 90 (Hsp90) chaperone activity.	/pubmed/22315411	Tsutsumi S, Mollapour M, Prodromou C, Lee CT, Panaretou B, Yoshida S, Mayer MP, Neckers LM.	Proc Natl Acad Sci U S A. 2012 Feb 6. [Epub ahead of print]	Proc Natl Acad Sci U S A. 2012	PubMed	citation	PMID:22315411	pubmed	22315411	create date:2012/02/09 | first author:Tsutsumi S
The heterogeneous motility of the Lyme disease spirochete in gelatin mimics dissemination through tissue.	/pubmed/22315410	Harman MW, Dunham-Ems SM, Caimano MJ, Belperron AA, Bockenstedt LK, Fu HC, Radolf JD, Wolgemuth CW.	Proc Natl Acad Sci U S A. 2012 Feb 6. [Epub ahead of print]	Proc Natl Acad Sci U S A. 2012	PubMed	citation	PMID:22315410	pubmed	22315410	create date:2012/02/09 | first author:Harman MW
Cortical topography of intracortical inhibition influences the speed of decision making.	/pubmed/22315409	Wilimzig C, Ragert P, Dinse HR.	Proc Natl Acad Sci U S A. 2012 Feb 6. [Epub ahead of print]	Proc Natl Acad Sci U S A. 2012	PubMed	citation	PMID:22315409	pubmed	22315409	create date:2012/02/09 | first author:Wilimzig C
MicroRNA-132 dysregulation in schizophrenia has implications for both neurodevelopment and adult brain function.	/pubmed/22315408	Miller BH, Zeier Z, Xi L, Lanz TA, Deng S, Strathmann J, Willoughby D, Kenny PJ, Elsworth JD, Lawrence MS, Roth RH, Edbauer D, Kleiman RJ, Wahlestedt C.	Proc Natl Acad Sci U S A. 2012 Feb 6. [Epub ahead of print]	Proc Natl Acad Sci U S A. 2012	PubMed	citation	PMID:22315408	pubmed	22315408	create date:2012/02/09 | first author:Miller BH
Inactivation of androgen-induced regulator ARD1 inhibits androgen receptor acetylation and prostate tumorigenesis.	/pubmed/22315407	Wang Z, Wang Z, Guo J, Li Y, Bavarva JH, Qian C, Brahimi-Horn MC, Tan D, Liu W.	Proc Natl Acad Sci U S A. 2012 Feb 6. [Epub ahead of print]	Proc Natl Acad Sci U S A. 2012	PubMed	citation	PMID:22315407	pubmed	22315407	create date:2012/02/09 | first author:Wang Z
Individual variability in functional connectivity predicts performance of a perceptual task.	/pubmed/22315406	Baldassarre A, Lewis CM, Committeri G, Snyder AZ, Romani GL, Corbetta M.	Proc Natl Acad Sci U S A. 2012 Feb 6. [Epub ahead of print]	Proc Natl Acad Sci U S A. 2012	PubMed	citation	PMID:22315406	pubmed	22315406	create date:2012/02/09 | first author:Baldassarre A
Aberration-free three-dimensional multiphoton imaging of neuronal activity at kHz rates.	/pubmed/22315405	Botcherby EJ, Smith CW, Kohl MM, Débarre D, Booth MJ, Juskaitis R, Paulsen O, Wilson T.	Proc Natl Acad Sci U S A. 2012 Feb 6. [Epub ahead of print]	Proc Natl Acad Sci U S A. 2012	PubMed	citation	PMID:22315405	pubmed	22315405	create date:2012/02/09 | first author:Botcherby EJ
Role of retroviral restriction factors in the interferon-α-mediated suppression of HIV-1 in vivo.	/pubmed/22315404	Pillai SK, Abdel-Mohsen M, Guatelli J, Skasko M, Monto A, Fujimoto K, Yukl S, Greene WC, Kovari H, Rauch A, Fellay J, Battegay M, Hirschel B, Witteck A, Bernasconi E, Ledergerber B, Günthard HF, Wong JK; the Swiss HIV Cohort Study.	Proc Natl Acad Sci U S A. 2012 Feb 6. [Epub ahead of print]	Proc Natl Acad Sci U S A. 2012	PubMed	citation	PMID:22315404	pubmed	22315404	create date:2012/02/09 | first author:Pillai SK
Essential requirement for β-arrestin2 in mouse intestinal tumors with elevated Wnt signaling.	/pubmed/22315403	Bonnans C, Flacelière M, Grillet F, Dantec C, Desvignes JP, Pannequin J, Severac D, Dubois E, Bibeau F, Escriou V, Crespy P, Journot L, Hollande F, Joubert D.	Proc Natl Acad Sci U S A. 2012 Feb 6. [Epub ahead of print]	Proc Natl Acad Sci U S A. 2012	PubMed	citation	PMID:22315403	pubmed	22315403	create date:2012/02/09 | first author:Bonnans C
Transcription factor LIM homeobox 7 (Lhx7) maintains subtype identity of cholinergic interneurons in the mammalian striatum.	/pubmed/22315402	Lopes R, Verhey van Wijk N, Neves G, Pachnis V.	Proc Natl Acad Sci U S A. 2012 Feb 6. [Epub ahead of print]	Proc Natl Acad Sci U S A. 2012	PubMed	citation	PMID:22315402	pubmed	22315402	create date:2012/02/09 | first author:Lopes R
Federal seafood safety response to the Deepwater Horizon oil spill.	/pubmed/22315401	Ylitalo GM, Krahn MM, Dickhoff WW, Stein JE, Walker CC, Lassitter CL, Garrett ES, Desfosse LL, Mitchell KM, Noble BT, Wilson S, Beck NB, Benner RA, Koufopoulos PN, Dickey RW.	Proc Natl Acad Sci U S A. 2012 Feb 6. [Epub ahead of print]	Proc Natl Acad Sci U S A. 2012	PubMed	citation	PMID:22315401	pubmed	22315401	create date:2012/02/09 | first author:Ylitalo GM
Optimal inference of sameness.	/pubmed/22315400	van den Berg R, Vogel M, Josic K, Ma WJ.	Proc Natl Acad Sci U S A. 2012 Feb 6. [Epub ahead of print]	Proc Natl Acad Sci U S A. 2012	PubMed	citation	PMID:22315400	pubmed	22315400	create date:2012/02/09 | first author:van den Berg R
Chimpanzees' flexible targeted helping based on an understanding of conspecifics' goals.	/pubmed/22315399	Yamamoto S, Humle T, Tanaka M.	Proc Natl Acad Sci U S A. 2012 Feb 6. [Epub ahead of print]	Proc Natl Acad Sci U S A. 2012	PubMed	citation	PMID:22315399	pubmed	22315399	create date:2012/02/09 | first author:Yamamoto S
Protein phosphatase 1 subunit Ppp1r15a/GADD34 regulates cytokine production in polyinosinic:polycytidylic acid-stimulated dendritic cells.	/pubmed/22315398	Clavarino G, Cláudio N, Dalet A, Terawaki S, Couderc T, Chasson L, Ceppi M, Schmidt EK, Wenger T, Lecuit M, Gatti E, Pierre P.	Proc Natl Acad Sci U S A. 2012 Feb 6. [Epub ahead of print]	Proc Natl Acad Sci U S A. 2012	PubMed	citation	PMID:22315398	pubmed	22315398	create date:2012/02/09 | first author:Clavarino G
Dominant eukaryotic export production during ocean anoxic events reflects the importance of recycled.	/pubmed/22315397	Higgins MB, Robinson RS, Husson JM, Carter SJ, Pearson A.	Proc Natl Acad Sci U S A. 2012 Feb 6. [Epub ahead of print]	Proc Natl Acad Sci U S A. 2012	PubMed	citation	PMID:22315397	pubmed	22315397	create date:2012/02/09 | first author:Higgins MB
Enzyme functional evolution through improved catalysis of ancestrally nonpreferred substrates.	/pubmed/22315396	Huang R, Hippauf F, Rohrbeck D, Haustein M, Wenke K, Feike J, Sorrelle N, Piechulla B, Barkman TJ.	Proc Natl Acad Sci U S A. 2012 Feb 6. [Epub ahead of print]	Proc Natl Acad Sci U S A. 2012	PubMed	citation	PMID:22315396	pubmed	22315396	create date:2012/02/09 | first author:Huang R
Lynn margulis, 1938-2011.	/pubmed/22308528	Knoll AH.	Proc Natl Acad Sci U S A. 2012 Jan 24;109(4):1022. Epub 2012 Jan 17. No abstract available.	Proc Natl Acad Sci U S A. 2012	PubMed	citation	PMID:22308528	pubmed	22308528	create date:2012/02/07 | first author:Knoll AH
Woese and Fox: Life, rearranged.	/pubmed/22308527	Nair P.	Proc Natl Acad Sci U S A. 2012 Jan 24;109(4):1019-21. Epub 2012 Jan 17. No abstract available.	Proc Natl Acad Sci U S A. 2012	PubMed	citation	PMID:22308527	pubmed	22308527	create date:2012/02/07 | first author:Nair P
Phylogeny and beyond: Scientific, historical, and conceptual significance of the first tree of life.	/pubmed/22308526	Pace NR, Sapp J, Goldenfeld N.	Proc Natl Acad Sci U S A. 2012 Jan 24;109(4):1011-8. Epub 2012 Jan 17.	Proc Natl Acad Sci U S A. 2012	PubMed	citation	PMID:22308526	pubmed	22308526	create date:2012/02/07 | first author:Pace NR
A Nogo signal coordinates the perfect match between myelin and axons.	/pubmed/22308525	Scholze AR, Barres BA.	Proc Natl Acad Sci U S A. 2012 Jan 24;109(4):1003-4. Epub 2012 Jan 17. No abstract available.	Proc Natl Acad Sci U S A. 2012	PubMed	citation	PMID:22308525	pubmed	22308525	create date:2012/02/07 | first author:Scholze AR
Illuminating neuromyelitis optica pathogenesis.	/pubmed/22308524	Ransohoff RM.	Proc Natl Acad Sci U S A. 2012 Jan 24;109(4):1001-2. Epub 2012 Jan 23. No abstract available.	Proc Natl Acad Sci U S A. 2012	PubMed	citation	PMID:22308524	pubmed	22308524	create date:2012/02/07 | first author:Ransohoff RM
Reorienting our view of particle-based adjuvants for subunit vaccines.	/pubmed/22308523	Little SR.	Proc Natl Acad Sci U S A. 2012 Jan 24;109(4):999-1000. Epub 2012 Jan 17. No abstract available.	Proc Natl Acad Sci U S A. 2012	PubMed	citation	PMID:22308523	pubmed	22308523	create date:2012/02/07 | first author:Little SR
Correction for Lambert et al., Regulators of G-protein Signaling accelerate GPCR signaling kinetics and govern sensitivity solely by accelerating GTPase activity.	/pubmed/22308507	[No authors listed]	Proc Natl Acad Sci U S A. 2012 Feb 7;109(6):2175. Epub 2012 Jan 23. No abstract available.	Proc Natl Acad Sci U S A. 2012	PubMed	citation	PMID:22308507	pubmed	22308507	create date:2012/02/07
Correction for Robbins et al., Capsular polysaccharide vaccine for Group B Neisseria meningitidis, Escherichia coli K1, and Pasteurella haemolytica A2.	/pubmed/22308506	[No authors listed]	Proc Natl Acad Sci U S A. 2012 Jan 24. [Epub ahead of print] No abstract available.	Proc Natl Acad Sci U S A. 2012	PubMed	citation	PMID:22308506	pubmed	22308506	create date:2012/02/07
MicroRNA expression by an oncogenic retrovirus.	/pubmed/22308505	Cullen BR.	Proc Natl Acad Sci U S A. 2012 Feb 2. [Epub ahead of print] No abstract available.	Proc Natl Acad Sci U S A. 2012	PubMed	citation	PMID:22308505	pubmed	22308505	create date:2012/02/07 | first author:Cullen BR
Correction for Yang et al., Completely phased genome sequencing through chromosome sorting.	/pubmed/22308504	[No authors listed]	Proc Natl Acad Sci U S A. 2012 Jan 31. [Epub ahead of print] No abstract available.	Proc Natl Acad Sci U S A. 2012	PubMed	citation	PMID:22308504	pubmed	22308504	create date:2012/02/07
Shifting pharmacology of nicotine use and withdrawal: Breaking the cycle of drug abuse.	/pubmed/22308503	Sesia T, Grace AA.	Proc Natl Acad Sci U S A. 2012 Feb 3. [Epub ahead of print] No abstract available.	Proc Natl Acad Sci U S A. 2012	PubMed	citation	PMID:22308503	pubmed	22308503	create date:2012/02/07 | first author:Sesia T
Plant secondary siRNA production determined by microRNA-duplex structure.	/pubmed/22308502	Manavella PA, Koenig D, Weigel D.	Proc Natl Acad Sci U S A. 2012 Jan 30. [Epub ahead of print]	Proc Natl Acad Sci U S A. 2012	PubMed	citation	PMID:22308502	pubmed	22308502	create date:2012/02/07 | first author:Manavella PA
Go2 G protein mediates galanin inhibitory effects on insulin release from pancreatic β cells.	/pubmed/22308501	Tang G, Wang Y, Park S, Bajpayee NS, Vi D, Nagaoka Y, Birnbaumer L, Jiang M.	Proc Natl Acad Sci U S A. 2012 Jan 30. [Epub ahead of print]	Proc Natl Acad Sci U S A. 2012	PubMed	citation	PMID:22308501	pubmed	22308501	create date:2012/02/07 | first author:Tang G
Hemagglutinin stalk antibodies elicited by the 2009 pandemic influenza virus as a mechanism for the extinction of seasonal H1N1 viruses.	/pubmed/22308500	Pica N, Hai R, Krammer F, Wang TT, Maamary J, Eggink D, Tan GS, Krause JC, Moran T, Stein CR, Banach D, Wrammert J, Belshe RB, García-Sastre A, Palese P.	Proc Natl Acad Sci U S A. 2012 Jan 30. [Epub ahead of print]	Proc Natl Acad Sci U S A. 2012	PubMed	citation	PMID:22308500	pubmed	22308500	create date:2012/02/07 | first author:Pica N
Tcl1 protein functions as an inhibitor of de novo DNA methylation in B-cell chronic lymphocytic leukemia (CLL).	/pubmed/22308499	Palamarchuk A, Yan PS, Zanesi N, Wang L, Rodrigues B, Murphy M, Balatti V, Bottoni A, Nazaryan N, Alder H, Rassenti L, Kipps TJ, Freitas M, Croce CM, Pekarsky Y.	Proc Natl Acad Sci U S A. 2012 Jan 30. [Epub ahead of print]	Proc Natl Acad Sci U S A. 2012	PubMed	citation	PMID:22308499	pubmed	22308499	create date:2012/02/07 | first author:Palamarchuk A
Reduced release probability prevents vesicle depletion and transmission failure at dynamin mutant synapses.	/pubmed/22308498	Lou X, Fan F, Messa M, Raimondi A, Wu Y, Looger LL, Ferguson SM, De Camilli P.	Proc Natl Acad Sci U S A. 2012 Jan 30. [Epub ahead of print]	Proc Natl Acad Sci U S A. 2012	PubMed	citation	PMID:22308498	pubmed	22308498	create date:2012/02/07 | first author:Lou X
Chondroitinase ABC promotes selective reactivation of somatosensory cortex in squirrel monkeys after a cervical dorsal column lesion.	/pubmed/22308497	Bowes C, Massey JM, Burish M, Cerkevich CM, Kaas JH.	Proc Natl Acad Sci U S A. 2012 Jan 30. [Epub ahead of print]	Proc Natl Acad Sci U S A. 2012	PubMed	citation	PMID:22308497	pubmed	22308497	create date:2012/02/07 | first author:Bowes C
Spatial navigation impairment is proportional to right hippocampal volume.	/pubmed/22308496	Nedelska Z, Andel R, Laczó J, Vlcek K, Horinek D, Lisy J, Sheardova K, Bures J, Hort J.	Proc Natl Acad Sci U S A. 2012 Jan 30. [Epub ahead of print]	Proc Natl Acad Sci U S A. 2012	PubMed	citation	PMID:22308496	pubmed	22308496	create date:2012/02/07 | first author:Nedelska Z
Profile of Robert B. Goldberg.	/pubmed/22308495	Zeliadt N.	Proc Natl Acad Sci U S A. 2012 Jan 23. [Epub ahead of print] No abstract available.	Proc Natl Acad Sci U S A. 2012	PubMed	citation	PMID:22308495	pubmed	22308495	create date:2012/02/07 | first author:Zeliadt N
Vezf1 protein binding sites genome-wide are associated with pausing of elongating RNA polymerase II.	/pubmed/22308494	Gowher H, Brick K, Camerini-Otero RD, Felsenfeld G.	Proc Natl Acad Sci U S A. 2012 Jan 30. [Epub ahead of print]	Proc Natl Acad Sci U S A. 2012	PubMed	citation	PMID:22308494	pubmed	22308494	create date:2012/02/07 | first author:Gowher H
QnAs with Arthur L. Horwich.	/pubmed/22308493	Nair P.	Proc Natl Acad Sci U S A. 2012 Jan 17. [Epub ahead of print] No abstract available.	Proc Natl Acad Sci U S A. 2012	PubMed	citation	PMID:22308493	pubmed	22308493	create date:2012/02/07 | first author:Nair P
QnAs with Richard T. Durrett.	/pubmed/22308492	Ravindran S.	Proc Natl Acad Sci U S A. 2012 Jan 17. [Epub ahead of print] No abstract available.	Proc Natl Acad Sci U S A. 2012	PubMed	citation	PMID:22308492	pubmed	22308492	create date:2012/02/07 | first author:Ravindran S
Robust chromosomal DNA repair via alternative end-joining in the absence of X-ray repair cross-complementing protein 1 (XRCC1).	/pubmed/22308491	Boboila C, Oksenych V, Gostissa M, Wang JH, Zha S, Zhang Y, Chai H, Lee CS, Jankovic M, Saez LM, Nussenzweig MC, McKinnon PJ, Alt FW, Schwer B.	Proc Natl Acad Sci U S A. 2012 Jan 30. [Epub ahead of print]	Proc Natl Acad Sci U S A. 2012	PubMed	citation	PMID:22308491	pubmed	22308491	create date:2012/02/07 | first author:Boboila C
Drivers and hotspots of extinction risk in marine mammals.	/pubmed/22308490	Davidson AD, Boyer AG, Kim H, Pompa-Mansilla S, Hamilton MJ, Costa DP, Ceballos G, Brown JH.	Proc Natl Acad Sci U S A. 2012 Jan 30. [Epub ahead of print]	Proc Natl Acad Sci U S A. 2012	PubMed	citation	PMID:22308490	pubmed	22308490	create date:2012/02/07 | first author:Davidson AD
Functional redundancy between repair factor XLF and damage response mediator 53BP1 in V(D)J recombination and DNA repair.	/pubmed/22308489	Oksenych V, Alt FW, Kumar V, Schwer B, Wesemann DR, Hansen E, Patel H, Su A, Guo C.	Proc Natl Acad Sci U S A. 2012 Jan 30. [Epub ahead of print]	Proc Natl Acad Sci U S A. 2012	PubMed	citation	PMID:22308489	pubmed	22308489	create date:2012/02/07 | first author:Oksenych V
Membrane-localized β-subunits alter the PIP2 regulation of high-voltage activated Ca2+ channels.	/pubmed/22308488	Suh BC, Kim DI, Falkenburger BH, Hille B.	Proc Natl Acad Sci U S A. 2012 Feb 2. [Epub ahead of print]	Proc Natl Acad Sci U S A. 2012	PubMed	citation	PMID:22308488	pubmed	22308488	create date:2012/02/07 | first author:Suh BC
Glut1-mediated glucose transport regulates HIV infection.	/pubmed/22308487	Loisel-Meyer S, Swainson L, Craveiro M, Oburoglu L, Mongellaz C, Costa C, Martinez M, Cosset FL, Battini JL, Herzenberg LA, Herzenberg LA, Atkuri KR, Sitbon M, Kinet S, Verhoeyen E, Taylor N.	Proc Natl Acad Sci U S A. 2012 Jan 30. [Epub ahead of print]	Proc Natl Acad Sci U S A. 2012	PubMed	citation	PMID:22308487	pubmed	22308487	create date:2012/02/07 | first author:Loisel-Meyer S
Hypertension with or without adrenal hyperplasia due to different inherited mutations in the potassium channel KCNJ5.	/pubmed/22308486	Scholl UI, Nelson-Williams C, Yue P, Grekin R, Wyatt RJ, Dillon MJ, Couch R, Hammer LK, Harley FL, Farhi A, Wang WH, Lifton RP.	Proc Natl Acad Sci U S A. 2012 Jan 30. [Epub ahead of print]	Proc Natl Acad Sci U S A. 2012	PubMed	citation	PMID:22308486	pubmed	22308486	create date:2012/02/07 | first author:Scholl UI
Title	URL	Description	Details	ShortDetails	Resource	Type	Identifiers	Db	EntrezUID	Properties
Modeling hepatitis C virus infection using human induced pluripotent stem cells.	/pubmed/22308485	Schwartz RE, Trehan K, Andrus L, Sheahan TP, Ploss A, Duncan SA, Rice CM, Bhatia SN.	Proc Natl Acad Sci U S A. 2012 Jan 30. [Epub ahead of print]	Proc Natl Acad Sci U S A. 2012	PubMed	citation	PMID:22308485	pubmed	22308485	create date:2012/02/07 | first author:Schwartz RE
Characterization of thrombopoietin (TPO)-responsive progenitor cells in adult mouse bone marrow with in vivo megakaryocyte and erythroid potential.	/pubmed/22308484	Ng AP, Kauppi M, Metcalf D, Di Rago L, Hyland CD, Alexander WS.	Proc Natl Acad Sci U S A. 2012 Jan 30. [Epub ahead of print]	Proc Natl Acad Sci U S A. 2012	PubMed	citation	PMID:22308484	pubmed	22308484	create date:2012/02/07 | first author:Ng AP
Serotype-independent pneumococcal experimental vaccines that induce cellular as well as humoral immunity.	/pubmed/22308483	Malley R, Anderson PW.	Proc Natl Acad Sci U S A. 2012 Feb 2. [Epub ahead of print]	Proc Natl Acad Sci U S A. 2012	PubMed	citation	PMID:22308483	pubmed	22308483	create date:2012/02/07 | first author:Malley R
A long noncoding RNA regulates photoperiod-sensitive male sterility, an essential component of hybrid rice.	/pubmed/22308482	Ding J, Lu Q, Ouyang Y, Mao H, Zhang P, Yao J, Xu C, Li X, Xiao J, Zhang Q.	Proc Natl Acad Sci U S A. 2012 Jan 30. [Epub ahead of print]	Proc Natl Acad Sci U S A. 2012	PubMed	citation	PMID:22308482	pubmed	22308482	create date:2012/02/07 | first author:Ding J
Retroviruses push the envelope for mammalian placentation.	/pubmed/22308481	Malik HS.	Proc Natl Acad Sci U S A. 2012 Jan 26. [Epub ahead of print] No abstract available.	Proc Natl Acad Sci U S A. 2012	PubMed	citation	PMID:22308481	pubmed	22308481	create date:2012/02/07 | first author:Malik HS
Are cardiorespiratory complications a question of epigenetics?	/pubmed/22308480	Lagercrantz H.	Proc Natl Acad Sci U S A. 2012 Feb 2. [Epub ahead of print] No abstract available.	Proc Natl Acad Sci U S A. 2012	PubMed	citation	PMID:22308480	pubmed	22308480	create date:2012/02/07 | first author:Lagercrantz H
RNA modeling, naturally.	/pubmed/22308479	Westhof E.	Proc Natl Acad Sci U S A. 2012 Feb 3. [Epub ahead of print] No abstract available.	Proc Natl Acad Sci U S A. 2012	PubMed	citation	PMID:22308479	pubmed	22308479	create date:2012/02/07 | first author:Westhof E
Hallucinogen actions on human brain revealed.	/pubmed/22308478	Lee HM, Roth BL.	Proc Natl Acad Sci U S A. 2012 Feb 7;109(6):1820-1. Epub 2012 Jan 30. No abstract available.	Proc Natl Acad Sci U S A. 2012	PubMed	citation	PMID:22308478	pubmed	22308478	create date:2012/02/07 | first author:Lee HM
EBV LMP1: New and shared pathways to NF-κB activation.	/pubmed/22308477	Lavorgna A, Harhaj EW.	Proc Natl Acad Sci U S A. 2012 Feb 2. [Epub ahead of print] No abstract available.	Proc Natl Acad Sci U S A. 2012	PubMed	citation	PMID:22308477	pubmed	22308477	create date:2012/02/07 | first author:Lavorgna A
Bortezomib interferes with C-KIT processing and transforms the t(8;21)-generated fusion proteins into tumor-suppressing fragments in leukemia cells.	/pubmed/22308476	Fang HT, Zhang B, Pan XF, Gao L, Zhen T, Zhao HX, Ma L, Xie J, Liu Z, Yu XJ, Cheng X, Feng TT, Zhang FX, Yang Y, Hu ZG, Sheng GQ, Chen YL, Chen SJ, Chen Z, Zhou GB.	Proc Natl Acad Sci U S A. 2012 Jan 27. [Epub ahead of print]	Proc Natl Acad Sci U S A. 2012	PubMed	citation	PMID:22308476	pubmed	22308476	create date:2012/02/07 | first author:Fang HT
Functional evidence that a recently evolved Drosophila sperm-specific gene boosts sperm competition.	/pubmed/22308475	Yeh SD, Do T, Chan C, Cordova A, Carranza F, Yamamoto EA, Abbassi M, Gandasetiawan KA, Librado P, Damia E, Dimitri P, Rozas J, Hartl DL, Roote J, Ranz JM.	Proc Natl Acad Sci U S A. 2012 Feb 7;109(6):2043-8. Epub 2012 Jan 23.	Proc Natl Acad Sci U S A. 2012	PubMed	citation	PMID:22308475	pubmed	22308475	create date:2012/02/07 | first author:Yeh SD
H5N1 influenza viruses: Facts, not fear.	/pubmed/22308474	Palese P, Wang TT.	Proc Natl Acad Sci U S A. 2012 Jan 25. [Epub ahead of print]	Proc Natl Acad Sci U S A. 2012	PubMed	citation	PMID:22308474	pubmed	22308474	create date:2012/02/07 | first author:Palese P
The protein SdhA maintains the integrity of the Legionella-containing vacuole.	/pubmed/22308473	Creasey EA, Isberg RR.	Proc Natl Acad Sci U S A. 2012 Jan 30. [Epub ahead of print]	Proc Natl Acad Sci U S A. 2012	PubMed	citation	PMID:22308473	pubmed	22308473	create date:2012/02/07 | first author:Creasey EA
Role of histone deacetylases in transcription factor regulation and cell cycle modulation in endothelial cells in response to disturbed flow.	/pubmed/22308472	Lee DY, Lee CI, Lin TE, Lim SH, Zhou J, Tseng YC, Chien S, Chiu JJ.	Proc Natl Acad Sci U S A. 2012 Feb 7;109(6):1967-72. Epub 2012 Jan 23.	Proc Natl Acad Sci U S A. 2012	PubMed	citation	PMID:22308472	pubmed	22308472	create date:2012/02/07 | first author:Lee DY
Nerve growth factor regulates axial rotation during early stages of chick embryo development.	/pubmed/22308471	Manca A, Capsoni S, Di Luzio A, Vignone D, Malerba F, Paoletti F, Brandi R, Arisi I, Cattaneo A, Levi-Montalcini R.	Proc Natl Acad Sci U S A. 2012 Feb 7;109(6):2009-14. Epub 2012 Jan 25.	Proc Natl Acad Sci U S A. 2012	PubMed	citation	PMID:22308471	pubmed	22308471	create date:2012/02/07 | first author:Manca A
Reentrant spiral waves of spreading depression cause macular degeneration in hypoglycemic chicken retina.	/pubmed/22308470	Yu Y, Santos LM, Mattiace LA, Costa ML, Ferreira LC, Benabou K, Kim AH, Abrahams J, Bennett MV, Rozental R.	Proc Natl Acad Sci U S A. 2012 Jan 30. [Epub ahead of print]	Proc Natl Acad Sci U S A. 2012	PubMed	citation	PMID:22308470	pubmed	22308470	create date:2012/02/07 | first author:Yu Y
Asynchronous Ca2+ current conducted by voltage-gated Ca2+ (CaV)-2.1 and CaV2.2 channels and its implications for asynchronous neurotransmitter release.	/pubmed/22308469	Few AP, Nanou E, Watari H, Sullivan JM, Scheuer T, Catterall WA.	Proc Natl Acad Sci U S A. 2012 Jan 23. [Epub ahead of print]	Proc Natl Acad Sci U S A. 2012	PubMed	citation	PMID:22308469	pubmed	22308469	create date:2012/02/07 | first author:Few AP
Evidence for social working memory from a parametric functional MRI study.	/pubmed/22308468	Meyer ML, Spunt RP, Berkman ET, Taylor SE, Lieberman MD.	Proc Natl Acad Sci U S A. 2012 Feb 7;109(6):1883-8. Epub 2012 Jan 23.	Proc Natl Acad Sci U S A. 2012	PubMed	citation	PMID:22308468	pubmed	22308468	create date:2012/02/07 | first author:Meyer ML
Agonist of growth hormone-releasing hormone reduces pneumolysin-induced pulmonary permeability edema.	/pubmed/22308467	Lucas R, Sridhar S, Rick FG, Gorshkov B, Umapathy NS, Yang G, Oseghale A, Verin AD, Chakraborty T, Matthay MA, Zemskov EA, White R, Block NL, Schally AV.	Proc Natl Acad Sci U S A. 2012 Feb 7;109(6):2084-9. Epub 2012 Jan 23.	Proc Natl Acad Sci U S A. 2012	PubMed	citation	PMID:22308467	pubmed	22308467	create date:2012/02/07 | first author:Lucas R
Maternal modulation of novelty effects on physical development.	/pubmed/22308466	Tang AC, Yang Z, Reeb-Sutherland BC, Romeo RD, McEwen BS.	Proc Natl Acad Sci U S A. 2012 Feb 7;109(6):2120-5. Epub 2012 Jan 24.	Proc Natl Acad Sci U S A. 2012	PubMed	citation	PMID:22308466	pubmed	22308466	create date:2012/02/07 | first author:Tang AC
Direct conversion of mouse fibroblasts to self-renewing, tripotent neural precursor cells.	/pubmed/22308465	Lujan E, Chanda S, Ahlenius H, Südhof TC, Wernig M.	Proc Natl Acad Sci U S A. 2012 Jan 30. [Epub ahead of print]	Proc Natl Acad Sci U S A. 2012	PubMed	citation	PMID:22308465	pubmed	22308465	create date:2012/02/07 | first author:Lujan E
Negative and competitive social interactions are related to heightened proinflammatory cytokine activity.	/pubmed/22308464	Chiang JJ, Eisenberger NI, Seeman TE, Taylor SE.	Proc Natl Acad Sci U S A. 2012 Feb 7;109(6):1878-82. Epub 2012 Jan 23.	Proc Natl Acad Sci U S A. 2012	PubMed	citation	PMID:22308464	pubmed	22308464	create date:2012/02/07 | first author:Chiang JJ
Lipid targeting domain with dual-membrane specificity that expands the diversity of intracellular targeting reactions.	/pubmed/22308463	Falke JJ.	Proc Natl Acad Sci U S A. 2012 Feb 7;109(6):1816-7. Epub 2012 Jan 26. No abstract available.	Proc Natl Acad Sci U S A. 2012	PubMed	citation	PMID:22308463	pubmed	22308463	create date:2012/02/07 | first author:Falke JJ
Nonimmunoglobulin target loci of activation-induced cytidine deaminase (AID) share unique features with immunoglobulin genes.	/pubmed/22308462	Kato L, Begum NA, Burroughs AM, Doi T, Kawai J, Daub CO, Kawaguchi T, Matsuda F, Hayashizaki Y, Honjo T.	Proc Natl Acad Sci U S A. 2012 Jan 30. [Epub ahead of print]	Proc Natl Acad Sci U S A. 2012	PubMed	citation	PMID:22308462	pubmed	22308462	create date:2012/02/07 | first author:Kato L
The maximum rate of mammal evolution.	/pubmed/22308461	Evans AR, Jones D, Boyer AG, Brown JH, Costa DP, Ernest SK, Fitzgerald EM, Fortelius M, Gittleman JL, Hamilton MJ, Harding LE, Lintulaakso K, Lyons SK, Okie JG, Saarinen JJ, Sibly RM, Smith FA, Stephens PR, Theodor JM, Uhen MD.	Proc Natl Acad Sci U S A. 2012 Jan 30. [Epub ahead of print]	Proc Natl Acad Sci U S A. 2012	PubMed	citation	PMID:22308461	pubmed	22308461	create date:2012/02/07 | first author:Evans AR
Monoallelic silencing and haploinsufficiency in early murine intestinal neoplasms.	/pubmed/22308460	Amos-Landgraf JM, Irving AA, Hartman C, Hunter A, Laube B, Chen X, Clipson L, Newton MA, Dove WF.	Proc Natl Acad Sci U S A. 2012 Feb 7;109(6):2060-5. Epub 2012 Jan 23.	Proc Natl Acad Sci U S A. 2012	PubMed	citation	PMID:22308460	pubmed	22308460	create date:2012/02/07 | first author:Amos-Landgraf JM
Human ovarian cancer stem/progenitor cells are stimulated by doxorubicin but inhibited by Mullerian inhibiting substance.	/pubmed/22308459	Meirelles K, Benedict LA, Dombkowski D, Pepin D, Preffer FI, Teixeira J, Tanwar PS, Young RH, Maclaughlin DT, Donahoe PK, Wei X.	Proc Natl Acad Sci U S A. 2012 Jan 27. [Epub ahead of print]	Proc Natl Acad Sci U S A. 2012	PubMed	citation	PMID:22308459	pubmed	22308459	create date:2012/02/07 | first author:Meirelles K
Optically monitoring voltage in neurons by photo-induced electron transfer through molecular wires.	/pubmed/22308458	Miller EW, Lin JY, Frady EP, Steinbach PA, Kristan WB Jr, Tsien RY.	Proc Natl Acad Sci U S A. 2012 Feb 7;109(6):2114-9. Epub 2012 Jan 24.	Proc Natl Acad Sci U S A. 2012	PubMed	citation	PMID:22308458	pubmed	22308458	create date:2012/02/07 | first author:Miller EW
Inhibiting platelet-stimulated blood coagulation by inhibition of mitochondrial respiration.	/pubmed/22308457	Barile CJ, Herrmann PC, Tyvoll DA, Collman JP, Decreau RA, Bull BS.	Proc Natl Acad Sci U S A. 2012 Jan 30. [Epub ahead of print]	Proc Natl Acad Sci U S A. 2012	PubMed	citation	PMID:22308457	pubmed	22308457	create date:2012/02/07 | first author:Barile CJ
Evolution Canyon	a potential microscale monitor of global warming across life.	/pubmed/22308456	Nevo E.	Proc Natl Acad Sci U S A. 2012 Feb 3. [Epub ahead of print]	Proc Natl Acad Sci U S A. 2012	PubMed	citation	PMID:22308456	pubmed	22308456	create date:2012/02/07 | first author:Nevo E
Three differentiation states risk-stratify bladder cancer into distinct subtypes.	/pubmed/22308455	Volkmer JP, Sahoo D, Chin RK, Ho PL, Tang C, Kurtova AV, Willingham SB, Pazhanisamy SK, Contreras-Trujillo H, Storm TA, Lotan Y, Beck AH, Chung BI, Alizadeh AA, Godoy G, Lerner SP, van de Rijn M, Shortliffe LD, Weissman IL, Chan KS.	Proc Natl Acad Sci U S A. 2012 Feb 7;109(6):2078-83. Epub 2012 Jan 19.	Proc Natl Acad Sci U S A. 2012	PubMed	citation	PMID:22308455	pubmed	22308455	create date:2012/02/07 | first author:Volkmer JP
Genome-wide siRNA screen for mediators of NF-κB activation.	/pubmed/22308454	Gewurz BE, Towfic F, Mar JC, Shinners NP, Takasaki K, Zhao B, Cahir-McFarland ED, Quackenbush J, Xavier RJ, Kieff E.	Proc Natl Acad Sci U S A. 2012 Jan 17. [Epub ahead of print]	Proc Natl Acad Sci U S A. 2012	PubMed	citation	PMID:22308454	pubmed	22308454	create date:2012/02/07 | first author:Gewurz BE
Functional characterization of the guanine nucleotide exchange factor (GEF) motif of GIV protein reveals a threshold effect in signaling.	/pubmed/22308453	Garcia-Marcos M, Kietrsunthorn PS, Pavlova Y, Adia MA, Ghosh P, Farquhar MG.	Proc Natl Acad Sci U S A. 2012 Feb 7;109(6):1961-6. Epub 2012 Jan 25.	Proc Natl Acad Sci U S A. 2012	PubMed	citation	PMID:22308453	pubmed	22308453	create date:2012/02/07 | first author:Garcia-Marcos M
Yet another role for natural killer cells: Cytotoxicity in immune regulation and viral persistence.	/pubmed/22308452	Biron CA.	Proc Natl Acad Sci U S A. 2012 Feb 7;109(6):1814-5. Epub 2012 Jan 31. No abstract available.	Proc Natl Acad Sci U S A. 2012	PubMed	citation	PMID:22308452	pubmed	22308452	create date:2012/02/07 | first author:Biron CA
Tumor suppressor function of Liver kinase B1 (Lkb1) is linked to regulation of epithelial integrity.	/pubmed/22308451	Partanen JI, Tervonen TA, Myllynen M, Lind E, Imai M, Katajisto P, Dijkgraaf GJ, Kovanen PE, Mäkelä TP, Werb Z, Klefström J.	Proc Natl Acad Sci U S A. 2012 Jan 20. [Epub ahead of print]	Proc Natl Acad Sci U S A. 2012	PubMed	citation	PMID:22308451	pubmed	22308451	create date:2012/02/07 | first author:Partanen JI
Predictable and efficient carbon sequestration in the North Pacific Ocean supported by symbiotic nitrogen fixation.	/pubmed/22308450	Karl DM, Church MJ, Dore JE, Letelier RM, Mahaffey C.	Proc Natl Acad Sci U S A. 2012 Feb 7;109(6):1842-9. Epub 2012 Jan 30.	Proc Natl Acad Sci U S A. 2012	PubMed	citation	PMID:22308450	pubmed	22308450	create date:2012/02/07 | first author:Karl DM
The diverse effects of mechanical loading on active hair bundles.	/pubmed/22308449	O Maoiléidigh D, Nicola EM, Hudspeth AJ.	Proc Natl Acad Sci U S A. 2012 Feb 7;109(6):1943-8. Epub 2012 Jan 20.	Proc Natl Acad Sci U S A. 2012	PubMed	citation	PMID:22308449	pubmed	22308449	create date:2012/02/07 | first author:O Maoiléidigh D
Enabling high-temperature nanophotonics for energy applications.	/pubmed/22308448	Yeng YX, Ghebrebrhan M, Bermel P, Chan WR, Joannopoulos JD, Soljacic M, Celanovic I.	Proc Natl Acad Sci U S A. 2012 Jan 23. [Epub ahead of print]	Proc Natl Acad Sci U S A. 2012	PubMed	citation	PMID:22308448	pubmed	22308448	create date:2012/02/07 | first author:Yeng YX
DNA charge transport as a first step in coordinating the detection of lesions by repair proteins.	/pubmed/22308447	Sontz PA, Mui TP, Fuss JO, Tainer JA, Barton JK.	Proc Natl Acad Sci U S A. 2012 Feb 7;109(6):1856-61. Epub 2012 Jan 23.	Proc Natl Acad Sci U S A. 2012	PubMed	citation	PMID:22308447	pubmed	22308447	create date:2012/02/07 | first author:Sontz PA
Predicting DNA-mediated colloidal pair interactions.	/pubmed/22308446	Mognetti BM, Varilly P, Angioletti-Uberti S, Martinez-Veracoechea FJ, Dobnikar J, Leunissen ME, Frenkel D.	Proc Natl Acad Sci U S A. 2012 Jan 27. [Epub ahead of print] No abstract available.	Proc Natl Acad Sci U S A. 2012	PubMed	citation	PMID:22308446	pubmed	22308446	create date:2012/02/07 | first author:Mognetti BM
Modeling and design by hierarchical natural moves.	/pubmed/22308445	Sim AY, Levitt M, Minary P.	Proc Natl Acad Sci U S A. 2012 Jan 23. [Epub ahead of print]	Proc Natl Acad Sci U S A. 2012	PubMed	citation	PMID:22308445	pubmed	22308445	create date:2012/02/07 | first author:Sim AY
Nonequilibrium atmospheric secondary organic aerosol formation and growth.	/pubmed/22308444	Perraud V, Bruns EA, Ezell MJ, Johnson SN, Yu Y, Alexander ML, Zelenyuk A, Imre D, Chang WL, Dabdub D, Pankow JF, Finlayson-Pitts BJ.	Proc Natl Acad Sci U S A. 2012 Jan 30. [Epub ahead of print]	Proc Natl Acad Sci U S A. 2012	PubMed	citation	PMID:22308444	pubmed	22308444	create date:2012/02/07 | first author:Perraud V
Extreme anti-oxidant protection against ionizing radiation in bdelloid rotifers.	/pubmed/22308443	Krisko A, Leroy M, Radman M, Meselson M.	Proc Natl Acad Sci U S A. 2012 Jan 26. [Epub ahead of print]	Proc Natl Acad Sci U S A. 2012	PubMed	citation	PMID:22308443	pubmed	22308443	create date:2012/02/07 | first author:Krisko A
Uranyl peroxide enhanced nuclear fuel corrosion in seawater.	/pubmed/22308442	Armstrong CR, Nyman M, Shvareva T, Sigmon GE, Burns PC, Navrotsky A.	Proc Natl Acad Sci U S A. 2012 Feb 7;109(6):1874-7. Epub 2012 Jan 23.	Proc Natl Acad Sci U S A. 2012	PubMed	citation	PMID:22308442	pubmed	22308442	create date:2012/02/07 | first author:Armstrong CR
Regulation of inositol 1,3,4 -trisphosphate 5/6-kinase (ITPK1) by reversible lysine acetylation.	/pubmed/22308441	Zhang C, Majerus PW, Wilson MP.	Proc Natl Acad Sci U S A. 2012 Jan 30. [Epub ahead of print]	Proc Natl Acad Sci U S A. 2012	PubMed	citation	PMID:22308441	pubmed	22308441	create date:2012/02/07 | first author:Zhang C
Neural correlates of the psychedelic state as determined by fMRI studies with psilocybin.	/pubmed/22308440	Carhart-Harris RL, Erritzoe D, Williams T, Stone JM, Reed LJ, Colasanti A, Tyacke RJ, Leech R, Malizia AL, Murphy K, Hobden P, Evans J, Feilding A, Wise RG, Nutt DJ.	Proc Natl Acad Sci U S A. 2012 Feb 7;109(6):2138-43. Epub 2012 Jan 23.	Proc Natl Acad Sci U S A. 2012	PubMed	citation	PMID:22308440	pubmed	22308440	create date:2012/02/07 | first author:Carhart-Harris RL
Coherent angular motion in the establishment of multicellular architecture of glandular tissues.	/pubmed/22308439	Tanner K, Mori H, Mroue R, Bruni-Cardoso A, Bissell MJ.	Proc Natl Acad Sci U S A. 2012 Feb 7;109(6):1973-8. Epub 2012 Jan 25.	Proc Natl Acad Sci U S A. 2012	PubMed	citation	PMID:22308439	pubmed	22308439	create date:2012/02/07 | first author:Tanner K
Subunit order of eukaryotic TRiC/CCT chaperonin by cross-linking, mass spectrometry, and combinatorial homology modeling.	/pubmed/22308438	Kalisman N, Adams CM, Levitt M.	Proc Natl Acad Sci U S A. 2012 Feb 1. [Epub ahead of print]	Proc Natl Acad Sci U S A. 2012	PubMed	citation	PMID:22308438	pubmed	22308438	create date:2012/02/07 | first author:Kalisman N
Exposure to anticancer drugs can result in transgenerational genomic instability in mice.	/pubmed/22308437	Glen CD, Dubrova YE.	Proc Natl Acad Sci U S A. 2012 Jan 30. [Epub ahead of print]	Proc Natl Acad Sci U S A. 2012	PubMed	citation	PMID:22308437	pubmed	22308437	create date:2012/02/07 | first author:Glen CD
Assembly of reconfigurable one-dimensional colloidal superlattices due to a synergy of fundamental nanoscale forces.	/pubmed/22308436	Young KL, Jones MR, Zhang J, Macfarlane RJ, Esquivel-Sirvent R, Nap RJ, Wu J, Schatz GC, Lee B, Mirkin CA.	Proc Natl Acad Sci U S A. 2012 Jan 17. [Epub ahead of print]	Proc Natl Acad Sci U S A. 2012	PubMed	citation	PMID:22308436	pubmed	22308436	create date:2012/02/07 | first author:Young KL
Title	URL	Description	Details	ShortDetails	Resource	Type	Identifiers	Db	EntrezUID	Properties
Studies on Axenfeld-Rieger syndrome patients and mice reveal Foxc1's role in corneal neovascularization.	/pubmed/22308435	François M, Ramchandran R.	Proc Natl Acad Sci U S A. 2012 Feb 7;109(6):1818-9. Epub 2012 Jan 30. No abstract available.	Proc Natl Acad Sci U S A. 2012	PubMed	citation	PMID:22308435	pubmed	22308435	create date:2012/02/07 | first author:François M
Ecotopic viral integration site 1 (EVI1) regulates multiple cellular processes important for cancer and is a synergistic partner for FOS protein in invasive tumors.	/pubmed/22308434	Bard-Chapeau EA, Jeyakani J, Kok CH, Muller J, Chua BQ, Gunaratne J, Batagov A, Jenjaroenpun P, Kuznetsov VA, Wei CL, D'Andrea RJ, Bourque G, Jenkins NA, Copeland NG.	Proc Natl Acad Sci U S A. 2012 Feb 7;109(6):2168-73. Epub 2012 Jan 19.	Proc Natl Acad Sci U S A. 2012	PubMed	citation	PMID:22308434	pubmed	22308434	create date:2012/02/07 | first author:Bard-Chapeau EA
Jumonji domain-containing protein 3 regulates histone 3 lysine 27 methylation during bovine preimplantation development.	/pubmed/22308433	Canovas S, Cibelli JB, Ross PJ.	Proc Natl Acad Sci U S A. 2012 Jan 30. [Epub ahead of print]	Proc Natl Acad Sci U S A. 2012	PubMed	citation	PMID:22308433	pubmed	22308433	create date:2012/02/07 | first author:Canovas S
Percentage conservation targets are problematic for marine mammals.	/pubmed/22308432	Wiersma YF, Nudds TD.	Proc Natl Acad Sci U S A. 2012 Feb 7;109(6):E288. Epub 2012 Jan 19. No abstract available.	Proc Natl Acad Sci U S A. 2012	PubMed	citation	PMID:22308432	pubmed	22308432	create date:2012/02/07 | first author:Wiersma YF
Antibody directs properdin-dependent activation of the complement alternative pathway in a mouse model of abdominal aortic aneurysm.	/pubmed/22308431	Zhou HF, Yan H, Stover CM, Fernandez TM, Rodriguez de Cordoba S, Song WC, Wu X, Thompson RW, Schwaeble WJ, Atkinson JP, Hourcade DE, Pham CT.	Proc Natl Acad Sci U S A. 2012 Jan 30. [Epub ahead of print]	Proc Natl Acad Sci U S A. 2012	PubMed	citation	PMID:22308431	pubmed	22308431	create date:2012/02/07 | first author:Zhou HF
Nonlinear Laplacian spectral analysis for time series with intermittency and low-frequency variability.	/pubmed/22308430	Giannakis D, Majda AJ.	Proc Natl Acad Sci U S A. 2012 Jan 17. [Epub ahead of print]	Proc Natl Acad Sci U S A. 2012	PubMed	citation	PMID:22308430	pubmed	22308430	create date:2012/02/07 | first author:Giannakis D
Viruses do replicate in cell-free systems.	/pubmed/22308429	Karapetyan YE.	Proc Natl Acad Sci U S A. 2012 Jan 30. [Epub ahead of print] No abstract available.	Proc Natl Acad Sci U S A. 2012	PubMed	citation	PMID:22308429	pubmed	22308429	create date:2012/02/07 | first author:Karapetyan YE
Gene therapy rescues photoreceptor blindness in dogs and paves the way for treating human X-linked retinitis pigmentosa.	/pubmed/22308428	Beltran WA, Cideciyan AV, Lewin AS, Iwabe S, Khanna H, Sumaroka A, Chiodo VA, Fajardo DS, Román AJ, Deng WT, Swider M, Alemán TS, Boye SL, Genini S, Swaroop A, Hauswirth WW, Jacobson SG, Aguirre GD.	Proc Natl Acad Sci U S A. 2012 Feb 7;109(6):2132-7. Epub 2012 Jan 23.	Proc Natl Acad Sci U S A. 2012	PubMed	citation	PMID:22308428	pubmed	22308428	create date:2012/02/07 | first author:Beltran WA
Cofilin under control of β-arrestin-2 in NMDA-dependent dendritic spine plasticity, long-term depression (LTD), and learning.	/pubmed/22308427	Pontrello CG, Sun MY, Lin A, Fiacco TA, Defea KA, Ethell IM.	Proc Natl Acad Sci U S A. 2012 Jan 30. [Epub ahead of print]	Proc Natl Acad Sci U S A. 2012	PubMed	citation	PMID:22308427	pubmed	22308427	create date:2012/02/07 | first author:Pontrello CG
Carbon availability triggers fungal nitrogen uptake and transport in arbuscular mycorrhizal symbiosis.	/pubmed/22308426	Fellbaum CR, Gachomo EW, Beesetty Y, Choudhari S, Strahan GD, Pfeffer PE, Kiers ET, Bücking H.	Proc Natl Acad Sci U S A. 2012 Jan 30. [Epub ahead of print]	Proc Natl Acad Sci U S A. 2012	PubMed	citation	PMID:22308426	pubmed	22308426	create date:2012/02/07 | first author:Fellbaum CR
Defects in purine nucleotide metabolism lead to substantial incorporation of xanthine and hypoxanthine into DNA and RNA.	/pubmed/22308425	Pang B, McFaline JL, Burgis NE, Dong M, Taghizadeh K, Sullivan MR, Elmquist CE, Cunningham RP, Dedon PC.	Proc Natl Acad Sci U S A. 2012 Jan 30. [Epub ahead of print]	Proc Natl Acad Sci U S A. 2012	PubMed	citation	PMID:22308425	pubmed	22308425	create date:2012/02/07 | first author:Pang B
Comparative metatranscriptomics identifies molecular bases for the physiological responses of phytoplankton to varying iron availability.	/pubmed/22308424	Marchetti A, Schruth DM, Durkin CA, Parker MS, Kodner RB, Berthiaume CT, Morales R, Allen AE, Armbrust EV.	Proc Natl Acad Sci U S A. 2012 Feb 7;109(6):E317-25. Epub 2012 Jan 18.	Proc Natl Acad Sci U S A. 2012	PubMed	citation	PMID:22308424	pubmed	22308424	create date:2012/02/07 | first author:Marchetti A
Soft currencies, cash economies, new monies: Past and present.	/pubmed/22308423	Guyer JI.	Proc Natl Acad Sci U S A. 2012 Jan 31. [Epub ahead of print]	Proc Natl Acad Sci U S A. 2012	PubMed	citation	PMID:22308423	pubmed	22308423	create date:2012/02/07 | first author:Guyer JI
Bright illusions reduce the eye's pupil.	/pubmed/22308422	Laeng B, Endestad T.	Proc Natl Acad Sci U S A. 2012 Feb 7;109(6):2162-7. Epub 2012 Jan 23.	Proc Natl Acad Sci U S A. 2012	PubMed	citation	PMID:22308422	pubmed	22308422	create date:2012/02/07 | first author:Laeng B
Maternal support in early childhood predicts larger hippocampal volumes at school age.	/pubmed/22308421	Luby JL, Barch DM, Belden A, Gaffrey MS, Tillman R, Babb C, Nishino T, Suzuki H, Botteron KN.	Proc Natl Acad Sci U S A. 2012 Jan 30. [Epub ahead of print]	Proc Natl Acad Sci U S A. 2012	PubMed	citation	PMID:22308421	pubmed	22308421	create date:2012/02/07 | first author:Luby JL
Detailing the optimality of photosynthesis in cyanobacteria through systems biology analysis.	/pubmed/22308420	Nogales J, Gudmundsson S, Knight EM, Palsson BO, Thiele I.	Proc Natl Acad Sci U S A. 2012 Jan 30. [Epub ahead of print]	Proc Natl Acad Sci U S A. 2012	PubMed	citation	PMID:22308420	pubmed	22308420	create date:2012/02/07 | first author:Nogales J
Environmental stress increases the entry of cytoplasmic organellar DNA into the nucleus in plants.	/pubmed/22308419	Wang D, Lloyd AH, Timmis JN.	Proc Natl Acad Sci U S A. 2012 Jan 30. [Epub ahead of print]	Proc Natl Acad Sci U S A. 2012	PubMed	citation	PMID:22308419	pubmed	22308419	create date:2012/02/07 | first author:Wang D
Integrated cross-species transcriptional network analysis of metastatic susceptibility.	/pubmed/22308418	Hu Y, Wu G, Rusch M, Lukes L, Buetow KH, Zhang J, Hunter KW.	Proc Natl Acad Sci U S A. 2012 Jan 30. [Epub ahead of print]	Proc Natl Acad Sci U S A. 2012	PubMed	citation	PMID:22308418	pubmed	22308418	create date:2012/02/07 | first author:Hu Y
Molecular architecture of the multisubunit homotypic fusion and vacuole protein sorting (HOPS) tethering complex.	/pubmed/22308417	Bröcker C, Kuhlee A, Gatsogiannis C, Kleine Balderhaar HJ, Hönscher C, Engelbrecht-Vandré S, Ungermann C, Raunser S.	Proc Natl Acad Sci U S A. 2012 Feb 7;109(6):1991-6. Epub 2012 Jan 25.	Proc Natl Acad Sci U S A. 2012	PubMed	citation	PMID:22308417	pubmed	22308417	create date:2012/02/07 | first author:Bröcker C
Decreased osteoclastogenesis in serotonin-deficient mice.	/pubmed/22308416	Chabbi-Achengli Y, Coudert AE, Callebert J, Geoffroy V, Côté F, Collet C, de Vernejoul MC.	Proc Natl Acad Sci U S A. 2012 Jan 30. [Epub ahead of print]	Proc Natl Acad Sci U S A. 2012	PubMed	citation	PMID:22308416	pubmed	22308416	create date:2012/02/07 | first author:Chabbi-Achengli Y
Task reward structure shapes rapid receptive field plasticity in auditory cortex.	/pubmed/22308415	David SV, Fritz JB, Shamma SA.	Proc Natl Acad Sci U S A. 2012 Feb 7;109(6):2144-9. Epub 2012 Jan 23.	Proc Natl Acad Sci U S A. 2012	PubMed	citation	PMID:22308415	pubmed	22308415	create date:2012/02/07 | first author:David SV
Control of target gene specificity during metamorphosis by the steroid response gene E93.	/pubmed/22308414	Mou X, Duncan DM, Baehrecke EH, Duncan I.	Proc Natl Acad Sci U S A. 2012 Feb 2. [Epub ahead of print]	Proc Natl Acad Sci U S A. 2012	PubMed	citation	PMID:22308414	pubmed	22308414	create date:2012/02/07 | first author:Mou X
How Christians reconcile their personal political views and the teachings of their faith: Projection as a means of dissonance reduction.	/pubmed/22308413	Ross LD, Lelkes Y, Russell AG.	Proc Natl Acad Sci U S A. 2012 Jan 30. [Epub ahead of print]	Proc Natl Acad Sci U S A. 2012	PubMed	citation	PMID:22308413	pubmed	22308413	create date:2012/02/07 | first author:Ross LD
Auditory circuit in the Drosophila brain.	/pubmed/22308412	Lai JS, Lo SJ, Dickson BJ, Chiang AS.	Proc Natl Acad Sci U S A. 2012 Jan 30. [Epub ahead of print]	Proc Natl Acad Sci U S A. 2012	PubMed	citation	PMID:22308412	pubmed	22308412	create date:2012/02/07 | first author:Lai JS
Amphotericin primarily kills yeast by simply binding ergosterol.	/pubmed/22308411	Gray KC, Palacios DS, Dailey I, Endo MM, Uno BE, Wilcock BC, Burke MD.	Proc Natl Acad Sci U S A. 2012 Jan 17. [Epub ahead of print]	Proc Natl Acad Sci U S A. 2012	PubMed	citation	PMID:22308411	pubmed	22308411	create date:2012/02/07 | first author:Gray KC
Ribosome clearance by FusB-type proteins mediates resistance to the antibiotic fusidic acid.	/pubmed/22308410	Cox G, Thompson GS, Jenkins HT, Peske F, Savelsbergh A, Rodnina MV, Wintermeyer W, Homans SW, Edwards TA, O'Neill AJ.	Proc Natl Acad Sci U S A. 2012 Feb 7;109(6):2102-7. Epub 2012 Jan 20.	Proc Natl Acad Sci U S A. 2012	PubMed	citation	PMID:22308410	pubmed	22308410	create date:2012/02/07 | first author:Cox G
Global kinetic analysis of proteolysis via quantitative targeted proteomics.	/pubmed/22308409	Agard NJ, Mahrus S, Trinidad JC, Lynn A, Burlingame AL, Wells JA.	Proc Natl Acad Sci U S A. 2012 Feb 7;109(6):1913-8. Epub 2012 Jan 23.	Proc Natl Acad Sci U S A. 2012	PubMed	citation	PMID:22308409	pubmed	22308409	create date:2012/02/07 | first author:Agard NJ
Differential modulation of the default mode network via serotonin-1A receptors.	/pubmed/22308408	Hahn A, Wadsak W, Windischberger C, Baldinger P, Höflich AS, Losak J, Nics L, Philippe C, Kranz GS, Kraus C, Mitterhauser M, Karanikas G, Kasper S, Lanzenberger R.	Proc Natl Acad Sci U S A. 2012 Jan 30. [Epub ahead of print]	Proc Natl Acad Sci U S A. 2012	PubMed	citation	PMID:22308408	pubmed	22308408	create date:2012/02/07 | first author:Hahn A
The adenylyltransferase domain of bacterial Pnkp defines a unique RNA ligase family.	/pubmed/22308407	Smith P, Wang LK, Nair PA, Shuman S.	Proc Natl Acad Sci U S A. 2012 Jan 27. [Epub ahead of print]	Proc Natl Acad Sci U S A. 2012	PubMed	citation	PMID:22308407	pubmed	22308407	create date:2012/02/07 | first author:Smith P
Structural reorganization of the interleukin-7 signaling complex.	/pubmed/22308406	McElroy CA, Holland PJ, Zhao P, Lim JM, Wells L, Eisenstein E, Walsh ST.	Proc Natl Acad Sci U S A. 2012 Jan 30. [Epub ahead of print]	Proc Natl Acad Sci U S A. 2012	PubMed	citation	PMID:22308406	pubmed	22308406	create date:2012/02/07 | first author:McElroy CA
Leghemoglobin green derivatives with nitrated hemes evidence production of highly reactive nitrogen species during aging of legume nodules.	/pubmed/22308405	Navascués J, Pérez-Rontomé C, Gay M, Marcos M, Yang F, Walker FA, Desbois A, Abián J, Becana M.	Proc Natl Acad Sci U S A. 2012 Jan 30. [Epub ahead of print]	Proc Natl Acad Sci U S A. 2012	PubMed	citation	PMID:22308405	pubmed	22308405	create date:2012/02/07 | first author:Navascués J
Strand swapping regulates the iron-sulfur cluster in the diabetes drug target mitoNEET.	/pubmed/22308404	Baxter EL, Jennings PA, Onuchic JN.	Proc Natl Acad Sci U S A. 2012 Feb 7;109(6):1955-60. Epub 2012 Jan 23.	Proc Natl Acad Sci U S A. 2012	PubMed	citation	PMID:22308404	pubmed	22308404	create date:2012/02/07 | first author:Baxter EL
Analysis of Gal4-directed transcription activation using Tra1 mutants selectively defective for interaction with Gal4.	/pubmed/22308403	Lin L, Chamberlain L, Zhu LJ, Green MR.	Proc Natl Acad Sci U S A. 2012 Feb 7;109(6):1997-2002. Epub 2012 Jan 23.	Proc Natl Acad Sci U S A. 2012	PubMed	citation	PMID:22308403	pubmed	22308403	create date:2012/02/07 | first author:Lin L
Host RNAs, including transposons, are encapsidated by a eukaryotic single-stranded RNA virus.	/pubmed/22308402	Routh A, Domitrovic T, Johnson JE.	Proc Natl Acad Sci U S A. 2012 Feb 7;109(6):1907-12. Epub 2012 Jan 24.	Proc Natl Acad Sci U S A. 2012	PubMed	citation	PMID:22308402	pubmed	22308402	create date:2012/02/07 | first author:Routh A
YAP1, the nuclear target of Hippo signaling, stimulates heart growth through cardiomyocyte proliferation but not hypertrophy.	/pubmed/22308401	von Gise A, Lin Z, Schlegelmilch K, Honor LB, Pan GM, Buck JN, Ma Q, Ishiwata T, Zhou B, Camargo FD, Pu WT.	Proc Natl Acad Sci U S A. 2012 Jan 30. [Epub ahead of print]	Proc Natl Acad Sci U S A. 2012	PubMed	citation	PMID:22308401	pubmed	22308401	create date:2012/02/07 | first author:von Gise A
RNA virus microRNA that mimics a B-cell oncomiR.	/pubmed/22308400	Kincaid RP, Burke JM, Sullivan CS.	Proc Natl Acad Sci U S A. 2012 Jan 30. [Epub ahead of print]	Proc Natl Acad Sci U S A. 2012	PubMed	citation	PMID:22308400	pubmed	22308400	create date:2012/02/07 | first author:Kincaid RP
Conserved role for the Dachshund protein with Drosophila Pax6 homolog Eyeless in insulin expression.	/pubmed/22308399	Okamoto N, Nishimori Y, Nishimura T.	Proc Natl Acad Sci U S A. 2012 Jan 30. [Epub ahead of print]	Proc Natl Acad Sci U S A. 2012	PubMed	citation	PMID:22308399	pubmed	22308399	create date:2012/02/07 | first author:Okamoto N
Stage-specific functions of leukemia/lymphoma-related factor (LRF) in the transcriptional control of osteoclast development.	/pubmed/22308398	Tsuji-Takechi K, Negishi-Koga T, Sumiya E, Kukita A, Kato S, Maeda T, Pandolfi PP, Moriyama K, Takayanagi H.	Proc Natl Acad Sci U S A. 2012 Jan 30. [Epub ahead of print]	Proc Natl Acad Sci U S A. 2012	PubMed	citation	PMID:22308398	pubmed	22308398	create date:2012/02/07 | first author:Tsuji-Takechi K
Kinesin-2 family in vertebrate ciliogenesis.	/pubmed/22308397	Zhao C, Omori Y, Brodowska K, Kovach P, Malicki J.	Proc Natl Acad Sci U S A. 2012 Jan 30. [Epub ahead of print]	Proc Natl Acad Sci U S A. 2012	PubMed	citation	PMID:22308397	pubmed	22308397	create date:2012/02/07 | first author:Zhao C
Subcellular calcium dynamics in a whole-cell model of an atrial myocyte.	/pubmed/22308396	Thul R, Coombes S, Roderick HL, Bootman MD.	Proc Natl Acad Sci U S A. 2012 Feb 7;109(6):2150-5. Epub 2012 Jan 23.	Proc Natl Acad Sci U S A. 2012	PubMed	citation	PMID:22308396	pubmed	22308396	create date:2012/02/07 | first author:Thul R
Skeletal muscle transcriptional coactivator PGC-1α mediates mitochondrial, but not metabolic, changes during calorie restriction.	/pubmed/22308395	Finley LW, Lee J, Souza A, Desquiret-Dumas V, Bullock K, Rowe GC, Procaccio V, Clish CB, Arany Z, Haigis MC.	Proc Natl Acad Sci U S A. 2012 Feb 3. [Epub ahead of print]	Proc Natl Acad Sci U S A. 2012	PubMed	citation	PMID:22308395	pubmed	22308395	create date:2012/02/07 | first author:Finley LW
Structure of saposin A lipoprotein discs.	/pubmed/22308394	Popovic K, Holyoake J, Pomès R, Privé GG.	Proc Natl Acad Sci U S A. 2012 Feb 2. [Epub ahead of print]	Proc Natl Acad Sci U S A. 2012	PubMed	citation	PMID:22308394	pubmed	22308394	create date:2012/02/07 | first author:Popovic K
Identification of residues defining phospholipid flippase substrate specificity of type IV P-type ATPases.	/pubmed/22308393	Baldridge RD, Graham TR.	Proc Natl Acad Sci U S A. 2012 Feb 7;109(6):E290-8. Epub 2012 Jan 20.	Proc Natl Acad Sci U S A. 2012	PubMed	citation	PMID:22308393	pubmed	22308393	create date:2012/02/07 | first author:Baldridge RD
Hierarchical processing of complex motion along the primate dorsal visual pathway.	/pubmed/22308392	Mineault PJ, Khawaja FA, Butts DA, Pack CC.	Proc Natl Acad Sci U S A. 2012 Jan 31. [Epub ahead of print]	Proc Natl Acad Sci U S A. 2012	PubMed	citation	PMID:22308392	pubmed	22308392	create date:2012/02/07 | first author:Mineault PJ
Transforming growth factor beta-activated kinase 1 (TAK1)-dependent checkpoint in the survival of dendritic cells promotes immune homeostasis and function.	/pubmed/22308391	Wang Y, Huang G, Vogel P, Neale G, Reizis B, Chi H.	Proc Natl Acad Sci U S A. 2012 Feb 7;109(6):E343-52. Epub 2012 Jan 23.	Proc Natl Acad Sci U S A. 2012	PubMed	citation	PMID:22308391	pubmed	22308391	create date:2012/02/07 | first author:Wang Y
Bifidobacterial surface-exopolysaccharide facilitates commensal-host interaction through immune modulation and pathogen protection.	/pubmed/22308390	Fanning S, Hall LJ, Cronin M, Zomer A, Macsharry J, Goulding D, O'Connell Motherway M, Shanahan F, Nally K, Dougan G, van Sinderen D.	Proc Natl Acad Sci U S A. 2012 Feb 7;109(6):2108-13. Epub 2012 Jan 23.	Proc Natl Acad Sci U S A. 2012	PubMed	citation	PMID:22308390	pubmed	22308390	create date:2012/02/07 | first author:Fanning S
Gating transitions in the selectivity filter region of a sodium channel are coupled to the domain IV voltage sensor.	/pubmed/22308389	Capes DL, Arcisio-Miranda M, Jarecki BW, French RJ, Chanda B.	Proc Natl Acad Sci U S A. 2012 Jan 30. [Epub ahead of print]	Proc Natl Acad Sci U S A. 2012	PubMed	citation	PMID:22308389	pubmed	22308389	create date:2012/02/07 | first author:Capes DL
Rabenosyn-5 defines the fate of the transferrin receptor following clathrin-mediated endocytosis.	/pubmed/22308388	Navaroli DM, Bellvé KD, Standley C, Lifshitz LM, Cardia J, Lambright D, Leonard D, Fogarty KE, Corvera S.	Proc Natl Acad Sci U S A. 2012 Jan 30. [Epub ahead of print]	Proc Natl Acad Sci U S A. 2012	PubMed	citation	PMID:22308388	pubmed	22308388	create date:2012/02/07 | first author:Navaroli DM
A novel lineage of myoviruses infecting cyanobacteria is widespread in the oceans.	/pubmed/22308387	Sabehi G, Shaulov L, Silver DH, Yanai I, Harel A, Lindell D.	Proc Natl Acad Sci U S A. 2012 Feb 7;109(6):2037-42. Epub 2012 Jan 23.	Proc Natl Acad Sci U S A. 2012	PubMed	citation	PMID:22308387	pubmed	22308387	create date:2012/02/07 | first author:Sabehi G
Memory B cells in the lung participate in protective humoral immune responses to pulmonary influenza virus reinfection.	/pubmed/22308386	Onodera T, Takahashi Y, Yokoi Y, Ato M, Kodama Y, Hachimura S, Kurosaki T, Kobayashi K.	Proc Natl Acad Sci U S A. 2012 Jan 30. [Epub ahead of print]	Proc Natl Acad Sci U S A. 2012	PubMed	citation	PMID:22308386	pubmed	22308386	create date:2012/02/07 | first author:Onodera T
Title	URL	Description	Details	ShortDetails	Resource	Type	Identifiers	Db	EntrezUID	Properties
Light-driven oxygen production from superoxide by Mn-binding bacterial reaction centers.	/pubmed/22308385	Allen JP, Olson TL, Oyala P, Lee WJ, Tufts AA, Williams JC.	Proc Natl Acad Sci U S A. 2012 Jan 30. [Epub ahead of print]	Proc Natl Acad Sci U S A. 2012	PubMed	citation	PMID:22308385	pubmed	22308385	create date:2012/02/07 | first author:Allen JP
Ancestral capture of syncytin-Car1, a fusogenic endogenous retroviral envelope gene involved in placentation and conserved in Carnivora.	/pubmed/22308384	Cornelis G, Heidmann O, Bernard-Stoecklin S, Reynaud K, Véron G, Mulot B, Dupressoir A, Heidmann T.	Proc Natl Acad Sci U S A. 2012 Jan 17. [Epub ahead of print]	Proc Natl Acad Sci U S A. 2012	PubMed	citation	PMID:22308384	pubmed	22308384	create date:2012/02/07 | first author:Cornelis G
Synthetic model of the asymmetric [Mn3CaO4] cubane core of the oxygen-evolving complex of photosystem II.	/pubmed/22308383	Mukherjee S, Stull JA, Yano J, Stamatatos TC, Pringouri K, Stich TA, Abboud KA, Britt RD, Yachandra VK, Christou G.	Proc Natl Acad Sci U S A. 2012 Jan 30. [Epub ahead of print]	Proc Natl Acad Sci U S A. 2012	PubMed	citation	PMID:22308383	pubmed	22308383	create date:2012/02/07 | first author:Mukherjee S
Effective guidance of collective migration based on differences in cell states.	/pubmed/22308382	Inaki M, Vishnu S, Cliffe A, Rørth P.	Proc Natl Acad Sci U S A. 2012 Feb 7;109(6):2027-32. Epub 2012 Jan 23.	Proc Natl Acad Sci U S A. 2012	PubMed	citation	PMID:22308382	pubmed	22308382	create date:2012/02/07 | first author:Inaki M
Severe mammal declines coincide with proliferation of invasive Burmese pythons in Everglades National Park.	/pubmed/22308381	Dorcas ME, Willson JD, Reed RN, Snow RW, Rochford MR, Miller MA, Meshaka WE Jr, Andreadis PT, Mazzotti FJ, Romagosa CM, Hart KM.	Proc Natl Acad Sci U S A. 2012 Jan 30. [Epub ahead of print]	Proc Natl Acad Sci U S A. 2012	PubMed	citation	PMID:22308381	pubmed	22308381	create date:2012/02/07 | first author:Dorcas ME
Crystal structures of two bacterial HECT-like E3 ligases in complex with a human E2 reveal atomic details of pathogen-host interactions.	/pubmed/22308380	Lin DY, Diao J, Chen J.	Proc Natl Acad Sci U S A. 2012 Feb 7;109(6):1925-30. Epub 2012 Jan 23.	Proc Natl Acad Sci U S A. 2012	PubMed	citation	PMID:22308380	pubmed	22308380	create date:2012/02/07 | first author:Lin DY
Intermediate conductance calcium-activated potassium channels modulate summation of parallel fiber input in cerebellar Purkinje cells.	/pubmed/22308379	Engbers JD, Anderson D, Asmara H, Rehak R, Mehaffey WH, Hameed S, McKay BE, Kruskic M, Zamponi GW, Turner RW.	Proc Natl Acad Sci U S A. 2012 Jan 18. [Epub ahead of print]	Proc Natl Acad Sci U S A. 2012	PubMed	citation	PMID:22308379	pubmed	22308379	create date:2012/02/07 | first author:Engbers JD
Mitochondrial ubiquitin ligase MITOL blocks S-nitrosylated MAP1B-light chain 1-mediated mitochondrial dysfunction and neuronal cell death.	/pubmed/22308378	Yonashiro R, Kimijima Y, Shimura T, Kawaguchi K, Fukuda T, Inatome R, Yanagi S.	Proc Natl Acad Sci U S A. 2012 Jan 30. [Epub ahead of print]	Proc Natl Acad Sci U S A. 2012	PubMed	citation	PMID:22308378	pubmed	22308378	create date:2012/02/07 | first author:Yonashiro R
CD4 and CD8 T cells require different membrane gangliosides for activation.	/pubmed/22308377	Nagafuku M, Okuyama K, Onimaru Y, Suzuki A, Odagiri Y, Yamashita T, Iwasaki K, Fujiwara M, Takayanagi M, Ohno I, Inokuchi J.	Proc Natl Acad Sci U S A. 2012 Feb 7;109(6):E336-42. Epub 2012 Jan 17.	Proc Natl Acad Sci U S A. 2012	PubMed	citation	PMID:22308377	pubmed	22308377	create date:2012/02/07 | first author:Nagafuku M
Entropic origin of Mg2+-facilitated RNA folding.	/pubmed/22308376	Fiore JL, Holmstrom ED, Nesbitt DJ.	Proc Natl Acad Sci U S A. 2012 Feb 1. [Epub ahead of print]	Proc Natl Acad Sci U S A. 2012	PubMed	citation	PMID:22308376	pubmed	22308376	create date:2012/02/07 | first author:Fiore JL
High-resolution structure of a BRICHOS domain and its implications for anti-amyloid chaperone activity on lung surfactant protein C.	/pubmed/22308375	Willander H, Askarieh G, Landreh M, Westermark P, Nordling K, Keränen H, Hermansson E, Hamvas A, Nogee LM, Bergman T, Saenz A, Casals C, Aqvist J, Jörnvall H, Berglund H, Presto J, Knight SD, Johansson J.	Proc Natl Acad Sci U S A. 2012 Feb 2. [Epub ahead of print]	Proc Natl Acad Sci U S A. 2012	PubMed	citation	PMID:22308375	pubmed	22308375	create date:2012/02/07 | first author:Willander H
Ferric, not ferrous, heme activates RNA-binding protein DGCR8 for primary microRNA processing.	/pubmed/22308374	Barr I, Smith AT, Chen Y, Senturia R, Burstyn JN, Guo F.	Proc Natl Acad Sci U S A. 2012 Feb 7;109(6):1919-24. Epub 2012 Jan 23.	Proc Natl Acad Sci U S A. 2012	PubMed	citation	PMID:22308374	pubmed	22308374	create date:2012/02/07 | first author:Barr I
Continuous and discontinuous quantum phase transitions in a model two-dimensional magnet.	/pubmed/22308373	Haravifard S, Banerjee A, Lang JC, Srajer G, Silevitch DM, Gaulin BD, Dabkowska HA, Rosenbaum TF.	Proc Natl Acad Sci U S A. 2012 Jan 30. [Epub ahead of print]	Proc Natl Acad Sci U S A. 2012	PubMed	citation	PMID:22308373	pubmed	22308373	create date:2012/02/07 | first author:Haravifard S
Phasic D1 and tonic D2 dopamine receptor signaling double dissociate the motivational effects of acute nicotine and chronic nicotine withdrawal.	/pubmed/22308372	Grieder TE, George O, Tan H, George SR, Le Foll B, Laviolette SR, van der Kooy D.	Proc Natl Acad Sci U S A. 2012 Jan 20. [Epub ahead of print]	Proc Natl Acad Sci U S A. 2012	PubMed	citation	PMID:22308372	pubmed	22308372	create date:2012/02/07 | first author:Grieder TE
The human circadian metabolome.	/pubmed/22308371	Dallmann R, Viola AU, Tarokh L, Cajochen C, Brown SA.	Proc Natl Acad Sci U S A. 2012 Jan 31. [Epub ahead of print]	Proc Natl Acad Sci U S A. 2012	PubMed	citation	PMID:22308371	pubmed	22308371	create date:2012/02/07 | first author:Dallmann R
Glucose activates free fatty acid receptor 1 gene transcription via phosphatidylinositol-3-kinase-dependent O-GlcNAcylation of pancreas-duodenum homeobox-1.	/pubmed/22308370	Kebede M, Ferdaoussi M, Mancini A, Alquier T, Kulkarni RN, Walker MD, Poitout V.	Proc Natl Acad Sci U S A. 2012 Jan 30. [Epub ahead of print]	Proc Natl Acad Sci U S A. 2012	PubMed	citation	PMID:22308370	pubmed	22308370	create date:2012/02/07 | first author:Kebede M
Cell-to-cell movement of plastids in plants.	/pubmed/22308369	Thyssen G, Svab Z, Maliga P.	Proc Natl Acad Sci U S A. 2012 Jan 30. [Epub ahead of print]	Proc Natl Acad Sci U S A. 2012	PubMed	citation	PMID:22308369	pubmed	22308369	create date:2012/02/07 | first author:Thyssen G
Actin filament curvature biases branching direction.	/pubmed/22308368	Risca VI, Wang EB, Chaudhuri O, Chia JJ, Geissler PL, Fletcher DA.	Proc Natl Acad Sci U S A. 2012 Jan 30. [Epub ahead of print]	Proc Natl Acad Sci U S A. 2012	PubMed	citation	PMID:22308368	pubmed	22308368	create date:2012/02/07 | first author:Risca VI
Horizontal transfer of chloroplast genomes between plant species.	/pubmed/22308367	Stegemann S, Keuthe M, Greiner S, Bock R.	Proc Natl Acad Sci U S A. 2012 Jan 30. [Epub ahead of print]	Proc Natl Acad Sci U S A. 2012	PubMed	citation	PMID:22308367	pubmed	22308367	create date:2012/02/07 | first author:Stegemann S
Self-assembly of functional, amphipathic amyloid monolayers by the fungal hydrophobin EAS.	/pubmed/22308366	Macindoe I, Kwan AH, Ren Q, Morris VK, Yang W, Mackay JP, Sunde M.	Proc Natl Acad Sci U S A. 2012 Jan 23. [Epub ahead of print]	Proc Natl Acad Sci U S A. 2012	PubMed	citation	PMID:22308366	pubmed	22308366	create date:2012/02/07 | first author:Macindoe I
On achieving high accuracy and reliability in the calculation of relative protein-ligand binding affinities.	/pubmed/22308365	Wang L, Berne BJ, Friesner RA.	Proc Natl Acad Sci U S A. 2012 Feb 7;109(6):1937-42. Epub 2012 Jan 23.	Proc Natl Acad Sci U S A. 2012	PubMed	citation	PMID:22308365	pubmed	22308365	create date:2012/02/07 | first author:Wang L
Reversal of tumoral immune resistance by inhibition of tryptophan 2,3-dioxygenase.	/pubmed/22308364	Pilotte L, Larrieu P, Stroobant V, Colau D, Dolusic E, Frédérick R, De Plaen E, Uyttenhove C, Wouters J, Masereel B, Van den Eynde BJ.	Proc Natl Acad Sci U S A. 2012 Jan 30. [Epub ahead of print]	Proc Natl Acad Sci U S A. 2012	PubMed	citation	PMID:22308364	pubmed	22308364	create date:2012/02/07 | first author:Pilotte L
Adipose tissue-derived stem cell-seeded small intestinal submucosa for tunica albuginea grafting and reconstruction.	/pubmed/22308363	Ma L, Yang Y, Sikka SC, Kadowitz PJ, Ignarro LJ, Abdel-Mageed AB, Hellstrom WJ.	Proc Natl Acad Sci U S A. 2012 Feb 7;109(6):2090-5. Epub 2012 Jan 23.	Proc Natl Acad Sci U S A. 2012	PubMed	citation	PMID:22308363	pubmed	22308363	create date:2012/02/07 | first author:Ma L
Host-targeting protein 1 (SpHtp1) from the oomycete Saprolegnia parasitica translocates specifically into fish cells in a tyrosine-O-sulphate-dependent manner.	/pubmed/22308362	Wawra S, Bain J, Durward E, de Bruijn I, Minor KL, Matena A, Löbach L, Whisson SC, Bayer P, Porter AJ, Birch PR, Secombes CJ, van West P.	Proc Natl Acad Sci U S A. 2012 Feb 7;109(6):2096-101. Epub 2012 Jan 20.	Proc Natl Acad Sci U S A. 2012	PubMed	citation	PMID:22308362	pubmed	22308362	create date:2012/02/07 | first author:Wawra S
Origins of tumor-associated macrophages and neutrophils.	/pubmed/22308361	Cortez-Retamozo V, Etzrodt M, Newton A, Rauch PJ, Chudnovskiy A, Berger C, Ryan RJ, Iwamoto Y, Marinelli B, Gorbatov R, Forghani R, Novobrantseva TI, Koteliansky V, Figueiredo JL, Chen JW, Anderson DG, Nahrendorf M, Swirski FK, Weissleder R, Pittet MJ.	Proc Natl Acad Sci U S A. 2012 Jan 30. [Epub ahead of print]	Proc Natl Acad Sci U S A. 2012	PubMed	citation	PMID:22308361	pubmed	22308361	create date:2012/02/07 | first author:Cortez-Retamozo V
Near-infrared fluorescent sensor for in vivo copper imaging in a murine Wilson disease model.	/pubmed/22308360	Hirayama T, Van de Bittner GC, Gray LW, Lutsenko S, Chang CJ.	Proc Natl Acad Sci U S A. 2012 Jan 30. [Epub ahead of print]	Proc Natl Acad Sci U S A. 2012	PubMed	citation	PMID:22308360	pubmed	22308360	create date:2012/02/07 | first author:Hirayama T
Insights into cis-autoproteolysis reveal a reactive state formed through conformational rearrangement.	/pubmed/22308359	Buller AR, Freeman MF, Wright NT, Schildbach JF, Townsend CA.	Proc Natl Acad Sci U S A. 2012 Jan 30. [Epub ahead of print]	Proc Natl Acad Sci U S A. 2012	PubMed	citation	PMID:22308359	pubmed	22308359	create date:2012/02/07 | first author:Buller AR
Phoneme and word recognition in the auditory ventral stream.	/pubmed/22308358	Dewitt I, Rauschecker JP.	Proc Natl Acad Sci U S A. 2012 Feb 1. [Epub ahead of print]	Proc Natl Acad Sci U S A. 2012	PubMed	citation	PMID:22308358	pubmed	22308358	create date:2012/02/07 | first author:Dewitt I
Toll-like receptor 3 signaling converts tumor-supporting myeloid cells to tumoricidal effectors.	/pubmed/22308357	Shime H, Matsumoto M, Oshiumi H, Tanaka S, Nakane A, Iwakura Y, Tahara H, Inoue N, Seya T.	Proc Natl Acad Sci U S A. 2012 Feb 7;109(6):2066-71. Epub 2012 Jan 19.	Proc Natl Acad Sci U S A. 2012	PubMed	citation	PMID:22308357	pubmed	22308357	create date:2012/02/07 | first author:Shime H
Optimizing ring assembly reveals the strength of weak interactions.	/pubmed/22308356	Deeds EJ, Bachman JA, Fontana W.	Proc Natl Acad Sci U S A. 2012 Jan 30. [Epub ahead of print]	Proc Natl Acad Sci U S A. 2012	PubMed	citation	PMID:22308356	pubmed	22308356	create date:2012/02/07 | first author:Deeds EJ
Quantitative modeling of the terminal differentiation of B cells and mechanisms of lymphomagenesis.	/pubmed/22308355	Martínez MR, Corradin A, Klein U, Alvarez MJ, Toffolo GM, di Camillo B, Califano A, Stolovitzky GA.	Proc Natl Acad Sci U S A. 2012 Jan 30. [Epub ahead of print]	Proc Natl Acad Sci U S A. 2012	PubMed	citation	PMID:22308355	pubmed	22308355	create date:2012/02/07 | first author:Martínez MR
Class III PI3K Vps34 plays an essential role in autophagy and in heart and liver function.	/pubmed/22308354	Jaber N, Dou Z, Chen JS, Catanzaro J, Jiang YP, Ballou LM, Selinger E, Ouyang X, Lin RZ, Zhang J, Zong WX.	Proc Natl Acad Sci U S A. 2012 Feb 7;109(6):2003-8. Epub 2012 Jan 23.	Proc Natl Acad Sci U S A. 2012	PubMed	citation	PMID:22308354	pubmed	22308354	create date:2012/02/07 | first author:Jaber N
Target-of-rapamycin complex 1 (Torc1) signaling modulates cilia size and function through protein synthesis regulation.	/pubmed/22308353	Yuan S, Li J, Diener DR, Choma MA, Rosenbaum JL, Sun Z.	Proc Natl Acad Sci U S A. 2012 Feb 7;109(6):2021-6. Epub 2012 Jan 23.	Proc Natl Acad Sci U S A. 2012	PubMed	citation	PMID:22308353	pubmed	22308353	create date:2012/02/07 | first author:Yuan S
Pulmonary infection by Yersinia pestis rapidly establishes a permissive environment for microbial proliferation.	/pubmed/22308352	Price PA, Jin J, Goldman WE.	Proc Natl Acad Sci U S A. 2012 Feb 1. [Epub ahead of print]	Proc Natl Acad Sci U S A. 2012	PubMed	citation	PMID:22308352	pubmed	22308352	create date:2012/02/07 | first author:Price PA
foraging alters resilience/vulnerability to sleep disruption and starvation in Drosophila.	/pubmed/22308351	Donlea J, Leahy A, Thimgan MS, Suzuki Y, Hughson BN, Sokolowski MB, Shaw PJ.	Proc Natl Acad Sci U S A. 2012 Jan 30. [Epub ahead of print]	Proc Natl Acad Sci U S A. 2012	PubMed	citation	PMID:22308351	pubmed	22308351	create date:2012/02/07 | first author:Donlea J
Probing chelation motifs in HIV integrase inhibitors.	/pubmed/22308350	Agrawal A, Desoto J, Fullagar JL, Maddali K, Rostami S, Richman DD, Pommier Y, Cohen SM.	Proc Natl Acad Sci U S A. 2012 Jan 27. [Epub ahead of print]	Proc Natl Acad Sci U S A. 2012	PubMed	citation	PMID:22308350	pubmed	22308350	create date:2012/02/07 | first author:Agrawal A
Exclusive recognition of sarcosine in water and urine by a cavitand-functionalized silicon surface.	/pubmed/22308349	Biavardi E, Tudisco C, Maffei F, Motta A, Massera C, Condorelli GG, Dalcanale E.	Proc Natl Acad Sci U S A. 2012 Jan 30. [Epub ahead of print]	Proc Natl Acad Sci U S A. 2012	PubMed	citation	PMID:22308349	pubmed	22308349	create date:2012/02/07 | first author:Biavardi E
Use of red ochre by early Neandertals.	/pubmed/22308348	Roebroeks W, Sier MJ, Nielsen TK, De Loecker D, Parés JM, Arps CE, Mücher HJ.	Proc Natl Acad Sci U S A. 2012 Feb 7;109(6):1889-94. Epub 2012 Jan 23.	Proc Natl Acad Sci U S A. 2012	PubMed	citation	PMID:22308348	pubmed	22308348	create date:2012/02/07 | first author:Roebroeks W
Withania somnifera reverses Alzheimer's disease pathology by enhancing low-density lipoprotein receptor-related protein in liver.	/pubmed/22308347	Sehgal N, Gupta A, Valli RK, Joshi SD, Mills JT, Hamel E, Khanna P, Jain SC, Thakur SS, Ravindranath V.	Proc Natl Acad Sci U S A. 2012 Jan 30. [Epub ahead of print]	Proc Natl Acad Sci U S A. 2012	PubMed	citation	PMID:22308347	pubmed	22308347	create date:2012/02/07 | first author:Sehgal N
pH-controlled delivery of luminescent europium coated nanoparticles into platelets.	/pubmed/22308346	Davies A, Lewis DJ, Watson SP, Thomas SG, Pikramenou Z.	Proc Natl Acad Sci U S A. 2012 Feb 7;109(6):1862-7. Epub 2012 Jan 20.	Proc Natl Acad Sci U S A. 2012	PubMed	citation	PMID:22308346	pubmed	22308346	create date:2012/02/07 | first author:Davies A
Dominant folding pathways of a WW domain.	/pubmed/22308345	A Beccara S, Skrbic T, Covino R, Faccioli P.	Proc Natl Acad Sci U S A. 2012 Jan 26. [Epub ahead of print]	Proc Natl Acad Sci U S A. 2012	PubMed	citation	PMID:22308345	pubmed	22308345	create date:2012/02/07 | first author:A Beccara S
Regulation of prelamin A but not lamin C by miR-9, a brain-specific microRNA.	/pubmed/22308344	Jung HJ, Coffinier C, Choe Y, Beigneux AP, Davies BS, Yang SH, Barnes RH 2nd, Hong J, Sun T, Pleasure SJ, Young SG, Fong LG.	Proc Natl Acad Sci U S A. 2012 Jan 30. [Epub ahead of print]	Proc Natl Acad Sci U S A. 2012	PubMed	citation	PMID:22308344	pubmed	22308344	create date:2012/02/07 | first author:Jung HJ
Modulation of value representation by social context in the primate orbitofrontal cortex.	/pubmed/22308343	Azzi JC, Sirigu A, Duhamel JR.	Proc Natl Acad Sci U S A. 2012 Feb 7;109(6):2126-31. Epub 2012 Jan 23.	Proc Natl Acad Sci U S A. 2012	PubMed	citation	PMID:22308343	pubmed	22308343	create date:2012/02/07 | first author:Azzi JC
Mitochondrial genomes from modern horses reveal the major haplogroups that underwent domestication.	/pubmed/22308342	Achilli A, Olivieri A, Soares P, Lancioni H, Kashani BH, Perego UA, Nergadze SG, Carossa V, Santagostino M, Capomaccio S, Felicetti M, Al-Achkar W, Penedo MC, Verini-Supplizi A, Houshmand M, Woodward SR, Semino O, Silvestrelli M, Giulotto E, Pereira L, Bandelt HJ, Torroni A.	Proc Natl Acad Sci U S A. 2012 Jan 30. [Epub ahead of print]	Proc Natl Acad Sci U S A. 2012	PubMed	citation	PMID:22308342	pubmed	22308342	create date:2012/02/07 | first author:Achilli A
Diabetes promotes an inflammatory macrophage phenotype and atherosclerosis through acyl-CoA synthetase 1.	/pubmed/22308341	Kanter JE, Kramer F, Barnhart S, Averill MM, Vivekanandan-Giri A, Vickery T, Li LO, Becker L, Yuan W, Chait A, Braun KR, Potter-Perigo S, Sanda S, Wight TN, Pennathur S, Serhan CN, Heinecke JW, Coleman RA, Bornfeldt KE.	Proc Natl Acad Sci U S A. 2012 Jan 17. [Epub ahead of print]	Proc Natl Acad Sci U S A. 2012	PubMed	citation	PMID:22308341	pubmed	22308341	create date:2012/02/07 | first author:Kanter JE
Regional drought-induced reduction in the biomass carbon sink of Canada's boreal forests.	/pubmed/22308340	Ma Z, Peng C, Zhu Q, Chen H, Yu G, Li W, Zhou X, Wang W, Zhang W.	Proc Natl Acad Sci U S A. 2012 Jan 30. [Epub ahead of print]	Proc Natl Acad Sci U S A. 2012	PubMed	citation	PMID:22308340	pubmed	22308340	create date:2012/02/07 | first author:Ma Z
Quantitative, directional measurement of electric field heterogeneity in the active site of ketosteroid isomerase.	/pubmed/22308339	Fafarman AT, Sigala PA, Schwans JP, Fenn TD, Herschlag D, Boxer SG.	Proc Natl Acad Sci U S A. 2012 Feb 7;109(6):E299-308. Epub 2012 Jan 17.	Proc Natl Acad Sci U S A. 2012	PubMed	citation	PMID:22308339	pubmed	22308339	create date:2012/02/07 | first author:Fafarman AT
Light stimuli control neuronal migration by altering of insulin-like growth factor 1 (IGF-1) signaling.	/pubmed/22308338	Li Y, Komuro Y, Fahrion JK, Hu T, Ohno N, Fenner KB, Wooton J, Raoult E, Galas L, Vaudry D, Komuro H.	Proc Natl Acad Sci U S A. 2012 Jan 30. [Epub ahead of print]	Proc Natl Acad Sci U S A. 2012	PubMed	citation	PMID:22308338	pubmed	22308338	create date:2012/02/07 | first author:Li Y
Partitioning sexual selection into its mating success and fertilization success components.	/pubmed/22308337	Pischedda A, Rice WR.	Proc Natl Acad Sci U S A. 2012 Feb 7;109(6):2049-53. Epub 2012 Jan 23.	Proc Natl Acad Sci U S A. 2012	PubMed	citation	PMID:22308337	pubmed	22308337	create date:2012/02/07 | first author:Pischedda A
Evolution of functional specialization and division of labor.	/pubmed/22308336	Rueffler C, Hermisson J, Wagner GP.	Proc Natl Acad Sci U S A. 2012 Feb 7;109(6):E326-35. Epub 2012 Jan 24.	Proc Natl Acad Sci U S A. 2012	PubMed	citation	PMID:22308336	pubmed	22308336	create date:2012/02/07 | first author:Rueffler C
Title	URL	Description	Details	ShortDetails	Resource	Type	Identifiers	Db	EntrezUID	Properties
Histone density is maintained during transcription mediated by the chromatin remodeler RSC and histone chaperone NAP1 in vitro.	/pubmed/22308335	Kuryan BG, Kim J, Tran NN, Lombardo SR, Venkatesh S, Workman JL, Carey M.	Proc Natl Acad Sci U S A. 2012 Feb 7;109(6):1931-6. Epub 2012 Jan 23.	Proc Natl Acad Sci U S A. 2012	PubMed	citation	PMID:22308335	pubmed	22308335	create date:2012/02/07 | first author:Kuryan BG
Education of a model student.	/pubmed/22308334	Novikoff TP, Kleinberg JM, Strogatz SH.	Proc Natl Acad Sci U S A. 2012 Feb 7;109(6):1868-73. Epub 2012 Jan 23.	Proc Natl Acad Sci U S A. 2012	PubMed	citation	PMID:22308334	pubmed	22308334	create date:2012/02/07 | first author:Novikoff TP
Mechanics of bacteriophage maturation.	/pubmed/22308333	Roos WH, Gertsman I, May ER, Brooks CL 3rd, Johnson JE, Wuite GJ.	Proc Natl Acad Sci U S A. 2012 Jan 30. [Epub ahead of print]	Proc Natl Acad Sci U S A. 2012	PubMed	citation	PMID:22308333	pubmed	22308333	create date:2012/02/07 | first author:Roos WH
Aggregation of α-synuclein is kinetically controlled by intramolecular diffusion.	/pubmed/22308332	Ahmad B, Chen Y, Lapidus LJ.	Proc Natl Acad Sci U S A. 2012 Jan 27. [Epub ahead of print]	Proc Natl Acad Sci U S A. 2012	PubMed	citation	PMID:22308332	pubmed	22308332	create date:2012/02/07 | first author:Ahmad B
Avian influenza virus hemagglutinins H2, H4, H8, and H14 support a highly pathogenic phenotype.	/pubmed/22308331	Veits J, Weber S, Stech O, Breithaupt A, Gräber M, Gohrbandt S, Bogs J, Hundt J, Teifke JP, Mettenleiter TC, Stech J.	Proc Natl Acad Sci U S A. 2012 Jan 30. [Epub ahead of print]	Proc Natl Acad Sci U S A. 2012	PubMed	citation	PMID:22308331	pubmed	22308331	create date:2012/02/07 | first author:Veits J
Oldest known dinosaurian nesting site and reproductive biology of the Early Jurassic sauropodomorph Massospondylus.	/pubmed/22308330	Reisz RR, Evans DC, Roberts EM, Sues HD, Yates AM.	Proc Natl Acad Sci U S A. 2012 Jan 24. [Epub ahead of print]	Proc Natl Acad Sci U S A. 2012	PubMed	citation	PMID:22308330	pubmed	22308330	create date:2012/02/07 | first author:Reisz RR
Mineralogical effects on the detectability of the postperovskite boundary.	/pubmed/22308329	Grocholski B, Catalli K, Shim SH, Prakapenka V.	Proc Natl Acad Sci U S A. 2012 Feb 1. [Epub ahead of print]	Proc Natl Acad Sci U S A. 2012	PubMed	citation	PMID:22308329	pubmed	22308329	create date:2012/02/07 | first author:Grocholski B
Trisomy of the G protein-coupled K+ channel gene, Kcnj6, affects reward mechanisms, cognitive functions, and synaptic plasticity in mice.	/pubmed/22308328	Cooper A, Grigoryan G, Guy-David L, Tsoory MM, Chen A, Reuveny E.	Proc Natl Acad Sci U S A. 2012 Jan 30. [Epub ahead of print]	Proc Natl Acad Sci U S A. 2012	PubMed	citation	PMID:22308328	pubmed	22308328	create date:2012/02/07 | first author:Cooper A
Active transcription and essential role of RNA polymerase II at the centromere during mitosis.	/pubmed/22308327	Chan FL, Marshall OJ, Saffery R, Won Kim B, Earle E, Choo KH, Wong LH.	Proc Natl Acad Sci U S A. 2012 Feb 7;109(6):1979-84. Epub 2012 Jan 20.	Proc Natl Acad Sci U S A. 2012	PubMed	citation	PMID:22308327	pubmed	22308327	create date:2012/02/07 | first author:Chan FL
Tight coevolution of proliferating cell nuclear antigen (PCNA)-partner interaction networks in fungi leads to interspecies network incompatibility.	/pubmed/22308326	Zamir L, Zaretsky M, Fridman Y, Ner-Gaon H, Rubin E, Aharoni A.	Proc Natl Acad Sci U S A. 2012 Jan 17. [Epub ahead of print]	Proc Natl Acad Sci U S A. 2012	PubMed	citation	PMID:22308326	pubmed	22308326	create date:2012/02/07 | first author:Zamir L
Highly localized sensitivity to climate forcing drives endemic cholera in a megacity.	/pubmed/22308325	Reiner RC Jr, King AA, Emch M, Yunus M, Faruque AS, Pascual M.	Proc Natl Acad Sci U S A. 2012 Feb 7;109(6):2033-6. Epub 2012 Jan 23.	Proc Natl Acad Sci U S A. 2012	PubMed	citation	PMID:22308325	pubmed	22308325	create date:2012/02/07 | first author:Reiner RC Jr
Daily bursts of biogenic cyanogen bromide (BrCN) control biofilm formation around a marine benthic diatom.	/pubmed/22308324	Vanelslander B, Paul C, Grueneberg J, Prince EK, Gillard J, Sabbe K, Pohnert G, Vyverman W.	Proc Natl Acad Sci U S A. 2012 Jan 30. [Epub ahead of print]	Proc Natl Acad Sci U S A. 2012	PubMed	citation	PMID:22308324	pubmed	22308324	create date:2012/02/07 | first author:Vanelslander B
Functional characteristics of developmental dyslexia in left-hemispheric posterior brain regions predate reading onset.	/pubmed/22308323	Raschle NM, Zuk J, Gaab N.	Proc Natl Acad Sci U S A. 2012 Feb 7;109(6):2156-61. Epub 2012 Jan 23.	Proc Natl Acad Sci U S A. 2012	PubMed	citation	PMID:22308323	pubmed	22308323	create date:2012/02/07 | first author:Raschle NM
The El Nino-Southern Oscillation (ENSO)-pandemic Influenza connection: Coincident or causal?	/pubmed/22308322	Shaman J, Lipsitch M.	Proc Natl Acad Sci U S A. 2012 Jan 17. [Epub ahead of print]	Proc Natl Acad Sci U S A. 2012	PubMed	citation	PMID:22308322	pubmed	22308322	create date:2012/02/07 | first author:Shaman J
Extensive X-linked adaptive evolution in central chimpanzees.	/pubmed/22308321	Hvilsom C, Qian Y, Bataillon T, Li Y, Mailund T, Sallé B, Carlsen F, Li R, Zheng H, Jiang T, Jiang H, Jin X, Munch K, Hobolth A, Siegismund HR, Wang J, Schierup MH.	Proc Natl Acad Sci U S A. 2012 Feb 7;109(6):2054-9. Epub 2012 Jan 23.	Proc Natl Acad Sci U S A. 2012	PubMed	citation	PMID:22308321	pubmed	22308321	create date:2012/02/07 | first author:Hvilsom C
Src tyrosine kinase phosphorylation of nuclear receptor HNF4α correlates with isoform-specific loss of HNF4α in human colon cancer.	/pubmed/22308320	Chellappa K, Jankova L, Schnabl JM, Pan S, Brelivet Y, Fung CL, Chan C, Dent OF, Clarke SJ, Robertson GR, Sladek FM.	Proc Natl Acad Sci U S A. 2012 Jan 30. [Epub ahead of print]	Proc Natl Acad Sci U S A. 2012	PubMed	citation	PMID:22308320	pubmed	22308320	create date:2012/02/07 | first author:Chellappa K
A small world of weak ties provides optimal global integration of self-similar modules in functional brain networks.	/pubmed/22308319	Gallos LK, Makse HA, Sigman M.	Proc Natl Acad Sci U S A. 2012 Feb 3. [Epub ahead of print]	Proc Natl Acad Sci U S A. 2012	PubMed	citation	PMID:22308319	pubmed	22308319	create date:2012/02/07 | first author:Gallos LK
Thrombospondin-1 acts as a ligand for CD148 tyrosine phosphatase.	/pubmed/22308318	Takahashi K, Mernaugh RL, Friedman DB, Weller R, Tsuboi N, Yamashita H, Quaranta V, Takahashi T.	Proc Natl Acad Sci U S A. 2012 Feb 7;109(6):1985-90. Epub 2012 Jan 23.	Proc Natl Acad Sci U S A. 2012	PubMed	citation	PMID:22308318	pubmed	22308318	create date:2012/02/07 | first author:Takahashi K
Cholera toxin activates nonconventional adjuvant pathways that induce protective CD8 T-cell responses after epicutaneous vaccination.	/pubmed/22308317	Olvera-Gomez I, Hamilton SE, Xiao Z, Guimaraes CP, Ploegh HL, Hogquist KA, Wang L, Jameson SC.	Proc Natl Acad Sci U S A. 2012 Feb 7;109(6):2072-7. Epub 2012 Jan 23.	Proc Natl Acad Sci U S A. 2012	PubMed	citation	PMID:22308317	pubmed	22308317	create date:2012/02/07 | first author:Olvera-Gomez I
Subunit architecture of general transcription factor TFIIH.	/pubmed/22308316	Gibbons BJ, Brignole EJ, Azubel M, Murakami K, Voss NR, Bushnell DA, Asturias FJ, Kornberg RD.	Proc Natl Acad Sci U S A. 2012 Feb 7;109(6):1949-54. Epub 2012 Jan 20.	Proc Natl Acad Sci U S A. 2012	PubMed	citation	PMID:22308316	pubmed	22308316	create date:2012/02/07 | first author:Gibbons BJ
Profile of david m. Karl.	/pubmed/22308315	Trivedi BP.	Proc Natl Acad Sci U S A. 2012 Feb 7;109(6):1811-3. Epub 2012 Feb 1. No abstract available.	Proc Natl Acad Sci U S A. 2012	PubMed	citation	PMID:22308315	pubmed	22308315	create date:2012/02/07 | first author:Trivedi BP
Antiangiogenic agents increase breast cancer stem cells via the generation of tumor hypoxia.	/pubmed/22308314	Conley SJ, Gheordunescu E, Kakarala P, Newman B, Korkaya H, Heath AN, Clouthier SG, Wicha MS.	Proc Natl Acad Sci U S A. 2012 Jan 23. [Epub ahead of print]	Proc Natl Acad Sci U S A. 2012	PubMed	citation	PMID:22308314	pubmed	22308314	create date:2012/02/07 | first author:Conley SJ
Assessing the impacts of livestock production on biodiversity in rangeland ecosystems.	/pubmed/22308313	Alkemade R, Reid RS, van den Berg M, de Leeuw J, Jeuken M.	Proc Natl Acad Sci U S A. 2012 Jan 23. [Epub ahead of print]	Proc Natl Acad Sci U S A. 2012	PubMed	citation	PMID:22308313	pubmed	22308313	create date:2012/02/07 | first author:Alkemade R
How many great earthquakes should we expect?	/pubmed/22308305	Beroza GC.	Proc Natl Acad Sci U S A. 2012 Jan 17;109(3):651-2. Epub 2012 Jan 17. No abstract available.	Proc Natl Acad Sci U S A. 2012	PubMed	citation	PMID:22308305	pubmed	22308305	create date:2012/02/07 | first author:Beroza GC
Gaining confidence in high-throughput screening.	/pubmed/22308304	Bibette J.	Proc Natl Acad Sci U S A. 2012 Jan 17;109(3):649-50. Epub 2012 Jan 17. No abstract available.	Proc Natl Acad Sci U S A. 2012	PubMed	citation	PMID:22308304	pubmed	22308304	create date:2012/02/07 | first author:Bibette J
Distinct energy metabolism of auditory and vestibular sensory epithelia revealed by quantitative mass spectrometry using MS2 intensity.	/pubmed/22307652	Spinelli KJ, Klimek JE, Wilmarth PA, Shin JB, Choi D, David LL, Gillespie PG.	Proc Natl Acad Sci U S A. 2012 Jan 31;109(5):E268-77. Epub 2012 Jan 17.	Proc Natl Acad Sci U S A. 2012	PubMed	citation	PMID:22307652	pubmed	22307652	create date:2012/02/07 | first author:Spinelli KJ
Are low-frequency songs sexually selected, and do they lose their potency in male-female interactions under noisy conditions?	/pubmed/22307651	Eens M, Rivera-Gutierrez HF, Pinxten R.	Proc Natl Acad Sci U S A. 2012 Jan 31;109(5):E208. Epub 2012 Jan 18. No abstract available.	Proc Natl Acad Sci U S A. 2012	PubMed	citation	PMID:22307651	pubmed	22307651	create date:2012/02/07 | first author:Eens M
Femtosecond laser vaporization that preserves protein-folded structure: An unproven idea.	/pubmed/22307650	Breuker K, Skinner OS, McLafferty FW.	Proc Natl Acad Sci U S A. 2012 Jan 31;109(5):E206. Epub 2012 Jan 26. No abstract available.	Proc Natl Acad Sci U S A. 2012	PubMed	citation	PMID:22307650	pubmed	22307650	create date:2012/02/07 | first author:Breuker K
Noninvasive inference of the molecular chemotactic response using bacterial trajectories.	/pubmed/22307649	Masson JB, Voisinne G, Wong-Ng J, Celani A, Vergassola M.	Proc Natl Acad Sci U S A. 2012 Jan 31;109(5):1802-7. Epub 2012 Jan 17.	Proc Natl Acad Sci U S A. 2012	PubMed	citation	PMID:22307649	pubmed	22307649	create date:2012/02/07 | first author:Masson JB
Retinotopic memory is more precise than spatiotopic memory.	/pubmed/22307648	Golomb JD, Kanwisher N.	Proc Natl Acad Sci U S A. 2012 Jan 31;109(5):1796-801. Epub 2012 Jan 17.	Proc Natl Acad Sci U S A. 2012	PubMed	citation	PMID:22307648	pubmed	22307648	create date:2012/02/07 | first author:Golomb JD
MicroRNA regulation of plant innate immune receptors.	/pubmed/22307647	Li F, Pignatta D, Bendix C, Brunkard JO, Cohn MM, Tung J, Sun H, Kumar P, Baker B.	Proc Natl Acad Sci U S A. 2012 Jan 31;109(5):1790-5. Epub 2012 Jan 18.	Proc Natl Acad Sci U S A. 2012	PubMed	citation	PMID:22307647	pubmed	22307647	create date:2012/02/07 | first author:Li F
Qa-SNAREs localized to the trans-Golgi network regulate multiple transport pathways and extracellular disease resistance in plants.	/pubmed/22307646	Uemura T, Kim H, Saito C, Ebine K, Ueda T, Schulze-Lefert P, Nakano A.	Proc Natl Acad Sci U S A. 2012 Jan 31;109(5):1784-9. Epub 2012 Jan 17.	Proc Natl Acad Sci U S A. 2012	PubMed	citation	PMID:22307646	pubmed	22307646	create date:2012/02/07 | first author:Uemura T
A polymer of caffeyl alcohol in plant seeds.	/pubmed/22307645	Chen F, Tobimatsu Y, Havkin-Frenkel D, Dixon RA, Ralph J.	Proc Natl Acad Sci U S A. 2012 Jan 31;109(5):1772-7. Epub 2012 Jan 17.	Proc Natl Acad Sci U S A. 2012	PubMed	citation	PMID:22307645	pubmed	22307645	create date:2012/02/07 | first author:Chen F
MtPAR MYB transcription factor acts as an on switch for proanthocyanidin biosynthesis in Medicago truncatula.	/pubmed/22307644	Verdier J, Zhao J, Torres-Jerez I, Ge S, Liu C, He X, Mysore KS, Dixon RA, Udvardi MK.	Proc Natl Acad Sci U S A. 2012 Jan 31;109(5):1766-71. Epub 2012 Jan 17.	Proc Natl Acad Sci U S A. 2012	PubMed	citation	PMID:22307644	pubmed	22307644	create date:2012/02/07 | first author:Verdier J
CLE-like (CLEL) peptides control the pattern of root growth and lateral root development in Arabidopsis.	/pubmed/22307643	Meng L, Buchanan BB, Feldman LJ, Luan S.	Proc Natl Acad Sci U S A. 2012 Jan 31;109(5):1760-5. Epub 2012 Jan 18.	Proc Natl Acad Sci U S A. 2012	PubMed	citation	PMID:22307643	pubmed	22307643	create date:2012/02/07 | first author:Meng L
Preceramic maize from Paredones and Huaca Prieta, Peru.	/pubmed/22307642	Grobman A, Bonavia D, Dillehay TD, Piperno DR, Iriarte J, Holst I.	Proc Natl Acad Sci U S A. 2012 Jan 31;109(5):1755-9. Epub 2012 Jan 17.	Proc Natl Acad Sci U S A. 2012	PubMed	citation	PMID:22307642	pubmed	22307642	create date:2012/02/07 | first author:Grobman A
Ca2+ signaling amplification by oligomerization of L-type Cav1.2 channels.	/pubmed/22307641	Dixon RE, Yuan C, Cheng EP, Navedo MF, Santana LF.	Proc Natl Acad Sci U S A. 2012 Jan 31;109(5):1749-54. Epub 2012 Jan 17.	Proc Natl Acad Sci U S A. 2012	PubMed	citation	PMID:22307641	pubmed	22307641	create date:2012/02/07 | first author:Dixon RE
Aβ neurotoxicity depends on interactions between copper ions, prion protein, and N-methyl-D-aspartate receptors.	/pubmed/22307640	You H, Tsutsui S, Hameed S, Kannanayakal TJ, Chen L, Xia P, Engbers JD, Lipton SA, Stys PK, Zamponi GW.	Proc Natl Acad Sci U S A. 2012 Jan 31;109(5):1737-42. Epub 2012 Jan 17.	Proc Natl Acad Sci U S A. 2012	PubMed	citation	PMID:22307640	pubmed	22307640	create date:2012/02/07 | first author:You H
Spatiotemporal dynamics of neocortical excitation and inhibition during human sleep.	/pubmed/22307639	Peyrache A, Dehghani N, Eskandar EN, Madsen JR, Anderson WS, Donoghue JA, Hochberg LR, Halgren E, Cash SS, Destexhe A.	Proc Natl Acad Sci U S A. 2012 Jan 31;109(5):1731-6. Epub 2012 Jan 17.	Proc Natl Acad Sci U S A. 2012	PubMed	citation	PMID:22307639	pubmed	22307639	create date:2012/02/07 | first author:Peyrache A
Phosphatidylinositol 4-phosphate 5-kinase alpha (PIPKα) regulates neuronal microtubule depolymerase kinesin, KIF2A and suppresses elongation of axon branches.	/pubmed/22307638	Noda Y, Niwa S, Homma N, Fukuda H, Imajo-Ohmi S, Hirokawa N.	Proc Natl Acad Sci U S A. 2012 Jan 31;109(5):1725-30. Epub 2012 Jan 17.	Proc Natl Acad Sci U S A. 2012	PubMed	citation	PMID:22307638	pubmed	22307638	create date:2012/02/07 | first author:Noda Y
Striatum processes reward differently in adolescents versus adults.	/pubmed/22307637	Sturman DA, Moghaddam B.	Proc Natl Acad Sci U S A. 2012 Jan 31;109(5):1719-24. Epub 2012 Jan 17.	Proc Natl Acad Sci U S A. 2012	PubMed	citation	PMID:22307637	pubmed	22307637	create date:2012/02/07 | first author:Sturman DA
3β-Methoxy-pregnenolone (MAP4343) as an innovative therapeutic approach for depressive disorders.	/pubmed/22307636	Bianchi M, Baulieu EE.	Proc Natl Acad Sci U S A. 2012 Jan 31;109(5):1713-8. Epub 2012 Jan 19.	Proc Natl Acad Sci U S A. 2012	PubMed	citation	PMID:22307636	pubmed	22307636	create date:2012/02/07 | first author:Bianchi M
Reduction of dendritic spines and elevation of GABAergic signaling in the brains of mice treated with an estrogen receptor β ligand.	/pubmed/22307635	Tan XJ, Dai YB, Wu WF, Kim HJ, Barros RP, Richardson TI, Yaden BC, Warner M, McKinzie DL, Krishnan V, Gustafsson JÅ.	Proc Natl Acad Sci U S A. 2012 Jan 31;109(5):1708-12. Epub 2012 Jan 17.	Proc Natl Acad Sci U S A. 2012	PubMed	citation	PMID:22307635	pubmed	22307635	create date:2012/02/07 | first author:Tan XJ
Surface multiheme c-type cytochromes from Thermincola potens and implications for respiratory metal reduction by Gram-positive bacteria.	/pubmed/22307634	Carlson HK, Iavarone AT, Gorur A, Yeo BS, Tran R, Melnyk RA, Mathies RA, Auer M, Coates JD.	Proc Natl Acad Sci U S A. 2012 Jan 31;109(5):1702-7. Epub 2012 Jan 17.	Proc Natl Acad Sci U S A. 2012	PubMed	citation	PMID:22307634	pubmed	22307634	create date:2012/02/07 | first author:Carlson HK
Polar growth in the Alphaproteobacterial order Rhizobiales.	/pubmed/22307633	Brown PJ, de Pedro MA, Kysela DT, Van der Henst C, Kim J, De Bolle X, Fuqua C, Brun YV.	Proc Natl Acad Sci U S A. 2012 Jan 31;109(5):1697-701. Epub 2012 Jan 17.	Proc Natl Acad Sci U S A. 2012	PubMed	citation	PMID:22307633	pubmed	22307633	create date:2012/02/07 | first author:Brown PJ
In-feed antibiotic effects on the swine intestinal microbiome.	/pubmed/22307632	Looft T, Johnson TA, Allen HK, Bayles DO, Alt DP, Stedtfeld RD, Sul WJ, Stedtfeld TM, Chai B, Cole JR, Hashsham SA, Tiedje JM, Stanton TB.	Proc Natl Acad Sci U S A. 2012 Jan 31;109(5):1691-6. Epub 2012 Jan 17.	Proc Natl Acad Sci U S A. 2012	PubMed	citation	PMID:22307632	pubmed	22307632	create date:2012/02/07 | first author:Looft T
Using targeted transgenic reporter mice to study promoter-specific p53 transcriptional activity.	/pubmed/22307631	Goh AM, Lim CY, Chiam PC, Li L, Mann MB, Mann KM, Menendez S, Lane DP.	Proc Natl Acad Sci U S A. 2012 Jan 31;109(5):1685-90. Epub 2012 Jan 17.	Proc Natl Acad Sci U S A. 2012	PubMed	citation	PMID:22307631	pubmed	22307631	create date:2012/02/07 | first author:Goh AM
Syndecan-4 proteoliposomes enhance fibroblast growth factor-2 (FGF-2)-induced proliferation, migration, and neovascularization of ischemic muscle.	/pubmed/22307630	Jang E, Albadawi H, Watkins MT, Edelman ER, Baker AB.	Proc Natl Acad Sci U S A. 2012 Jan 31;109(5):1679-84. Epub 2012 Jan 17.	Proc Natl Acad Sci U S A. 2012	PubMed	citation	PMID:22307630	pubmed	22307630	create date:2012/02/07 | first author:Jang E
IL-33 is processed into mature bioactive forms by neutrophil elastase and cathepsin G.	/pubmed/22307629	Lefrançais E, Roga S, Gautier V, Gonzalez-de-Peredo A, Monsarrat B, Girard JP, Cayrol C.	Proc Natl Acad Sci U S A. 2012 Jan 31;109(5):1673-8. Epub 2012 Jan 17.	Proc Natl Acad Sci U S A. 2012	PubMed	citation	PMID:22307629	pubmed	22307629	create date:2012/02/07 | first author:Lefrançais E
Glycerolipid signals alter mTOR complex 2 (mTORC2) to diminish insulin signaling.	/pubmed/22307628	Zhang C, Wendel AA, Keogh MR, Harris TE, Chen J, Coleman RA.	Proc Natl Acad Sci U S A. 2012 Jan 31;109(5):1667-72. Epub 2012 Jan 17.	Proc Natl Acad Sci U S A. 2012	PubMed	citation	PMID:22307628	pubmed	22307628	create date:2012/02/07 | first author:Zhang C
Title	URL	Description	Details	ShortDetails	Resource	Type	Identifiers	Db	EntrezUID	Properties
Mitochondrial dysfunction and Purkinje cell loss in autosomal recessive spastic ataxia of Charlevoix-Saguenay (ARSACS).	/pubmed/22307627	Girard M, Larivière R, Parfitt DA, Deane EC, Gaudet R, Nossova N, Blondeau F, Prenosil G, Vermeulen EG, Duchen MR, Richter A, Shoubridge EA, Gehring K, McKinney RA, Brais B, Chapple JP, McPherson PS.	Proc Natl Acad Sci U S A. 2012 Jan 31;109(5):1661-6. Epub 2012 Jan 17.	Proc Natl Acad Sci U S A. 2012	PubMed	citation	PMID:22307627	pubmed	22307627	create date:2012/02/07 | first author:Girard M
Antagonists of growth hormone-releasing hormone inhibit growth of androgen-independent prostate cancer through inactivation of ERK and Akt kinases.	/pubmed/22307626	Rick FG, Schally AV, Szalontay L, Block NL, Szepeshazi K, Nadji M, Zarandi M, Hohla F, Buchholz S, Seitz S.	Proc Natl Acad Sci U S A. 2012 Jan 31;109(5):1655-60. Epub 2012 Jan 18.	Proc Natl Acad Sci U S A. 2012	PubMed	citation	PMID:22307626	pubmed	22307626	create date:2012/02/07 | first author:Rick FG
Histone deacetylases 1 and 2 regulate autophagy flux and skeletal muscle homeostasis in mice.	/pubmed/22307625	Moresi V, Carrer M, Grueter CE, Rifki OF, Shelton JM, Richardson JA, Bassel-Duby R, Olson EN.	Proc Natl Acad Sci U S A. 2012 Jan 31;109(5):1649-54. Epub 2012 Jan 17.	Proc Natl Acad Sci U S A. 2012	PubMed	citation	PMID:22307625	pubmed	22307625	create date:2012/02/07 | first author:Moresi V
Oncogene-specific activation of tyrosine kinase networks during prostate cancer progression.	/pubmed/22307624	Drake JM, Graham NA, Stoyanova T, Sedghi A, Goldstein AS, Cai H, Smith DA, Zhang H, Komisopoulou E, Huang J, Graeber TG, Witte ON.	Proc Natl Acad Sci U S A. 2012 Jan 31;109(5):1643-1648. Epub 2012 Jan 17.	Proc Natl Acad Sci U S A. 2012	PubMed	citation	PMID:22307624	pubmed	22307624	create date:2012/02/07 | first author:Drake JM
Cooperative effects of aminopeptidase N (CD13) expressed by nonmalignant and cancer cells within the tumor microenvironment.	/pubmed/22307623	Guzman-Rojas L, Rangel R, Salameh A, Edwards JK, Dondossola E, Kim YG, Saghatelian A, Giordano RJ, Kolonin MG, Staquicini FI, Koivunen E, Sidman RL, Arap W, Pasqualini R.	Proc Natl Acad Sci U S A. 2012 Jan 31;109(5):1637-42. Epub 2012 Jan 17.	Proc Natl Acad Sci U S A. 2012	PubMed	citation	PMID:22307623	pubmed	22307623	create date:2012/02/07 | first author:Guzman-Rojas L
Dickkopf-3, an immune modulator in peripheral CD8 T-cell tolerance.	/pubmed/22307622	Papatriantafyllou M, Moldenhauer G, Ludwig J, Tafuri A, Garbi N, Hollmann G, Küblbeck G, Klevenz A, Schmitt S, Pougialis G, Niehrs C, Gröne HJ, Hämmerling GJ, Arnold B, Oelert T.	Proc Natl Acad Sci U S A. 2012 Jan 31;109(5):1631-6. Epub 2012 Jan 17.	Proc Natl Acad Sci U S A. 2012	PubMed	citation	PMID:22307622	pubmed	22307622	create date:2012/02/07 | first author:Papatriantafyllou M
Scaffold protein Disc large homolog 1 is required for T-cell receptor-induced activation of regulatory T-cell function.	/pubmed/22307621	Zanin-Zhorov A, Lin J, Scher J, Kumari S, Blair D, Hippen KL, Blazar BR, Abramson SB, Lafaille JJ, Dustin ML.	Proc Natl Acad Sci U S A. 2012 Jan 31;109(5):1625-30. Epub 2012 Jan 17.	Proc Natl Acad Sci U S A. 2012	PubMed	citation	PMID:22307621	pubmed	22307621	create date:2012/02/07 | first author:Zanin-Zhorov A
Toll-like receptor 5 (TLR5), IL-1β secretion, and asparagine endopeptidase are critical factors for alveolar macrophage phagocytosis and bacterial killing.	/pubmed/22307620	Descamps D, Le Gars M, Balloy V, Barbier D, Maschalidi S, Tohme M, Chignard M, Ramphal R, Manoury B, Sallenave JM.	Proc Natl Acad Sci U S A. 2012 Jan 31;109(5):1619-24. Epub 2012 Jan 17.	Proc Natl Acad Sci U S A. 2012	PubMed	citation	PMID:22307620	pubmed	22307620	create date:2012/02/07 | first author:Descamps D
Complementary costimulation of human T-cell subpopulations by cluster of differentiation 28 (CD28) and CD81.	/pubmed/22307619	Sagi Y, Landrigan A, Levy R, Levy S.	Proc Natl Acad Sci U S A. 2012 Jan 31;109(5):1613-8. Epub 2012 Jan 17.	Proc Natl Acad Sci U S A. 2012	PubMed	citation	PMID:22307619	pubmed	22307619	create date:2012/02/07 | first author:Sagi Y
Evolution of CpG island promoter function underlies changes in KChIP2 potassium channel subunit gene expression in mammalian heart.	/pubmed/22307618	Yan Q, Masson R, Ren Y, Rosati B, McKinnon D.	Proc Natl Acad Sci U S A. 2012 Jan 31;109(5):1601-6. Epub 2012 Jan 17.	Proc Natl Acad Sci U S A. 2012	PubMed	citation	PMID:22307618	pubmed	22307618	create date:2012/02/07 | first author:Yan Q
Experimental evolution of multicellularity.	/pubmed/22307617	Ratcliff WC, Denison RF, Borrello M, Travisano M.	Proc Natl Acad Sci U S A. 2012 Jan 31;109(5):1595-600. Epub 2012 Jan 17.	Proc Natl Acad Sci U S A. 2012	PubMed	citation	PMID:22307617	pubmed	22307617	create date:2012/02/07 | first author:Ratcliff WC
Exceptionally preserved crustaceans from western Canada reveal a cryptic Cambrian radiation.	/pubmed/22307616	Harvey TH, Vélez MI, Butterfield NJ.	Proc Natl Acad Sci U S A. 2012 Jan 31;109(5):1589-94. Epub 2012 Jan 17.	Proc Natl Acad Sci U S A. 2012	PubMed	citation	PMID:22307616	pubmed	22307616	create date:2012/02/07 | first author:Harvey TH
Carnivorous dinocephalian from the Middle Permian of Brazil and tetrapod dispersal in Pangaea.	/pubmed/22307615	Cisneros JC, Abdala F, Atayman-Güven S, Rubidge BS, Sengör AM, Schultz CL.	Proc Natl Acad Sci U S A. 2012 Jan 31;109(5):1584-8. Epub 2012 Jan 17.	Proc Natl Acad Sci U S A. 2012	PubMed	citation	PMID:22307615	pubmed	22307615	create date:2012/02/07 | first author:Cisneros JC
Homeobox gene distal-less is required for neuronal differentiation and neurite outgrowth in the Drosophila olfactory system.	/pubmed/22307614	Plavicki J, Mader S, Pueschel E, Peebles P, Boekhoff-Falk G.	Proc Natl Acad Sci U S A. 2012 Jan 31;109(5):1578-83. Epub 2012 Jan 17.	Proc Natl Acad Sci U S A. 2012	PubMed	citation	PMID:22307614	pubmed	22307614	create date:2012/02/07 | first author:Plavicki J
Transcriptional interpretation of the EGF receptor signaling gradient.	/pubmed/22307613	Fuchs A, Cheung LS, Charbonnier E, Shvartsman SY, Pyrowolakis G.	Proc Natl Acad Sci U S A. 2012 Jan 31;109(5):1572-7. Epub 2012 Jan 17.	Proc Natl Acad Sci U S A. 2012	PubMed	citation	PMID:22307613	pubmed	22307613	create date:2012/02/07 | first author:Fuchs A
BARHL2 transcription factor regulates the ipsilateral/contralateral subtype divergence in postmitotic dI1 neurons of the developing spinal cord.	/pubmed/22307612	Ding Q, Joshi PS, Xie ZH, Xiang M, Gan L.	Proc Natl Acad Sci U S A. 2012 Jan 31;109(5):1566-71. Epub 2012 Jan 17.	Proc Natl Acad Sci U S A. 2012	PubMed	citation	PMID:22307612	pubmed	22307612	create date:2012/02/07 | first author:Ding Q
Transcription factor WRKY23 assists auxin distribution patterns during Arabidopsis root development through local control on flavonol biosynthesis.	/pubmed/22307611	Grunewald W, De Smet I, Lewis DR, Löfke C, Jansen L, Goeminne G, Vanden Bossche R, Karimi M, De Rybel B, Vanholme B, Teichmann T, Boerjan W, Van Montagu MC, Gheysen G, Muday GK, Friml J, Beeckman T.	Proc Natl Acad Sci U S A. 2012 Jan 31;109(5):1554-9. Epub 2012 Jan 17.	Proc Natl Acad Sci U S A. 2012	PubMed	citation	PMID:22307611	pubmed	22307611	create date:2012/02/07 | first author:Grunewald W
Nematode sperm maturation triggered by protease involves sperm-secreted serine protease inhibitor (Serpin).	/pubmed/22307610	Zhao Y, Sun W, Zhang P, Chi H, Zhang MJ, Song CQ, Ma X, Shang Y, Wang B, Hu Y, Hao Z, Hühmer AF, Meng F, L'hernault SW, He SM, Dong MQ, Miao L.	Proc Natl Acad Sci U S A. 2012 Jan 31;109(5):1542-7. Epub 2012 Jan 17.	Proc Natl Acad Sci U S A. 2012	PubMed	citation	PMID:22307610	pubmed	22307610	create date:2012/02/07 | first author:Zhao Y
Plasma membrane recruitment and activation of the AGC kinase Ypk1 is mediated by target of rapamycin complex 2 (TORC2) and its effector proteins Slm1 and Slm2.	/pubmed/22307609	Niles BJ, Mogri H, Hill A, Vlahakis A, Powers T.	Proc Natl Acad Sci U S A. 2012 Jan 31;109(5):1536-41. Epub 2012 Jan 17.	Proc Natl Acad Sci U S A. 2012	PubMed	citation	PMID:22307609	pubmed	22307609	create date:2012/02/07 | first author:Niles BJ
Brush border Myosin Ia has tumor suppressor activity in the intestine.	/pubmed/22307608	Mazzolini R, Dopeso H, Mateo-Lozano S, Chang W, Rodrigues P, Bazzocco S, Alazzouzi H, Landolfi S, Hernández-Losa J, Andretta E, Alhopuro P, Espín E, Armengol M, Tabernero J, Ramón Y Cajal S, Kloor M, Gebert J, Mariadason JM, Schwartz S Jr, Aaltonen LA, Mooseker MS, Arango D.	Proc Natl Acad Sci U S A. 2012 Jan 31;109(5):1530-5. Epub 2012 Jan 18.	Proc Natl Acad Sci U S A. 2012	PubMed	citation	PMID:22307608	pubmed	22307608	create date:2012/02/07 | first author:Mazzolini R
Cytoskeletal protein filamin A is a nucleolar protein that suppresses ribosomal RNA gene transcription.	/pubmed/22307607	Deng W, Lopez-Camacho C, Tang JY, Mendoza-Villanueva D, Maya-Mendoza A, Jackson DA, Shore P.	Proc Natl Acad Sci U S A. 2012 Jan 31;109(5):1524-9. Epub 2012 Jan 17.	Proc Natl Acad Sci U S A. 2012	PubMed	citation	PMID:22307607	pubmed	22307607	create date:2012/02/07 | first author:Deng W
Soluble factors produced by activated CD4+ T cells modulate EBV latency.	/pubmed/22307606	Nagy N, Adori M, Rasul A, Heuts F, Salamon D, Ujvári D, Madapura HS, Leveau B, Klein G, Klein E.	Proc Natl Acad Sci U S A. 2012 Jan 31;109(5):1512-7. Epub 2012 Jan 17.	Proc Natl Acad Sci U S A. 2012	PubMed	citation	PMID:22307606	pubmed	22307606	create date:2012/02/07 | first author:Nagy N
Spatial organization of the extracellular matrix regulates cell-cell junction positioning.	/pubmed/22307605	Tseng Q, Duchemin-Pelletier E, Deshiere A, Balland M, Guillou H, Filhol O, Théry M.	Proc Natl Acad Sci U S A. 2012 Jan 31;109(5):1506-11. Epub 2012 Jan 17.	Proc Natl Acad Sci U S A. 2012	PubMed	citation	PMID:22307605	pubmed	22307605	create date:2012/02/07 | first author:Tseng Q
Crystal structure of a Tankyrase-Axin complex and its implications for Axin turnover and Tankyrase substrate recruitment.	/pubmed/22307604	Morrone S, Cheng Z, Moon RT, Cong F, Xu W.	Proc Natl Acad Sci U S A. 2012 Jan 31;109(5):1500-5. Epub 2012 Jan 17.	Proc Natl Acad Sci U S A. 2012	PubMed	citation	PMID:22307604	pubmed	22307604	create date:2012/02/07 | first author:Morrone S
Automated selection of stabilizing mutations in designed and natural proteins.	/pubmed/22307603	Borgo B, Havranek JJ.	Proc Natl Acad Sci U S A. 2012 Jan 31;109(5):1494-9. Epub 2012 Jan 17.	Proc Natl Acad Sci U S A. 2012	PubMed	citation	PMID:22307603	pubmed	22307603	create date:2012/02/07 | first author:Borgo B
β-Bulge triggers route-switching on the functional landscape of interleukin-1β.	/pubmed/22307602	Capraro DT, Roy M, Onuchic JN, Gosavi S, Jennings PA.	Proc Natl Acad Sci U S A. 2012 Jan 31;109(5):1490-3. Epub 2012 Jan 17.	Proc Natl Acad Sci U S A. 2012	PubMed	citation	PMID:22307602	pubmed	22307602	create date:2012/02/07 | first author:Capraro DT
Tracking energy transfer between light harvesting complex 2 and 1 in photosynthetic membranes grown under high and low illumination.	/pubmed/22307601	Lüer L, Moulisová V, Henry S, Polli D, Brotosudarmo TH, Hoseinkhani S, Brida D, Lanzani G, Cerullo G, Cogdell RJ.	Proc Natl Acad Sci U S A. 2012 Jan 31;109(5):1473-8. Epub 2012 Jan 23.	Proc Natl Acad Sci U S A. 2012	PubMed	citation	PMID:22307601	pubmed	22307601	create date:2012/02/07 | first author:Lüer L
Protein-binding dynamics imaged in a living cell.	/pubmed/22307600	Phillip Y, Kiss V, Schreiber G.	Proc Natl Acad Sci U S A. 2012 Jan 31;109(5):1461-6. Epub 2012 Jan 17.	Proc Natl Acad Sci U S A. 2012	PubMed	citation	PMID:22307600	pubmed	22307600	create date:2012/02/07 | first author:Phillip Y
Differential regulation of the activity of deleted in liver cancer 1 (DLC1) by tensins controls cell migration and transformation.	/pubmed/22307599	Cao X, Voss C, Zhao B, Kaneko T, Li SS.	Proc Natl Acad Sci U S A. 2012 Jan 31;109(5):1455-60. Epub 2012 Jan 17.	Proc Natl Acad Sci U S A. 2012	PubMed	citation	PMID:22307599	pubmed	22307599	create date:2012/02/07 | first author:Cao X
Critical role of a transmembrane lysine in aminophospholipid transport by mammalian photoreceptor P4-ATPase ATP8A2.	/pubmed/22307598	Coleman JA, Vestergaard AL, Molday RS, Vilsen B, Peter Andersen J.	Proc Natl Acad Sci U S A. 2012 Jan 31;109(5):1449-54. Epub 2012 Jan 17.	Proc Natl Acad Sci U S A. 2012	PubMed	citation	PMID:22307598	pubmed	22307598	create date:2012/02/07 | first author:Coleman JA
Efficient coupling of ATP hydrolysis to translocation by RecQ helicase.	/pubmed/22307597	Rad B, Kowalczykowski SC.	Proc Natl Acad Sci U S A. 2012 Jan 31;109(5):1443-8. Epub 2012 Jan 17.	Proc Natl Acad Sci U S A. 2012	PubMed	citation	PMID:22307597	pubmed	22307597	create date:2012/02/07 | first author:Rad B
Infants deploy selective attention to the mouth of a talking face when learning speech.	/pubmed/22307596	Lewkowicz DJ, Hansen-Tift AM.	Proc Natl Acad Sci U S A. 2012 Jan 31;109(5):1431-6. Epub 2012 Jan 17.	Proc Natl Acad Sci U S A. 2012	PubMed	citation	PMID:22307596	pubmed	22307596	create date:2012/02/07 | first author:Lewkowicz DJ
Commodity durability, trader specialization, and market performance.	/pubmed/22307595	Dickhaut J, Lin S, Porter D, Smith V.	Proc Natl Acad Sci U S A. 2012 Jan 31;109(5):1425-30. Epub 2012 Jan 17.	Proc Natl Acad Sci U S A. 2012	PubMed	citation	PMID:22307595	pubmed	22307595	create date:2012/02/07 | first author:Dickhaut J
Dissociable neural representations of reinforcement and belief prediction errors underlie strategic learning.	/pubmed/22307594	Zhu L, Mathewson KE, Hsu M.	Proc Natl Acad Sci U S A. 2012 Jan 31;109(5):1419-24. Epub 2012 Jan 18.	Proc Natl Acad Sci U S A. 2012	PubMed	citation	PMID:22307594	pubmed	22307594	create date:2012/02/07 | first author:Zhu L
Constant-speed vibrational signaling along polyethyleneglycol chain up to 60-A distance.	/pubmed/22307593	Lin Z, Rubtsov IV.	Proc Natl Acad Sci U S A. 2012 Jan 31;109(5):1413-8. Epub 2012 Jan 17.	Proc Natl Acad Sci U S A. 2012	PubMed	citation	PMID:22307593	pubmed	22307593	create date:2012/02/07 | first author:Lin Z
Coaxial multishell nanowires with high-quality electronic interfaces and tunable optical cavities for ultrathin photovoltaics.	/pubmed/22307592	Kempa TJ, Cahoon JF, Kim SK, Day RW, Bell DC, Park HG, Lieber CM.	Proc Natl Acad Sci U S A. 2012 Jan 31;109(5):1407-12. Epub 2012 Jan 19.	Proc Natl Acad Sci U S A. 2012	PubMed	citation	PMID:22307592	pubmed	22307592	create date:2012/02/07 | first author:Kempa TJ
Unidirectionally aligned line patterns driven by entropic effects on faceted surfaces.	/pubmed/22307591	Hong SW, Huh J, Gu X, Lee DH, Jo WH, Park S, Xu T, Russell TP.	Proc Natl Acad Sci U S A. 2012 Jan 31;109(5):1402-6. Epub 2012 Jan 17.	Proc Natl Acad Sci U S A. 2012	PubMed	citation	PMID:22307591	pubmed	22307591	create date:2012/02/07 | first author:Hong SW
Functional profiling of neurons through cellular neuropharmacology.	/pubmed/22307590	Teichert RW, Smith NJ, Raghuraman S, Yoshikami D, Light AR, Olivera BM.	Proc Natl Acad Sci U S A. 2012 Jan 31;109(5):1388-95. Epub 2012 Jan 23.	Proc Natl Acad Sci U S A. 2012	PubMed	citation	PMID:22307590	pubmed	22307590	create date:2012/02/07 | first author:Teichert RW
Molecular architecture of the 26S proteasome holocomplex determined by an integrative approach.	/pubmed/22307589	Lasker K, Förster F, Bohn S, Walzthoeni T, Villa E, Unverdorben P, Beck F, Aebersold R, Sali A, Baumeister W.	Proc Natl Acad Sci U S A. 2012 Jan 31;109(5):1380-7. Epub 2012 Jan 23.	Proc Natl Acad Sci U S A. 2012	PubMed	citation	PMID:22307589	pubmed	22307589	create date:2012/02/07 | first author:Lasker K
Anthony E. Siegman: Laser pioneer, Optical Society president, friend, and colleague.	/pubmed/22307588	Harris SE.	Proc Natl Acad Sci U S A. 2012 Jan 31;109(5):1379. Epub 2012 Jan 23. No abstract available.	Proc Natl Acad Sci U S A. 2012	PubMed	citation	PMID:22307588	pubmed	22307588	create date:2012/02/07 | first author:Harris SE
QnAs with Harald zur Hausen.	/pubmed/22307587	Kolf C.	Proc Natl Acad Sci U S A. 2012 Jan 31;109(5):1378. Epub 2012 Jan 23. No abstract available.	Proc Natl Acad Sci U S A. 2012	PubMed	citation	PMID:22307587	pubmed	22307587	create date:2012/02/07 | first author:Kolf C
Travels in time: Assessing the functional complexity of T cells.	/pubmed/22307586	Haining WN.	Proc Natl Acad Sci U S A. 2012 Jan 31;109(5):1359-60. Epub 2012 Jan 20. No abstract available.	Proc Natl Acad Sci U S A. 2012	PubMed	citation	PMID:22307586	pubmed	22307586	create date:2012/02/07 | first author:Haining WN
Are biochemical reactions affected by weak magnetic fields?	/pubmed/22307585	Hore PJ.	Proc Natl Acad Sci U S A. 2012 Jan 31;109(5):1357-8. Epub 2012 Jan 19. No abstract available.	Proc Natl Acad Sci U S A. 2012	PubMed	citation	PMID:22307585	pubmed	22307585	create date:2012/02/07 | first author:Hore PJ
Targeting the microbiota-gut-brain axis to modulate behavior: Which bacterial strain will translate best to humans?	/pubmed/22247294	McLean PG, Bergonzelli GE, Collins SM, Bercik P.	Proc Natl Acad Sci U S A. 2012 Jan 24;109(4):E174. Epub 2012 Jan 13. No abstract available.	Proc Natl Acad Sci U S A. 2012	PubMed	citation	PMID:22247294	pubmed	22247294	create date:2012/01/17 | first author:McLean PG
Gut bacteria and brain function: The challenges of a growing field.	/pubmed/22247293	Burnet PW.	Proc Natl Acad Sci U S A. 2012 Jan 24;109(4):E175. Epub 2012 Jan 13. No abstract available.	Proc Natl Acad Sci U S A. 2012	PubMed	citation	PMID:22247293	pubmed	22247293	create date:2012/01/17 | first author:Burnet PW
Alternative reading frame selection mediated by a tRNA-like domain of an internal ribosome entry site.	/pubmed/22247292	Ren Q, Wang QS, Firth AE, Chan MM, Gouw JW, Guarna MM, Foster LJ, Atkins JF, Jan E.	Proc Natl Acad Sci U S A. 2012 Jan 13. [Epub ahead of print]	Proc Natl Acad Sci U S A. 2012	PubMed	citation	PMID:22247292	pubmed	22247292	create date:2012/01/17 | first author:Ren Q
Correction for Kirshenbaum et al., Mania-like behavior induced by genetic dysfunction of the neuron-specific Na+,K+-ATPase a3 sodium pump.	/pubmed/22247291	[No authors listed]	Proc Natl Acad Sci U S A. 2012 Feb 7;109(6):2174. Epub 2012 Jan 13. No abstract available.	Proc Natl Acad Sci U S A. 2012	PubMed	citation	PMID:22247291	pubmed	22247291	create date:2012/01/17
Production of amorphadiene in yeast, and its conversion to dihydroartemisinic acid, precursor to the antimalarial agent artemisinin.	/pubmed/22247290	Westfall PJ, Pitera DJ, Lenihan JR, Eng D, Woolard FX, Regentin R, Horning T, Tsuruta H, Melis DJ, Owens A, Fickes S, Diola D, Benjamin KR, Keasling JD, Leavell MD, McPhee DJ, Renninger NS, Newman JD, Paddon CJ.	Proc Natl Acad Sci U S A. 2012 Jan 17;109(3):E111-8. Epub 2012 Jan 12.	Proc Natl Acad Sci U S A. 2012	PubMed	citation	PMID:22247290	pubmed	22247290	create date:2012/01/17 | first author:Westfall PJ
Enhancing humoral responses to a malaria antigen with nanoparticle vaccines that expand Tfh cells and promote germinal center induction.	/pubmed/22247289	Moon JJ, Suh H, Li AV, Ockenhouse CF, Yadava A, Irvine DJ.	Proc Natl Acad Sci U S A. 2012 Jan 24;109(4):1080-5. Epub 2012 Jan 12.	Proc Natl Acad Sci U S A. 2012	PubMed	citation	PMID:22247289	pubmed	22247289	create date:2012/01/17 | first author:Moon JJ
Isoprenoid biosynthesis is required for miRNA function and affects membrane association of ARGONAUTE 1 in Arabidopsis.	/pubmed/22247288	Brodersen P, Sakvarelidze-Achard L, Schaller H, Khafif M, Schott G, Bendahmane A, Voinnet O.	Proc Natl Acad Sci U S A. 2012 Jan 31;109(5):1778-83. Epub 2012 Jan 12.	Proc Natl Acad Sci U S A. 2012	PubMed	citation	PMID:22247288	pubmed	22247288	create date:2012/01/17 | first author:Brodersen P
Title	URL	Description	Details	ShortDetails	Resource	Type	Identifiers	Db	EntrezUID	Properties
Rosalyn sussman yalow (1921-2011).	/pubmed/22238428	Kahn CR, Roth J.	Proc Natl Acad Sci U S A. 2012 Jan 17;109(3):669-70. Epub 2012 Jan 11. No abstract available.	Proc Natl Acad Sci U S A. 2012	PubMed	citation	PMID:22238428	pubmed	22238428	create date:2012/01/13 | first author:Kahn CR
Characterization of MADS-domain transcription factor complexes in Arabidopsis flower development.	/pubmed/22238427	Smaczniak C, Immink RG, Muiño JM, Blanvillain R, Busscher M, Busscher-Lange J, Dinh QD, Liu S, Westphal AH, Boeren S, Parcy F, Xu L, Carles CC, Angenent GC, Kaufmann K.	Proc Natl Acad Sci U S A. 2012 Jan 31;109(5):1560-5. Epub 2012 Jan 11.	Proc Natl Acad Sci U S A. 2012	PubMed	citation	PMID:22238427	pubmed	22238427	create date:2012/01/13 | first author:Smaczniak C
Synthetic in vivo validation of gene network circuitry.	/pubmed/22238426	Damle SS, Davidson EH.	Proc Natl Acad Sci U S A. 2012 Jan 31;109(5):1548-53. Epub 2012 Jan 11.	Proc Natl Acad Sci U S A. 2012	PubMed	citation	PMID:22238426	pubmed	22238426	create date:2012/01/13 | first author:Damle SS
Glycogen synthase kinase 3β transfers cytoprotective signaling through connexin 43 onto mitochondrial ATP-sensitive K+ channels.	/pubmed/22238425	Rottlaender D, Boengler K, Wolny M, Schwaiger A, Motloch LJ, Ovize M, Schulz R, Heusch G, Hoppe UC.	Proc Natl Acad Sci U S A. 2012 Jan 31;109(5):E242-51. Epub 2012 Jan 11.	Proc Natl Acad Sci U S A. 2012	PubMed	citation	PMID:22238425	pubmed	22238425	create date:2012/01/13 | first author:Rottlaender D
Classification of protein functional surfaces using structural characteristics.	/pubmed/22238424	Tseng YY, Li WH.	Proc Natl Acad Sci U S A. 2012 Jan 24;109(4):1170-5. Epub 2012 Jan 11.	Proc Natl Acad Sci U S A. 2012	PubMed	citation	PMID:22238424	pubmed	22238424	create date:2012/01/13 | first author:Tseng YY
Sampling protein motion and solvent effect during ligand binding.	/pubmed/22238423	Limongelli V, Marinelli L, Cosconati S, La Motta C, Sartini S, Mugnaini L, Da Settimo F, Novellino E, Parrinello M.	Proc Natl Acad Sci U S A. 2012 Jan 31;109(5):1467-72. Epub 2012 Jan 11.	Proc Natl Acad Sci U S A. 2012	PubMed	citation	PMID:22238423	pubmed	22238423	create date:2012/01/13 | first author:Limongelli V
Mitochondrial hexokinase II (HKII) and phosphoprotein enriched in astrocytes (PEA15) form a molecular switch governing cellular fate depending on the metabolic state.	/pubmed/22233811	Mergenthaler P, Kahl A, Kamitz A, van Laak V, Stohlmann K, Thomsen S, Klawitter H, Przesdzing I, Neeb L, Freyer D, Priller J, Collins TJ, Megow D, Dirnagl U, Andrews DW, Meisel A.	Proc Natl Acad Sci U S A. 2012 Jan 31;109(5):1518-23. Epub 2012 Jan 10.	Proc Natl Acad Sci U S A. 2012	PubMed	citation	PMID:22233811	pubmed	22233811	create date:2012/01/12 | first author:Mergenthaler P
Deciphering the genetic architecture of variation in the immune response to Mycobacterium tuberculosis infection.	/pubmed/22233810	Barreiro LB, Tailleux L, Pai AA, Gicquel B, Marioni JC, Gilad Y.	Proc Natl Acad Sci U S A. 2012 Jan 24;109(4):1204-9. Epub 2012 Jan 10.	Proc Natl Acad Sci U S A. 2012	PubMed	citation	PMID:22233810	pubmed	22233810	create date:2012/01/12 | first author:Barreiro LB
Convergent structural alterations define SWItch/Sucrose NonFermentable (SWI/SNF) chromatin remodeler as a central tumor suppressive complex in pancreatic cancer.	/pubmed/22233809	Shain AH, Giacomini CP, Matsukuma K, Karikari CA, Bashyam MD, Hidalgo M, Maitra A, Pollack JR.	Proc Natl Acad Sci U S A. 2012 Jan 31;109(5):E252-9. Epub 2012 Jan 10.	Proc Natl Acad Sci U S A. 2012	PubMed	citation	PMID:22233809	pubmed	22233809	create date:2012/01/12 | first author:Shain AH
Dynamic autoinoculation and the microbial ecology of a deep water hydrocarbon irruption.	/pubmed/22233808	Valentine DL, Mezic I, Macesic S, Crnjaric-Zic N, Ivic S, Hogan PJ, Fonoberov VA, Loire S.	Proc Natl Acad Sci U S A. 2012 Jan 10. [Epub ahead of print]	Proc Natl Acad Sci U S A. 2012	PubMed	citation	PMID:22233808	pubmed	22233808	create date:2012/01/12 | first author:Valentine DL
Chemical data quantify Deepwater Horizon hydrocarbon flow rate and environmental distribution.	/pubmed/22233807	Ryerson TB, Camilli R, Kessler JD, Kujawinski EB, Reddy CM, Valentine DL, Atlas E, Blake DR, de Gouw J, Meinardi S, Parrish DD, Peischl J, Seewald JS, Warneke C.	Proc Natl Acad Sci U S A. 2012 Jan 10. [Epub ahead of print]	Proc Natl Acad Sci U S A. 2012	PubMed	citation	PMID:22233807	pubmed	22233807	create date:2012/01/12 | first author:Ryerson TB
Kruppel-like factor 5 (KLF5) is critical for conferring uterine receptivity to implantation.	/pubmed/22233806	Sun X, Zhang L, Xie H, Wan H, Magella B, Whitsett JA, Dey SK.	Proc Natl Acad Sci U S A. 2012 Jan 24;109(4):1145-50. Epub 2012 Jan 10.	Proc Natl Acad Sci U S A. 2012	PubMed	citation	PMID:22233806	pubmed	22233806	create date:2012/01/12 | first author:Sun X
Elucidating the mechanism of selective ion adsorption to the liquid water surface.	/pubmed/22233805	Otten DE, Shaffer PR, Geissler PL, Saykally RJ.	Proc Natl Acad Sci U S A. 2012 Jan 17;109(3):701-5. Epub 2012 Jan 10.	Proc Natl Acad Sci U S A. 2012	PubMed	citation	PMID:22233805	pubmed	22233805	create date:2012/01/12 | first author:Otten DE
Ubiquitination, localization, and stability of an anti-apoptotic BCL2-like protein, BCL2L10/BCLb, are regulated by Ubiquilin1.	/pubmed/22233804	Beverly LJ, Lockwood WW, Shah PP, Erdjument-Bromage H, Varmus H.	Proc Natl Acad Sci U S A. 2012 Jan 17;109(3):E119-26. Epub 2012 Jan 10.	Proc Natl Acad Sci U S A. 2012	PubMed	citation	PMID:22233804	pubmed	22233804	create date:2012/01/12 | first author:Beverly LJ
Liquid crystal self-assembly of random-sequence DNA oligomers.	/pubmed/22233803	Bellini T, Zanchetta G, Fraccia TP, Cerbino R, Tsai E, Smith GP, Moran MJ, Walba DM, Clark NA.	Proc Natl Acad Sci U S A. 2012 Jan 24;109(4):1110-5. Epub 2012 Jan 10.	Proc Natl Acad Sci U S A. 2012	PubMed	citation	PMID:22233803	pubmed	22233803	create date:2012/01/12 | first author:Bellini T
Lipidomic discovery of deoxysiderophores reveals a revised mycobactin biosynthesis pathway in Mycobacterium tuberculosis.	/pubmed/22232695	Madigan CA, Cheng TY, Layre E, Young DC, McConnell MJ, Debono CA, Murry JP, Wei JR, Barry CE 3rd, Rodriguez GM, Matsunaga I, Rubin EJ, Moody DB.	Proc Natl Acad Sci U S A. 2012 Jan 24;109(4):1257-62. Epub 2012 Jan 9.	Proc Natl Acad Sci U S A. 2012	PubMed	citation	PMID:22232695	pubmed	22232695	create date:2012/01/11 | first author:Madigan CA
The take-it-or-leave-it option allows small penalties to overcome social dilemmas.	/pubmed/22232694	Sasaki T, Brännström A, Dieckmann U, Sigmund K.	Proc Natl Acad Sci U S A. 2012 Jan 24;109(4):1165-9. Epub 2012 Jan 9.	Proc Natl Acad Sci U S A. 2012	PubMed	citation	PMID:22232694	pubmed	22232694	create date:2012/01/11 | first author:Sasaki T
Gut inflammation can boost horizontal gene transfer between pathogenic and commensal Enterobacteriaceae.	/pubmed/22232693	Stecher B, Denzler R, Maier L, Bernet F, Sanders MJ, Pickard DJ, Barthel M, Westendorf AM, Krogfelt KA, Walker AW, Ackermann M, Dobrindt U, Thomson NR, Hardt WD.	Proc Natl Acad Sci U S A. 2012 Jan 24;109(4):1269-74. Epub 2012 Jan 9.	Proc Natl Acad Sci U S A. 2012	PubMed	citation	PMID:22232693	pubmed	22232693	create date:2012/01/11 | first author:Stecher B
Decoupling of deforestation and soy production in the southern Amazon during the late 2000s.	/pubmed/22232692	Macedo MN, Defries RS, Morton DC, Stickler CM, Galford GL, Shimabukuro YE.	Proc Natl Acad Sci U S A. 2012 Jan 24;109(4):1341-6. Epub 2012 Jan 9.	Proc Natl Acad Sci U S A. 2012	PubMed	citation	PMID:22232692	pubmed	22232692	create date:2012/01/11 | first author:Macedo MN
β3 integrin interacts directly with GluA2 AMPA receptor subunit and regulates AMPA receptor expression in hippocampal neurons.	/pubmed/22232691	Pozo K, Cingolani LA, Bassani S, Laurent F, Passafaro M, Goda Y.	Proc Natl Acad Sci U S A. 2012 Jan 24;109(4):1323-8. Epub 2012 Jan 9.	Proc Natl Acad Sci U S A. 2012	PubMed	citation	PMID:22232691	pubmed	22232691	create date:2012/01/11 | first author:Pozo K
Critical role for phosphoinositide 3-kinase gamma in parasite invasion and disease progression of cutaneous leishmaniasis.	/pubmed/22232690	Cummings HE, Barbi J, Reville P, Oghumu S, Zorko N, Sarkar A, Keiser TL, Lu B, Rückle T, Varikuti S, Lezama-Davila C, Wewers MD, Whitacre C, Radzioch D, Rommel C, Seveau S, Satoskar AR.	Proc Natl Acad Sci U S A. 2012 Jan 24;109(4):1251-6. Epub 2012 Jan 9.	Proc Natl Acad Sci U S A. 2012	PubMed	citation	PMID:22232690	pubmed	22232690	create date:2012/01/11 | first author:Cummings HE
Homeostatic plasticity mechanisms are required for juvenile, but not adult, ocular dominance plasticity.	/pubmed/22232689	Ranson A, Cheetham CE, Fox K, Sengpiel F.	Proc Natl Acad Sci U S A. 2012 Jan 24;109(4):1311-6. Epub 2012 Jan 9.	Proc Natl Acad Sci U S A. 2012	PubMed	citation	PMID:22232689	pubmed	22232689	create date:2012/01/11 | first author:Ranson A
A morphologically specialized soldier caste improves colony defense in a neotropical eusocial bee.	/pubmed/22232688	Grüter C, Menezes C, Imperatriz-Fonseca VL, Ratnieks FL.	Proc Natl Acad Sci U S A. 2012 Jan 24;109(4):1182-6. Epub 2012 Jan 9.	Proc Natl Acad Sci U S A. 2012	PubMed	citation	PMID:22232688	pubmed	22232688	create date:2012/01/11 | first author:Grüter C
Underground leaves of Philcoxia trap and digest nematodes.	/pubmed/22232687	Pereira CG, Almenara DP, Winter CE, Fritsch PW, Lambers H, Oliveira RS.	Proc Natl Acad Sci U S A. 2012 Jan 24;109(4):1154-8. Epub 2012 Jan 9.	Proc Natl Acad Sci U S A. 2012	PubMed	citation	PMID:22232687	pubmed	22232687	create date:2012/01/11 | first author:Pereira CG
How Staphylococcus aureus biofilms develop their characteristic structure.	/pubmed/22232686	Periasamy S, Joo HS, Duong AC, Bach TH, Tan VY, Chatterjee SS, Cheung GY, Otto M.	Proc Natl Acad Sci U S A. 2012 Jan 24;109(4):1281-6. Epub 2012 Jan 9.	Proc Natl Acad Sci U S A. 2012	PubMed	citation	PMID:22232686	pubmed	22232686	create date:2012/01/11 | first author:Periasamy S
An rhs gene of Pseudomonas aeruginosa encodes a virulence protein that activates the inflammasome.	/pubmed/22232685	Kung VL, Khare S, Stehlik C, Bacon EM, Hughes AJ, Hauser AR.	Proc Natl Acad Sci U S A. 2012 Jan 24;109(4):1275-80. Epub 2012 Jan 9.	Proc Natl Acad Sci U S A. 2012	PubMed	citation	PMID:22232685	pubmed	22232685	create date:2012/01/11 | first author:Kung VL
High-yield maize with large net energy yield and small global warming intensity.	/pubmed/22232684	Grassini P, Cassman KG.	Proc Natl Acad Sci U S A. 2012 Jan 24;109(4):1074-9. Epub 2012 Jan 9.	Proc Natl Acad Sci U S A. 2012	PubMed	citation	PMID:22232684	pubmed	22232684	create date:2012/01/11 | first author:Grassini P
Metabolic click-labeling with a fucose analog reveals pectin delivery, architecture, and dynamics in Arabidopsis cell walls.	/pubmed/22232683	Anderson CT, Wallace IS, Somerville CR.	Proc Natl Acad Sci U S A. 2012 Jan 24;109(4):1329-34. Epub 2012 Jan 9.	Proc Natl Acad Sci U S A. 2012	PubMed	citation	PMID:22232683	pubmed	22232683	create date:2012/01/11 | first author:Anderson CT
CD14 cooperates with complement receptor 3 to mediate MyD88-independent phagocytosis of Borrelia burgdorferi.	/pubmed/22232682	Hawley KL, Olson CM Jr, Iglesias-Pedraz JM, Navasa N, Cervantes JL, Caimano MJ, Izadi H, Ingalls RR, Pal U, Salazar JC, Radolf JD, Anguita J.	Proc Natl Acad Sci U S A. 2012 Jan 24;109(4):1228-32. Epub 2012 Jan 9.	Proc Natl Acad Sci U S A. 2012	PubMed	citation	PMID:22232682	pubmed	22232682	create date:2012/01/11 | first author:Hawley KL
Hypoxic regulation of the cerebral microcirculation is mediated by a carbon monoxide-sensitive hydrogen sulfide pathway.	/pubmed/22232681	Morikawa T, Kajimura M, Nakamura T, Hishiki T, Nakanishi T, Yukutake Y, Nagahata Y, Ishikawa M, Hattori K, Takenouchi T, Takahashi T, Ishii I, Matsubara K, Kabe Y, Uchiyama S, Nagata E, Gadalla MM, Snyder SH, Suematsu M.	Proc Natl Acad Sci U S A. 2012 Jan 24;109(4):1293-8. Epub 2012 Jan 9.	Proc Natl Acad Sci U S A. 2012	PubMed	citation	PMID:22232681	pubmed	22232681	create date:2012/01/11 | first author:Morikawa T
Phytochrome regulates translation of mRNA in the cytosol.	/pubmed/22232680	Paik I, Yang S, Choi G.	Proc Natl Acad Sci U S A. 2012 Jan 24;109(4):1335-40. Epub 2012 Jan 9.	Proc Natl Acad Sci U S A. 2012	PubMed	citation	PMID:22232680	pubmed	22232680	create date:2012/01/11 | first author:Paik I
Chlamydophila pneumoniae phospholipase D (CpPLD) drives Th17 inflammation in human atherosclerosis.	/pubmed/22232679	Benagiano M, Munari F, Ciervo A, Amedei A, Paccani SR, Mancini F, Ferrari M, Della Bella C, Ulivi C, D'Elios S, Baldari CT, Prisco D, de Bernard M, D'Elios MM.	Proc Natl Acad Sci U S A. 2012 Jan 24;109(4):1222-7. Epub 2012 Jan 9.	Proc Natl Acad Sci U S A. 2012	PubMed	citation	PMID:22232679	pubmed	22232679	create date:2012/01/11 | first author:Benagiano M
Digoxin inhibits development of hypoxic pulmonary hypertension in mice.	/pubmed/22232678	Abud EM, Maylor J, Undem C, Punjabi A, Zaiman AL, Myers AC, Sylvester JT, Semenza GL, Shimoda LA.	Proc Natl Acad Sci U S A. 2012 Jan 24;109(4):1239-44. Epub 2012 Jan 9.	Proc Natl Acad Sci U S A. 2012	PubMed	citation	PMID:22232678	pubmed	22232678	create date:2012/01/11 | first author:Abud EM
Activation-induced cytidine deaminase (AID)-dependent somatic hypermutation requires a splice isoform of the serine/arginine-rich (SR) protein SRSF1.	/pubmed/22232677	Kanehiro Y, Todo K, Negishi M, Fukuoka J, Gan W, Hikasa T, Kaga Y, Takemoto M, Magari M, Li X, Manley JL, Ohmori H, Kanayama N.	Proc Natl Acad Sci U S A. 2012 Jan 24;109(4):1216-21. Epub 2012 Jan 9.	Proc Natl Acad Sci U S A. 2012	PubMed	citation	PMID:22232677	pubmed	22232677	create date:2012/01/11 | first author:Kanehiro Y
Digital RNA sequencing minimizes sequence-dependent bias and amplification noise with optimized single-molecule barcodes.	/pubmed/22232676	Shiroguchi K, Jia TZ, Sims PA, Xie XS.	Proc Natl Acad Sci U S A. 2012 Jan 24;109(4):1347-52. Epub 2012 Jan 9.	Proc Natl Acad Sci U S A. 2012	PubMed	citation	PMID:22232676	pubmed	22232676	create date:2012/01/11 | first author:Shiroguchi K
BDNF and glucocorticoids regulate corticotrophin-releasing hormone (CRH) homeostasis in the hypothalamus.	/pubmed/22232675	Jeanneteau FD, Lambert WM, Ismaili N, Bath KG, Lee FS, Garabedian MJ, Chao MV.	Proc Natl Acad Sci U S A. 2012 Jan 24;109(4):1305-10. Epub 2012 Jan 9.	Proc Natl Acad Sci U S A. 2012	PubMed	citation	PMID:22232675	pubmed	22232675	create date:2012/01/11 | first author:Jeanneteau FD
Epigenetic regulation of hypoxic sensing disrupts cardiorespiratory homeostasis.	/pubmed/22232674	Nanduri J, Makarenko V, Reddy VD, Yuan G, Pawar A, Wang N, Khan SA, Zhang X, Kinsman B, Peng YJ, Kumar GK, Fox AP, Godley LA, Semenza GL, Prabhakar NR.	Proc Natl Acad Sci U S A. 2012 Jan 9. [Epub ahead of print]	Proc Natl Acad Sci U S A. 2012	PubMed	citation	PMID:22232674	pubmed	22232674	create date:2012/01/11 | first author:Nanduri J
Divergence of duplicate genes in exon-intron structure.	/pubmed/22232673	Xu G, Guo C, Shan H, Kong H.	Proc Natl Acad Sci U S A. 2012 Jan 24;109(4):1187-92. Epub 2012 Jan 9.	Proc Natl Acad Sci U S A. 2012	PubMed	citation	PMID:22232673	pubmed	22232673	create date:2012/01/11 | first author:Xu G
Systematic identification of interactions between host cell proteins and E7 oncoproteins from diverse human papillomaviruses.	/pubmed/22232672	White EA, Sowa ME, Tan MJ, Jeudy S, Hayes SD, Santha S, Münger K, Harper JW, Howley PM.	Proc Natl Acad Sci U S A. 2012 Jan 31;109(5):E260-7. Epub 2012 Jan 9.	Proc Natl Acad Sci U S A. 2012	PubMed	citation	PMID:22232672	pubmed	22232672	create date:2012/01/11 | first author:White EA
Telomere length in early life predicts lifespan.	/pubmed/22232671	Heidinger BJ, Blount JD, Boner W, Griffiths K, Metcalfe NB, Monaghan P.	Proc Natl Acad Sci U S A. 2012 Jan 31;109(5):1743-8. Epub 2012 Jan 9.	Proc Natl Acad Sci U S A. 2012	PubMed	citation	PMID:22232671	pubmed	22232671	create date:2012/01/11 | first author:Heidinger BJ
Uric acid stones in the urinary bladder of aryl hydrocarbon receptor (AhR) knockout mice.	/pubmed/22232670	Butler R, Inzunza J, Suzuki H, Fujii-Kuriyama Y, Warner M, Gustafsson JÅ.	Proc Natl Acad Sci U S A. 2012 Jan 24;109(4):1122-6. Epub 2012 Jan 9.	Proc Natl Acad Sci U S A. 2012	PubMed	citation	PMID:22232670	pubmed	22232670	create date:2012/01/11 | first author:Butler R
Microbial diversity determines the invasion of soil by a bacterial pathogen.	/pubmed/22232669	van Elsas JD, Chiurazzi M, Mallon CA, Elhottova D, Kristufek V, Salles JF.	Proc Natl Acad Sci U S A. 2012 Jan 24;109(4):1159-64. Epub 2012 Jan 9.	Proc Natl Acad Sci U S A. 2012	PubMed	citation	PMID:22232669	pubmed	22232669	create date:2012/01/11 | first author:van Elsas JD
Betacellulin promotes cell proliferation in the neural stem cell niche and stimulates neurogenesis.	/pubmed/22232668	Gómez-Gaviro MV, Scott CE, Sesay AK, Matheu A, Booth S, Galichet C, Lovell-Badge R.	Proc Natl Acad Sci U S A. 2012 Jan 24;109(4):1317-22. Epub 2012 Jan 9.	Proc Natl Acad Sci U S A. 2012	PubMed	citation	PMID:22232668	pubmed	22232668	create date:2012/01/11 | first author:Gómez-Gaviro MV
T helper cell- and CD40-dependent germline IgM prevents chronic virus-induced demyelinating disease.	/pubmed/22232667	Gil-Cruz C, Perez-Shibayama C, Firner S, Waisman A, Bechmann I, Thiel V, Cervantes-Barragan L, Ludewig B.	Proc Natl Acad Sci U S A. 2012 Jan 24;109(4):1233-8. Epub 2012 Jan 9.	Proc Natl Acad Sci U S A. 2012	PubMed	citation	PMID:22232667	pubmed	22232667	create date:2012/01/11 | first author:Gil-Cruz C
Virulence determinants in the obligate intracellular pathogen Chlamydia trachomatis revealed by forward genetic approaches.	/pubmed/22232666	Nguyen BD, Valdivia RH.	Proc Natl Acad Sci U S A. 2012 Jan 24;109(4):1263-8. Epub 2012 Jan 9.	Proc Natl Acad Sci U S A. 2012	PubMed	citation	PMID:22232666	pubmed	22232666	create date:2012/01/11 | first author:Nguyen BD
Structuring economic incentives to reduce emissions from deforestation within Indonesia.	/pubmed/22232665	Busch J, Lubowski RN, Godoy F, Steininger M, Yusuf AA, Austin K, Hewson J, Juhn D, Farid M, Boltz F.	Proc Natl Acad Sci U S A. 2012 Jan 24;109(4):1062-7. Epub 2012 Jan 9.	Proc Natl Acad Sci U S A. 2012	PubMed	citation	PMID:22232665	pubmed	22232665	create date:2012/01/11 | first author:Busch J
Indirect evidence that maternal microchimerism in cord blood mediates a graft-versus-leukemia effect in cord blood transplantation.	/pubmed/22232664	van Rood JJ, Scaradavou A, Stevens CE.	Proc Natl Acad Sci U S A. 2012 Jan 9. [Epub ahead of print]	Proc Natl Acad Sci U S A. 2012	PubMed	citation	PMID:22232664	pubmed	22232664	create date:2012/01/11 | first author:van Rood JJ
Ablation of neurons expressing agouti-related protein, but not melanin concentrating hormone, in leptin-deficient mice restores metabolic functions and fertility.	/pubmed/22232663	Wu Q, Whiddon BB, Palmiter RD.	Proc Natl Acad Sci U S A. 2012 Jan 9. [Epub ahead of print]	Proc Natl Acad Sci U S A. 2012	PubMed	citation	PMID:22232663	pubmed	22232663	create date:2012/01/11 | first author:Wu Q
Heterogeneity of hunting ability and nutritional status among domestic dogs in lowland Nicaragua.	/pubmed/22232662	Koster JM, Tankersley KB.	Proc Natl Acad Sci U S A. 2012 Jan 9. [Epub ahead of print]	Proc Natl Acad Sci U S A. 2012	PubMed	citation	PMID:22232662	pubmed	22232662	create date:2012/01/11 | first author:Koster JM
Unveiling the biosynthetic puzzle of destruxins in Metarhizium species.	/pubmed/22232661	Wang B, Kang Q, Lu Y, Bai L, Wang C.	Proc Natl Acad Sci U S A. 2012 Jan 24;109(4):1287-92. Epub 2012 Jan 9.	Proc Natl Acad Sci U S A. 2012	PubMed	citation	PMID:22232661	pubmed	22232661	create date:2012/01/11 | first author:Wang B
Title	URL	Description	Details	ShortDetails	Resource	Type	Identifiers	Db	EntrezUID	Properties
Brain structure in healthy adults is related to serum transferrin and the H63D polymorphism in the HFE gene.	/pubmed/22232660	Jahanshad N, Kohannim O, Hibar DP, Stein JL, McMahon KL, de Zubicaray GI, Medland SE, Montgomery GW, Whitfield JB, Martin NG, Wright MJ, Toga AW, Thompson PM.	Proc Natl Acad Sci U S A. 2012 Jan 9. [Epub ahead of print]	Proc Natl Acad Sci U S A. 2012	PubMed	citation	PMID:22232660	pubmed	22232660	create date:2012/01/11 | first author:Jahanshad N
Mechanism of proton/substrate coupling in the heptahelical lysosomal transporter cystinosin.	/pubmed/22232659	Ruivo R, Bellenchi GC, Chen X, Zifarelli G, Sagné C, Debacker C, Pusch M, Supplisson S, Gasnier B.	Proc Natl Acad Sci U S A. 2012 Jan 31;109(5):E210-7. Epub 2012 Jan 9.	Proc Natl Acad Sci U S A. 2012	PubMed	citation	PMID:22232659	pubmed	22232659	create date:2012/01/11 | first author:Ruivo R
Interplay between mismatch repair and chromatin assembly.	/pubmed/22232658	Schöpf B, Bregenhorn S, Quivy JP, Kadyrov FA, Almouzni G, Jiricny J.	Proc Natl Acad Sci U S A. 2012 Feb 7;109(6):1895-900. Epub 2012 Jan 9.	Proc Natl Acad Sci U S A. 2012	PubMed	citation	PMID:22232658	pubmed	22232658	create date:2012/01/11 | first author:Schöpf B
Distinct conformations of the protein complex p97-Ufd1-Npl4 revealed by electron cryomicroscopy.	/pubmed/22232657	Bebeacua C, Förster A, McKeown C, Meyer HH, Zhang X, Freemont PS.	Proc Natl Acad Sci U S A. 2012 Jan 24;109(4):1098-103. Epub 2012 Jan 9.	Proc Natl Acad Sci U S A. 2012	PubMed	citation	PMID:22232657	pubmed	22232657	create date:2012/01/11 | first author:Bebeacua C
Reconciling long-term cultural diversity and short-term collective social behavior.	/pubmed/22232656	Valori L, Picciolo F, Allansdottir A, Garlaschelli D.	Proc Natl Acad Sci U S A. 2012 Jan 24;109(4):1068-73. Epub 2012 Jan 9.	Proc Natl Acad Sci U S A. 2012	PubMed	citation	PMID:22232656	pubmed	22232656	create date:2012/01/11 | first author:Valori L
Osmotic spreading of Bacillus subtilis biofilms driven by an extracellular matrix.	/pubmed/22232655	Seminara A, Angelini TE, Wilking JN, Vlamakis H, Ebrahim S, Kolter R, Weitz DA, Brenner MP.	Proc Natl Acad Sci U S A. 2012 Jan 24;109(4):1116-21. Epub 2012 Jan 9.	Proc Natl Acad Sci U S A. 2012	PubMed	citation	PMID:22232655	pubmed	22232655	create date:2012/01/11 | first author:Seminara A
Translational inhibition by deadenylation-independent mechanisms is central to microRNA-mediated silencing in zebrafish.	/pubmed/22232654	Mishima Y, Fukao A, Kishimoto T, Sakamoto H, Fujiwara T, Inoue K.	Proc Natl Acad Sci U S A. 2012 Jan 24;109(4):1104-9. Epub 2012 Jan 9.	Proc Natl Acad Sci U S A. 2012	PubMed	citation	PMID:22232654	pubmed	22232654	create date:2012/01/11 | first author:Mishima Y
Quasi-liquid layers on ice crystal surfaces are made up of two different phases.	/pubmed/22232653	Sazaki G, Zepeda S, Nakatsubo S, Yokomine M, Furukawa Y.	Proc Natl Acad Sci U S A. 2012 Jan 24;109(4):1052-5. Epub 2012 Jan 9.	Proc Natl Acad Sci U S A. 2012	PubMed	citation	PMID:22232653	pubmed	22232653	create date:2012/01/11 | first author:Sazaki G
Structure of ice crystallized from supercooled water.	/pubmed/22232652	Malkin TL, Murray BJ, Brukhno AV, Anwar J, Salzmann CG.	Proc Natl Acad Sci U S A. 2012 Jan 24;109(4):1041-5. Epub 2012 Jan 9.	Proc Natl Acad Sci U S A. 2012	PubMed	citation	PMID:22232652	pubmed	22232652	create date:2012/01/11 | first author:Malkin TL
Structural basis for membrane targeting by the MVB12-associated β-prism domain of the human ESCRT-I MVB12 subunit.	/pubmed/22232651	Boura E, Hurley JH.	Proc Natl Acad Sci U S A. 2012 Feb 7;109(6):1901-6. Epub 2012 Jan 9.	Proc Natl Acad Sci U S A. 2012	PubMed	citation	PMID:22232651	pubmed	22232651	create date:2012/01/11 | first author:Boura E
Collective and single cell behavior in epithelial contact inhibition.	/pubmed/22228306	Puliafito A, Hufnagel L, Neveu P, Streichan S, Sigal A, Fygenson DK, Shraiman BI.	Proc Natl Acad Sci U S A. 2012 Jan 17;109(3):739-44. Epub 2012 Jan 6.	Proc Natl Acad Sci U S A. 2012	PubMed	citation	PMID:22228306	pubmed	22228306	create date:2012/01/10 | first author:Puliafito A
Full-length myosin Va exhibits altered gating during processive movement on actin.	/pubmed/22228305	Armstrong JM, Krementsova E, Michalek AJ, Heaslip AT, Nelson SR, Trybus KM, Warshaw DM.	Proc Natl Acad Sci U S A. 2012 Jan 31;109(5):E218-24. Epub 2012 Jan 6.	Proc Natl Acad Sci U S A. 2012	PubMed	citation	PMID:22228305	pubmed	22228305	create date:2012/01/10 | first author:Armstrong JM
Mitochondrial localization and structure-based phosphate activation mechanism of Glutaminase C with implications for cancer metabolism.	/pubmed/22228304	Cassago A, Ferreira AP, Ferreira IM, Fornezari C, Gomes ER, Greene KS, Pereira HM, Garratt RC, Dias SM, Ambrosio AL.	Proc Natl Acad Sci U S A. 2012 Jan 24;109(4):1092-7. Epub 2012 Jan 6.	Proc Natl Acad Sci U S A. 2012	PubMed	citation	PMID:22228304	pubmed	22228304	create date:2012/01/10 | first author:Cassago A
p63-microRNA feedback in keratinocyte senescence.	/pubmed/22228303	Rivetti di Val Cervo P, Lena AM, Nicoloso M, Rossi S, Mancini M, Zhou H, Saintigny G, Dellambra E, Odorisio T, Mahé C, Calin GA, Candi E, Melino G.	Proc Natl Acad Sci U S A. 2012 Jan 24;109(4):1133-8. Epub 2012 Jan 6.	Proc Natl Acad Sci U S A. 2012	PubMed	citation	PMID:22228303	pubmed	22228303	create date:2012/01/10 | first author:Rivetti di Val Cervo P
Drosophila RNA polymerase III repressor Maf1 controls body size and developmental timing by modulating tRNAiMet synthesis and systemic insulin signaling.	/pubmed/22228302	Rideout EJ, Marshall L, Grewal SS.	Proc Natl Acad Sci U S A. 2012 Jan 24;109(4):1139-44. Epub 2012 Jan 6.	Proc Natl Acad Sci U S A. 2012	PubMed	citation	PMID:22228302	pubmed	22228302	create date:2012/01/10 | first author:Rideout EJ
Extensive chromosomal variation in a recently formed natural allopolyploid species, Tragopogon miscellus (Asteraceae).	/pubmed/22228301	Chester M, Gallagher JP, Symonds VV, Cruz da Silva AV, Mavrodiev EV, Leitch AR, Soltis PS, Soltis DE.	Proc Natl Acad Sci U S A. 2012 Jan 24;109(4):1176-81. Epub 2012 Jan 6.	Proc Natl Acad Sci U S A. 2012	PubMed	citation	PMID:22228301	pubmed	22228301	create date:2012/01/10 | first author:Chester M
Tissue inhibitor of metalloproteinase-1 (TIMP-1) regulates mesenchymal stem cells through let-7f microRNA and Wnt/β-catenin signaling.	/pubmed/22223664	Egea V, Zahler S, Rieth N, Neth P, Popp T, Kehe K, Jochum M, Ries C.	Proc Natl Acad Sci U S A. 2012 Feb 7;109(6):E309-16. Epub 2012 Jan 5.	Proc Natl Acad Sci U S A. 2012	PubMed	citation	PMID:22223664	pubmed	22223664	create date:2012/01/10 | first author:Egea V
Compensatory functions of histone deacetylase 1 (HDAC1) and HDAC2 regulate transcription and apoptosis during mouse oocyte development.	/pubmed/22223663	Ma P, Pan H, Montgomery RL, Olson EN, Schultz RM.	Proc Natl Acad Sci U S A. 2012 Jan 5. [Epub ahead of print]	Proc Natl Acad Sci U S A. 2012	PubMed	citation	PMID:22223663	pubmed	22223663	create date:2012/01/10 | first author:Ma P
The mystery of missing heritability: Genetic interactions create phantom heritability.	/pubmed/22223662	Zuk O, Hechter E, Sunyaev SR, Lander ES.	Proc Natl Acad Sci U S A. 2012 Jan 24;109(4):1193-8. Epub 2012 Jan 5.	Proc Natl Acad Sci U S A. 2012	PubMed	citation	PMID:22223662	pubmed	22223662	create date:2012/01/10 | first author:Zuk O
Distinct influences of peptide-MHC quality and quantity on in vivo T-cell responses.	/pubmed/22223661	Gottschalk RA, Hathorn MM, Beuneu H, Corse E, Dustin ML, Altan-Bonnet G, Allison JP.	Proc Natl Acad Sci U S A. 2012 Jan 17;109(3):881-6. Epub 2012 Jan 5.	Proc Natl Acad Sci U S A. 2012	PubMed	citation	PMID:22223661	pubmed	22223661	create date:2012/01/10 | first author:Gottschalk RA
14-3-3 fusion oncogenes in high-grade endometrial stromal sarcoma.	/pubmed/22223660	Lee CH, Ou WB, Mariño-Enriquez A, Zhu M, Mayeda M, Wang Y, Guo X, Brunner AL, Amant F, French CA, West RB, McAlpine JN, Gilks CB, Yaffe MB, Prentice LM, McPherson A, Jones SJ, Marra MA, Shah SP, van de Rijn M, Huntsman DG, Dal Cin P, et al.	Proc Natl Acad Sci U S A. 2012 Jan 17;109(3):929-34. Epub 2012 Jan 5.	Proc Natl Acad Sci U S A. 2012	PubMed	citation	PMID:22223660	pubmed	22223660	create date:2012/01/10 | first author:Lee CH
Forkhead transcription factor FoxA1 regulates sweat secretion through Bestrophin 2 anion channel and Na-K-Cl cotransporter 1.	/pubmed/22223659	Cui CY, Childress V, Piao Y, Michel M, Johnson AA, Kunisada M, Ko MS, Kaestner KH, Marmorstein AD, Schlessinger D.	Proc Natl Acad Sci U S A. 2012 Jan 24;109(4):1199-203. Epub 2012 Jan 5.	Proc Natl Acad Sci U S A. 2012	PubMed	citation	PMID:22223659	pubmed	22223659	create date:2012/01/10 | first author:Cui CY
Correction for Kogan et al., Thin-slicing study of the oxytocin receptor (OXTR) gene and the evaluation and expression of the prosocial disposition.	/pubmed/22223658	[No authors listed]	Proc Natl Acad Sci U S A. 2012 Jan 31;109(5):1808. Epub 2012 Jan 5. No abstract available.	Proc Natl Acad Sci U S A. 2012	PubMed	citation	PMID:22223658	pubmed	22223658	create date:2012/01/10
Correction for Zhang et al., Meiotic double-strand breaks occur once per pair of (sister) chromatids and, via Mec1/ATR and Tel1/ATM, once per quartet of chromatids.	/pubmed/22223657	[No authors listed]	Proc Natl Acad Sci U S A. 2012 Jan 24;109(4):1353. Epub 2012 Jan 5. No abstract available.	Proc Natl Acad Sci U S A. 2012	PubMed	citation	PMID:22223657	pubmed	22223657	create date:2012/01/10
Crystal structures of (Mg1-x,Fex)SiO3postperovskite at high pressures.	/pubmed/22223656	Yamanaka T, Hirose K, Mao WL, Meng Y, Ganesh P, Shulenburger L, Shen G, Hemley RJ.	Proc Natl Acad Sci U S A. 2012 Jan 24;109(4):1035-40. Epub 2012 Jan 5.	Proc Natl Acad Sci U S A. 2012	PubMed	citation	PMID:22223656	pubmed	22223656	create date:2012/01/10 | first author:Yamanaka T
NaV1.1 channels are critical for intercellular communication in the suprachiasmatic nucleus and for normal circadian rhythms.	/pubmed/22223655	Han S, Yu FH, Schwartz MD, Linton JD, Bosma MM, Hurley JB, Catterall WA, de la Iglesia HO.	Proc Natl Acad Sci U S A. 2012 Feb 7;109(6):E368-77. Epub 2012 Jan 5.	Proc Natl Acad Sci U S A. 2012	PubMed	citation	PMID:22223655	pubmed	22223655	create date:2012/01/10 | first author:Han S
Correction for Zhang et al., Duplication and partitioning in evolution and function of homoeologous Q loci governing domestication characters in polyploid wheat.	/pubmed/22223654	[No authors listed]	Proc Natl Acad Sci U S A. 2012 Jan 24;109(4):1353. Epub 2012 Jan 5. No abstract available.	Proc Natl Acad Sci U S A. 2012	PubMed	citation	PMID:22223654	pubmed	22223654	create date:2012/01/10
Splash singularity for water waves.	/pubmed/22219372	Castro A, Córdoba D, Fefferman CL, Gancedo F, Gómez-Serrano J.	Proc Natl Acad Sci U S A. 2012 Jan 17;109(3):733-8. Epub 2012 Jan 4.	Proc Natl Acad Sci U S A. 2012	PubMed	citation	PMID:22219372	pubmed	22219372	create date:2012/01/06 | first author:Castro A
Structural and mechanistic insight into N-glycan processing by endo-α-mannosidase.	/pubmed/22219371	Thompson AJ, Williams RJ, Hakki Z, Alonzi DS, Wennekes T, Gloster TM, Songsrirote K, Thomas-Oates JE, Wrodnigg TM, Spreitz J, Stütz AE, Butters TD, Williams SJ, Davies GJ.	Proc Natl Acad Sci U S A. 2012 Jan 17;109(3):781-6. Epub 2012 Jan 4.	Proc Natl Acad Sci U S A. 2012	PubMed	citation	PMID:22219371	pubmed	22219371	create date:2012/01/06 | first author:Thompson AJ
Exploring monovalent copper compounds with oxygen and hydrogen.	/pubmed/22219370	Korzhavyi PA, Soroka IL, Isaev EI, Lilja C, Johansson B.	Proc Natl Acad Sci U S A. 2012 Jan 17;109(3):686-9. Epub 2012 Jan 4.	Proc Natl Acad Sci U S A. 2012	PubMed	citation	PMID:22219370	pubmed	22219370	create date:2012/01/06 | first author:Korzhavyi PA
Folding energy landscape of the thiamine pyrophosphate riboswitch aptamer.	/pubmed/22219369	Anthony PC, Perez CF, García-García C, Block SM.	Proc Natl Acad Sci U S A. 2012 Jan 31;109(5):1485-9. Epub 2012 Jan 4.	Proc Natl Acad Sci U S A. 2012	PubMed	citation	PMID:22219369	pubmed	22219369	create date:2012/01/06 | first author:Anthony PC
Strandwise translocation of a DNA glycosylase on undamaged DNA.	/pubmed/22219368	Qi Y, Nam K, Spong MC, Banerjee A, Sung RJ, Zhang M, Karplus M, Verdine GL.	Proc Natl Acad Sci U S A. 2012 Jan 24;109(4):1086-91. Epub 2012 Jan 4.	Proc Natl Acad Sci U S A. 2012	PubMed	citation	PMID:22219368	pubmed	22219368	create date:2012/01/06 | first author:Qi Y
Investigation of polymer electrolyte membrane chemical degradation and degradation mitigation using in situ fluorescence spectroscopy.	/pubmed/22219367	Prabhakaran V, Arges CG, Ramani V.	Proc Natl Acad Sci U S A. 2012 Jan 24;109(4):1029-34. Epub 2012 Jan 4.	Proc Natl Acad Sci U S A. 2012	PubMed	citation	PMID:22219367	pubmed	22219367	create date:2012/01/06 | first author:Prabhakaran V
Evolution of patterns on Conus shells.	/pubmed/22219366	Gong Z, Matzke NJ, Ermentrout B, Song D, Vendetti JE, Slatkin M, Oster G.	Proc Natl Acad Sci U S A. 2012 Jan 31;109(5):E234-41. Epub 2012 Jan 4.	Proc Natl Acad Sci U S A. 2012	PubMed	citation	PMID:22219366	pubmed	22219366	create date:2012/01/06 | first author:Gong Z
Tiling genomes of pathogenic viruses identifies potent antiviral shRNAs and reveals a role for secondary structure in shRNA efficacy.	/pubmed/22219365	Tan X, Lu ZJ, Gao G, Xu Q, Hu L, Fellmann C, Li MZ, Qu H, Lowe SW, Hannon GJ, Elledge SJ.	Proc Natl Acad Sci U S A. 2012 Jan 17;109(3):869-74. Epub 2012 Jan 4.	Proc Natl Acad Sci U S A. 2012	PubMed	citation	PMID:22219365	pubmed	22219365	create date:2012/01/06 | first author:Tan X
Requirements of transcription factor Smad-dependent and -independent TGF-β signaling to control discrete T-cell functions.	/pubmed/22219364	Gu AD, Wang Y, Lin L, Zhang SS, Wan YY.	Proc Natl Acad Sci U S A. 2012 Jan 17;109(3):905-10. Epub 2012 Jan 4.	Proc Natl Acad Sci U S A. 2012	PubMed	citation	PMID:22219364	pubmed	22219364	create date:2012/01/06 | first author:Gu AD
Enhanced HIV-1 neutralization by antibody heteroligation.	/pubmed/22219363	Mouquet H, Warncke M, Scheid JF, Seaman MS, Nussenzweig MC.	Proc Natl Acad Sci U S A. 2012 Jan 17;109(3):875-80. Epub 2012 Jan 4.	Proc Natl Acad Sci U S A. 2012	PubMed	citation	PMID:22219363	pubmed	22219363	create date:2012/01/06 | first author:Mouquet H
Cullin-3 regulates late endosome maturation.	/pubmed/22219362	Huotari J, Meyer-Schaller N, Hubner M, Stauffer S, Katheder N, Horvath P, Mancini R, Helenius A, Peter M.	Proc Natl Acad Sci U S A. 2012 Jan 17;109(3):823-8. Epub 2012 Jan 4.	Proc Natl Acad Sci U S A. 2012	PubMed	citation	PMID:22219362	pubmed	22219362	create date:2012/01/06 | first author:Huotari J
Promiscuous archaeal ATP synthase concurrently coupled to Na+ and H+ translocation.	/pubmed/22219361	Schlegel K, Leone V, Faraldo-Gómez JD, Müller V.	Proc Natl Acad Sci U S A. 2012 Jan 17;109(3):947-52. Epub 2012 Jan 4.	Proc Natl Acad Sci U S A. 2012	PubMed	citation	PMID:22219361	pubmed	22219361	create date:2012/01/06 | first author:Schlegel K
Human medial gastrocnemius force-velocity behavior shifts with locomotion speed and gait.	/pubmed/22219360	Farris DJ, Sawicki GS.	Proc Natl Acad Sci U S A. 2012 Jan 17;109(3):977-82. Epub 2012 Jan 4.	Proc Natl Acad Sci U S A. 2012	PubMed	citation	PMID:22219360	pubmed	22219360	create date:2012/01/06 | first author:Farris DJ
C3-dependent mechanism of microglial priming relevant to multiple sclerosis.	/pubmed/22219359	Ramaglia V, Hughes TR, Donev RM, Ruseva MM, Wu X, Huitinga I, Baas F, Neal JW, Morgan BP.	Proc Natl Acad Sci U S A. 2012 Jan 17;109(3):965-70. Epub 2012 Jan 4.	Proc Natl Acad Sci U S A. 2012	PubMed	citation	PMID:22219359	pubmed	22219359	create date:2012/01/06 | first author:Ramaglia V
Behavioral study of whisker-mediated vibration sensation in rats.	/pubmed/22219358	Adibi M, Diamond ME, Arabzadeh E.	Proc Natl Acad Sci U S A. 2012 Jan 17;109(3):971-6. Epub 2012 Jan 4.	Proc Natl Acad Sci U S A. 2012	PubMed	citation	PMID:22219358	pubmed	22219358	create date:2012/01/06 | first author:Adibi M
GluN2B subunit deletion reveals key role in acute and chronic ethanol sensitivity of glutamate synapses in bed nucleus of the stria terminalis.	/pubmed/22219357	Wills TA, Klug JR, Silberman Y, Baucum AJ, Weitlauf C, Colbran RJ, Delpire E, Winder DG.	Proc Natl Acad Sci U S A. 2012 Jan 31;109(5):E278-87. Epub 2012 Jan 4.	Proc Natl Acad Sci U S A. 2012	PubMed	citation	PMID:22219357	pubmed	22219357	create date:2012/01/06 | first author:Wills TA
Analysis of sirtuin 1 expression reveals a molecular explanation of IL-2-mediated reversal of T-cell tolerance.	/pubmed/22219356	Gao B, Kong Q, Kemp K, Zhao YS, Fang D.	Proc Natl Acad Sci U S A. 2012 Jan 17;109(3):899-904. Epub 2012 Jan 4.	Proc Natl Acad Sci U S A. 2012	PubMed	citation	PMID:22219356	pubmed	22219356	create date:2012/01/06 | first author:Gao B
Culture does account for variation in game behavior.	/pubmed/22219355	Henrich J, Boyd R, McElreath R, Gurven M, Richerson PJ, Ensminger J, Alvard M, Barr A, Barrett C, Bolyanatz A, Camerer CF, Cardenas JC, Fehr E, Gintis HM, Gil-White F, Gwako EL, Henrich N, Hill K, Lesorogol C, Patton JQ, Marlowe FW, Tracer DP, et al.	Proc Natl Acad Sci U S A. 2012 Jan 10;109(2):E32-3. Epub 2012 Jan 4. No abstract available.	Proc Natl Acad Sci U S A. 2012	PubMed	citation	PMID:22219355	pubmed	22219355	create date:2012/01/06 | first author:Henrich J
Profile of Daniel G. Nocera.	/pubmed/22219319	Nair P.	Proc Natl Acad Sci U S A. 2012 Jan 3;109(1):15-7. No abstract available.	Proc Natl Acad Sci U S A. 2012	PubMed	citation	PMID:22219319	pubmed	22219319	create date:2012/01/06 | first author:Nair P
Large-scale, spatially-explicit test of the refuge strategy for delaying insecticide resistance.	/pubmed/22215605	Carrière Y, Ellers-Kirk C, Hartfield K, Larocque G, Degain B, Dutilleul P, Dennehy TJ, Marsh SE, Crowder DW, Li X, Ellsworth PC, Naranjo SE, Palumbo JC, Fournier A, Antilla L, Tabashnik BE.	Proc Natl Acad Sci U S A. 2012 Jan 17;109(3):775-80. Epub 2012 Jan 3.	Proc Natl Acad Sci U S A. 2012	PubMed	citation	PMID:22215605	pubmed	22215605	create date:2012/01/05 | first author:Carrière Y
The spread of a transposon insertion in Rec8 is associated with obligate asexuality in Daphnia.	/pubmed/22215604	Eads BD, Tsuchiya D, Andrews J, Lynch M, Zolan ME.	Proc Natl Acad Sci U S A. 2012 Jan 17;109(3):858-63. Epub 2012 Jan 3.	Proc Natl Acad Sci U S A. 2012	PubMed	citation	PMID:22215604	pubmed	22215604	create date:2012/01/05 | first author:Eads BD
Novelty exposure overcomes foot shock-induced spatial-memory impairment by processes of synaptic-tagging in rats.	/pubmed/22215603	Almaguer-Melian W, Bergado-Rosado J, Pavón-Fuentes N, Alberti-Amador E, Mercerón-Martínez D, Frey JU.	Proc Natl Acad Sci U S A. 2012 Jan 17;109(3):953-8. Epub 2012 Jan 3.	Proc Natl Acad Sci U S A. 2012	PubMed	citation	PMID:22215603	pubmed	22215603	create date:2012/01/05 | first author:Almaguer-Melian W
Proapoptotic protein Bim is differentially required during thymic clonal deletion to ubiquitous versus tissue-restricted antigens.	/pubmed/22215602	Suen AY, Baldwin TA.	Proc Natl Acad Sci U S A. 2012 Jan 17;109(3):893-8. Epub 2012 Jan 3.	Proc Natl Acad Sci U S A. 2012	PubMed	citation	PMID:22215602	pubmed	22215602	create date:2012/01/05 | first author:Suen AY
Title	URL	Description	Details	ShortDetails	Resource	Type	Identifiers	Db	EntrezUID	Properties
Attenuation of extrinsic signaling reveals the importance of matrix remodeling on maintenance of embryonic stem cell self-renewal.	/pubmed/22215601	Przybyla LM, Voldman J.	Proc Natl Acad Sci U S A. 2012 Jan 17;109(3):835-40. Epub 2012 Jan 3.	Proc Natl Acad Sci U S A. 2012	PubMed	citation	PMID:22215601	pubmed	22215601	create date:2012/01/05 | first author:Przybyla LM
Lysine methyltransferase G9a methylates the transcription factor MyoD and regulates skeletal muscle differentiation.	/pubmed/22215600	Ling BM, Bharathy N, Chung TK, Kok WK, Li S, Tan YH, Rao VK, Gopinadhan S, Sartorelli V, Walsh MJ, Taneja R.	Proc Natl Acad Sci U S A. 2012 Jan 17;109(3):841-6. Epub 2012 Jan 3.	Proc Natl Acad Sci U S A. 2012	PubMed	citation	PMID:22215600	pubmed	22215600	create date:2012/01/05 | first author:Ling BM
Serum amyloid A opposes lipoxin A4 to mediate glucocorticoid refractory lung inflammation in chronic obstructive pulmonary disease.	/pubmed/22215599	Bozinovski S, Uddin M, Vlahos R, Thompson M, McQualter JL, Merritt AS, Wark PA, Hutchinson A, Irving LB, Levy BD, Anderson GP.	Proc Natl Acad Sci U S A. 2012 Jan 17;109(3):935-40. Epub 2012 Jan 3.	Proc Natl Acad Sci U S A. 2012	PubMed	citation	PMID:22215599	pubmed	22215599	create date:2012/01/05 | first author:Bozinovski S
Estrogen receptor-α expression in neuronal cells affects bone mass.	/pubmed/22215598	Ohlsson C, Engdahl C, Börjesson AE, Windahl SH, Studer E, Westberg L, Eriksson E, Koskela A, Tuukkanen J, Krust A, Chambon P, Carlsten H, Lagerquist MK.	Proc Natl Acad Sci U S A. 2012 Jan 17;109(3):983-8. Epub 2012 Jan 3.	Proc Natl Acad Sci U S A. 2012	PubMed	citation	PMID:22215598	pubmed	22215598	create date:2012/01/05 | first author:Ohlsson C
Glycosyl transferases in family 61 mediate arabinofuranosyl transfer onto xylan in grasses.	/pubmed/22215597	Anders N, Wilkinson MD, Lovegrove A, Freeman J, Tryfona T, Pellny TK, Weimar T, Mortimer JC, Stott K, Baker JM, Defoin-Platel M, Shewry PR, Dupree P, Mitchell RA.	Proc Natl Acad Sci U S A. 2012 Jan 17;109(3):989-93. Epub 2012 Jan 3.	Proc Natl Acad Sci U S A. 2012	PubMed	citation	PMID:22215597	pubmed	22215597	create date:2012/01/05 | first author:Anders N
Stabilization of hepatitis C virus RNA by an Ago2-miR-122 complex.	/pubmed/22215596	Shimakami T, Yamane D, Jangra RK, Kempf BJ, Spaniel C, Barton DJ, Lemon SM.	Proc Natl Acad Sci U S A. 2012 Jan 17;109(3):941-6. Epub 2012 Jan 3.	Proc Natl Acad Sci U S A. 2012	PubMed	citation	PMID:22215596	pubmed	22215596	create date:2012/01/05 | first author:Shimakami T
Life motion signals lengthen perceived temporal duration.	/pubmed/22215595	Wang L, Jiang Y.	Proc Natl Acad Sci U S A. 2012 Jan 3. [Epub ahead of print]	Proc Natl Acad Sci U S A. 2012	PubMed	citation	PMID:22215595	pubmed	22215595	create date:2012/01/05 | first author:Wang L
Detecting anthrax in the mail by coherent Raman microspectroscopy.	/pubmed/22215594	Arora R, Petrov GI, Yakovlev VV, Scully MO.	Proc Natl Acad Sci U S A. 2012 Jan 24;109(4):1151-3. Epub 2012 Jan 3.	Proc Natl Acad Sci U S A. 2012	PubMed	citation	PMID:22215594	pubmed	22215594	create date:2012/01/05 | first author:Arora R
Inhaled oxytocin amplifies both vicarious reinforcement and self reinforcement in rhesus macaques (Macaca mulatta).	/pubmed/22215593	Chang SW, Barter JW, Ebitz RB, Watson KK, Platt ML.	Proc Natl Acad Sci U S A. 2012 Jan 17;109(3):959-64. Epub 2012 Jan 3.	Proc Natl Acad Sci U S A. 2012	PubMed	citation	PMID:22215593	pubmed	22215593	create date:2012/01/05 | first author:Chang SW
Player preferences among new and old violins.	/pubmed/22215592	Fritz C, Curtin J, Poitevineau J, Morrel-Samuels P, Tao FC.	Proc Natl Acad Sci U S A. 2012 Jan 17;109(3):760-3. Epub 2012 Jan 3.	Proc Natl Acad Sci U S A. 2012	PubMed	citation	PMID:22215592	pubmed	22215592	create date:2012/01/05 | first author:Fritz C
Historical contingency affects signaling strategies and competitive abilities in evolving populations of simulated robots.	/pubmed/22215591	Wischmann S, Floreano D, Keller L.	Proc Natl Acad Sci U S A. 2012 Jan 17;109(3):864-8. Epub 2012 Jan 3.	Proc Natl Acad Sci U S A. 2012	PubMed	citation	PMID:22215591	pubmed	22215591	create date:2012/01/05 | first author:Wischmann S
Silkworms transformed with chimeric silkworm/spider silk genes spin composite silk fibers with improved mechanical properties.	/pubmed/22215590	Teulé F, Miao YG, Sohn BH, Kim YS, Hull JJ, Fraser MJ Jr, Lewis RV, Jarvis DL.	Proc Natl Acad Sci U S A. 2012 Jan 17;109(3):923-8. Epub 2012 Jan 3.	Proc Natl Acad Sci U S A. 2012	PubMed	citation	PMID:22215590	pubmed	22215590	create date:2012/01/05 | first author:Teulé F
Spiral chain O4 form of dense oxygen.	/pubmed/22215589	Zhu L, Wang Z, Wang Y, Zou G, Mao HK, Ma Y.	Proc Natl Acad Sci U S A. 2012 Jan 17;109(3):751-3. Epub 2012 Jan 3.	Proc Natl Acad Sci U S A. 2012	PubMed	citation	PMID:22215589	pubmed	22215589	create date:2012/01/05 | first author:Zhu L
Bivalent recognition of nucleosomes by the tandem PHD fingers of the CHD4 ATPase is required for CHD4-mediated repression.	/pubmed/22215588	Musselman CA, Ramírez J, Sims JK, Mansfield RE, Oliver SS, Denu JM, Mackay JP, Wade PA, Hagman J, Kutateladze TG.	Proc Natl Acad Sci U S A. 2012 Jan 17;109(3):787-92. Epub 2012 Jan 3.	Proc Natl Acad Sci U S A. 2012	PubMed	citation	PMID:22215588	pubmed	22215588	create date:2012/01/05 | first author:Musselman CA
Atomically precise gold nanocrystal molecules with surface plasmon resonance.	/pubmed/22215587	Qian H, Zhu Y, Jin R.	Proc Natl Acad Sci U S A. 2012 Jan 17;109(3):696-700. Epub 2012 Jan 3.	Proc Natl Acad Sci U S A. 2012	PubMed	citation	PMID:22215587	pubmed	22215587	create date:2012/01/05 | first author:Qian H
Localization of the proteasomal ubiquitin receptors Rpn10 and Rpn13 by electron cryomicroscopy.	/pubmed/22215586	Sakata E, Bohn S, Mihalache O, Kiss P, Beck F, Nagy I, Nickell S, Tanaka K, Saeki Y, Förster F, Baumeister W.	Proc Natl Acad Sci U S A. 2012 Jan 31;109(5):1479-84. Epub 2012 Jan 3.	Proc Natl Acad Sci U S A. 2012	PubMed	citation	PMID:22215586	pubmed	22215586	create date:2012/01/05 | first author:Sakata E
Quantum coherence spectroscopy reveals complex dynamics in bacterial light-harvesting complex 2 (LH2).	/pubmed/22215585	Harel E, Engel GS.	Proc Natl Acad Sci U S A. 2012 Jan 17;109(3):706-11. Epub 2012 Jan 3.	Proc Natl Acad Sci U S A. 2012	PubMed	citation	PMID:22215585	pubmed	22215585	create date:2012/01/05 | first author:Harel E
A quantum-quantum Metropolis algorithm.	/pubmed/22215584	Yung MH, Aspuru-Guzik A.	Proc Natl Acad Sci U S A. 2012 Jan 17;109(3):754-9. Epub 2012 Jan 3.	Proc Natl Acad Sci U S A. 2012	PubMed	citation	PMID:22215584	pubmed	22215584	create date:2012/01/05 | first author:Yung MH
Evidence for the extraterrestrial origin of a natural quasicrystal.	/pubmed/22215583	Bindi L, Eiler JM, Guan Y, Hollister LS, Macpherson G, Steinhardt PJ, Yao N.	Proc Natl Acad Sci U S A. 2012 Jan 31;109(5):1396-401. Epub 2012 Jan 3.	Proc Natl Acad Sci U S A. 2012	PubMed	citation	PMID:22215583	pubmed	22215583	create date:2012/01/05 | first author:Bindi L
Paleoenvironmental history of the West Baray, Angkor (Cambodia).	/pubmed/22215582	Day MB, Hodell DA, Brenner M, Chapman HJ, Curtis JH, Kenney WF, Kolata AL, Peterson LC.	Proc Natl Acad Sci U S A. 2012 Jan 24;109(4):1046-51. Epub 2012 Jan 3.	Proc Natl Acad Sci U S A. 2012	PubMed	citation	PMID:22215582	pubmed	22215582	create date:2012/01/05 | first author:Day MB
Dynamics of social, political, and economic institutions.	/pubmed/22203778	Dixit AK, Meyersson Milgrom EM, Milgrom PR.	Proc Natl Acad Sci U S A. 2011 Dec 27;108 Suppl 4:21283-4. No abstract available.	Proc Natl Acad Sci U S A. 2011	PubMed	citation	PMID:22203778	pubmed	22203778	create date:2012/01/04 | first author:Dixit AK
Double-strand break motions shift radiation risk notions?	/pubmed/22210116	Hlatky L.	Proc Natl Acad Sci U S A. 2012 Jan 10;109(2):351-2. Epub 2011 Dec 30. No abstract available.	Proc Natl Acad Sci U S A. 2012	PubMed	citation	PMID:22210116	pubmed	22210116	create date:2012/01/03 | first author:Hlatky L
Correction for Koffler et al., Improved vascular organization enhances functional integration of engineered skeletal muscle grafts.	/pubmed/22210115	[No authors listed]	Proc Natl Acad Sci U S A. 2012 Jan 24;109(4):1353. Epub 2011 Dec 30. No abstract available.	Proc Natl Acad Sci U S A. 2012	PubMed	citation	PMID:22210115	pubmed	22210115	create date:2012/01/03
Human-mouse cystic fibrosis transmembrane conductance regulator (CFTR) chimeras identify regions that partially rescue CFTR-{Delta}F508 processing and alter its gating defect.	/pubmed/22210114	Dong Q, Ostedgaard LS, Rogers C, Vermeer DW, Zhang Y, Welsh MJ.	Proc Natl Acad Sci U S A. 2012 Jan 17;109(3):917-22. Epub 2011 Dec 30.	Proc Natl Acad Sci U S A. 2012	PubMed	citation	PMID:22210114	pubmed	22210114	create date:2012/01/03 | first author:Dong Q
Correction for Chuck et al., Overexpression of the maize Corngrass1 microRNA prevents flowering, improves digestibility, and increases starch content of switchgrass.	/pubmed/22210113	[No authors listed]	Proc Natl Acad Sci U S A. 2012 Jan 17;109(3):995. Epub 2011 Dec 30. No abstract available.	Proc Natl Acad Sci U S A. 2012	PubMed	citation	PMID:22210113	pubmed	22210113	create date:2012/01/03
Optimal 3D single-molecule localization for superresolution microscopy with aberrations and engineered point spread functions.	/pubmed/22210112	Quirin S, Pavani SR, Piestun R.	Proc Natl Acad Sci U S A. 2012 Jan 17;109(3):675-9. Epub 2011 Dec 30.	Proc Natl Acad Sci U S A. 2012	PubMed	citation	PMID:22210112	pubmed	22210112	create date:2012/01/03 | first author:Quirin S
Affinity of talin-1 for the β3-integrin cytosolic domain is modulated by its phospholipid bilayer environment.	/pubmed/22210111	Moore DT, Nygren P, Jo H, Boesze-Battaglia K, Bennett JS, Degrado WF.	Proc Natl Acad Sci U S A. 2012 Jan 17;109(3):793-8. Epub 2011 Dec 30.	Proc Natl Acad Sci U S A. 2012	PubMed	citation	PMID:22210111	pubmed	22210111	create date:2012/01/03 | first author:Moore DT
Micro-chemical synthesis of molecular probes on an electronic microfluidic device.	/pubmed/22210110	Keng PY, Chen S, Ding H, Sadeghi S, Shah GJ, Dooraghi A, Phelps ME, Satyamurthy N, Chatziioannou AF, Kim CJ, van Dam RM.	Proc Natl Acad Sci U S A. 2012 Jan 17;109(3):690-5. Epub 2011 Dec 30.	Proc Natl Acad Sci U S A. 2012	PubMed	citation	PMID:22210110	pubmed	22210110	create date:2012/01/03 | first author:Keng PY
Correction for Segawa et al., Constitutive exposure of phosphatidylserine on viable cells.	/pubmed/22210109	[No authors listed]	Proc Natl Acad Sci U S A. 2012 Jan 17;109(3):995. Epub 2011 Dec 30. No abstract available.	Proc Natl Acad Sci U S A. 2012	PubMed	citation	PMID:22210109	pubmed	22210109	create date:2012/01/03
CD146, an epithelial-mesenchymal transition inducer, is associated with triple-negative breast cancer.	/pubmed/22210108	Zeng Q, Li W, Lu D, Wu Z, Duan H, Luo Y, Feng J, Yang D, Fu L, Yan X.	Proc Natl Acad Sci U S A. 2012 Jan 24;109(4):1127-32. Epub 2011 Dec 30.	Proc Natl Acad Sci U S A. 2012	PubMed	citation	PMID:22210108	pubmed	22210108	create date:2012/01/03 | first author:Zeng Q
Correction for Coles et al., Inhibitor of growth-4 promotes IκB promoter activation to suppress NF-κB signaling and innate immunity.	/pubmed/22210107	[No authors listed]	Proc Natl Acad Sci U S A. 2012 Jan 17;109(3):994. Epub 2011 Dec 30. No abstract available.	Proc Natl Acad Sci U S A. 2012	PubMed	citation	PMID:22210107	pubmed	22210107	create date:2012/01/03
Pluripotency factor-mediated expression of the leptin receptor (OB-R) links obesity to oncogenesis through tumor-initiating stem cells.	/pubmed/22207628	Feldman DE, Chen C, Punj V, Tsukamoto H, Machida K.	Proc Natl Acad Sci U S A. 2012 Jan 17;109(3):829-34. Epub 2011 Dec 29.	Proc Natl Acad Sci U S A. 2012	PubMed	citation	PMID:22207628	pubmed	22207628	create date:2011/12/31 | first author:Feldman DE
Structural basis for DNA recognition and loading into a viral packaging motor.	/pubmed/22207627	Büttner CR, Chechik M, Ortiz-Lombardía M, Smits C, Ebong IO, Chechik V, Jeschke G, Dykeman E, Benini S, Robinson CV, Alonso JC, Antson AA.	Proc Natl Acad Sci U S A. 2012 Jan 17;109(3):811-6. Epub 2011 Dec 29.	Proc Natl Acad Sci U S A. 2012	PubMed	citation	PMID:22207627	pubmed	22207627	create date:2011/12/31 | first author:Büttner CR
End-Cretaceous marine mass extinction not caused by productivity collapse.	/pubmed/22207626	Alegret L, Thomas E, Lohmann KC.	Proc Natl Acad Sci U S A. 2012 Jan 17;109(3):728-32. Epub 2011 Dec 29.	Proc Natl Acad Sci U S A. 2012	PubMed	citation	PMID:22207626	pubmed	22207626	create date:2011/12/31 | first author:Alegret L
High pressure ices.	/pubmed/22207625	Hermann A, Ashcroft NW, Hoffmann R.	Proc Natl Acad Sci U S A. 2012 Jan 17;109(3):745-50. Epub 2011 Dec 29.	Proc Natl Acad Sci U S A. 2012	PubMed	citation	PMID:22207625	pubmed	22207625	create date:2011/12/31 | first author:Hermann A
Reducing system noise in copy number data using principal components of self-self hybridizations.	/pubmed/22207624	Lee YH, Ronemus M, Kendall J, Lakshmi B, Leotta A, Levy D, Esposito D, Grubor V, Ye K, Wigler M, Yamrom B.	Proc Natl Acad Sci U S A. 2012 Jan 17;109(3):E103-10. Epub 2011 Dec 29.	Proc Natl Acad Sci U S A. 2012	PubMed	citation	PMID:22207624	pubmed	22207624	create date:2011/12/31 | first author:Lee YH
Structure and function of the small terminase component of the DNA packaging machine in T4-like bacteriophages.	/pubmed/22207623	Sun S, Gao S, Kondabagil K, Xiang Y, Rossmann MG, Rao VB.	Proc Natl Acad Sci U S A. 2012 Jan 17;109(3):817-22. Epub 2011 Dec 29.	Proc Natl Acad Sci U S A. 2012	PubMed	citation	PMID:22207623	pubmed	22207623	create date:2011/12/31 | first author:Sun S
A tolerogenic role for Toll-like receptor 9 is revealed by B-cell interaction with DNA complexes expressed on apoptotic cells.	/pubmed/22207622	Miles K, Heaney J, Sibinska Z, Salter D, Savill J, Gray D, Gray M.	Proc Natl Acad Sci U S A. 2012 Jan 17;109(3):887-92. Epub 2011 Dec 29.	Proc Natl Acad Sci U S A. 2012	PubMed	citation	PMID:22207622	pubmed	22207622	create date:2011/12/31 | first author:Miles K
Correction for Vasconcelos et al., Cross-modal responses in the primary visual cortex encode complex objects and correlate with tactile discrimination.	/pubmed/22207621	[No authors listed]	Proc Natl Acad Sci U S A. 2012 Jan 17;109(3):995. Epub 2011 Dec 29. No abstract available.	Proc Natl Acad Sci U S A. 2012	PubMed	citation	PMID:22207621	pubmed	22207621	create date:2011/12/31
15-Lipoxygenase eicosanoids are the putative ligands for vanilloid receptors and peroxisome proliferator-activated receptors (PPARs).	/pubmed/22207620	Mabalirajan U, Agrawal A, Ghosh B.	Proc Natl Acad Sci U S A. 2012 Jan 3;109(1):E1; author reply E2. Epub 2011 Dec 29. No abstract available.	Proc Natl Acad Sci U S A. 2012	PubMed	citation	PMID:22207620	pubmed	22207620	create date:2011/12/31 | first author:Mabalirajan U
More with less Xist.	/pubmed/22205767	Wells KD.	Proc Natl Acad Sci U S A. 2012 Jan 10;109(2):349-50. Epub 2011 Dec 28. No abstract available.	Proc Natl Acad Sci U S A. 2012	PubMed	citation	PMID:22205767	pubmed	22205767	create date:2011/12/30 | first author:Wells KD
Accurate van der Waals coefficients from density functional theory.	/pubmed/22205765	Tao J, Perdew JP, Ruzsinszky A.	Proc Natl Acad Sci U S A. 2012 Jan 3;109(1):18-21. Epub 2011 Dec 28.	Proc Natl Acad Sci U S A. 2012	PubMed	citation	PMID:22205765	pubmed	22205765	create date:2011/12/30 | first author:Tao J
Air quality implications of the Deepwater Horizon oil spill.	/pubmed/22205764	Middlebrook AM, Murphy DM, Ahmadov R, Atlas EL, Bahreini R, Blake DR, Brioude J, de Gouw JA, Fehsenfeld FC, Frost GJ, Holloway JS, Lack DA, Langridge JM, Lueb RA, McKeen SA, Meagher JF, Meinardi S, Neuman JA, Nowak JB, Parrish DD, Peischl J, Perring AE, et al.	Proc Natl Acad Sci U S A. 2012 Jan 5. [Epub ahead of print]	Proc Natl Acad Sci U S A. 2012	PubMed	citation	PMID:22205764	pubmed	22205764	create date:2011/12/30 | first author:Middlebrook AM
Bacterial bioluminescence as a lure for marine zooplankton and fish.	/pubmed/22203999	Zarubin M, Belkin S, Ionescu M, Genin A.	Proc Natl Acad Sci U S A. 2012 Jan 17;109(3):853-7. Epub 2011 Dec 27.	Proc Natl Acad Sci U S A. 2012	PubMed	citation	PMID:22203999	pubmed	22203999	create date:2011/12/29 | first author:Zarubin M
Rate of meristem maturation determines inflorescence architecture in tomato.	/pubmed/22203998	Park SJ, Jiang K, Schatz MC, Lippman ZB.	Proc Natl Acad Sci U S A. 2012 Jan 10;109(2):639-44. Epub 2011 Dec 27.	Proc Natl Acad Sci U S A. 2012	PubMed	citation	PMID:22203998	pubmed	22203998	create date:2011/12/29 | first author:Park SJ
The channel kinase, TRPM7, is required for early embryonic development.	/pubmed/22203997	Jin J, Wu LJ, Jun J, Cheng X, Xu H, Andrews NC, Clapham DE.	Proc Natl Acad Sci U S A. 2012 Jan 31;109(5):E225-33. Epub 2011 Dec 27.	Proc Natl Acad Sci U S A. 2012	PubMed	citation	PMID:22203997	pubmed	22203997	create date:2011/12/29 | first author:Jin J
Evolutionary conservation of the habenular nuclei and their circuitry controlling the dopamine and 5-hydroxytryptophan (5-HT) systems.	/pubmed/22203996	Stephenson-Jones M, Floros O, Robertson B, Grillner S.	Proc Natl Acad Sci U S A. 2012 Jan 17;109(3):E164-73. Epub 2011 Dec 27.	Proc Natl Acad Sci U S A. 2012	PubMed	citation	PMID:22203996	pubmed	22203996	create date:2011/12/29 | first author:Stephenson-Jones M
TANK-binding kinase 1 (TBK1) controls cell survival through PAI-2/serpinB2 and transglutaminase 2.	/pubmed/22203995	Delhase M, Kim SY, Lee H, Naiki-Ito A, Chen Y, Ahn ER, Murata K, Kim SJ, Lautsch N, Kobayashi KS, Shirai T, Karin M, Nakanishi M.	Proc Natl Acad Sci U S A. 2012 Jan 24;109(4):E177-86. Epub 2011 Dec 27.	Proc Natl Acad Sci U S A. 2012	PubMed	citation	PMID:22203995	pubmed	22203995	create date:2011/12/29 | first author:Delhase M
Lupus-associated causal mutation in neutrophil cytosolic factor 2 (NCF2) brings unique insights to the structure and function of NADPH oxidase.	/pubmed/22203994	Jacob CO, Eisenstein M, Dinauer MC, Ming W, Liu Q, John S, Quismorio FP Jr, Reiff A, Myones BL, Kaufman KM, McCurdy D, Harley JB, Silverman E, Kimberly RP, Vyse TJ, Gaffney PM, Moser KL, Klein-Gitelman M, Wagner-Weiner L, Langefeld CD, Armstrong DL, Zidovetzki R.	Proc Natl Acad Sci U S A. 2012 Jan 10;109(2):E59-67. Epub 2011 Dec 27.	Proc Natl Acad Sci U S A. 2012	PubMed	citation	PMID:22203994	pubmed	22203994	create date:2011/12/29 | first author:Jacob CO
AMP-activated protein kinase is physiologically regulated by inositol polyphosphate multikinase.	/pubmed/22203993	Bang S, Kim S, Dailey MJ, Chen Y, Moran TH, Snyder SH, Kim SF.	Proc Natl Acad Sci U S A. 2012 Jan 10;109(2):616-20. Epub 2011 Dec 27.	Proc Natl Acad Sci U S A. 2012	PubMed	citation	PMID:22203993	pubmed	22203993	create date:2011/12/29 | first author:Bang S
Title	URL	Description	Details	ShortDetails	Resource	Type	Identifiers	Db	EntrezUID	Properties
Extensive genetic diversity and substructuring among zebrafish strains revealed through copy number variant analysis.	/pubmed/22203992	Brown KH, Dobrinski KP, Lee AS, Gokcumen O, Mills RE, Shi X, Chong WW, Chen JY, Yoo P, David S, Peterson SM, Raj T, Choy KW, Stranger BE, Williamson RE, Zon LI, Freeman JL, Lee C.	Proc Natl Acad Sci U S A. 2012 Jan 10;109(2):529-34. Epub 2011 Dec 27.	Proc Natl Acad Sci U S A. 2012	PubMed	citation	PMID:22203992	pubmed	22203992	create date:2011/12/29 | first author:Brown KH
Targeting oncogenic serine/threonine-protein kinase BRAF in cancer cells inhibits angiogenesis and abrogates hypoxia.	/pubmed/22203991	Bottos A, Martini M, Di Nicolantonio F, Comunanza V, Maione F, Minassi A, Appendino G, Bussolino F, Bardelli A.	Proc Natl Acad Sci U S A. 2012 Feb 7;109(6):E353-9. Epub 2011 Dec 27.	Proc Natl Acad Sci U S A. 2012	PubMed	citation	PMID:22203991	pubmed	22203991	create date:2011/12/29 | first author:Bottos A
Growth, metabolic partitioning, and the size of microorganisms.	/pubmed/22203990	Kempes CP, Dutkiewicz S, Follows MJ.	Proc Natl Acad Sci U S A. 2012 Jan 10;109(2):495-500. Epub 2011 Dec 27.	Proc Natl Acad Sci U S A. 2012	PubMed	citation	PMID:22203990	pubmed	22203990	create date:2011/12/29 | first author:Kempes CP
Unexpectedly high mortality in Pacific herring embryos exposed to the 2007 Cosco Busan oil spill in San Francisco Bay.	/pubmed/22203989	Incardona JP, Vines CA, Anulacion BF, Baldwin DH, Day HL, French BL, Labenia JS, Linbo TL, Myers MS, Olson OP, Sloan CA, Sol S, Griffin FJ, Menard K, Morgan SG, West JE, Collier TK, Ylitalo GM, Cherr GN, Scholz NL.	Proc Natl Acad Sci U S A. 2012 Jan 10;109(2):E51-8. Epub 2011 Dec 27.	Proc Natl Acad Sci U S A. 2012	PubMed	citation	PMID:22203989	pubmed	22203989	create date:2011/12/29 | first author:Incardona JP
Activation of growth hormone releasing hormone (GHRH) receptor stimulates cardiac reverse remodeling after myocardial infarction (MI).	/pubmed/22203988	Kanashiro-Takeuchi RM, Takeuchi LM, Rick FG, Dulce R, Treuer AV, Florea V, Rodrigues CO, Paulino EC, Hatzistergos KE, Selem SM, Gonzalez DR, Block NL, Schally AV, Hare JM.	Proc Natl Acad Sci U S A. 2012 Jan 10;109(2):559-63. Epub 2011 Dec 27.	Proc Natl Acad Sci U S A. 2012	PubMed	citation	PMID:22203988	pubmed	22203988	create date:2011/12/29 | first author:Kanashiro-Takeuchi RM
Human cytomegalovirus activation of ERK and myeloid cell leukemia-1 protein correlates with survival of latently infected cells.	/pubmed/22203987	Reeves MB, Breidenstein A, Compton T.	Proc Natl Acad Sci U S A. 2012 Jan 10;109(2):588-93. Epub 2011 Dec 27.	Proc Natl Acad Sci U S A. 2012	PubMed	citation	PMID:22203987	pubmed	22203987	create date:2011/12/29 | first author:Reeves MB
D-Amino acid oxidase controls motoneuron degeneration through D-serine.	/pubmed/22203986	Sasabe J, Miyoshi Y, Suzuki M, Mita M, Konno R, Matsuoka M, Hamase K, Aiso S.	Proc Natl Acad Sci U S A. 2012 Jan 10;109(2):627-32. Epub 2011 Dec 27.	Proc Natl Acad Sci U S A. 2012	PubMed	citation	PMID:22203986	pubmed	22203986	create date:2011/12/29 | first author:Sasabe J
Hepatocyte growth factor (HGF) autocrine activation predicts sensitivity to MET inhibition in glioblastoma.	/pubmed/22203985	Xie Q, Bradley R, Kang L, Koeman J, Ascierto ML, Worschech A, De Giorgi V, Wang E, Kefene L, Su Y, Essenburg C, Kaufman DW, Dekoning T, Enter MA, O'Rourke TJ, Marincola FM, Vande Woude GF.	Proc Natl Acad Sci U S A. 2012 Jan 10;109(2):570-5. Epub 2011 Dec 27.	Proc Natl Acad Sci U S A. 2012	PubMed	citation	PMID:22203985	pubmed	22203985	create date:2011/12/29 | first author:Xie Q
Interpolity exchange of basalt tools facilitated via elite control in Hawaiian archaic states.	/pubmed/22203984	Kirch PV, Mills PR, Lundblad SP, Sinton J, Kahn JG.	Proc Natl Acad Sci U S A. 2012 Jan 24;109(4):1056-61. Epub 2011 Dec 27.	Proc Natl Acad Sci U S A. 2012	PubMed	citation	PMID:22203984	pubmed	22203984	create date:2011/12/29 | first author:Kirch PV
Alpha-1-antitrypsin monotherapy reduces graft-versus-host disease after experimental allogeneic bone marrow transplantation.	/pubmed/22203983	Tawara I, Sun Y, Lewis EC, Toubai T, Evers R, Nieves E, Azam T, Dinarello CA, Reddy P.	Proc Natl Acad Sci U S A. 2012 Jan 10;109(2):564-9. Epub 2011 Dec 27.	Proc Natl Acad Sci U S A. 2012	PubMed	citation	PMID:22203983	pubmed	22203983	create date:2011/12/29 | first author:Tawara I
Genome and physiology of a model Epsilonproteobacterium responsible for sulfide detoxification in marine oxygen depletion zones.	/pubmed/22203982	Grote J, Schott T, Bruckner CG, Glöckner FO, Jost G, Teeling H, Labrenz M, Jürgens K.	Proc Natl Acad Sci U S A. 2012 Jan 10;109(2):506-10. Epub 2011 Dec 27.	Proc Natl Acad Sci U S A. 2012	PubMed	citation	PMID:22203982	pubmed	22203982	create date:2011/12/29 | first author:Grote J
Role for the molecular chaperones Zuo1 and Ssz1 in quorum sensing via activation of the transcription factor Pdr1.	/pubmed/22203981	Prunuske AJ, Waltner JK, Kuhn P, Gu B, Craig EA.	Proc Natl Acad Sci U S A. 2012 Jan 10;109(2):472-7. Epub 2011 Dec 27.	Proc Natl Acad Sci U S A. 2012	PubMed	citation	PMID:22203981	pubmed	22203981	create date:2011/12/29 | first author:Prunuske AJ
Retraction for Lo et al., Detection of MLV-related virus gene sequences in blood of patients with chronic fatigue syndrome and healthy blood donors.	/pubmed/22203980	Lo SC, Pripuzova N, Li B, Komaroff AL, Hung GC, Wang R, Alter HJ.	Proc Natl Acad Sci U S A. 2012 Jan 3;109(1):346. Epub 2011 Dec 27. No abstract available.	Proc Natl Acad Sci U S A. 2012	PubMed	citation	PMID:22203980	pubmed	22203980	create date:2011/12/29 | first author:Lo SC
Lethal arrhythmias in Tbx3-deficient mice reveal extreme dosage sensitivity of cardiac conduction system function and homeostasis.	/pubmed/22203979	Frank DU, Carter KL, Thomas KR, Burr RM, Bakker ML, Coetzee WA, Tristani-Firouzi M, Bamshad MJ, Christoffels VM, Moon AM.	Proc Natl Acad Sci U S A. 2012 Jan 17;109(3):E154-63. Epub 2011 Dec 27.	Proc Natl Acad Sci U S A. 2012	PubMed	citation	PMID:22203979	pubmed	22203979	create date:2011/12/29 | first author:Frank DU
Cheating monkeys undermine group strength in enemy territory.	/pubmed/22203978	Crofoot MC, Gilby IC.	Proc Natl Acad Sci U S A. 2012 Jan 10;109(2):501-5. Epub 2011 Dec 27.	Proc Natl Acad Sci U S A. 2012	PubMed	citation	PMID:22203978	pubmed	22203978	create date:2011/12/29 | first author:Crofoot MC
Thrombocytopenia and erythrocytosis in mice with a mutation in the gene encoding the hemoglobin β minor chain.	/pubmed/22203977	Kauppi M, Hilton AA, Metcalf D, Ng AP, Hyland CD, Collinge JE, Kile BT, Hilton DJ, Alexander WS.	Proc Natl Acad Sci U S A. 2012 Jan 10;109(2):576-81. Epub 2011 Dec 27.	Proc Natl Acad Sci U S A. 2012	PubMed	citation	PMID:22203977	pubmed	22203977	create date:2011/12/29 | first author:Kauppi M
Type 1 ryanodine receptor knock-in mutation causing central core disease of skeletal muscle also displays a neuronal phenotype.	/pubmed/22203976	De Crescenzo V, Fogarty KE, Lefkowitz JJ, Bellve KD, Zvaritch E, Maclennan DH, Walsh JV Jr.	Proc Natl Acad Sci U S A. 2012 Jan 10;109(2):610-5. Epub 2011 Dec 27.	Proc Natl Acad Sci U S A. 2012	PubMed	citation	PMID:22203976	pubmed	22203976	create date:2011/12/29 | first author:De Crescenzo V
Multiple independent introductions of Plasmodium falciparum in South America.	/pubmed/22203975	Yalcindag E, Elguero E, Arnathau C, Durand P, Akiana J, Anderson TJ, Aubouy A, Balloux F, Besnard P, Bogreau H, Carnevale P, D'Alessandro U, Fontenille D, Gamboa D, Jombart T, Le Mire J, Leroy E, Maestre A, Mayxay M, Ménard D, Musset L, Newton PN, et al.	Proc Natl Acad Sci U S A. 2012 Jan 10;109(2):511-6. Epub 2011 Dec 27.	Proc Natl Acad Sci U S A. 2012	PubMed	citation	PMID:22203975	pubmed	22203975	create date:2011/12/29 | first author:Yalcindag E
Cenozoic climate change influences mammalian evolutionary dynamics.	/pubmed/22203974	Figueirido B, Janis CM, Pérez-Claros JA, De Renzi M, Palmqvist P.	Proc Natl Acad Sci U S A. 2012 Jan 17;109(3):722-7. Epub 2011 Dec 27.	Proc Natl Acad Sci U S A. 2012	PubMed	citation	PMID:22203974	pubmed	22203974	create date:2011/12/29 | first author:Figueirido B
Ionic strength-dependent persistence lengths of single-stranded RNA and DNA.	/pubmed/22203973	Chen H, Meisburger SP, Pabit SA, Sutton JL, Webb WW, Pollack L.	Proc Natl Acad Sci U S A. 2012 Jan 17;109(3):799-804. Epub 2011 Dec 27.	Proc Natl Acad Sci U S A. 2012	PubMed	citation	PMID:22203973	pubmed	22203973	create date:2011/12/29 | first author:Chen H
Topological quantum phase transitions driven by external electric fields in Sb2Te3 thin films.	/pubmed/22203972	Kim M, Kim CH, Kim HS, Ihm J.	Proc Natl Acad Sci U S A. 2012 Jan 17;109(3):671-4. Epub 2011 Dec 27.	Proc Natl Acad Sci U S A. 2012	PubMed	citation	PMID:22203972	pubmed	22203972	create date:2011/12/29 | first author:Kim M
Stochastic coordination of multiple actuators reduces latency and improves chemotactic response in bacteria.	/pubmed/22203971	Sneddon MW, Pontius W, Emonet T.	Proc Natl Acad Sci U S A. 2012 Jan 17;109(3):805-10. Epub 2011 Dec 27.	Proc Natl Acad Sci U S A. 2012	PubMed	citation	PMID:22203971	pubmed	22203971	create date:2011/12/29 | first author:Sneddon MW
Nanoscale buckling deformation in layered copolymer materials.	/pubmed/22203970	Makke A, Perez M, Lame O, Barrat JL.	Proc Natl Acad Sci U S A. 2012 Jan 17;109(3):680-5. Epub 2011 Dec 27.	Proc Natl Acad Sci U S A. 2012	PubMed	citation	PMID:22203970	pubmed	22203970	create date:2011/12/29 | first author:Makke A
Evolutionary constraints on visual cortex architecture from the dynamics of hallucinations.	/pubmed/22203969	Butler TC, Benayoun M, Wallace E, van Drongelen W, Goldenfeld N, Cowan J.	Proc Natl Acad Sci U S A. 2012 Jan 10;109(2):606-9. Epub 2011 Dec 27.	Proc Natl Acad Sci U S A. 2012	PubMed	citation	PMID:22203969	pubmed	22203969	create date:2011/12/29 | first author:Butler TC
Non-coalescence of oppositely charged droplets in pH-sensitive emulsions.	/pubmed/22203968	Liu T, Seiffert S, Thiele J, Abate AR, Weitz DA, Richtering W.	Proc Natl Acad Sci U S A. 2012 Jan 10;109(2):384-9. Epub 2011 Dec 27.	Proc Natl Acad Sci U S A. 2012	PubMed	citation	PMID:22203968	pubmed	22203968	create date:2011/12/29 | first author:Liu T
Modulation of NF-κB-dependent gene transcription using programmable DNA minor groove binders.	/pubmed/22203967	Raskatov JA, Meier JL, Puckett JW, Yang F, Ramakrishnan P, Dervan PB.	Proc Natl Acad Sci U S A. 2012 Jan 24;109(4):1023-8. Epub 2011 Dec 27.	Proc Natl Acad Sci U S A. 2012	PubMed	citation	PMID:22203967	pubmed	22203967	create date:2011/12/29 | first author:Raskatov JA
High-resolution dose-response screening using droplet-based microfluidics.	/pubmed/22203966	Miller OJ, Harrak AE, Mangeat T, Baret JC, Frenz L, Debs BE, Mayot E, Samuels ML, Rooney EK, Dieu P, Galvan M, Link DR, Griffiths AD.	Proc Natl Acad Sci U S A. 2012 Jan 10;109(2):378-83. Epub 2011 Dec 27.	Proc Natl Acad Sci U S A. 2012	PubMed	citation	PMID:22203966	pubmed	22203966	create date:2011/12/29 | first author:Miller OJ
Revealing conformational substates of lipidated N-Ras protein by pressure modulation.	/pubmed/22203965	Kapoor S, Triola G, Vetter IR, Erlkamp M, Waldmann H, Winter R.	Proc Natl Acad Sci U S A. 2012 Jan 10;109(2):460-5. Epub 2011 Dec 27.	Proc Natl Acad Sci U S A. 2012	PubMed	citation	PMID:22203965	pubmed	22203965	create date:2011/12/29 | first author:Kapoor S
Regulation of oxidative DNA damage repair by DNA polymerase λ and MutYH by cross-talk of phosphorylation and ubiquitination.	/pubmed/22203964	Markkanen E, van Loon B, Ferrari E, Parsons JL, Dianov GL, Hübscher U.	Proc Natl Acad Sci U S A. 2012 Jan 10;109(2):437-42. Epub 2011 Dec 27.	Proc Natl Acad Sci U S A. 2012	PubMed	citation	PMID:22203964	pubmed	22203964	create date:2011/12/29 | first author:Markkanen E
Disordered form of the scaffold protein IscU is the substrate for iron-sulfur cluster assembly on cysteine desulfurase.	/pubmed/22203963	Kim JH, Tonelli M, Markley JL.	Proc Natl Acad Sci U S A. 2012 Jan 10;109(2):454-9. Epub 2011 Dec 27.	Proc Natl Acad Sci U S A. 2012	PubMed	citation	PMID:22203963	pubmed	22203963	create date:2011/12/29 | first author:Kim JH
Understanding fast macroscale fracture from microcrack post mortem patterns.	/pubmed/22203962	Guerra C, Scheibert J, Bonamy D, Dalmas D.	Proc Natl Acad Sci U S A. 2012 Jan 10;109(2):390-4. Epub 2011 Dec 27.	Proc Natl Acad Sci U S A. 2012	PubMed	citation	PMID:22203962	pubmed	22203962	create date:2011/12/29 | first author:Guerra C
Single-cell proteomic chip for profiling intracellular signaling pathways in single tumor cells.	/pubmed/22203961	Shi Q, Qin L, Wei W, Geng F, Fan R, Shik Shin Y, Guo D, Hood L, Mischel PS, Heath JR.	Proc Natl Acad Sci U S A. 2012 Jan 10;109(2):419-24. Epub 2011 Dec 27.	Proc Natl Acad Sci U S A. 2012	PubMed	citation	PMID:22203961	pubmed	22203961	create date:2011/12/29 | first author:Shi Q
Aire unleashes stalled RNA polymerase to induce ectopic gene expression in thymic epithelial cells.	/pubmed/22203960	Giraud M, Yoshida H, Abramson J, Rahl PB, Young RA, Mathis D, Benoist C.	Proc Natl Acad Sci U S A. 2012 Jan 10;109(2):535-40. Epub 2011 Dec 27.	Proc Natl Acad Sci U S A. 2012	PubMed	citation	PMID:22203960	pubmed	22203960	create date:2011/12/29 | first author:Giraud M
Legume pectate lyase required for root infection by rhizobia.	/pubmed/22203959	Xie F, Murray JD, Kim J, Heckmann AB, Edwards A, Oldroyd GE, Downie JA.	Proc Natl Acad Sci U S A. 2012 Jan 10;109(2):633-8. Epub 2011 Dec 27.	Proc Natl Acad Sci U S A. 2012	PubMed	citation	PMID:22203959	pubmed	22203959	create date:2011/12/29 | first author:Xie F
Mechanical compression drives cancer cells toward invasive phenotype.	/pubmed/22203958	Tse JM, Cheng G, Tyrrell JA, Wilcox-Adelman SA, Boucher Y, Jain RK, Munn LL.	Proc Natl Acad Sci U S A. 2012 Jan 17;109(3):911-6. Epub 2011 Dec 27.	Proc Natl Acad Sci U S A. 2012	PubMed	citation	PMID:22203958	pubmed	22203958	create date:2011/12/29 | first author:Tse JM
Vertebrate-like regeneration in the invertebrate chordate amphioxus.	/pubmed/22203957	Somorjai IM, Somorjai RL, Garcia-Fernàndez J, Escrivà H.	Proc Natl Acad Sci U S A. 2012 Jan 10;109(2):517-22. Epub 2011 Dec 27.	Proc Natl Acad Sci U S A. 2012	PubMed	citation	PMID:22203957	pubmed	22203957	create date:2011/12/29 | first author:Somorjai IM
Secreted Wingless-interacting molecule (Swim) promotes long-range signaling by maintaining Wingless solubility.	/pubmed/22203956	Mulligan KA, Fuerer C, Ching W, Fish M, Willert K, Nusse R.	Proc Natl Acad Sci U S A. 2012 Jan 10;109(2):370-7. Epub 2011 Dec 27.	Proc Natl Acad Sci U S A. 2012	PubMed	citation	PMID:22203956	pubmed	22203956	create date:2011/12/29 | first author:Mulligan KA
Gastrin-releasing peptide receptor (GRPR) mediates chemotaxis in neutrophils.	/pubmed/22203955	Czepielewski RS, Porto BN, Rizzo LB, Roesler R, Abujamra AL, Pinto LG, Schwartsmann G, Cunha Fde Q, Bonorino C.	Proc Natl Acad Sci U S A. 2012 Jan 10;109(2):547-52. Epub 2011 Dec 27.	Proc Natl Acad Sci U S A. 2012	PubMed	citation	PMID:22203955	pubmed	22203955	create date:2011/12/29 | first author:Czepielewski RS
Targeting protein-trafficking pathways alters melanoma treatment sensitivity.	/pubmed/22203954	Huang ZM, Chinen M, Chang PJ, Xie T, Zhong L, Demetriou S, Patel MP, Scherzer R, Sviderskaya EV, Bennett DC, Millhauser GL, Oh DH, Cleaver JE, Wei ML.	Proc Natl Acad Sci U S A. 2012 Jan 10;109(2):553-8. Epub 2011 Dec 27.	Proc Natl Acad Sci U S A. 2012	PubMed	citation	PMID:22203954	pubmed	22203954	create date:2011/12/29 | first author:Huang ZM
Sperm-borne microRNA-34c is required for the first cleavage division in mouse.	/pubmed/22203953	Liu WM, Pang RT, Chiu PC, Wong BP, Lao K, Lee KF, Yeung WS.	Proc Natl Acad Sci U S A. 2012 Jan 10;109(2):490-4. Epub 2011 Dec 27.	Proc Natl Acad Sci U S A. 2012	PubMed	citation	PMID:22203953	pubmed	22203953	create date:2011/12/29 | first author:Liu WM
Schooling in adolescence raises IQ scores.	/pubmed/22203952	Brinch CN, Galloway TA.	Proc Natl Acad Sci U S A. 2012 Jan 10;109(2):425-30. Epub 2011 Dec 27.	Proc Natl Acad Sci U S A. 2012	PubMed	citation	PMID:22203952	pubmed	22203952	create date:2011/12/29 | first author:Brinch CN
Reexamination of magnetic isotope and field effects on adenosine triphosphate production by creatine kinase.	/pubmed/22198842	Crotty D, Silkstone G, Poddar S, Ranson R, Prina-Mello A, Wilson MT, Coey JM.	Proc Natl Acad Sci U S A. 2012 Jan 31;109(5):1437-42. Epub 2011 Dec 23.	Proc Natl Acad Sci U S A. 2012	PubMed	citation	PMID:22198842	pubmed	22198842	create date:2011/12/27 | first author:Crotty D
Formation of buckminsterfullerene (C60) in interstellar space.	/pubmed/22198841	Berné O, Tielens AG.	Proc Natl Acad Sci U S A. 2012 Jan 10;109(2):401-6. Epub 2011 Dec 23.	Proc Natl Acad Sci U S A. 2012	PubMed	citation	PMID:22198841	pubmed	22198841	create date:2011/12/27 | first author:Berné O
Nonplanar peptide bonds in proteins are common and conserved but not biased toward active sites.	/pubmed/22198840	Berkholz DS, Driggers CM, Shapovalov MV, Dunbrack RL Jr, Karplus PA.	Proc Natl Acad Sci U S A. 2012 Jan 10;109(2):449-53. Epub 2011 Dec 23.	Proc Natl Acad Sci U S A. 2012	PubMed	citation	PMID:22198840	pubmed	22198840	create date:2011/12/27 | first author:Berkholz DS
Assembly of vorticity-aligned hard-sphere colloidal strings in a simple shear flow.	/pubmed/22198839	Cheng X, Xu X, Rice SA, Dinner AR, Cohen I.	Proc Natl Acad Sci U S A. 2012 Jan 3;109(1):63-7. Epub 2011 Dec 23.	Proc Natl Acad Sci U S A. 2012	PubMed	citation	PMID:22198839	pubmed	22198839	create date:2011/12/27 | first author:Cheng X
Stabilized G protein binding site in the structure of constitutively active metarhodopsin-II.	/pubmed/22198838	Deupi X, Edwards P, Singhal A, Nickle B, Oprian D, Schertler G, Standfuss J.	Proc Natl Acad Sci U S A. 2012 Jan 3;109(1):119-24. Epub 2011 Dec 23.	Proc Natl Acad Sci U S A. 2012	PubMed	citation	PMID:22198838	pubmed	22198838	create date:2011/12/27 | first author:Deupi X
Two surfaces on the histone chaperone Rtt106 mediate histone binding, replication, and silencing.	/pubmed/22198837	Zunder RM, Antczak AJ, Berger JM, Rine J.	Proc Natl Acad Sci U S A. 2012 Jan 17;109(3):E144-53. Epub 2011 Dec 23.	Proc Natl Acad Sci U S A. 2012	PubMed	citation	PMID:22198837	pubmed	22198837	create date:2011/12/27 | first author:Zunder RM
The rational design of a synthetic polymer nanoparticle that neutralizes a toxic peptide in vivo.	/pubmed/22198772	Hoshino Y, Koide H, Furuya K, Haberaecker WW 3rd, Lee SH, Kodama T, Kanazawa H, Oku N, Shea KJ.	Proc Natl Acad Sci U S A. 2012 Jan 3;109(1):33-8. Epub 2011 Dec 22.	Proc Natl Acad Sci U S A. 2012	PubMed	citation	PMID:22198772	pubmed	22198772	create date:2011/12/27 | first author:Hoshino Y
Cyanobacterial metallochaperone inhibits deleterious side reactions of copper.	/pubmed/22198771	Tottey S, Patterson CJ, Banci L, Bertini I, Felli IC, Pavelkova A, Dainty SJ, Pernil R, Waldron KJ, Foster AW, Robinson NJ.	Proc Natl Acad Sci U S A. 2012 Jan 3;109(1):95-100. Epub 2011 Dec 22.	Proc Natl Acad Sci U S A. 2012	PubMed	citation	PMID:22198771	pubmed	22198771	create date:2011/12/27 | first author:Tottey S
Incorporating microorganisms into polymer layers provides bioinspired functional living materials.	/pubmed/22198770	Gerber LC, Koehler FM, Grass RN, Stark WJ.	Proc Natl Acad Sci U S A. 2012 Jan 3;109(1):90-4. Epub 2011 Dec 22.	Proc Natl Acad Sci U S A. 2012	PubMed	citation	PMID:22198770	pubmed	22198770	create date:2011/12/27 | first author:Gerber LC
Title	URL	Description	Details	ShortDetails	Resource	Type	Identifiers	Db	EntrezUID	Properties
Low temperature formation of naphthalene and its role in the synthesis of PAHs (Polycyclic Aromatic Hydrocarbons) in the interstellar medium.	/pubmed/22198769	Parker DS, Zhang F, Kim YS, Kaiser RI, Landera A, Kislov VV, Mebel AM, Tielens AG.	Proc Natl Acad Sci U S A. 2012 Jan 3;109(1):53-8. Epub 2011 Dec 22.	Proc Natl Acad Sci U S A. 2012	PubMed	citation	PMID:22198769	pubmed	22198769	create date:2011/12/27 | first author:Parker DS
Database independent proteomics analysis of the ostrich and human proteome.	/pubmed/22198768	Altelaar AF, Navarro D, Boekhorst J, van Breukelen B, Snel B, Mohammed S, Heck AJ.	Proc Natl Acad Sci U S A. 2012 Jan 10;109(2):407-12. Epub 2011 Dec 22.	Proc Natl Acad Sci U S A. 2012	PubMed	citation	PMID:22198768	pubmed	22198768	create date:2011/12/27 | first author:Altelaar AF
A single conformational transglutaminase 2 epitope contributed by three domains is critical for celiac antibody binding and effects.	/pubmed/22198767	Simon-Vecsei Z, Király R, Bagossi P, Tóth B, Dahlbom I, Caja S, Csosz E, Lindfors K, Sblattero D, Nemes E, Mäki M, Fésüs L, Korponay-Szabó IR.	Proc Natl Acad Sci U S A. 2012 Jan 10;109(2):431-6. Epub 2011 Dec 22.	Proc Natl Acad Sci U S A. 2012	PubMed	citation	PMID:22198767	pubmed	22198767	create date:2011/12/27 | first author:Simon-Vecsei Z
Bayesian analysis of the astrobiological implications of life's early emergence on Earth.	/pubmed/22198766	Spiegel DS, Turner EL.	Proc Natl Acad Sci U S A. 2012 Jan 10;109(2):395-400. Epub 2011 Dec 22.	Proc Natl Acad Sci U S A. 2012	PubMed	citation	PMID:22198766	pubmed	22198766	create date:2011/12/27 | first author:Spiegel DS
On the scent of pleiotropy.	/pubmed/22198765	Singh ND, Shaw KL.	Proc Natl Acad Sci U S A. 2012 Jan 3;109(1):5-6. Epub 2011 Dec 22. No abstract available.	Proc Natl Acad Sci U S A. 2012	PubMed	citation	PMID:22198765	pubmed	22198765	create date:2011/12/27 | first author:Singh ND
Brassinosteroids modulate plant immunity at multiple levels.	/pubmed/22198764	Wang ZY.	Proc Natl Acad Sci U S A. 2012 Jan 3;109(1):7-8. Epub 2011 Dec 22. No abstract available.	Proc Natl Acad Sci U S A. 2012	PubMed	citation	PMID:22198764	pubmed	22198764	create date:2011/12/27 | first author:Wang ZY
Stabilizing brokerage.	/pubmed/22198763	Stovel K, Golub B, Milgrom EM.	Proc Natl Acad Sci U S A. 2011 Dec 27;108 Suppl 4:21326-32. Epub 2011 Dec 22.	Proc Natl Acad Sci U S A. 2011	PubMed	citation	PMID:22198763	pubmed	22198763	create date:2011/12/27 | first author:Stovel K
The dynamics of social innovation.	/pubmed/22198762	Young HP.	Proc Natl Acad Sci U S A. 2011 Dec 27;108 Suppl 4:21285-91. Epub 2011 Dec 22.	Proc Natl Acad Sci U S A. 2011	PubMed	citation	PMID:22198762	pubmed	22198762	create date:2011/12/27 | first author:Young HP
Legal reform in the presence of a living custom: an economic approach.	/pubmed/22198761	Aldashev G, Platteau JP, Wahhaj Z.	Proc Natl Acad Sci U S A. 2011 Dec 27;108 Suppl 4:21320-5. Epub 2011 Dec 22.	Proc Natl Acad Sci U S A. 2011	PubMed	citation	PMID:22198761	pubmed	22198761	create date:2011/12/27 | first author:Aldashev G
Political model of social evolution.	/pubmed/22198760	Acemoglu D, Egorov G, Sonin K.	Proc Natl Acad Sci U S A. 2011 Dec 27;108 Suppl 4:21292-6. Epub 2011 Dec 22.	Proc Natl Acad Sci U S A. 2011	PubMed	citation	PMID:22198760	pubmed	22198760	create date:2011/12/27 | first author:Acemoglu D
Individualism, innovation, and long-run growth.	/pubmed/22198759	Gorodnichenko Y, Roland G.	Proc Natl Acad Sci U S A. 2011 Dec 27;108 Suppl 4:21316-9. Epub 2011 Dec 22.	Proc Natl Acad Sci U S A. 2011	PubMed	citation	PMID:22198759	pubmed	22198759	create date:2011/12/27 | first author:Gorodnichenko Y
Toward a theory of leadership and state building.	/pubmed/22198758	Myerson RB.	Proc Natl Acad Sci U S A. 2011 Dec 27;108 Suppl 4:21297-301. Epub 2011 Dec 22.	Proc Natl Acad Sci U S A. 2011	PubMed	citation	PMID:22198758	pubmed	22198758	create date:2011/12/27 | first author:Myerson RB
Development, social norms, and assignment to task.	/pubmed/22198757	Fafchamps M.	Proc Natl Acad Sci U S A. 2011 Dec 27;108 Suppl 4:21308-15. Epub 2011 Dec 22.	Proc Natl Acad Sci U S A. 2011	PubMed	citation	PMID:22198757	pubmed	22198757	create date:2011/12/27 | first author:Fafchamps M
Changing state structures: outside in.	/pubmed/22198756	Krasner SD.	Proc Natl Acad Sci U S A. 2011 Dec 27;108 Suppl 4:21302-7. Epub 2011 Dec 22.	Proc Natl Acad Sci U S A. 2011	PubMed	citation	PMID:22198756	pubmed	22198756	create date:2011/12/27 | first author:Krasner SD
Tumor suppression by cell competition through regulation of the Hippo pathway.	/pubmed/22190496	Chen CL, Schroeder MC, Kango-Singh M, Tao C, Halder G.	Proc Natl Acad Sci U S A. 2012 Jan 10;109(2):484-9. Epub 2011 Dec 21.	Proc Natl Acad Sci U S A. 2012	PubMed	citation	PMID:22190496	pubmed	22190496	create date:2011/12/23 | first author:Chen CL
A role for neuronal cAMP responsive-element binding (CREB)-1 in brain responses to calorie restriction.	/pubmed/22190495	Fusco S, Ripoli C, Podda MV, Ranieri SC, Leone L, Toietta G, McBurney MW, Schütz G, Riccio A, Grassi C, Galeotti T, Pani G.	Proc Natl Acad Sci U S A. 2012 Jan 10;109(2):621-6. Epub 2011 Dec 21.	Proc Natl Acad Sci U S A. 2012	PubMed	citation	PMID:22190495	pubmed	22190495	create date:2011/12/23 | first author:Fusco S
The c-MYC oncoprotein, the NAMPT enzyme, the SIRT1-inhibitor DBC1, and the SIRT1 deacetylase form a positive feedback loop.	/pubmed/22190494	Menssen A, Hydbring P, Kapelle K, Vervoorts J, Diebold J, Lüscher B, Larsson LG, Hermeking H.	Proc Natl Acad Sci U S A. 2012 Jan 24;109(4):E187-96. Epub 2011 Dec 21.	Proc Natl Acad Sci U S A. 2012	PubMed	citation	PMID:22190494	pubmed	22190494	create date:2011/12/23 | first author:Menssen A
Reconciling molecular regulatory mechanisms with noise patterns of bacterial metabolic promoters in induced and repressed states.	/pubmed/22190493	Ferguson ML, Le Coq D, Jules M, Aymerich S, Radulescu O, Declerck N, Royer CA.	Proc Natl Acad Sci U S A. 2012 Jan 3;109(1):155-60. Epub 2011 Dec 21.	Proc Natl Acad Sci U S A. 2012	PubMed	citation	PMID:22190493	pubmed	22190493	create date:2011/12/23 | first author:Ferguson ML
Mechanics of EGF Receptor/ErbB2 kinase activation revealed by luciferase fragment complementation imaging.	/pubmed/22190492	Macdonald-Obermann JL, Piwnica-Worms D, Pike LJ.	Proc Natl Acad Sci U S A. 2012 Jan 3;109(1):137-42. Epub 2011 Dec 21.	Proc Natl Acad Sci U S A. 2012	PubMed	citation	PMID:22190492	pubmed	22190492	create date:2011/12/23 | first author:Macdonald-Obermann JL
Genetic code translation displays a linear trade-off between efficiency and accuracy of tRNA selection.	/pubmed/22190491	Johansson M, Zhang J, Ehrenberg M.	Proc Natl Acad Sci U S A. 2012 Jan 3;109(1):131-6. Epub 2011 Dec 21.	Proc Natl Acad Sci U S A. 2012	PubMed	citation	PMID:22190491	pubmed	22190491	create date:2011/12/23 | first author:Johansson M
Mid-latitude afforestation shifts general circulation and tropical precipitation.	/pubmed/22190490	Swann AL, Fung IY, Chiang JC.	Proc Natl Acad Sci U S A. 2012 Jan 17;109(3):712-6. Epub 2011 Dec 21.	Proc Natl Acad Sci U S A. 2012	PubMed	citation	PMID:22190490	pubmed	22190490	create date:2011/12/23 | first author:Swann AL
Characterization and adaptive optical correction of aberrations during in vivo imaging in the mouse cortex.	/pubmed/22190489	Ji N, Sato TR, Betzig E.	Proc Natl Acad Sci U S A. 2012 Jan 3;109(1):22-7. Epub 2011 Dec 21.	Proc Natl Acad Sci U S A. 2012	PubMed	citation	PMID:22190489	pubmed	22190489	create date:2011/12/23 | first author:Ji N
Conformational properties of cardiolipin-bound cytochrome c.	/pubmed/22190488	Hanske J, Toffey JR, Morenz AM, Bonilla AJ, Schiavoni KH, Pletneva EV.	Proc Natl Acad Sci U S A. 2012 Jan 3;109(1):125-30. Epub 2011 Dec 21.	Proc Natl Acad Sci U S A. 2012	PubMed	citation	PMID:22190488	pubmed	22190488	create date:2011/12/23 | first author:Hanske J
Cellulose synthase interactive protein 1 (CSI1) links microtubules and cellulose synthase complexes.	/pubmed/22190487	Li S, Lei L, Somerville CR, Gu Y.	Proc Natl Acad Sci U S A. 2012 Jan 3;109(1):185-90. Epub 2011 Dec 21.	Proc Natl Acad Sci U S A. 2012	PubMed	citation	PMID:22190487	pubmed	22190487	create date:2011/12/23 | first author:Li S
The intestinal stem cell markers Bmi1 and Lgr5 identify two functionally distinct populations.	/pubmed/22190486	Yan KS, Chia LA, Li X, Ootani A, Su J, Lee JY, Su N, Luo Y, Heilshorn SC, Amieva MR, Sangiorgi E, Capecchi MR, Kuo CJ.	Proc Natl Acad Sci U S A. 2012 Jan 10;109(2):466-71. Epub 2011 Dec 21.	Proc Natl Acad Sci U S A. 2012	PubMed	citation	PMID:22190486	pubmed	22190486	create date:2011/12/23 | first author:Yan KS
Signal transducer and activator of transcription 3 (STAT3) and survivin induction by varicella-zoster virus promote replication and skin pathogenesis.	/pubmed/22190485	Sen N, Che X, Rajamani J, Zerboni L, Sung P, Ptacek J, Arvin AM.	Proc Natl Acad Sci U S A. 2012 Jan 10;109(2):600-5. Epub 2011 Dec 21.	Proc Natl Acad Sci U S A. 2012	PubMed	citation	PMID:22190485	pubmed	22190485	create date:2011/12/23 | first author:Sen N
DNA methyltransferase 3a limits the expression of interleukin-13 in T helper 2 cells and allergic airway inflammation.	/pubmed/22190484	Yu Q, Zhou B, Zhang Y, Nguyen ET, Du J, Glosson NL, Kaplan MH.	Proc Natl Acad Sci U S A. 2012 Jan 10;109(2):541-6. Epub 2011 Dec 21.	Proc Natl Acad Sci U S A. 2012	PubMed	citation	PMID:22190484	pubmed	22190484	create date:2011/12/23 | first author:Yu Q
Structural basis of coactivation of liver receptor homolog-1 by β-catenin.	/pubmed/22187462	Yumoto F, Nguyen P, Sablin EP, Baxter JD, Webb P, Fletterick RJ.	Proc Natl Acad Sci U S A. 2012 Jan 3;109(1):143-8. Epub 2011 Dec 20.	Proc Natl Acad Sci U S A. 2012	PubMed	citation	PMID:22187462	pubmed	22187462	create date:2011/12/22 | first author:Yumoto F
The proteasomal subunit Rpn6 is a molecular clamp holding the core and regulatory subcomplexes together.	/pubmed/22187461	Pathare GR, Nagy I, Bohn S, Unverdorben P, Hubert A, Körner R, Nickell S, Lasker K, Sali A, Tamura T, Nishioka T, Förster F, Baumeister W, Bracher A.	Proc Natl Acad Sci U S A. 2012 Jan 3;109(1):149-54. Epub 2011 Dec 20.	Proc Natl Acad Sci U S A. 2012	PubMed	citation	PMID:22187461	pubmed	22187461	create date:2011/12/22 | first author:Pathare GR
Role for B-cell adapter for PI3K (BCAP) as a signaling adapter linking Toll-like receptors (TLRs) to serine/threonine kinases PI3K/Akt.	/pubmed/22187460	Troutman TD, Hu W, Fulenchek S, Yamazaki T, Kurosaki T, Bazan JF, Pasare C.	Proc Natl Acad Sci U S A. 2012 Jan 3;109(1):273-8. Epub 2011 Dec 20.	Proc Natl Acad Sci U S A. 2012	PubMed	citation	PMID:22187460	pubmed	22187460	create date:2011/12/22 | first author:Troutman TD
Review of flow rate estimates of the Deepwater Horizon oil spill.	/pubmed/22187459	McNutt MK, Camilli R, Crone TJ, Guthrie GD, Hsieh PA, Ryerson TB, Savas O, Shaffer F.	Proc Natl Acad Sci U S A. 2011 Dec 20. [Epub ahead of print]	Proc Natl Acad Sci U S A. 2011	PubMed	citation	PMID:22187459	pubmed	22187459	create date:2011/12/22 | first author:McNutt MK
B-cell adaptor for PI3K (BCAP) negatively regulates Toll-like receptor signaling through activation of PI3K.	/pubmed/22187458	Ni M, MacFarlane AW 4th, Toft M, Lowell CA, Campbell KS, Hamerman JA.	Proc Natl Acad Sci U S A. 2012 Jan 3;109(1):267-72. Epub 2011 Dec 20.	Proc Natl Acad Sci U S A. 2012	PubMed	citation	PMID:22187458	pubmed	22187458	create date:2011/12/22 | first author:Ni M
Telomerase and retrotransposons: reverse transcriptases that shaped genomes.	/pubmed/22187457	Belfort M, Curcio MJ, Lue NF.	Proc Natl Acad Sci U S A. 2011 Dec 20;108(51):20304-10. No abstract available.	Proc Natl Acad Sci U S A. 2011	PubMed	citation	PMID:22187457	pubmed	22187457	create date:2011/12/22 | first author:Belfort M
QnAs with David Baltimore. Interview by Prashant Nair.	/pubmed/22187456	Baltimore D.	Proc Natl Acad Sci U S A. 2011 Dec 20;108(51):20299. No abstract available.	Proc Natl Acad Sci U S A. 2011	PubMed	citation	PMID:22187456	pubmed	22187456	create date:2011/12/22 | first author:Baltimore D
Gene order and chromosome dynamics coordinate spatiotemporal gene expression during the bacterial growth cycle.	/pubmed/22184251	Sobetzko P, Travers A, Muskhelishvili G.	Proc Natl Acad Sci U S A. 2012 Jan 10;109(2):E42-50. Epub 2011 Dec 19.	Proc Natl Acad Sci U S A. 2012	PubMed	citation	PMID:22184251	pubmed	22184251	create date:2011/12/21 | first author:Sobetzko P
Site-specific ubiquitination is required for relieving the transcription factor Miz1-mediated suppression on TNF-α-induced JNK activation and inflammation.	/pubmed/22184250	Liu J, Yan J, Jiang S, Wen J, Chen L, Zhao Y, Lin A.	Proc Natl Acad Sci U S A. 2012 Jan 3;109(1):191-6. Epub 2011 Dec 19.	Proc Natl Acad Sci U S A. 2012	PubMed	citation	PMID:22184250	pubmed	22184250	create date:2011/12/21 | first author:Liu J
Evolution of human-driven fire regimes in Africa.	/pubmed/22184249	Archibald S, Staver AC, Levin SA.	Proc Natl Acad Sci U S A. 2012 Jan 17;109(3):847-52. Epub 2011 Dec 19.	Proc Natl Acad Sci U S A. 2012	PubMed	citation	PMID:22184249	pubmed	22184249	create date:2011/12/21 | first author:Archibald S
Centromere-tethered Mps1 pombe homolog (Mph1) kinase is a sufficient marker for recruitment of the spindle checkpoint protein Bub1, but not Mad1.	/pubmed/22184248	Ito D, Saito Y, Matsumoto T.	Proc Natl Acad Sci U S A. 2012 Jan 3;109(1):209-14. Epub 2011 Dec 19.	Proc Natl Acad Sci U S A. 2012	PubMed	citation	PMID:22184248	pubmed	22184248	create date:2011/12/21 | first author:Ito D
The nuclear receptor REV-ERBα mediates circadian regulation of innate immunity through selective regulation of inflammatory cytokines.	/pubmed/22184247	Gibbs JE, Blaikley J, Beesley S, Matthews L, Simpson KD, Boyce SH, Farrow SN, Else KJ, Singh D, Ray DW, Loudon AS.	Proc Natl Acad Sci U S A. 2012 Jan 10;109(2):582-7. Epub 2011 Dec 19.	Proc Natl Acad Sci U S A. 2012	PubMed	citation	PMID:22184247	pubmed	22184247	create date:2011/12/21 | first author:Gibbs JE
Steric volume exclusion sets soluble protein concentrations in photoreceptor sensory cilia.	/pubmed/22184246	Najafi M, Maza NA, Calvert PD.	Proc Natl Acad Sci U S A. 2012 Jan 3;109(1):203-8. Epub 2011 Dec 19.	Proc Natl Acad Sci U S A. 2012	PubMed	citation	PMID:22184246	pubmed	22184246	create date:2011/12/21 | first author:Najafi M
Murine cytomegalovirus encodes a miR-27 inhibitor disguised as a target.	/pubmed/22184245	Libri V, Helwak A, Miesen P, Santhakumar D, Borger JG, Kudla G, Grey F, Tollervey D, Buck AH.	Proc Natl Acad Sci U S A. 2012 Jan 3;109(1):279-84. Epub 2011 Dec 19.	Proc Natl Acad Sci U S A. 2012	PubMed	citation	PMID:22184245	pubmed	22184245	create date:2011/12/21 | first author:Libri V
Metagenomic systems biology of the human gut microbiome reveals topological shifts associated with obesity and inflammatory bowel disease.	/pubmed/22184244	Greenblum S, Turnbaugh PJ, Borenstein E.	Proc Natl Acad Sci U S A. 2012 Jan 10;109(2):594-9. Epub 2011 Dec 19.	Proc Natl Acad Sci U S A. 2012	PubMed	citation	PMID:22184244	pubmed	22184244	create date:2011/12/21 | first author:Greenblum S
Critical role for protein kinase A in the acquisition of gregarious behavior in the desert locust.	/pubmed/22184243	Ott SR, Verlinden H, Rogers SM, Brighton CH, Quah PS, Vleugels RK, Verdonck R, Vanden Broeck J.	Proc Natl Acad Sci U S A. 2011 Dec 19. [Epub ahead of print]	Proc Natl Acad Sci U S A. 2011	PubMed	citation	PMID:22184243	pubmed	22184243	create date:2011/12/21 | first author:Ott SR
Social selection and peer influence in an online social network.	/pubmed/22184242	Lewis K, Gonzalez M, Kaufman J.	Proc Natl Acad Sci U S A. 2012 Jan 3;109(1):68-72. Epub 2011 Dec 19.	Proc Natl Acad Sci U S A. 2012	PubMed	citation	PMID:22184242	pubmed	22184242	create date:2011/12/21 | first author:Lewis K
Variation in cognitive functioning as a refined approach to comparing aging across countries.	/pubmed/22184241	Skirbekk V, Loichinger E, Weber D.	Proc Natl Acad Sci U S A. 2012 Jan 17;109(3):770-4. Epub 2011 Dec 19.	Proc Natl Acad Sci U S A. 2012	PubMed	citation	PMID:22184241	pubmed	22184241	create date:2011/12/21 | first author:Skirbekk V
DNA end processing by polynucleotide kinase/phosphatase.	/pubmed/22184240	Schellenberg MJ, Williams RS.	Proc Natl Acad Sci U S A. 2011 Dec 27;108(52):20855-6. Epub 2011 Dec 19. No abstract available.	Proc Natl Acad Sci U S A. 2011	PubMed	citation	PMID:22184240	pubmed	22184240	create date:2011/12/21 | first author:Schellenberg MJ
Checkpoint kinase 1 (Chk1)-short is a splice variant and endogenous inhibitor of Chk1 that regulates cell cycle and DNA damage checkpoints.	/pubmed/22184239	Pabla N, Bhatt K, Dong Z.	Proc Natl Acad Sci U S A. 2012 Jan 3;109(1):197-202. Epub 2011 Dec 19.	Proc Natl Acad Sci U S A. 2012	PubMed	citation	PMID:22184239	pubmed	22184239	create date:2011/12/21 | first author:Pabla N
Cultural diversification promotes rapid phenotypic evolution in Xavánte Indians.	/pubmed/22184238	Hünemeier T, Gómez-Valdés J, Ballesteros-Romero M, de Azevedo S, Martínez-Abadías N, Esparza M, Sjøvold T, Bonatto SL, Salzano FM, Bortolini MC, González-José R.	Proc Natl Acad Sci U S A. 2012 Jan 3;109(1):73-7. Epub 2011 Dec 19.	Proc Natl Acad Sci U S A. 2012	PubMed	citation	PMID:22184238	pubmed	22184238	create date:2011/12/21 | first author:Hünemeier T
Structural basis and evolution of redox regulation in plant adenosine-5'-phosphosulfate kinase.	/pubmed/22184237	Ravilious GE, Nguyen A, Francois JA, Jez JM.	Proc Natl Acad Sci U S A. 2012 Jan 3;109(1):309-14. Epub 2011 Dec 19.	Proc Natl Acad Sci U S A. 2012	PubMed	citation	PMID:22184237	pubmed	22184237	create date:2011/12/21 | first author:Ravilious GE
Genetic adaptation to captivity can occur in a single generation.	/pubmed/22184236	Christie MR, Marine ML, French RA, Blouin MS.	Proc Natl Acad Sci U S A. 2012 Jan 3;109(1):238-42. Epub 2011 Dec 19.	Proc Natl Acad Sci U S A. 2012	PubMed	citation	PMID:22184236	pubmed	22184236	create date:2011/12/21 | first author:Christie MR
Title	URL	Description	Details	ShortDetails	Resource	Type	Identifiers	Db	EntrezUID	Properties
Tripartite organization of centromeric chromatin in budding yeast.	/pubmed/22184235	Krassovsky K, Henikoff JG, Henikoff S.	Proc Natl Acad Sci U S A. 2012 Jan 3;109(1):243-8. Epub 2011 Dec 19.	Proc Natl Acad Sci U S A. 2012	PubMed	citation	PMID:22184235	pubmed	22184235	create date:2011/12/21 | first author:Krassovsky K
Deactivation of the Arabidopsis BRASSINOSTEROID INSENSITIVE 1 (BRI1) receptor kinase by autophosphorylation within the glycine-rich loop.	/pubmed/22184234	Oh MH, Wang X, Clouse SD, Huber SC.	Proc Natl Acad Sci U S A. 2012 Jan 3;109(1):327-32. Epub 2011 Dec 19.	Proc Natl Acad Sci U S A. 2012	PubMed	citation	PMID:22184234	pubmed	22184234	create date:2011/12/21 | first author:Oh MH
Activation in the neural network responsible for categorization and recognition reflects parameter changes.	/pubmed/22184233	Nosofsky RM, Little DR, James TW.	Proc Natl Acad Sci U S A. 2012 Jan 3;109(1):333-8. Epub 2011 Dec 19.	Proc Natl Acad Sci U S A. 2012	PubMed	citation	PMID:22184233	pubmed	22184233	create date:2011/12/21 | first author:Nosofsky RM
Unusual macrocyclic lactone sex pheromone of Parcoblatta lata, a primary food source of the endangered red-cockaded woodpecker.	/pubmed/22184232	Eliyahu D, Nojima S, Santangelo RG, Carpenter S, Webster FX, Kiemle DJ, Gemeno C, Leal WS, Schal C.	Proc Natl Acad Sci U S A. 2011 Dec 19. [Epub ahead of print]	Proc Natl Acad Sci U S A. 2011	PubMed	citation	PMID:22184232	pubmed	22184232	create date:2011/12/21 | first author:Eliyahu D
Mutations in the GW-repeat protein SUO reveal a developmental function for microRNA-mediated translational repression in Arabidopsis.	/pubmed/22184231	Yang L, Wu G, Poethig RS.	Proc Natl Acad Sci U S A. 2012 Jan 3;109(1):315-20. Epub 2011 Dec 19.	Proc Natl Acad Sci U S A. 2012	PubMed	citation	PMID:22184231	pubmed	22184231	create date:2011/12/21 | first author:Yang L
Homologous recombination in Nannochloropsis: a powerful tool in an industrially relevant alga.	/pubmed/22184230	Weeks DP.	Proc Natl Acad Sci U S A. 2011 Dec 27;108(52):20859-60. Epub 2011 Dec 19. No abstract available.	Proc Natl Acad Sci U S A. 2011	PubMed	citation	PMID:22184230	pubmed	22184230	create date:2011/12/21 | first author:Weeks DP
Explosive eruption of coal and basalt and the end-Permian mass extinction.	/pubmed/22184229	Ogden DE, Sleep NH.	Proc Natl Acad Sci U S A. 2012 Jan 3;109(1):59-62. Epub 2011 Dec 19.	Proc Natl Acad Sci U S A. 2012	PubMed	citation	PMID:22184229	pubmed	22184229	create date:2011/12/21 | first author:Ogden DE
Global risk of big earthquakes has not recently increased.	/pubmed/22184228	Shearer PM, Stark PB.	Proc Natl Acad Sci U S A. 2012 Jan 17;109(3):717-21. Epub 2011 Dec 19.	Proc Natl Acad Sci U S A. 2012	PubMed	citation	PMID:22184228	pubmed	22184228	create date:2011/12/21 | first author:Shearer PM
Discovery of competing anaerobic and aerobic pathways in umpolung amide synthesis allows for site-selective amide 18O-labeling.	/pubmed/22184227	Shackleford JP, Shen B, Johnston JN.	Proc Natl Acad Sci U S A. 2012 Jan 3;109(1):44-6. Epub 2011 Dec 19.	Proc Natl Acad Sci U S A. 2012	PubMed	citation	PMID:22184227	pubmed	22184227	create date:2011/12/21 | first author:Shackleford JP
Nature of curvature coupling of amphiphysin with membranes depends on its bound density.	/pubmed/22184226	Sorre B, Callan-Jones A, Manzi J, Goud B, Prost J, Bassereau P, Roux A.	Proc Natl Acad Sci U S A. 2012 Jan 3;109(1):173-8. Epub 2011 Dec 19.	Proc Natl Acad Sci U S A. 2012	PubMed	citation	PMID:22184226	pubmed	22184226	create date:2011/12/21 | first author:Sorre B
Safe storage and effective monitoring of CO2 in depleted gas fields.	/pubmed/22184225	Jenkins CR, Cook PJ, Ennis-King J, Undershultz J, Boreham C, Dance T, de Caritat P, Etheridge DM, Freifeld BM, Hortle A, Kirste D, Paterson L, Pevzner R, Schacht U, Sharma S, Stalker L, Urosevic M.	Proc Natl Acad Sci U S A. 2012 Jan 10;109(2):E35-41. Epub 2011 Dec 19.	Proc Natl Acad Sci U S A. 2012	PubMed	citation	PMID:22184225	pubmed	22184225	create date:2011/12/21 | first author:Jenkins CR
Identification of diverse modulators of central and peripheral circadian clocks by high-throughput chemical screening.	/pubmed/22184224	Chen Z, Yoo SH, Park YS, Kim KH, Wei S, Buhr E, Ye ZY, Pan HL, Takahashi JS.	Proc Natl Acad Sci U S A. 2012 Jan 3;109(1):101-6. Epub 2011 Dec 19.	Proc Natl Acad Sci U S A. 2012	PubMed	citation	PMID:22184224	pubmed	22184224	create date:2011/12/21 | first author:Chen Z
Heat shock protein 90's mechanochemical cycle is dominated by thermal fluctuations.	/pubmed/22184223	Ratzke C, Berkemeier F, Hugel T.	Proc Natl Acad Sci U S A. 2012 Jan 3;109(1):161-6. Epub 2011 Dec 19.	Proc Natl Acad Sci U S A. 2012	PubMed	citation	PMID:22184223	pubmed	22184223	create date:2011/12/21 | first author:Ratzke C
Evidence for formation of DNA repair centers and dose-response nonlinearity in human cells.	/pubmed/22184222	Neumaier T, Swenson J, Pham C, Polyzos A, Lo AT, Yang P, Dyball J, Asaithamby A, Chen DJ, Bissell MJ, Thalhammer S, Costes SV.	Proc Natl Acad Sci U S A. 2012 Jan 10;109(2):443-8. Epub 2011 Dec 19.	Proc Natl Acad Sci U S A. 2012	PubMed	citation	PMID:22184222	pubmed	22184222	create date:2011/12/21 | first author:Neumaier T
Constraints on continental crustal mass loss via chemical weathering using lithium and its isotopes.	/pubmed/22184221	Liu XM, Rudnick RL.	Proc Natl Acad Sci U S A. 2011 Dec 27;108(52):20873-80. Epub 2011 Dec 19.	Proc Natl Acad Sci U S A. 2011	PubMed	citation	PMID:22184221	pubmed	22184221	create date:2011/12/21 | first author:Liu XM
Label-free Raman observation of cytochrome c dynamics during apoptosis.	/pubmed/22184220	Okada M, Smith NI, Palonpon AF, Endo H, Kawata S, Sodeoka M, Fujita K.	Proc Natl Acad Sci U S A. 2012 Jan 3;109(1):28-32. Epub 2011 Dec 19.	Proc Natl Acad Sci U S A. 2012	PubMed	citation	PMID:22184220	pubmed	22184220	create date:2011/12/21 | first author:Okada M
Exploring one-state downhill protein folding in single molecules.	/pubmed/22184219	Liu J, Campos LA, Cerminara M, Wang X, Ramanathan R, English DS, Muñoz V.	Proc Natl Acad Sci U S A. 2012 Jan 3;109(1):179-84. Epub 2011 Dec 19.	Proc Natl Acad Sci U S A. 2012	PubMed	citation	PMID:22184219	pubmed	22184219	create date:2011/12/21 | first author:Liu J
Curvature-driven capillary migration and assembly of rod-like particles.	/pubmed/22184218	Cavallaro M Jr, Botto L, Lewandowski EP, Wang M, Stebe KJ.	Proc Natl Acad Sci U S A. 2011 Dec 27;108(52):20923-8. Epub 2011 Dec 19.	Proc Natl Acad Sci U S A. 2011	PubMed	citation	PMID:22184218	pubmed	22184218	create date:2011/12/21 | first author:Cavallaro M Jr
Activity-dependent modulation of endocytosis by calmodulin at a large central synapse.	/pubmed/22184217	Yao L, Sakaba T.	Proc Natl Acad Sci U S A. 2012 Jan 3;109(1):291-6. Epub 2011 Dec 19.	Proc Natl Acad Sci U S A. 2012	PubMed	citation	PMID:22184217	pubmed	22184217	create date:2011/12/21 | first author:Yao L
Collaborative learning in networks.	/pubmed/22184216	Mason W, Watts DJ.	Proc Natl Acad Sci U S A. 2012 Jan 17;109(3):764-9. Epub 2011 Dec 19.	Proc Natl Acad Sci U S A. 2012	PubMed	citation	PMID:22184216	pubmed	22184216	create date:2011/12/21 | first author:Mason W
Reconstruction of Arabidopsis metabolic network models accounting for subcellular compartmentalization and tissue-specificity.	/pubmed/22184215	Mintz-Oron S, Meir S, Malitsky S, Ruppin E, Aharoni A, Shlomi T.	Proc Natl Acad Sci U S A. 2012 Jan 3;109(1):339-44. Epub 2011 Dec 19.	Proc Natl Acad Sci U S A. 2012	PubMed	citation	PMID:22184215	pubmed	22184215	create date:2011/12/21 | first author:Mintz-Oron S
Depolarization induces a conformational change in the binding site region of the M2 muscarinic receptor.	/pubmed/22184214	Dekel N, Priest MF, Parnas H, Parnas I, Bezanilla F.	Proc Natl Acad Sci U S A. 2012 Jan 3;109(1):285-90. Epub 2011 Dec 19.	Proc Natl Acad Sci U S A. 2012	PubMed	citation	PMID:22184214	pubmed	22184214	create date:2011/12/21 | first author:Dekel N
Sucrose synthase activity in the sus1/sus2/sus3/sus4 Arabidopsis mutant is sufficient to support normal cellulose and starch production.	/pubmed/22184213	Baroja-Fernández E, Muñoz FJ, Li J, Bahaji A, Almagro G, Montero M, Etxeberria E, Hidalgo M, Sesma MT, Pozueta-Romero J.	Proc Natl Acad Sci U S A. 2012 Jan 3;109(1):321-6. Epub 2011 Dec 19.	Proc Natl Acad Sci U S A. 2012	PubMed	citation	PMID:22184213	pubmed	22184213	create date:2011/12/21 | first author:Baroja-Fernández E
Modularity of a carbon-fixing protein organelle.	/pubmed/22184212	Bonacci W, Teng PK, Afonso B, Niederholtmeyer H, Grob P, Silver PA, Savage DF.	Proc Natl Acad Sci U S A. 2012 Jan 10;109(2):478-83. Epub 2011 Dec 19.	Proc Natl Acad Sci U S A. 2012	PubMed	citation	PMID:22184212	pubmed	22184212	create date:2011/12/21 | first author:Bonacci W
Directing colloidal assembly at fluid interfaces.	/pubmed/22184211	Furst EM.	Proc Natl Acad Sci U S A. 2011 Dec 27;108(52):20853-4. Epub 2011 Dec 19. No abstract available.	Proc Natl Acad Sci U S A. 2011	PubMed	citation	PMID:22184211	pubmed	22184211	create date:2011/12/21 | first author:Furst EM
Decision versus compromise for animal groups in motion.	/pubmed/22184210	Leonard NE, Shen T, Nabet B, Scardovi L, Couzin ID, Levin SA.	Proc Natl Acad Sci U S A. 2012 Jan 3;109(1):227-32. Epub 2011 Dec 19.	Proc Natl Acad Sci U S A. 2012	PubMed	citation	PMID:22184210	pubmed	22184210	create date:2011/12/21 | first author:Leonard NE
Binary complex crystal structure of DNA polymerase β reveals multiple conformations of the templating 8-oxoguanine lesion.	/pubmed/22178760	Batra VK, Shock DD, Beard WA, McKenna CE, Wilson SH.	Proc Natl Acad Sci U S A. 2012 Jan 3;109(1):113-8. Epub 2011 Dec 16.	Proc Natl Acad Sci U S A. 2012	PubMed	citation	PMID:22178760	pubmed	22178760	create date:2011/12/20 | first author:Batra VK
Capture and imaging of a prehairpin fusion intermediate of the paramyxovirus PIV5.	/pubmed/22178759	Kim YH, Donald JE, Grigoryan G, Leser GP, Fadeev AY, Lamb RA, DeGrado WF.	Proc Natl Acad Sci U S A. 2011 Dec 27;108(52):20992-7. Epub 2011 Dec 16.	Proc Natl Acad Sci U S A. 2011	PubMed	citation	PMID:22178759	pubmed	22178759	create date:2011/12/20 | first author:Kim YH
Combinatorial reshaping of the Candida antarctica lipase A substrate pocket for enantioselectivity using an extremely condensed library.	/pubmed/22178758	Sandström AG, Wikmark Y, Engström K, Nyhlén J, Bäckvall JE.	Proc Natl Acad Sci U S A. 2012 Jan 3;109(1):78-83. Epub 2011 Dec 16.	Proc Natl Acad Sci U S A. 2012	PubMed	citation	PMID:22178758	pubmed	22178758	create date:2011/12/20 | first author:Sandström AG
Nitric oxide (NO) side of lymphatic flow and immune surveillance.	/pubmed/22178757	Schmid-Schönbein GW.	Proc Natl Acad Sci U S A. 2012 Jan 3;109(1):3-4. Epub 2011 Dec 16. No abstract available.	Proc Natl Acad Sci U S A. 2012	PubMed	citation	PMID:22178757	pubmed	22178757	create date:2011/12/20 | first author:Schmid-Schönbein GW
The receptor tyrosine kinase ErbB3 maintains the balance between luminal and basal breast epithelium.	/pubmed/22178756	Balko JM, Miller TW, Morrison MM, Hutchinson K, Young C, Rinehart C, Sánchez V, Jee D, Polyak K, Prat A, Perou CM, Arteaga CL, Cook RS.	Proc Natl Acad Sci U S A. 2012 Jan 3;109(1):221-6. Epub 2011 Dec 16.	Proc Natl Acad Sci U S A. 2012	PubMed	citation	PMID:22178756	pubmed	22178756	create date:2011/12/20 | first author:Balko JM
Correction for Ribas et al., Myeloid-specific estrogen receptor α deficiency impairs metabolic homeostasis and accelerates atherosclerotic lesion development.	/pubmed/22178755	[No authors listed]	Proc Natl Acad Sci U S A. 2012 Jan 10;109(2):645. Epub 2011 Dec 16. No abstract available.	Proc Natl Acad Sci U S A. 2012	PubMed	citation	PMID:22178755	pubmed	22178755	create date:2011/12/20
Skeletogenic phenotype of human Marfan embryonic stem cells faithfully phenocopied by patient-specific induced-pluripotent stem cells.	/pubmed/22178754	Quarto N, Leonard B, Li S, Marchand M, Anderson E, Behr B, Francke U, Reijo-Pera R, Chiao E, Longaker MT.	Proc Natl Acad Sci U S A. 2012 Jan 3;109(1):215-20. Epub 2011 Dec 16.	Proc Natl Acad Sci U S A. 2012	PubMed	citation	PMID:22178754	pubmed	22178754	create date:2011/12/20 | first author:Quarto N
Genome diversity in wild grasses under environmental stress.	/pubmed/22173638	Fitzgerald TL, Shapter FM, McDonald S, Waters DL, Chivers IH, Drenth A, Nevo E, Henry RJ.	Proc Natl Acad Sci U S A. 2011 Dec 27;108(52):21140-5. Epub 2011 Dec 15.	Proc Natl Acad Sci U S A. 2011	PubMed	citation	PMID:22173638	pubmed	22173638	create date:2011/12/17 | first author:Fitzgerald TL
Linking metabolism and cell cycle progression via the APC/CCdh1 and SCFβTrCP ubiquitin ligases.	/pubmed/22173637	Duan S, Pagano M.	Proc Natl Acad Sci U S A. 2011 Dec 27;108(52):20857-8. Epub 2011 Dec 15. No abstract available.	Proc Natl Acad Sci U S A. 2011	PubMed	citation	PMID:22173637	pubmed	22173637	create date:2011/12/17 | first author:Duan S
Candida albicans Dicer (CaDcr1) is required for efficient ribosomal and spliceosomal RNA maturation.	/pubmed/22173636	Bernstein DA, Vyas VK, Weinberg DE, Drinnenberg IA, Bartel DP, Fink GR.	Proc Natl Acad Sci U S A. 2012 Jan 10;109(2):523-8. Epub 2011 Dec 15.	Proc Natl Acad Sci U S A. 2012	PubMed	citation	PMID:22173636	pubmed	22173636	create date:2011/12/17 | first author:Bernstein DA
Profiling prostate cancer.	/pubmed/22173635	Nelson WG.	Proc Natl Acad Sci U S A. 2011 Dec 27;108(52):20861-2. Epub 2011 Dec 15. No abstract available.	Proc Natl Acad Sci U S A. 2011	PubMed	citation	PMID:22173635	pubmed	22173635	create date:2011/12/17 | first author:Nelson WG
Perforin activity at membranes leads to invaginations and vesicle formation.	/pubmed/22173634	Praper T, Sonnen AF, Kladnik A, Andrighetti AO, Viero G, Morris KJ, Volpi E, Lunelli L, Dalla Serra M, Froelich CJ, Gilbert RJ, Anderluh G.	Proc Natl Acad Sci U S A. 2011 Dec 27;108(52):21016-21. Epub 2011 Dec 15.	Proc Natl Acad Sci U S A. 2011	PubMed	citation	PMID:22173634	pubmed	22173634	create date:2011/12/17 | first author:Praper T
An impaired mitochondrial electron transport chain increases retention of the hypoxia imaging agent diacetylbis(4-methylthiosemicarbazonato)copperII.	/pubmed/22173633	Donnelly PS, Liddell JR, Lim S, Paterson BM, Cater MA, Savva MS, Mot AI, James JL, Trounce IA, White AR, Crouch PJ.	Proc Natl Acad Sci U S A. 2012 Jan 3;109(1):47-52. Epub 2011 Dec 15.	Proc Natl Acad Sci U S A. 2012	PubMed	citation	PMID:22173633	pubmed	22173633	create date:2011/12/17 | first author:Donnelly PS
Energetics of short hydrogen bonds in photoactive yellow protein.	/pubmed/22173632	Saito K, Ishikita H.	Proc Natl Acad Sci U S A. 2012 Jan 3;109(1):167-72. Epub 2011 Dec 15.	Proc Natl Acad Sci U S A. 2012	PubMed	citation	PMID:22173632	pubmed	22173632	create date:2011/12/17 | first author:Saito K
Correction for Chen et al., Tomosyn-dependent regulation of synaptic transmission is required for a late phase of associative odor memory.	/pubmed/22171013	[No authors listed]	Proc Natl Acad Sci U S A. 2012 Jan 10;109(2):645. Epub 2011 Dec 14. No abstract available.	Proc Natl Acad Sci U S A. 2012	PubMed	citation	PMID:22171013	pubmed	22171013	create date:2011/12/16
Immune recognition of tumor-associated mucin MUC1 is achieved by a fully synthetic aberrantly glycosylated MUC1 tripartite vaccine.	/pubmed/22171012	Lakshminarayanan V, Thompson P, Wolfert MA, Buskas T, Bradley JM, Pathangey LB, Madsen CS, Cohen PA, Gendler SJ, Boons GJ.	Proc Natl Acad Sci U S A. 2012 Jan 3;109(1):261-6. Epub 2011 Dec 14.	Proc Natl Acad Sci U S A. 2012	PubMed	citation	PMID:22171012	pubmed	22171012	create date:2011/12/16 | first author:Lakshminarayanan V
IκB kinase epsilon (IKK(epsilon)) regulates the balance between type I and type II interferon responses.	/pubmed/22171011	Ng SL, Friedman BA, Schmid S, Gertz J, Myers RM, Tenoever BR, Maniatis T.	Proc Natl Acad Sci U S A. 2011 Dec 27;108(52):21170-5. Epub 2011 Dec 14.	Proc Natl Acad Sci U S A. 2011	PubMed	citation	PMID:22171011	pubmed	22171011	create date:2011/12/16 | first author:Ng SL
Forkhead box transcription factor FoxC1 preserves corneal transparency by regulating vascular growth.	/pubmed/22171010	Seo S, Singh HP, Lacal PM, Sasman A, Fatima A, Liu T, Schultz KM, Losordo DW, Lehmann OJ, Kume T.	Proc Natl Acad Sci U S A. 2012 Feb 7;109(6):2015-20. Epub 2011 Dec 14.	Proc Natl Acad Sci U S A. 2012	PubMed	citation	PMID:22171010	pubmed	22171010	create date:2011/12/16 | first author:Seo S
Structure-based design of conformation- and sequence-specific antibodies against amyloid β.	/pubmed/22171009	Perchiacca JM, Ladiwala AR, Bhattacharya M, Tessier PM.	Proc Natl Acad Sci U S A. 2012 Jan 3;109(1):84-9. Epub 2011 Dec 14.	Proc Natl Acad Sci U S A. 2012	PubMed	citation	PMID:22171009	pubmed	22171009	create date:2011/12/16 | first author:Perchiacca JM
Genomic analysis, cytokine expression, and microRNA profiling reveal biomarkers of human dietary zinc depletion and homeostasis.	/pubmed/22171008	Ryu MS, Langkamp-Henken B, Chang SM, Shankar MN, Cousins RJ.	Proc Natl Acad Sci U S A. 2011 Dec 27;108(52):20970-5. Epub 2011 Dec 14.	Proc Natl Acad Sci U S A. 2011	PubMed	citation	PMID:22171008	pubmed	22171008	create date:2011/12/16 | first author:Ryu MS
Crystal structures of Drosophila N-cadherin ectodomain regions reveal a widely used class of Ca2+-free interdomain linkers.	/pubmed/22171007	Jin X, Walker MA, Felsövályi K, Vendome J, Bahna F, Mannepalli S, Cosmanescu F, Ahlsen G, Honig B, Shapiro L.	Proc Natl Acad Sci U S A. 2012 Jan 17;109(3):E127-34. Epub 2011 Dec 14.	Proc Natl Acad Sci U S A. 2012	PubMed	citation	PMID:22171007	pubmed	22171007	create date:2011/12/16 | first author:Jin X
Cooperative macromolecular device revealed by meta-analysis of static and time-resolved structures.	/pubmed/22171006	Ren Z, Srajer V, Knapp JE, Royer WE Jr.	Proc Natl Acad Sci U S A. 2012 Jan 3;109(1):107-12. Epub 2011 Dec 14.	Proc Natl Acad Sci U S A. 2012	PubMed	citation	PMID:22171006	pubmed	22171006	create date:2011/12/16 | first author:Ren Z
Photo-ribonucleotide reductase β2 by selective cysteine labeling with a radical phototrigger.	/pubmed/22171005	Pizano AA, Lutterman DA, Holder PG, Teets TS, Stubbe J, Nocera DG.	Proc Natl Acad Sci U S A. 2012 Jan 3;109(1):39-43. Epub 2011 Dec 14.	Proc Natl Acad Sci U S A. 2012	PubMed	citation	PMID:22171005	pubmed	22171005	create date:2011/12/16 | first author:Pizano AA
Structural basis for the phosphatase activity of polynucleotide kinase/phosphatase on single- and double-stranded DNA substrates.	/pubmed/22171004	Coquelle N, Havali-Shahriari Z, Bernstein N, Green R, Glover JN.	Proc Natl Acad Sci U S A. 2011 Dec 27;108(52):21022-7. Epub 2011 Dec 14.	Proc Natl Acad Sci U S A. 2011	PubMed	citation	PMID:22171004	pubmed	22171004	create date:2011/12/16 | first author:Coquelle N
Title	URL	Description	Details	ShortDetails	Resource	Type	Identifiers	Db	EntrezUID	Properties
Inscuteable and NuMA proteins bind competitively to Leu-Gly-Asn repeat-enriched protein (LGN) during asymmetric cell divisions.	/pubmed/22171003	Culurgioni S, Alfieri A, Pendolino V, Laddomada F, Mapelli M.	Proc Natl Acad Sci U S A. 2011 Dec 27;108(52):20998-1003. Epub 2011 Dec 14.	Proc Natl Acad Sci U S A. 2011	PubMed	citation	PMID:22171003	pubmed	22171003	create date:2011/12/16 | first author:Culurgioni S
Dextran hydrogel scaffolds enhance angiogenic responses and promote complete skin regeneration during burn wound healing.	/pubmed/22171002	Sun G, Zhang X, Shen YI, Sebastian R, Dickinson LE, Fox-Talbot K, Reinblatt M, Steenbergen C, Harmon JW, Gerecht S.	Proc Natl Acad Sci U S A. 2011 Dec 27;108(52):20976-81. Epub 2011 Dec 14.	Proc Natl Acad Sci U S A. 2011	PubMed	citation	PMID:22171002	pubmed	22171002	create date:2011/12/16 | first author:Sun G
Natural killer cell activation enhances immune pathology and promotes chronic infection by limiting CD8+ T-cell immunity.	/pubmed/22167808	Lang PA, Lang KS, Xu HC, Grusdat M, Parish IA, Recher M, Elford AR, Dhanji S, Shaabani N, Tran CW, Dissanayake D, Rahbar R, Ghazarian M, Brüstle A, Fine J, Chen P, Weaver CT, Klose C, Diefenbach A, Häussinger D, Carlyle JR, Kaech SM, et al.	Proc Natl Acad Sci U S A. 2012 Jan 24;109(4):1210-5. Epub 2011 Dec 13.	Proc Natl Acad Sci U S A. 2012	PubMed	citation	PMID:22167808	pubmed	22167808	create date:2011/12/15 | first author:Lang PA
The roles of hydraulic and carbon stress in a widespread climate-induced forest die-off.	/pubmed/22167807	Anderegg WR, Berry JA, Smith DD, Sperry JS, Anderegg LD, Field CB.	Proc Natl Acad Sci U S A. 2012 Jan 3;109(1):233-7. Epub 2011 Dec 13.	Proc Natl Acad Sci U S A. 2012	PubMed	citation	PMID:22167807	pubmed	22167807	create date:2011/12/15 | first author:Anderegg WR
Ligand-binding properties of a juvenile hormone receptor, Methoprene-tolerant.	/pubmed/22167806	Charles JP, Iwema T, Epa VC, Takaki K, Rynes J, Jindra M.	Proc Natl Acad Sci U S A. 2011 Dec 27;108(52):21128-33. Epub 2011 Dec 13.	Proc Natl Acad Sci U S A. 2011	PubMed	citation	PMID:22167806	pubmed	22167806	create date:2011/12/15 | first author:Charles JP
Bleaching/blinking assisted localization microscopy for superresolution imaging using standard fluorescent molecules.	/pubmed/22167805	Burnette DT, Sengupta P, Dai Y, Lippincott-Schwartz J, Kachar B.	Proc Natl Acad Sci U S A. 2011 Dec 27;108(52):21081-6. Epub 2011 Dec 13.	Proc Natl Acad Sci U S A. 2011	PubMed	citation	PMID:22167805	pubmed	22167805	create date:2011/12/15 | first author:Burnette DT
Microglia activation triggers astrocyte-mediated modulation of excitatory neurotransmission.	/pubmed/22167804	Pascual O, Ben Achour S, Rostaing P, Triller A, Bessis A.	Proc Natl Acad Sci U S A. 2012 Jan 24;109(4):E197-205. Epub 2011 Dec 13.	Proc Natl Acad Sci U S A. 2012	PubMed	citation	PMID:22167804	pubmed	22167804	create date:2011/12/15 | first author:Pascual O
An inhibitory C-terminal region dictates the specificity of A-adding enzymes.	/pubmed/22167803	Tretbar S, Neuenfeldt A, Betat H, Mörl M.	Proc Natl Acad Sci U S A. 2011 Dec 27;108(52):21040-5. Epub 2011 Dec 13.	Proc Natl Acad Sci U S A. 2011	PubMed	citation	PMID:22167803	pubmed	22167803	create date:2011/12/15 | first author:Tretbar S
Computing global structural balance in large-scale signed social networks.	/pubmed/22167802	Facchetti G, Iacono G, Altafini C.	Proc Natl Acad Sci U S A. 2011 Dec 27;108(52):20953-8. Epub 2011 Dec 13.	Proc Natl Acad Sci U S A. 2011	PubMed	citation	PMID:22167802	pubmed	22167802	create date:2011/12/15 | first author:Facchetti G
Protein dynamical transition at 110 K.	/pubmed/22167801	Kim CU, Tate MW, Gruner SM.	Proc Natl Acad Sci U S A. 2011 Dec 27;108(52):20897-901. Epub 2011 Dec 13.	Proc Natl Acad Sci U S A. 2011	PubMed	citation	PMID:22167801	pubmed	22167801	create date:2011/12/15 | first author:Kim CU
Structures of RNA 3'-phosphate cyclase bound to ATP reveal the mechanism of nucleotidyl transfer and metal-assisted catalysis.	/pubmed/22167800	Chakravarty AK, Smith P, Shuman S.	Proc Natl Acad Sci U S A. 2011 Dec 27;108(52):21034-9. Epub 2011 Dec 13.	Proc Natl Acad Sci U S A. 2011	PubMed	citation	PMID:22167800	pubmed	22167800	create date:2011/12/15 | first author:Chakravarty AK
Estimating oil concentration and flow rate with calibrated vessel-mounted acoustic echo sounders.	/pubmed/22167799	Weber TC, De Robertis A, Greenaway SF, Smith S, Mayer L, Rice G.	Proc Natl Acad Sci U S A. 2011 Dec 13. [Epub ahead of print]	Proc Natl Acad Sci U S A. 2011	PubMed	citation	PMID:22167799	pubmed	22167799	create date:2011/12/15 | first author:Weber TC
Direct evidence of quantum transport in photosynthetic light-harvesting complexes.	/pubmed/22167798	Panitchayangkoon G, Voronine DV, Abramavicius D, Caram JR, Lewis NH, Mukamel S, Engel GS.	Proc Natl Acad Sci U S A. 2011 Dec 27;108(52):20908-12. Epub 2011 Dec 13.	Proc Natl Acad Sci U S A. 2011	PubMed	citation	PMID:22167798	pubmed	22167798	create date:2011/12/15 | first author:Panitchayangkoon G
Control of glucose homeostasis and insulin sensitivity by the Let-7 family of microRNAs.	/pubmed/22160727	Frost RJ, Olson EN.	Proc Natl Acad Sci U S A. 2011 Dec 27;108(52):21075-80. Epub 2011 Dec 12.	Proc Natl Acad Sci U S A. 2011	PubMed	citation	PMID:22160727	pubmed	22160727	create date:2011/12/14 | first author:Frost RJ
Resilience and stability in bird guilds across tropical countryside.	/pubmed/22160726	Karp DS, Ziv G, Zook J, Ehrlich PR, Daily GC.	Proc Natl Acad Sci U S A. 2011 Dec 27;108(52):21134-9. Epub 2011 Dec 12.	Proc Natl Acad Sci U S A. 2011	PubMed	citation	PMID:22160726	pubmed	22160726	create date:2011/12/14 | first author:Karp DS
Low-affinity cation transporter (OsLCT1) regulates cadmium transport into rice grains.	/pubmed/22160725	Uraguchi S, Kamiya T, Sakamoto T, Kasai K, Sato Y, Nagamura Y, Yoshida A, Kyozuka J, Ishikawa S, Fujiwara T.	Proc Natl Acad Sci U S A. 2011 Dec 27;108(52):20959-64. Epub 2011 Dec 12.	Proc Natl Acad Sci U S A. 2011	PubMed	citation	PMID:22160725	pubmed	22160725	create date:2011/12/14 | first author:Uraguchi S
Antigen-specific CD4 T-cell help rescues exhausted CD8 T cells during chronic viral infection.	/pubmed/22160724	Aubert RD, Kamphorst AO, Sarkar S, Vezys V, Ha SJ, Barber DL, Ye L, Sharpe AH, Freeman GJ, Ahmed R.	Proc Natl Acad Sci U S A. 2011 Dec 27;108(52):21182-7. Epub 2011 Dec 12.	Proc Natl Acad Sci U S A. 2011	PubMed	citation	PMID:22160724	pubmed	22160724	create date:2011/12/14 | first author:Aubert RD
Human monocytes are severely impaired in base and DNA double-strand break repair that renders them vulnerable to oxidative stress.	/pubmed/22160723	Bauer M, Goldstein M, Christmann M, Becker H, Heylmann D, Kaina B.	Proc Natl Acad Sci U S A. 2011 Dec 27;108(52):21105-10. Epub 2011 Dec 12.	Proc Natl Acad Sci U S A. 2011	PubMed	citation	PMID:22160723	pubmed	22160723	create date:2011/12/14 | first author:Bauer M
Neurite outgrowth inhibitor Nogo-A establishes spatial segregation and extent of oligodendrocyte myelination.	/pubmed/22160722	Chong SY, Rosenberg SS, Fancy SP, Zhao C, Shen YA, Hahn AT, McGee AW, Xu X, Zheng B, Zhang LI, Rowitch DH, Franklin RJ, Lu QR, Chan JR.	Proc Natl Acad Sci U S A. 2012 Jan 24;109(4):1299-304. Epub 2011 Dec 12.	Proc Natl Acad Sci U S A. 2012	PubMed	citation	PMID:22160722	pubmed	22160722	create date:2011/12/14 | first author:Chong SY
Experience-dependent regulation of CaMKII activity within single visual cortex synapses in vivo.	/pubmed/22160721	Mower AF, Kwok S, Yu H, Majewska AK, Okamoto K, Hayashi Y, Sur M.	Proc Natl Acad Sci U S A. 2011 Dec 27;108(52):21241-6. Epub 2011 Dec 12.	Proc Natl Acad Sci U S A. 2011	PubMed	citation	PMID:22160721	pubmed	22160721	create date:2011/12/14 | first author:Mower AF
Dysregulation of Kruppel-like factor 4 during brain development leads to hydrocephalus in mice.	/pubmed/22160720	Qin S, Liu M, Niu W, Zhang CL.	Proc Natl Acad Sci U S A. 2011 Dec 27;108(52):21117-21. Epub 2011 Dec 12.	Proc Natl Acad Sci U S A. 2011	PubMed	citation	PMID:22160720	pubmed	22160720	create date:2011/12/14 | first author:Qin S
Reverse signaling through the costimulatory ligand CD137L in epithelial cells is essential for natural killer cell-mediated acute tissue inflammation.	/pubmed/22160719	Kim HJ, Lee JS, Kim JD, Cha HJ, Kim A, Lee SK, Lee SC, Kwon BS, Mittler RS, Cho HR, Kwon B.	Proc Natl Acad Sci U S A. 2012 Jan 3;109(1):E13-22. Epub 2011 Dec 12.	Proc Natl Acad Sci U S A. 2012	PubMed	citation	PMID:22160719	pubmed	22160719	create date:2011/12/14 | first author:Kim HJ
Geoengineering: the good, the MAD, and the sensible.	/pubmed/22160718	Schellnhuber HJ.	Proc Natl Acad Sci U S A. 2011 Dec 20;108(51):20277-8. Epub 2011 Dec 12. No abstract available.	Proc Natl Acad Sci U S A. 2011	PubMed	citation	PMID:22160718	pubmed	22160718	create date:2011/12/14 | first author:Schellnhuber HJ
QnAs with John A. Rogers.	/pubmed/22160717	Nair P.	Proc Natl Acad Sci U S A. 2012 Jan 10;109(2):369. Epub 2011 Dec 12. No abstract available.	Proc Natl Acad Sci U S A. 2012	PubMed	citation	PMID:22160717	pubmed	22160717	create date:2011/12/14 | first author:Nair P
Membrane protein complexes catalyze both 4- and 3-hydroxylation of cinnamic acid derivatives in monolignol biosynthesis.	/pubmed/22160716	Chen HC, Li Q, Shuford CM, Liu J, Muddiman DC, Sederoff RR, Chiang VL.	Proc Natl Acad Sci U S A. 2011 Dec 27;108(52):21253-8. Epub 2011 Dec 12.	Proc Natl Acad Sci U S A. 2011	PubMed	citation	PMID:22160716	pubmed	22160716	create date:2011/12/14 | first author:Chen HC
Histone deacetylase inhibitors prevent the degradation and restore the activity of glucocerebrosidase in Gaucher disease.	/pubmed/22160715	Lu J, Yang C, Chen M, Ye DY, Lonser RR, Brady RO, Zhuang Z.	Proc Natl Acad Sci U S A. 2011 Dec 27;108(52):21200-5. Epub 2011 Dec 12.	Proc Natl Acad Sci U S A. 2011	PubMed	citation	PMID:22160715	pubmed	22160715	create date:2011/12/14 | first author:Lu J
Structural basis for gating charge movement in the voltage sensor of a sodium channel.	/pubmed/22160714	Yarov-Yarovoy V, Decaen PG, Westenbroek RE, Pan CY, Scheuer T, Baker D, Catterall WA.	Proc Natl Acad Sci U S A. 2012 Jan 10;109(2):E93-E102. Epub 2011 Dec 12.	Proc Natl Acad Sci U S A. 2012	PubMed	citation	PMID:22160714	pubmed	22160714	create date:2011/12/14 | first author:Yarov-Yarovoy V
Rapid experience-dependent plasticity of synapse function and structure in ferret visual cortex in vivo.	/pubmed/22160713	Yu H, Majewska AK, Sur M.	Proc Natl Acad Sci U S A. 2011 Dec 27;108(52):21235-40. Epub 2011 Dec 12.	Proc Natl Acad Sci U S A. 2011	PubMed	citation	PMID:22160713	pubmed	22160713	create date:2011/12/14 | first author:Yu H
Retraction for Dougan et al., Solvent molecules bridge the mechanical unfolding transition state of a protein.	/pubmed/22160712	[No authors listed]	Proc Natl Acad Sci U S A. 2011 Dec 20;108(51):20850. Epub 2011 Dec 12. No abstract available.	Proc Natl Acad Sci U S A. 2011	PubMed	citation	PMID:22160712	pubmed	22160712	create date:2011/12/14
Carbon and sulfur back flux during anaerobic microbial oxidation of methane and coupled sulfate reduction.	/pubmed/22160711	Holler T, Wegener G, Niemann H, Deusner C, Ferdelman TG, Boetius A, Brunner B, Widdel F.	Proc Natl Acad Sci U S A. 2011 Dec 27;108(52):E1484-90. Epub 2011 Dec 12.	Proc Natl Acad Sci U S A. 2011	PubMed	citation	PMID:22160711	pubmed	22160711	create date:2011/12/14 | first author:Holler T
Retraction for Dougan et al., Probing osmolyte participation in the unfolding transition state of a protein.	/pubmed/22160710	[No authors listed]	Proc Natl Acad Sci U S A. 2011 Dec 20;108(51):20850. Epub 2011 Dec 12. No abstract available.	Proc Natl Acad Sci U S A. 2011	PubMed	citation	PMID:22160710	pubmed	22160710	create date:2011/12/14
Parallel up-regulation of the profilin gene family following independent domestication of diploid and allopolyploid cotton (Gossypium).	/pubmed/22160709	Bao Y, Hu G, Flagel LE, Salmon A, Bezanilla M, Paterson AH, Wang Z, Wendel JF.	Proc Natl Acad Sci U S A. 2011 Dec 27;108(52):21152-7. Epub 2011 Dec 12.	Proc Natl Acad Sci U S A. 2011	PubMed	citation	PMID:22160709	pubmed	22160709	create date:2011/12/14 | first author:Bao Y
Transcranial magnetic stimulation modulates the brain's intrinsic activity in a frequency-dependent manner.	/pubmed/22160708	Eldaief MC, Halko MA, Buckner RL, Pascual-Leone A.	Proc Natl Acad Sci U S A. 2011 Dec 27;108(52):21229-34. Epub 2011 Dec 12.	Proc Natl Acad Sci U S A. 2011	PubMed	citation	PMID:22160708	pubmed	22160708	create date:2011/12/14 | first author:Eldaief MC
Drosophila Piwi functions downstream of piRNA production mediating a chromatin-based transposon silencing mechanism in female germ line.	/pubmed/22160707	Wang SH, Elgin SC.	Proc Natl Acad Sci U S A. 2011 Dec 27;108(52):21164-9. Epub 2011 Dec 12.	Proc Natl Acad Sci U S A. 2011	PubMed	citation	PMID:22160707	pubmed	22160707	create date:2011/12/14 | first author:Wang SH
microRNA-34a regulates neurite outgrowth, spinal morphology, and function.	/pubmed/22160706	Agostini M, Tucci P, Steinert JR, Shalom-Feuerstein R, Rouleau M, Aberdam D, Forsythe ID, Young KW, Ventura A, Concepcion CP, Han YC, Candi E, Knight RA, Mak TW, Melino G.	Proc Natl Acad Sci U S A. 2011 Dec 27;108(52):21099-104. Epub 2011 Dec 12.	Proc Natl Acad Sci U S A. 2011	PubMed	citation	PMID:22160706	pubmed	22160706	create date:2011/12/14 | first author:Agostini M
Variable motif utilization in homeotic selector (Hox)-cofactor complex formation controls specificity.	/pubmed/22160705	Lelli KM, Noro B, Mann RS.	Proc Natl Acad Sci U S A. 2011 Dec 27;108(52):21122-7. Epub 2011 Dec 12.	Proc Natl Acad Sci U S A. 2011	PubMed	citation	PMID:22160705	pubmed	22160705	create date:2011/12/14 | first author:Lelli KM
Spontaneous generation of anchorless prions in transgenic mice.	/pubmed/22160704	Stöhr J, Watts JC, Legname G, Oehler A, Lemus A, Nguyen HO, Sussman J, Wille H, DeArmond SJ, Prusiner SB, Giles K.	Proc Natl Acad Sci U S A. 2011 Dec 27;108(52):21223-8. Epub 2011 Dec 12.	Proc Natl Acad Sci U S A. 2011	PubMed	citation	PMID:22160704	pubmed	22160704	create date:2011/12/14 | first author:Stöhr J
Retinoblastoma (Rb) regulates laminar dendritic arbor reorganization in retinal horizontal neurons.	/pubmed/22160703	Martins RA, Davis D, Kerekes R, Zhang J, Bayazitov IT, Hiler D, Karakaya M, Frase S, Gleason S, Zakharenko SS, Johnson DA, Dyer MA.	Proc Natl Acad Sci U S A. 2011 Dec 27;108(52):21111-6. Epub 2011 Dec 12.	Proc Natl Acad Sci U S A. 2011	PubMed	citation	PMID:22160703	pubmed	22160703	create date:2011/12/14 | first author:Martins RA
Hunter-gatherers and other primates as prey, predators, and competitors of snakes.	/pubmed/22160702	Headland TN, Greene HW.	Proc Natl Acad Sci U S A. 2011 Dec 27;108(52):E1470-4. Epub 2011 Dec 12.	Proc Natl Acad Sci U S A. 2011	PubMed	citation	PMID:22160702	pubmed	22160702	create date:2011/12/14 | first author:Headland TN
Structural basis for basal activity and autoactivation of abscisic acid (ABA) signaling SnRK2 kinases.	/pubmed/22160701	Ng LM, Soon FF, Zhou XE, West GM, Kovach A, Suino-Powell KM, Chalmers MJ, Li J, Yong EL, Zhu JK, Griffin PR, Melcher K, Xu HE.	Proc Natl Acad Sci U S A. 2011 Dec 27;108(52):21259-64. Epub 2011 Dec 12.	Proc Natl Acad Sci U S A. 2011	PubMed	citation	PMID:22160701	pubmed	22160701	create date:2011/12/14 | first author:Ng LM
Specific neural substrate linking respiration to locomotion.	/pubmed/22160700	Gariépy JF, Missaghi K, Chevallier S, Chartré S, Robert M, Auclair F, Lund JP, Dubuc R.	Proc Natl Acad Sci U S A. 2012 Jan 10;109(2):E84-92. Epub 2011 Dec 12.	Proc Natl Acad Sci U S A. 2012	PubMed	citation	PMID:22160700	pubmed	22160700	create date:2011/12/14 | first author:Gariépy JF
High-throughput VDJ sequencing for quantification of minimal residual disease in chronic lymphocytic leukemia and immune reconstitution assessment.	/pubmed/22160699	Logan AC, Gao H, Wang C, Sahaf B, Jones CD, Marshall EL, Buño I, Armstrong R, Fire AZ, Weinberg KI, Mindrinos M, Zehnder JL, Boyd SD, Xiao W, Davis RW, Miklos DB.	Proc Natl Acad Sci U S A. 2011 Dec 27;108(52):21194-9. Epub 2011 Dec 12.	Proc Natl Acad Sci U S A. 2011	PubMed	citation	PMID:22160699	pubmed	22160699	create date:2011/12/14 | first author:Logan AC
Mature clustered, regularly interspaced, short palindromic repeats RNA (crRNA) length is measured by a ruler mechanism anchored at the precursor processing site.	/pubmed/22160698	Hatoum-Aslan A, Maniv I, Marraffini LA.	Proc Natl Acad Sci U S A. 2011 Dec 27;108(52):21218-22. Epub 2011 Dec 12.	Proc Natl Acad Sci U S A. 2011	PubMed	citation	PMID:22160698	pubmed	22160698	create date:2011/12/14 | first author:Hatoum-Aslan A
Structural and energetic evidence for highly peptide-specific tumor antigen targeting via allo-MHC restriction.	/pubmed/22160697	Simpson AA, Mohammed F, Salim M, Tranter A, Rickinson AB, Stauss HJ, Moss PA, Steven NM, Willcox BE.	Proc Natl Acad Sci U S A. 2011 Dec 27;108(52):21176-81. Epub 2011 Dec 12.	Proc Natl Acad Sci U S A. 2011	PubMed	citation	PMID:22160697	pubmed	22160697	create date:2011/12/14 | first author:Simpson AA
The mirror game as a paradigm for studying the dynamics of two people improvising motion together.	/pubmed/22160696	Noy L, Dekel E, Alon U.	Proc Natl Acad Sci U S A. 2011 Dec 27;108(52):20947-52. Epub 2011 Dec 12.	Proc Natl Acad Sci U S A. 2011	PubMed	citation	PMID:22160696	pubmed	22160696	create date:2011/12/14 | first author:Noy L
Whole-body deletion of LPS-induced TNF-α factor (LITAF) markedly improves experimental endotoxic shock and inflammatory arthritis.	/pubmed/22160695	Merrill JC, You J, Constable C, Leeman SE, Amar S.	Proc Natl Acad Sci U S A. 2011 Dec 27;108(52):21247-52. Epub 2011 Dec 12.	Proc Natl Acad Sci U S A. 2011	PubMed	citation	PMID:22160695	pubmed	22160695	create date:2011/12/14 | first author:Merrill JC
Avoidance of overheating and selection for both hair loss and bipedality in hominins.	/pubmed/22160694	Ruxton GD, Wilkinson DM.	Proc Natl Acad Sci U S A. 2011 Dec 27;108(52):20965-9. Epub 2011 Dec 12.	Proc Natl Acad Sci U S A. 2011	PubMed	citation	PMID:22160694	pubmed	22160694	create date:2011/12/14 | first author:Ruxton GD
Imaging dynamic insulin release using a fluorescent zinc indicator for monitoring induced exocytotic release (ZIMIR).	/pubmed/22160693	Li D, Chen S, Bellomo EA, Tarasov AI, Kaut C, Rutter GA, Li WH.	Proc Natl Acad Sci U S A. 2011 Dec 27;108(52):21063-8. Epub 2011 Dec 12.	Proc Natl Acad Sci U S A. 2011	PubMed	citation	PMID:22160693	pubmed	22160693	create date:2011/12/14 | first author:Li D
Polyfunctional responses by human T cells result from sequential release of cytokines.	/pubmed/22160692	Han Q, Bagheri N, Bradshaw EM, Hafler DA, Lauffenburger DA, Love JC.	Proc Natl Acad Sci U S A. 2012 Jan 31;109(5):1607-12. Epub 2011 Dec 12.	Proc Natl Acad Sci U S A. 2012	PubMed	citation	PMID:22160692	pubmed	22160692	create date:2011/12/14 | first author:Han Q
Systematic control of protein interactions for systems biology.	/pubmed/22160691	Bhardwaj N, Clarke D, Gerstein M.	Proc Natl Acad Sci U S A. 2011 Dec 20;108(51):20279-80. Epub 2011 Dec 12. No abstract available.	Proc Natl Acad Sci U S A. 2011	PubMed	citation	PMID:22160691	pubmed	22160691	create date:2011/12/14 | first author:Bhardwaj N
Title	URL	Description	Details	ShortDetails	Resource	Type	Identifiers	Db	EntrezUID	Properties
Antagonistic gene transcripts regulate adaptation to new growth environments.	/pubmed/22160690	Baumgartner BL, Bennett MR, Ferry M, Johnson TL, Tsimring LS, Hasty J.	Proc Natl Acad Sci U S A. 2011 Dec 27;108(52):21087-92. Epub 2011 Dec 12.	Proc Natl Acad Sci U S A. 2011	PubMed	citation	PMID:22160690	pubmed	22160690	create date:2011/12/14 | first author:Baumgartner BL
High salt and DNA double-strand breaks.	/pubmed/22160689	Redon CE, Bonner WM.	Proc Natl Acad Sci U S A. 2011 Dec 20;108(51):20281-2. Epub 2011 Dec 12. No abstract available.	Proc Natl Acad Sci U S A. 2011	PubMed	citation	PMID:22160689	pubmed	22160689	create date:2011/12/14 | first author:Redon CE
Behavioral evidence for the evolution of walking and bounding before terrestriality in sarcopterygian fishes.	/pubmed/22160688	King HM, Shubin NH, Coates MI, Hale ME.	Proc Natl Acad Sci U S A. 2011 Dec 27;108(52):21146-51. Epub 2011 Dec 12.	Proc Natl Acad Sci U S A. 2011	PubMed	citation	PMID:22160688	pubmed	22160688	create date:2011/12/14 | first author:King HM
Neuronal differentiation by TAp73 is mediated by microRNA-34a regulation of synaptic protein targets.	/pubmed/22160687	Agostini M, Tucci P, Killick R, Candi E, Sayan BS, Rivetti di Val Cervo P, Nicotera P, McKeon F, Knight RA, Mak TW, Melino G.	Proc Natl Acad Sci U S A. 2011 Dec 27;108(52):21093-8. Epub 2011 Dec 12.	Proc Natl Acad Sci U S A. 2011	PubMed	citation	PMID:22160687	pubmed	22160687	create date:2011/12/14 | first author:Agostini M
Inhibition of eye blinking reveals subjective perceptions of stimulus salience.	/pubmed/22160686	Shultz S, Klin A, Jones W.	Proc Natl Acad Sci U S A. 2011 Dec 27;108(52):21270-5. Epub 2011 Dec 12.	Proc Natl Acad Sci U S A. 2011	PubMed	citation	PMID:22160686	pubmed	22160686	create date:2011/12/14 | first author:Shultz S
Cooperative assembly and dynamic disassembly of MDA5 filaments for viral dsRNA recognition.	/pubmed/22160685	Peisley A, Lin C, Wu B, Orme-Johnson M, Liu M, Walz T, Hur S.	Proc Natl Acad Sci U S A. 2011 Dec 27;108(52):21010-5. Epub 2011 Dec 12.	Proc Natl Acad Sci U S A. 2011	PubMed	citation	PMID:22160685	pubmed	22160685	create date:2011/12/14 | first author:Peisley A
A macrocyclic HCV NS3/4A protease inhibitor interacts with protease and helicase residues in the complex with its full-length target.	/pubmed/22160684	Schiering N, D'Arcy A, Villard F, Simic O, Kamke M, Monnet G, Hassiepen U, Svergun DI, Pulfer R, Eder J, Raman P, Bodendorf U.	Proc Natl Acad Sci U S A. 2011 Dec 27;108(52):21052-6. Epub 2011 Dec 12.	Proc Natl Acad Sci U S A. 2011	PubMed	citation	PMID:22160684	pubmed	22160684	create date:2011/12/14 | first author:Schiering N
Nonlinear structured-illumination microscopy with a photoswitchable protein reveals cellular structures at 50-nm resolution.	/pubmed/22160683	Rego EH, Shao L, Macklin JJ, Winoto L, Johansson GA, Kamps-Hughes N, Davidson MW, Gustafsson MG.	Proc Natl Acad Sci U S A. 2012 Jan 17;109(3):E135-43. Epub 2011 Dec 12.	Proc Natl Acad Sci U S A. 2012	PubMed	citation	PMID:22160683	pubmed	22160683	create date:2011/12/14 | first author:Rego EH
Experimental free energy surfaces reveal the mechanisms of maintenance of protein solubility.	/pubmed/22160682	De Simone A, Dhulesia A, Soldi G, Vendruscolo M, Hsu ST, Chiti F, Dobson CM.	Proc Natl Acad Sci U S A. 2011 Dec 27;108(52):21057-62. Epub 2011 Dec 12.	Proc Natl Acad Sci U S A. 2011	PubMed	citation	PMID:22160682	pubmed	22160682	create date:2011/12/14 | first author:De Simone A
Proton-coupled electron transfer at modified electrodes by multiple pathways.	/pubmed/22160681	Chen Z, Vannucci AK, Concepcion JJ, Jurss JW, Meyer TJ.	Proc Natl Acad Sci U S A. 2011 Dec 27;108(52):E1461-9. Epub 2011 Dec 12.	Proc Natl Acad Sci U S A. 2011	PubMed	citation	PMID:22160681	pubmed	22160681	create date:2011/12/14 | first author:Chen Z
Conformational plasticity of glycogenin and its maltosaccharide substrate during glycogen biogenesis.	/pubmed/22160680	Chaikuad A, Froese DS, Berridge G, von Delft F, Oppermann U, Yue WW.	Proc Natl Acad Sci U S A. 2011 Dec 27;108(52):21028-33. Epub 2011 Dec 12.	Proc Natl Acad Sci U S A. 2011	PubMed	citation	PMID:22160680	pubmed	22160680	create date:2011/12/14 | first author:Chaikuad A
Solar hydrogen-producing bionanodevice outperforms natural photosynthesis.	/pubmed/22160679	Lubner CE, Applegate AM, Knörzer P, Ganago A, Bryant DA, Happe T, Golbeck JH.	Proc Natl Acad Sci U S A. 2011 Dec 27;108(52):20988-91. Epub 2011 Dec 12.	Proc Natl Acad Sci U S A. 2011	PubMed	citation	PMID:22160679	pubmed	22160679	create date:2011/12/14 | first author:Lubner CE
Role of structurally and magnetically modified nanoclusters in colossal magnetoresistance.	/pubmed/22160678	Tao J, Niebieskikwiat D, Jie Q, Schofield MA, Wu L, Li Q, Zhu Y.	Proc Natl Acad Sci U S A. 2011 Dec 27;108(52):20941-6. Epub 2011 Dec 12.	Proc Natl Acad Sci U S A. 2011	PubMed	citation	PMID:22160678	pubmed	22160678	create date:2011/12/14 | first author:Tao J
Ultrahydrous stishovite from high-pressure hydrothermal treatment of SiO2.	/pubmed/22160677	Spektor K, Nylen J, Stoyanov E, Navrotsky A, Hervig RL, Leinenweber K, Holland GP, Häussermann U.	Proc Natl Acad Sci U S A. 2011 Dec 27;108(52):20918-22. Epub 2011 Dec 12.	Proc Natl Acad Sci U S A. 2011	PubMed	citation	PMID:22160677	pubmed	22160677	create date:2011/12/14 | first author:Spektor K
Cumulative impacts of mountaintop mining on an Appalachian watershed.	/pubmed/22160676	Lindberg TT, Bernhardt ES, Bier R, Helton AM, Merola RB, Vengosh A, Di Giulio RT.	Proc Natl Acad Sci U S A. 2011 Dec 27;108(52):20929-34. Epub 2011 Dec 12.	Proc Natl Acad Sci U S A. 2011	PubMed	citation	PMID:22160676	pubmed	22160676	create date:2011/12/14 | first author:Lindberg TT
Chemoresponsive alternating supramolecular copolymers created from heterocomplementary calix[4]pyrroles.	/pubmed/22160675	Park JS, Yoon KY, Kim DS, Lynch VM, Bielawski CW, Johnston KP, Sessler JL.	Proc Natl Acad Sci U S A. 2011 Dec 27;108(52):20913-7. Epub 2011 Dec 12.	Proc Natl Acad Sci U S A. 2011	PubMed	citation	PMID:22160675	pubmed	22160675	create date:2011/12/14 | first author:Park JS
Imaging protein synthesis in cells and tissues with an alkyne analog of puromycin.	/pubmed/22160674	Liu J, Xu Y, Stoleru D, Salic A.	Proc Natl Acad Sci U S A. 2012 Jan 10;109(2):413-8. Epub 2011 Dec 12.	Proc Natl Acad Sci U S A. 2012	PubMed	citation	PMID:22160674	pubmed	22160674	create date:2011/12/14 | first author:Liu J
Large-area optoelastic manipulation of colloidal particles in liquid crystals using photoresponsive molecular surface monolayers.	/pubmed/22160673	Martinez A, Mireles HC, Smalyukh II.	Proc Natl Acad Sci U S A. 2011 Dec 27;108(52):20891-6. Epub 2011 Dec 12.	Proc Natl Acad Sci U S A. 2011	PubMed	citation	PMID:22160673	pubmed	22160673	create date:2011/12/14 | first author:Martinez A
Self-assembly of soft-matter quasicrystals and their approximants.	/pubmed/22160672	Iacovella CR, Keys AS, Glotzer SC.	Proc Natl Acad Sci U S A. 2011 Dec 27;108(52):20935-40. Epub 2011 Dec 12.	Proc Natl Acad Sci U S A. 2011	PubMed	citation	PMID:22160672	pubmed	22160672	create date:2011/12/14 | first author:Iacovella CR
Structural interconversions modulate activity of Escherichia coli ribonucleotide reductase.	/pubmed/22160671	Ando N, Brignole EJ, Zimanyi CM, Funk MA, Yokoyama K, Asturias FJ, Stubbe J, Drennan CL.	Proc Natl Acad Sci U S A. 2011 Dec 27;108(52):21046-51. Epub 2011 Dec 12.	Proc Natl Acad Sci U S A. 2011	PubMed	citation	PMID:22160671	pubmed	22160671	create date:2011/12/14 | first author:Ando N
Is 11β-HSD1 expressed in islet β-cells and regulated by corticotropin-releasing hormone?	/pubmed/22159036	Liu JL, Srikant CB, Chowdhury S.	Proc Natl Acad Sci U S A. 2011 Dec 20;108(51):E1390; author reply E1391. Epub 2011 Dec 9. No abstract available.	Proc Natl Acad Sci U S A. 2011	PubMed	citation	PMID:22159036	pubmed	22159036	create date:2011/12/14 | first author:Liu JL
Ataxia telangiectasia mutated (ATM) modulates long interspersed element-1 (L1) retrotransposition in human neural stem cells.	/pubmed/22159035	Coufal NG, Garcia-Perez JL, Peng GE, Marchetto MC, Muotri AR, Mu Y, Carson CT, Macia A, Moran JV, Gage FH.	Proc Natl Acad Sci U S A. 2011 Dec 20;108(51):20382-7. Epub 2011 Dec 9.	Proc Natl Acad Sci U S A. 2011	PubMed	citation	PMID:22159035	pubmed	22159035	create date:2011/12/14 | first author:Coufal NG
Crawling cell locomotion revisited.	/pubmed/22159034	Bershadsky AD, Kozlov MM.	Proc Natl Acad Sci U S A. 2011 Dec 20;108(51):20275-6. Epub 2011 Dec 9. No abstract available.	Proc Natl Acad Sci U S A. 2011	PubMed	citation	PMID:22159034	pubmed	22159034	create date:2011/12/14 | first author:Bershadsky AD
Actin disassembly clock determines shape and speed of lamellipodial fragments.	/pubmed/22159033	Ofer N, Mogilner A, Keren K.	Proc Natl Acad Sci U S A. 2011 Dec 20;108(51):20394-9. Epub 2011 Dec 9.	Proc Natl Acad Sci U S A. 2011	PubMed	citation	PMID:22159033	pubmed	22159033	create date:2011/12/14 | first author:Ofer N
Creation path of 35S from Fukushima not so obvious.	/pubmed/22158990	Strub E, Gmal B, Hannstein V, Pretzsch G, Schrödl E.	Proc Natl Acad Sci U S A. 2011 Dec 20;108(51):E1388; author reply E1389. Epub 2011 Dec 8. No abstract available.	Proc Natl Acad Sci U S A. 2011	PubMed	citation	PMID:22158990	pubmed	22158990	create date:2011/12/14 | first author:Strub E
Discovery of a phenotypic switch regulating sexual mating in the opportunistic fungal pathogen Candida tropicalis.	/pubmed/22158989	Porman AM, Alby K, Hirakawa MP, Bennett RJ.	Proc Natl Acad Sci U S A. 2011 Dec 27;108(52):21158-63. Epub 2011 Dec 8.	Proc Natl Acad Sci U S A. 2011	PubMed	citation	PMID:22158989	pubmed	22158989	create date:2011/12/14 | first author:Porman AM
Whole-exome sequencing of neoplastic cysts of the pancreas reveals recurrent mutations in components of ubiquitin-dependent pathways.	/pubmed/22158988	Wu J, Jiao Y, Dal Molin M, Maitra A, de Wilde RF, Wood LD, Eshleman JR, Goggins MG, Wolfgang CL, Canto MI, Schulick RD, Edil BH, Choti MA, Adsay V, Klimstra DS, Offerhaus GJ, Klein AP, Kopelovich L, Carter H, Karchin R, Allen PJ, Schmidt CM, et al.	Proc Natl Acad Sci U S A. 2011 Dec 27;108(52):21188-93. Epub 2011 Dec 8.	Proc Natl Acad Sci U S A. 2011	PubMed	citation	PMID:22158988	pubmed	22158988	create date:2011/12/14 | first author:Wu J
Ralph M. Steinman: a man, a microscope, a cell, and so much more.	/pubmed/22158987	Greenberg PD.	Proc Natl Acad Sci U S A. 2011 Dec 27;108(52):20871-2. Epub 2011 Dec 8. No abstract available.	Proc Natl Acad Sci U S A. 2011	PubMed	citation	PMID:22158987	pubmed	22158987	create date:2011/12/14 | first author:Greenberg PD
Niche specialization of terrestrial archaeal ammonia oxidizers.	/pubmed/22158986	Gubry-Rangin C, Hai B, Quince C, Engel M, Thomson BC, James P, Schloter M, Griffiths RI, Prosser JI, Nicol GW.	Proc Natl Acad Sci U S A. 2011 Dec 27;108(52):21206-11. Epub 2011 Dec 8.	Proc Natl Acad Sci U S A. 2011	PubMed	citation	PMID:22158986	pubmed	22158986	create date:2011/12/14 | first author:Gubry-Rangin C
Protein conformational dynamics in the mechanism of HIV-1 protease catalysis.	/pubmed/22158985	Torbeev VY, Raghuraman H, Hamelberg D, Tonelli M, Westler WM, Perozo E, Kent SB.	Proc Natl Acad Sci U S A. 2011 Dec 27;108(52):20982-7. Epub 2011 Dec 8.	Proc Natl Acad Sci U S A. 2011	PubMed	citation	PMID:22158985	pubmed	22158985	create date:2011/12/14 | first author:Torbeev VY
Legionella pneumophila regulates the small GTPase Rab1 activity by reversible phosphorylcholination.	/pubmed/22158903	Tan Y, Arnold RJ, Luo ZQ.	Proc Natl Acad Sci U S A. 2011 Dec 27;108(52):21212-7. Epub 2011 Dec 7.	Proc Natl Acad Sci U S A. 2011	PubMed	citation	PMID:22158903	pubmed	22158903	create date:2011/12/14 | first author:Tan Y
Autoinhibition and phosphorylation-induced activation mechanisms of human cancer and autoimmune disease-related E3 protein Cbl-b.	/pubmed/22158902	Kobashigawa Y, Tomitaka A, Kumeta H, Noda NN, Yamaguchi M, Inagaki F.	Proc Natl Acad Sci U S A. 2011 Dec 20;108(51):20579-84. Epub 2011 Dec 7.	Proc Natl Acad Sci U S A. 2011	PubMed	citation	PMID:22158902	pubmed	22158902	create date:2011/12/14 | first author:Kobashigawa Y
3D structure of the Yersinia entomophaga toxin complex and implications for insecticidal activity.	/pubmed/22158901	Landsberg MJ, Jones SA, Rothnagel R, Busby JN, Marshall SD, Simpson RM, Lott JS, Hankamer B, Hurst MR.	Proc Natl Acad Sci U S A. 2011 Dec 20;108(51):20544-9. Epub 2011 Dec 7.	Proc Natl Acad Sci U S A. 2011	PubMed	citation	PMID:22158901	pubmed	22158901	create date:2011/12/14 | first author:Landsberg MJ
Structural analysis of the core COMPASS family of histone H3K4 methylases from yeast to human.	/pubmed/22158900	Takahashi YH, Westfield GH, Oleskie AN, Trievel RC, Shilatifard A, Skiniotis G.	Proc Natl Acad Sci U S A. 2011 Dec 20;108(51):20526-31. Epub 2011 Dec 7.	Proc Natl Acad Sci U S A. 2011	PubMed	citation	PMID:22158900	pubmed	22158900	create date:2011/12/14 | first author:Takahashi YH
Crystal structure of the mucosa-associated lymphoid tissue lymphoma translocation 1 (MALT1) paracaspase region.	/pubmed/22158899	Yu JW, Jeffrey PD, Ha JY, Yang X, Shi Y.	Proc Natl Acad Sci U S A. 2011 Dec 27;108(52):21004-9. Epub 2011 Dec 7.	Proc Natl Acad Sci U S A. 2011	PubMed	citation	PMID:22158899	pubmed	22158899	create date:2011/12/14 | first author:Yu JW
Coupling mammalian cell surface display with somatic hypermutation for the discovery and maturation of human antibodies.	/pubmed/22158898	Bowers PM, Horlick RA, Neben TY, Toobian RM, Tomlinson GL, Dalton JL, Jones HA, Chen A, Altobell L 3rd, Zhang X, Macomber JL, Krapf IP, Wu BF, McConnell A, Chau B, Holland T, Berkebile AD, Neben SS, Boyle WJ, King DJ.	Proc Natl Acad Sci U S A. 2011 Dec 20;108(51):20455-60. Epub 2011 Dec 7.	Proc Natl Acad Sci U S A. 2011	PubMed	citation	PMID:22158898	pubmed	22158898	create date:2011/12/14 | first author:Bowers PM
Rational design of an evolutionary precursor of glutaminyl-tRNA synthetase.	/pubmed/22158897	O'Donoghue P, Sheppard K, Nureki O, Söll D.	Proc Natl Acad Sci U S A. 2011 Dec 20;108(51):20485-90. Epub 2011 Dec 7.	Proc Natl Acad Sci U S A. 2011	PubMed	citation	PMID:22158897	pubmed	22158897	create date:2011/12/14 | first author:O'Donoghue P
Covalent modification of reduced flavin mononucleotide in type-2 isopentenyl diphosphate isomerase by active-site-directed inhibitors.	/pubmed/22158896	Nagai T, Unno H, Janczak MW, Yoshimura T, Poulter CD, Hemmi H.	Proc Natl Acad Sci U S A. 2011 Dec 20;108(51):20461-6. Epub 2011 Dec 7.	Proc Natl Acad Sci U S A. 2011	PubMed	citation	PMID:22158896	pubmed	22158896	create date:2011/12/14 | first author:Nagai T
Remodeling of actin filaments by ADF/cofilin proteins.	/pubmed/22158895	Galkin VE, Orlova A, Kudryashov DS, Solodukhin A, Reisler E, Schröder GF, Egelman EH.	Proc Natl Acad Sci U S A. 2011 Dec 20;108(51):20568-72. Epub 2011 Dec 7.	Proc Natl Acad Sci U S A. 2011	PubMed	citation	PMID:22158895	pubmed	22158895	create date:2011/12/14 | first author:Galkin VE
Estimation of 3D shape from image orientations.	/pubmed/22147916	Fleming RW, Holtmann-Rice D, Bülthoff HH.	Proc Natl Acad Sci U S A. 2011 Dec 20;108(51):20438-43. Epub 2011 Dec 6.	Proc Natl Acad Sci U S A. 2011	PubMed	citation	PMID:22147916	pubmed	22147916	create date:2011/12/08 | first author:Fleming RW
Pannexins in ischemia-induced neurodegeneration.	/pubmed/22147915	Bargiotas P, Krenz A, Hormuzdi SG, Ridder DA, Herb A, Barakat W, Penuela S, von Engelhardt J, Monyer H, Schwaninger M.	Proc Natl Acad Sci U S A. 2011 Dec 20;108(51):20772-7. Epub 2011 Dec 6.	Proc Natl Acad Sci U S A. 2011	PubMed	citation	PMID:22147915	pubmed	22147915	create date:2011/12/08 | first author:Bargiotas P
Cullin 3 mediates SRC-3 ubiquitination and degradation to control the retinoic acid response.	/pubmed/22147914	Ferry C, Gaouar S, Fischer B, Boeglin M, Paul N, Samarut E, Piskunov A, Pankotai-Bodo G, Brino L, Rochette-Egly C.	Proc Natl Acad Sci U S A. 2011 Dec 20;108(51):20603-8. Epub 2011 Dec 6.	Proc Natl Acad Sci U S A. 2011	PubMed	citation	PMID:22147914	pubmed	22147914	create date:2011/12/08 | first author:Ferry C
Evidence for a hierarchy of predictions and prediction errors in human cortex.	/pubmed/22147913	Wacongne C, Labyt E, van Wassenhove V, Bekinschtein T, Naccache L, Dehaene S.	Proc Natl Acad Sci U S A. 2011 Dec 20;108(51):20754-9. Epub 2011 Dec 6.	Proc Natl Acad Sci U S A. 2011	PubMed	citation	PMID:22147913	pubmed	22147913	create date:2011/12/08 | first author:Wacongne C
IgA and IgG antineutrophil cytoplasmic antibody engagement of Fc receptor genetic variants influences granulomatosis with polyangiitis.	/pubmed/22147912	Kelley JM, Monach PA, Ji C, Zhou Y, Wu J, Tanaka S, Mahr AD, Johnson S, McAlear C, Cuthbertson D, Carette S, Davis JC Jr, Dellaripa PF, Hoffman GS, Khalidi N, Langford CA, Seo P, St Clair EW, Specks U, Stone JH, Spiera RF, Ytterberg SR, et al.	Proc Natl Acad Sci U S A. 2011 Dec 20;108(51):20736-41. Epub 2011 Dec 6.	Proc Natl Acad Sci U S A. 2011	PubMed	citation	PMID:22147912	pubmed	22147912	create date:2011/12/08 | first author:Kelley JM
Polycomb group proteins are required to couple seed coat initiation to fertilization.	/pubmed/22143805	Roszak P, Köhler C.	Proc Natl Acad Sci U S A. 2011 Dec 20;108(51):20826-31. Epub 2011 Dec 5.	Proc Natl Acad Sci U S A. 2011	PubMed	citation	PMID:22143805	pubmed	22143805	create date:2011/12/07 | first author:Roszak P
Paraquat neurotoxicity is mediated by the dopamine transporter and organic cation transporter-3.	/pubmed/22143804	Rappold PM, Cui M, Chesser AS, Tibbett J, Grima JC, Duan L, Sen N, Javitch JA, Tieu K.	Proc Natl Acad Sci U S A. 2011 Dec 20;108(51):20766-71. Epub 2011 Dec 5.	Proc Natl Acad Sci U S A. 2011	PubMed	citation	PMID:22143804	pubmed	22143804	create date:2011/12/07 | first author:Rappold PM
A small molecule differentiation inducer increases insulin production by pancreatic β cells.	/pubmed/22143803	Dioum EM, Osborne JK, Goetsch S, Russell J, Schneider JW, Cobb MH.	Proc Natl Acad Sci U S A. 2011 Dec 20;108(51):20713-8. Epub 2011 Dec 5.	Proc Natl Acad Sci U S A. 2011	PubMed	citation	PMID:22143803	pubmed	22143803	create date:2011/12/07 | first author:Dioum EM
Ets transcription factor Pointed promotes the generation of intermediate neural progenitors in Drosophila larval brains.	/pubmed/22143802	Zhu S, Barshow S, Wildonger J, Jan LY, Jan YN.	Proc Natl Acad Sci U S A. 2011 Dec 20;108(51):20615-20. Epub 2011 Dec 5.	Proc Natl Acad Sci U S A. 2011	PubMed	citation	PMID:22143802	pubmed	22143802	create date:2011/12/07 | first author:Zhu S
PRDM1 is a tumor suppressor gene in natural killer cell malignancies.	/pubmed/22143801	Küçük C, Iqbal J, Hu X, Gaulard P, De Leval L, Srivastava G, Au WY, McKeithan TW, Chan WC.	Proc Natl Acad Sci U S A. 2011 Dec 13;108(50):20119-24. Epub 2011 Dec 5.	Proc Natl Acad Sci U S A. 2011	PubMed	citation	PMID:22143801	pubmed	22143801	create date:2011/12/07 | first author:Küçük C
Fertilization with acrosome-reacted mouse sperm: implications for the site of exocytosis.	/pubmed/22143800	Avella MA, Dean J.	Proc Natl Acad Sci U S A. 2011 Dec 13;108(50):19843-4. Epub 2011 Dec 5. No abstract available.	Proc Natl Acad Sci U S A. 2011	PubMed	citation	PMID:22143800	pubmed	22143800	create date:2011/12/07 | first author:Avella MA
Title	URL	Description	Details	ShortDetails	Resource	Type	Identifiers	Db	EntrezUID	Properties
Myopathy caused by mammalian target of rapamycin complex 1 (mTORC1) inactivation is not reversed by restoring mitochondrial function.	/pubmed/22143799	Romanino K, Mazelin L, Albert V, Conjard-Duplany A, Lin S, Bentzinger CF, Handschin C, Puigserver P, Zorzato F, Schaeffer L, Gangloff YG, Rüegg MA.	Proc Natl Acad Sci U S A. 2011 Dec 20;108(51):20808-13. Epub 2011 Dec 5.	Proc Natl Acad Sci U S A. 2011	PubMed	citation	PMID:22143799	pubmed	22143799	create date:2011/12/07 | first author:Romanino K
Discordant antigenic drift of neuraminidase and hemagglutinin in H1N1 and H3N2 influenza viruses.	/pubmed/22143798	Sandbulte MR, Westgeest KB, Gao J, Xu X, Klimov AI, Russell CA, Burke DF, Smith DJ, Fouchier RA, Eichelberger MC.	Proc Natl Acad Sci U S A. 2011 Dec 20;108(51):20748-53. Epub 2011 Dec 5.	Proc Natl Acad Sci U S A. 2011	PubMed	citation	PMID:22143798	pubmed	22143798	create date:2011/12/07 | first author:Sandbulte MR
The unfolded protein response supports cellular robustness as a broad-spectrum compensatory pathway.	/pubmed/22143797	Thibault G, Ismail N, Ng DT.	Proc Natl Acad Sci U S A. 2011 Dec 20;108(51):20597-602. Epub 2011 Dec 5.	Proc Natl Acad Sci U S A. 2011	PubMed	citation	PMID:22143797	pubmed	22143797	create date:2011/12/07 | first author:Thibault G
Dopamine stabilizes tumor blood vessels by up-regulating angiopoietin 1 expression in pericytes and Kruppel-like factor-2 expression in tumor endothelial cells.	/pubmed/22143796	Chakroborty D, Sarkar C, Yu H, Wang J, Liu Z, Dasgupta PS, Basu S.	Proc Natl Acad Sci U S A. 2011 Dec 20;108(51):20730-5. Epub 2011 Dec 5.	Proc Natl Acad Sci U S A. 2011	PubMed	citation	PMID:22143796	pubmed	22143796	create date:2011/12/07 | first author:Chakroborty D
Effectiveness of international environmental regimes: existing knowledge, cutting-edge themes, and research strategies.	/pubmed/22143795	Young OR.	Proc Natl Acad Sci U S A. 2011 Dec 13;108(50):19853-60. Epub 2011 Dec 5. Review.	Proc Natl Acad Sci U S A. 2011	PubMed	citation	PMID:22143795	pubmed	22143795	create date:2011/12/07 | first author:Young OR
Climate-associated phenological advances in bee pollinators and bee-pollinated plants.	/pubmed/22143794	Bartomeus I, Ascher JS, Wagner D, Danforth BN, Colla S, Kornbluth S, Winfree R.	Proc Natl Acad Sci U S A. 2011 Dec 20;108(51):20645-9. Epub 2011 Dec 5.	Proc Natl Acad Sci U S A. 2011	PubMed	citation	PMID:22143794	pubmed	22143794	create date:2011/12/07 | first author:Bartomeus I
Increased expression of histone demethylase JHDM1D under nutrient starvation suppresses tumor growth via down-regulating angiogenesis.	/pubmed/22143793	Osawa T, Muramatsu M, Wang F, Tsuchida R, Kodama T, Minami T, Shibuya M.	Proc Natl Acad Sci U S A. 2011 Dec 20;108(51):20725-9. Epub 2011 Dec 5.	Proc Natl Acad Sci U S A. 2011	PubMed	citation	PMID:22143793	pubmed	22143793	create date:2011/12/07 | first author:Osawa T
Notch1 regulates the expression of the multidrug resistance gene ABCC1/MRP1 in cultured cancer cells.	/pubmed/22143792	Cho S, Lu M, He X, Ee PL, Bhat U, Schneider E, Miele L, Beck WT.	Proc Natl Acad Sci U S A. 2011 Dec 20;108(51):20778-83. Epub 2011 Dec 5.	Proc Natl Acad Sci U S A. 2011	PubMed	citation	PMID:22143792	pubmed	22143792	create date:2011/12/07 | first author:Cho S
Visuoauditory mappings between high luminance and high pitch are shared by chimpanzees (Pan troglodytes) and humans.	/pubmed/22143791	Ludwig VU, Adachi I, Matsuzawa T.	Proc Natl Acad Sci U S A. 2011 Dec 20;108(51):20661-5. Epub 2011 Dec 5.	Proc Natl Acad Sci U S A. 2011	PubMed	citation	PMID:22143791	pubmed	22143791	create date:2011/12/07 | first author:Ludwig VU
Mouse digit tip regeneration is mediated by fate-restricted progenitor cells.	/pubmed/22143790	Lehoczky JA, Robert B, Tabin CJ.	Proc Natl Acad Sci U S A. 2011 Dec 20;108(51):20609-14. Epub 2011 Dec 5.	Proc Natl Acad Sci U S A. 2011	PubMed	citation	PMID:22143790	pubmed	22143790	create date:2011/12/07 | first author:Lehoczky JA
Enhanced potency of a fucose-free monoclonal antibody being developed as an Ebola virus immunoprotectant.	/pubmed/22143789	Zeitlin L, Pettitt J, Scully C, Bohorova N, Kim D, Pauly M, Hiatt A, Ngo L, Steinkellner H, Whaley KJ, Olinger GG.	Proc Natl Acad Sci U S A. 2011 Dec 20;108(51):20690-4. Epub 2011 Dec 5.	Proc Natl Acad Sci U S A. 2011	PubMed	citation	PMID:22143789	pubmed	22143789	create date:2011/12/07 | first author:Zeitlin L
Intercontinental differences in resource use reveal the importance of mutualisms in fire ant invasions.	/pubmed/22143788	Wilder SM, Holway DA, Suarez AV, LeBrun EG, Eubanks MD.	Proc Natl Acad Sci U S A. 2011 Dec 20;108(51):20639-44. Epub 2011 Dec 5.	Proc Natl Acad Sci U S A. 2011	PubMed	citation	PMID:22143788	pubmed	22143788	create date:2011/12/07 | first author:Wilder SM
Characteristics of Borrelia hermsii infection in human hematopoietic stem cell-engrafted mice mirror those of human relapsing fever.	/pubmed/22143787	Vuyyuru R, Liu H, Manser T, Alugupalli KR.	Proc Natl Acad Sci U S A. 2011 Dec 20;108(51):20707-12. Epub 2011 Dec 5.	Proc Natl Acad Sci U S A. 2011	PubMed	citation	PMID:22143787	pubmed	22143787	create date:2011/12/07 | first author:Vuyyuru R
Sterile inflammation of endothelial cell-derived apoptotic bodies is mediated by interleukin-1α.	/pubmed/22143786	Berda-Haddad Y, Robert S, Salers P, Zekraoui L, Farnarier C, Dinarello CA, Dignat-George F, Kaplanski G.	Proc Natl Acad Sci U S A. 2011 Dec 20;108(51):20684-9. Epub 2011 Dec 5.	Proc Natl Acad Sci U S A. 2011	PubMed	citation	PMID:22143786	pubmed	22143786	create date:2011/12/07 | first author:Berda-Haddad Y
Global population trajectories of tunas and their relatives.	/pubmed/22143785	Juan-Jordá MJ, Mosqueira I, Cooper AB, Freire J, Dulvy NK.	Proc Natl Acad Sci U S A. 2011 Dec 20;108(51):20650-5. Epub 2011 Dec 5.	Proc Natl Acad Sci U S A. 2011	PubMed	citation	PMID:22143785	pubmed	22143785	create date:2011/12/07 | first author:Juan-Jordá MJ
Native Americans experienced a strong population bottleneck coincident with European contact.	/pubmed/22143784	O'Fallon BD, Fehren-Schmitz L.	Proc Natl Acad Sci U S A. 2011 Dec 20;108(51):20444-8. Epub 2011 Dec 5.	Proc Natl Acad Sci U S A. 2011	PubMed	citation	PMID:22143784	pubmed	22143784	create date:2011/12/07 | first author:O'Fallon BD
Antigen-specific induced Foxp3+ regulatory T cells are generated following CD40/CD154 blockade.	/pubmed/22143783	Ferrer IR, Wagener ME, Song M, Kirk AD, Larsen CP, Ford ML.	Proc Natl Acad Sci U S A. 2011 Dec 20;108(51):20701-6. Epub 2011 Dec 5.	Proc Natl Acad Sci U S A. 2011	PubMed	citation	PMID:22143783	pubmed	22143783	create date:2011/12/07 | first author:Ferrer IR
Thomas Eisner: Interpreter extraordinaire of nature's chemistry.	/pubmed/22143782	Berenbaum MR.	Proc Natl Acad Sci U S A. 2011 Dec 6;108(49):19482-3. Epub 2011 Dec 5. No abstract available.	Proc Natl Acad Sci U S A. 2011	PubMed	citation	PMID:22143782	pubmed	22143782	create date:2011/12/07 | first author:Berenbaum MR
Dynamic model of flexible phytoplankton nutrient uptake.	/pubmed/22143781	Bonachela JA, Raghib M, Levin SA.	Proc Natl Acad Sci U S A. 2011 Dec 20;108(51):20633-8. Epub 2011 Dec 5.	Proc Natl Acad Sci U S A. 2011	PubMed	citation	PMID:22143781	pubmed	22143781	create date:2011/12/07 | first author:Bonachela JA
Heterozygote advantage as a natural consequence of adaptation in diploids.	/pubmed/22143780	Sellis D, Callahan BJ, Petrov DA, Messer PW.	Proc Natl Acad Sci U S A. 2011 Dec 20;108(51):20666-71. Epub 2011 Dec 5.	Proc Natl Acad Sci U S A. 2011	PubMed	citation	PMID:22143780	pubmed	22143780	create date:2011/12/07 | first author:Sellis D
A nonreplicating subunit vaccine protects mice against lethal Ebola virus challenge.	/pubmed/22143779	Phoolcharoen W, Dye JM, Kilbourne J, Piensook K, Pratt WD, Arntzen CJ, Chen Q, Mason HS, Herbst-Kralovetz MM.	Proc Natl Acad Sci U S A. 2011 Dec 20;108(51):20695-700. Epub 2011 Dec 5.	Proc Natl Acad Sci U S A. 2011	PubMed	citation	PMID:22143779	pubmed	22143779	create date:2011/12/07 | first author:Phoolcharoen W
Rice consumption contributes to arsenic exposure in US women.	/pubmed/22143778	Gilbert-Diamond D, Cottingham KL, Gruber JF, Punshon T, Sayarath V, Gandolfi AJ, Baker ER, Jackson BP, Folt CL, Karagas MR.	Proc Natl Acad Sci U S A. 2011 Dec 20;108(51):20656-60. Epub 2011 Dec 5.	Proc Natl Acad Sci U S A. 2011	PubMed	citation	PMID:22143778	pubmed	22143778	create date:2011/12/07 | first author:Gilbert-Diamond D
Plastid terminal oxidase 2 (PTOX2) is the major oxidase involved in chlororespiration in Chlamydomonas.	/pubmed/22143777	Houille-Vernes L, Rappaport F, Wollman FA, Alric J, Johnson X.	Proc Natl Acad Sci U S A. 2011 Dec 20;108(51):20820-5. Epub 2011 Dec 5.	Proc Natl Acad Sci U S A. 2011	PubMed	citation	PMID:22143777	pubmed	22143777	create date:2011/12/07 | first author:Houille-Vernes L
Phytophthora infestans effector AVRblb2 prevents secretion of a plant immune protease at the haustorial interface.	/pubmed/22143776	Bozkurt TO, Schornack S, Win J, Shindo T, Ilyas M, Oliva R, Cano LM, Jones AM, Huitema E, van der Hoorn RA, Kamoun S.	Proc Natl Acad Sci U S A. 2011 Dec 20;108(51):20832-7. Epub 2011 Dec 5.	Proc Natl Acad Sci U S A. 2011	PubMed	citation	PMID:22143776	pubmed	22143776	create date:2011/12/07 | first author:Bozkurt TO
Multimodal image coregistration and inducible selective cell ablation to evaluate imaging ligands.	/pubmed/22143775	Virostko J, Henske J, Vinet L, Lamprianou S, Dai C, Radhika A, Baldwin RM, Ansari MS, Hefti F, Skovronsky D, Kung HF, Herrera PL, Peterson TE, Meda P, Powers AC.	Proc Natl Acad Sci U S A. 2011 Dec 20;108(51):20719-24. Epub 2011 Dec 5.	Proc Natl Acad Sci U S A. 2011	PubMed	citation	PMID:22143775	pubmed	22143775	create date:2011/12/07 | first author:Virostko J
Ouabain modulates ciliogenesis in epithelial cells.	/pubmed/22143774	Larre I, Castillo A, Flores-Maldonado C, Contreras RG, Galvan I, Muñoz-Estrada J, Cereijido M.	Proc Natl Acad Sci U S A. 2011 Dec 20;108(51):20591-6. Epub 2011 Dec 5.	Proc Natl Acad Sci U S A. 2011	PubMed	citation	PMID:22143774	pubmed	22143774	create date:2011/12/07 | first author:Larre I
Regulation of phenotypic heterogeneity permits Salmonella evasion of the host caspase-1 inflammatory response.	/pubmed/22143773	Stewart MK, Cummings LA, Johnson ML, Berezow AB, Cookson BT.	Proc Natl Acad Sci U S A. 2011 Dec 20;108(51):20742-7. Epub 2011 Dec 5.	Proc Natl Acad Sci U S A. 2011	PubMed	citation	PMID:22143773	pubmed	22143773	create date:2011/12/07 | first author:Stewart MK
Adding a dimension to the infrared spectra of interfaces using heterodyne detected 2D sum-frequency generation (HD 2D SFG) spectroscopy.	/pubmed/22143772	Xiong W, Laaser JE, Mehlenbacher RD, Zanni MT.	Proc Natl Acad Sci U S A. 2011 Dec 27;108(52):20902-7. Epub 2011 Dec 5.	Proc Natl Acad Sci U S A. 2011	PubMed	citation	PMID:22143772	pubmed	22143772	create date:2011/12/07 | first author:Xiong W
Energy landscape of the reactions governing the Na+ deeply occluded state of the Na+/K+-ATPase in the giant axon of the Humboldt squid.	/pubmed/22143771	Castillo JP, De Giorgis D, Basilio D, Gadsby DC, Rosenthal JJ, Latorre R, Holmgren M, Bezanilla F.	Proc Natl Acad Sci U S A. 2011 Dec 20;108(51):20556-61. Epub 2011 Dec 5.	Proc Natl Acad Sci U S A. 2011	PubMed	citation	PMID:22143771	pubmed	22143771	create date:2011/12/07 | first author:Castillo JP
Structural insights into protein arginine symmetric dimethylation by PRMT5.	/pubmed/22143770	Sun L, Wang M, Lv Z, Yang N, Liu Y, Bao S, Gong W, Xu RM.	Proc Natl Acad Sci U S A. 2011 Dec 20;108(51):20538-43. Epub 2011 Dec 5.	Proc Natl Acad Sci U S A. 2011	PubMed	citation	PMID:22143770	pubmed	22143770	create date:2011/12/07 | first author:Sun L
Electrostatic origin of the mechanochemical rotary mechanism and the catalytic dwell of F1-ATPase.	/pubmed/22143769	Mukherjee S, Warshel A.	Proc Natl Acad Sci U S A. 2011 Dec 20;108(51):20550-5. Epub 2011 Dec 5.	Proc Natl Acad Sci U S A. 2011	PubMed	citation	PMID:22143769	pubmed	22143769	create date:2011/12/07 | first author:Mukherjee S
An enumerative stepwise ansatz enables atomic-accuracy RNA loop modeling.	/pubmed/22143768	Sripakdeevong P, Kladwang W, Das R.	Proc Natl Acad Sci U S A. 2011 Dec 20;108(51):20573-8. Epub 2011 Dec 5.	Proc Natl Acad Sci U S A. 2011	PubMed	citation	PMID:22143768	pubmed	22143768	create date:2011/12/07 | first author:Sripakdeevong P
Sterol-induced degradation of HMG CoA reductase depends on interplay of two Insigs and two ubiquitin ligases, gp78 and Trc8.	/pubmed/22143767	Jo Y, Lee PC, Sguigna PV, DeBose-Boyd RA.	Proc Natl Acad Sci U S A. 2011 Dec 20;108(51):20503-8. Epub 2011 Dec 5.	Proc Natl Acad Sci U S A. 2011	PubMed	citation	PMID:22143767	pubmed	22143767	create date:2011/12/07 | first author:Jo Y
Targeted knock-down of a structurally atypical zebrafish 12S-lipoxygenase leads to severe impairment of embryonic development.	/pubmed/22143766	Haas U, Raschperger E, Hamberg M, Samuelsson B, Tryggvason K, Haeggström JZ.	Proc Natl Acad Sci U S A. 2011 Dec 20;108(51):20479-84. Epub 2011 Dec 5.	Proc Natl Acad Sci U S A. 2011	PubMed	citation	PMID:22143766	pubmed	22143766	create date:2011/12/07 | first author:Haas U
Nonlinear detection of paleoclimate-variability transitions possibly related to human evolution.	/pubmed/22143765	Donges JF, Donner RV, Trauth MH, Marwan N, Schellnhuber HJ, Kurths J.	Proc Natl Acad Sci U S A. 2011 Dec 20;108(51):20422-7. Epub 2011 Dec 5.	Proc Natl Acad Sci U S A. 2011	PubMed	citation	PMID:22143765	pubmed	22143765	create date:2011/12/07 | first author:Donges JF
The genomic binding sites of a noncoding RNA.	/pubmed/22143764	Simon MD, Wang CI, Kharchenko PV, West JA, Chapman BA, Alekseyenko AA, Borowsky ML, Kuroda MI, Kingston RE.	Proc Natl Acad Sci U S A. 2011 Dec 20;108(51):20497-502. Epub 2011 Dec 5.	Proc Natl Acad Sci U S A. 2011	PubMed	citation	PMID:22143764	pubmed	22143764	create date:2011/12/07 | first author:Simon MD
Multiple molecular architectures of the eye lens chaperone αB-crystallin elucidated by a triple hybrid approach.	/pubmed/22143763	Braun N, Zacharias M, Peschek J, Kastenmüller A, Zou J, Hanzlik M, Haslbeck M, Rappsilber J, Buchner J, Weinkauf S.	Proc Natl Acad Sci U S A. 2011 Dec 20;108(51):20491-6. Epub 2011 Dec 5.	Proc Natl Acad Sci U S A. 2011	PubMed	citation	PMID:22143763	pubmed	22143763	create date:2011/12/07 | first author:Braun N
Computational design of a symmetric homodimer using β-strand assembly.	/pubmed/22143762	Stranges PB, Machius M, Miley MJ, Tripathy A, Kuhlman B.	Proc Natl Acad Sci U S A. 2011 Dec 20;108(51):20562-7. Epub 2011 Dec 5.	Proc Natl Acad Sci U S A. 2011	PubMed	citation	PMID:22143762	pubmed	22143762	create date:2011/12/07 | first author:Stranges PB
Open conformation of human DOPA decarboxylase reveals the mechanism of PLP addition to Group II decarboxylases.	/pubmed/22143761	Giardina G, Montioli R, Gianni S, Cellini B, Paiardini A, Voltattorni CB, Cutruzzolà F.	Proc Natl Acad Sci U S A. 2011 Dec 20;108(51):20514-9. Epub 2011 Dec 5.	Proc Natl Acad Sci U S A. 2011	PubMed	citation	PMID:22143761	pubmed	22143761	create date:2011/12/07 | first author:Giardina G
Economic and energetic analysis of capturing CO2 from ambient air.	/pubmed/22143760	House KZ, Baclig AC, Ranjan M, van Nierop EA, Wilcox J, Herzog HJ.	Proc Natl Acad Sci U S A. 2011 Dec 20;108(51):20428-33. Epub 2011 Dec 5.	Proc Natl Acad Sci U S A. 2011	PubMed	citation	PMID:22143760	pubmed	22143760	create date:2011/12/07 | first author:House KZ
Dynamic metabolic labeling of DNA in vivo with arabinosyl nucleosides.	/pubmed/22143759	Neef AB, Luedtke NW.	Proc Natl Acad Sci U S A. 2011 Dec 20;108(51):20404-9. Epub 2011 Dec 5.	Proc Natl Acad Sci U S A. 2011	PubMed	citation	PMID:22143759	pubmed	22143759	create date:2011/12/07 | first author:Neef AB
Electronic dynamics and plasmons of sodium under compression.	/pubmed/22143758	Mao HK, Ding Y, Xiao Y, Chow P, Shu J, Lebègue S, Lazicki A, Ahuja R.	Proc Natl Acad Sci U S A. 2011 Dec 20;108(51):20434-7. Epub 2011 Dec 5.	Proc Natl Acad Sci U S A. 2011	PubMed	citation	PMID:22143758	pubmed	22143758	create date:2011/12/07 | first author:Mao HK
Local adaptation of an introduced transgenic insect fungal pathogen due to new beneficial mutations.	/pubmed/22143757	Wang S, O'Brien TR, Pava-Ripoll M, St Leger RJ.	Proc Natl Acad Sci U S A. 2011 Dec 20;108(51):20449-54. Epub 2011 Dec 5.	Proc Natl Acad Sci U S A. 2011	PubMed	citation	PMID:22143757	pubmed	22143757	create date:2011/12/07 | first author:Wang S
On the recombination of hydronium and hydroxide ions in water.	/pubmed/22143756	Hassanali A, Prakash MK, Eshet H, Parrinello M.	Proc Natl Acad Sci U S A. 2011 Dec 20;108(51):20410-5. Epub 2011 Dec 5.	Proc Natl Acad Sci U S A. 2011	PubMed	citation	PMID:22143756	pubmed	22143756	create date:2011/12/07 | first author:Hassanali A
Kinetic analysis reveals the ordered coupling of translation termination and ribosome recycling in yeast.	/pubmed/22143755	Shoemaker CJ, Green R.	Proc Natl Acad Sci U S A. 2011 Dec 20;108(51):E1392-8. Epub 2011 Dec 5.	Proc Natl Acad Sci U S A. 2011	PubMed	citation	PMID:22143755	pubmed	22143755	create date:2011/12/07 | first author:Shoemaker CJ
Structural basis for Tetrahymena telomerase processivity factor Teb1 binding to single-stranded telomeric-repeat DNA.	/pubmed/22143754	Zeng Z, Min B, Huang J, Hong K, Yang Y, Collins K, Lei M.	Proc Natl Acad Sci U S A. 2011 Dec 20;108(51):20357-61. Epub 2011 Dec 5.	Proc Natl Acad Sci U S A. 2011	PubMed	citation	PMID:22143754	pubmed	22143754	create date:2011/12/07 | first author:Zeng Z
Reply to Sharp et al.: Host species sampling bias and Plasmodium falciparum origin paradigm shifts.	/pubmed/22141155	Prugnolle F, Durand P, Ollomo B, Ayala FJ, Renauda F.	Proc Natl Acad Sci U S A. 2011 Oct 25;108(43):E873. No abstract available.	Proc Natl Acad Sci U S A. 2011	PubMed	citation	PMID:22141155	pubmed	22141155	create date:2011/12/06 | first author:Prugnolle F
Early integrin binding to Arg-Gly-Asp peptide activates actin polymerization and contractile movement that stimulates outward translocation.	/pubmed/22139375	Yu CH, Law JB, Suryana M, Low HY, Sheetz MP.	Proc Natl Acad Sci U S A. 2011 Dec 20;108(51):20585-90. Epub 2011 Dec 2.	Proc Natl Acad Sci U S A. 2011	PubMed	citation	PMID:22139375	pubmed	22139375	create date:2011/12/06 | first author:Yu CH
Specific recognition of linear ubiquitin chains by the Npl4 zinc finger (NZF) domain of the HOIL-1L subunit of the linear ubiquitin chain assembly complex.	/pubmed/22139374	Sato Y, Fujita H, Yoshikawa A, Yamashita M, Yamagata A, Kaiser SE, Iwai K, Fukai S.	Proc Natl Acad Sci U S A. 2011 Dec 20;108(51):20520-5. Epub 2011 Dec 2.	Proc Natl Acad Sci U S A. 2011	PubMed	citation	PMID:22139374	pubmed	22139374	create date:2011/12/06 | first author:Sato Y
Algorithmic design of self-folding polyhedra.	/pubmed/22139373	Pandey S, Ewing M, Kunas A, Nguyen N, Gracias DH, Menon G.	Proc Natl Acad Sci U S A. 2011 Dec 13;108(50):19885-90. Epub 2011 Dec 2.	Proc Natl Acad Sci U S A. 2011	PubMed	citation	PMID:22139373	pubmed	22139373	create date:2011/12/06 | first author:Pandey S
Title	URL	Description	Details	ShortDetails	Resource	Type	Identifiers	Db	EntrezUID	Properties
Vertebrate-specific glutaredoxin is essential for brain development.	/pubmed/22139372	Bräutigam L, Schütte LD, Godoy JR, Prozorovski T, Gellert M, Hauptmann G, Holmgren A, Lillig CH, Berndt C.	Proc Natl Acad Sci U S A. 2011 Dec 20;108(51):20532-7. Epub 2011 Dec 2.	Proc Natl Acad Sci U S A. 2011	PubMed	citation	PMID:22139372	pubmed	22139372	create date:2011/12/06 | first author:Bräutigam L
Bardet-Biedl syndrome 3 (Bbs3) knockout mouse model reveals common BBS-associated phenotypes and Bbs3 unique phenotypes.	/pubmed/22139371	Zhang Q, Nishimura D, Seo S, Vogel T, Morgan DA, Searby C, Bugge K, Stone EM, Rahmouni K, Sheffield VC.	Proc Natl Acad Sci U S A. 2011 Dec 20;108(51):20678-83. Epub 2011 Dec 2.	Proc Natl Acad Sci U S A. 2011	PubMed	citation	PMID:22139371	pubmed	22139371	create date:2011/12/06 | first author:Zhang Q
Arabidopsis cryptochrome 2 (CRY2) functions by the photoactivation mechanism distinct from the tryptophan (trp) triad-dependent photoreduction.	/pubmed/22139370	Li X, Wang Q, Yu X, Liu H, Yang H, Zhao C, Liu X, Tan C, Klejnot J, Zhong D, Lin C.	Proc Natl Acad Sci U S A. 2011 Dec 20;108(51):20844-9. Epub 2011 Dec 2.	Proc Natl Acad Sci U S A. 2011	PubMed	citation	PMID:22139370	pubmed	22139370	create date:2011/12/06 | first author:Li X
Potent and selective activation of abscisic acid receptors in vivo by mutational stabilization of their agonist-bound conformation.	/pubmed/22139369	Mosquna A, Peterson FC, Park SY, Lozano-Juste J, Volkman BF, Cutler SR.	Proc Natl Acad Sci U S A. 2011 Dec 20;108(51):20838-43. Epub 2011 Dec 2.	Proc Natl Acad Sci U S A. 2011	PubMed	citation	PMID:22139369	pubmed	22139369	create date:2011/12/06 | first author:Mosquna A
More than one dynamic crossover in protein hydration water.	/pubmed/22135473	Mazza MG, Stokely K, Pagnotta SE, Bruni F, Stanley HE, Franzese G.	Proc Natl Acad Sci U S A. 2011 Dec 13;108(50):19873-8. Epub 2011 Nov 30.	Proc Natl Acad Sci U S A. 2011	PubMed	citation	PMID:22135473	pubmed	22135473	create date:2011/12/03 | first author:Mazza MG
Accurate sampling and deep sequencing of the HIV-1 protease gene using a Primer ID.	/pubmed/22135472	Jabara CB, Jones CD, Roach J, Anderson JA, Swanstrom R.	Proc Natl Acad Sci U S A. 2011 Dec 13;108(50):20166-71. Epub 2011 Nov 30.	Proc Natl Acad Sci U S A. 2011	PubMed	citation	PMID:22135472	pubmed	22135472	create date:2011/12/03 | first author:Jabara CB
Rice, fish, and the planet.	/pubmed/22135471	Lansing JS, Kremer JN.	Proc Natl Acad Sci U S A. 2011 Dec 13;108(50):19841-2. Epub 2011 Nov 30. No abstract available.	Proc Natl Acad Sci U S A. 2011	PubMed	citation	PMID:22135471	pubmed	22135471	create date:2011/12/03 | first author:Lansing JS
Galacturonosyltransferase (GAUT)1 and GAUT7 are the core of a plant cell wall pectin biosynthetic homogalacturonan:galacturonosyltransferase complex.	/pubmed/22135470	Atmodjo MA, Sakuragi Y, Zhu X, Burrell AJ, Mohanty SS, Atwood JA 3rd, Orlando R, Scheller HV, Mohnen D.	Proc Natl Acad Sci U S A. 2011 Dec 13;108(50):20225-30. Epub 2011 Nov 30.	Proc Natl Acad Sci U S A. 2011	PubMed	citation	PMID:22135470	pubmed	22135470	create date:2011/12/03 | first author:Atmodjo MA
QnAs with Inder M. Verma. Interview by Prashant Nair.	/pubmed/22135469	Verma IM.	Proc Natl Acad Sci U S A. 2011 Dec 20;108(51):20300. Epub 2011 Nov 30. No abstract available.	Proc Natl Acad Sci U S A. 2011	PubMed	citation	PMID:22135469	pubmed	22135469	create date:2011/12/03 | first author:Verma IM
Dynamics of transcriptional start site selection during nitrogen stress-induced cell differentiation in Anabaena sp. PCC7120.	/pubmed/22135468	Mitschke J, Vioque A, Haas F, Hess WR, Muro-Pastor AM.	Proc Natl Acad Sci U S A. 2011 Dec 13;108(50):20130-5. Epub 2011 Nov 30.	Proc Natl Acad Sci U S A. 2011	PubMed	citation	PMID:22135468	pubmed	22135468	create date:2011/12/03 | first author:Mitschke J
Measurement of the ground-state distributions in bistable mechanically interlocked molecules using slow scan rate cyclic voltammetry.	/pubmed/22135467	Fahrenbach AC, Barnes JC, Li H, Benítez D, Basuray AN, Fang L, Sue CH, Barin G, Dey SK, Goddard WA 3rd, Stoddart JF.	Proc Natl Acad Sci U S A. 2011 Dec 20;108(51):20416-21. Epub 2011 Nov 30.	Proc Natl Acad Sci U S A. 2011	PubMed	citation	PMID:22135467	pubmed	22135467	create date:2011/12/03 | first author:Fahrenbach AC
Mechanistic modeling of the effects of myoferlin on tumor cell invasion.	/pubmed/22135466	Eisenberg MC, Kim Y, Li R, Ackerman WE, Kniss DA, Friedman A.	Proc Natl Acad Sci U S A. 2011 Dec 13;108(50):20078-83. Epub 2011 Nov 30.	Proc Natl Acad Sci U S A. 2011	PubMed	citation	PMID:22135466	pubmed	22135466	create date:2011/12/03 | first author:Eisenberg MC
Quantitative differences in CD45 expression unmask functions for CD45 in B-cell development, tolerance, and survival.	/pubmed/22135465	Zikherman J, Doan K, Parameswaran R, Raschke W, Weiss A.	Proc Natl Acad Sci U S A. 2012 Jan 3;109(1):E3-12. Epub 2011 Nov 30.	Proc Natl Acad Sci U S A. 2012	PubMed	citation	PMID:22135465	pubmed	22135465	create date:2011/12/03 | first author:Zikherman J
Investment in rapid growth shapes the evolutionary rates of essential proteins.	/pubmed/22135464	Vieira-Silva S, Touchon M, Abby SS, Rocha EP.	Proc Natl Acad Sci U S A. 2011 Dec 13;108(50):20030-5. Epub 2011 Nov 30.	Proc Natl Acad Sci U S A. 2011	PubMed	citation	PMID:22135464	pubmed	22135464	create date:2011/12/03 | first author:Vieira-Silva S
Genomic anatomy of Escherichia coli O157:H7 outbreaks.	/pubmed/22135463	Eppinger M, Mammel MK, Leclerc JE, Ravel J, Cebula TA.	Proc Natl Acad Sci U S A. 2011 Dec 13;108(50):20142-7. Epub 2011 Nov 30.	Proc Natl Acad Sci U S A. 2011	PubMed	citation	PMID:22135463	pubmed	22135463	create date:2011/12/03 | first author:Eppinger M
Sarcomas induced in discrete subsets of prospectively isolated skeletal muscle cells.	/pubmed/22135462	Hettmer S, Liu J, Miller CM, Lindsay MC, Sparks CA, Guertin DA, Bronson RT, Langenau DM, Wagers AJ.	Proc Natl Acad Sci U S A. 2011 Dec 13;108(50):20002-7. Epub 2011 Nov 30.	Proc Natl Acad Sci U S A. 2011	PubMed	citation	PMID:22135462	pubmed	22135462	create date:2011/12/03 | first author:Hettmer S
Sparse linear modeling of next-generation mRNA sequencing (RNA-Seq) data for isoform discovery and abundance estimation.	/pubmed/22135461	Li JJ, Jiang CR, Brown JB, Huang H, Bickel PJ.	Proc Natl Acad Sci U S A. 2011 Dec 13;108(50):19867-72. Epub 2011 Dec 1.	Proc Natl Acad Sci U S A. 2011	PubMed	citation	PMID:22135461	pubmed	22135461	create date:2011/12/03 | first author:Li JJ
Crystal structure of the bacteriophage T4 late-transcription coactivator gp33 with the β-subunit flap domain of Escherichia coli RNA polymerase.	/pubmed/22135460	Twist KA, Campbell EA, Deighan P, Nechaev S, Jain V, Geiduschek EP, Hochschild A, Darst SA.	Proc Natl Acad Sci U S A. 2011 Dec 13;108(50):19961-6. Epub 2011 Dec 1.	Proc Natl Acad Sci U S A. 2011	PubMed	citation	PMID:22135460	pubmed	22135460	create date:2011/12/03 | first author:Twist KA
Functional reconstitution of human eukaryotic translation initiation factor 3 (eIF3).	/pubmed/22135459	Sun C, Todorovic A, Querol-Audí J, Bai Y, Villa N, Snyder M, Ashchyan J, Lewis CS, Hartland A, Gradia S, Fraser CS, Doudna JA, Nogales E, Cate JH.	Proc Natl Acad Sci U S A. 2011 Dec 20;108(51):20473-8. Epub 2011 Dec 1.	Proc Natl Acad Sci U S A. 2011	PubMed	citation	PMID:22135459	pubmed	22135459	create date:2011/12/03 | first author:Sun C
Contribution of a mutational bias in hepatitis C virus replication to the genetic barrier in the development of drug resistance.	/pubmed/22135458	Powdrill MH, Tchesnokov EP, Kozak RA, Russell RS, Martin R, Svarovskaia ES, Mo H, Kouyos RD, Götte M.	Proc Natl Acad Sci U S A. 2011 Dec 20;108(51):20509-13. Epub 2011 Dec 1.	Proc Natl Acad Sci U S A. 2011	PubMed	citation	PMID:22135458	pubmed	22135458	create date:2011/12/03 | first author:Powdrill MH
Gating of the MlotiK1 potassium channel involves large rearrangements of the cyclic nucleotide-binding domains.	/pubmed/22135457	Mari SA, Pessoa J, Altieri S, Hensen U, Thomas L, Morais-Cabral JH, Müller DJ.	Proc Natl Acad Sci U S A. 2011 Dec 20;108(51):20802-7. Epub 2011 Dec 1.	Proc Natl Acad Sci U S A. 2011	PubMed	citation	PMID:22135457	pubmed	22135457	create date:2011/12/03 | first author:Mari SA
The inflammatory cytokine IL-18 induces self-reactive innate antibody responses regulated by natural killer T cells.	/pubmed/22135456	Enoksson SL, Grasset EK, Hägglöf T, Mattsson N, Kaiser Y, Gabrielsson S, McGaha TL, Scheynius A, Karlsson MC.	Proc Natl Acad Sci U S A. 2011 Dec 20;108(51):E1399-407. Epub 2011 Dec 1.	Proc Natl Acad Sci U S A. 2011	PubMed	citation	PMID:22135456	pubmed	22135456	create date:2011/12/03 | first author:Enoksson SL
Correction for Whitehead et al., Genomic and physiological footprint of the Deepwater Horizon oil spill on resident marsh fishes.	/pubmed/22135455	[No authors listed]	Proc Natl Acad Sci U S A. 2011 Dec 1. [Epub ahead of print] No abstract available.	Proc Natl Acad Sci U S A. 2011	PubMed	citation	PMID:22135455	pubmed	22135455	create date:2011/12/03
Neuronal and molecular substrates for optimal foraging in Caenorhabditis elegans.	/pubmed/22135454	Milward K, Busch KE, Murphy RJ, de Bono M, Olofsson B.	Proc Natl Acad Sci U S A. 2011 Dec 20;108(51):20672-7. Epub 2011 Dec 1.	Proc Natl Acad Sci U S A. 2011	PubMed	citation	PMID:22135454	pubmed	22135454	create date:2011/12/03 | first author:Milward K
Molecular outcomes of neuromyelitis optica (NMO)-IgG binding to aquaporin-4 in astrocytes.	/pubmed/22128336	Hinson SR, Romero MF, Popescu BF, Lucchinetti CF, Fryer JP, Wolburg H, Fallier-Becker P, Noell S, Lennon VA.	Proc Natl Acad Sci U S A. 2012 Jan 24;109(4):1245-50. Epub 2011 Nov 29.	Proc Natl Acad Sci U S A. 2012	PubMed	citation	PMID:22128336	pubmed	22128336	create date:2011/12/01 | first author:Hinson SR
A specificity determinant for phosphorylation in a response regulator prevents in vivo cross-talk and modification by acetyl phosphate.	/pubmed/22128335	Boll JM, Hendrixson DR.	Proc Natl Acad Sci U S A. 2011 Dec 13;108(50):20160-5. Epub 2011 Nov 29.	Proc Natl Acad Sci U S A. 2011	PubMed	citation	PMID:22128335	pubmed	22128335	create date:2011/12/01 | first author:Boll JM
Homeoprotein Phox2b commands a somatic-to-visceral switch in cranial sensory pathways.	/pubmed/22128334	D'Autréaux F, Coppola E, Hirsch MR, Birchmeier C, Brunet JF.	Proc Natl Acad Sci U S A. 2011 Dec 13;108(50):20018-23. Epub 2011 Nov 29.	Proc Natl Acad Sci U S A. 2011	PubMed	citation	PMID:22128334	pubmed	22128334	create date:2011/12/01 | first author:D'Autréaux F
Dynamic control of protein diffusion within the granal thylakoid lumen.	/pubmed/22128333	Kirchhoff H, Hall C, Wood M, Herbstová M, Tsabari O, Nevo R, Charuvi D, Shimoni E, Reich Z.	Proc Natl Acad Sci U S A. 2011 Dec 13;108(50):20248-53. Epub 2011 Nov 29.	Proc Natl Acad Sci U S A. 2011	PubMed	citation	PMID:22128333	pubmed	22128333	create date:2011/12/01 | first author:Kirchhoff H
Similarity of genes horizontally acquired by Escherichia coli and Salmonella enterica is evidence of a supraspecies pangenome.	/pubmed/22128332	Karberg KA, Olsen GJ, Davis JJ.	Proc Natl Acad Sci U S A. 2011 Dec 13;108(50):20154-9. Epub 2011 Nov 29.	Proc Natl Acad Sci U S A. 2011	PubMed	citation	PMID:22128332	pubmed	22128332	create date:2011/12/01 | first author:Karberg KA
Dormancy cycling in Arabidopsis seeds is controlled by seasonally distinct hormone-signaling pathways.	/pubmed/22128331	Footitt S, Douterelo-Soler I, Clay H, Finch-Savage WE.	Proc Natl Acad Sci U S A. 2011 Dec 13;108(50):20236-41. Epub 2011 Nov 29.	Proc Natl Acad Sci U S A. 2011	PubMed	citation	PMID:22128331	pubmed	22128331	create date:2011/12/01 | first author:Footitt S
Intraprotomer masking of third variable loop (V3) epitopes by the first and second variable loops (V1V2) within the native HIV-1 envelope glycoprotein trimer.	/pubmed/22128330	Liu L, Cimbro R, Lusso P, Berger EA.	Proc Natl Acad Sci U S A. 2011 Dec 13;108(50):20148-53. Epub 2011 Nov 29.	Proc Natl Acad Sci U S A. 2011	PubMed	citation	PMID:22128330	pubmed	22128330	create date:2011/12/01 | first author:Liu L
Tripartite motif containing protein 27 negatively regulates CD4 T cells by ubiquitinating and inhibiting the class II PI3K-C2β.	/pubmed/22128329	Cai X, Srivastava S, Sun Y, Li Z, Wu H, Zuvela-Jelaska L, Li J, Salamon RS, Backer JM, Skolnik EY.	Proc Natl Acad Sci U S A. 2011 Dec 13;108(50):20072-7. Epub 2011 Nov 29.	Proc Natl Acad Sci U S A. 2011	PubMed	citation	PMID:22128329	pubmed	22128329	create date:2011/12/01 | first author:Cai X
Physiological characterization of human muscle acetylcholine receptors from ALS patients.	/pubmed/22128328	Palma E, Inghilleri M, Conti L, Deflorio C, Frasca V, Manteca A, Pichiorri F, Roseti C, Torchia G, Limatola C, Grassi F, Miledi R.	Proc Natl Acad Sci U S A. 2011 Dec 13;108(50):20184-8. Epub 2011 Nov 29.	Proc Natl Acad Sci U S A. 2011	PubMed	citation	PMID:22128328	pubmed	22128328	create date:2011/12/01 | first author:Palma E
Cosmochemistry: Understanding the Solar System through analysis of extraterrestrial materials.	/pubmed/22128323	MacPherson GJ, Thiemens MH.	Proc Natl Acad Sci U S A. 2011 Nov 29;108(48):19130-4.	Proc Natl Acad Sci U S A. 2011	PubMed	citation	PMID:22128323	pubmed	22128323	create date:2011/12/01 | first author:MacPherson GJ
Theoretical analysis of the role of chromatin interactions in long-range action of enhancers and insulators.	/pubmed/22123989	Mukhopadhyay S, Schedl P, Studitsky VM, Sengupta AM.	Proc Natl Acad Sci U S A. 2011 Dec 13;108(50):19919-24. Epub 2011 Nov 28.	Proc Natl Acad Sci U S A. 2011	PubMed	citation	PMID:22123989	pubmed	22123989	create date:2011/11/30 | first author:Mukhopadhyay S
X-ray structure of the arenavirus glycoprotein GP2 in its postfusion hairpin conformation.	/pubmed/22123988	Igonet S, Vaney MC, Vonhrein C, Bricogne G, Stura EA, Hengartner H, Eschli B, Rey FA.	Proc Natl Acad Sci U S A. 2011 Dec 13;108(50):19967-72. Epub 2011 Nov 28.	Proc Natl Acad Sci U S A. 2011	PubMed	citation	PMID:22123988	pubmed	22123988	create date:2011/11/30 | first author:Igonet S
Synthesis of three advanced biofuels from ionic liquid-pretreated switchgrass using engineered Escherichia coli.	/pubmed/22123987	Bokinsky G, Peralta-Yahya PP, George A, Holmes BM, Steen EJ, Dietrich J, Soon Lee T, Tullman-Ercek D, Voigt CA, Simmons BA, Keasling JD.	Proc Natl Acad Sci U S A. 2011 Dec 13;108(50):19949-54. Epub 2011 Nov 28.	Proc Natl Acad Sci U S A. 2011	PubMed	citation	PMID:22123987	pubmed	22123987	create date:2011/11/30 | first author:Bokinsky G
RNA-protein binding interface in the telomerase ribonucleoprotein.	/pubmed/22123986	Bley CJ, Qi X, Rand DP, Borges CR, Nelson RW, Chen JJ.	Proc Natl Acad Sci U S A. 2011 Dec 20;108(51):20333-8. Epub 2011 Nov 28.	Proc Natl Acad Sci U S A. 2011	PubMed	citation	PMID:22123986	pubmed	22123986	create date:2011/11/30 | first author:Bley CJ
Dividing a supercoiled DNA molecule into two independent topological domains.	/pubmed/22123985	Leng F, Chen B, Dunlap DD.	Proc Natl Acad Sci U S A. 2011 Dec 13;108(50):19973-8. Epub 2011 Nov 28.	Proc Natl Acad Sci U S A. 2011	PubMed	citation	PMID:22123985	pubmed	22123985	create date:2011/11/30 | first author:Leng F
Systematic control of protein interaction using a modular ER/K α-helix linker.	/pubmed/22123984	Sivaramakrishnan S, Spudich JA.	Proc Natl Acad Sci U S A. 2011 Dec 20;108(51):20467-72. Epub 2011 Nov 28.	Proc Natl Acad Sci U S A. 2011	PubMed	citation	PMID:22123984	pubmed	22123984	create date:2011/11/30 | first author:Sivaramakrishnan S
Effects of pressure and temperature on the binding of RecA protein to single-stranded DNA.	/pubmed/22123983	Merrin J, Kumar P, Libchaber A.	Proc Natl Acad Sci U S A. 2011 Dec 13;108(50):19913-8. Epub 2011 Nov 28.	Proc Natl Acad Sci U S A. 2011	PubMed	citation	PMID:22123983	pubmed	22123983	create date:2011/11/30 | first author:Merrin J
Pigeons steer like helicopters and generate down- and upstroke lift during low speed turns.	/pubmed/22123982	Ros IG, Bassman LC, Badger MA, Pierson AN, Biewener AA.	Proc Natl Acad Sci U S A. 2011 Dec 13;108(50):19990-5. Epub 2011 Nov 28.	Proc Natl Acad Sci U S A. 2011	PubMed	citation	PMID:22123982	pubmed	22123982	create date:2011/11/30 | first author:Ros IG
Cyclic strain induces dual-mode endothelial-mesenchymal transformation of the cardiac valve.	/pubmed/22123981	Balachandran K, Alford PW, Wylie-Sears J, Goss JA, Grosberg A, Bischoff J, Aikawa E, Levine RA, Parker KK.	Proc Natl Acad Sci U S A. 2011 Dec 13;108(50):19943-8. Epub 2011 Nov 28.	Proc Natl Acad Sci U S A. 2011	PubMed	citation	PMID:22123981	pubmed	22123981	create date:2011/11/30 | first author:Balachandran K
A perceptual metric for photo retouching.	/pubmed/22123980	Kee E, Farid H.	Proc Natl Acad Sci U S A. 2011 Dec 13;108(50):19907-12. Epub 2011 Nov 28.	Proc Natl Acad Sci U S A. 2011	PubMed	citation	PMID:22123980	pubmed	22123980	create date:2011/11/30 | first author:Kee E
Molecular basis of dihydrouridine formation on tRNA.	/pubmed/22123979	Yu F, Tanaka Y, Yamashita K, Suzuki T, Nakamura A, Hirano N, Suzuki T, Yao M, Tanaka I.	Proc Natl Acad Sci U S A. 2011 Dec 6;108(49):19593-8. Epub 2011 Nov 28.	Proc Natl Acad Sci U S A. 2011	PubMed	citation	PMID:22123979	pubmed	22123979	create date:2011/11/30 | first author:Yu F
Multigait soft robot.	/pubmed/22123978	Shepherd RF, Ilievski F, Choi W, Morin SA, Stokes AA, Mazzeo AD, Chen X, Wang M, Whitesides GM.	Proc Natl Acad Sci U S A. 2011 Dec 20;108(51):20400-3. Epub 2011 Nov 28.	Proc Natl Acad Sci U S A. 2011	PubMed	citation	PMID:22123978	pubmed	22123978	create date:2011/11/30 | first author:Shepherd RF
Basic calcium phosphate crystals induce NLRP3 inflammasome activation: the in vitro and in vivo face to face.	/pubmed/22123977	Ea HK, So A, Lioté F, Busso N.	Proc Natl Acad Sci U S A. 2011 Dec 13;108(50):E1361; author reply E1362. Epub 2011 Nov 28. No abstract available.	Proc Natl Acad Sci U S A. 2011	PubMed	citation	PMID:22123977	pubmed	22123977	create date:2011/11/30 | first author:Ea HK
Molecular classification of prostate cancer using curated expression signatures.	/pubmed/22123976	Markert EK, Mizuno H, Vazquez A, Levine AJ.	Proc Natl Acad Sci U S A. 2011 Dec 27;108(52):21276-81. Epub 2011 Nov 28.	Proc Natl Acad Sci U S A. 2011	PubMed	citation	PMID:22123976	pubmed	22123976	create date:2011/11/30 | first author:Markert EK
Naive antibody gene-segment frequencies are heritable and unaltered by chronic lymphocyte ablation.	/pubmed/22123975	Glanville J, Kuo TC, von Büdingen HC, Guey L, Berka J, Sundar PD, Huerta G, Mehta GR, Oksenberg JR, Hauser SL, Cox DR, Rajpal A, Pons J.	Proc Natl Acad Sci U S A. 2011 Dec 13;108(50):20066-71. Epub 2011 Nov 28.	Proc Natl Acad Sci U S A. 2011	PubMed	citation	PMID:22123975	pubmed	22123975	create date:2011/11/30 | first author:Glanville J
High-efficiency homologous recombination in the oil-producing alga Nannochloropsis sp.	/pubmed/22123974	Kilian O, Benemann CS, Niyogi KK, Vick B.	Proc Natl Acad Sci U S A. 2011 Dec 27;108(52):21265-9. Epub 2011 Nov 28.	Proc Natl Acad Sci U S A. 2011	PubMed	citation	PMID:22123974	pubmed	22123974	create date:2011/11/30 | first author:Kilian O
Title	URL	Description	Details	ShortDetails	Resource	Type	Identifiers	Db	EntrezUID	Properties
Genome-wide antisense transcription drives mRNA processing in bacteria.	/pubmed/22123973	Lasa I, Toledo-Arana A, Dobin A, Villanueva M, de los Mozos IR, Vergara-Irigaray M, Segura V, Fagegaltier D, Penadés JR, Valle J, Solano C, Gingeras TR.	Proc Natl Acad Sci U S A. 2011 Dec 13;108(50):20172-7. Epub 2011 Nov 28.	Proc Natl Acad Sci U S A. 2011	PubMed	citation	PMID:22123973	pubmed	22123973	create date:2011/11/30 | first author:Lasa I
Salicylic acid mediates the reduced growth of lignin down-regulated plants.	/pubmed/22123972	Gallego-Giraldo L, Escamilla-Trevino L, Jackson LA, Dixon RA.	Proc Natl Acad Sci U S A. 2011 Dec 20;108(51):20814-9. Epub 2011 Nov 28.	Proc Natl Acad Sci U S A. 2011	PubMed	citation	PMID:22123972	pubmed	22123972	create date:2011/11/30 | first author:Gallego-Giraldo L
Human bone marrow hematopoietic stem cells are increased in frequency and myeloid-biased with age.	/pubmed/22123971	Pang WW, Price EA, Sahoo D, Beerman I, Maloney WJ, Rossi DJ, Schrier SL, Weissman IL.	Proc Natl Acad Sci U S A. 2011 Dec 13;108(50):20012-7. Epub 2011 Nov 28.	Proc Natl Acad Sci U S A. 2011	PubMed	citation	PMID:22123971	pubmed	22123971	create date:2011/11/30 | first author:Pang WW
Common oxytocin receptor gene (OXTR) polymorphism and social support interact to reduce stress in humans.	/pubmed/22123970	Chen FS, Kumsta R, von Dawans B, Monakhov M, Ebstein RP, Heinrichs M.	Proc Natl Acad Sci U S A. 2011 Dec 13;108(50):19937-42. Epub 2011 Nov 28.	Proc Natl Acad Sci U S A. 2011	PubMed	citation	PMID:22123970	pubmed	22123970	create date:2011/11/30 | first author:Chen FS
The steroid interaction site in transmembrane domain 2 of the large conductance, voltage- and calcium-gated potassium (BK) channel accessory β1 subunit.	/pubmed/22123969	Bukiya AN, Singh AK, Parrill AL, Dopico AM.	Proc Natl Acad Sci U S A. 2011 Dec 13;108(50):20207-12. Epub 2011 Nov 28.	Proc Natl Acad Sci U S A. 2011	PubMed	citation	PMID:22123969	pubmed	22123969	create date:2011/11/30 | first author:Bukiya AN
Meiotic double-strand breaks occur once per pair of (sister) chromatids and, via Mec1/ATR and Tel1/ATM, once per quartet of chromatids.	/pubmed/22123968	Zhang L, Kleckner NE, Storlazzi A, Kim KP.	Proc Natl Acad Sci U S A. 2011 Dec 13;108(50):20036-41. Epub 2011 Nov 28.	Proc Natl Acad Sci U S A. 2011	PubMed	citation	PMID:22123968	pubmed	22123968	create date:2011/11/30 | first author:Zhang L
Human artificial chromosome (HAC) vector with a conditional centromere for correction of genetic deficiencies in human cells.	/pubmed/22123967	Kim JH, Kononenko A, Erliandri I, Kim TA, Nakano M, Iida Y, Barrett JC, Oshimura M, Masumoto H, Earnshaw WC, Larionov V, Kouprina N.	Proc Natl Acad Sci U S A. 2011 Dec 13;108(50):20048-53. Epub 2011 Nov 28.	Proc Natl Acad Sci U S A. 2011	PubMed	citation	PMID:22123967	pubmed	22123967	create date:2011/11/30 | first author:Kim JH
Distinct molecular underpinnings of Drosophila olfactory trace conditioning.	/pubmed/22123966	Shuai Y, Hu Y, Qin H, Campbell RA, Zhong Y.	Proc Natl Acad Sci U S A. 2011 Dec 13;108(50):20201-6. Epub 2011 Nov 28.	Proc Natl Acad Sci U S A. 2011	PubMed	citation	PMID:22123966	pubmed	22123966	create date:2011/11/30 | first author:Shuai Y
Deficits in reach target selection during inactivation of the midbrain superior colliculus.	/pubmed/22123965	Song JH, Rafal RD, McPeek RM.	Proc Natl Acad Sci U S A. 2011 Dec 20;108(51):E1433-40. Epub 2011 Nov 28.	Proc Natl Acad Sci U S A. 2011	PubMed	citation	PMID:22123965	pubmed	22123965	create date:2011/11/30 | first author:Song JH
Toll-like receptors activate programmed necrosis in macrophages through a receptor-interacting kinase-3-mediated pathway.	/pubmed/22123964	He S, Liang Y, Shao F, Wang X.	Proc Natl Acad Sci U S A. 2011 Dec 13;108(50):20054-9. Epub 2011 Nov 28.	Proc Natl Acad Sci U S A. 2011	PubMed	citation	PMID:22123964	pubmed	22123964	create date:2011/11/30 | first author:He S
Discovery of a biofilm electrocline using real-time 3D metabolite analysis.	/pubmed/22123963	Koley D, Ramsey MM, Bard AJ, Whiteley M.	Proc Natl Acad Sci U S A. 2011 Dec 13;108(50):19996-20001. Epub 2011 Nov 28.	Proc Natl Acad Sci U S A. 2011	PubMed	citation	PMID:22123963	pubmed	22123963	create date:2011/11/30 | first author:Koley D
Seed maturation in Arabidopsis thaliana is characterized by nuclear size reduction and increased chromatin condensation.	/pubmed/22123962	van Zanten M, Koini MA, Geyer R, Liu Y, Brambilla V, Bartels D, Koornneef M, Fransz P, Soppe WJ.	Proc Natl Acad Sci U S A. 2011 Dec 13;108(50):20219-24. Epub 2011 Nov 28.	Proc Natl Acad Sci U S A. 2011	PubMed	citation	PMID:22123962	pubmed	22123962	create date:2011/11/30 | first author:van Zanten M
Rapid development of glycan-specific, broad, and potent anti-HIV-1 gp120 neutralizing antibodies in an R5 SIV/HIV chimeric virus infected macaque.	/pubmed/22123961	Walker LM, Sok D, Nishimura Y, Donau O, Sadjadpour R, Gautam R, Shingai M, Pejchal R, Ramos A, Simek MD, Geng Y, Wilson IA, Poignard P, Martin MA, Burton DR.	Proc Natl Acad Sci U S A. 2011 Dec 13;108(50):20125-9. Epub 2011 Nov 28.	Proc Natl Acad Sci U S A. 2011	PubMed	citation	PMID:22123961	pubmed	22123961	create date:2011/11/30 | first author:Walker LM
Evolutionary erosion of yeast sex chromosomes by mating-type switching accidents.	/pubmed/22123960	Gordon JL, Armisén D, Proux-Wéra E, ÓhÉigeartaigh SS, Byrne KP, Wolfe KH.	Proc Natl Acad Sci U S A. 2011 Dec 13;108(50):20024-9. Epub 2011 Nov 28.	Proc Natl Acad Sci U S A. 2011	PubMed	citation	PMID:22123960	pubmed	22123960	create date:2011/11/30 | first author:Gordon JL
Fy(a)/Fy(b) antigen polymorphism in human erythrocyte Duffy antigen affects susceptibility to Plasmodium vivax malaria.	/pubmed/22123959	King CL, Adams JH, Xianli J, Grimberg BT, McHenry AM, Greenberg LJ, Siddiqui A, Howes RE, da Silva-Nunes M, Ferreira MU, Zimmerman PA.	Proc Natl Acad Sci U S A. 2011 Dec 13;108(50):20113-8. Epub 2011 Nov 28.	Proc Natl Acad Sci U S A. 2011	PubMed	citation	PMID:22123959	pubmed	22123959	create date:2011/11/30 | first author:King CL
Strigolactone signaling is required for auxin-dependent stimulation of secondary growth in plants.	/pubmed/22123958	Agusti J, Herold S, Schwarz M, Sanchez P, Ljung K, Dun EA, Brewer PB, Beveridge CA, Sieberer T, Sehr EM, Greb T.	Proc Natl Acad Sci U S A. 2011 Dec 13;108(50):20242-7. Epub 2011 Nov 28.	Proc Natl Acad Sci U S A. 2011	PubMed	citation	PMID:22123958	pubmed	22123958	create date:2011/11/30 | first author:Agusti J
Multiple stromal populations contribute to pulmonary fibrosis without evidence for epithelial to mesenchymal transition.	/pubmed/22123957	Rock JR, Barkauskas CE, Cronce MJ, Xue Y, Harris JR, Liang J, Noble PW, Hogan BL.	Proc Natl Acad Sci U S A. 2011 Dec 27;108(52):E1475-83. Epub 2011 Nov 28.	Proc Natl Acad Sci U S A. 2011	PubMed	citation	PMID:22123957	pubmed	22123957	create date:2011/11/30 | first author:Rock JR
Wolbachia induces reactive oxygen species (ROS)-dependent activation of the Toll pathway to control dengue virus in the mosquito Aedes aegypti.	/pubmed/22123956	Pan X, Zhou G, Wu J, Bian G, Lu P, Raikhel AS, Xi Z.	Proc Natl Acad Sci U S A. 2012 Jan 3;109(1):E23-31. Epub 2011 Nov 28.	Proc Natl Acad Sci U S A. 2012	PubMed	citation	PMID:22123956	pubmed	22123956	create date:2011/11/30 | first author:Pan X
Food for thought.	/pubmed/22123955	Godfray HC.	Proc Natl Acad Sci U S A. 2011 Dec 13;108(50):19845-6. Epub 2011 Nov 28. No abstract available.	Proc Natl Acad Sci U S A. 2011	PubMed	citation	PMID:22123955	pubmed	22123955	create date:2011/11/30 | first author:Godfray HC
β-Arrestin and dishevelled coordinate biased signaling.	/pubmed/22123954	Schulte G, Shenoy SK.	Proc Natl Acad Sci U S A. 2011 Dec 13;108(50):19839-40. Epub 2011 Nov 28. No abstract available.	Proc Natl Acad Sci U S A. 2011	PubMed	citation	PMID:22123954	pubmed	22123954	create date:2011/11/30 | first author:Schulte G
How infants and toddlers react to antisocial others.	/pubmed/22123953	Hamlin JK, Wynn K, Bloom P, Mahajan N.	Proc Natl Acad Sci U S A. 2011 Dec 13;108(50):19931-6. Epub 2011 Nov 28.	Proc Natl Acad Sci U S A. 2011	PubMed	citation	PMID:22123953	pubmed	22123953	create date:2011/11/30 | first author:Hamlin JK
Brain enlargement is associated with regression in preschool-age boys with autism spectrum disorders.	/pubmed/22123952	Nordahl CW, Lange N, Li DD, Barnett LA, Lee A, Buonocore MH, Simon TJ, Rogers S, Ozonoff S, Amaral DG.	Proc Natl Acad Sci U S A. 2011 Dec 13;108(50):20195-200. Epub 2011 Nov 28.	Proc Natl Acad Sci U S A. 2011	PubMed	citation	PMID:22123952	pubmed	22123952	create date:2011/11/30 | first author:Nordahl CW
Antitumor activity from antigen-specific CD8 T cells generated in vivo from genetically engineered human hematopoietic stem cells.	/pubmed/22123951	Vatakis DN, Koya RC, Nixon CC, Wei L, Kim SG, Avancena P, Bristol G, Baltimore D, Kohn DB, Ribas A, Radu CG, Galic Z, Zack JA.	Proc Natl Acad Sci U S A. 2011 Dec 20;108(51):E1408-16. Epub 2011 Nov 28.	Proc Natl Acad Sci U S A. 2011	PubMed	citation	PMID:22123951	pubmed	22123951	create date:2011/11/30 | first author:Vatakis DN
Palmitoylation influences the function and pharmacology of sodium channels.	/pubmed/22123950	Bosmans F, Milescu M, Swartz KJ.	Proc Natl Acad Sci U S A. 2011 Dec 13;108(50):20213-8. Epub 2011 Nov 28.	Proc Natl Acad Sci U S A. 2011	PubMed	citation	PMID:22123950	pubmed	22123950	create date:2011/11/30 | first author:Bosmans F
Neurotrophin-mediated degradation of histone methyltransferase by S-nitrosylation cascade regulates neuronal differentiation.	/pubmed/22123949	Sen N, Snyder SH.	Proc Natl Acad Sci U S A. 2011 Dec 13;108(50):20178-83. Epub 2011 Nov 28.	Proc Natl Acad Sci U S A. 2011	PubMed	citation	PMID:22123949	pubmed	22123949	create date:2011/11/30 | first author:Sen N
Geographical analysis of the role of water supply and sanitation in the risk of helminth infections of children in West Africa.	/pubmed/22123948	Soares Magalhães RJ, Barnett AG, Clements AC.	Proc Natl Acad Sci U S A. 2011 Dec 13;108(50):20084-9. Epub 2011 Nov 28.	Proc Natl Acad Sci U S A. 2011	PubMed	citation	PMID:22123948	pubmed	22123948	create date:2011/11/30 | first author:Soares Magalhães RJ
Phytochrome-interacting factor 4 (PIF4) regulates auxin biosynthesis at high temperature.	/pubmed/22123947	Franklin KA, Lee SH, Patel D, Kumar SV, Spartz AK, Gu C, Ye S, Yu P, Breen G, Cohen JD, Wigge PA, Gray WM.	Proc Natl Acad Sci U S A. 2011 Dec 13;108(50):20231-5. Epub 2011 Nov 28.	Proc Natl Acad Sci U S A. 2011	PubMed	citation	PMID:22123947	pubmed	22123947	create date:2011/11/30 | first author:Franklin KA
On the triggering mechanism of Heinrich events.	/pubmed/22123946	Alvarez-Solas J, Ramstein G.	Proc Natl Acad Sci U S A. 2011 Dec 13;108(50):E1359-60. Epub 2011 Nov 28. No abstract available.	Proc Natl Acad Sci U S A. 2011	PubMed	citation	PMID:22123946	pubmed	22123946	create date:2011/11/30 | first author:Alvarez-Solas J
QnAs with Susan L. Lindquist. Interviewed by Prashant Nair.	/pubmed/22123945	Lindquist SL.	Proc Natl Acad Sci U S A. 2011 Dec 13;108(50):19861. Epub 2011 Nov 28. No abstract available.	Proc Natl Acad Sci U S A. 2011	PubMed	citation	PMID:22123945	pubmed	22123945	create date:2011/11/30 | first author:Lindquist SL
Wolbachia strain wMel induces cytoplasmic incompatibility and blocks dengue transmission in Aedes albopictus.	/pubmed/22123944	Blagrove MS, Arias-Goeta C, Failloux AB, Sinkins SP.	Proc Natl Acad Sci U S A. 2012 Jan 3;109(1):255-60. Epub 2011 Nov 28.	Proc Natl Acad Sci U S A. 2012	PubMed	citation	PMID:22123944	pubmed	22123944	create date:2011/11/30 | first author:Blagrove MS
Complex microbiome underlying secondary and primary metabolism in the tunicate-Prochloron symbiosis.	/pubmed/22123943	Donia MS, Fricke WF, Partensky F, Cox J, Elshahawi SI, White JR, Phillippy AM, Schatz MC, Piel J, Haygood MG, Ravel J, Schmidt EW.	Proc Natl Acad Sci U S A. 2011 Dec 20;108(51):E1423-32. Epub 2011 Nov 28.	Proc Natl Acad Sci U S A. 2011	PubMed	citation	PMID:22123943	pubmed	22123943	create date:2011/11/30 | first author:Donia MS
Trypanosoma cruzi as an effective cancer antigen delivery vector.	/pubmed/22114198	Junqueira C, Santos LI, Galvão-Filho B, Teixeira SM, Rodrigues FG, DaRocha WD, Chiari E, Jungbluth AA, Ritter G, Gnjatic S, Old LJ, Gazzinelli RT.	Proc Natl Acad Sci U S A. 2011 Dec 6;108(49):19695-700. Epub 2011 Nov 23.	Proc Natl Acad Sci U S A. 2011	PubMed	citation	PMID:22114198	pubmed	22114198	create date:2011/11/25 | first author:Junqueira C
High-temperature protein G is essential for activity of the Escherichia coli clustered regularly interspaced short palindromic repeats (CRISPR)/Cas system.	/pubmed/22114197	Yosef I, Goren MG, Kiro R, Edgar R, Qimron U.	Proc Natl Acad Sci U S A. 2011 Dec 13;108(50):20136-41. Epub 2011 Nov 23.	Proc Natl Acad Sci U S A. 2011	PubMed	citation	PMID:22114197	pubmed	22114197	create date:2011/11/25 | first author:Yosef I
Scaffold number in yeast signaling system sets tradeoff between system output and dynamic range.	/pubmed/22114196	Thomson TM, Benjamin KR, Bush A, Love T, Pincus D, Resnekov O, Yu RC, Gordon A, Colman-Lerner A, Endy D, Brent R.	Proc Natl Acad Sci U S A. 2011 Dec 13;108(50):20265-70. Epub 2011 Nov 23.	Proc Natl Acad Sci U S A. 2011	PubMed	citation	PMID:22114196	pubmed	22114196	create date:2011/11/25 | first author:Thomson TM
Extensive, clustered parental imprinting of protein-coding and noncoding RNAs in developing maize endosperm.	/pubmed/22114195	Zhang M, Zhao H, Xie S, Chen J, Xu Y, Wang K, Zhao H, Guan H, Hu X, Jiao Y, Song W, Lai J.	Proc Natl Acad Sci U S A. 2011 Dec 13;108(50):20042-7. Epub 2011 Nov 23.	Proc Natl Acad Sci U S A. 2011	PubMed	citation	PMID:22114195	pubmed	22114195	create date:2011/11/25 | first author:Zhang M
Estrogen receptor β and 17β-hydroxysteroid dehydrogenase type 6, a growth regulatory pathway that is lost in prostate cancer.	/pubmed/22114194	Muthusamy S, Andersson S, Kim HJ, Butler R, Waage L, Bergerheim U, Gustafsson JÅ.	Proc Natl Acad Sci U S A. 2011 Dec 13;108(50):20090-4. Epub 2011 Nov 23.	Proc Natl Acad Sci U S A. 2011	PubMed	citation	PMID:22114194	pubmed	22114194	create date:2011/11/25 | first author:Muthusamy S
Meditation experience is associated with differences in default mode network activity and connectivity.	/pubmed/22114193	Brewer JA, Worhunsky PD, Gray JR, Tang YY, Weber J, Kober H.	Proc Natl Acad Sci U S A. 2011 Dec 13;108(50):20254-9. Epub 2011 Nov 23.	Proc Natl Acad Sci U S A. 2011	PubMed	citation	PMID:22114193	pubmed	22114193	create date:2011/11/25 | first author:Brewer JA
Illuminating the landscape of host-pathogen interactions with the bacterium Listeria monocytogenes.	/pubmed/22114192	Cossart P.	Proc Natl Acad Sci U S A. 2011 Dec 6;108(49):19484-91. Epub 2011 Nov 23.	Proc Natl Acad Sci U S A. 2011	PubMed	citation	PMID:22114192	pubmed	22114192	create date:2011/11/25 | first author:Cossart P
Long-term music training tunes how the brain temporally binds signals from multiple senses.	/pubmed/22114191	Lee H, Noppeney U.	Proc Natl Acad Sci U S A. 2011 Dec 20;108(51):E1441-50. Epub 2011 Nov 23.	Proc Natl Acad Sci U S A. 2011	PubMed	citation	PMID:22114191	pubmed	22114191	create date:2011/11/25 | first author:Lee H
Expression of a desaturase gene, desat1, in neural and nonneural tissues separately affects perception and emission of sex pheromones in Drosophila.	/pubmed/22114190	Bousquet F, Nojima T, Houot B, Chauvel I, Chaudy S, Dupas S, Yamamoto D, Ferveur JF.	Proc Natl Acad Sci U S A. 2012 Jan 3;109(1):249-54. Epub 2011 Nov 23.	Proc Natl Acad Sci U S A. 2012	PubMed	citation	PMID:22114190	pubmed	22114190	create date:2011/11/25 | first author:Bousquet F
What kind of a science is sustainability science?	/pubmed/22114189	Kates RW.	Proc Natl Acad Sci U S A. 2011 Dec 6;108(49):19449-50. Epub 2011 Nov 23. No abstract available.	Proc Natl Acad Sci U S A. 2011	PubMed	citation	PMID:22114189	pubmed	22114189	create date:2011/11/25 | first author:Kates RW
Targeted drug delivery to tumor vasculature by a carbohydrate mimetic peptide.	/pubmed/22114188	Hatakeyama S, Sugihara K, Shibata TK, Nakayama J, Akama TO, Tamura N, Wong SM, Bobkov AA, Takano Y, Ohyama C, Fukuda M, Fukuda MN.	Proc Natl Acad Sci U S A. 2011 Dec 6;108(49):19587-92. Epub 2011 Nov 23.	Proc Natl Acad Sci U S A. 2011	PubMed	citation	PMID:22114188	pubmed	22114188	create date:2011/11/25 | first author:Hatakeyama S
A fast doubly hybrid density functional method close to chemical accuracy using a local opposite spin ansatz.	/pubmed/22114187	Zhang IY, Xu X, Jung Y, Goddard WA 3rd.	Proc Natl Acad Sci U S A. 2011 Dec 13;108(50):19896-900. Epub 2011 Nov 23.	Proc Natl Acad Sci U S A. 2011	PubMed	citation	PMID:22114187	pubmed	22114187	create date:2011/11/25 | first author:Zhang IY
Evolution and structure of sustainability science.	/pubmed/22114186	Bettencourt LM, Kaur J.	Proc Natl Acad Sci U S A. 2011 Dec 6;108(49):19540-5. Epub 2011 Nov 23.	Proc Natl Acad Sci U S A. 2011	PubMed	citation	PMID:22114186	pubmed	22114186	create date:2011/11/25 | first author:Bettencourt LM
Binding and cleavage of DNA with the restriction enzyme EcoR1 using time-resolved second harmonic generation.	/pubmed/22114185	Doughty B, Kazer SW, Eisenthal KB.	Proc Natl Acad Sci U S A. 2011 Dec 13;108(50):19979-84. Epub 2011 Nov 23.	Proc Natl Acad Sci U S A. 2011	PubMed	citation	PMID:22114185	pubmed	22114185	create date:2011/11/25 | first author:Doughty B
Crystal structure of the central axis DF complex of the prokaryotic V-ATPase.	/pubmed/22114184	Saijo S, Arai S, Hossain KM, Yamato I, Suzuki K, Kakinuma Y, Ishizuka-Katsura Y, Ohsawa N, Terada T, Shirouzu M, Yokoyama S, Iwata S, Murata T.	Proc Natl Acad Sci U S A. 2011 Dec 13;108(50):19955-60. Epub 2011 Nov 23.	Proc Natl Acad Sci U S A. 2011	PubMed	citation	PMID:22114184	pubmed	22114184	create date:2011/11/25 | first author:Saijo S
CD10: a tool to crack the role of stem cells in breast cancer.	/pubmed/22109559	Maguer-Satta V, Chapellier M, Delay E, Bachelard-Cascales E.	Proc Natl Acad Sci U S A. 2011 Dec 6;108(49):E1264; author reply E1265. Epub 2011 Nov 22. No abstract available.	Proc Natl Acad Sci U S A. 2011	PubMed	citation	PMID:22109559	pubmed	22109559	create date:2011/11/24 | first author:Maguer-Satta V
T-cell factor 1 is a gatekeeper for T-cell specification in response to Notch signaling.	/pubmed/22109558	Germar K, Dose M, Konstantinou T, Zhang J, Wang H, Lobry C, Arnett KL, Blacklow SC, Aifantis I, Aster JC, Gounari F.	Proc Natl Acad Sci U S A. 2011 Dec 13;108(50):20060-5. Epub 2011 Nov 22.	Proc Natl Acad Sci U S A. 2011	PubMed	citation	PMID:22109558	pubmed	22109558	create date:2011/11/24 | first author:Germar K
High-resolution human cytomegalovirus transcriptome.	/pubmed/22109557	Gatherer D, Seirafian S, Cunningham C, Holton M, Dargan DJ, Baluchova K, Hector RD, Galbraith J, Herzyk P, Wilkinson GW, Davison AJ.	Proc Natl Acad Sci U S A. 2011 Dec 6;108(49):19755-60. Epub 2011 Nov 22.	Proc Natl Acad Sci U S A. 2011	PubMed	citation	PMID:22109557	pubmed	22109557	create date:2011/11/24 | first author:Gatherer D
Interaction of cellular and network mechanisms for efficient pheromone coding in moths.	/pubmed/22109556	Belmabrouk H, Nowotny T, Rospars JP, Martinez D.	Proc Natl Acad Sci U S A. 2011 Dec 6;108(49):19790-5. Epub 2011 Nov 22.	Proc Natl Acad Sci U S A. 2011	PubMed	citation	PMID:22109556	pubmed	22109556	create date:2011/11/24 | first author:Belmabrouk H
Title	URL	Description	Details	ShortDetails	Resource	Type	Identifiers	Db	EntrezUID	Properties
Unexpected role of anticoagulant protein C in controlling epithelial barrier integrity and intestinal inflammation.	/pubmed/22109555	Vetrano S, Ploplis VA, Sala E, Sandoval-Cooper M, Donahue DL, Correale C, Arena V, Spinelli A, Repici A, Malesci A, Castellino FJ, Danese S.	Proc Natl Acad Sci U S A. 2011 Dec 6;108(49):19830-5. Epub 2011 Nov 22.	Proc Natl Acad Sci U S A. 2011	PubMed	citation	PMID:22109555	pubmed	22109555	create date:2011/11/24 | first author:Vetrano S
Long-term memory prepares neural activity for perception.	/pubmed/22109554	Stokes MG, Atherton K, Patai EZ, Nobre AC.	Proc Natl Acad Sci U S A. 2012 Feb 7;109(6):E360-7. Epub 2011 Nov 22.	Proc Natl Acad Sci U S A. 2012	PubMed	citation	PMID:22109554	pubmed	22109554	create date:2011/11/24 | first author:Stokes MG
Refining the DNA barcode for land plants.	/pubmed/22109553	Hollingsworth PM.	Proc Natl Acad Sci U S A. 2011 Dec 6;108(49):19451-2. Epub 2011 Nov 22. No abstract available.	Proc Natl Acad Sci U S A. 2011	PubMed	citation	PMID:22109553	pubmed	22109553	create date:2011/11/24 | first author:Hollingsworth PM
FERM-dependent E3 ligase recognition is a conserved mechanism for targeted degradation of lipoprotein receptors.	/pubmed/22109552	Calkin AC, Goult BT, Zhang L, Fairall L, Hong C, Schwabe JW, Tontonoz P.	Proc Natl Acad Sci U S A. 2011 Dec 13;108(50):20107-12. Epub 2011 Nov 22.	Proc Natl Acad Sci U S A. 2011	PubMed	citation	PMID:22109552	pubmed	22109552	create date:2011/11/24 | first author:Calkin AC
A thermodynamic framework for understanding temperature sensing by transient receptor potential (TRP) channels.	/pubmed/22109551	Clapham DE, Miller C.	Proc Natl Acad Sci U S A. 2011 Dec 6;108(49):19492-7. Epub 2011 Nov 22.	Proc Natl Acad Sci U S A. 2011	PubMed	citation	PMID:22109551	pubmed	22109551	create date:2011/11/24 | first author:Clapham DE
Improving the scientific foundations for estimating health risks from the Fukushima incident.	/pubmed/22109550	Calabrese E.	Proc Natl Acad Sci U S A. 2011 Dec 6;108(49):19447-8. Epub 2011 Nov 22. No abstract available.	Proc Natl Acad Sci U S A. 2011	PubMed	citation	PMID:22109550	pubmed	22109550	create date:2011/11/24 | first author:Calabrese E
Inflammasome components Asc and caspase-1 mediate biomaterial-induced inflammation and foreign body response.	/pubmed/22109549	Malik AF, Hoque R, Ouyang X, Ghani A, Hong E, Khan K, Moore LB, Ng G, Munro F, Flavell RA, Shi Y, Kyriakides TR, Mehal WZ.	Proc Natl Acad Sci U S A. 2011 Dec 13;108(50):20095-100. Epub 2011 Nov 22.	Proc Natl Acad Sci U S A. 2011	PubMed	citation	PMID:22109549	pubmed	22109549	create date:2011/11/24 | first author:Malik AF
Topological transitions for lattice bosons in a magnetic field.	/pubmed/22109548	Huber SD, Lindner NH.	Proc Natl Acad Sci U S A. 2011 Dec 13;108(50):19925-30. Epub 2011 Nov 22.	Proc Natl Acad Sci U S A. 2011	PubMed	citation	PMID:22109548	pubmed	22109548	create date:2011/11/24 | first author:Huber SD
The electrochemistry of quinizarin revealed through its mediated reduction of oxygen.	/pubmed/22109547	Batchelor-McAuley C, Dimov IB, Aldous L, Compton RG.	Proc Natl Acad Sci U S A. 2011 Dec 13;108(50):19891-5. Epub 2011 Nov 22.	Proc Natl Acad Sci U S A. 2011	PubMed	citation	PMID:22109547	pubmed	22109547	create date:2011/11/24 | first author:Batchelor-McAuley C
P-glycoprotein regulates blood-testis barrier dynamics via its effects on the occludin/zonula occludens 1 (ZO-1) protein complex mediated by focal adhesion kinase (FAK).	/pubmed/22106313	Su L, Mruk DD, Lui WY, Lee WM, Cheng CY.	Proc Natl Acad Sci U S A. 2011 Dec 6;108(49):19623-8. Epub 2011 Nov 21.	Proc Natl Acad Sci U S A. 2011	PubMed	citation	PMID:22106313	pubmed	22106313	create date:2011/11/23 | first author:Su L
Common variant near the endothelin receptor type A (EDNRA) gene is associated with intracranial aneurysm risk.	/pubmed/22106312	Yasuno K, Bakırcıoğlu M, Low SK, Bilgüvar K, Gaál E, Ruigrok YM, Niemelä M, Hata A, Bijlenga P, Kasuya H, Jääskeläinen JE, Krex D, Auburger G, Simon M, Krischek B, Ozturk AK, Mane S, Rinkel GJ, Steinmetz H, Hernesniemi J, Schaller K, Zembutsu H, et al.	Proc Natl Acad Sci U S A. 2011 Dec 6;108(49):19707-12. Epub 2011 Nov 21.	Proc Natl Acad Sci U S A. 2011	PubMed	citation	PMID:22106312	pubmed	22106312	create date:2011/11/23 | first author:Yasuno K
Antemortem trauma and survival in the late Middle Pleistocene human cranium from Maba, South China.	/pubmed/22106311	Wu XJ, Schepartz LA, Liu W, Trinkaus E.	Proc Natl Acad Sci U S A. 2011 Dec 6;108(49):19558-62. Epub 2011 Nov 21.	Proc Natl Acad Sci U S A. 2011	PubMed	citation	PMID:22106311	pubmed	22106311	create date:2011/11/23 | first author:Wu XJ
Dopamine neurons code subjective sensory experience and uncertainty of perceptual decisions.	/pubmed/22106310	de Lafuente V, Romo R.	Proc Natl Acad Sci U S A. 2011 Dec 6;108(49):19767-71. Epub 2011 Nov 21.	Proc Natl Acad Sci U S A. 2011	PubMed	citation	PMID:22106310	pubmed	22106310	create date:2011/11/23 | first author:de Lafuente V
Molecular basis for the differential use of glucose and glutamine in cell proliferation as revealed by synchronized HeLa cells.	/pubmed/22106309	Colombo SL, Palacios-Callender M, Frakich N, Carcamo S, Kovacs I, Tudzarova S, Moncada S.	Proc Natl Acad Sci U S A. 2011 Dec 27;108(52):21069-74. Epub 2011 Nov 21.	Proc Natl Acad Sci U S A. 2011	PubMed	citation	PMID:22106309	pubmed	22106309	create date:2011/11/23 | first author:Colombo SL
Brain network local interconnectivity loss in aging APOE-4 allele carriers.	/pubmed/22106308	Brown JA, Terashima KH, Burggren AC, Ercoli LM, Miller KJ, Small GW, Bookheimer SY.	Proc Natl Acad Sci U S A. 2011 Dec 20;108(51):20760-5. Epub 2011 Nov 21.	Proc Natl Acad Sci U S A. 2011	PubMed	citation	PMID:22106308	pubmed	22106308	create date:2011/11/23 | first author:Brown JA
Dynamical freezing of active matter.	/pubmed/22106307	Reichhardt C, Reichhardt CJ.	Proc Natl Acad Sci U S A. 2011 Nov 29;108(48):19099-100. Epub 2011 Nov 21. No abstract available.	Proc Natl Acad Sci U S A. 2011	PubMed	citation	PMID:22106307	pubmed	22106307	create date:2011/11/23 | first author:Reichhardt C
Alternative perspective on the control of transpiration by radiation.	/pubmed/22106306	Mott KA, Peak D.	Proc Natl Acad Sci U S A. 2011 Dec 6;108(49):19820-3. Epub 2011 Nov 21.	Proc Natl Acad Sci U S A. 2011	PubMed	citation	PMID:22106306	pubmed	22106306	create date:2011/11/23 | first author:Mott KA
DNA double-strand breaks induced by high NaCl occur predominantly in gene deserts.	/pubmed/22106305	Dmitrieva NI, Cui K, Kitchaev DA, Zhao K, Burg MB.	Proc Natl Acad Sci U S A. 2011 Dec 20;108(51):20796-801. Epub 2011 Nov 21.	Proc Natl Acad Sci U S A. 2011	PubMed	citation	PMID:22106305	pubmed	22106305	create date:2011/11/23 | first author:Dmitrieva NI
Arenavirus Z protein controls viral RNA synthesis by locking a polymerase-promoter complex.	/pubmed/22106304	Kranzusch PJ, Whelan SP.	Proc Natl Acad Sci U S A. 2011 Dec 6;108(49):19743-8. Epub 2011 Nov 21.	Proc Natl Acad Sci U S A. 2011	PubMed	citation	PMID:22106304	pubmed	22106304	create date:2011/11/23 | first author:Kranzusch PJ
Mevalonate governs interdependency of ergosterol and siderophore biosyntheses in the fungal pathogen Aspergillus fumigatus.	/pubmed/22106303	Yasmin S, Alcazar-Fuoli L, Gründlinger M, Puempel T, Cairns T, Blatzer M, Lopez JF, Grimalt JO, Bignell E, Haas H.	Proc Natl Acad Sci U S A. 2011 Nov 21. [Epub ahead of print]	Proc Natl Acad Sci U S A. 2011	PubMed	citation	PMID:22106303	pubmed	22106303	create date:2011/11/23 | first author:Yasmin S
Hypoxia promotes isocitrate dehydrogenase-dependent carboxylation of α-ketoglutarate to citrate to support cell growth and viability.	/pubmed/22106302	Wise DR, Ward PS, Shay JE, Cross JR, Gruber JJ, Sachdeva UM, Platt JM, DeMatteo RG, Simon MC, Thompson CB.	Proc Natl Acad Sci U S A. 2011 Dec 6;108(49):19611-6. Epub 2011 Nov 21.	Proc Natl Acad Sci U S A. 2011	PubMed	citation	PMID:22106302	pubmed	22106302	create date:2011/11/23 | first author:Wise DR
Paul Greengard: Signals underlying moods, addictions, and brain disorders.	/pubmed/22106301	Ravindran S.	Proc Natl Acad Sci U S A. 2011 Nov 22;108(47):18872-4. Epub 2011 Nov 21. No abstract available.	Proc Natl Acad Sci U S A. 2011	PubMed	citation	PMID:22106301	pubmed	22106301	create date:2011/11/23 | first author:Ravindran S
Equitable decision making is associated with neural markers of intrinsic value.	/pubmed/22106300	Zaki J, Mitchell JP.	Proc Natl Acad Sci U S A. 2011 Dec 6;108(49):19761-6. Epub 2011 Nov 21.	Proc Natl Acad Sci U S A. 2011	PubMed	citation	PMID:22106300	pubmed	22106300	create date:2011/11/23 | first author:Zaki J
The inflammasome promotes adverse cardiac remodeling following acute myocardial infarction in the mouse.	/pubmed/22106299	Mezzaroma E, Toldo S, Farkas D, Seropian IM, Van Tassell BW, Salloum FN, Kannan HR, Menna AC, Voelkel NF, Abbate A.	Proc Natl Acad Sci U S A. 2011 Dec 6;108(49):19725-30. Epub 2011 Nov 21.	Proc Natl Acad Sci U S A. 2011	PubMed	citation	PMID:22106299	pubmed	22106299	create date:2011/11/23 | first author:Mezzaroma E
Human embryonic stem cell-derived neurons adopt and regulate the activity of an established neural network.	/pubmed/22106298	Weick JP, Liu Y, Zhang SC.	Proc Natl Acad Sci U S A. 2011 Dec 13;108(50):20189-94. Epub 2011 Nov 21.	Proc Natl Acad Sci U S A. 2011	PubMed	citation	PMID:22106298	pubmed	22106298	create date:2011/11/23 | first author:Weick JP
Benefits of wildlife consumption to child nutrition in a biodiversity hotspot.	/pubmed/22106297	Golden CD, Fernald LC, Brashares JS, Rasolofoniaina BJ, Kremen C.	Proc Natl Acad Sci U S A. 2011 Dec 6;108(49):19653-6. Epub 2011 Nov 21.	Proc Natl Acad Sci U S A. 2011	PubMed	citation	PMID:22106297	pubmed	22106297	create date:2011/11/23 | first author:Golden CD
The role of cell type-specific responses in IFN-β therapy of multiple sclerosis.	/pubmed/22106296	Zula JA, Green HC, Ransohoff RM, Rudick RA, Stark GR, van Boxel-Dezaire AH.	Proc Natl Acad Sci U S A. 2011 Dec 6;108(49):19689-94. Epub 2011 Nov 21.	Proc Natl Acad Sci U S A. 2011	PubMed	citation	PMID:22106296	pubmed	22106296	create date:2011/11/23 | first author:Zula JA
Global food demand and the sustainable intensification of agriculture.	/pubmed/22106295	Tilman D, Balzer C, Hill J, Befort BL.	Proc Natl Acad Sci U S A. 2011 Dec 13;108(50):20260-4. Epub 2011 Nov 21.	Proc Natl Acad Sci U S A. 2011	PubMed	citation	PMID:22106295	pubmed	22106295	create date:2011/11/23 | first author:Tilman D
Displacement of the canonical single-stranded DNA-binding protein in the Thermoproteales.	/pubmed/22106294	Paytubi S, McMahon SA, Graham S, Liu H, Botting CH, Makarova KS, Koonin EV, Naismith JH, White MF.	Proc Natl Acad Sci U S A. 2011 Nov 21. [Epub ahead of print]	Proc Natl Acad Sci U S A. 2011	PubMed	citation	PMID:22106294	pubmed	22106294	create date:2011/11/23 | first author:Paytubi S
Organelle-nucleus cross-talk regulates plant intercellular communication via plasmodesmata.	/pubmed/22106293	Burch-Smith TM, Brunkard JO, Choi YG, Zambryski PC.	Proc Natl Acad Sci U S A. 2011 Dec 20;108(51):E1451-60. Epub 2011 Nov 21.	Proc Natl Acad Sci U S A. 2011	PubMed	citation	PMID:22106293	pubmed	22106293	create date:2011/11/23 | first author:Burch-Smith TM
Measuring time with different neural chronometers during a synchronization-continuation task.	/pubmed/22106292	Merchant H, Zarco W, Pérez O, Prado L, Bartolo R.	Proc Natl Acad Sci U S A. 2011 Dec 6;108(49):19784-9. Epub 2011 Nov 21.	Proc Natl Acad Sci U S A. 2011	PubMed	citation	PMID:22106292	pubmed	22106292	create date:2011/11/23 | first author:Merchant H
High-resolution record of the Matuyama-Brunhes transition constrains the age of Javanese Homo erectus in the Sangiran dome, Indonesia.	/pubmed/22106291	Hyodo M, Matsu'ura S, Kamishima Y, Kondo M, Takeshita Y, Kitaba I, Danhara T, Aziz F, Kurniawan I, Kumai H.	Proc Natl Acad Sci U S A. 2011 Dec 6;108(49):19563-8. Epub 2011 Nov 21.	Proc Natl Acad Sci U S A. 2011	PubMed	citation	PMID:22106291	pubmed	22106291	create date:2011/11/23 | first author:Hyodo M
Lennart Philipson: A fighter is gone.	/pubmed/22106290	Pettersson U.	Proc Natl Acad Sci U S A. 2011 Nov 22;108(47):18875. Epub 2011 Nov 21. No abstract available.	Proc Natl Acad Sci U S A. 2011	PubMed	citation	PMID:22106290	pubmed	22106290	create date:2011/11/23 | first author:Pettersson U
Lethal mitochondrial cardiomyopathy in a hypomorphic Med30 mouse mutant is ameliorated by ketogenic diet.	/pubmed/22106289	Krebs P, Fan W, Chen YH, Tobita K, Downes MR, Wood MR, Sun L, Li X, Xia Y, Ding N, Spaeth JM, Moresco EM, Boyer TG, Lo CW, Yen J, Evans RM, Beutler B.	Proc Natl Acad Sci U S A. 2011 Dec 6;108(49):19678-82. Epub 2011 Nov 21.	Proc Natl Acad Sci U S A. 2011	PubMed	citation	PMID:22106289	pubmed	22106289	create date:2011/11/23 | first author:Krebs P
Profile of David D. Laitin.	/pubmed/22106288	Gupta S.	Proc Natl Acad Sci U S A. 2011 Dec 20;108(51):20301-3. Epub 2011 Nov 21. No abstract available.	Proc Natl Acad Sci U S A. 2011	PubMed	citation	PMID:22106288	pubmed	22106288	create date:2011/11/23 | first author:Gupta S
Dual role of methionyl-tRNA synthetase in the regulation of translation and tumor suppressor activity of aminoacyl-tRNA synthetase-interacting multifunctional protein-3.	/pubmed/22106287	Kwon NH, Kang T, Lee JY, Kim HH, Kim HR, Hong J, Oh YS, Han JM, Ku MJ, Lee SY, Kim S.	Proc Natl Acad Sci U S A. 2011 Dec 6;108(49):19635-40. Epub 2011 Nov 21.	Proc Natl Acad Sci U S A. 2011	PubMed	citation	PMID:22106287	pubmed	22106287	create date:2011/11/23 | first author:Kwon NH
Truncated G protein-coupled mu opioid receptor MOR-1 splice variants are targets for highly potent opioid analgesics lacking side effects.	/pubmed/22106286	Majumdar S, Grinnell S, Le Rouzic V, Burgman M, Polikar L, Ansonoff M, Pintar J, Pan YX, Pasternak GW.	Proc Natl Acad Sci U S A. 2011 Dec 6;108(49):19778-83. Epub 2011 Nov 21.	Proc Natl Acad Sci U S A. 2011	PubMed	citation	PMID:22106286	pubmed	22106286	create date:2011/11/23 | first author:Majumdar S
Arabidopsis lysin-motif proteins LYM1 LYM3 CERK1 mediate bacterial peptidoglycan sensing and immunity to bacterial infection.	/pubmed/22106285	Willmann R, Lajunen HM, Erbs G, Newman MA, Kolb D, Tsuda K, Katagiri F, Fliegmann J, Bono JJ, Cullimore JV, Jehle AK, Götz F, Kulik A, Molinaro A, Lipka V, Gust AA, Nürnberger T.	Proc Natl Acad Sci U S A. 2011 Dec 6;108(49):19824-9. Epub 2011 Nov 21.	Proc Natl Acad Sci U S A. 2011	PubMed	citation	PMID:22106285	pubmed	22106285	create date:2011/11/23 | first author:Willmann R
Spatially selective colonization of the arthropod intestine through activation of Vibrio cholerae biofilm formation.	/pubmed/22106284	Purdy AE, Watnick PI.	Proc Natl Acad Sci U S A. 2011 Dec 6;108(49):19737-42. Epub 2011 Nov 21.	Proc Natl Acad Sci U S A. 2011	PubMed	citation	PMID:22106284	pubmed	22106284	create date:2011/11/23 | first author:Purdy AE
Functional traits determine trade-offs and niches in a tropical forest community.	/pubmed/22106283	Sterck F, Markesteijn L, Schieving F, Poorter L.	Proc Natl Acad Sci U S A. 2011 Dec 20;108(51):20627-32. Epub 2011 Nov 21.	Proc Natl Acad Sci U S A. 2011	PubMed	citation	PMID:22106283	pubmed	22106283	create date:2011/11/23 | first author:Sterck F
Role of checkpoint kinase 1 (Chk1) in the mechanisms of resistance to histone deacetylase inhibitors.	/pubmed/22106282	Lee JH, Choy ML, Ngo L, Venta-Perez G, Marks PA.	Proc Natl Acad Sci U S A. 2011 Dec 6;108(49):19629-34. Epub 2011 Nov 21.	Proc Natl Acad Sci U S A. 2011	PubMed	citation	PMID:22106282	pubmed	22106282	create date:2011/11/23 | first author:Lee JH
Phospholipase D2 (PLD2) is a guanine nucleotide exchange factor (GEF) for the GTPase Rac2.	/pubmed/22106281	Mahankali M, Peng HJ, Henkels KM, Dinauer MC, Gomez-Cambronero J.	Proc Natl Acad Sci U S A. 2011 Dec 6;108(49):19617-22. Epub 2011 Nov 21.	Proc Natl Acad Sci U S A. 2011	PubMed	citation	PMID:22106281	pubmed	22106281	create date:2011/11/23 | first author:Mahankali M
Global human mandibular variation reflects differences in agricultural and hunter-gatherer subsistence strategies.	/pubmed/22106280	von Cramon-Taubadel N.	Proc Natl Acad Sci U S A. 2011 Dec 6;108(49):19546-51. Epub 2011 Nov 21.	Proc Natl Acad Sci U S A. 2011	PubMed	citation	PMID:22106280	pubmed	22106280	create date:2011/11/23 | first author:von Cramon-Taubadel N
Prostagladin D2 is a mast cell-derived antiangiogenic factor in lung carcinoma.	/pubmed/22106279	Murata T, Aritake K, Matsumoto S, Kamauchi S, Nakagawa T, Hori M, Momotani E, Urade Y, Ozaki H.	Proc Natl Acad Sci U S A. 2011 Dec 6;108(49):19802-7. Epub 2011 Nov 21.	Proc Natl Acad Sci U S A. 2011	PubMed	citation	PMID:22106279	pubmed	22106279	create date:2011/11/23 | first author:Murata T
Additional specimen of Microraptor provides unique evidence of dinosaurs preying on birds.	/pubmed/22106278	O'Connor J, Zhou Z, Xu X.	Proc Natl Acad Sci U S A. 2011 Dec 6;108(49):19662-5. Epub 2011 Nov 21.	Proc Natl Acad Sci U S A. 2011	PubMed	citation	PMID:22106278	pubmed	22106278	create date:2011/11/23 | first author:O'Connor J
Wnt/β-catenin signaling is differentially regulated by Gα proteins and contributes to fibrous dysplasia.	/pubmed/22106277	Regard JB, Cherman N, Palmer D, Kuznetsov SA, Celi FS, Guettier JM, Chen M, Bhattacharyya N, Wess J, Coughlin SR, Weinstein LS, Collins MT, Robey PG, Yang Y.	Proc Natl Acad Sci U S A. 2011 Dec 13;108(50):20101-6. Epub 2011 Nov 21.	Proc Natl Acad Sci U S A. 2011	PubMed	citation	PMID:22106277	pubmed	22106277	create date:2011/11/23 | first author:Regard JB
A common visual metric for approximate number and density.	/pubmed/22106276	Dakin SC, Tibber MS, Greenwood JA, Kingdom FA, Morgan MJ.	Proc Natl Acad Sci U S A. 2011 Dec 6;108(49):19552-7. Epub 2011 Nov 21.	Proc Natl Acad Sci U S A. 2011	PubMed	citation	PMID:22106276	pubmed	22106276	create date:2011/11/23 | first author:Dakin SC
Brassinosteroid control of sex determination in maize.	/pubmed/22106275	Hartwig T, Chuck GS, Fujioka S, Klempien A, Weizbauer R, Potluri DP, Choe S, Johal GS, Schulz B.	Proc Natl Acad Sci U S A. 2011 Dec 6;108(49):19814-9. Epub 2011 Nov 21.	Proc Natl Acad Sci U S A. 2011	PubMed	citation	PMID:22106275	pubmed	22106275	create date:2011/11/23 | first author:Hartwig T
Mutually facilitated dispersal between the nonmotile fungus Aspergillus fumigatus and the swarming bacterium Paenibacillus vortex.	/pubmed/22106274	Ingham CJ, Kalisman O, Finkelshtein A, Ben-Jacob E.	Proc Natl Acad Sci U S A. 2011 Dec 6;108(49):19731-6. Epub 2011 Nov 21.	Proc Natl Acad Sci U S A. 2011	PubMed	citation	PMID:22106274	pubmed	22106274	create date:2011/11/23 | first author:Ingham CJ
Profile of Ilkka A. Hanski.	/pubmed/22106273	Trivedi B.	Proc Natl Acad Sci U S A. 2011 Dec 13;108(50):19865-6. Epub 2011 Nov 21. No abstract available.	Proc Natl Acad Sci U S A. 2011	PubMed	citation	PMID:22106273	pubmed	22106273	create date:2011/11/23 | first author:Trivedi B
Title	URL	Description	Details	ShortDetails	Resource	Type	Identifiers	Db	EntrezUID	Properties
Molecular architecture of the Spire-actin nucleus and its implication for actin filament assembly.	/pubmed/22106272	Sitar T, Gallinger J, Ducka AM, Ikonen TP, Wohlhoefler M, Schmoller KM, Bausch AR, Joel P, Trybus KM, Noegel AA, Schleicher M, Huber R, Holak TA.	Proc Natl Acad Sci U S A. 2011 Dec 6;108(49):19575-80. Epub 2011 Nov 21.	Proc Natl Acad Sci U S A. 2011	PubMed	citation	PMID:22106272	pubmed	22106272	create date:2011/11/23 | first author:Sitar T
Sphingomyelin and sphingomyelin synthase (SMS) in the malignant transformation of glioma cells and in 2-hydroxyoleic acid therapy.	/pubmed/22106271	Barceló-Coblijn G, Martin ML, de Almeida RF, Noguera-Salvà MA, Marcilla-Etxenike A, Guardiola-Serrano F, Lüth A, Kleuser B, Halver JE, Escribá PV.	Proc Natl Acad Sci U S A. 2011 Dec 6;108(49):19569-74. Epub 2011 Nov 21.	Proc Natl Acad Sci U S A. 2011	PubMed	citation	PMID:22106271	pubmed	22106271	create date:2011/11/23 | first author:Barceló-Coblijn G
Single-molecule protein arrays enabled by scanning probe block copolymer lithography.	/pubmed/22106270	Chai J, Wong LS, Giam L, Mirkin CA.	Proc Natl Acad Sci U S A. 2011 Dec 6;108(49):19521-5. Epub 2011 Nov 21.	Proc Natl Acad Sci U S A. 2011	PubMed	citation	PMID:22106270	pubmed	22106270	create date:2011/11/23 | first author:Chai J
The Voronoi Implicit Interface Method for computing multiphase physics.	/pubmed/22106269	Saye RI, Sethian JA.	Proc Natl Acad Sci U S A. 2011 Dec 6;108(49):19498-503. Epub 2011 Nov 21.	Proc Natl Acad Sci U S A. 2011	PubMed	citation	PMID:22106269	pubmed	22106269	create date:2011/11/23 | first author:Saye RI
Mathematical modeling of prostate cancer progression in response to androgen ablation therapy.	/pubmed/22106268	Jain HV, Clinton SK, Bhinder A, Friedman A.	Proc Natl Acad Sci U S A. 2011 Dec 6;108(49):19701-6. Epub 2011 Nov 21.	Proc Natl Acad Sci U S A. 2011	PubMed	citation	PMID:22106268	pubmed	22106268	create date:2011/11/23 | first author:Jain HV
Direct binding of triglyceride to fat storage-inducing transmembrane proteins 1 and 2 is important for lipid droplet formation.	/pubmed/22106267	Gross DA, Zhan C, Silver DL.	Proc Natl Acad Sci U S A. 2011 Dec 6;108(49):19581-6. Epub 2011 Nov 21.	Proc Natl Acad Sci U S A. 2011	PubMed	citation	PMID:22106267	pubmed	22106267	create date:2011/11/23 | first author:Gross DA
Superstatistics in nanoscale electrochemical systems.	/pubmed/22106266	García-Morales V, Krischer K.	Proc Natl Acad Sci U S A. 2011 Dec 6;108(49):19535-9. Epub 2011 Nov 21.	Proc Natl Acad Sci U S A. 2011	PubMed	citation	PMID:22106266	pubmed	22106266	create date:2011/11/23 | first author:García-Morales V
Beta structure motifs of islet amyloid polypeptides identified through surface-mediated assemblies.	/pubmed/22106265	Mao XB, Wang CX, Wu XK, Ma XJ, Liu L, Zhang L, Niu L, Guo YY, Li DH, Yang YL, Wang C.	Proc Natl Acad Sci U S A. 2011 Dec 6;108(49):19605-10. Epub 2011 Nov 21.	Proc Natl Acad Sci U S A. 2011	PubMed	citation	PMID:22106265	pubmed	22106265	create date:2011/11/23 | first author:Mao XB
Promoter regulation by distinct mechanisms of functional interplay between lysine acetylase Rtt109 and histone chaperone Asf1.	/pubmed/22106264	Lin LJ, Schultz MC.	Proc Natl Acad Sci U S A. 2011 Dec 6;108(49):19599-604. Epub 2011 Nov 21.	Proc Natl Acad Sci U S A. 2011	PubMed	citation	PMID:22106264	pubmed	22106264	create date:2011/11/23 | first author:Lin LJ
Force-free swimming of a model helical flagellum in viscoelastic fluids.	/pubmed/22106263	Liu B, Powers TR, Breuer KS.	Proc Natl Acad Sci U S A. 2011 Dec 6;108(49):19516-20. Epub 2011 Nov 21.	Proc Natl Acad Sci U S A. 2011	PubMed	citation	PMID:22106263	pubmed	22106263	create date:2011/11/23 | first author:Liu B
Direct-coupling analysis of residue coevolution captures native contacts across many protein families.	/pubmed/22106262	Morcos F, Pagnani A, Lunt B, Bertolino A, Marks DS, Sander C, Zecchina R, Onuchic JN, Hwa T, Weigt M.	Proc Natl Acad Sci U S A. 2011 Dec 6;108(49):E1293-301. Epub 2011 Nov 21.	Proc Natl Acad Sci U S A. 2011	PubMed	citation	PMID:22106262	pubmed	22106262	create date:2011/11/23 | first author:Morcos F
Stardust in meteorites.	/pubmed/22106261	Davis AM.	Proc Natl Acad Sci U S A. 2011 Nov 29;108(48):19142-6. Epub 2011 Nov 21. Review.	Proc Natl Acad Sci U S A. 2011	PubMed	citation	PMID:22106261	pubmed	22106261	create date:2011/11/23 | first author:Davis AM
Evolution of a modular software network.	/pubmed/22106260	Fortuna MA, Bonachela JA, Levin SA.	Proc Natl Acad Sci U S A. 2011 Dec 13;108(50):19985-9. Epub 2011 Nov 21.	Proc Natl Acad Sci U S A. 2011	PubMed	citation	PMID:22106260	pubmed	22106260	create date:2011/11/23 | first author:Fortuna MA
Independent recruitments of a translational regulator in the evolution of self-fertile nematodes.	/pubmed/22106259	Beadell AV, Liu Q, Johnson DM, Haag ES.	Proc Natl Acad Sci U S A. 2011 Dec 6;108(49):19672-7. Epub 2011 Nov 21.	Proc Natl Acad Sci U S A. 2011	PubMed	citation	PMID:22106259	pubmed	22106259	create date:2011/11/23 | first author:Beadell AV
Activated protein C promotes protease-activated receptor-1 cytoprotective signaling through β-arrestin and dishevelled-2 scaffolds.	/pubmed/22106258	Soh UJ, Trejo J.	Proc Natl Acad Sci U S A. 2011 Dec 13;108(50):E1372-80. Epub 2011 Nov 21.	Proc Natl Acad Sci U S A. 2011	PubMed	citation	PMID:22106258	pubmed	22106258	create date:2011/11/23 | first author:Soh UJ
Fitness costs limit influenza A virus hemagglutinin glycosylation as an immune evasion strategy.	/pubmed/22106257	Das SR, Hensley SE, David A, Schmidt L, Gibbs JS, Puigbò P, Ince WL, Bennink JR, Yewdell JW.	Proc Natl Acad Sci U S A. 2011 Dec 20;108(51):E1417-22. Epub 2011 Nov 21.	Proc Natl Acad Sci U S A. 2011	PubMed	citation	PMID:22106257	pubmed	22106257	create date:2011/11/23 | first author:Das SR
Bacterial chemotaxis modulates host cell apoptosis to establish a T-helper cell, type 17 (Th17)-dominant immune response in Helicobacter pylori infection.	/pubmed/22106256	Rolig AS, Carter JE, Ottemann KM.	Proc Natl Acad Sci U S A. 2011 Dec 6;108(49):19749-54. Epub 2011 Nov 21.	Proc Natl Acad Sci U S A. 2011	PubMed	citation	PMID:22106256	pubmed	22106256	create date:2011/11/23 | first author:Rolig AS
Watching DNA repair in real time.	/pubmed/22106255	Stuchebrukhov A.	Proc Natl Acad Sci U S A. 2011 Dec 6;108(49):19445-6. Epub 2011 Nov 21. No abstract available.	Proc Natl Acad Sci U S A. 2011	PubMed	citation	PMID:22106255	pubmed	22106255	create date:2011/11/23 | first author:Stuchebrukhov A
The role of terrestrially derived organic carbon in the coastal ocean: a changing paradigm and the priming effect.	/pubmed/22106254	Bianchi TS.	Proc Natl Acad Sci U S A. 2011 Dec 6;108(49):19473-81. Epub 2011 Nov 21.	Proc Natl Acad Sci U S A. 2011	PubMed	citation	PMID:22106254	pubmed	22106254	create date:2011/11/23 | first author:Bianchi TS
Nuclear RNAi maintains heritable gene silencing in Caenorhabditis elegans.	/pubmed/22106253	Burton NO, Burkhart KB, Kennedy S.	Proc Natl Acad Sci U S A. 2011 Dec 6;108(49):19683-8. Epub 2011 Nov 21.	Proc Natl Acad Sci U S A. 2011	PubMed	citation	PMID:22106253	pubmed	22106253	create date:2011/11/23 | first author:Burton NO
What dopamine does in the brain.	/pubmed/22106252	Snyder SH.	Proc Natl Acad Sci U S A. 2011 Nov 22;108(47):18869-71. Epub 2011 Nov 21.	Proc Natl Acad Sci U S A. 2011	PubMed	citation	PMID:22106252	pubmed	22106252	create date:2011/11/23 | first author:Snyder SH
Cosmochemical evidence for astrophysical processes during the formation of our solar system.	/pubmed/22106251	MacPherson GJ, Boss A.	Proc Natl Acad Sci U S A. 2011 Nov 29;108(48):19152-8. Epub 2011 Nov 21. Review.	Proc Natl Acad Sci U S A. 2011	PubMed	citation	PMID:22106251	pubmed	22106251	create date:2011/11/23 | first author:MacPherson GJ
Eugene Patrick Kennedy, 1919-2011.	/pubmed/22100738	Wickner WT.	Proc Natl Acad Sci U S A. 2011 Nov 29;108(48):19122-3. Epub 2011 Nov 18. No abstract available.	Proc Natl Acad Sci U S A. 2011	PubMed	citation	PMID:22100738	pubmed	22100738	create date:2011/11/22 | first author:Wickner WT
Comparative analysis of a large dataset indicates that internal transcribed spacer (ITS) should be incorporated into the core barcode for seed plants.	/pubmed/22100737	China Plant BOL Group, Li DZ, Gao LM, Li HT, Wang H, Ge XJ, Liu JQ, Chen ZD, Zhou SL, Chen SL, Yang JB, Fu CX, Zeng CX, Yan HF, Zhu YJ, Sun YS, Chen SY, Zhao L, Wang K, Yang T, Duan GW.	Proc Natl Acad Sci U S A. 2011 Dec 6;108(49):19641-6. Epub 2011 Nov 18.	Proc Natl Acad Sci U S A. 2011	PubMed	citation	PMID:22100737	pubmed	22100737	create date:2011/11/22 | first author:China Plant BOL Group
Magneto-optical contrast in liquid-state optically detected NMR spectroscopy.	/pubmed/22100736	Pagliero D, Meriles CA.	Proc Natl Acad Sci U S A. 2011 Dec 6;108(49):19510-5. Epub 2011 Nov 18.	Proc Natl Acad Sci U S A. 2011	PubMed	citation	PMID:22100736	pubmed	22100736	create date:2011/11/22 | first author:Pagliero D
ATP binding cassette transporter G1 (ABCG1) is an intracellular sterol transporter.	/pubmed/22095132	Tarling EJ, Edwards PA.	Proc Natl Acad Sci U S A. 2011 Dec 6;108(49):19719-24. Epub 2011 Nov 17.	Proc Natl Acad Sci U S A. 2011	PubMed	citation	PMID:22095132	pubmed	22095132	create date:2011/11/19 | first author:Tarling EJ
Agonist-induced PKC phosphorylation regulates GluK2 SUMOylation and kainate receptor endocytosis.	/pubmed/22089239	Konopacki FA, Jaafari N, Rocca DL, Wilkinson KA, Chamberlain S, Rubin P, Kantamneni S, Mellor JR, Henley JM.	Proc Natl Acad Sci U S A. 2011 Dec 6;108(49):19772-7. Epub 2011 Nov 16.	Proc Natl Acad Sci U S A. 2011	PubMed	citation	PMID:22089239	pubmed	22089239	create date:2011/11/18 | first author:Konopacki FA
Profile of V. Craig Jordan.	/pubmed/22089238	Gupta S.	Proc Natl Acad Sci U S A. 2011 Nov 22;108(47):18876-8. Epub 2011 Nov 16. No abstract available.	Proc Natl Acad Sci U S A. 2011	PubMed	citation	PMID:22089238	pubmed	22089238	create date:2011/11/18 | first author:Gupta S
Constitutive coupling of a naturally occurring human alpha1a-adrenergic receptor genetic variant to EGFR transactivation pathway.	/pubmed/22089237	Oganesian A, Yarov-Yarovoy V, Parks WC, Schwinn DA.	Proc Natl Acad Sci U S A. 2011 Dec 6;108(49):19796-801. Epub 2011 Nov 16.	Proc Natl Acad Sci U S A. 2011	PubMed	citation	PMID:22089237	pubmed	22089237	create date:2011/11/18 | first author:Oganesian A
Cooking clue to human dietary diversity.	/pubmed/22089236	Lucas PW.	Proc Natl Acad Sci U S A. 2011 Nov 29;108(48):19101-2. Epub 2011 Nov 16. No abstract available.	Proc Natl Acad Sci U S A. 2011	PubMed	citation	PMID:22089236	pubmed	22089236	create date:2011/11/18 | first author:Lucas PW
Brassica juncea plant cadmium resistance 1 protein (BjPCR1) facilitates the radial transport of calcium in the root.	/pubmed/22089235	Song WY, Choi KS, Alexis de A, Martinoia E, Lee Y.	Proc Natl Acad Sci U S A. 2011 Dec 6;108(49):19808-13. Epub 2011 Nov 16.	Proc Natl Acad Sci U S A. 2011	PubMed	citation	PMID:22089235	pubmed	22089235	create date:2011/11/18 | first author:Song WY
What is the appropriate description level for synaptic plasticity?	/pubmed/22089234	Shouval HZ.	Proc Natl Acad Sci U S A. 2011 Nov 29;108(48):19103-4. Epub 2011 Nov 16. No abstract available.	Proc Natl Acad Sci U S A. 2011	PubMed	citation	PMID:22089234	pubmed	22089234	create date:2011/11/18 | first author:Shouval HZ
Microbial methane production in oxygenated water column of an oligotrophic lake.	/pubmed/22089233	Grossart HP, Frindte K, Dziallas C, Eckert W, Tang KW.	Proc Natl Acad Sci U S A. 2011 Dec 6;108(49):19657-61. Epub 2011 Nov 16.	Proc Natl Acad Sci U S A. 2011	PubMed	citation	PMID:22089233	pubmed	22089233	create date:2011/11/18 | first author:Grossart HP
A biophysically-based neuromorphic model of spike rate- and timing-dependent plasticity.	/pubmed/22089232	Rachmuth G, Shouval HZ, Bear MF, Poon CS.	Proc Natl Acad Sci U S A. 2011 Dec 6;108(49):E1266-74. Epub 2011 Nov 16.	Proc Natl Acad Sci U S A. 2011	PubMed	citation	PMID:22089232	pubmed	22089232	create date:2011/11/18 | first author:Rachmuth G
Are exploited fish populations stable?	/pubmed/22089231	Sugihara G, Beddington J, Hsieh CH, Deyle E, Fogarty M, Glaser SM, Hewitt R, Hollowed A, May RM, Munch SB, Perretti C, Rosenberg AA, Sandin S, Ye H.	Proc Natl Acad Sci U S A. 2011 Nov 29;108(48):E1224-5; author reply E1226. Epub 2011 Nov 16. No abstract available.	Proc Natl Acad Sci U S A. 2011	PubMed	citation	PMID:22089231	pubmed	22089231	create date:2011/11/18 | first author:Sugihara G
Hypermorphic mutation of the voltage-gated sodium channel encoding gene Scn10a causes a dramatic stimulus-dependent neurobehavioral phenotype.	/pubmed/22087007	Blasius AL, Dubin AE, Petrus MJ, Lim BK, Narezkina A, Criado JR, Wills DN, Xia Y, Moresco EM, Ehlers C, Knowlton KU, Patapoutian A, Beutler B.	Proc Natl Acad Sci U S A. 2011 Nov 29;108(48):19413-8. Epub 2011 Nov 15.	Proc Natl Acad Sci U S A. 2011	PubMed	citation	PMID:22087007	pubmed	22087007	create date:2011/11/17 | first author:Blasius AL
Brassinosteroids inhibit pathogen-associated molecular pattern-triggered immune signaling independent of the receptor kinase BAK1.	/pubmed/22087006	Albrecht C, Boutrot F, Segonzac C, Schwessinger B, Gimenez-Ibanez S, Chinchilla D, Rathjen JP, de Vries SC, Zipfel C.	Proc Natl Acad Sci U S A. 2012 Jan 3;109(1):303-8. Epub 2011 Nov 15.	Proc Natl Acad Sci U S A. 2012	PubMed	citation	PMID:22087006	pubmed	22087006	create date:2011/11/17 | first author:Albrecht C
Reduced impact logging minimally alters tropical rainforest carbon and energy exchange.	/pubmed/22087005	Miller SD, Goulden ML, Hutyra LR, Keller M, Saleska SR, Wofsy SC, Figueira AM, da Rocha HR, de Camargo PB.	Proc Natl Acad Sci U S A. 2011 Nov 29;108(48):19431-5. Epub 2011 Nov 15.	Proc Natl Acad Sci U S A. 2011	PubMed	citation	PMID:22087005	pubmed	22087005	create date:2011/11/17 | first author:Miller SD
In vivo prevention of arterial restenosis with paclitaxel-encapsulated targeted lipid-polymeric nanoparticles.	/pubmed/22087004	Chan JM, Rhee JW, Drum CL, Bronson RT, Golomb G, Langer R, Farokhzad OC.	Proc Natl Acad Sci U S A. 2011 Nov 29;108(48):19347-52. Epub 2011 Nov 15.	Proc Natl Acad Sci U S A. 2011	PubMed	citation	PMID:22087004	pubmed	22087004	create date:2011/11/17 | first author:Chan JM
Mycobacterium tuberculosis protein tyrosine phosphatase (PtpA) excludes host vacuolar-H+-ATPase to inhibit phagosome acidification.	/pubmed/22087003	Wong D, Bach H, Sun J, Hmama Z, Av-Gay Y.	Proc Natl Acad Sci U S A. 2011 Nov 29;108(48):19371-6. Epub 2011 Nov 15.	Proc Natl Acad Sci U S A. 2011	PubMed	citation	PMID:22087003	pubmed	22087003	create date:2011/11/17 | first author:Wong D
Shared gene expression in distinct neurons expressing common selector genes.	/pubmed/22087002	Topalidou I, Chalfie M.	Proc Natl Acad Sci U S A. 2011 Nov 29;108(48):19258-63. Epub 2011 Nov 15.	Proc Natl Acad Sci U S A. 2011	PubMed	citation	PMID:22087002	pubmed	22087002	create date:2011/11/17 | first author:Topalidou I
Brassinosteroids modulate the efficiency of plant immune responses to microbe-associated molecular patterns.	/pubmed/22087001	Belkhadir Y, Jaillais Y, Epple P, Balsemão-Pires E, Dangl JL, Chory J.	Proc Natl Acad Sci U S A. 2012 Jan 3;109(1):297-302. Epub 2011 Nov 15.	Proc Natl Acad Sci U S A. 2012	PubMed	citation	PMID:22087001	pubmed	22087001	create date:2011/11/17 | first author:Belkhadir Y
Discovery of deoxyceramides and diacylglycerols as CD1b scaffold lipids among diverse groove-blocking lipids of the human CD1 system.	/pubmed/22087000	Huang S, Cheng TY, Young DC, Layre E, Madigan CA, Shires J, Cerundolo V, Altman JD, Moody DB.	Proc Natl Acad Sci U S A. 2011 Nov 29;108(48):19335-40. Epub 2011 Nov 15.	Proc Natl Acad Sci U S A. 2011	PubMed	citation	PMID:22087000	pubmed	22087000	create date:2011/11/17 | first author:Huang S
Constitutive exposure of phosphatidylserine on viable cells.	/pubmed/22084121	Segawa K, Suzuki J, Nagata S.	Proc Natl Acad Sci U S A. 2011 Nov 29;108(48):19246-51. Epub 2011 Nov 14.	Proc Natl Acad Sci U S A. 2011	PubMed	citation	PMID:22084121	pubmed	22084121	create date:2011/11/16 | first author:Segawa K
Wnt signaling and a Smad pathway blockade direct the differentiation of human pluripotent stem cells to multipotent neural crest cells.	/pubmed/22084120	Menendez L, Yatskievych TA, Antin PB, Dalton S.	Proc Natl Acad Sci U S A. 2011 Nov 29;108(48):19240-5. Epub 2011 Nov 14.	Proc Natl Acad Sci U S A. 2011	PubMed	citation	PMID:22084120	pubmed	22084120	create date:2011/11/16 | first author:Menendez L
Construction of regulatory networks using expression time-series data of a genotyped population.	/pubmed/22084118	Yeung KY, Dombek KM, Lo K, Mittler JE, Zhu J, Schadt EE, Bumgarner RE, Raftery AE.	Proc Natl Acad Sci U S A. 2011 Nov 29;108(48):19436-41. Epub 2011 Nov 14.	Proc Natl Acad Sci U S A. 2011	PubMed	citation	PMID:22084118	pubmed	22084118	create date:2011/11/16 | first author:Yeung KY
LRRC52 (leucine-rich-repeat-containing protein 52), a testis-specific auxiliary subunit of the alkalization-activated Slo3 channel.	/pubmed/22084117	Yang C, Zeng XH, Zhou Y, Xia XM, Lingle CJ.	Proc Natl Acad Sci U S A. 2011 Nov 29;108(48):19419-24. Epub 2011 Nov 14.	Proc Natl Acad Sci U S A. 2011	PubMed	citation	PMID:22084117	pubmed	22084117	create date:2011/11/16 | first author:Yang C
Shedding light on the vitamin D-tuberculosis-HIV connection.	/pubmed/22084116	Realegeno S, Modlin RL.	Proc Natl Acad Sci U S A. 2011 Nov 22;108(47):18861-2. Epub 2011 Nov 14. No abstract available.	Proc Natl Acad Sci U S A. 2011	PubMed	citation	PMID:22084116	pubmed	22084116	create date:2011/11/16 | first author:Realegeno S
Crystal structure of the Lassa virus nucleoprotein-RNA complex reveals a gating mechanism for RNA binding.	/pubmed/22084115	Hastie KM, Liu T, Li S, King LB, Ngo N, Zandonatti MA, Woods VL Jr, de la Torre JC, Saphire EO.	Proc Natl Acad Sci U S A. 2011 Nov 29;108(48):19365-70. Epub 2011 Nov 14.	Proc Natl Acad Sci U S A. 2011	PubMed	citation	PMID:22084115	pubmed	22084115	create date:2011/11/16 | first author:Hastie KM
Modeling rotavirus strain dynamics in developed countries to understand the potential impact of vaccination on genotype distributions.	/pubmed/22084114	Pitzer VE, Patel MM, Lopman BA, Viboud C, Parashar UD, Grenfell BT.	Proc Natl Acad Sci U S A. 2011 Nov 29;108(48):19353-8. Epub 2011 Nov 14.	Proc Natl Acad Sci U S A. 2011	PubMed	citation	PMID:22084114	pubmed	22084114	create date:2011/11/16 | first author:Pitzer VE
Title	URL	Description	Details	ShortDetails	Resource	Type	Identifiers	Db	EntrezUID	Properties
Parasitoid-specific induction of plant responses to parasitized herbivores affects colonization by subsequent herbivores.	/pubmed/22084113	Poelman EH, Zheng SJ, Zhang Z, Heemskerk NM, Cortesero AM, Dicke M.	Proc Natl Acad Sci U S A. 2011 Dec 6;108(49):19647-52. Epub 2011 Nov 14.	Proc Natl Acad Sci U S A. 2011	PubMed	citation	PMID:22084113	pubmed	22084113	create date:2011/11/16 | first author:Poelman EH
Different levels of the Tripartite motif protein, Anomalies in sensory axon patterning (Asap), regulate distinct axonal projections of Drosophila sensory neurons.	/pubmed/22084112	Morikawa RK, Kanamori T, Yasunaga K, Emoto K.	Proc Natl Acad Sci U S A. 2011 Nov 29;108(48):19389-94. Epub 2011 Nov 14.	Proc Natl Acad Sci U S A. 2011	PubMed	citation	PMID:22084112	pubmed	22084112	create date:2011/11/16 | first author:Morikawa RK
POST, partner of stromal interaction molecule 1 (STIM1), targets STIM1 to multiple transporters.	/pubmed/22084111	Krapivinsky G, Krapivinsky L, Stotz SC, Manasian Y, Clapham DE.	Proc Natl Acad Sci U S A. 2011 Nov 29;108(48):19234-9. Epub 2011 Nov 14.	Proc Natl Acad Sci U S A. 2011	PubMed	citation	PMID:22084111	pubmed	22084111	create date:2011/11/16 | first author:Krapivinsky G
Ecological mechanisms underlying the sustainability of the agricultural heritage rice-fish coculture system.	/pubmed/22084110	Xie J, Hu L, Tang J, Wu X, Li N, Yuan Y, Yang H, Zhang J, Luo S, Chen X.	Proc Natl Acad Sci U S A. 2011 Dec 13;108(50):E1381-7. Epub 2011 Nov 14.	Proc Natl Acad Sci U S A. 2011	PubMed	citation	PMID:22084110	pubmed	22084110	create date:2011/11/16 | first author:Xie J
QnAs with Bruce M. Spiegelman.	/pubmed/22084109	Spiegelman BM.	Proc Natl Acad Sci U S A. 2011 Nov 29;108(48):19121. Epub 2011 Nov 14. No abstract available.	Proc Natl Acad Sci U S A. 2011	PubMed	citation	PMID:22084109	pubmed	22084109	create date:2011/11/16 | first author:Spiegelman BM
Oceanic islands are not sinks of biodiversity in spore-producing plants.	/pubmed/22084108	Hutsemékers V, Szövényi P, Shaw AJ, González-Mancebo JM, Muñoz J, Vanderpoorten A.	Proc Natl Acad Sci U S A. 2011 Nov 22;108(47):18989-94. Epub 2011 Nov 14.	Proc Natl Acad Sci U S A. 2011	PubMed	citation	PMID:22084108	pubmed	22084108	create date:2011/11/16 | first author:Hutsemékers V
Thin-slicing study of the oxytocin receptor (OXTR) gene and the evaluation and expression of the prosocial disposition.	/pubmed/22084107	Kogan A, Saslow LR, Impett EA, Oveis C, Keltner D, Rodrigues Saturn S.	Proc Natl Acad Sci U S A. 2011 Nov 29;108(48):19189-92. Epub 2011 Nov 14.	Proc Natl Acad Sci U S A. 2011	PubMed	citation	PMID:22084107	pubmed	22084107	create date:2011/11/16 | first author:Kogan A
α-Oscillations in the monkey sensorimotor network influence discrimination performance by rhythmical inhibition of neuronal spiking.	/pubmed/22084106	Haegens S, Nácher V, Luna R, Romo R, Jensen O.	Proc Natl Acad Sci U S A. 2011 Nov 29;108(48):19377-82. Epub 2011 Nov 14.	Proc Natl Acad Sci U S A. 2011	PubMed	citation	PMID:22084106	pubmed	22084106	create date:2011/11/16 | first author:Haegens S
Acrosome-reacted mouse spermatozoa recovered from the perivitelline space can fertilize other eggs.	/pubmed/22084105	Inoue N, Satouh Y, Ikawa M, Okabe M, Yanagimachi R.	Proc Natl Acad Sci U S A. 2011 Dec 13;108(50):20008-11. Epub 2011 Nov 14.	Proc Natl Acad Sci U S A. 2011	PubMed	citation	PMID:22084105	pubmed	22084105	create date:2011/11/16 | first author:Inoue N
Developmental stalling and organ-autonomous regulation of morphogenesis.	/pubmed/22084104	Miletich I, Yu WY, Zhang R, Yang K, Caixeta de Andrade S, Pereira SF, Ohazama A, Mock OB, Buchner G, Sealby J, Webster Z, Zhao M, Bei M, Sharpe PT.	Proc Natl Acad Sci U S A. 2011 Nov 29;108(48):19270-5. Epub 2011 Nov 14.	Proc Natl Acad Sci U S A. 2011	PubMed	citation	PMID:22084104	pubmed	22084104	create date:2011/11/16 | first author:Miletich I
Dynamic social networks promote cooperation in experiments with humans.	/pubmed/22084103	Rand DG, Arbesman S, Christakis NA.	Proc Natl Acad Sci U S A. 2011 Nov 29;108(48):19193-8. Epub 2011 Nov 14.	Proc Natl Acad Sci U S A. 2011	PubMed	citation	PMID:22084103	pubmed	22084103	create date:2011/11/16 | first author:Rand DG
Heroin relapse requires long-term potentiation-like plasticity mediated by NMDA2b-containing receptors.	/pubmed/22084102	Shen H, Moussawi K, Zhou W, Toda S, Kalivas PW.	Proc Natl Acad Sci U S A. 2011 Nov 29;108(48):19407-12. Epub 2011 Nov 14.	Proc Natl Acad Sci U S A. 2011	PubMed	citation	PMID:22084102	pubmed	22084102	create date:2011/11/16 | first author:Shen H
Profile of Michael Grunstein.	/pubmed/22084101	Morber JR.	Proc Natl Acad Sci U S A. 2011 Nov 15;108(46):18597-9. Epub 2011 Nov 14. No abstract available.	Proc Natl Acad Sci U S A. 2011	PubMed	citation	PMID:22084101	pubmed	22084101	create date:2011/11/16 | first author:Morber JR
Intragenic alternative splicing coordination is essential for Caenorhabditis elegans slo-1 gene function.	/pubmed/22084100	Glauser DA, Johnson BE, Aldrich RW, Goodman MB.	Proc Natl Acad Sci U S A. 2011 Dec 20;108(51):20790-5. Epub 2011 Nov 14.	Proc Natl Acad Sci U S A. 2011	PubMed	citation	PMID:22084100	pubmed	22084100	create date:2011/11/16 | first author:Glauser DA
Tripartite motif 8 (TRIM8) modulates TNFα- and IL-1β-triggered NF-κB activation by targeting TAK1 for K63-linked polyubiquitination.	/pubmed/22084099	Li Q, Yan J, Mao AP, Li C, Ran Y, Shu HB, Wang YY.	Proc Natl Acad Sci U S A. 2011 Nov 29;108(48):19341-6. Epub 2011 Nov 14.	Proc Natl Acad Sci U S A. 2011	PubMed	citation	PMID:22084099	pubmed	22084099	create date:2011/11/16 | first author:Li Q
Does evening sun increase the risk of skin cancer?	/pubmed/22084098	Mitra S.	Proc Natl Acad Sci U S A. 2011 Nov 22;108(47):18857-8. Epub 2011 Nov 14. No abstract available.	Proc Natl Acad Sci U S A. 2011	PubMed	citation	PMID:22084098	pubmed	22084098	create date:2011/11/16 | first author:Mitra S
Diameter and rigidity of multiwalled carbon nanotubes are critical factors in mesothelial injury and carcinogenesis.	/pubmed/22084097	Nagai H, Okazaki Y, Chew SH, Misawa N, Yamashita Y, Akatsuka S, Ishihara T, Yamashita K, Yoshikawa Y, Yasui H, Jiang L, Ohara H, Takahashi T, Ichihara G, Kostarelos K, Miyata Y, Shinohara H, Toyokuni S.	Proc Natl Acad Sci U S A. 2011 Dec 6;108(49):E1330-8. Epub 2011 Nov 14.	Proc Natl Acad Sci U S A. 2011	PubMed	citation	PMID:22084097	pubmed	22084097	create date:2011/11/16 | first author:Nagai H
Temporally structured metapopulation dynamics and persistence of influenza A H3N2 virus in humans.	/pubmed/22084096	Bahl J, Nelson MI, Chan KH, Chen R, Vijaykrishna D, Halpin RA, Stockwell TB, Lin X, Wentworth DE, Ghedin E, Guan Y, Peiris JS, Riley S, Rambaut A, Holmes EC, Smith GJ.	Proc Natl Acad Sci U S A. 2011 Nov 29;108(48):19359-64. Epub 2011 Nov 14.	Proc Natl Acad Sci U S A. 2011	PubMed	citation	PMID:22084096	pubmed	22084096	create date:2011/11/16 | first author:Bahl J
An antinociceptive role for substance P in acid-induced chronic muscle pain.	/pubmed/22084095	Lin CC, Chen WN, Chen CJ, Lin YW, Zimmer A, Chen CC.	Proc Natl Acad Sci U S A. 2012 Jan 10;109(2):E76-83. Epub 2011 Nov 14.	Proc Natl Acad Sci U S A. 2012	PubMed	citation	PMID:22084095	pubmed	22084095	create date:2011/11/16 | first author:Lin CC
Wing patterning gene redefines the mimetic history of Heliconius butterflies.	/pubmed/22084094	Hines HM, Counterman BA, Papa R, Albuquerque de Moura P, Cardoso MZ, Linares M, Mallet J, Reed RD, Jiggins CD, Kronforst MR, McMillan WO.	Proc Natl Acad Sci U S A. 2011 Dec 6;108(49):19666-71. Epub 2011 Nov 14.	Proc Natl Acad Sci U S A. 2011	PubMed	citation	PMID:22084094	pubmed	22084094	create date:2011/11/16 | first author:Hines HM
Glucocorticoid therapy of antigen-induced arthritis depends on the dimerized glucocorticoid receptor in T cells.	/pubmed/22084093	Baschant U, Frappart L, Rauchhaus U, Bruns L, Reichardt HM, Kamradt T, Bräuer R, Tuckermann JP.	Proc Natl Acad Sci U S A. 2011 Nov 29;108(48):19317-22. Epub 2011 Nov 14.	Proc Natl Acad Sci U S A. 2011	PubMed	citation	PMID:22084093	pubmed	22084093	create date:2011/11/16 | first author:Baschant U
Effects of brefeldin A-inhibited guanine nucleotide-exchange (BIG) 1 and KANK1 proteins on cell polarity and directed migration during wound healing.	/pubmed/22084092	Li CC, Kuo JC, Waterman CM, Kiyama R, Moss J, Vaughan M.	Proc Natl Acad Sci U S A. 2011 Nov 29;108(48):19228-33. Epub 2011 Nov 14.	Proc Natl Acad Sci U S A. 2011	PubMed	citation	PMID:22084092	pubmed	22084092	create date:2011/11/16 | first author:Li CC
Cell cycle adaptations of embryonic stem cells.	/pubmed/22084091	Ballabeni A, Park IH, Zhao R, Wang W, Lerou PH, Daley GQ, Kirschner MW.	Proc Natl Acad Sci U S A. 2011 Nov 29;108(48):19252-7. Epub 2011 Nov 14.	Proc Natl Acad Sci U S A. 2011	PubMed	citation	PMID:22084091	pubmed	22084091	create date:2011/11/16 | first author:Ballabeni A
Statistical learning of visual transitions in monkey inferotemporal cortex.	/pubmed/22084090	Meyer T, Olson CR.	Proc Natl Acad Sci U S A. 2011 Nov 29;108(48):19401-6. Epub 2011 Nov 14.	Proc Natl Acad Sci U S A. 2011	PubMed	citation	PMID:22084090	pubmed	22084090	create date:2011/11/16 | first author:Meyer T
Metacommunity theory explains the emergence of food web complexity.	/pubmed/22084089	Pillai P, Gonzalez A, Loreau M.	Proc Natl Acad Sci U S A. 2011 Nov 29;108(48):19293-8. Epub 2011 Nov 14.	Proc Natl Acad Sci U S A. 2011	PubMed	citation	PMID:22084089	pubmed	22084089	create date:2011/11/16 | first author:Pillai P
First synchronous retreat of ice shelves marks a new phase of polar deglaciation.	/pubmed/22084088	Hodgson DA.	Proc Natl Acad Sci U S A. 2011 Nov 22;108(47):18859-60. Epub 2011 Nov 14. No abstract available.	Proc Natl Acad Sci U S A. 2011	PubMed	citation	PMID:22084088	pubmed	22084088	create date:2011/11/16 | first author:Hodgson DA
Increase in dNTP pool size during the DNA damage response plays a key role in spontaneous and induced-mutagenesis in Escherichia coli.	/pubmed/22084087	Gon S, Napolitano R, Rocha W, Coulon S, Fuchs RP.	Proc Natl Acad Sci U S A. 2011 Nov 29;108(48):19311-6. Epub 2011 Nov 14.	Proc Natl Acad Sci U S A. 2011	PubMed	citation	PMID:22084087	pubmed	22084087	create date:2011/11/16 | first author:Gon S
Transcriptomic resilience to global warming in the seagrass Zostera marina, a marine foundation species.	/pubmed/22084086	Franssen SU, Gu J, Bergmann N, Winters G, Klostermeier UC, Rosenstiel P, Bornberg-Bauer E, Reusch TB.	Proc Natl Acad Sci U S A. 2011 Nov 29;108(48):19276-81. Epub 2011 Nov 14.	Proc Natl Acad Sci U S A. 2011	PubMed	citation	PMID:22084086	pubmed	22084086	create date:2011/11/16 | first author:Franssen SU
Nonlinear response of summer temperature to Holocene insolation forcing in Alaska.	/pubmed/22084085	Clegg BF, Kelly R, Clarke GH, Walker IR, Hu FS.	Proc Natl Acad Sci U S A. 2011 Nov 29;108(48):19299-304. Epub 2011 Nov 14.	Proc Natl Acad Sci U S A. 2011	PubMed	citation	PMID:22084085	pubmed	22084085	create date:2011/11/16 | first author:Clegg BF
Chemical screen identifies FDA-approved drugs and target pathways that induce precocious pancreatic endocrine differentiation.	/pubmed/22084084	Rovira M, Huang W, Yusuff S, Shim JS, Ferrante AA, Liu JO, Parsons MJ.	Proc Natl Acad Sci U S A. 2011 Nov 29;108(48):19264-9. Epub 2011 Nov 14.	Proc Natl Acad Sci U S A. 2011	PubMed	citation	PMID:22084084	pubmed	22084084	create date:2011/11/16 | first author:Rovira M
Conformational lability in the class II MHC 310 helix and adjacent extended strand dictate HLA-DM susceptibility and peptide exchange.	/pubmed/22084083	Painter CA, Negroni MP, Kellersberger KA, Zavala-Ruiz Z, Evans JE, Stern LJ.	Proc Natl Acad Sci U S A. 2011 Nov 29;108(48):19329-34. Epub 2011 Nov 14.	Proc Natl Acad Sci U S A. 2011	PubMed	citation	PMID:22084083	pubmed	22084083	create date:2011/11/16 | first author:Painter CA
Regulatory functions of limbic Y1 receptors in body weight and anxiety uncovered by conditional knockout and maternal care.	/pubmed/22084082	Bertocchi I, Oberto A, Longo A, Mele P, Sabetta M, Bartolomucci A, Palanza P, Sprengel R, Eva C.	Proc Natl Acad Sci U S A. 2011 Nov 29;108(48):19395-400. Epub 2011 Nov 14.	Proc Natl Acad Sci U S A. 2011	PubMed	citation	PMID:22084082	pubmed	22084082	create date:2011/11/16 | first author:Bertocchi I
Social network models predict movement and connectivity in ecological landscapes.	/pubmed/22084081	Fletcher RJ Jr, Acevedo MA, Reichert BE, Pias KE, Kitchens WM.	Proc Natl Acad Sci U S A. 2011 Nov 29;108(48):19282-7. Epub 2011 Nov 14.	Proc Natl Acad Sci U S A. 2011	PubMed	citation	PMID:22084081	pubmed	22084081	create date:2011/11/16 | first author:Fletcher RJ Jr
On the strengths and drawbacks of tsunami-buffer forests.	/pubmed/22084080	Cochard R.	Proc Natl Acad Sci U S A. 2011 Nov 15;108(46):18571-2. Epub 2011 Nov 14. No abstract available.	Proc Natl Acad Sci U S A. 2011	PubMed	citation	PMID:22084080	pubmed	22084080	create date:2011/11/16 | first author:Cochard R
Two processes support visual recognition memory in rhesus monkeys.	/pubmed/22084079	Guderian S, Brigham D, Mishkin M.	Proc Natl Acad Sci U S A. 2011 Nov 29;108(48):19425-30. Epub 2011 Nov 14.	Proc Natl Acad Sci U S A. 2011	PubMed	citation	PMID:22084079	pubmed	22084079	create date:2011/11/16 | first author:Guderian S
Basic residues in the T-cell receptor ζ cytoplasmic domain mediate membrane association and modulate signaling.	/pubmed/22084078	Zhang H, Cordoba SP, Dushek O, Anton van der Merwe P.	Proc Natl Acad Sci U S A. 2011 Nov 29;108(48):19323-8. Epub 2011 Nov 14.	Proc Natl Acad Sci U S A. 2011	PubMed	citation	PMID:22084078	pubmed	22084078	create date:2011/11/16 | first author:Zhang H
Socially transmitted gut microbiota protect bumble bees against an intestinal parasite.	/pubmed/22084077	Koch H, Schmid-Hempel P.	Proc Natl Acad Sci U S A. 2011 Nov 29;108(48):19288-92. Epub 2011 Nov 14.	Proc Natl Acad Sci U S A. 2011	PubMed	citation	PMID:22084077	pubmed	22084077	create date:2011/11/16 | first author:Koch H
Mechanical stochastic tug-of-war models cannot explain bidirectional lipid-droplet transport.	/pubmed/22084076	Kunwar A, Tripathy SK, Xu J, Mattson MK, Anand P, Sigua R, Vershinin M, McKenney RJ, Yu CC, Mogilner A, Gross SP.	Proc Natl Acad Sci U S A. 2011 Nov 22;108(47):18960-5. Epub 2011 Nov 14.	Proc Natl Acad Sci U S A. 2011	PubMed	citation	PMID:22084076	pubmed	22084076	create date:2011/11/16 | first author:Kunwar A
[truncated: 41,307 more rows]
[truncated: 2 more columns]
