# Supplementary material for: Rising Publication Delays Inflate Journal Impact Factors
Source: PLoS One. 2012 Dec 31;7(12):e53374. doi: 10.1371/journal.pone.0053374 (PMC3534064; doi:10.1371/journal.pone.0053374)
Supplement: Data S1 — Datasets used for the analysis. (ZIP) [file pone.0053374.s005.zip › Progress in Neurobiology.csv]

Title	URL	Description	Details	ShortDetails	Resource	Type	Identifiers	Db	EntrezUID	Properties
GPCR mediated regulation of synaptic transmission.	/pubmed/22307060	Betke KM, Wells CA, Hamm HE.	Prog Neurobiol. 2012 Jan 28. [Epub ahead of print]	Prog Neurobiol. 2012	PubMed	citation	PMID:22307060	pubmed	22307060	create date:2012/02/07 | first author:Betke KM
Insights into cortical mechanisms of behavior from microstimulation experiments.	/pubmed/22307059	Histed MH, Ni AM, Maunsell JH.	Prog Neurobiol. 2012 Jan 28. [Epub ahead of print]	Prog Neurobiol. 2012	PubMed	citation	PMID:22307059	pubmed	22307059	create date:2012/02/07 | first author:Histed MH
Oligodendrocyte-protection and remyelination post-spinal cord injuries: A review.	/pubmed/22307058	Mekhail M, Almazan G, Tabrizian M.	Prog Neurobiol. 2012 Jan 28. [Epub ahead of print]	Prog Neurobiol. 2012	PubMed	citation	PMID:22307058	pubmed	22307058	create date:2012/02/07 | first author:Mekhail M
Dissecting the age-related decline on spatial learning and memory tasks in rodent models: N-methyl-D-aspartate receptors and voltage-dependent Ca(2+) channels in senescent synaptic plasticity.	/pubmed/22307057	Foster TC.	Prog Neurobiol. 2012 Jan 28. [Epub ahead of print]	Prog Neurobiol. 2012	PubMed	citation	PMID:22307057	pubmed	22307057	create date:2012/02/07 | first author:Foster TC
Deregulated mTOR-mediated translation in intellectual disability.	/pubmed/22285767	Troca-Marín JA, Alves-Sampaio A, Montesinos ML.	Prog Neurobiol. 2012 Jan 25;96(2):268-282. [Epub ahead of print]	Prog Neurobiol. 2012	PubMed	citation	PMID:22285767	pubmed	22285767	create date:2012/01/31 | first author:Troca-Marín JA
Unmasking the mysteries of the habenula in pain and analgesia.	/pubmed/22270045	Shelton L, Becerra L, Borsook D.	Prog Neurobiol. 2012 Jan 14;96(2):208-219. [Epub ahead of print]	Prog Neurobiol. 2012	PubMed	citation	PMID:22270045	pubmed	22270045	create date:2012/01/25 | first author:Shelton L
Neurobiology of the crustacean swimmeret system.	/pubmed/22270044	Mulloney B, Smarandache-Wellmann C.	Prog Neurobiol. 2012 Jan 14;96(2):242-267. [Epub ahead of print]	Prog Neurobiol. 2012	PubMed	citation	PMID:22270044	pubmed	22270044	create date:2012/01/25 | first author:Mulloney B
The ubiquitin proteasome system in neurodegenerative diseases: Culprit, accomplice or victim?	/pubmed/22270043	Dennissen FJ, Kholod N, van Leeuwen FW.	Prog Neurobiol. 2012 Jan 16;96(2):190-207. [Epub ahead of print]	Prog Neurobiol. 2012	PubMed	citation	PMID:22270043	pubmed	22270043	create date:2012/01/25 | first author:Dennissen FJ
Comprehensive neurocognitive endophenotyping strategies for mouse models of genetic disorders.	/pubmed/22266125	Hunsaker MR.	Prog Neurobiol. 2012 Jan 13;96(2):220-241. [Epub ahead of print]	Prog Neurobiol. 2012	PubMed	citation	PMID:22266125	pubmed	22266125	create date:2012/01/24 | first author:Hunsaker MR
Genetics of human enteric neuropathies.	/pubmed/22266104	Panza E, Knowles CH, Graziano C, Thapar N, Burns AJ, Seri M, Stanghellini V, De Giorgio R.	Prog Neurobiol. 2012 Jan 14;96(2):176-189. [Epub ahead of print]	Prog Neurobiol. 2012	PubMed	citation	PMID:22266104	pubmed	22266104	create date:2012/01/24 | first author:Panza E
The mammalian red nucleus and its role in motor systems, including the emergence of bipedalism and language.	/pubmed/22230734	Hicks TP, Onodera S.	Prog Neurobiol. 2012 Jan 2;96(2):165-175. [Epub ahead of print]	Prog Neurobiol. 2012	PubMed	citation	PMID:22230734	pubmed	22230734	create date:2012/01/11 | first author:Hicks TP
Putting proteins in their place: Palmitoylation in Huntington disease and other neuropsychiatric diseases.	/pubmed/22155432	Young FB, Butland SL, Sanders SS, Sutton LM, Hayden MR.	Prog Neurobiol. 2011 Dec 7. [Epub ahead of print]	Prog Neurobiol. 2011	PubMed	citation	PMID:22155432	pubmed	22155432	create date:2011/12/14 | first author:Young FB
Emerging role of p62/sequestosome-1 in the pathogenesis of Alzheimer's disease.	/pubmed/22138392	Salminen A, Kaarniranta K, Haapasalo A, Hiltunen M, Soininen H, Alafuzoff I.	Prog Neurobiol. 2012 Jan;96(1):87-95. Epub 2011 Nov 22.	Prog Neurobiol. 2012	PubMed	citation	PMID:22138392	pubmed	22138392	create date:2011/12/06 | first author:Salminen A
The future of Alzheimer's disease: the next 10 years.	/pubmed/22137045	Hampel H, Prvulovic D, Teipel S, Jessen F, Luckhaus C, Frölich L, Riepe MW, Dodel R, Leyhe T, Bertram L, Hoffmann W, Faltraco F; German Task Force on Alzheimer's Disease (GTF-AD).	Prog Neurobiol. 2011 Dec;95(4):718-28. Epub 2011 Nov 22.	Prog Neurobiol. 2011	PubMed	citation	PMID:22137045	pubmed	22137045	create date:2011/12/06 | first author:Hampel H
Ethical considerations of biomarker use in neurodegenerative diseases--a case study of Alzheimer's disease.	/pubmed/22137044	Prvulovic D, Hampel H.	Prog Neurobiol. 2011 Dec;95(4):517-9. Epub 2011 Nov 22.	Prog Neurobiol. 2011	PubMed	citation	PMID:22137044	pubmed	22137044	create date:2011/12/06 | first author:Prvulovic D
Toward understanding Machado-Joseph disease.	/pubmed/22133674	Costa MD, Paulson HL.	Prog Neurobiol. 2011 Nov 23. [Epub ahead of print]	Prog Neurobiol. 2011	PubMed	citation	PMID:22133674	pubmed	22133674	create date:2011/12/03 | first author:Costa MD
Engineered antibody therapies to counteract mutant huntingtin and related toxic intracellular proteins.	/pubmed/22120646	Butler DC, McLear JA, Messer A.	Prog Neurobiol. 2011 Nov 18. [Epub ahead of print]	Prog Neurobiol. 2011	PubMed	citation	PMID:22120646	pubmed	22120646	create date:2011/11/29 | first author:Butler DC
Cognitive and behavioural effects of physical exercise in psychiatric patients.	/pubmed/22120173	Knöchel C, Oertel-Knöchel V, O'Dwyer L, Prvulovic D, Alves G, Kollmann B, Hampel H.	Prog Neurobiol. 2012 Jan;96(1):46-68. Epub 2011 Nov 24.	Prog Neurobiol. 2012	PubMed	citation	PMID:22120173	pubmed	22120173	create date:2011/11/29 | first author:Knöchel C
Sex hormone activity in alcohol addiction: Integrating organizational and activational effects.	/pubmed/22115850	Lenz B, Müller CP, Stoessel C, Sperling W, Biermann T, Hillemacher T, Bleich S, Kornhuber J.	Prog Neurobiol. 2012 Jan;96(1):136-63. Epub 2011 Nov 18.	Prog Neurobiol. 2012	PubMed	citation	PMID:22115850	pubmed	22115850	create date:2011/11/26 | first author:Lenz B
Can Parkinson's disease pathology be propagated from one neuron to another?	/pubmed/22115849	Dunning CJ, Reyes JF, Steiner JA, Brundin P.	Prog Neurobiol. 2011 Nov 18. [Epub ahead of print]	Prog Neurobiol. 2011	PubMed	citation	PMID:22115849	pubmed	22115849	create date:2011/11/26 | first author:Dunning CJ
PGC-1α at the intersection of bioenergetics regulation and neuron function: From Huntington's disease to Parkinson's disease and beyond.	/pubmed/22100502	Tsunemi T, La Spada AR.	Prog Neurobiol. 2011 Nov 9. [Epub ahead of print]	Prog Neurobiol. 2011	PubMed	citation	PMID:22100502	pubmed	22100502	create date:2011/11/22 | first author:Tsunemi T
Neurodegeneration the RNA way.	/pubmed/22079416	Renoux AJ, Todd PK.	Prog Neurobiol. 2011 Nov 3. [Epub ahead of print]	Prog Neurobiol. 2011	PubMed	citation	PMID:22079416	pubmed	22079416	create date:2011/11/15 | first author:Renoux AJ
Glutamatergic mechanisms in the dyskinesias induced by pharmacological dopamine replacement and deep brain stimulation for the treatment of Parkinson's disease.	/pubmed/22075179	Sgambato-Faure V, Cenci MA.	Prog Neurobiol. 2012 Jan;96(1):69-86. Epub 2011 Nov 3.	Prog Neurobiol. 2012	PubMed	citation	PMID:22075179	pubmed	22075179	create date:2011/11/15 | first author:Sgambato-Faure V
Neurometabolic mechanisms for memory enhancement and neuroprotection of methylene blue.	/pubmed/22067440	Rojas JC, Bruchey AK, Gonzalez-Lima F.	Prog Neurobiol. 2012 Jan;96(1):32-45. Epub 2011 Nov 3.	Prog Neurobiol. 2012	PubMed	citation	PMID:22067440	pubmed	22067440	create date:2011/11/10 | first author:Rojas JC
Cell-autonomous and non-cell-autonomous toxicity in polyglutamine diseases.	/pubmed/22061202	Sambataro F, Pennuto M.	Prog Neurobiol. 2011 Nov 2. [Epub ahead of print]	Prog Neurobiol. 2011	PubMed	citation	PMID:22061202	pubmed	22061202	create date:2011/11/09 | first author:Sambataro F
The recycling endosome and its role in neurological disorders.	/pubmed/22037413	Li X, Difiglia M.	Prog Neurobiol. 2011 Oct 20. [Epub ahead of print]	Prog Neurobiol. 2011	PubMed	citation	PMID:22037413	pubmed	22037413	create date:2011/11/01 | first author:Li X
Dysfunction of constitutive and inducible ubiquitin-proteasome system in amyotrophic lateral sclerosis: Implication for protein aggregation and immune response.	/pubmed/22033150	Bendotti C, Marino M, Cheroni C, Fontana E, Crippa V, Poletti A, De Biasi S.	Prog Neurobiol. 2011 Oct 20. [Epub ahead of print]	Prog Neurobiol. 2011	PubMed	citation	PMID:22033150	pubmed	22033150	create date:2011/10/29 | first author:Bendotti C
Quantitative aspects of L-type Ca(2+) currents.	/pubmed/22008116	Tuckwell HC.	Prog Neurobiol. 2012 Jan;96(1):1-31. Epub 2011 Oct 8.	Prog Neurobiol. 2012	PubMed	citation	PMID:22008116	pubmed	22008116	create date:2011/10/20 | first author:Tuckwell HC
The role of genetics for biomarker development in neurodegeneration.	/pubmed/22005514	Bertram L, Hampel H.	Prog Neurobiol. 2011 Dec;95(4):501-4. Epub 2011 Oct 12.	Prog Neurobiol. 2011	PubMed	citation	PMID:22005514	pubmed	22005514	create date:2011/10/19 | first author:Bertram L
Biomarkers of Parkinson's disease and Dementia with Lewy bodies.	/pubmed/21983334	Henchcliffe C, Dodel R, Beal MF.	Prog Neurobiol. 2011 Dec;95(4):601-13. Epub 2011 Sep 19.	Prog Neurobiol. 2011	PubMed	citation	PMID:21983334	pubmed	21983334	create date:2011/10/11 | first author:Henchcliffe C
Alteration of protein folding and degradation in motor neuron diseases: Implications and protective functions of small heat shock proteins.	/pubmed/21971574	Carra S, Crippa V, Rusmini P, Boncoraglio A, Minoia M, Giorgetti E, Kampinga HH, Poletti A.	Prog Neurobiol. 2011 Sep 29. [Epub ahead of print]	Prog Neurobiol. 2011	PubMed	citation	PMID:21971574	pubmed	21971574	create date:2011/10/06 | first author:Carra S
Sleep, epilepsy and translational research: what can we learn from the laboratory bench?	/pubmed/21964302	Matos G, Tufik S, Scorza FA, Cavalheiro EA, Andersen ML.	Prog Neurobiol. 2011 Nov;95(3):396-405. Epub 2011 Sep 22.	Prog Neurobiol. 2011	PubMed	citation	PMID:21964302	pubmed	21964302	create date:2011/10/04 | first author:Matos G
Neural systems analysis of decision making during goal-directed navigation.	/pubmed/21964237	Penner MR, Mizumori SJ.	Prog Neurobiol. 2012 Jan;96(1):96-135. Epub 2011 Sep 21.	Prog Neurobiol. 2012	PubMed	citation	PMID:21964237	pubmed	21964237	create date:2011/10/04 | first author:Penner MR
The neurobiology of insect olfaction: sensory processing in a comparative context.	/pubmed/21963552	Martin JP, Beyerlein A, Dacks AM, Reisenman CE, Riffell JA, Lei H, Hildebrand JG.	Prog Neurobiol. 2011 Nov;95(3):427-47. Epub 2011 Sep 24.	Prog Neurobiol. 2011	PubMed	citation	PMID:21963552	pubmed	21963552	create date:2011/10/04 | first author:Martin JP
Sympathetic influence on cerebral blood flow and metabolism during exercise in humans.	/pubmed/21963551	Seifert T, Secher NH.	Prog Neurobiol. 2011 Nov;95(3):406-26. Epub 2011 Sep 24.	Prog Neurobiol. 2011	PubMed	citation	PMID:21963551	pubmed	21963551	create date:2011/10/04 | first author:Seifert T
Biomarkers in clinical trials for neurodegenerative diseases: regulatory perspectives and requirements.	/pubmed/21945642	Broich K, Weiergräber M, Hampel H.	Prog Neurobiol. 2011 Dec;95(4):498-500. Epub 2011 Sep 16.	Prog Neurobiol. 2011	PubMed	citation	PMID:21945642	pubmed	21945642	create date:2011/09/29 | first author:Broich K
Cytokines and innate inflammation in the pathogenesis of human traumatic brain injury.	/pubmed/21939729	Helmy A, De Simoni MG, Guilfoyle MR, Carpenter KL, Hutchinson PJ.	Prog Neurobiol. 2011 Nov;95(3):352-72. Epub 2011 Sep 16.	Prog Neurobiol. 2011	PubMed	citation	PMID:21939729	pubmed	21939729	create date:2011/09/24 | first author:Helmy A
Autophagy and polyglutamine diseases.	/pubmed/21930185	Jimenez-Sanchez M, Thompson F, Zavodsky E, Rubinsztein DC.	Prog Neurobiol. 2011 Sep 10. [Epub ahead of print]	Prog Neurobiol. 2011	PubMed	citation	PMID:21930185	pubmed	21930185	create date:2011/09/21 | first author:Jimenez-Sanchez M
The Parkinson Progression Marker Initiative (PPMI).	/pubmed/21930184	Parkinson Progression Marker Initiative.	Prog Neurobiol. 2011 Dec;95(4):629-35. Epub 2011 Sep 14.	Prog Neurobiol. 2011	PubMed	citation	PMID:21930184	pubmed	21930184	create date:2011/09/21 | first author:Parkinson Progression Marker Initiative
Pax genes during neural development and their potential role in neuroregeneration.	/pubmed/21930183	Thompson JA, Ziman M.	Prog Neurobiol. 2011 Nov;95(3):334-51. Epub 2011 Sep 14.	Prog Neurobiol. 2011	PubMed	citation	PMID:21930183	pubmed	21930183	create date:2011/09/21 | first author:Thompson JA
Protective effects and mechanisms of sirtuins in the nervous system.	/pubmed/21930182	Zhang F, Wang S, Gan L, Vosler PS, Gao Y, Zigmond MJ, Chen J.	Prog Neurobiol. 2011 Nov;95(3):373-95. Epub 2011 Sep 10.	Prog Neurobiol. 2011	PubMed	citation	PMID:21930182	pubmed	21930182	create date:2011/09/21 | first author:Zhang F
Prevention trials in Alzheimer's disease: an EU-US task force report.	/pubmed/21925234	Vellas B, Aisen PS, Sampaio C, Carrillo M, Scheltens P, Scherrer B, Frisoni GB, Weiner M, Schneider L, Gauthier S, Gispen-de Wied CC, Hendrix S, Feldman H, Cedarbaum J, Petersen R, Siemers E, Andrieu S, Prvulovic D, Touchon J, Hampel H.	Prog Neurobiol. 2011 Dec;95(4):594-600. Epub 2011 Sep 10.	Prog Neurobiol. 2011	PubMed	citation	PMID:21925234	pubmed	21925234	create date:2011/09/20 | first author:Vellas B
On the development of markers for pathological TDP-43 in amyotrophic lateral sclerosis with and without dementia.	/pubmed/21911035	Geser F, Prvulovic D, O'Dwyer L, Hardiman O, Bede P, Bokde AL, Trojanowski JQ, Hampel H.	Prog Neurobiol. 2011 Dec;95(4):649-62. Epub 2011 Sep 3.	Prog Neurobiol. 2011	PubMed	citation	PMID:21911035	pubmed	21911035	create date:2011/09/14 | first author:Geser F
Schizophrenia: susceptibility genes, dendritic-spine pathology and gray matter loss.	/pubmed/21907759	Bennett MR.	Prog Neurobiol. 2011 Nov;95(3):275-300. Epub 2011 Sep 2.	Prog Neurobiol. 2011	PubMed	citation	PMID:21907759	pubmed	21907759	create date:2011/09/13 | first author:Bennett MR
The neuronal encoding of information in the brain.	/pubmed/21907758	Rolls ET, Treves A.	Prog Neurobiol. 2011 Nov;95(3):448-90. Epub 2011 Sep 2.	Prog Neurobiol. 2011	PubMed	citation	PMID:21907758	pubmed	21907758	create date:2011/09/13 | first author:Rolls ET
Purinergic signalling: from normal behaviour to pathological brain function.	/pubmed/21907261	Burnstock G, Krügel U, Abbracchio MP, Illes P.	Prog Neurobiol. 2011 Oct;95(2):229-74. Epub 2011 Sep 1. Review.	Prog Neurobiol. 2011	PubMed	citation	PMID:21907261	pubmed	21907261	create date:2011/09/13 | first author:Burnstock G
The great migration of bone marrow-derived stem cells toward the ischemic brain: therapeutic implications for stroke and other neurological disorders.	/pubmed/21903148	Borlongan CV, Glover LE, Tajiri N, Kaneko Y, Freeman TB.	Prog Neurobiol. 2011 Oct;95(2):213-28. Epub 2011 Aug 30. Review.	Prog Neurobiol. 2011	PubMed	citation	PMID:21903148	pubmed	21903148	create date:2011/09/10 | first author:Borlongan CV
Imaging biomarkers in Parkinson's disease.	/pubmed/21896306	Brooks DJ, Pavese N.	Prog Neurobiol. 2011 Dec;95(4):614-28. Epub 2011 Aug 30.	Prog Neurobiol. 2011	PubMed	citation	PMID:21896306	pubmed	21896306	create date:2011/09/08 | first author:Brooks DJ
Autoimmune and inflammatory mechanisms of CNS damage.	/pubmed/21889967	Kapadia M, Sakic B.	Prog Neurobiol. 2011 Nov;95(3):301-33. Epub 2011 Aug 26.	Prog Neurobiol. 2011	PubMed	citation	PMID:21889967	pubmed	21889967	create date:2011/09/06 | first author:Kapadia M
The serotonergic system in Parkinson's disease.	/pubmed/21878363	Huot P, Fox SH, Brotchie JM.	Prog Neurobiol. 2011 Oct;95(2):163-212. Epub 2011 Aug 22. Review.	Prog Neurobiol. 2011	PubMed	citation	PMID:21878363	pubmed	21878363	create date:2011/09/01 | first author:Huot P
Title	URL	Description	Details	ShortDetails	Resource	Type	Identifiers	Db	EntrezUID	Properties
Neural regulation of intestinal nutrient absorption.	/pubmed/21854830	Mourad FH, Saadé NE.	Prog Neurobiol. 2011 Oct;95(2):149-62. Epub 2011 Jul 27. Review.	Prog Neurobiol. 2011	PubMed	citation	PMID:21854830	pubmed	21854830	create date:2011/08/23 | first author:Mourad FH
Biomarkers for major depression and its delineation from neurodegenerative disorders.	/pubmed/21854829	Schneider B, Prvulovic D, Oertel-Knöchel V, Knöchel C, Reinke B, Grexa M, Weber B, Hampel H.	Prog Neurobiol. 2011 Dec;95(4):703-17. Epub 2011 Aug 12.	Prog Neurobiol. 2011	PubMed	citation	PMID:21854829	pubmed	21854829	create date:2011/08/23 | first author:Schneider B
Mitochondrial dysfunction in ALS.	/pubmed/21827820	Cozzolino M, Carrì MT.	Prog Neurobiol. 2011 Aug 2. [Epub ahead of print]	Prog Neurobiol. 2011	PubMed	citation	PMID:21827820	pubmed	21827820	create date:2011/08/11 | first author:Cozzolino M
Neurodegenerative disease biomarkers: guideposts for disease prevention through early diagnosis and intervention.	/pubmed/21821094	Trojanowski JQ, Hampel H.	Prog Neurobiol. 2011 Dec;95(4):491-5. Epub 2011 Jul 23. No abstract available.	Prog Neurobiol. 2011	PubMed	citation	PMID:21821094	pubmed	21821094	create date:2011/08/09 | first author:Trojanowski JQ
ALS genetic modifiers that increase survival of SOD1 mice and are suitable for therapeutic development.	/pubmed/21816207	Riboldi G, Nizzardo M, Simone C, Falcone M, Bresolin N, Comi GP, Corti S.	Prog Neurobiol. 2011 Oct;95(2):133-48. Epub 2011 Jul 26. Review.	Prog Neurobiol. 2011	PubMed	citation	PMID:21816207	pubmed	21816207	create date:2011/08/06 | first author:Riboldi G
GABAergic synchronization in the limbic system and its role in the generation of epileptiform activity.	/pubmed/21802488	Avoli M, de Curtis M.	Prog Neurobiol. 2011 Oct;95(2):104-32. Epub 2011 Jul 23. Review.	Prog Neurobiol. 2011	PubMed	citation	PMID:21802488	pubmed	21802488	create date:2011/08/02 | first author:Avoli M
Neuroimaging and the question of neurodegeneration in schizophrenia.	/pubmed/21801804	Meyer-Lindenberg A.	Prog Neurobiol. 2011 Dec;95(4):514-6. Epub 2011 Jul 23. No abstract available.	Prog Neurobiol. 2011	PubMed	citation	PMID:21801804	pubmed	21801804	create date:2011/08/02 | first author:Meyer-Lindenberg A
Biomarkers and evolution in Alzheimer disease.	/pubmed/21801803	Rapoport SI, Nelson PT.	Prog Neurobiol. 2011 Dec;95(4):510-3. Epub 2011 Jul 23.	Prog Neurobiol. 2011	PubMed	citation	PMID:21801803	pubmed	21801803	create date:2011/08/02 | first author:Rapoport SI
Perspectives of worldwide translational biomarker research in neurodegenerative diseases.	/pubmed/21801802	Nicotera P, Hampel H.	Prog Neurobiol. 2011 Dec;95(4):496-7. Epub 2011 Jul 23. No abstract available.	Prog Neurobiol. 2011	PubMed	citation	PMID:21801802	pubmed	21801802	create date:2011/08/02 | first author:Nicotera P
Functional biomarkers for neurodegenerative disorders based on the network paradigm.	/pubmed/21801801	Horwitz B, Rowe JB.	Prog Neurobiol. 2011 Dec;95(4):505-9. Epub 2011 Jul 23.	Prog Neurobiol. 2011	PubMed	citation	PMID:21801801	pubmed	21801801	create date:2011/08/02 | first author:Horwitz B
Emerging themes in GABAergic synapse development.	/pubmed/21798307	Kuzirian MS, Paradis S.	Prog Neurobiol. 2011 Sep 15;95(1):68-87. Epub 2011 Jul 20. Review.	Prog Neurobiol. 2011	PubMed	citation	PMID:21798307	pubmed	21798307	create date:2011/07/30 | first author:Kuzirian MS
Brain renin-angiotensin--a new look at an old system.	/pubmed/21777652	Wright JW, Harding JW.	Prog Neurobiol. 2011 Sep 15;95(1):49-67. Epub 2011 Jul 13. Review.	Prog Neurobiol. 2011	PubMed	citation	PMID:21777652	pubmed	21777652	create date:2011/07/23 | first author:Wright JW
Recent developments of functional magnetic resonance imaging research for drug development in Alzheimer's disease.	/pubmed/21777651	Hampel H, Prvulovic D, Teipel SJ, Bokde AL.	Prog Neurobiol. 2011 Dec;95(4):570-8. Epub 2011 Jul 13.	Prog Neurobiol. 2011	PubMed	citation	PMID:21777651	pubmed	21777651	create date:2011/07/23 | first author:Hampel H
The role of the brain renin-angiotensin system in hypertension: implications for new treatment.	/pubmed/21763394	Marc Y, Llorens-Cortes C.	Prog Neurobiol. 2011 Oct;95(2):89-103. Epub 2011 Jul 7. Review.	Prog Neurobiol. 2011	PubMed	citation	PMID:21763394	pubmed	21763394	create date:2011/07/19 | first author:Marc Y
Polyglutamine diseases: the special case of ataxin-3 and Machado-Joseph disease.	/pubmed/21740957	Matos CA, de Macedo-Ribeiro S, Carvalho AL.	Prog Neurobiol. 2011 Sep 15;95(1):26-48. Epub 2011 Jun 28. Review.	Prog Neurobiol. 2011	PubMed	citation	PMID:21740957	pubmed	21740957	create date:2011/07/12 | first author:Matos CA
Age related macular degeneration and drusen: neuroinflammation in the retina.	/pubmed/21740956	Buschini E, Piras A, Nuzzi R, Vercelli A.	Prog Neurobiol. 2011 Sep 15;95(1):14-25. Epub 2011 Jun 28. Review.	Prog Neurobiol. 2011	PubMed	citation	PMID:21740956	pubmed	21740956	create date:2011/07/12 | first author:Buschini E
L-DOPA: a scapegoat for accelerated neurodegeneration in Parkinson's disease?	/pubmed/21723913	Lipski J, Nistico R, Berretta N, Guatteo E, Bernardi G, Mercuri NB.	Prog Neurobiol. 2011 Sep 1;94(4):389-407. Epub 2011 Jun 24. Review.	Prog Neurobiol. 2011	PubMed	citation	PMID:21723913	pubmed	21723913	create date:2011/07/05 | first author:Lipski J
The molecular interaction between the glutamatergic, noradrenergic, dopaminergic and serotoninergic systems informs a detailed genetic perspective on depressive phenotypes.	/pubmed/21723912	Drago A, Crisafulli C, Sidoti A, Serretti A.	Prog Neurobiol. 2011 Sep 1;94(4):418-60. Epub 2011 Jun 21. Review.	Prog Neurobiol. 2011	PubMed	citation	PMID:21723912	pubmed	21723912	create date:2011/07/05 | first author:Drago A
Functional magnetic resonance imaging as a dynamic candidate biomarker for Alzheimer's disease.	/pubmed/21722703	Prvulovic D, Bokde AL, Faltraco F, Hampel H.	Prog Neurobiol. 2011 Dec;95(4):557-69. Epub 2011 Jun 22.	Prog Neurobiol. 2011	PubMed	citation	PMID:21722703	pubmed	21722703	create date:2011/07/05 | first author:Prvulovic D
Staging Alzheimer's disease progression with multimodality neuroimaging.	/pubmed/21718750	Ewers M, Frisoni GB, Teipel SJ, Grinberg LT, Amaro E Jr, Heinsen H, Thompson PM, Hampel H.	Prog Neurobiol. 2011 Dec;95(4):535-46. Epub 2011 Jun 22.	Prog Neurobiol. 2011	PubMed	citation	PMID:21718750	pubmed	21718750	create date:2011/07/02 | first author:Ewers M
Beyond faithful conduction: short-term dynamics, neuromodulation, and long-term regulation of spike propagation in the axon.	/pubmed/21708220	Bucher D, Goaillard JM.	Prog Neurobiol. 2011 Sep 1;94(4):307-46. Epub 2011 Jun 17. Review.	Prog Neurobiol. 2011	PubMed	citation	PMID:21708220	pubmed	21708220	create date:2011/06/29 | first author:Bucher D
Cholinergic modulation of cognition: insights from human pharmacological functional neuroimaging.	/pubmed/21708219	Bentley P, Driver J, Dolan RJ.	Prog Neurobiol. 2011 Sep 1;94(4):360-88. Epub 2011 Jun 17. Review.	Prog Neurobiol. 2011	PubMed	citation	PMID:21708219	pubmed	21708219	create date:2011/06/29 | first author:Bentley P
Molecular substrates of action control in cortico-striatal circuits.	/pubmed/21704115	Shiflett MW, Balleine BW.	Prog Neurobiol. 2011 Sep 15;95(1):1-13. Epub 2011 Jun 17. Review.	Prog Neurobiol. 2011	PubMed	citation	PMID:21704115	pubmed	21704115	create date:2011/06/28 | first author:Shiflett MW
Primary sensory cortices, top-down projections and conscious experience.	/pubmed/21683755	Meyer K.	Prog Neurobiol. 2011 Sep 1;94(4):408-17. Epub 2011 Jun 12. Review.	Prog Neurobiol. 2011	PubMed	citation	PMID:21683755	pubmed	21683755	create date:2011/06/21 | first author:Meyer K
Discovery and development of integrative biological markers for schizophrenia.	/pubmed/21664943	Oertel-Knöchel V, Bittner RA, Knöchel C, Prvulovic D, Hampel H.	Prog Neurobiol. 2011 Dec;95(4):686-702. Epub 2011 Jun 6.	Prog Neurobiol. 2011	PubMed	citation	PMID:21664943	pubmed	21664943	create date:2011/06/15 | first author:Oertel-Knöchel V
Development of hydrocephalus and classical hypothesis of cerebrospinal fluid hydrodynamics: facts and illusions.	/pubmed/21641963	Orešković D, Klarica M.	Prog Neurobiol. 2011 Aug;94(3):238-58. Epub 2011 May 27. Review.	Prog Neurobiol. 2011	PubMed	citation	PMID:21641963	pubmed	21641963	create date:2011/06/07 | first author:Orešković D
Selective gene expression in regions of primate neocortex: implications for cortical specialization.	/pubmed/21621585	Yamamori T.	Prog Neurobiol. 2011 Aug;94(3):201-22. Epub 2011 May 19. Review.	Prog Neurobiol. 2011	PubMed	citation	PMID:21621585	pubmed	21621585	create date:2011/05/31 | first author:Yamamori T
Mechanisms of specificity in neuronal activity-regulated gene transcription.	/pubmed/21620929	Lyons MR, West AE.	Prog Neurobiol. 2011 Aug;94(3):259-95. Epub 2011 May 18. Review.	Prog Neurobiol. 2011	PubMed	citation	PMID:21620929	pubmed	21620929	create date:2011/05/31 | first author:Lyons MR
Activity-regulated genes as mediators of neural circuit plasticity.	/pubmed/21601615	Leslie JH, Nedivi E.	Prog Neurobiol. 2011 Aug;94(3):223-37. Epub 2011 May 12. Review.	Prog Neurobiol. 2011	PubMed	citation	PMID:21601615	pubmed	21601615	create date:2011/05/24 | first author:Leslie JH
Development of Alzheimer-disease neuroimaging-biomarkers using mouse models with amyloid-precursor protein-transgene expression.	/pubmed/21601614	Teipel SJ, Buchert R, Thome J, Hampel H, Pahnke J.	Prog Neurobiol. 2011 Dec;95(4):547-56. Epub 2011 May 12.	Prog Neurobiol. 2011	PubMed	citation	PMID:21601614	pubmed	21601614	create date:2011/05/24 | first author:Teipel SJ
Iron, zinc and copper in the Alzheimer's disease brain: a quantitative meta-analysis. Some insight on the influence of citation bias on scientific opinion.	/pubmed/21600264	Schrag M, Mueller C, Oyoyo U, Smith MA, Kirsch WM.	Prog Neurobiol. 2011 Aug;94(3):296-306. Epub 2011 May 11.	Prog Neurobiol. 2011	PubMed	citation	PMID:21600264	pubmed	21600264	create date:2011/05/24 | first author:Schrag M
Biomarkers in frontotemporal lobar degenerations--progress and challenges.	/pubmed/21554923	Hu WT, Trojanowski JQ, Shaw LM.	Prog Neurobiol. 2011 Dec;95(4):636-48. Epub 2011 Apr 30.	Prog Neurobiol. 2011	PubMed	citation	PMID:21554923	pubmed	21554923	create date:2011/05/11 | first author:Hu WT
DNA repair deficiency in neurodegeneration.	/pubmed/21550379	Jeppesen DK, Bohr VA, Stevnsner T.	Prog Neurobiol. 2011 Jul;94(2):166-200. doi: 10.1016/j.pneurobio.2011.04.013. Epub 2011 Apr 30. Review.	Prog Neurobiol. 2011	PubMed	citation	PMID:21550379	pubmed	21550379	create date:2011/05/10 | first author:Jeppesen DK
The emergence of designed multiple ligands for neurodegenerative disorders.	/pubmed/21536094	Geldenhuys WJ, Youdim MB, Carroll RT, Van der Schyf CJ.	Prog Neurobiol. 2011 Sep 1;94(4):347-59. Epub 2011 Apr 22. Review.	Prog Neurobiol. 2011	PubMed	citation	PMID:21536094	pubmed	21536094	create date:2011/05/04 | first author:Geldenhuys WJ
Control of synapse development and plasticity by Rho GTPase regulatory proteins.	/pubmed/21530608	Tolias KF, Duman JG, Um K.	Prog Neurobiol. 2011 Jul;94(2):133-48. doi: 10.1016/j.pneurobio.2011.04.011. Epub 2011 Apr 22. Review.	Prog Neurobiol. 2011	PubMed	citation	PMID:21530608	pubmed	21530608	create date:2011/05/03 | first author:Tolias KF
Function and mechanism of axonal targeting of voltage-sensitive potassium channels.	/pubmed/21530607	Gu C, Barry J.	Prog Neurobiol. 2011 Jul;94(2):115-32. doi: 10.1016/j.pneurobio.2011.04.009. Epub 2011 Apr 22. Review.	Prog Neurobiol. 2011	PubMed	citation	PMID:21530607	pubmed	21530607	create date:2011/05/03 | first author:Gu C
Multimodal transcranial magnetic stimulation: using concurrent neuroimaging to reveal the neural network dynamics of noninvasive brain stimulation.	/pubmed/21527312	Reithler J, Peters JC, Sack AT.	Prog Neurobiol. 2011 Jul;94(2):149-65. doi: 10.1016/j.pneurobio.2011.04.004. Epub 2011 Apr 16. Review.	Prog Neurobiol. 2011	PubMed	citation	PMID:21527312	pubmed	21527312	create date:2011/04/30 | first author:Reithler J
The ALS/PDC syndrome of Guam: potential biomarkers for an enigmatic disorder.	/pubmed/21527311	McGeer PL, Steele JC.	Prog Neurobiol. 2011 Dec;95(4):663-9. Epub 2011 Apr 20.	Prog Neurobiol. 2011	PubMed	citation	PMID:21527311	pubmed	21527311	create date:2011/04/30 | first author:McGeer PL
The emerging role of forces in axonal elongation.	/pubmed/21527310	Suter DM, Miller KE.	Prog Neurobiol. 2011 Jul;94(2):91-101. doi: 10.1016/j.pneurobio.2011.04.002. Epub 2011 Apr 20. Review.	Prog Neurobiol. 2011	PubMed	citation	PMID:21527310	pubmed	21527310	create date:2011/04/30 | first author:Suter DM
Development of biomarkers for multiple sclerosis as a neurodegenerative disorder.	/pubmed/21524682	Ziemann U, Wahl M, Hattingen E, Tumani H.	Prog Neurobiol. 2011 Dec;95(4):670-85. Epub 2011 Apr 16.	Prog Neurobiol. 2011	PubMed	citation	PMID:21524682	pubmed	21524682	create date:2011/04/29 | first author:Ziemann U
Biomarker-based dissection of neurodegenerative diseases.	/pubmed/21524681	Olsson B, Zetterberg H, Hampel H, Blennow K.	Prog Neurobiol. 2011 Dec;95(4):520-34. Epub 2011 Apr 16.	Prog Neurobiol. 2011	PubMed	citation	PMID:21524681	pubmed	21524681	create date:2011/04/29 | first author:Olsson B
Factoring neurotrophins into a neurite-based pathophysiological model of schizophrenia.	/pubmed/21515336	Bellon A, Krebs MO, Jay TM.	Prog Neurobiol. 2011 Jun;94(1):77-90. Epub 2011 Apr 14. Review.	Prog Neurobiol. 2011	PubMed	citation	PMID:21515336	pubmed	21515336	create date:2011/04/26 | first author:Bellon A
Striatum-hippocampus balance: from physiological behavior to interneuronal pathology.	/pubmed/21514357	Ghiglieri V, Sgobio C, Costa C, Picconi B, Calabresi P.	Prog Neurobiol. 2011 Jul;94(2):102-14. doi: 10.1016/j.pneurobio.2011.04.005. Epub 2011 Apr 14. Review.	Prog Neurobiol. 2011	PubMed	citation	PMID:21514357	pubmed	21514357	create date:2011/04/26 | first author:Ghiglieri V
Cdk5: multitasking between physiological and pathological conditions.	/pubmed/21473899	Lopes JP, Agostinho P.	Prog Neurobiol. 2011 Jun;94(1):49-63. Epub 2011 Apr 5. Review.	Prog Neurobiol. 2011	PubMed	citation	PMID:21473899	pubmed	21473899	create date:2011/04/09 | first author:Lopes JP
Gene-environment interactions: key to unraveling the mystery of Parkinson's disease.	/pubmed/21439347	Gao HM, Hong JS.	Prog Neurobiol. 2011 Jun;94(1):1-19. Epub 2011 Mar 23. Review.	Prog Neurobiol. 2011	PubMed	citation	PMID:21439347	pubmed	21439347	create date:2011/03/29 | first author:Gao HM
Emotional tagging--a simple hypothesis in a complex reality.	/pubmed/21435370	Bergado JA, Lucas M, Richter-Levin G.	Prog Neurobiol. 2011 Jun;94(1):64-76. Epub 2011 Mar 22. Review.	Prog Neurobiol. 2011	PubMed	citation	PMID:21435370	pubmed	21435370	create date:2011/03/26 | first author:Bergado JA
The neural foundations of aesthetic appreciation.	/pubmed/21421021	Cela-Conde CJ, Agnati L, Huston JP, Mora F, Nadal M.	Prog Neurobiol. 2011 Jun;94(1):39-48. Epub 2011 Mar 22. Review.	Prog Neurobiol. 2011	PubMed	citation	PMID:21421021	pubmed	21421021	create date:2011/03/23 | first author:Cela-Conde CJ
The rat perirhinal cortex: A review of anatomy, physiology, plasticity, and function.	/pubmed/21420466	Kealy J, Commins S.	Prog Neurobiol. 2011 Apr;93(4):522-48. Epub 2011 Mar 21. Review.	Prog Neurobiol. 2011	PubMed	citation	PMID:21420466	pubmed	21420466	create date:2011/03/23 | first author:Kealy J
Pain mechanisms: a commentary on concepts and issues.	/pubmed/21419824	Perl ER.	Prog Neurobiol. 2011 Jun;94(1):20-38. Epub 2011 Mar 23. Review.	Prog Neurobiol. 2011	PubMed	citation	PMID:21419824	pubmed	21419824	create date:2011/03/23 | first author:Perl ER
Post-synaptic scaffolding protein interactions with glutamate receptors in synaptic dysfunction and Alzheimer's disease.	/pubmed/21382433	Proctor DT, Coulson EJ, Dodd PR.	Prog Neurobiol. 2011 Apr;93(4):509-21. Epub 2011 Mar 4. Review.	Prog Neurobiol. 2011	PubMed	citation	PMID:21382433	pubmed	21382433	create date:2011/03/09 | first author:Proctor DT
Title	URL	Description	Details	ShortDetails	Resource	Type	Identifiers	Db	EntrezUID	Properties
The prefrontal-limbic network in depression: Modulation by hypothalamus, basal ganglia and midbrain.	/pubmed/21349315	Bennett MR.	Prog Neurobiol. 2011 Apr;93(4):468-87. Epub 2011 Feb 22. Review.	Prog Neurobiol. 2011	PubMed	citation	PMID:21349315	pubmed	21349315	create date:2011/02/26 | first author:Bennett MR
The prefrontal-limbic network in depression: A core pathology of synapse regression.	/pubmed/21335052	Bennett MR.	Prog Neurobiol. 2011 Apr;93(4):457-67. Epub 2011 Feb 16.	Prog Neurobiol. 2011	PubMed	citation	PMID:21335052	pubmed	21335052	create date:2011/02/22 | first author:Bennett MR
Modulation of neuronal stem cell differentiation by hypoxia and reactive oxygen species.	/pubmed/21251953	Vieira HL, Alves PM, Vercelli A.	Prog Neurobiol. 2011 Mar;93(3):444-55. Epub 2011 Jan 18. Review.	Prog Neurobiol. 2011	PubMed	citation	PMID:21251953	pubmed	21251953	create date:2011/01/22 | first author:Vieira HL
Connecting the ear to the brain: Molecular mechanisms of auditory circuit assembly.	/pubmed/21232575	Appler JM, Goodrich LV.	Prog Neurobiol. 2011 Apr;93(4):488-508. Epub 2011 Jan 11. Review.	Prog Neurobiol. 2011	PubMed	citation	PMID:21232575	pubmed	21232575	create date:2011/01/15 | first author:Appler JM
GFAP in health and disease.	/pubmed/21219963	Middeldorp J, Hol EM.	Prog Neurobiol. 2011 Mar;93(3):421-43. Epub 2011 Jan 8. Review.	Prog Neurobiol. 2011	PubMed	citation	PMID:21219963	pubmed	21219963	create date:2011/01/12 | first author:Middeldorp J
Multivesicular bodies in neurons: distribution, protein content, and trafficking functions.	/pubmed/21216273	Von Bartheld CS, Altick AL.	Prog Neurobiol. 2011 Mar;93(3):313-40. Epub 2011 Jan 7. Review.	Prog Neurobiol. 2011	PubMed	citation	PMID:21216273	pubmed	21216273	create date:2011/01/11 | first author:Von Bartheld CS
The effect of pain on cognitive function: a review of clinical and preclinical research.	/pubmed/21216272	Moriarty O, McGuire BE, Finn DP.	Prog Neurobiol. 2011 Mar;93(3):385-404. Epub 2011 Jan 7. Review.	Prog Neurobiol. 2011	PubMed	citation	PMID:21216272	pubmed	21216272	create date:2011/01/11 | first author:Moriarty O
Melatonin--a pleiotropic, orchestrating regulator molecule.	/pubmed/21193011	Hardeland R, Cardinali DP, Srinivasan V, Spence DW, Brown GM, Pandi-Perumal SR.	Prog Neurobiol. 2011 Mar;93(3):350-84. Epub 2010 Dec 28. Review.	Prog Neurobiol. 2011	PubMed	citation	PMID:21193011	pubmed	21193011	create date:2011/01/05 | first author:Hardeland R
Family reunion--the ZIP/prion gene family.	/pubmed/21163327	Ehsani S, Huo H, Salehzadeh A, Pocanschi CL, Watts JC, Wille H, Westaway D, Rogaeva E, St George-Hyslop PH, Schmitt-Ulms G.	Prog Neurobiol. 2011 Mar;93(3):405-20. Epub 2010 Dec 14. Review.	Prog Neurobiol. 2011	PubMed	citation	PMID:21163327	pubmed	21163327	create date:2010/12/18 | first author:Ehsani S
The chemokine receptor CCR5 in the central nervous system.	/pubmed/21163326	Sorce S, Myburgh R, Krause KH.	Prog Neurobiol. 2011 Feb;93(2):297-311. Epub 2010 Dec 14. Review.	Prog Neurobiol. 2011	PubMed	citation	PMID:21163326	pubmed	21163326	create date:2010/12/18 | first author:Sorce S
Functional recovery after severe CNS trauma: current perspectives for cell therapy with bone marrow stromal cells.	/pubmed/21163325	Vaquero J, Zurita M.	Prog Neurobiol. 2011 Mar;93(3):341-9. Epub 2010 Dec 14. Review.	Prog Neurobiol. 2011	PubMed	citation	PMID:21163325	pubmed	21163325	create date:2010/12/18 | first author:Vaquero J
Between destiny and disease: genetics and molecular pathways of human central nervous system aging.	/pubmed/21130140	Glorioso C, Sibille E.	Prog Neurobiol. 2011 Feb;93(2):165-81. Epub 2010 Dec 2. Review.	Prog Neurobiol. 2011	PubMed	citation	PMID:21130140	pubmed	21130140	create date:2010/12/07 | first author:Glorioso C
Zebrafish: an integrative system for neurogenomics and neurosciences.	/pubmed/21130139	Rinkwitz S, Mourrain P, Becker TS.	Prog Neurobiol. 2011 Feb;93(2):231-43. Epub 2010 Dec 2. Review.	Prog Neurobiol. 2011	PubMed	citation	PMID:21130139	pubmed	21130139	create date:2010/12/07 | first author:Rinkwitz S
Biomarkers for Alzheimer's disease therapeutic trials.	/pubmed/21130138	Hampel H, Wilcock G, Andrieu S, Aisen P, Blennow K, Broich K, Carrillo M, Fox NC, Frisoni GB, Isaac M, Lovestone S, Nordberg A, Prvulovic D, Sampaio C, Scheltens P, Weiner M, Winblad B, Coley N, Vellas B; Oxford Task Force Group.	Prog Neurobiol. 2011 Dec;95(4):579-93. Epub 2010 Dec 2.	Prog Neurobiol. 2011	PubMed	citation	PMID:21130138	pubmed	21130138	create date:2010/12/07 | first author:Hampel H
Mimicking nature's noses: from receptor deorphaning to olfactory biosensing.	/pubmed/21130137	Glatz R, Bailey-Hill K.	Prog Neurobiol. 2011 Feb;93(2):270-96. Epub 2010 Dec 2. Review.	Prog Neurobiol. 2011	PubMed	citation	PMID:21130137	pubmed	21130137	create date:2010/12/07 | first author:Glatz R
Construction of tissue engineered nerve grafts and their application in peripheral nerve regeneration.	/pubmed/21130136	Gu X, Ding F, Yang Y, Liu J.	Prog Neurobiol. 2011 Feb;93(2):204-30. Epub 2010 Dec 2. Review.	Prog Neurobiol. 2011	PubMed	citation	PMID:21130136	pubmed	21130136	create date:2010/12/07 | first author:Gu X
Neuronal control of swimming behavior: comparison of vertebrate and invertebrate model systems.	/pubmed/21093529	Mullins OJ, Hackett JT, Buchanan JT, Friesen WO.	Prog Neurobiol. 2011 Feb;93(2):244-69. Epub 2010 Nov 18. Review.	Prog Neurobiol. 2011	PubMed	citation	PMID:21093529	pubmed	21093529	create date:2010/11/26 | first author:Mullins OJ
Modulation of cortical excitability induced by repetitive transcranial magnetic stimulation: influence of timing and geometrical parameters and underlying mechanisms.	/pubmed/21056619	Pell GS, Roth Y, Zangen A.	Prog Neurobiol. 2011 Jan;93(1):59-98. Epub 2010 Nov 5. Review.	Prog Neurobiol. 2011	PubMed	citation	PMID:21056619	pubmed	21056619	create date:2010/11/09 | first author:Pell GS
Energy metabolism in adult neural stem cell fate.	/pubmed/21056618	Rafalski VA, Brunet A.	Prog Neurobiol. 2011 Feb;93(2):182-203. Epub 2010 Nov 5. Review.	Prog Neurobiol. 2011	PubMed	citation	PMID:21056618	pubmed	21056618	create date:2010/11/09 | first author:Rafalski VA
Hsp90 regulates tau pathology through co-chaperone complexes in Alzheimer's disease.	/pubmed/21056617	Salminen A, Ojala J, Kaarniranta K, Hiltunen M, Soininen H.	Prog Neurobiol. 2011 Jan;93(1):99-110. Epub 2010 Nov 5. Review.	Prog Neurobiol. 2011	PubMed	citation	PMID:21056617	pubmed	21056617	create date:2010/11/09 | first author:Salminen A
Presenilin mouse and zebrafish models for dementia: focus on neurogenesis.	/pubmed/21056616	van Tijn P, Kamphuis W, Marlatt MW, Hol EM, Lucassen PJ.	Prog Neurobiol. 2011 Feb;93(2):149-64. Epub 2010 Nov 5. Review.	Prog Neurobiol. 2011	PubMed	citation	PMID:21056616	pubmed	21056616	create date:2010/11/09 | first author:van Tijn P
Signalling through pigment dispersing hormone-like peptides in invertebrates.	/pubmed/21040756	Meelkop E, Temmerman L, Schoofs L, Janssen T.	Prog Neurobiol. 2011 Jan;93(1):125-47. Epub 2010 Oct 30. Review.	Prog Neurobiol. 2011	PubMed	citation	PMID:21040756	pubmed	21040756	create date:2010/11/03 | first author:Meelkop E
The pain matrix reloaded: a salience detection system for the body.	/pubmed/21040755	Legrain V, Iannetti GD, Plaghki L, Mouraux A.	Prog Neurobiol. 2011 Jan;93(1):111-24. Epub 2010 Oct 30. Review.	Prog Neurobiol. 2011	PubMed	citation	PMID:21040755	pubmed	21040755	create date:2010/11/03 | first author:Legrain V
The environment and susceptibility to schizophrenia.	/pubmed/20955757	Brown AS.	Prog Neurobiol. 2011 Jan;93(1):23-58. Epub 2010 Oct 16. Review.	Prog Neurobiol. 2011	PubMed	citation	PMID:20955757	pubmed	20955757	create date:2010/10/20 | first author:Brown AS
Linking oligodendrocyte and myelin dysfunction to neurocircuitry abnormalities in schizophrenia.	/pubmed/20950668	Takahashi N, Sakurai T, Davis KL, Buxbaum JD.	Prog Neurobiol. 2011 Jan;93(1):13-24. Epub 2010 Oct 13. Review.	Prog Neurobiol. 2011	PubMed	citation	PMID:20950668	pubmed	20950668	create date:2010/10/19 | first author:Takahashi N
Repairing injured peripheral nerves: Bridging the gap.	/pubmed/20950667	Deumens R, Bozkurt A, Meek MF, Marcus MA, Joosten EA, Weis J, Brook GA.	Prog Neurobiol. 2010 Nov;92(3):245-76. Epub 2010 Oct 13. Review.	Prog Neurobiol. 2010	PubMed	citation	PMID:20950667	pubmed	20950667	create date:2010/10/19 | first author:Deumens R
Mechanisms of neuronal dysfunction and degeneration in multiple sclerosis.	/pubmed/20946934	Dutta R, Trapp BD.	Prog Neurobiol. 2011 Jan;93(1):1-12. Epub 2010 Oct 12. Review.	Prog Neurobiol. 2011	PubMed	citation	PMID:20946934	pubmed	20946934	create date:2010/10/16 | first author:Dutta R
In vivo electroporation of the central nervous system: a non-viral approach for targeted gene delivery.	/pubmed/20937354	De Vry J, Martínez-Martínez P, Losen M, Temel Y, Steckler T, Steinbusch HW, De Baets MH, Prickaerts J.	Prog Neurobiol. 2010 Nov;92(3):227-44. Epub 2010 Oct 16. Review.	Prog Neurobiol. 2010	PubMed	citation	PMID:20937354	pubmed	20937354	create date:2010/10/13 | first author:De Vry J
The brain and its resting state activity--experimental and methodological implications.	/pubmed/20888388	Northoff G, Duncan NW, Hayes DJ.	Prog Neurobiol. 2010 Dec;92(4):593-600. Epub 2010 Oct 1. Review.	Prog Neurobiol. 2010	PubMed	citation	PMID:20888388	pubmed	20888388	create date:2010/10/05 | first author:Northoff G
Parkinson's disease: insights from non-traditional model organisms.	/pubmed/20851733	Pienaar IS, Götz J, Feany MB.	Prog Neurobiol. 2010 Dec;92(4):558-71. Epub 2010 Sep 21. Review.	Prog Neurobiol. 2010	PubMed	citation	PMID:20851733	pubmed	20851733	create date:2010/09/21 | first author:Pienaar IS
Olfactory ensheathing cells: biology in neural development and regeneration.	/pubmed/20837090	Su Z, He C.	Prog Neurobiol. 2010 Dec;92(4):517-32. Epub 2010 Sep 15. Review.	Prog Neurobiol. 2010	PubMed	citation	PMID:20837090	pubmed	20837090	create date:2010/09/15 | first author:Su Z
Nucleus accumbens and impulsivity.	/pubmed/20831892	Basar K, Sesia T, Groenewegen H, Steinbusch HW, Visser-Vandewalle V, Temel Y.	Prog Neurobiol. 2010 Dec;92(4):533-57. Epub 2010 Sep 8. Review.	Prog Neurobiol. 2010	PubMed	citation	PMID:20831892	pubmed	20831892	create date:2010/09/14 | first author:Basar K
Inner retinal circadian clocks and non-visual photoreceptors: novel players in the circadian system.	/pubmed/20736045	Guido ME, Garbarino-Pico E, Contin MA, Valdez DJ, Nieto PS, Verra DM, Acosta-Rodriguez VA, de Zavalía N, Rosenstein RE.	Prog Neurobiol. 2010 Dec;92(4):484-504. Epub 2010 Aug 22. Review.	Prog Neurobiol. 2010	PubMed	citation	PMID:20736045	pubmed	20736045	create date:2010/08/26 | first author:Guido ME
Anesthesia and perioperative stress: consequences on neural networks and postoperative behaviors.	/pubmed/20727935	Borsook D, George E, Kussman B, Becerra L.	Prog Neurobiol. 2010 Dec;92(4):601-12. Epub 2010 Aug 19. Review.	Prog Neurobiol. 2010	PubMed	citation	PMID:20727935	pubmed	20727935	create date:2010/08/24 | first author:Borsook D
Mathematical modeling of microtubule dynamics: insights into physiology and disease.	/pubmed/20713128	Buxton GA, Siedlak SL, Perry G, Smith MA.	Prog Neurobiol. 2010 Dec;92(4):478-83. Epub 2010 Aug 14.	Prog Neurobiol. 2010	PubMed	citation	PMID:20713128	pubmed	20713128	create date:2010/08/18 | first author:Buxton GA
Prevention and treatment of drug addiction by environmental enrichment.	/pubmed/20713127	Solinas M, Thiriet N, Chauvet C, Jaber M.	Prog Neurobiol. 2010 Dec;92(4):572-92. Epub 2010 Aug 14.	Prog Neurobiol. 2010	PubMed	citation	PMID:20713127	pubmed	20713127	create date:2010/08/18 | first author:Solinas M
Preclinical and clinical research on inflammation after intracerebral hemorrhage.	/pubmed/20713126	Wang J.	Prog Neurobiol. 2010 Dec;92(4):463-77. Epub 2010 Aug 14. Review.	Prog Neurobiol. 2010	PubMed	citation	PMID:20713126	pubmed	20713126	create date:2010/08/18 | first author:Wang J
Regulation of local translation at the synapse by BDNF.	/pubmed/20713125	Santos AR, Comprido D, Duarte CB.	Prog Neurobiol. 2010 Dec;92(4):505-16. Epub 2010 Aug 14. Review.	Prog Neurobiol. 2010	PubMed	citation	PMID:20713125	pubmed	20713125	create date:2010/08/18 | first author:Santos AR
The nicotinic acetylcholine receptor CHRNA5/A3/B4 gene cluster: dual role in nicotine addiction and lung cancer.	/pubmed/20685379	Improgo MR, Scofield MD, Tapper AR, Gardner PD.	Prog Neurobiol. 2010 Oct;92(2):212-26. Epub 2010 Jun 4. Review.	Prog Neurobiol. 2010	PubMed	citation	PMID:20685379	pubmed	20685379	create date:2010/08/06 | first author:Improgo MR
A modeler's view on the spatial structure of intrinsic horizontal connectivity in the neocortex.	/pubmed/20685378	Voges N, Schüz A, Aertsen A, Rotter S.	Prog Neurobiol. 2010 Nov;92(3):277-92. Epub 2010 Jun 4. Review.	Prog Neurobiol. 2010	PubMed	citation	PMID:20685378	pubmed	20685378	create date:2010/08/06 | first author:Voges N
Heat shock proteins: cellular and molecular mechanisms in the central nervous system.	/pubmed/20685377	Stetler RA, Gan Y, Zhang W, Liou AK, Gao Y, Cao G, Chen J.	Prog Neurobiol. 2010 Oct;92(2):184-211. Epub 2010 Jun 4. Review.	Prog Neurobiol. 2010	PubMed	citation	PMID:20685377	pubmed	20685377	create date:2010/08/06 | first author:Stetler RA
Preproglucagon derived peptides GLP-1, GLP-2 and oxyntomodulin in the CNS: role of peripherally secreted and centrally produced peptides.	/pubmed/20638440	Vrang N, Larsen PJ.	Prog Neurobiol. 2010 Nov;92(3):442-62. Epub 2010 Jul 16. Review.	Prog Neurobiol. 2010	PubMed	citation	PMID:20638440	pubmed	20638440	create date:2010/07/20 | first author:Vrang N
Involvement of the brain histaminergic system in addiction and addiction-related behaviors: a comprehensive review with emphasis on the potential therapeutic use of histaminergic compounds in drug dependence.	/pubmed/20638439	Brabant C, Alleva L, Quertemont E, Tirelli E.	Prog Neurobiol. 2010 Nov;92(3):421-41. Epub 2010 Jul 16. Review.	Prog Neurobiol. 2010	PubMed	citation	PMID:20638439	pubmed	20638439	create date:2010/07/20 | first author:Brabant C
Astrocytes and human cognition: modeling information integration and modulation of neuronal activity.	/pubmed/20633599	Pereira A Jr, Furlan FA.	Prog Neurobiol. 2010 Nov;92(3):405-20. Epub 2010 Jul 13. Review.	Prog Neurobiol. 2010	PubMed	citation	PMID:20633599	pubmed	20633599	create date:2010/07/17 | first author:Pereira A Jr
Adolescent brain maturation, the endogenous cannabinoid system and the neurobiology of cannabis-induced schizophrenia.	/pubmed/20624444	Bossong MG, Niesink RJ.	Prog Neurobiol. 2010 Nov;92(3):370-85. Epub 2010 Jul 16. Review.	Prog Neurobiol. 2010	PubMed	citation	PMID:20624444	pubmed	20624444	create date:2010/07/14 | first author:Bossong MG
Microglia and neuroprotection: from in vitro studies to therapeutic applications.	/pubmed/20609379	Polazzi E, Monti B.	Prog Neurobiol. 2010 Nov;92(3):293-315. Epub 2010 Jul 4. Review.	Prog Neurobiol. 2010	PubMed	citation	PMID:20609379	pubmed	20609379	create date:2010/07/09 | first author:Polazzi E
Rasagiline: a novel anti-Parkinsonian monoamine oxidase-B inhibitor with neuroprotective activity.	/pubmed/20600573	Weinreb O, Amit T, Bar-Am O, Youdim MB.	Prog Neurobiol. 2010 Nov;92(3):330-44. Epub 2010 Jun 19. Review.	Prog Neurobiol. 2010	PubMed	citation	PMID:20600573	pubmed	20600573	create date:2010/07/06 | first author:Weinreb O
Presynaptic nicotinic receptors modulating neurotransmitter release in the central nervous system: functional interactions with other coexisting receptors.	/pubmed/20558239	Marchi M, Grilli M.	Prog Neurobiol. 2010 Oct;92(2):105-11. Epub 2010 Jun 14. Review.	Prog Neurobiol. 2010	PubMed	citation	PMID:20558239	pubmed	20558239	create date:2010/06/19 | first author:Marchi M
Depression and the role of genes involved in dopamine metabolism and signalling.	/pubmed/20558238	Opmeer EM, Kortekaas R, Aleman A.	Prog Neurobiol. 2010 Oct;92(2):112-33. Epub 2010 Jun 14. Review.	Prog Neurobiol. 2010	PubMed	citation	PMID:20558238	pubmed	20558238	create date:2010/06/19 | first author:Opmeer EM
Animal models of multiple sclerosis--potentials and limitations.	/pubmed/20558237	Mix E, Meyer-Rienecker H, Hartung HP, Zettl UK.	Prog Neurobiol. 2010 Nov;92(3):386-404. Epub 2010 Jun 15. Review.	Prog Neurobiol. 2010	PubMed	citation	PMID:20558237	pubmed	20558237	create date:2010/06/19 | first author:Mix E
Title	URL	Description	Details	ShortDetails	Resource	Type	Identifiers	Db	EntrezUID	Properties
The nociceptive and anti-nociceptive effects of bee venom injection and therapy: a double-edged sword.	/pubmed/20558236	Chen J, Lariviere WR.	Prog Neurobiol. 2010 Oct;92(2):151-83. Epub 2010 Jun 15. Review.	Prog Neurobiol. 2010	PubMed	citation	PMID:20558236	pubmed	20558236	create date:2010/06/19 | first author:Chen J
Toward a neurobiology of delusions.	/pubmed/20558235	Corlett PR, Taylor JR, Wang XJ, Fletcher PC, Krystal JH.	Prog Neurobiol. 2010 Nov;92(3):345-69. Epub 2010 Jun 15. Review.	Prog Neurobiol. 2010	PubMed	citation	PMID:20558235	pubmed	20558235	create date:2010/06/19 | first author:Corlett PR
Effects of incremental exercise on cerebral oxygenation measured by near-infrared spectroscopy: a systematic review.	/pubmed/20542078	Rooks CR, Thom NJ, McCully KK, Dishman RK.	Prog Neurobiol. 2010 Oct;92(2):134-50. Epub 2010 Jun 11. Review.	Prog Neurobiol. 2010	PubMed	citation	PMID:20542078	pubmed	20542078	create date:2010/06/15 | first author:Rooks CR
Selective cell death in neurodegeneration: why are some neurons spared in vulnerable regions?	/pubmed/20541584	Double KL, Reyes S, Werry EL, Halliday GM.	Prog Neurobiol. 2010 Nov;92(3):316-29. Epub 2010 Jun 10. Review.	Prog Neurobiol. 2010	PubMed	citation	PMID:20541584	pubmed	20541584	create date:2010/06/15 | first author:Double KL
Half a century of monoamine research: a tribute to Nils-Ake Hillarp and his students. Proceedings of a conference. December 2008. Stockholm, Sweden.	/pubmed/20503494	[No authors listed]	Prog Neurobiol. 2010 Feb 9;90(2):71-283. No abstract available.	Prog Neurobiol. 2010	PubMed	citation	PMID:20503494	pubmed	20503494	create date:2010/05/27
Drosophila neuropeptides in regulation of physiology and behavior.	/pubmed/20447440	Nässel DR, Winther AM.	Prog Neurobiol. 2010 Sep;92(1):42-104. Epub 2010 May 4. Review.	Prog Neurobiol. 2010	PubMed	citation	PMID:20447440	pubmed	20447440	create date:2010/05/08 | first author:Nässel DR
Biological metals and Alzheimer's disease: implications for therapeutics and diagnostics.	/pubmed/20444428	Duce JA, Bush AI.	Prog Neurobiol. 2010 Sep;92(1):1-18. Epub 2010 May 2. Review.	Prog Neurobiol. 2010	PubMed	citation	PMID:20444428	pubmed	20444428	create date:2010/05/07 | first author:Duce JA
The putative neurodegenerative links between depression and Alzheimer's disease.	/pubmed/20441786	Wuwongse S, Chang RC, Law AC.	Prog Neurobiol. 2010 Aug;91(4):362-75. Epub 2010 May 2. Review.	Prog Neurobiol. 2010	PubMed	citation	PMID:20441786	pubmed	20441786	create date:2010/05/06 | first author:Wuwongse S
In vivo targeting of subventricular zone astrocytes.	/pubmed/20441785	Mamber C, Verhaagen J, Hol EM.	Prog Neurobiol. 2010 Sep;92(1):19-32. Epub 2010 May 2. Review.	Prog Neurobiol. 2010	PubMed	citation	PMID:20441785	pubmed	20441785	create date:2010/05/06 | first author:Mamber C
Glycine and glycine receptor signaling in hippocampal neurons: diversity, function and regulation.	/pubmed/20438799	Xu TL, Gong N.	Prog Neurobiol. 2010 Aug;91(4):349-61. Epub 2010 May 7. Review.	Prog Neurobiol. 2010	PubMed	citation	PMID:20438799	pubmed	20438799	create date:2010/05/05 | first author:Xu TL
Progress in dorsal root ganglion neurosteroidogenic activity: basic evidence and pathophysiological correlation.	/pubmed/20438798	Schaeffer V, Meyer L, Patte-Mensah C, Mensah-Nyagan AG.	Prog Neurobiol. 2010 Sep;92(1):33-41. Epub 2010 May 10. Review.	Prog Neurobiol. 2010	PubMed	citation	PMID:20438798	pubmed	20438798	create date:2010/05/05 | first author:Schaeffer V
The synapsins: key actors of synapse function and plasticity.	/pubmed/20438797	Cesca F, Baldelli P, Valtorta F, Benfenati F.	Prog Neurobiol. 2010 Aug;91(4):313-48. Epub 2010 May 10. Review. Erratum in: Prog Neurobiol. 2011 Apr;93(4):549.	Prog Neurobiol. 2010	PubMed	citation	PMID:20438797	pubmed	20438797	create date:2010/05/05 | first author:Cesca F
Reelin-mediated signaling in neuropsychiatric and neurodegenerative diseases.	/pubmed/20417248	Knuesel I.	Prog Neurobiol. 2010 Aug;91(4):257-74. Epub 2010 Apr 22. Review.	Prog Neurobiol. 2010	PubMed	citation	PMID:20417248	pubmed	20417248	create date:2010/04/27 | first author:Knuesel I
Eating ourselves to death (and despair): the contribution of adiposity and inflammation to depression.	/pubmed/20417247	Shelton RC, Miller AH.	Prog Neurobiol. 2010 Aug;91(4):275-99. Epub 2010 Apr 22. Review.	Prog Neurobiol. 2010	PubMed	citation	PMID:20417247	pubmed	20417247	create date:2010/04/27 | first author:Shelton RC
Migraine and motion sickness: what is the link?	/pubmed/20416353	Cuomo-Granston A, Drummond PD.	Prog Neurobiol. 2010 Aug;91(4):300-12. Epub 2010 Apr 21. Review.	Prog Neurobiol. 2010	PubMed	citation	PMID:20416353	pubmed	20416353	create date:2010/04/27 | first author:Cuomo-Granston A
The functional neuroanatomy of the evolving parent-infant relationship.	/pubmed/20363287	Parsons CE, Young KS, Murray L, Stein A, Kringelbach ML.	Prog Neurobiol. 2010 Jul;91(3):220-41. Epub 2010 Apr 2. Review.	Prog Neurobiol. 2010	PubMed	citation	PMID:20363287	pubmed	20363287	create date:2010/04/07 | first author:Parsons CE
Small conductance calcium-activated potassium channels: from structure to function.	/pubmed/20359520	Weatherall KL, Goodchild SJ, Jane DE, Marrion NV.	Prog Neurobiol. 2010 Jul;91(3):242-55. Epub 2010 Mar 30. Review.	Prog Neurobiol. 2010	PubMed	citation	PMID:20359520	pubmed	20359520	create date:2010/04/03 | first author:Weatherall KL
The rotational model and microdialysis: Significance for dopamine signalling, clinical studies, and beyond.	/pubmed/20185033	Herrera-Marschitz M, Arbuthnott G, Ungerstedt U.	Prog Neurobiol. 2010 Feb 9;90(2):176-89. Epub 2009 Jan 29.	Prog Neurobiol. 2010	PubMed	citation	PMID:20185033	pubmed	20185033	create date:2010/02/27 | first author:Herrera-Marschitz M
Ammonia metabolism, the brain and fatigue; revisiting the link.	/pubmed/20138956	Wilkinson DJ, Smeeton NJ, Watt PW.	Prog Neurobiol. 2010 Jul;91(3):200-19. Epub 2010 Feb 4. Review.	Prog Neurobiol. 2010	PubMed	citation	PMID:20138956	pubmed	20138956	create date:2010/02/09 | first author:Wilkinson DJ
Astrocytic beta(2)-adrenergic receptors: from physiology to pathology.	/pubmed/20138112	Laureys G, Clinckers R, Gerlo S, Spooren A, Wilczak N, Kooijman R, Smolders I, Michotte Y, De Keyser J.	Prog Neurobiol. 2010 Jul;91(3):189-99. Epub 2010 Feb 4. Review.	Prog Neurobiol. 2010	PubMed	citation	PMID:20138112	pubmed	20138112	create date:2010/02/09 | first author:Laureys G
The diffuse chemosensory system: exploring the iceberg toward the definition of functional roles.	/pubmed/20138111	Sbarbati A, Bramanti P, Benati D, Merigo F.	Prog Neurobiol. 2010 May;91(1):77-89. Epub 2010 Feb 4. Review.	Prog Neurobiol. 2010	PubMed	citation	PMID:20138111	pubmed	20138111	create date:2010/02/09 | first author:Sbarbati A
Covert cognition in the persistent vegetative state.	/pubmed/20138110	Nachev P, Hacker PM.	Prog Neurobiol. 2010 May;91(1):68-76. Epub 2010 Feb 4. Review.	Prog Neurobiol. 2010	PubMed	citation	PMID:20138110	pubmed	20138110	create date:2010/02/09 | first author:Nachev P
Overview: Japanese encephalitis.	/pubmed/20132860	Misra UK, Kalita J.	Prog Neurobiol. 2010 Jun;91(2):108-20. Epub 2010 Feb 2. Review.	Prog Neurobiol. 2010	PubMed	citation	PMID:20132860	pubmed	20132860	create date:2010/02/06 | first author:Misra UK
Microvesiculation and cell interactions at the brain-endothelial interface in cerebral malaria pathogenesis.	/pubmed/20117166	Combes V, El-Assaad F, Faille D, Jambou R, Hunt NH, Grau GE.	Prog Neurobiol. 2010 Jun;91(2):140-51. Epub 2010 Jan 29.	Prog Neurobiol. 2010	PubMed	citation	PMID:20117166	pubmed	20117166	create date:2010/02/02 | first author:Combes V
The adaptive brain: a neurophysiological perspective.	/pubmed/20117165	Kujala T, Näätänen R.	Prog Neurobiol. 2010 May;91(1):55-67. Epub 2010 Jan 29. Review.	Prog Neurobiol. 2010	PubMed	citation	PMID:20117165	pubmed	20117165	create date:2010/02/02 | first author:Kujala T
The functional organisation of glia in the adult brain of Drosophila and other insects.	/pubmed/20109517	Edwards TN, Meinertzhagen IA.	Prog Neurobiol. 2010 Apr;90(4):471-97. Epub 2010 Jan 29. Review.	Prog Neurobiol. 2010	PubMed	citation	PMID:20109517	pubmed	20109517	create date:2010/01/30 | first author:Edwards TN
The synaptic connectivity that underlies the noxious transmission and modulation within the superficial dorsal horn of the spinal cord.	/pubmed/20100541	Wu SX, Wang W, Li H, Wang YY, Feng YP, Li YQ.	Prog Neurobiol. 2010 May;91(1):38-54. Epub 2010 Jan 25. Review.	Prog Neurobiol. 2010	PubMed	citation	PMID:20100541	pubmed	20100541	create date:2010/01/27 | first author:Wu SX
Influence of the NR3A subunit on NMDA receptor functions.	/pubmed/20097255	Henson MA, Roberts AC, Pérez-Otaño I, Philpot BD.	Prog Neurobiol. 2010 May;91(1):23-37. Epub 2010 Jan 25. Review.	Prog Neurobiol. 2010	PubMed	citation	PMID:20097255	pubmed	20097255	create date:2010/01/26 | first author:Henson MA
Epigenetic regulation in the pathophysiology of Alzheimer's disease.	/pubmed/20097254	Chouliaras L, Rutten BP, Kenis G, Peerbooms O, Visser PJ, Verhey F, van Os J, Steinbusch HW, van den Hove DL.	Prog Neurobiol. 2010 Apr;90(4):498-510. Epub 2010 Jan 25. Review.	Prog Neurobiol. 2010	PubMed	citation	PMID:20097254	pubmed	20097254	create date:2010/01/26 | first author:Chouliaras L
Communication breaks-Down: from neurodevelopment defects to cognitive disabilities in Down syndrome.	/pubmed/20097253	Contestabile A, Benfenati F, Gasparini L.	Prog Neurobiol. 2010 May;91(1):1-22. Epub 2010 Jan 25. Review.	Prog Neurobiol. 2010	PubMed	citation	PMID:20097253	pubmed	20097253	create date:2010/01/26 | first author:Contestabile A
Ionic storm in hypoxic/ischemic stress: can opioid receptors subside it?	/pubmed/20036308	Chao D, Xia Y.	Prog Neurobiol. 2010 Apr;90(4):439-70. Epub 2009 Dec 28. Review.	Prog Neurobiol. 2010	PubMed	citation	PMID:20036308	pubmed	20036308	create date:2009/12/29 | first author:Chao D
Cysticercosis and neurocysticercosis as pathogens affecting the nervous system.	/pubmed/20035822	Mahanty S, Garcia HH; Cysticercosis Working Group in Perú.	Prog Neurobiol. 2010 Jun;91(2):172-84. Epub 2009 Dec 24.	Prog Neurobiol. 2010	PubMed	citation	PMID:20035822	pubmed	20035822	create date:2009/12/29 | first author:Mahanty S
Chikungunya fever: CNS infection and pathologies of a re-emerging arbovirus.	/pubmed/20026374	Das T, Jaffar-Bandjee MC, Hoarau JJ, Krejbich Trotot P, Denizot M, Lee-Pat-Yuen G, Sahoo R, Guiraud P, Ramful D, Robin S, Alessandri JL, Gauzere BA, Gasque P.	Prog Neurobiol. 2010 Jun;91(2):121-9. Epub 2009 Dec 23. Review.	Prog Neurobiol. 2010	PubMed	citation	PMID:20026374	pubmed	20026374	create date:2009/12/23 | first author:Das T
Mechanisms of meningeal invasion by a bacterial extracellular pathogen, the example of Neisseria meningitidis.	/pubmed/20026234	Join-Lambert O, Morand PC, Carbonnelle E, Coureuil M, Bille E, Bourdoulous S, Nassif X.	Prog Neurobiol. 2010 Jun;91(2):130-9. Epub 2009 Dec 22.	Prog Neurobiol. 2010	PubMed	citation	PMID:20026234	pubmed	20026234	create date:2009/12/23 | first author:Join-Lambert O
Neurobiology of infectious diseases: bringing them out of neglect.	/pubmed/20026171	Bruzzone R, Dubois-Dalcq M, Kristensson K.	Prog Neurobiol. 2010 Jun;91(2):91-4. Epub 2009 Dec 21. No abstract available.	Prog Neurobiol. 2010	PubMed	citation	PMID:20026171	pubmed	20026171	create date:2009/12/23 | first author:Bruzzone R
Fast intra-axonal transport: Beginning, development and post-genome advances.	/pubmed/20006671	Dahlstrom AB.	Prog Neurobiol. 2010 Feb 9;90(2):119-45. Epub 2009 Dec 14. Review.	Prog Neurobiol. 2010	PubMed	citation	PMID:20006671	pubmed	20006671	create date:2009/12/17 | first author:Dahlstrom AB
Usage of signaling in neurodegeneration and regeneration of peripheral nerves by leprosy bacteria.	/pubmed/20005916	Rambukkana A.	Prog Neurobiol. 2010 Jun;91(2):102-7. Epub 2009 Dec 28.	Prog Neurobiol. 2010	PubMed	citation	PMID:20005916	pubmed	20005916	create date:2009/12/17 | first author:Rambukkana A
Emergence and re-emergence of viral diseases of the central nervous system.	/pubmed/20004230	Griffin DE.	Prog Neurobiol. 2010 Jun;91(2):95-101. Epub 2009 Dec 10.	Prog Neurobiol. 2010	PubMed	citation	PMID:20004230	pubmed	20004230	create date:2009/12/17 | first author:Griffin DE
African trypanosome infections of the nervous system: parasite entry and effects on sleep and synaptic functions.	/pubmed/19995590	Kristensson K, Nygård M, Bertini G, Bentivoglio M.	Prog Neurobiol. 2010 Jun;91(2):152-71. Epub 2009 Dec 6.	Prog Neurobiol. 2010	PubMed	citation	PMID:19995590	pubmed	19995590	create date:2009/12/10 | first author:Kristensson K
Steady-state visually evoked potentials: focus on essential paradigms and future perspectives.	/pubmed/19963032	Vialatte FB, Maurice M, Dauwels J, Cichocki A.	Prog Neurobiol. 2010 Apr;90(4):418-38. Epub 2009 Dec 4. Review.	Prog Neurobiol. 2010	PubMed	citation	PMID:19963032	pubmed	19963032	create date:2009/12/08 | first author:Vialatte FB
The ventral basal ganglia, a selection mechanism at the crossroads of space, strategy, and reward.	/pubmed/19941931	Humphries MD, Prescott TJ.	Prog Neurobiol. 2010 Apr;90(4):385-417. Epub 2009 Nov 24. Review.	Prog Neurobiol. 2010	PubMed	citation	PMID:19941931	pubmed	19941931	create date:2009/11/28 | first author:Humphries MD
Many roads lead to primary autosomal recessive microcephaly.	/pubmed/19931588	Kaindl AM, Passemard S, Kumar P, Kraemer N, Issa L, Zwirner A, Gerard B, Verloes A, Mani S, Gressens P.	Prog Neurobiol. 2010 Mar;90(3):363-83. Epub 2009 Dec 2. Review.	Prog Neurobiol. 2010	PubMed	citation	PMID:19931588	pubmed	19931588	create date:2009/11/26 | first author:Kaindl AM
Parkinson's disease: Exit toxins, enter genetics.	/pubmed/19925845	Westerlund M, Hoffer B, Olson L.	Prog Neurobiol. 2010 Feb 9;90(2):146-56. Epub 2009 Nov 17. Review.	Prog Neurobiol. 2010	PubMed	citation	PMID:19925845	pubmed	19925845	create date:2009/11/21 | first author:Westerlund M
UCHL1 (PGP 9.5): neuronal biomarker and ubiquitin system protein.	/pubmed/19879917	Day IN, Thompson RJ.	Prog Neurobiol. 2010 Mar;90(3):327-62. Epub 2009 Oct 30. Review.	Prog Neurobiol. 2010	PubMed	citation	PMID:19879917	pubmed	19879917	create date:2009/11/03 | first author:Day IN
Melatonin maintains adult hippocampal neurogenesis and cognitive functions after irradiation.	/pubmed/19857546	Manda K, Reiter RJ.	Prog Neurobiol. 2010 Jan 11;90(1):60-8. Epub 2009 Oct 24. Review.	Prog Neurobiol. 2010	PubMed	citation	PMID:19857546	pubmed	19857546	create date:2009/10/28 | first author:Manda K
HIV and antiretroviral therapy: impact on the central nervous system.	/pubmed/19857545	Ellis R.	Prog Neurobiol. 2010 Jun;91(2):185-7. Epub 2009 Oct 24.	Prog Neurobiol. 2010	PubMed	citation	PMID:19857545	pubmed	19857545	create date:2009/10/28 | first author:Ellis R
The TIP39-PTH2 receptor system: unique peptidergic cell groups in the brainstem and their interactions with central regulatory mechanisms.	/pubmed/19857544	Dobolyi A, Palkovits M, Usdin TB.	Prog Neurobiol. 2010 Jan 11;90(1):29-59. Epub 2009 Oct 24. Review.	Prog Neurobiol. 2010	PubMed	citation	PMID:19857544	pubmed	19857544	create date:2009/10/28 | first author:Dobolyi A
Epidemiology-driven neurodevelopmental animal models of schizophrenia.	/pubmed/19857543	Meyer U, Feldon J.	Prog Neurobiol. 2010 Mar;90(3):285-326. Epub 2009 Oct 24. Review.	Prog Neurobiol. 2010	PubMed	citation	PMID:19857543	pubmed	19857543	create date:2009/10/28 | first author:Meyer U
Sorting of neuropeptides and neuropeptide receptors into secretory pathways.	/pubmed/19853638	Zhang X, Bao L, Ma GQ.	Prog Neurobiol. 2010 Feb 9;90(2):276-83. Epub 2009 Oct 22. Review.	Prog Neurobiol. 2010	PubMed	citation	PMID:19853638	pubmed	19853638	create date:2009/10/27 | first author:Zhang X
The catecholamine neuron: Historical and future perspectives.	/pubmed/19853013	Bloom FE.	Prog Neurobiol. 2010 Feb 9;90(2):75-81. Epub 2009 Oct 21.	Prog Neurobiol. 2010	PubMed	citation	PMID:19853013	pubmed	19853013	create date:2009/10/27 | first author:Bloom FE
Title	URL	Description	Details	ShortDetails	Resource	Type	Identifiers	Db	EntrezUID	Properties
A dual-hit animal model for age-related parkinsonism.	/pubmed/19853012	Boger HA, Granholm AC, McGinty JF, Middaugh LD.	Prog Neurobiol. 2010 Feb 9;90(2):217-29. Epub 2009 Oct 21. Review.	Prog Neurobiol. 2010	PubMed	citation	PMID:19853012	pubmed	19853012	create date:2009/10/27 | first author:Boger HA
Nitric oxide neurons and neurotransmission.	/pubmed/19853011	Vincent SR.	Prog Neurobiol. 2010 Feb 9;90(2):246-55. Epub 2009 Oct 21. Review.	Prog Neurobiol. 2010	PubMed	citation	PMID:19853011	pubmed	19853011	create date:2009/10/27 | first author:Vincent SR
Connection between inflammatory processes and transmittor function-Modulatory effects of interleukin-1.	/pubmed/19853010	Spulber S, Schultzberg M.	Prog Neurobiol. 2010 Feb 9;90(2):256-62. Epub 2009 Oct 21. Review.	Prog Neurobiol. 2010	PubMed	citation	PMID:19853010	pubmed	19853010	create date:2009/10/27 | first author:Spulber S
Grafted dopamine neurons: Morphology, neurochemistry, and electrophysiology.	/pubmed/19853009	Strömberg I, Bickford P, Gerhardt GA.	Prog Neurobiol. 2010 Feb 9;90(2):190-7. Epub 2009 Oct 21. Review.	Prog Neurobiol. 2010	PubMed	citation	PMID:19853009	pubmed	19853009	create date:2009/10/27 | first author:Strömberg I
Looking at neurotransmitters in the microscope.	/pubmed/19853008	Hökfelt T.	Prog Neurobiol. 2010 Feb 9;90(2):101-18. Epub 2009 Oct 21. Review.	Prog Neurobiol. 2010	PubMed	citation	PMID:19853008	pubmed	19853008	create date:2009/10/27 | first author:Hökfelt T
The discovery of central monoamine neurons gave volume transmission to the wired brain.	/pubmed/19853007	Fuxe K, Dahlström AB, Jonsson G, Marcellino D, Guescini M, Dam M, Manger P, Agnati L.	Prog Neurobiol. 2010 Feb 9;90(2):82-100. Epub 2009 Oct 21. Review.	Prog Neurobiol. 2010	PubMed	citation	PMID:19853007	pubmed	19853007	create date:2009/10/27 | first author:Fuxe K
Role of dopamine receptor mechanisms in the amygdaloid modulation of fear and anxiety: Structural and functional analysis.	/pubmed/19853006	de la Mora MP, Gallegos-Cari A, Arizmendi-García Y, Marcellino D, Fuxe K.	Prog Neurobiol. 2010 Feb 9;90(2):198-216. Epub 2009 Oct 21. Review.	Prog Neurobiol. 2010	PubMed	citation	PMID:19853006	pubmed	19853006	create date:2009/10/27 | first author:de la Mora MP
Studies on the hippocampal formation: From basic development to clinical applications: Studies on schizophrenia.	/pubmed/19853005	Freedman R, Goldowitz D.	Prog Neurobiol. 2010 Feb 9;90(2):263-75. Epub 2009 Oct 21. Review.	Prog Neurobiol. 2010	PubMed	citation	PMID:19853005	pubmed	19853005	create date:2009/10/27 | first author:Freedman R
Receptor-receptor interactions: A novel concept in brain integration.	/pubmed/19850102	Agnati LF, Guidolin D, Leo G, Carone C, Genedani S, Fuxe K.	Prog Neurobiol. 2010 Feb 9;90(2):157-75. Epub 2009 Oct 20.	Prog Neurobiol. 2010	PubMed	citation	PMID:19850102	pubmed	19850102	create date:2009/10/24 | first author:Agnati LF
Chemical signaling in the nervous system in health and disease: Nils-Ake Hillarp's legacy.	/pubmed/19850101	Granholm AC, Skirboll L, Schultzberg M.	Prog Neurobiol. 2010 Feb 9;90(2):71-4. Epub 2009 Oct 20. No abstract available.	Prog Neurobiol. 2010	PubMed	citation	PMID:19850101	pubmed	19850101	create date:2009/10/24 | first author:Granholm AC
Neural timescales or lack thereof.	/pubmed/19836433	Marom S.	Prog Neurobiol. 2010 Jan 11;90(1):16-28. Epub 2009 Oct 25. Review.	Prog Neurobiol. 2010	PubMed	citation	PMID:19836433	pubmed	19836433	create date:2009/10/20 | first author:Marom S
The neurobiology of brain and cognitive reserve: mental and physical activity as modulators of brain disorders.	/pubmed/19819293	Nithianantharajah J, Hannan AJ.	Prog Neurobiol. 2009 Dec;89(4):369-82. Epub 2009 Oct 9. Review.	Prog Neurobiol. 2009	PubMed	citation	PMID:19819293	pubmed	19819293	create date:2009/10/13 | first author:Nithianantharajah J
The thalamic nucleus submedius and ventrolateral orbital cortex are involved in nociceptive modulation: a novel pain modulation pathway.	/pubmed/19819292	Tang JS, Qu CL, Huo FQ.	Prog Neurobiol. 2009 Dec;89(4):383-9. Epub 2009 Oct 9. Review.	Prog Neurobiol. 2009	PubMed	citation	PMID:19819292	pubmed	19819292	create date:2009/10/13 | first author:Tang JS
Modulation of alcohol and nicotine responses through the endogenous opioid system.	/pubmed/19800387	Drews E, Zimmer A.	Prog Neurobiol. 2010 Jan 11;90(1):1-15. Epub 2009 Oct 1. Review.	Prog Neurobiol. 2010	PubMed	citation	PMID:19800387	pubmed	19800387	create date:2009/10/06 | first author:Drews E
Restoring immune suppression in the multiple sclerosis brain.	/pubmed/19800386	Koning N, Uitdehaag BM, Huitinga I, Hoek RM.	Prog Neurobiol. 2009 Dec;89(4):359-68. Epub 2009 Oct 1. Review.	Prog Neurobiol. 2009	PubMed	citation	PMID:19800386	pubmed	19800386	create date:2009/10/06 | first author:Koning N
The role of lysosomal rupture in neuronal death.	/pubmed/19772886	Yamashima T, Oikawa S.	Prog Neurobiol. 2009 Dec;89(4):343-58. Epub 2009 Sep 20. Review.	Prog Neurobiol. 2009	PubMed	citation	PMID:19772886	pubmed	19772886	create date:2009/09/24 | first author:Yamashima T
Synaptic plasticity in the subiculum.	/pubmed/19770022	Behr J, Wozny C, Fidzinski P, Schmitz D.	Prog Neurobiol. 2009 Dec;89(4):334-42. Epub 2009 Sep 19. Review.	Prog Neurobiol. 2009	PubMed	citation	PMID:19770022	pubmed	19770022	create date:2009/09/23 | first author:Behr J
Suicide neurobiology.	/pubmed/19766697	Ernst C, Mechawar N, Turecki G.	Prog Neurobiol. 2009 Dec;89(4):315-33. Epub 2009 Sep 18. Review.	Prog Neurobiol. 2009	PubMed	citation	PMID:19766697	pubmed	19766697	create date:2009/09/22 | first author:Ernst C
Axonal ion channels from bench to bedside: a translational neuroscience perspective.	/pubmed/19699774	Krishnan AV, Lin CS, Park SB, Kiernan MC.	Prog Neurobiol. 2009 Nov;89(3):288-313. Epub 2009 Aug 21. Review.	Prog Neurobiol. 2009	PubMed	citation	PMID:19699774	pubmed	19699774	create date:2009/08/25 | first author:Krishnan AV
The influence of microglia on the pathogenesis of Parkinson's disease.	/pubmed/19686799	Long-Smith CM, Sullivan AM, Nolan YM.	Prog Neurobiol. 2009 Nov;89(3):277-87. Epub 2009 Aug 15. Review.	Prog Neurobiol. 2009	PubMed	citation	PMID:19686799	pubmed	19686799	create date:2009/08/19 | first author:Long-Smith CM
Anatomical organization of the eye fields in the human and non-human primate frontal cortex.	/pubmed/19665515	Amiez C, Petrides M.	Prog Neurobiol. 2009 Oct;89(2):220-30. Epub 2009 Aug 7. Review.	Prog Neurobiol. 2009	PubMed	citation	PMID:19665515	pubmed	19665515	create date:2009/08/12 | first author:Amiez C
Transthyretin: more than meets the eye.	/pubmed/19665514	Fleming CE, Nunes AF, Sousa MM.	Prog Neurobiol. 2009 Nov;89(3):266-76. Epub 2009 Aug 7. Review.	Prog Neurobiol. 2009	PubMed	citation	PMID:19665514	pubmed	19665514	create date:2009/08/12 | first author:Fleming CE
Circulating insulin-like growth factor I and cognitive function: neuromodulation throughout the lifespan.	/pubmed/19665513	Aleman A, Torres-Alemán I.	Prog Neurobiol. 2009 Nov;89(3):256-65. Epub 2009 Aug 7. Review.	Prog Neurobiol. 2009	PubMed	citation	PMID:19665513	pubmed	19665513	create date:2009/08/12 | first author:Aleman A
Stretch growth of integrated axon tracts: extremes and exploitations.	/pubmed/19664679	Smith DH.	Prog Neurobiol. 2009 Nov;89(3):231-9. Epub 2009 Aug 5. Review.	Prog Neurobiol. 2009	PubMed	citation	PMID:19664679	pubmed	19664679	create date:2009/08/12 | first author:Smith DH
Calcium dysregulation in Alzheimer's disease: from mechanisms to therapeutic opportunities.	/pubmed/19664678	Yu JT, Chang RC, Tan L.	Prog Neurobiol. 2009 Nov;89(3):240-55. Epub 2009 Aug 5. Review.	Prog Neurobiol. 2009	PubMed	citation	PMID:19664678	pubmed	19664678	create date:2009/08/12 | first author:Yu JT
Pathophysiological basis of migraine prophylaxis.	/pubmed/19654035	Galletti F, Cupini LM, Corbelli I, Calabresi P, Sarchielli P.	Prog Neurobiol. 2009 Oct;89(2):176-92. Epub 2009 Aug 3. Review.	Prog Neurobiol. 2009	PubMed	citation	PMID:19654035	pubmed	19654035	create date:2009/08/06 | first author:Galletti F
Narcolepsy and depression and the neurobiology of gammahydroxybutyrate.	/pubmed/19654034	Mamelak M.	Prog Neurobiol. 2009 Oct;89(2):193-219. Epub 2009 Aug 3. Review.	Prog Neurobiol. 2009	PubMed	citation	PMID:19654034	pubmed	19654034	create date:2009/08/06 | first author:Mamelak M
Neural cell cycle dysregulation and central nervous system diseases.	/pubmed/19619927	Wang W, Bu B, Xie M, Zhang M, Yu Z, Tao D.	Prog Neurobiol. 2009 Sep;89(1):1-17. Epub 2009 Feb 4. Review.	Prog Neurobiol. 2009	PubMed	citation	PMID:19619927	pubmed	19619927	create date:2009/07/22 | first author:Wang W
Adult neurogenesis and the olfactory system.	/pubmed/19615423	Whitman MC, Greer CA.	Prog Neurobiol. 2009 Oct;89(2):162-75. Epub 2009 Jul 15. Review.	Prog Neurobiol. 2009	PubMed	citation	PMID:19615423	pubmed	19615423	create date:2009/07/21 | first author:Whitman MC
Neuroactive steroid regulation of neurotransmitter release in the CNS: action, mechanism and possible significance.	/pubmed/19595736	Zheng P.	Prog Neurobiol. 2009 Oct;89(2):134-52. Epub 2009 Jul 10. Review.	Prog Neurobiol. 2009	PubMed	citation	PMID:19595736	pubmed	19595736	create date:2009/07/15 | first author:Zheng P
Somatostatin, Alzheimer's disease and cognition: an old story coming of age?	/pubmed/19595735	Epelbaum J, Guillou JL, Gastambide F, Hoyer D, Duron E, Viollet C.	Prog Neurobiol. 2009 Oct;89(2):153-61. Epub 2009 Jul 10. Review.	Prog Neurobiol. 2009	PubMed	citation	PMID:19595735	pubmed	19595735	create date:2009/07/15 | first author:Epelbaum J
Assessing neuronal networks: understanding Alzheimer's disease.	/pubmed/19560509	Bokde AL, Ewers M, Hampel H.	Prog Neurobiol. 2009 Oct;89(2):125-33. Epub 2009 Jun 26. Review.	Prog Neurobiol. 2009	PubMed	citation	PMID:19560509	pubmed	19560509	create date:2009/06/30 | first author:Bokde AL
Deep brain stimulation in neurological diseases and experimental models: from molecule to complex behavior.	/pubmed/19559747	Gubellini P, Salin P, Kerkerian-Le Goff L, Baunez C.	Prog Neurobiol. 2009 Sep;89(1):79-123. Epub 2009 Jun 25. Review.	Prog Neurobiol. 2009	PubMed	citation	PMID:19559747	pubmed	19559747	create date:2009/06/30 | first author:Gubellini P
Epigenetic regulation of nervous system development by DNA methylation and histone deacetylation.	/pubmed/19554713	MacDonald JL, Roskams AJ.	Prog Neurobiol. 2009 Jul;88(3):170-83. Review.	Prog Neurobiol. 2009	PubMed	citation	PMID:19554713	pubmed	19554713	create date:2009/06/26 | first author:MacDonald JL
Cell death and proliferation in acute slices and organotypic cultures of mammalian CNS.	/pubmed/19552996	Lossi L, Alasia S, Salio C, Merighi A.	Prog Neurobiol. 2009 Aug;88(4):221-45. Epub 2009 Jan 24. Review.	Prog Neurobiol. 2009	PubMed	citation	PMID:19552996	pubmed	19552996	create date:2009/06/26 | first author:Lossi L
Coupling of mesoscopic brain oscillations: recent advances in analytical and theoretical perspectives.	/pubmed/19549556	Young CK, Eggermont JJ.	Prog Neurobiol. 2009 Sep;89(1):61-78. Epub 2009 Jun 21. Review.	Prog Neurobiol. 2009	PubMed	citation	PMID:19549556	pubmed	19549556	create date:2009/06/25 | first author:Young CK
Two different putative genetic animal models of childhood depression--a review.	/pubmed/19545781	Malkesman O, Weller A.	Prog Neurobiol. 2009 Jul;88(3):153-69. Epub 2009 Mar 27. Review.	Prog Neurobiol. 2009	PubMed	citation	PMID:19545781	pubmed	19545781	create date:2009/06/24 | first author:Malkesman O
GABAergic and glycinergic interneuron expression during spinal cord development: dynamic interplay between inhibition and excitation in the control of ventral network outputs.	/pubmed/19539686	Sibilla S, Ballerini L.	Prog Neurobiol. 2009 Sep;89(1):46-60. Epub 2009 Jun 17. Review.	Prog Neurobiol. 2009	PubMed	citation	PMID:19539686	pubmed	19539686	create date:2009/06/23 | first author:Sibilla S
Axon guidance proteins: novel therapeutic targets for ALS?	/pubmed/19523502	Schmidt ER, Pasterkamp RJ, van den Berg LH.	Prog Neurobiol. 2009 Aug;88(4):286-301. Epub 2009 Jun 10. Review.	Prog Neurobiol. 2009	PubMed	citation	PMID:19523502	pubmed	19523502	create date:2009/06/16 | first author:Schmidt ER
The neuropharmacology of relapse to food seeking: methodology, main findings, and comparison with relapse to drug seeking.	/pubmed/19497349	Nair SG, Adams-Deutsch T, Epstein DH, Shaham Y.	Prog Neurobiol. 2009 Sep;89(1):18-45. Epub 2009 Jun 2. Review.	Prog Neurobiol. 2009	PubMed	citation	PMID:19497349	pubmed	19497349	create date:2009/06/06 | first author:Nair SG
Nanotechnological applications for the treatment of neurodegenerative disorders.	/pubmed/19486920	Modi G, Pillay V, Choonara YE, Ndesendo VM, du Toit LC, Naidoo D.	Prog Neurobiol. 2009 Aug;88(4):272-85. Epub 2009 May 30. Review.	Prog Neurobiol. 2009	PubMed	citation	PMID:19486920	pubmed	19486920	create date:2009/06/03 | first author:Modi G
Oxytocin: the great facilitator of life.	/pubmed/19482229	Lee HJ, Macbeth AH, Pagani JH, Young WS 3rd.	Prog Neurobiol. 2009 Jun;88(2):127-51. Epub 2009 Apr 10. Review.	Prog Neurobiol. 2009	PubMed	citation	PMID:19482229	pubmed	19482229	create date:2009/06/02 | first author:Lee HJ
Neuroplasticity in amputees: main implications on bidirectional interfacing of cybernetic hand prostheses.	/pubmed/19482228	Di Pino G, Guglielmelli E, Rossini PM.	Prog Neurobiol. 2009 Jun;88(2):114-26. Epub 2009 Mar 13. Review.	Prog Neurobiol. 2009	PubMed	citation	PMID:19482228	pubmed	19482228	create date:2009/06/02 | first author:Di Pino G
Towards a thermodynamic theory of nerve pulse propagation.	/pubmed/19482227	Andersen SS, Jackson AD, Heimburg T.	Prog Neurobiol. 2009 Jun;88(2):104-13. Epub 2009 Mar 13. Review.	Prog Neurobiol. 2009	PubMed	citation	PMID:19482227	pubmed	19482227	create date:2009/06/02 | first author:Andersen SS
Early involvement of the cerebral cortex in Parkinson's disease: convergence of multiple metabolic defects.	/pubmed/19482226	Ferrer I.	Prog Neurobiol. 2009 Jun;88(2):89-103. Epub 2009 Mar 9. Review.	Prog Neurobiol. 2009	PubMed	citation	PMID:19482226	pubmed	19482226	create date:2009/06/02 | first author:Ferrer I
Bidirectional communication between sleep and circadian rhythms and its implications for depression: lessons from agomelatine.	/pubmed/19454302	Pandi-Perumal SR, Moscovitch A, Srinivasan V, Spence DW, Cardinali DP, Brown GM.	Prog Neurobiol. 2009 Aug;88(4):264-71. Epub 2009 May 18. Review.	Prog Neurobiol. 2009	PubMed	citation	PMID:19454302	pubmed	19454302	create date:2009/05/21 | first author:Pandi-Perumal SR
A new key neurohormone controlling reproduction, gonadotropin-inhibitory hormone (GnIH): Biosynthesis, mode of action and functional significance.	/pubmed/19428963	Tsutsui K.	Prog Neurobiol. 2009 May;88(1):76-88. Epub 2009 Feb 21. Review.	Prog Neurobiol. 2009	PubMed	citation	PMID:19428963	pubmed	19428963	create date:2009/05/12 | first author:Tsutsui K
Statins: mechanisms of neuroprotection.	/pubmed/19428962	van der Most PJ, Dolga AM, Nijholt IM, Luiten PG, Eisel UL.	Prog Neurobiol. 2009 May;88(1):64-75. Epub 2009 Feb 21. Review.	Prog Neurobiol. 2009	PubMed	citation	PMID:19428962	pubmed	19428962	create date:2009/05/12 | first author:van der Most PJ
Cell migration in the normal and pathological postnatal mammalian brain.	/pubmed/19428961	Cayre M, Canoll P, Goldman JE.	Prog Neurobiol. 2009 May;88(1):41-63. Epub 2009 Feb 11. Review.	Prog Neurobiol. 2009	PubMed	citation	PMID:19428961	pubmed	19428961	create date:2009/05/12 | first author:Cayre M
Microtransplantation of ligand-gated receptor-channels from fresh or frozen nervous tissue into Xenopus oocytes: a potent tool for expanding functional information.	/pubmed/19428960	Eusebi F, Palma E, Amici M, Miledi R.	Prog Neurobiol. 2009 May;88(1):32-40. Epub 2009 Feb 7.	Prog Neurobiol. 2009	PubMed	citation	PMID:19428960	pubmed	19428960	create date:2009/05/12 | first author:Eusebi F
Title	URL	Description	Details	ShortDetails	Resource	Type	Identifiers	Db	EntrezUID	Properties
5-HT(1A) receptor function in major depressive disorder.	/pubmed/19428959	Savitz J, Lucki I, Drevets WC.	Prog Neurobiol. 2009 May;88(1):17-31. Epub 2009 Feb 7. Review.	Prog Neurobiol. 2009	PubMed	citation	PMID:19428959	pubmed	19428959	create date:2009/05/12 | first author:Savitz J
Stochastic dynamics as a principle of brain function.	/pubmed/19428958	Deco G, Rolls ET, Romo R.	Prog Neurobiol. 2009 May;88(1):1-16. Epub 2009 Jan 30.	Prog Neurobiol. 2009	PubMed	citation	PMID:19428958	pubmed	19428958	create date:2009/05/12 | first author:Deco G
Periventricular white matter damage in the hypoxic neonatal brain: role of microglial cells.	/pubmed/19428957	Kaur C, Ling EA.	Prog Neurobiol. 2009 Apr;87(4):264-80. Epub 2009 Jan 24. Review.	Prog Neurobiol. 2009	PubMed	citation	PMID:19428957	pubmed	19428957	create date:2009/05/12 | first author:Kaur C
Development of fetal brain renin-angiotensin system and hypertension programmed in fetal origins.	/pubmed/19428956	Mao C, Shi L, Xu F, Zhang L, Xu Z.	Prog Neurobiol. 2009 Apr;87(4):252-63. Epub 2009 Jan 24. Review.	Prog Neurobiol. 2009	PubMed	citation	PMID:19428956	pubmed	19428956	create date:2009/05/12 | first author:Mao C
Killing the Blues": a role for cellular suicide (apoptosis) in depression and the antidepressant response?"	/pubmed/19427352	McKernan DP, Dinan TG, Cryan JF.	Prog Neurobiol. 2009 Aug;88(4):246-63. Epub 2009 May 7. Review.	Prog Neurobiol. 2009	PubMed	citation	PMID:19427352	pubmed	19427352	create date:2009/05/12 | first author:McKernan DP
Delivery of peptide and protein drugs over the blood-brain barrier.	/pubmed/19395337	Brasnjevic I, Steinbusch HW, Schmitz C, Martinez-Martinez P; European NanoBioPharmaceutics Research Initiative.	Prog Neurobiol. 2009 Apr;87(4):212-51. Epub 2009 Jan 24. Review.	Prog Neurobiol. 2009	PubMed	citation	PMID:19395337	pubmed	19395337	create date:2009/04/28 | first author:Brasnjevic I
The multi-faceted basis of vitamin B12 (cobalamin) neurotrophism in adult central nervous system: Lessons learned from its deficiency.	/pubmed/19394404	Scalabrino G.	Prog Neurobiol. 2009 Jul;88(3):203-20. Epub 2009 Apr 24. Review.	Prog Neurobiol. 2009	PubMed	citation	PMID:19394404	pubmed	19394404	create date:2009/04/28 | first author:Scalabrino G
Of mice, rats and men: Revisiting the quinolinic acid hypothesis of Huntington's disease.	/pubmed/19394403	Schwarcz R, Guidetti P, Sathyasaikumar KV, Muchowski PJ.	Prog Neurobiol. 2010 Feb 9;90(2):230-45. Epub 2009 Apr 24. Review.	Prog Neurobiol. 2010	PubMed	citation	PMID:19394403	pubmed	19394403	create date:2009/04/28 | first author:Schwarcz R
Stress-induced analgesia.	/pubmed/19393288	Butler RK, Finn DP.	Prog Neurobiol. 2009 Jul;88(3):184-202. Epub 2009 Apr 22. Review.	Prog Neurobiol. 2009	PubMed	citation	PMID:19393288	pubmed	19393288	create date:2009/04/28 | first author:Butler RK
Inflammation in Alzheimer's disease: amyloid-beta oligomers trigger innate immunity defence via pattern recognition receptors.	/pubmed/19388207	Salminen A, Ojala J, Kauppinen A, Kaarniranta K, Suuronen T.	Prog Neurobiol. 2009 Feb;87(3):181-94. Review.	Prog Neurobiol. 2009	PubMed	citation	PMID:19388207	pubmed	19388207	create date:2009/04/25 | first author:Salminen A
Calcium-permeable acid-sensing ion channel in nociceptive plasticity: a new target for pain control.	/pubmed/19388206	Xu TL, Duan B.	Prog Neurobiol. 2009 Feb;87(3):171-80. Review.	Prog Neurobiol. 2009	PubMed	citation	PMID:19388206	pubmed	19388206	create date:2009/04/25 | first author:Xu TL
Primate models of dystonia.	/pubmed/19022333	Guehl D, Cuny E, Ghorayeb I, Michelet T, Bioulac B, Burbaud P.	Prog Neurobiol. 2009 Feb;87(2):118-31. Epub 2008 Nov 6. Review.	Prog Neurobiol. 2009	PubMed	citation	PMID:19022333	pubmed	19022333	create date:2008/11/22 | first author:Guehl D
Epigenetic background of neuronal fate determination.	/pubmed/19007844	Wen S, Li H, Liu J.	Prog Neurobiol. 2009 Feb;87(2):98-117. Epub 2008 Oct 21. Review.	Prog Neurobiol. 2009	PubMed	citation	PMID:19007844	pubmed	19007844	create date:2008/11/15 | first author:Wen S
Towards a theory of chronic pain.	/pubmed/18952143	Apkarian AV, Baliki MN, Geha PY.	Prog Neurobiol. 2009 Feb;87(2):81-97. Epub 2008 Oct 5. Review.	Prog Neurobiol. 2009	PubMed	citation	PMID:18952143	pubmed	18952143	create date:2008/10/28 | first author:Apkarian AV
Mechanisms of human inherited epilepsies.	/pubmed/18952142	Reid CA, Berkovic SF, Petrou S.	Prog Neurobiol. 2009 Jan 12;87(1):41-57. Epub 2008 Oct 5. Review.	Prog Neurobiol. 2009	PubMed	citation	PMID:18952142	pubmed	18952142	create date:2008/10/28 | first author:Reid CA
Role of the mitochondrial sodium/calcium exchanger in neuronal physiology and in the pathogenesis of neurological diseases.	/pubmed/18952141	Castaldo P, Cataldi M, Magi S, Lariccia V, Arcangeli S, Amoroso S.	Prog Neurobiol. 2009 Jan 12;87(1):58-79. Epub 2008 Oct 5. Review.	Prog Neurobiol. 2009	PubMed	citation	PMID:18952141	pubmed	18952141	create date:2008/10/28 | first author:Castaldo P
The astrocyte odyssey.	/pubmed/18948166	Wang DD, Bordey A.	Prog Neurobiol. 2008 Dec 11;86(4):342-67. Epub 2008 Oct 1. Review.	Prog Neurobiol. 2008	PubMed	citation	PMID:18948166	pubmed	18948166	create date:2008/10/25 | first author:Wang DD
Epigenetic principles and mechanisms underlying nervous system functions in health and disease.	/pubmed/18940229	Mehler MF.	Prog Neurobiol. 2008 Dec 11;86(4):305-41. Epub 2008 Oct 17. Review.	Prog Neurobiol. 2008	PubMed	citation	PMID:18940229	pubmed	18940229	create date:2008/10/23 | first author:Mehler MF
Brain coordination dynamics: true and false faces of phase synchrony and metastability.	/pubmed/18938209	Tognoli E, Kelso JA.	Prog Neurobiol. 2009 Jan 12;87(1):31-40. Epub 2008 Sep 30. Review.	Prog Neurobiol. 2009	PubMed	citation	PMID:18938209	pubmed	18938209	create date:2008/10/22 | first author:Tognoli E
Priming for l-dopa-induced dyskinesia in Parkinson's disease: a feature inherent to the treatment or the disease?	/pubmed/18938208	Nadjar A, Gerfen CR, Bezard E.	Prog Neurobiol. 2009 Jan 12;87(1):1-9. Epub 2008 Sep 30. Review.	Prog Neurobiol. 2009	PubMed	citation	PMID:18938208	pubmed	18938208	create date:2008/10/22 | first author:Nadjar A
Evaluating epigenetic landmarks in the brain of multiple sclerosis patients: a contribution to the current debate on disease pathogenesis.	/pubmed/18930111	Casaccia-Bonnefil P, Pandozy G, Mastronardi F.	Prog Neurobiol. 2008 Dec 11;86(4):368-78. Epub 2008 Sep 26. Review. Erratum in: Prog Neurobiol. 2010 Jan 11;90(1):69.	Prog Neurobiol. 2008	PubMed	citation	PMID:18930111	pubmed	18930111	create date:2008/10/22 | first author:Casaccia-Bonnefil P
The role of humoral autoimmunity in gastrointestinal neuromuscular diseases.	/pubmed/18929621	Hubball A, Martin JE, Lang B, De Giorgio R, Knowles CH.	Prog Neurobiol. 2009 Jan 12;87(1):10-20. Epub 2008 Sep 25. Review.	Prog Neurobiol. 2009	PubMed	citation	PMID:18929621	pubmed	18929621	create date:2008/10/22 | first author:Hubball A
On the organization of olfactory and vomeronasal cortices.	/pubmed/18929620	Martinez-Marcos A.	Prog Neurobiol. 2009 Jan 12;87(1):21-30. Epub 2008 Sep 25. Review.	Prog Neurobiol. 2009	PubMed	citation	PMID:18929620	pubmed	18929620	create date:2008/10/22 | first author:Martinez-Marcos A
Nanotechnology, nanotoxicology, and neuroscience.	/pubmed/18926873	Suh WH, Suslick KS, Stucky GD, Suh YH.	Prog Neurobiol. 2009 Feb;87(3):133-70. Epub 2008 Sep 24. Review.	Prog Neurobiol. 2009	PubMed	citation	PMID:18926873	pubmed	18926873	create date:2008/10/18 | first author:Suh WH
Mechanisms involved in the cerebrovascular dilator effects of cortical spreading depression.	/pubmed/18835324	Busija DW, Bari F, Domoki F, Horiguchi T, Shimizu K.	Prog Neurobiol. 2008 Dec 11;86(4):379-95. Epub 2008 Sep 12. Review.	Prog Neurobiol. 2008	PubMed	citation	PMID:18835324	pubmed	18835324	create date:2008/10/07 | first author:Busija DW
Hyperpolarization activated cyclic-nucleotide gated (HCN) channels in developing neuronal networks.	/pubmed/18834920	Bender RA, Baram TZ.	Prog Neurobiol. 2008 Nov;86(3):129-40. Epub 2008 Sep 11. Review.	Prog Neurobiol. 2008	PubMed	citation	PMID:18834920	pubmed	18834920	create date:2008/10/07 | first author:Bender RA
Frontal-midline theta from the perspective of hippocampal theta"."	/pubmed/18824212	Mitchell DJ, McNaughton N, Flanagan D, Kirk IJ.	Prog Neurobiol. 2008 Nov;86(3):156-85. Epub 2008 Sep 7. Review.	Prog Neurobiol. 2008	PubMed	citation	PMID:18824212	pubmed	18824212	create date:2008/10/01 | first author:Mitchell DJ
Driving GDNF expression: the green and the red traffic lights.	/pubmed/18824211	Saavedra A, Baltazar G, Duarte EP.	Prog Neurobiol. 2008 Nov;86(3):186-215. Epub 2008 Sep 7. Review.	Prog Neurobiol. 2008	PubMed	citation	PMID:18824211	pubmed	18824211	create date:2008/10/01 | first author:Saavedra A
Cracking taste codes by tapping into sensory neuron impulse traffic.	/pubmed/18824076	Frank ME, Lundy RF Jr, Contreras RJ.	Prog Neurobiol. 2008 Nov;86(3):245-63. Epub 2008 Sep 7. Review.	Prog Neurobiol. 2008	PubMed	citation	PMID:18824076	pubmed	18824076	create date:2008/10/01 | first author:Frank ME
The cognitive functions of the caudate nucleus.	/pubmed/18824075	Grahn JA, Parkinson JA, Owen AM.	Prog Neurobiol. 2008 Nov;86(3):141-55. Epub 2008 Sep 7. Review.	Prog Neurobiol. 2008	PubMed	citation	PMID:18824075	pubmed	18824075	create date:2008/10/01 | first author:Grahn JA
The orbitofrontal cortex and beyond: from affect to decision-making.	/pubmed/18824074	Rolls ET, Grabenhorst F.	Prog Neurobiol. 2008 Nov;86(3):216-44. Epub 2008 Sep 7. Review.	Prog Neurobiol. 2008	PubMed	citation	PMID:18824074	pubmed	18824074	create date:2008/10/01 | first author:Rolls ET
Seeing the invisible: the scope and limits of unconscious processing in binocular rivalry.	/pubmed/18824061	Lin Z, He S.	Prog Neurobiol. 2009 Apr;87(4):195-211. Epub 2008 Sep 7. Review.	Prog Neurobiol. 2009	PubMed	citation	PMID:18824061	pubmed	18824061	create date:2008/10/01 | first author:Lin Z
The energy hypothesis of sleep revisited.	/pubmed/18809461	Scharf MT, Naidoo N, Zimmerman JE, Pack AI.	Prog Neurobiol. 2008 Nov;86(3):264-80. Epub 2008 Sep 3. Review.	Prog Neurobiol. 2008	PubMed	citation	PMID:18809461	pubmed	18809461	create date:2008/09/24 | first author:Scharf MT
Wnt signaling in neuroprotection and stem cell differentiation.	/pubmed/18786602	Toledo EM, Colombres M, Inestrosa NC.	Prog Neurobiol. 2008 Nov;86(3):281-96. Epub 2008 Aug 19. Review.	Prog Neurobiol. 2008	PubMed	citation	PMID:18786602	pubmed	18786602	create date:2008/09/13 | first author:Toledo EM
GABA, a forgotten gliotransmitter.	/pubmed/18786601	Angulo MC, Le Meur K, Kozlov AS, Charpak S, Audinat E.	Prog Neurobiol. 2008 Nov;86(3):297-303. Epub 2008 Aug 20. Review.	Prog Neurobiol. 2008	PubMed	citation	PMID:18786601	pubmed	18786601	create date:2008/09/13 | first author:Angulo MC
Protein cooperation: from neurons to networks.	/pubmed/18722498	Volonté C, D'Ambrosi N, Amadio S.	Prog Neurobiol. 2008 Oct;86(2):61-71. Epub 2008 Aug 3. Review.	Prog Neurobiol. 2008	PubMed	citation	PMID:18722498	pubmed	18722498	create date:2008/08/30 | first author:Volonté C
Invertebrate muscles: thin and thick filament structure; molecular basis of contraction and its regulation, catch and asynchronous muscle.	/pubmed/18616971	Hooper SL, Hobbs KH, Thuma JB.	Prog Neurobiol. 2008 Oct;86(2):72-127. Epub 2008 Jun 20. Review.	Prog Neurobiol. 2008	PubMed	citation	PMID:18616971	pubmed	18616971	create date:2008/07/12 | first author:Hooper SL
The amyloid precursor protein intracellular domain (AICD) as modulator of gene expression, apoptosis, and cytoskeletal dynamics-relevance for Alzheimer's disease.	/pubmed/18603345	Müller T, Meyer HE, Egensperger R, Marcus K.	Prog Neurobiol. 2008 Aug;85(4):393-406. Epub 2008 Jul 7. Review.	Prog Neurobiol. 2008	PubMed	citation	PMID:18603345	pubmed	18603345	create date:2008/07/08 | first author:Müller T
Nociceptive behavior in animal models for peripheral neuropathy: spinal and supraspinal mechanisms.	/pubmed/18602968	Saadé NE, Jabbur SJ.	Prog Neurobiol. 2008 Sep;86(1):22-47. Epub 2008 Jun 18. Review.	Prog Neurobiol. 2008	PubMed	citation	PMID:18602968	pubmed	18602968	create date:2008/07/08 | first author:Saadé NE
Beta-endorphin and drug-induced reward and reinforcement.	/pubmed/18602444	Roth-Deri I, Green-Sadan T, Yadid G.	Prog Neurobiol. 2008 Sep;86(1):1-21. Epub 2008 Jun 18. Review.	Prog Neurobiol. 2008	PubMed	citation	PMID:18602444	pubmed	18602444	create date:2008/07/08 | first author:Roth-Deri I
The injured nervous system: a Darwinian perspective.	/pubmed/18602443	Weil ZM, Norman GJ, DeVries AC, Nelson RJ.	Prog Neurobiol. 2008 Sep;86(1):48-59. Epub 2008 Jun 14. Review.	Prog Neurobiol. 2008	PubMed	citation	PMID:18602443	pubmed	18602443	create date:2008/07/08 | first author:Weil ZM
Emerging restorative treatments for Parkinson's disease.	/pubmed/18586376	Deierborg T, Soulet D, Roybon L, Hall V, Brundin P.	Prog Neurobiol. 2008 Aug;85(4):407-32. Epub 2008 May 14. Review.	Prog Neurobiol. 2008	PubMed	citation	PMID:18586376	pubmed	18586376	create date:2008/07/01 | first author:Deierborg T
Progress in Parkinson's disease-where do we stand?	/pubmed/18582530	Toulouse A, Sullivan AM.	Prog Neurobiol. 2008 Aug;85(4):376-92. Epub 2008 Jun 5. Review.	Prog Neurobiol. 2008	PubMed	citation	PMID:18582530	pubmed	18582530	create date:2008/06/28 | first author:Toulouse A
Neural mechanism underlying acupuncture analgesia.	/pubmed/18582529	Zhao ZQ.	Prog Neurobiol. 2008 Aug;85(4):355-75. Epub 2008 Jun 5. Review.	Prog Neurobiol. 2008	PubMed	citation	PMID:18582529	pubmed	18582529	create date:2008/06/28 | first author:Zhao ZQ
Physiological effects of melatonin: role of melatonin receptors and signal transduction pathways.	/pubmed/18571301	Pandi-Perumal SR, Trakht I, Srinivasan V, Spence DW, Maestroni GJ, Zisapel N, Cardinali DP.	Prog Neurobiol. 2008 Jul;85(3):335-53. Epub 2008 Apr 16. Review.	Prog Neurobiol. 2008	PubMed	citation	PMID:18571301	pubmed	18571301	create date:2008/06/24 | first author:Pandi-Perumal SR
RAR/RXR and PPAR/RXR signaling in neurological and psychiatric diseases.	/pubmed/18554773	van Neerven S, Kampmann E, Mey J.	Prog Neurobiol. 2008 Aug;85(4):433-51. Epub 2008 May 4. Review.	Prog Neurobiol. 2008	PubMed	citation	PMID:18554773	pubmed	18554773	create date:2008/06/17 | first author:van Neerven S
BDNF as a pain modulator.	/pubmed/18514997	Merighi A, Salio C, Ghirri A, Lossi L, Ferrini F, Betelli C, Bardoni R.	Prog Neurobiol. 2008 Jul;85(3):297-317. Epub 2008 Apr 26. Review.	Prog Neurobiol. 2008	PubMed	citation	PMID:18514997	pubmed	18514997	create date:2008/06/03 | first author:Merighi A
Noradrenaline involvement in basic and higher integrated REM sleep processes.	/pubmed/18514380	Gottesmann C.	Prog Neurobiol. 2008 Jul;85(3):237-72. Epub 2008 Apr 22. Review.	Prog Neurobiol. 2008	PubMed	citation	PMID:18514380	pubmed	18514380	create date:2008/06/03 | first author:Gottesmann C
Neural progenitor NT2N cell lines from teratocarcinoma for transplantation therapy in stroke.	/pubmed/18514379	Hara K, Yasuhara T, Maki M, Matsukawa N, Masuda T, Yu SJ, Ali M, Yu G, Xu L, Kim SU, Hess DC, Borlongan CV.	Prog Neurobiol. 2008 Jul;85(3):318-34. Epub 2008 Apr 26. Review.	Prog Neurobiol. 2008	PubMed	citation	PMID:18514379	pubmed	18514379	create date:2008/06/03 | first author:Hara K
Exploiting endogenous anti-apoptotic proteins for novel therapeutic strategies in cerebral ischemia.	/pubmed/18511172	Rami A, Bechmann I, Stehle JH.	Prog Neurobiol. 2008 Jul;85(3):273-96. Epub 2008 Apr 23. Review.	Prog Neurobiol. 2008	PubMed	citation	PMID:18511172	pubmed	18511172	create date:2008/05/31 | first author:Rami A
Title	URL	Description	Details	ShortDetails	Resource	Type	Identifiers	Db	EntrezUID	Properties
Neurochemical pathways involved in the protective effects of nicotine and ethanol in preventing the development of Parkinson's disease: potential targets for the development of new therapeutic agents.	/pubmed/18482793	Ward RJ, Lallemand F, de Witte P, Dexter DT.	Prog Neurobiol. 2008 Jun;85(2):135-47. Epub 2008 Apr 4. Review.	Prog Neurobiol. 2008	PubMed	citation	PMID:18482793	pubmed	18482793	create date:2008/05/17 | first author:Ward RJ
The neuronal ubiquitin-proteasome system: murine models and their neurological phenotype.	/pubmed/18448229	van Tijn P, Hol EM, van Leeuwen FW, Fischer DF.	Prog Neurobiol. 2008 Jun;85(2):176-93. Epub 2008 Mar 18. Review.	Prog Neurobiol. 2008	PubMed	citation	PMID:18448229	pubmed	18448229	create date:2008/05/02 | first author:van Tijn P
Microtubule-associated protein tau in development, degeneration and protection of neurons.	/pubmed/18448228	Wang JZ, Liu F.	Prog Neurobiol. 2008 Jun;85(2):148-75. Epub 2008 Mar 22. Review.	Prog Neurobiol. 2008	PubMed	citation	PMID:18448228	pubmed	18448228	create date:2008/05/02 | first author:Wang JZ
Erythropoietin: elucidating new cellular targets that broaden therapeutic strategies.	/pubmed/18396368	Maiese K, Chong ZZ, Li F, Shang YC.	Prog Neurobiol. 2008 Jun;85(2):194-213. Epub 2008 Mar 4. Review.	Prog Neurobiol. 2008	PubMed	citation	PMID:18396368	pubmed	18396368	create date:2008/04/09 | first author:Maiese K
Molecular mechanisms of axon guidance in the developing corticospinal tract.	/pubmed/18378059	Canty AJ, Murphy M.	Prog Neurobiol. 2008 Jun;85(2):214-35. Epub 2008 Feb 15. Review.	Prog Neurobiol. 2008	PubMed	citation	PMID:18378059	pubmed	18378059	create date:2008/04/02 | first author:Canty AJ
Neurotransmitter, peptide and cytokine processes in relation to depressive disorder: comorbidity between depression and neurodegenerative disorders.	/pubmed/18346832	Anisman H, Merali Z, Hayley S.	Prog Neurobiol. 2008 May;85(1):1-74. Epub 2008 Feb 13. Review.	Prog Neurobiol. 2008	PubMed	citation	PMID:18346832	pubmed	18346832	create date:2008/03/19 | first author:Anisman H
Regulation of transcription factors by nitric oxide in neurons and in neural-derived tumor cells.	/pubmed/18308460	Contestabile A.	Prog Neurobiol. 2008 Apr;84(4):317-28. Epub 2008 Jan 19. Review.	Prog Neurobiol. 2008	PubMed	citation	PMID:18308460	pubmed	18308460	create date:2008/03/01 | first author:Contestabile A
Getting connected in the dopamine system.	/pubmed/18304718	Van den Heuvel DM, Pasterkamp RJ.	Prog Neurobiol. 2008 May;85(1):75-93. Epub 2008 Jan 20. Review.	Prog Neurobiol. 2008	PubMed	citation	PMID:18304718	pubmed	18304718	create date:2008/02/29 | first author:Van den Heuvel DM
Transgenics, toxicity and therapeutics in rodent models of mutant SOD1-mediated familial ALS.	/pubmed/18282652	Turner BJ, Talbot K.	Prog Neurobiol. 2008 May;85(1):94-134. Epub 2008 Jan 16. Review.	Prog Neurobiol. 2008	PubMed	citation	PMID:18282652	pubmed	18282652	create date:2008/02/20 | first author:Turner BJ
Immunosuppression after traumatic or ischemic CNS damage: it is neuroprotective and illuminates the role of microglial cells.	/pubmed/18262323	Hailer NP.	Prog Neurobiol. 2008 Mar;84(3):211-33. Epub 2007 Dec 23. Review.	Prog Neurobiol. 2008	PubMed	citation	PMID:18262323	pubmed	18262323	create date:2008/02/12 | first author:Hailer NP
The adenosine kinase hypothesis of epileptogenesis.	/pubmed/18249058	Boison D.	Prog Neurobiol. 2008 Mar;84(3):249-62. Epub 2007 Dec 23. Review.	Prog Neurobiol. 2008	PubMed	citation	PMID:18249058	pubmed	18249058	create date:2008/02/06 | first author:Boison D
Synaptic plasticity in the basal ganglia: a similar code for physiological and pathological conditions.	/pubmed/18243479	Berretta N, Nisticò R, Bernardi G, Mercuri NB.	Prog Neurobiol. 2008 Apr;84(4):343-62. Epub 2007 Dec 23. Review.	Prog Neurobiol. 2008	PubMed	citation	PMID:18243479	pubmed	18243479	create date:2008/02/05 | first author:Berretta N
It is not either/or": activation and desensitization of nicotinic acetylcholine receptors both contribute to behaviors related to nicotine addiction and mood."	/pubmed/18242816	Picciotto MR, Addy NA, Mineur YS, Brunzell DH.	Prog Neurobiol. 2008 Apr;84(4):329-42. Epub 2007 Dec 27. Review.	Prog Neurobiol. 2008	PubMed	citation	PMID:18242816	pubmed	18242816	create date:2008/02/05 | first author:Picciotto MR
Natriuretic peptides and their receptors in the central nervous system.	/pubmed/18215455	Cao LH, Yang XL.	Prog Neurobiol. 2008 Mar;84(3):234-48. Epub 2007 Dec 23. Review.	Prog Neurobiol. 2008	PubMed	citation	PMID:18215455	pubmed	18215455	create date:2008/01/25 | first author:Cao LH
Progress in neuroprotective strategies for preventing epilepsy.	/pubmed/18207302	Acharya MM, Hattiangady B, Shetty AK.	Prog Neurobiol. 2008 Apr;84(4):363-404. Epub 2007 Dec 8. Review.	Prog Neurobiol. 2008	PubMed	citation	PMID:18207302	pubmed	18207302	create date:2008/01/22 | first author:Acharya MM
Is a bird in the hand worth two in the future? The neuroeconomics of intertemporal decision-making.	/pubmed/18207301	Kalenscher T, Pennartz CM.	Prog Neurobiol. 2008 Mar;84(3):284-315. Epub 2007 Dec 7. Review.	Prog Neurobiol. 2008	PubMed	citation	PMID:18207301	pubmed	18207301	create date:2008/01/22 | first author:Kalenscher T
Synaptic adhesion molecules and PSD-95.	/pubmed/18206289	Han K, Kim E.	Prog Neurobiol. 2008 Mar;84(3):263-83. Epub 2007 Dec 8. Review.	Prog Neurobiol. 2008	PubMed	citation	PMID:18206289	pubmed	18206289	create date:2008/01/22 | first author:Han K
A putative link of PUFA, GPR40 and adult-born hippocampal neurons for memory.	/pubmed/18191887	Yamashima T.	Prog Neurobiol. 2008 Feb;84(2):105-15. Epub 2007 Nov 26. Review.	Prog Neurobiol. 2008	PubMed	citation	PMID:18191887	pubmed	18191887	create date:2008/01/15 | first author:Yamashima T
Multiple roles of chemokine CXCL12 in the central nervous system: a migration from immunology to neurobiology.	/pubmed/18177992	Li M, Ransohoff RM.	Prog Neurobiol. 2008 Feb;84(2):116-31. Epub 2007 Nov 26. Review.	Prog Neurobiol. 2008	PubMed	citation	PMID:18177992	pubmed	18177992	create date:2008/01/08 | first author:Li M
Angiotensin receptor subtype mediated physiologies and behaviors: new discoveries and clinical targets.	/pubmed/18160199	Wright JW, Yamamoto BJ, Harding JW.	Prog Neurobiol. 2008 Feb;84(2):157-81. Epub 2007 Nov 19. Review.	Prog Neurobiol. 2008	PubMed	citation	PMID:18160199	pubmed	18160199	create date:2007/12/28 | first author:Wright JW
Are numbers special? An overview of chronometric, neuroimaging, developmental and comparative studies of magnitude representation.	/pubmed/18155348	Cohen Kadosh R, Lammertyn J, Izard V.	Prog Neurobiol. 2008 Feb;84(2):132-47. Epub 2007 Nov 19. Review.	Prog Neurobiol. 2008	PubMed	citation	PMID:18155348	pubmed	18155348	create date:2007/12/25 | first author:Cohen Kadosh R
Urocortin and the brain.	/pubmed/18078706	Pan W, Kastin AJ.	Prog Neurobiol. 2008 Feb;84(2):148-56. Epub 2007 Nov 7. Review.	Prog Neurobiol. 2008	PubMed	citation	PMID:18078706	pubmed	18078706	create date:2007/12/15 | first author:Pan W
Olfaction and its dynamic influence on word and face processing: cross-modal integration.	/pubmed/18063466	Walla P.	Prog Neurobiol. 2008 Feb;84(2):192-209. Epub 2007 Oct 25. Review.	Prog Neurobiol. 2008	PubMed	citation	PMID:18063466	pubmed	18063466	create date:2007/12/08 | first author:Walla P
From bench to drug: human seizure modeling using Drosophila.	/pubmed/18063465	Song J, Tanouye MA.	Prog Neurobiol. 2008 Feb;84(2):182-91. Epub 2007 Oct 26. Review.	Prog Neurobiol. 2008	PubMed	citation	PMID:18063465	pubmed	18063465	create date:2007/12/08 | first author:Song J
Vasopressin: behavioral roles of an original" neuropeptide."	/pubmed/18053631	Caldwell HK, Lee HJ, Macbeth AH, Young WS 3rd.	Prog Neurobiol. 2008 Jan;84(1):1-24. Epub 2007 Nov 4. Review.	Prog Neurobiol. 2008	PubMed	citation	PMID:18053631	pubmed	18053631	create date:2007/12/07 | first author:Caldwell HK
Disease-modifying drugs and Parkinson's disease.	/pubmed/18037225	Allain H, Bentué-Ferrer D, Akwa Y.	Prog Neurobiol. 2008 Jan;84(1):25-39. Epub 2007 Oct 16. Review.	Prog Neurobiol. 2008	PubMed	citation	PMID:18037225	pubmed	18037225	create date:2007/11/27 | first author:Allain H
Do ATP and NO interact in the CNS?	/pubmed/18036717	Florenzano F, Viscomi MT, Amadio S, D'Ambrosi N, Volonté C, Molinari M.	Prog Neurobiol. 2008 Jan;84(1):40-56. Epub 2007 Oct 18. Review.	Prog Neurobiol. 2008	PubMed	citation	PMID:18036717	pubmed	18036717	create date:2007/11/27 | first author:Florenzano F
Adenosine A2A receptors and brain injury: broad spectrum of neuroprotection, multifaceted actions and fine tuning" modulation."	/pubmed/18023959	Chen JF, Sonsalla PK, Pedata F, Melani A, Domenici MR, Popoli P, Geiger J, Lopes LV, de Mendonça A.	Prog Neurobiol. 2007 Dec;83(5):310-31. Epub 2007 Sep 29. Review.	Prog Neurobiol. 2007	PubMed	citation	PMID:18023959	pubmed	18023959	create date:2007/11/21 | first author:Chen JF
Obesity in neurobiology.	/pubmed/18006138	Knecht S, Ellger T, Levine JA.	Prog Neurobiol. 2008 Jan;84(1):85-103. Epub 2007 Oct 4. Review.	Prog Neurobiol. 2008	PubMed	citation	PMID:18006138	pubmed	18006138	create date:2007/11/17 | first author:Knecht S
Gap junctional intercellular communication in hypoxia-ischemia-induced neuronal injury.	/pubmed/18006137	Talhouk RS, Zeinieh MP, Mikati MA, El-Sabban ME.	Prog Neurobiol. 2008 Jan;84(1):57-76. Epub 2007 Oct 10. Review.	Prog Neurobiol. 2008	PubMed	citation	PMID:18006137	pubmed	18006137	create date:2007/11/17 | first author:Talhouk RS
Adenosine A2A antagonists as neurotherapeutics: crossing the bridge.	/pubmed/17997007	Schwarzschild MA.	Prog Neurobiol. 2007 Dec;83(5):261-2. Epub 2007 Oct 16. No abstract available.	Prog Neurobiol. 2007	PubMed	citation	PMID:17997007	pubmed	17997007	create date:2007/11/13 | first author:Schwarzschild MA
Myristoyltransferase and calcineurin: novel molecular therapeutic target for epilepsy.	/pubmed/17997006	Lakshmikuttyamma A, Selvakumar P, Tuchek J, Sharma RK.	Prog Neurobiol. 2008 Jan;84(1):77-84. Epub 2007 Oct 6. Review.	Prog Neurobiol. 2008	PubMed	citation	PMID:17997006	pubmed	17997006	create date:2007/11/13 | first author:Lakshmikuttyamma A
Time course of visual perception: coarse-to-fine processing and beyond.	/pubmed/17976895	Hegdé J.	Prog Neurobiol. 2008 Apr;84(4):405-39. Epub 2007 Sep 29. Review.	Prog Neurobiol. 2008	PubMed	citation	PMID:17976895	pubmed	17976895	create date:2007/11/03 | first author:Hegdé J
Tumor necrosis factor and stroke: role of the blood-brain barrier.	/pubmed/17913328	Pan W, Kastin AJ.	Prog Neurobiol. 2007 Dec;83(6):363-74. Epub 2007 Aug 6. Review.	Prog Neurobiol. 2007	PubMed	citation	PMID:17913328	pubmed	17913328	create date:2007/10/05 | first author:Pan W
The role of intracellular amyloid beta in Alzheimer's disease.	/pubmed/17889422	Li M, Chen L, Lee DH, Yu LC, Zhang Y.	Prog Neurobiol. 2007 Oct;83(3):131-9. Epub 2007 Aug 19. Review.	Prog Neurobiol. 2007	PubMed	citation	PMID:17889422	pubmed	17889422	create date:2007/09/25 | first author:Li M
Endothelial progenitor cells and cerebrovascular diseases.	/pubmed/17884277	Lapergue B, Mohammad A, Shuaib A.	Prog Neurobiol. 2007 Dec;83(6):349-62. Epub 2007 Aug 13. Review.	Prog Neurobiol. 2007	PubMed	citation	PMID:17884277	pubmed	17884277	create date:2007/09/22 | first author:Lapergue B
Analysis of transcription, chromatin dynamics and epigenetic changes in neural genes.	/pubmed/17884276	Buckley NJ.	Prog Neurobiol. 2007 Nov;83(4):195-210. Epub 2007 Aug 1. Review.	Prog Neurobiol. 2007	PubMed	citation	PMID:17884276	pubmed	17884276	create date:2007/09/22 | first author:Buckley NJ
Brain iron metabolism: neurobiology and neurochemistry.	/pubmed/17870230	Ke Y, Qian ZM.	Prog Neurobiol. 2007 Oct;83(3):149-73. Epub 2007 Aug 7. Review.	Prog Neurobiol. 2007	PubMed	citation	PMID:17870230	pubmed	17870230	create date:2007/09/18 | first author:Ke Y
Clinical neurophysiology of aging brain: from normal aging to neurodegeneration.	/pubmed/17870229	Rossini PM, Rossi S, Babiloni C, Polich J.	Prog Neurobiol. 2007 Dec;83(6):375-400. Epub 2007 Aug 8. Review.	Prog Neurobiol. 2007	PubMed	citation	PMID:17870229	pubmed	17870229	create date:2007/09/18 | first author:Rossini PM
Critical role of microvasculature basal lamina in ischemic brain injury.	/pubmed/17868971	Wang CX, Shuaib A.	Prog Neurobiol. 2007 Oct;83(3):140-8. Epub 2007 Aug 1. Review.	Prog Neurobiol. 2007	PubMed	citation	PMID:17868971	pubmed	17868971	create date:2007/09/18 | first author:Wang CX
Role of adenosine A2A receptors in parkinsonian motor impairment and l-DOPA-induced motor complications.	/pubmed/17826884	Morelli M, Di Paolo T, Wardas J, Calon F, Xiao D, Schwarzschild MA.	Prog Neurobiol. 2007 Dec;83(5):293-309. Epub 2007 Jul 27. Review.	Prog Neurobiol. 2007	PubMed	citation	PMID:17826884	pubmed	17826884	create date:2007/09/11 | first author:Morelli M
Mechanisms of axon degeneration: from development to disease.	/pubmed/17822833	Saxena S, Caroni P.	Prog Neurobiol. 2007 Oct;83(3):174-91. Epub 2007 Aug 2. Review.	Prog Neurobiol. 2007	PubMed	citation	PMID:17822833	pubmed	17822833	create date:2007/09/08 | first author:Saxena S
Aspects of the general biology of adenosine A2A signaling.	/pubmed/17804147	Fredholm BB, Chern Y, Franco R, Sitkovsky M.	Prog Neurobiol. 2007 Dec;83(5):263-76. Epub 2007 Aug 1. Review.	Prog Neurobiol. 2007	PubMed	citation	PMID:17804147	pubmed	17804147	create date:2007/09/07 | first author:Fredholm BB
Chromatin dysfunction in Huntington's disease.	/pubmed/17706859	Cattaneo E.	Prog Neurobiol. 2007 Nov;83(4):193-4. Epub 2007 Jul 27. No abstract available.	Prog Neurobiol. 2007	PubMed	citation	PMID:17706859	pubmed	17706859	create date:2007/08/21 | first author:Cattaneo E
Modulators in concert for cognition: modulator interactions in the prefrontal cortex.	/pubmed/17681661	Briand LA, Gritton H, Howe WM, Young DA, Sarter M.	Prog Neurobiol. 2007 Oct;83(2):69-91. Epub 2007 Jun 30. Review.	Prog Neurobiol. 2007	PubMed	citation	PMID:17681661	pubmed	17681661	create date:2007/08/08 | first author:Briand LA
The discovery of dendritic spines by Cajal in 1888 and its relevance in the present neuroscience.	/pubmed/17681416	García-López P, García-Marín V, Freire M.	Prog Neurobiol. 2007 Oct;83(2):110-30. Epub 2007 Jun 19.	Prog Neurobiol. 2007	PubMed	citation	PMID:17681416	pubmed	17681416	create date:2007/08/08 | first author:García-López P
Neurotensin receptor mechanisms and its modulation of glutamate transmission in the brain: relevance for neurodegenerative diseases and their treatment.	/pubmed/17673354	Antonelli T, Fuxe K, Tomasini MC, Mazzoni E, Agnati LF, Tanganelli S, Ferraro L.	Prog Neurobiol. 2007 Oct;83(2):92-109. Epub 2007 Jun 28. Review.	Prog Neurobiol. 2007	PubMed	citation	PMID:17673354	pubmed	17673354	create date:2007/08/04 | first author:Antonelli T
Electrogenic Na+/Ca2+-exchange of nerve and muscle cells.	/pubmed/17673353	Török TL.	Prog Neurobiol. 2007 Aug;82(6):287-347. Epub 2007 Jun 21. Review.	Prog Neurobiol. 2007	PubMed	citation	PMID:17673353	pubmed	17673353	create date:2007/08/04 | first author:Török TL
Iron dysregulation in Alzheimer's disease: multimodal brain permeable iron chelating drugs, possessing neuroprotective-neurorescue and amyloid precursor protein-processing regulatory activities as therapeutic agents.	/pubmed/17659826	Mandel S, Amit T, Bar-Am O, Youdim MB.	Prog Neurobiol. 2007 Aug;82(6):348-60. Epub 2007 Jun 19. Review.	Prog Neurobiol. 2007	PubMed	citation	PMID:17659826	pubmed	17659826	create date:2007/07/31 | first author:Mandel S
Multidisciplinary perspectives on attention and the development of self-regulation.	/pubmed/17651888	Berger A, Kofman O, Livneh U, Henik A.	Prog Neurobiol. 2007 Aug;82(5):256-86. Epub 2007 Jun 22. Review.	Prog Neurobiol. 2007	PubMed	citation	PMID:17651888	pubmed	17651888	create date:2007/07/27 | first author:Berger A
Title	URL	Description	Details	ShortDetails	Resource	Type	Identifiers	Db	EntrezUID	Properties
Adenosine A2A receptors and basal ganglia physiology.	/pubmed/17646043	Schiffmann SN, Fisone G, Moresco R, Cunha RA, Ferré S.	Prog Neurobiol. 2007 Dec;83(5):277-92. Epub 2007 Jun 26. Review.	Prog Neurobiol. 2007	PubMed	citation	PMID:17646043	pubmed	17646043	create date:2007/07/25 | first author:Schiffmann SN
Electrophysiology of the suprachiasmatic circadian clock.	/pubmed/17646042	Brown TM, Piggins HD.	Prog Neurobiol. 2007 Aug;82(5):229-55. Epub 2007 Jun 26. Review.	Prog Neurobiol. 2007	PubMed	citation	PMID:17646042	pubmed	17646042	create date:2007/07/25 | first author:Brown TM
Neural plasticity after peripheral nerve injury and regeneration.	/pubmed/17643733	Navarro X, Vivó M, Valero-Cabré A.	Prog Neurobiol. 2007 Jul;82(4):163-201. Epub 2007 Jun 22. Review.	Prog Neurobiol. 2007	PubMed	citation	PMID:17643733	pubmed	17643733	create date:2007/07/24 | first author:Navarro X
Radial glial cell heterogeneity--the source of diverse progeny in the CNS.	/pubmed/17580100	Pinto L, Götz M.	Prog Neurobiol. 2007 Sep;83(1):2-23. Epub 2007 Mar 7. Review.	Prog Neurobiol. 2007	PubMed	citation	PMID:17580100	pubmed	17580100	create date:2007/06/21 | first author:Pinto L
Semaphorins in development and adult brain: Implication for neurological diseases.	/pubmed/17537564	Mann F, Chauvet S, Rougon G.	Prog Neurobiol. 2007 Jun;82(2):57-79. Epub 2007 Mar 12. Review.	Prog Neurobiol. 2007	PubMed	citation	PMID:17537564	pubmed	17537564	create date:2007/06/01 | first author:Mann F
Adenosine A2A receptors in ventral striatum, hypothalamus and nociceptive circuitry implications for drug addiction, sleep and pain.	/pubmed/17532111	Ferré S, Diamond I, Goldberg SR, Yao L, Hourani SM, Huang ZL, Urade Y, Kitchen I.	Prog Neurobiol. 2007 Dec;83(5):332-47. Epub 2007 May 1. Review.	Prog Neurobiol. 2007	PubMed	citation	PMID:17532111	pubmed	17532111	create date:2007/05/29 | first author:Ferré S
The dynamics of signaling at the histaminergic photoreceptor synapse of arthropods.	/pubmed/17531368	Stuart AE, Borycz J, Meinertzhagen IA.	Prog Neurobiol. 2007 Jul;82(4):202-27. Epub 2007 Apr 19. Review.	Prog Neurobiol. 2007	PubMed	citation	PMID:17531368	pubmed	17531368	create date:2007/05/29 | first author:Stuart AE
Cell fate specification in the mammalian telencephalon.	/pubmed/17517461	Guillemot F.	Prog Neurobiol. 2007 Sep;83(1):37-52. Epub 2007 Mar 7. Review.	Prog Neurobiol. 2007	PubMed	citation	PMID:17517461	pubmed	17517461	create date:2007/05/23 | first author:Guillemot F
The functional and anatomical organization of marsupial neocortex: evidence for parallel evolution across mammals.	/pubmed/17507143	Karlen SJ, Krubitzer L.	Prog Neurobiol. 2007 Jun;82(3):122-41. Epub 2007 Apr 1. Review.	Prog Neurobiol. 2007	PubMed	citation	PMID:17507143	pubmed	17507143	create date:2007/05/18 | first author:Karlen SJ
Adaptive auditory plasticity in developing and adult animals.	/pubmed/17493738	Keuroghlian AS, Knudsen EI.	Prog Neurobiol. 2007 Jun;82(3):109-21. Epub 2007 Apr 8. Review.	Prog Neurobiol. 2007	PubMed	citation	PMID:17493738	pubmed	17493738	create date:2007/05/12 | first author:Keuroghlian AS
The interrelations among feeding, circadian rhythms and ageing.	/pubmed/17482337	Froy O, Miskin R.	Prog Neurobiol. 2007 Jun;82(3):142-50. Epub 2007 Mar 31. Review.	Prog Neurobiol. 2007	PubMed	citation	PMID:17482337	pubmed	17482337	create date:2007/05/08 | first author:Froy O
Transcriptional signatures in Huntington's disease.	/pubmed/17467140	Cha JH.	Prog Neurobiol. 2007 Nov;83(4):228-48. Epub 2007 Apr 1. Review.	Prog Neurobiol. 2007	PubMed	citation	PMID:17467140	pubmed	17467140	create date:2007/05/01 | first author:Cha JH
Investigating radial glia in vitro.	/pubmed/17449166	Pollard SM, Conti L.	Prog Neurobiol. 2007 Sep;83(1):53-67. Epub 2007 Mar 7. Review.	Prog Neurobiol. 2007	PubMed	citation	PMID:17449166	pubmed	17449166	create date:2007/04/24 | first author:Pollard SM
Revisiting the astrocyte-oligodendrocyte relationship in the adult CNS.	/pubmed/17448587	Carmen J, Magnus T, Cassiani-Ingoni R, Sherman L, Rao MS, Mattson MP.	Prog Neurobiol. 2007 Jun;82(3):151-62. Epub 2007 Mar 18. Review.	Prog Neurobiol. 2007	PubMed	citation	PMID:17448587	pubmed	17448587	create date:2007/04/24 | first author:Carmen J
The functional organization of the fish olfactory system.	/pubmed/17433527	Hamdani el H, Døving KB.	Prog Neurobiol. 2007 Jun;82(2):80-6. Epub 2007 Mar 4. Review.	Prog Neurobiol. 2007	PubMed	citation	PMID:17433527	pubmed	17433527	create date:2007/04/17 | first author:Hamdani el H
Structure and functions of the human amyloid precursor protein: the whole is more than the sum of its parts.	/pubmed/17428603	Gralle M, Ferreira ST.	Prog Neurobiol. 2007 May;82(1):11-32. Epub 2007 Feb 13. Review.	Prog Neurobiol. 2007	PubMed	citation	PMID:17428603	pubmed	17428603	create date:2007/04/13 | first author:Gralle M
Down syndrome gene dosage imbalance on cerebellum development.	/pubmed/17408845	Moldrich RX, Dauphinot L, Laffaire J, Rossier J, Potier MC.	Prog Neurobiol. 2007 Jun;82(2):87-94. Epub 2007 Feb 23. Review.	Prog Neurobiol. 2007	PubMed	citation	PMID:17408845	pubmed	17408845	create date:2007/04/06 | first author:Moldrich RX
The missing link between action and cognition.	/pubmed/17399884	Serrien DJ, Ivry RB, Swinnen SP.	Prog Neurobiol. 2007 Jun;82(2):95-107. Epub 2007 Feb 23. Review.	Prog Neurobiol. 2007	PubMed	citation	PMID:17399884	pubmed	17399884	create date:2007/04/03 | first author:Serrien DJ
Neuropeptidergic signaling in the nematode Caenorhabditis elegans.	/pubmed/17383075	Husson SJ, Mertens I, Janssen T, Lindemans M, Schoofs L.	Prog Neurobiol. 2007 May;82(1):33-55. Epub 2007 Feb 11. Review.	Prog Neurobiol. 2007	PubMed	citation	PMID:17383075	pubmed	17383075	create date:2007/03/27 | first author:Husson SJ
Drug targeting of dysregulated transcription in Huntington's disease.	/pubmed/17379386	Kazantsev AG, Hersch SM.	Prog Neurobiol. 2007 Nov;83(4):249-59. Epub 2007 Feb 23. Review.	Prog Neurobiol. 2007	PubMed	citation	PMID:17379386	pubmed	17379386	create date:2007/03/24 | first author:Kazantsev AG
Role of brain-derived neurotrophic factor in Huntington's disease.	/pubmed/17379385	Zuccato C, Cattaneo E.	Prog Neurobiol. 2007 Apr;81(5-6):294-330. Epub 2007 Feb 9. Review.	Prog Neurobiol. 2007	PubMed	citation	PMID:17379385	pubmed	17379385	create date:2007/03/24 | first author:Zuccato C
Biological effects of toosendanin, a triterpenoid extracted from Chinese traditional medicine.	/pubmed/17363132	Shi YL, Li MF.	Prog Neurobiol. 2007 May;82(1):1-10. Epub 2007 Feb 15. Review.	Prog Neurobiol. 2007	PubMed	citation	PMID:17363132	pubmed	17363132	create date:2007/03/17 | first author:Shi YL
The neurobiological characteristics of rapid eye movement (REM) sleep are candidate endophenotypes of depression, schizophrenia, mental retardation and dementia.	/pubmed/17350744	Gottesmann C, Gottesman I.	Prog Neurobiol. 2007 Mar;81(4):237-50. Epub 2007 Feb 9. Review.	Prog Neurobiol. 2007	PubMed	citation	PMID:17350744	pubmed	17350744	create date:2007/03/14 | first author:Gottesmann C
Stress during development: Impact on neuroplasticity and relevance to psychopathology.	/pubmed/17350153	Fumagalli F, Molteni R, Racagni G, Riva MA.	Prog Neurobiol. 2007 Mar;81(4):197-217. Epub 2007 Feb 6. Review.	Prog Neurobiol. 2007	PubMed	citation	PMID:17350153	pubmed	17350153	create date:2007/03/14 | first author:Fumagalli F
Mind does really matter: evidence from neuroimaging studies of emotional self-regulation, psychotherapy, and placebo effect.	/pubmed/17349730	Beauregard M.	Prog Neurobiol. 2007 Mar;81(4):218-36. Epub 2007 Feb 9. Review.	Prog Neurobiol. 2007	PubMed	citation	PMID:17349730	pubmed	17349730	create date:2007/03/14 | first author:Beauregard M
Serotonin and psychostimulant addiction: focus on 5-HT1A-receptors.	/pubmed/17316955	Müller CP, Carey RJ, Huston JP, De Souza Silva MA.	Prog Neurobiol. 2007 Feb;81(3):133-78. Epub 2007 Jan 17. Review.	Prog Neurobiol. 2007	PubMed	citation	PMID:17316955	pubmed	17316955	create date:2007/02/24 | first author:Müller CP
Functions, dysfunctions and possible therapeutic relevance of adenosine A2A receptors in Huntington's disease.	/pubmed/17303312	Popoli P, Blum D, Martire A, Ledent C, Ceruti S, Abbracchio MP.	Prog Neurobiol. 2007 Apr;81(5-6):331-48. Epub 2007 Jan 9. Review.	Prog Neurobiol. 2007	PubMed	citation	PMID:17303312	pubmed	17303312	create date:2007/02/17 | first author:Popoli P
The endocannabinoid pathway in Huntington's disease: a comparison with other neurodegenerative diseases.	/pubmed/17276576	Maccarrone M, Battista N, Centonze D.	Prog Neurobiol. 2007 Apr;81(5-6):349-79. Epub 2007 Feb 2. Review.	Prog Neurobiol. 2007	PubMed	citation	PMID:17276576	pubmed	17276576	create date:2007/02/06 | first author:Maccarrone M
N-Acetylaspartate in the CNS: from neurodiagnostics to neurobiology.	/pubmed/17275978	Moffett JR, Ross B, Arun P, Madhavarao CN, Namboodiri AM.	Prog Neurobiol. 2007 Feb;81(2):89-131. Epub 2007 Jan 5. Review.	Prog Neurobiol. 2007	PubMed	citation	PMID:17275978	pubmed	17275978	create date:2007/02/06 | first author:Moffett JR
Causes of obesity: looking beyond the hypothalamus.	/pubmed/17270337	Peters A, Pellerin L, Dallman MF, Oltmanns KM, Schweiger U, Born J, Fehm HL.	Prog Neurobiol. 2007 Feb;81(2):61-88. Epub 2007 Jan 5. Review.	Prog Neurobiol. 2007	PubMed	citation	PMID:17270337	pubmed	17270337	create date:2007/02/03 | first author:Peters A
Apoptosis-inducing factor: a matter of neuron life and death.	/pubmed/17267093	Krantic S, Mechawar N, Reix S, Quirion R.	Prog Neurobiol. 2007 Feb;81(3):179-96. Epub 2007 Jan 5. Review.	Prog Neurobiol. 2007	PubMed	citation	PMID:17267093	pubmed	17267093	create date:2007/02/03 | first author:Krantic S
Advances in the treatment of Parkinson's disease.	/pubmed/17258379	Singh N, Pillay V, Choonara YE.	Prog Neurobiol. 2007 Jan;81(1):29-44. Epub 2007 Jan 25. Review.	Prog Neurobiol. 2007	PubMed	citation	PMID:17258379	pubmed	17258379	create date:2007/01/30 | first author:Singh N
Nucleocytoplasmic trafficking and transcription effects of huntingtin in Huntington's disease.	/pubmed/17240517	Truant R, Atwal RS, Burtnik A.	Prog Neurobiol. 2007 Nov;83(4):211-27. Epub 2007 Jan 22. Review.	Prog Neurobiol. 2007	PubMed	citation	PMID:17240517	pubmed	17240517	create date:2007/01/24 | first author:Truant R
Regulation of intrinsic neuronal properties for axon growth and regeneration.	/pubmed/17234322	Rossi F, Gianola S, Corvetti L.	Prog Neurobiol. 2007 Jan;81(1):1-28. Epub 2006 Dec 22. Review.	Prog Neurobiol. 2007	PubMed	citation	PMID:17234322	pubmed	17234322	create date:2007/01/20 | first author:Rossi F
Brain regions and genes affecting postural control.	/pubmed/17222959	Lalonde R, Strazielle C.	Prog Neurobiol. 2007 Jan;81(1):45-60. Epub 2007 Jan 12. Review.	Prog Neurobiol. 2007	PubMed	citation	PMID:17222959	pubmed	17222959	create date:2007/01/16 | first author:Lalonde R
A comparative framework for understanding the biological principles of adult neurogenesis.	/pubmed/17218052	Lindsey BW, Tropepe V.	Prog Neurobiol. 2006 Dec;80(6):281-307. Epub 2007 Jan 9. Review.	Prog Neurobiol. 2006	PubMed	citation	PMID:17218052	pubmed	17218052	create date:2007/01/16 | first author:Lindsey BW
Oxidative stress in pneumococcal meningitis: a future target for adjunctive therapy?	/pubmed/17215069	Klein M, Koedel U, Pfister HW.	Prog Neurobiol. 2006 Dec;80(6):269-80. Epub 2007 Jan 9. Review.	Prog Neurobiol. 2006	PubMed	citation	PMID:17215069	pubmed	17215069	create date:2007/01/12 | first author:Klein M
Radial glial origin of the adult neural stem cells in the subventricular zone.	/pubmed/17196731	Bonfanti L, Peretto P.	Prog Neurobiol. 2007 Sep;83(1):24-36. Epub 2006 Dec 29. Review.	Prog Neurobiol. 2007	PubMed	citation	PMID:17196731	pubmed	17196731	create date:2007/01/02 | first author:Bonfanti L
N-methyl-D-aspartate (NMDA) receptor function and excitotoxicity in Huntington's disease.	/pubmed/17188796	Fan MM, Raymond LA.	Prog Neurobiol. 2007 Apr;81(5-6):272-93. Epub 2006 Dec 22. Review.	Prog Neurobiol. 2007	PubMed	citation	PMID:17188796	pubmed	17188796	create date:2006/12/26 | first author:Fan MM
Mitochondrial trafficking and morphology in healthy and injured neurons.	/pubmed/17188795	Chang DT, Reynolds IJ.	Prog Neurobiol. 2006 Dec;80(5):241-68. Epub 2006 Dec 26. Review.	Prog Neurobiol. 2006	PubMed	citation	PMID:17188795	pubmed	17188795	create date:2006/12/26 | first author:Chang DT
The corticostriatal pathway in Huntington's disease.	/pubmed/17169479	Cepeda C, Wu N, André VM, Cummings DM, Levine MS.	Prog Neurobiol. 2007 Apr;81(5-6):253-71. Epub 2006 Dec 13. Review.	Prog Neurobiol. 2007	PubMed	citation	PMID:17169479	pubmed	17169479	create date:2006/12/16 | first author:Cepeda C
The peripheral benzodiazepine receptor (Translocator protein 18kDa) in microglia: from pathology to imaging.	/pubmed/17156911	Venneti S, Lopresti BJ, Wiley CA.	Prog Neurobiol. 2006 Dec;80(6):308-22. Epub 2006 Dec 6. Review.	Prog Neurobiol. 2006	PubMed	citation	PMID:17156911	pubmed	17156911	create date:2006/12/13 | first author:Venneti S
Magnetoencephalography: in search of neural processes for visual motion information.	/pubmed/17113701	Kaneoke Y.	Prog Neurobiol. 2006 Dec;80(5):219-40. Epub 2006 Nov 20. Review.	Prog Neurobiol. 2006	PubMed	citation	PMID:17113701	pubmed	17113701	create date:2006/11/23 | first author:Kaneoke Y
Nerve growth factor in treatment and pathogenesis of Alzheimer's disease.	/pubmed/17084014	Williams BJ, Eriksdotter-Jonhagen M, Granholm AC.	Prog Neurobiol. 2006 Oct;80(3):114-28. Epub 2006 Nov 2. Review.	Prog Neurobiol. 2006	PubMed	citation	PMID:17084014	pubmed	17084014	create date:2006/11/07 | first author:Williams BJ
The seven sins" of the Hebbian synapse: can the hypothesis of synaptic plasticity explain long-term memory consolidation?"	/pubmed/17074430	Arshavsky YI.	Prog Neurobiol. 2006 Oct;80(3):99-113. Epub 2006 Oct 30. Review.	Prog Neurobiol. 2006	PubMed	citation	PMID:17074430	pubmed	17074430	create date:2006/11/01 | first author:Arshavsky YI
Protein sorting in the synaptic vesicle life cycle.	/pubmed/17074429	Bonanomi D, Benfenati F, Valtorta F.	Prog Neurobiol. 2006 Nov;80(4):177-217. Epub 2006 Oct 30. Review.	Prog Neurobiol. 2006	PubMed	citation	PMID:17074429	pubmed	17074429	create date:2006/11/01 | first author:Bonanomi D
A review of neurohormone GPCRs present in the fruitfly Drosophila melanogaster and the honey bee Apis mellifera.	/pubmed/17070981	Hauser F, Cazzamali G, Williamson M, Blenau W, Grimmelikhuijzen CJ.	Prog Neurobiol. 2006 Sep;80(1):1-19. Review.	Prog Neurobiol. 2006	PubMed	citation	PMID:17070981	pubmed	17070981	create date:2006/10/31 | first author:Hauser F
Cholesterol dysfunction in neurodegenerative diseases: is Huntington's disease in the list?	/pubmed/17067733	Valenza M, Cattaneo E.	Prog Neurobiol. 2006 Nov;80(4):165-76. Epub 2006 Oct 25. Review.	Prog Neurobiol. 2006	PubMed	citation	PMID:17067733	pubmed	17067733	create date:2006/10/28 | first author:Valenza M
The bright side of JNKs-Multitalented mediators in neuronal sprouting, brain development and nerve fiber regeneration.	/pubmed/17045385	Waetzig V, Zhao Y, Herdegen T.	Prog Neurobiol. 2006 Oct;80(2):84-97. Epub 2006 Oct 11. Review.	Prog Neurobiol. 2006	PubMed	citation	PMID:17045385	pubmed	17045385	create date:2006/10/19 | first author:Waetzig V
Noradrenergic pain modulation.	/pubmed/17030082	Pertovaara A.	Prog Neurobiol. 2006 Oct;80(2):53-83. Epub 2006 Oct 9. Review.	Prog Neurobiol. 2006	PubMed	citation	PMID:17030082	pubmed	17030082	create date:2006/10/13 | first author:Pertovaara A
Title	URL	Description	Details	ShortDetails	Resource	Type	Identifiers	Db	EntrezUID	Properties
PSA-NCAM in mammalian structural plasticity and neurogenesis.	/pubmed/17029752	Bonfanti L.	Prog Neurobiol. 2006 Oct;80(3):129-64. Epub 2006 Oct 9. Review.	Prog Neurobiol. 2006	PubMed	citation	PMID:17029752	pubmed	17029752	create date:2006/10/13 | first author:Bonfanti L
Language and cortical function: conceptual developments.	/pubmed/16982129	Bennett MR, Hacker PM.	Prog Neurobiol. 2006 Sep;80(1):20-52. Epub 2006 Sep 18.	Prog Neurobiol. 2006	PubMed	citation	PMID:16982129	pubmed	16982129	create date:2006/09/20 | first author:Bennett MR
From Malthus to motive: how the HPA axis engineers the phenotype, yoking needs to wants.	/pubmed/16982128	Pecoraro N, Dallman MF, Warne JP, Ginsberg AB, Laugero KD, la Fleur SE, Houshyar H, Gomez F, Bhargava A, Akana SF.	Prog Neurobiol. 2006 Aug;79(5-6):247-340. Epub 2006 Sep 18. Review.	Prog Neurobiol. 2006	PubMed	citation	PMID:16982128	pubmed	16982128	create date:2006/09/20 | first author:Pecoraro N
The mysterious trace amines: protean neuromodulators of synaptic transmission in mammalian brain.	/pubmed/16962229	Burchett SA, Hicks TP.	Prog Neurobiol. 2006 Aug;79(5-6):223-46. Epub 2006 Sep 7. Review.	Prog Neurobiol. 2006	PubMed	citation	PMID:16962229	pubmed	16962229	create date:2006/09/12 | first author:Burchett SA
The paradoxical pro- and anti-apoptotic actions of GSK3 in the intrinsic and extrinsic apoptosis signaling pathways.	/pubmed/16935409	Beurel E, Jope RS.	Prog Neurobiol. 2006 Jul;79(4):173-89. Epub 2006 Aug 28. Review.	Prog Neurobiol. 2006	PubMed	citation	PMID:16935409	pubmed	16935409	create date:2006/08/29 | first author:Beurel E
Scientific roots" of dualism in neuroscience."	/pubmed/16935408	Arshavsky YI.	Prog Neurobiol. 2006 Jul;79(4):190-204. Epub 2006 Aug 28. Review.	Prog Neurobiol. 2006	PubMed	citation	PMID:16935408	pubmed	16935408	create date:2006/08/29 | first author:Arshavsky YI
Optical and pharmacological tools to investigate the role of mitochondria during oxidative stress and neurodegeneration.	/pubmed/16920246	Foster KA, Galeffi F, Gerich FJ, Turner DA, Müller M.	Prog Neurobiol. 2006 Jun;79(3):136-71. Review.	Prog Neurobiol. 2006	PubMed	citation	PMID:16920246	pubmed	16920246	create date:2006/08/22 | first author:Foster KA
Insulin signaling in the central nervous system: learning to survive.	/pubmed/16916571	van der Heide LP, Ramakers GM, Smidt MP.	Prog Neurobiol. 2006 Jul;79(4):205-21. Epub 2006 Aug 17. Review.	Prog Neurobiol. 2006	PubMed	citation	PMID:16916571	pubmed	16916571	create date:2006/08/19 | first author:van der Heide LP
Transcriptional and translational regulation of BACE1 expression--implications for Alzheimer's disease.	/pubmed/16904810	Rossner S, Sastre M, Bourne K, Lichtenthaler SF.	Prog Neurobiol. 2006 Jun;79(2):95-111. Epub 2006 Aug 14. Review.	Prog Neurobiol. 2006	PubMed	citation	PMID:16904810	pubmed	16904810	create date:2006/08/15 | first author:Rossner S
Roles of periventricular neurons in retinotectal transmission in the optic tectum.	/pubmed/16901616	Kinoshita M, Ito E.	Prog Neurobiol. 2006 Jun;79(2):112-21. Epub 2006 Aug 9. Review.	Prog Neurobiol. 2006	PubMed	citation	PMID:16901616	pubmed	16901616	create date:2006/08/12 | first author:Kinoshita M
Molecular and systems mechanisms of memory consolidation and storage.	/pubmed/16891050	Wang H, Hu Y, Tsien JZ.	Prog Neurobiol. 2006 Jun;79(3):123-35. Epub 2006 Aug 7. Review.	Prog Neurobiol. 2006	PubMed	citation	PMID:16891050	pubmed	16891050	create date:2006/08/08 | first author:Wang H
The ADAMs family: coordinators of nervous system development, plasticity and repair.	/pubmed/16824663	Yang P, Baker KA, Hagg T.	Prog Neurobiol. 2006 Jun;79(2):73-94. Epub 2006 Jul 7. Review.	Prog Neurobiol. 2006	PubMed	citation	PMID:16824663	pubmed	16824663	create date:2006/07/11 | first author:Yang P
Language outside the focus of attention: the mismatch negativity as a tool for studying higher cognitive processes.	/pubmed/16814448	Pulvermüller F, Shtyrov Y.	Prog Neurobiol. 2006 May;79(1):49-71. Epub 2006 Jun 30. Review.	Prog Neurobiol. 2006	PubMed	citation	PMID:16814448	pubmed	16814448	create date:2006/07/04 | first author:Pulvermüller F
A computational theory of hippocampal function, and empirical tests of the theory.	/pubmed/16781044	Rolls ET, Kesner RP.	Prog Neurobiol. 2006 May;79(1):1-48. Epub 2006 Jun 14. Review.	Prog Neurobiol. 2006	PubMed	citation	PMID:16781044	pubmed	16781044	create date:2006/06/20 | first author:Rolls ET
Cerebellar circuitry as a neuronal machine.	/pubmed/16759785	Ito M.	Prog Neurobiol. 2006 Feb-Apr;78(3-5):272-303. Review.	Prog Neurobiol. 2006	PubMed	citation	PMID:16759785	pubmed	16759785	create date:2006/06/09 | first author:Ito M
Beginning at the end: repetitive firing properties in the final common pathway.	/pubmed/16725251	Brownstone RM.	Prog Neurobiol. 2006 Feb-Apr;78(3-5):156-72. Epub 2006 May 24. Review.	Prog Neurobiol. 2006	PubMed	citation	PMID:16725251	pubmed	16725251	create date:2006/05/27 | first author:Brownstone RM
Diversity of potassium channels in neuronal dendrites.	/pubmed/16716489	Yuan LL, Chen X.	Prog Neurobiol. 2006 Apr;78(6):374-89. Epub 2006 May 22. Review.	Prog Neurobiol. 2006	PubMed	citation	PMID:16716489	pubmed	16716489	create date:2006/05/24 | first author:Yuan LL
Spinal reflexes, mechanisms and concepts: from Eccles to Lundberg and beyond.	/pubmed/16716488	Hultborn H.	Prog Neurobiol. 2006 Feb-Apr;78(3-5):215-32. Epub 2006 May 23. Review.	Prog Neurobiol. 2006	PubMed	citation	PMID:16716488	pubmed	16716488	create date:2006/05/24 | first author:Hultborn H
Role of the AP-1 transcription factor c-Jun in developing, adult and injured brain.	/pubmed/16716487	Raivich G, Behrens A.	Prog Neurobiol. 2006 Apr;78(6):347-63. Epub 2006 May 22. Review.	Prog Neurobiol. 2006	PubMed	citation	PMID:16716487	pubmed	16716487	create date:2006/05/24 | first author:Raivich G
Inhibitory circuits in the thalamus and hippocampus--an appraisal after 40 years.	/pubmed/16716486	Andersen P.	Prog Neurobiol. 2006 Feb-Apr;78(3-5):264-71. Epub 2006 May 23.	Prog Neurobiol. 2006	PubMed	citation	PMID:16716486	pubmed	16716486	create date:2006/05/24 | first author:Andersen P
P2X7 receptors in the nervous system.	/pubmed/16697102	Sperlágh B, Vizi ES, Wirkner K, Illes P.	Prog Neurobiol. 2006 Apr;78(6):327-46. Epub 2006 May 11. Review.	Prog Neurobiol. 2006	PubMed	citation	PMID:16697102	pubmed	16697102	create date:2006/05/16 | first author:Sperlágh B
Amyloid beta and neuromelanin--toxic or protective molecules? The cellular context makes the difference.	/pubmed/16682109	Rao KS, Hegde ML, Anitha S, Musicco M, Zucca FA, Turro NJ, Zecca L.	Prog Neurobiol. 2006 Apr;78(6):364-73. Epub 2006 May 8. Review.	Prog Neurobiol. 2006	PubMed	citation	PMID:16682109	pubmed	16682109	create date:2006/05/10 | first author:Rao KS
Reflections on the interaction of the mind and brain.	/pubmed/16675090	Libet B.	Prog Neurobiol. 2006 Feb-Apr;78(3-5):322-6. Epub 2006 May 3. Review.	Prog Neurobiol. 2006	PubMed	citation	PMID:16675090	pubmed	16675090	create date:2006/05/06 | first author:Libet B
John Eccles' studies of spinal cord presynaptic inhibition.	/pubmed/16650518	Willis WD.	Prog Neurobiol. 2006 Feb-Apr;78(3-5):189-214. Epub 2006 May 2.	Prog Neurobiol. 2006	PubMed	citation	PMID:16650518	pubmed	16650518	create date:2006/05/03 | first author:Willis WD
John Eccles' pioneering role in understanding central synaptic transmission.	/pubmed/16647800	Burke RE.	Prog Neurobiol. 2006 Feb-Apr;78(3-5):173-88. Epub 2006 May 2.	Prog Neurobiol. 2006	PubMed	citation	PMID:16647800	pubmed	16647800	create date:2006/05/02 | first author:Burke RE
Eccles' perspective of the forebrain, its role in skilled movements, and the mind-brain problem.	/pubmed/16647799	Wiesendanger M.	Prog Neurobiol. 2006 Feb-Apr;78(3-5):304-21. Epub 2006 May 2.	Prog Neurobiol. 2006	PubMed	citation	PMID:16647799	pubmed	16647799	create date:2006/05/02 | first author:Wiesendanger M
Plasticity from muscle to brain.	/pubmed/16647181	Wolpaw JR, Carp JS.	Prog Neurobiol. 2006 Feb-Apr;78(3-5):233-63. Epub 2006 May 2.	Prog Neurobiol. 2006	PubMed	citation	PMID:16647181	pubmed	16647181	create date:2006/05/02 | first author:Wolpaw JR
Neurotransmitter inactivation is important for the origin of nerve system in animal early evolution: a suggestion from genomic comparison.	/pubmed/16647180	Wu Q, Gu X, Wang Y, Li N, Liu X, Wu C, Yu L, Gu X.	Prog Neurobiol. 2006 Apr;78(6):390-5. Epub 2006 May 2. Review.	Prog Neurobiol. 2006	PubMed	citation	PMID:16647180	pubmed	16647180	create date:2006/05/02 | first author:Wu Q
The academic lineage of Sir John Carew Eccles (1903-1997).	/pubmed/16632168	Stuart DG, Pierce PA.	Prog Neurobiol. 2006 Feb-Apr;78(3-5):136-55. Epub 2006 Apr 24.	Prog Neurobiol. 2006	PubMed	citation	PMID:16632168	pubmed	16632168	create date:2006/04/25 | first author:Stuart DG
Experimental strategies to promote spinal cord regeneration--an integrative perspective.	/pubmed/16487649	Schwab JM, Brechtel K, Mueller CA, Failli V, Kaps HP, Tuli SK, Schluesener HJ.	Prog Neurobiol. 2006 Feb;78(2):91-116. Epub 2006 Feb 17. Review.	Prog Neurobiol. 2006	PubMed	citation	PMID:16487649	pubmed	16487649	create date:2006/02/21 | first author:Schwab JM
RACK1 has the nerve to act: structure meets function in the nervous system.	/pubmed/16457939	Sklan EH, Podoly E, Soreq H.	Prog Neurobiol. 2006 Feb;78(2):117-34. Epub 2006 Feb 2. Review.	Prog Neurobiol. 2006	PubMed	citation	PMID:16457939	pubmed	16457939	create date:2006/02/07 | first author:Sklan EH
The common organization of the amygdaloid complex in tetrapods: new concepts based on developmental, hodological and neurochemical data in anuran amphibians.	/pubmed/16457938	Moreno N, González A.	Prog Neurobiol. 2006 Feb;78(2):61-90. Epub 2006 Feb 2. Review.	Prog Neurobiol. 2006	PubMed	citation	PMID:16457938	pubmed	16457938	create date:2006/02/07 | first author:Moreno N
Induction and expression mechanisms of postsynaptic NMDA receptor-independent homosynaptic long-term depression.	/pubmed/16423442	Anwyl R.	Prog Neurobiol. 2006 Jan;78(1):17-37. Epub 2006 Jan 19. Review.	Prog Neurobiol. 2006	PubMed	citation	PMID:16423442	pubmed	16423442	create date:2006/01/21 | first author:Anwyl R
Developmental origin and fate of meso-diencephalic dopamine neurons.	/pubmed/16414173	Smits SM, Burbach JP, Smidt MP.	Prog Neurobiol. 2006 Jan;78(1):1-16. Epub 2006 Jan 18. Review.	Prog Neurobiol. 2006	PubMed	citation	PMID:16414173	pubmed	16414173	create date:2006/01/18 | first author:Smits SM
The lower limb flexion reflex in humans.	/pubmed/16386347	Sandrini G, Serrao M, Rossi P, Romaniello A, Cruccu G, Willer JC.	Prog Neurobiol. 2005 Dec;77(6):353-95. Epub 2005 Dec 28. Review.	Prog Neurobiol. 2005	PubMed	citation	PMID:16386347	pubmed	16386347	create date:2006/01/03 | first author:Sandrini G
The simple perfection of quantum correlation in human vision.	/pubmed/16377059	Bouman MA.	Prog Neurobiol. 2006 Jan;78(1):38-60. Epub 2005 Dec 27. Review.	Prog Neurobiol. 2006	PubMed	citation	PMID:16377059	pubmed	16377059	create date:2005/12/27 | first author:Bouman MA
New insights on brain stem death: from bedside to bench.	/pubmed/16376477	Chan JY, Chang AY, Chan SH.	Prog Neurobiol. 2005 Dec;77(6):396-425. Epub 2005 Dec 22. Review.	Prog Neurobiol. 2005	PubMed	citation	PMID:16376477	pubmed	16376477	create date:2005/12/27 | first author:Chan JY
Fos, nociception and the dorsal horn.	/pubmed/16356622	Coggeshall RE.	Prog Neurobiol. 2005 Dec;77(5):299-352. Epub 2005 Dec 13. Review.	Prog Neurobiol. 2005	PubMed	citation	PMID:16356622	pubmed	16356622	create date:2005/12/17 | first author:Coggeshall RE
Strange feelings: do amygdala abnormalities dysregulate the emotional brain in schizophrenia?	/pubmed/16352388	Aleman A, Kahn RS.	Prog Neurobiol. 2005 Dec;77(5):283-98. Epub 2005 Dec 13. Review.	Prog Neurobiol. 2005	PubMed	citation	PMID:16352388	pubmed	16352388	create date:2005/12/15 | first author:Aleman A
From brainstem to cortex: computational models of saccade generation circuitry.	/pubmed/16343730	Girard B, Berthoz A.	Prog Neurobiol. 2005 Nov;77(4):215-51. Review.	Prog Neurobiol. 2005	PubMed	citation	PMID:16343730	pubmed	16343730	create date:2005/12/14 | first author:Girard B
N-methyl-D-aspartate (NMDA) and the regulation of mitogen-activated protein kinase (MAPK) signaling pathways: a revolving neurochemical axis for therapeutic intervention?	/pubmed/16343729	Haddad JJ.	Prog Neurobiol. 2005 Nov;77(4):252-82. Review.	Prog Neurobiol. 2005	PubMed	citation	PMID:16343729	pubmed	16343729	create date:2005/12/14 | first author:Haddad JJ
Cellular and molecular mechanisms of epilepsy in the human brain.	/pubmed/16307840	Avoli M, Louvel J, Pumain R, Köhling R.	Prog Neurobiol. 2005 Oct;77(3):166-200. Review.	Prog Neurobiol. 2005	PubMed	citation	PMID:16307840	pubmed	16307840	create date:2005/11/26 | first author:Avoli M
The restless legs syndrome.	/pubmed/16300874	Barrière G, Cazalets JR, Bioulac B, Tison F, Ghorayeb I.	Prog Neurobiol. 2005 Oct;77(3):139-65. Epub 2005 Nov 21. Review.	Prog Neurobiol. 2005	PubMed	citation	PMID:16300874	pubmed	16300874	create date:2005/11/23 | first author:Barrière G
The p75 neurotrophin receptor in human development and disease.	/pubmed/16297524	Schor NF.	Prog Neurobiol. 2005 Oct;77(3):201-14. Epub 2005 Nov 16. Review.	Prog Neurobiol. 2005	PubMed	citation	PMID:16297524	pubmed	16297524	create date:2005/11/22 | first author:Schor NF
Nonlinear multivariate analysis of neurophysiological signals.	/pubmed/16289760	Pereda E, Quiroga RQ, Bhattacharya J.	Prog Neurobiol. 2005 Sep-Oct;77(1-2):1-37. Epub 2005 Nov 14. Review.	Prog Neurobiol. 2005	PubMed	citation	PMID:16289760	pubmed	16289760	create date:2005/11/18 | first author:Pereda E
Spontaneous patterned retinal activity and the refinement of retinal projections.	/pubmed/16280194	Torborg CL, Feller MB.	Prog Neurobiol. 2005 Jul;76(4):213-35. Epub 2005 Nov 8. Review.	Prog Neurobiol. 2005	PubMed	citation	PMID:16280194	pubmed	16280194	create date:2005/11/11 | first author:Torborg CL
Macrocephaly and the control of brain growth in autistic disorders.	/pubmed/16280193	McCaffery P, Deutsch CK.	Prog Neurobiol. 2005 Sep-Oct;77(1-2):38-56. Epub 2005 Nov 8. Review.	Prog Neurobiol. 2005	PubMed	citation	PMID:16280193	pubmed	16280193	create date:2005/11/11 | first author:McCaffery P
Searching for hypothetical proteins: theory and practice based upon original data and literature.	/pubmed/16271823	Lubec G, Afjehi-Sadat L, Yang JW, John JP.	Prog Neurobiol. 2005 Sep-Oct;77(1-2):90-127. Epub 2005 Nov 4. Review.	Prog Neurobiol. 2005	PubMed	citation	PMID:16271823	pubmed	16271823	create date:2005/11/08 | first author:Lubec G
Regeneration of descending axon tracts after spinal cord injury.	/pubmed/16271433	Deumens R, Koopmans GC, Joosten EA.	Prog Neurobiol. 2005 Sep-Oct;77(1-2):57-89. Epub 2005 Nov 3. Review.	Prog Neurobiol. 2005	PubMed	citation	PMID:16271433	pubmed	16271433	create date:2005/11/08 | first author:Deumens R
Thirty years of olfactory learning and memory research in Drosophila melanogaster.	/pubmed/16266778	McGuire SE, Deshazer M, Davis RL.	Prog Neurobiol. 2005 Aug;76(5):328-47. Epub 2005 Nov 2. Review. Erratum in: Prog Neurobiol. 2006 Aug;79(5-6):341-2.	Prog Neurobiol. 2005	PubMed	citation	PMID:16266778	pubmed	16266778	create date:2005/11/04 | first author:McGuire SE
Title	URL	Description	Details	ShortDetails	Resource	Type	Identifiers	Db	EntrezUID	Properties
Intrinsic membrane properties of vertebrate vestibular neurons: function, development and plasticity.	/pubmed/16263204	Straka H, Vibert N, Vidal PP, Moore LE, Dutia MB.	Prog Neurobiol. 2005 Aug;76(6):349-92. Epub 2005 Nov 2. Review.	Prog Neurobiol. 2005	PubMed	citation	PMID:16263204	pubmed	16263204	create date:2005/11/03 | first author:Straka H
Neuronal control of leech behavior.	/pubmed/16260077	Kristan WB Jr, Calabrese RL, Friesen WO.	Prog Neurobiol. 2005 Aug;76(5):279-327. Epub 2005 Nov 2. Review.	Prog Neurobiol. 2005	PubMed	citation	PMID:16260077	pubmed	16260077	create date:2005/11/02 | first author:Kristan WB Jr
Attention, short-term memory, and action selection: a unifying theory.	/pubmed/16257103	Deco G, Rolls ET.	Prog Neurobiol. 2005 Jul;76(4):236-56. Epub 2005 Oct 27. Review.	Prog Neurobiol. 2005	PubMed	citation	PMID:16257103	pubmed	16257103	create date:2005/11/01 | first author:Deco G
Factors involved in the determination of the neurotransmitter phenotype of developing neurons of the CNS: applications in cell replacement treatment for Parkinson's disease.	/pubmed/16256257	Riaz SS, Bradford HF.	Prog Neurobiol. 2005 Jul;76(4):257-78. Epub 2005 Oct 26. Review.	Prog Neurobiol. 2005	PubMed	citation	PMID:16256257	pubmed	16256257	create date:2005/11/01 | first author:Riaz SS
The functional role of the subthalamic nucleus in cognitive and limbic circuits.	/pubmed/16249050	Temel Y, Blokland A, Steinbusch HW, Visser-Vandewalle V.	Prog Neurobiol. 2005 Aug;76(6):393-413. Epub 2005 Oct 24. Review.	Prog Neurobiol. 2005	PubMed	citation	PMID:16249050	pubmed	16249050	create date:2005/10/27 | first author:Temel Y
The role of Nurr1 in the development of dopaminergic neurons and Parkinson's disease.	/pubmed/16243425	Jankovic J, Chen S, Le WD.	Prog Neurobiol. 2005 Sep-Oct;77(1-2):128-38. Epub 2005 Oct 21. Review.	Prog Neurobiol. 2005	PubMed	citation	PMID:16243425	pubmed	16243425	create date:2005/10/26 | first author:Jankovic J
Developmental regulation of cognitive abilities: modified composition of a molecular switch turns on associative learning.	/pubmed/16181726	Dumas TC.	Prog Neurobiol. 2005 Jun;76(3):189-211. Review.	Prog Neurobiol. 2005	PubMed	citation	PMID:16181726	pubmed	16181726	create date:2005/09/27 | first author:Dumas TC
Functional Genomics meets neurodegenerative disorders. Part II: application and data integration.	/pubmed/16169146	Hoerndli F, David DC, Götz J.	Prog Neurobiol. 2005 Jun;76(3):169-88. Review.	Prog Neurobiol. 2005	PubMed	citation	PMID:16169146	pubmed	16169146	create date:2005/09/20 | first author:Hoerndli F
Functional Genomics meets neurodegenerative disorders Part I: transcriptomic and proteomic technology.	/pubmed/16168556	David DC, Hoerndli F, Götz J.	Prog Neurobiol. 2005 Jun;76(3):153-68. Review.	Prog Neurobiol. 2005	PubMed	citation	PMID:16168556	pubmed	16168556	create date:2005/09/20 | first author:David DC
The physiology and pathophysiology of nitric oxide in the brain.	/pubmed/16115721	Guix FX, Uribesalgo I, Coma M, Muñoz FJ.	Prog Neurobiol. 2005 Jun;76(2):126-52. Review.	Prog Neurobiol. 2005	PubMed	citation	PMID:16115721	pubmed	16115721	create date:2005/08/24 | first author:Guix FX
BDNF function in adult synaptic plasticity: the synaptic consolidation hypothesis.	/pubmed/16099088	Bramham CR, Messaoudi E.	Prog Neurobiol. 2005 Jun;76(2):99-125. Review.	Prog Neurobiol. 2005	PubMed	citation	PMID:16099088	pubmed	16099088	create date:2005/08/16 | first author:Bramham CR
Microglia and inflammation-mediated neurodegeneration: multiple triggers with a common mechanism.	/pubmed/16081203	Block ML, Hong JS.	Prog Neurobiol. 2005 Jun;76(2):77-98. Review.	Prog Neurobiol. 2005	PubMed	citation	PMID:16081203	pubmed	16081203	create date:2005/08/06 | first author:Block ML
Central control of penile erection: role of the paraventricular nucleus of the hypothalamus.	/pubmed/16043278	Argiolas A, Melis MR.	Prog Neurobiol. 2005 May;76(1):1-21. Review.	Prog Neurobiol. 2005	PubMed	citation	PMID:16043278	pubmed	16043278	create date:2005/07/27 | first author:Argiolas A
Role of drug efflux transporters in the brain for drug disposition and treatment of brain diseases.	/pubmed/16011870	Löscher W, Potschka H.	Prog Neurobiol. 2005 May;76(1):22-76. Review.	Prog Neurobiol. 2005	PubMed	citation	PMID:16011870	pubmed	16011870	create date:2005/07/14 | first author:Löscher W
Mechanisms of neurotransmitter release by amphetamines: a review.	/pubmed/15955613	Sulzer D, Sonders MS, Poulsen NW, Galli A.	Prog Neurobiol. 2005 Apr;75(6):406-33. Review.	Prog Neurobiol. 2005	PubMed	citation	PMID:15955613	pubmed	15955613	create date:2005/06/16 | first author:Sulzer D
The effects of vestibular lesions on hippocampal function in rats.	/pubmed/15936135	Smith PF, Horii A, Russell N, Bilkey DK, Zheng Y, Liu P, Kerr DS, Darlington CL.	Prog Neurobiol. 2005 Apr;75(6):391-405. Review.	Prog Neurobiol. 2005	PubMed	citation	PMID:15936135	pubmed	15936135	create date:2005/06/07 | first author:Smith PF
Brain, aging and neurodegeneration: role of zinc ion availability.	/pubmed/15927345	Mocchegiani E, Bertoni-Freddari C, Marcellini F, Malavolta M.	Prog Neurobiol. 2005 Apr;75(6):367-90. Review.	Prog Neurobiol. 2005	PubMed	citation	PMID:15927345	pubmed	15927345	create date:2005/06/02 | first author:Mocchegiani E
Inflammation in areas of remote changes following focal brain lesion.	/pubmed/15925027	Block F, Dihné M, Loos M.	Prog Neurobiol. 2005 Apr;75(5):342-65. Review.	Prog Neurobiol. 2005	PubMed	citation	PMID:15925027	pubmed	15925027	create date:2005/06/01 | first author:Block F
Adult neurogenesis and repair of the adult CNS with neural progenitors, precursors, and stem cells.	/pubmed/15913880	Emsley JG, Mitchell BD, Kempermann G, Macklis JD.	Prog Neurobiol. 2005 Apr;75(5):321-41. Review.	Prog Neurobiol. 2005	PubMed	citation	PMID:15913880	pubmed	15913880	create date:2005/05/26 | first author:Emsley JG
Neural plasticity and bilateral movements: A rehabilitation approach for chronic stroke.	/pubmed/15885874	Cauraugh JH, Summers JJ.	Prog Neurobiol. 2005 Apr;75(5):309-20. Review.	Prog Neurobiol. 2005	PubMed	citation	PMID:15885874	pubmed	15885874	create date:2005/05/12 | first author:Cauraugh JH
The taste cell-related diffuse chemosensory system.	/pubmed/15882778	Sbarbati A, Osculati F.	Prog Neurobiol. 2005 Mar;75(4):295-307. Review.	Prog Neurobiol. 2005	PubMed	citation	PMID:15882778	pubmed	15882778	create date:2005/05/11 | first author:Sbarbati A
Role of retinoid signalling in the adult brain.	/pubmed/15882777	Lane MA, Bailey SJ.	Prog Neurobiol. 2005 Mar;75(4):275-93. Review.	Prog Neurobiol. 2005	PubMed	citation	PMID:15882777	pubmed	15882777	create date:2005/05/11 | first author:Lane MA
The role of acetaldehyde in the neurobehavioral effects of ethanol: a comprehensive review of animal studies.	/pubmed/15882776	Quertemont E, Tambour S, Tirelli E.	Prog Neurobiol. 2005 Mar;75(4):247-74. Epub 2005 Apr 26. Review.	Prog Neurobiol. 2005	PubMed	citation	PMID:15882776	pubmed	15882776	create date:2005/05/11 | first author:Quertemont E
Oxidative stress in the brain: novel cellular targets that govern survival during neurodegenerative disease.	/pubmed/15882775	Chong ZZ, Li F, Maiese K.	Prog Neurobiol. 2005 Feb;75(3):207-46. Epub 2005 Apr 26. Review.	Prog Neurobiol. 2005	PubMed	citation	PMID:15882775	pubmed	15882775	create date:2005/05/11 | first author:Chong ZZ
Molecular mechanisms of dendritic spine development and remodeling.	/pubmed/15882774	Ethell IM, Pasquale EB.	Prog Neurobiol. 2005 Feb;75(3):161-205. Epub 2005 Apr 2. Review.	Prog Neurobiol. 2005	PubMed	citation	PMID:15882774	pubmed	15882774	create date:2005/05/11 | first author:Ethell IM
A review of systems and networks of the limbic forebrain/limbic midbrain.	/pubmed/15784304	Morgane PJ, Galler JR, Mokler DJ.	Prog Neurobiol. 2005 Feb;75(2):143-60. Review.	Prog Neurobiol. 2005	PubMed	citation	PMID:15784304	pubmed	15784304	create date:2005/03/24 | first author:Morgane PJ
The reticular nucleus revisited: intrinsic and network properties of a thalamic pacemaker.	/pubmed/15784303	Fuentealba P, Steriade M.	Prog Neurobiol. 2005 Feb;75(2):125-41. Review.	Prog Neurobiol. 2005	PubMed	citation	PMID:15784303	pubmed	15784303	create date:2005/03/24 | first author:Fuentealba P
Neuromelanin in human dopamine neurons: comparison with peripheral melanins and relevance to Parkinson's disease.	/pubmed/15784302	Fedorow H, Tribl F, Halliday G, Gerlach M, Riederer P, Double KL.	Prog Neurobiol. 2005 Feb;75(2):109-24. Review.	Prog Neurobiol. 2005	PubMed	citation	PMID:15784302	pubmed	15784302	create date:2005/03/24 | first author:Fedorow H
Plasticity of synaptic transmission in autonomic ganglia.	/pubmed/15784301	Alkadhi KA, Alzoubi KH, Aleisa AM.	Prog Neurobiol. 2005 Feb;75(2):83-108. Review.	Prog Neurobiol. 2005	PubMed	citation	PMID:15784301	pubmed	15784301	create date:2005/03/24 | first author:Alkadhi KA
GABAergic systems in the vestibular nucleus and their contribution to vestibular compensation.	/pubmed/15713530	Gliddon CM, Darlington CL, Smith PF.	Prog Neurobiol. 2005 Jan;75(1):53-81. Epub 2005 Jan 1. Review.	Prog Neurobiol. 2005	PubMed	citation	PMID:15713530	pubmed	15713530	create date:2005/02/17 | first author:Gliddon CM
Emotion and cortical-subcortical function: conceptual developments.	/pubmed/15713529	Bennett MR, Hacker PM.	Prog Neurobiol. 2005 Jan;75(1):29-52. Review.	Prog Neurobiol. 2005	PubMed	citation	PMID:15713529	pubmed	15713529	create date:2005/02/17 | first author:Bennett MR
Antiepileptic popular ketogenic diet: emerging twists in an ancient story.	/pubmed/15713528	Vamecq J, Vallée L, Lesage F, Gressens P, Stables JP.	Prog Neurobiol. 2005 Jan;75(1):1-28. Epub 2005 Jan 27. Review.	Prog Neurobiol. 2005	PubMed	citation	PMID:15713528	pubmed	15713528	create date:2005/02/17 | first author:Vamecq J
Neuronal nicotinic receptors: from structure to pathology.	/pubmed/15649582	Gotti C, Clementi F.	Prog Neurobiol. 2004 Dec;74(6):363-96. Review.	Prog Neurobiol. 2004	PubMed	citation	PMID:15649582	pubmed	15649582	create date:2005/01/15 | first author:Gotti C
A computational perspective on migraine aura.	/pubmed/15649581	Dahlem MA, Chronicle EP.	Prog Neurobiol. 2004 Dec;74(6):351-61. Review.	Prog Neurobiol. 2004	PubMed	citation	PMID:15649581	pubmed	15649581	create date:2005/01/15 | first author:Dahlem MA
Structure and function of amyloid in Alzheimer's disease.	/pubmed/15649580	Morgan C, Colombres M, Nuñez MT, Inestrosa NC.	Prog Neurobiol. 2004 Dec;74(6):323-49. Review.	Prog Neurobiol. 2004	PubMed	citation	PMID:15649580	pubmed	15649580	create date:2005/01/15 | first author:Morgan C
Mesolimbic dopaminergic pathways in fear conditioning.	/pubmed/15582224	Pezze MA, Feldon J.	Prog Neurobiol. 2004 Dec;74(5):301-20. Review.	Prog Neurobiol. 2004	PubMed	citation	PMID:15582224	pubmed	15582224	create date:2004/12/08 | first author:Pezze MA
Metabotropic glutamate receptors and striatal synaptic plasticity: implications for neurological diseases.	/pubmed/15582223	Gubellini P, Pisani A, Centonze D, Bernardi G, Calabresi P.	Prog Neurobiol. 2004 Dec;74(5):271-300. Review.	Prog Neurobiol. 2004	PubMed	citation	PMID:15582223	pubmed	15582223	create date:2004/12/08 | first author:Gubellini P
Protein quality control in Alzheimer's disease by the ubiquitin proteasome system.	/pubmed/15582222	de Vrij FM, Fischer DF, van Leeuwen FW, Hol EM.	Prog Neurobiol. 2004 Dec;74(5):249-70. Review.	Prog Neurobiol. 2004	PubMed	citation	PMID:15582222	pubmed	15582222	create date:2004/12/08 | first author:de Vrij FM
Dynamics of sensory thalamocortical synaptic networks during information processing states.	/pubmed/15556288	Castro-Alamancos MA.	Prog Neurobiol. 2004 Nov;74(4):213-47. Review.	Prog Neurobiol. 2004	PubMed	citation	PMID:15556288	pubmed	15556288	create date:2004/11/24 | first author:Castro-Alamancos MA
A gene for neuronal plasticity in the mammalian brain: Zif268/Egr-1/NGFI-A/Krox-24/TIS8/ZENK?	/pubmed/15556287	Knapska E, Kaczmarek L.	Prog Neurobiol. 2004 Nov;74(4):183-211. Review.	Prog Neurobiol. 2004	PubMed	citation	PMID:15556287	pubmed	15556287	create date:2004/11/24 | first author:Knapska E
Norepinephrine and acetylcholine mediation of the components of reflexive attention: implications for attention deficit disorders.	/pubmed/15556286	Beane M, Marrocco RT.	Prog Neurobiol. 2004 Oct;74(3):167-81. Review.	Prog Neurobiol. 2004	PubMed	citation	PMID:15556286	pubmed	15556286	create date:2004/11/24 | first author:Beane M
The supramammillary area: its organization, functions and relationship to the hippocampus.	/pubmed/15556285	Pan WX, McNaughton N.	Prog Neurobiol. 2004 Oct;74(3):127-66. Review.	Prog Neurobiol. 2004	PubMed	citation	PMID:15556285	pubmed	15556285	create date:2004/11/24 | first author:Pan WX
On dendrites in Down syndrome and DS murine models: a spiny way to learn.	/pubmed/15518956	Benavides-Piccione R, Ballesteros-Yáñez I, de Lagrán MM, Elston G, Estivill X, Fillat C, Defelipe J, Dierssen M.	Prog Neurobiol. 2004 Oct;74(2):111-26. Review.	Prog Neurobiol. 2004	PubMed	citation	PMID:15518956	pubmed	15518956	create date:2004/11/03 | first author:Benavides-Piccione R
The rhinal cortices: a wall of inhibition between the neocortex and the hippocampus.	/pubmed/15518955	de Curtis M, Paré D.	Prog Neurobiol. 2004 Oct;74(2):101-10. Review.	Prog Neurobiol. 2004	PubMed	citation	PMID:15518955	pubmed	15518955	create date:2004/11/03 | first author:de Curtis M
Roles of the mammalian subventricular zone in cell replacement after brain injury.	/pubmed/15518954	Romanko MJ, Rola R, Fike JR, Szele FG, Dizon ML, Felling RJ, Brazel CY, Levison SW.	Prog Neurobiol. 2004 Oct;74(2):77-99. Review.	Prog Neurobiol. 2004	PubMed	citation	PMID:15518954	pubmed	15518954	create date:2004/11/03 | first author:Romanko MJ
Let there be more" light: enhancement of light actions on the circadian system through non-photic pathways."	/pubmed/15381317	Yannielli P, Harrington ME.	Prog Neurobiol. 2004 Sep;74(1):59-76. Review.	Prog Neurobiol. 2004	PubMed	citation	PMID:15381317	pubmed	15381317	create date:2004/09/24 | first author:Yannielli P
The principal features and mechanisms of dopamine modulation in the prefrontal cortex.	/pubmed/15381316	Seamans JK, Yang CR.	Prog Neurobiol. 2004 Sep;74(1):1-58. Review. Erratum in: Prog Neurobiol. 2004 Dec;74(5):321.	Prog Neurobiol. 2004	PubMed	citation	PMID:15381316	pubmed	15381316	create date:2004/09/24 | first author:Seamans JK
Energy metabolism in mammalian brain during development.	/pubmed/15313334	Erecinska M, Cherian S, Silver IA.	Prog Neurobiol. 2004 Aug;73(6):397-445. Review.	Prog Neurobiol. 2004	PubMed	citation	PMID:15313334	pubmed	15313334	create date:2004/08/18 | first author:Erecinska M
Adenosine and sleep-wake regulation.	/pubmed/15313333	Basheer R, Strecker RE, Thakkar MM, McCarley RW.	Prog Neurobiol. 2004 Aug;73(6):379-96. Review.	Prog Neurobiol. 2004	PubMed	citation	PMID:15313333	pubmed	15313333	create date:2004/08/18 | first author:Basheer R
Mitogen-activated protein kinases and the evolution of Alzheimer's: a revolutionary neurogenetic axis for therapeutic intervention?	/pubmed/15312913	Haddad JJ.	Prog Neurobiol. 2004 Aug;73(5):359-77. Review.	Prog Neurobiol. 2004	PubMed	citation	PMID:15312913	pubmed	15312913	create date:2004/08/18 | first author:Haddad JJ
Title	URL	Description	Details	ShortDetails	Resource	Type	Identifiers	Db	EntrezUID	Properties
Ubiquitin-proteasome-mediated local protein degradation and synaptic plasticity.	/pubmed/15312912	Hegde AN.	Prog Neurobiol. 2004 Aug;73(5):311-57. Review.	Prog Neurobiol. 2004	PubMed	citation	PMID:15312912	pubmed	15312912	create date:2004/08/18 | first author:Hegde AN
Basic organization principles of the VOR: lessons from frogs.	/pubmed/15261395	Straka H, Dieringer N.	Prog Neurobiol. 2004 Jul;73(4):259-309. Review.	Prog Neurobiol. 2004	PubMed	citation	PMID:15261395	pubmed	15261395	create date:2004/07/21 | first author:Straka H
Rings, chains and ladders: ubiquitin goes to work in the neuron.	/pubmed/15261394	Johnston JA, Madura K.	Prog Neurobiol. 2004 Jul;73(4):227-57. Review.	Prog Neurobiol. 2004	PubMed	citation	PMID:15261394	pubmed	15261394	create date:2004/07/21 | first author:Johnston JA
Has dopamine a physiological role in the control of sexual behavior? A critical review of the evidence.	/pubmed/15236835	Paredes RG, Agmo A.	Prog Neurobiol. 2004 Jun;73(3):179-226. Review.	Prog Neurobiol. 2004	PubMed	citation	PMID:15236835	pubmed	15236835	create date:2004/07/09 | first author:Paredes RG
Genes, proteins, and neurotoxins involved in Parkinson's disease.	/pubmed/15236834	von Bohlen und Halbach O, Schober A, Krieglstein K.	Prog Neurobiol. 2004 Jun;73(3):151-77. Review.	Prog Neurobiol. 2004	PubMed	citation	PMID:15236834	pubmed	15236834	create date:2004/07/09 | first author:von Bohlen und Halbach O
Characterization of receptors for glutamate and GABA in retinal neurons.	/pubmed/15201037	Yang XL.	Prog Neurobiol. 2004 Jun;73(2):127-50. Review.	Prog Neurobiol. 2004	PubMed	citation	PMID:15201037	pubmed	15201037	create date:2004/06/18 | first author:Yang XL
Restoring walking after spinal cord injury.	/pubmed/15201036	Fouad K, Pearson K.	Prog Neurobiol. 2004 Jun;73(2):107-26. Review.	Prog Neurobiol. 2004	PubMed	citation	PMID:15201036	pubmed	15201036	create date:2004/06/18 | first author:Fouad K
Bidirectional influences between neurons and glial cells in the developing olfactory system.	/pubmed/15201035	Tolbert LP, Oland LA, Tucker ES, Gibson NJ, Higgins MR, Lipscomb BW.	Prog Neurobiol. 2004 Jun;73(2):73-105. Review.	Prog Neurobiol. 2004	PubMed	citation	PMID:15201035	pubmed	15201035	create date:2004/06/18 | first author:Tolbert LP
Motor rehabilitation and brain plasticity after hemiparetic stroke.	/pubmed/15193779	Schaechter JD.	Prog Neurobiol. 2004 May;73(1):61-72. Review.	Prog Neurobiol. 2004	PubMed	citation	PMID:15193779	pubmed	15193779	create date:2004/06/15 | first author:Schaechter JD
Kindling and status epilepticus models of epilepsy: rewiring the brain.	/pubmed/15193778	Morimoto K, Fahnestock M, Racine RJ.	Prog Neurobiol. 2004 May;73(1):1-60. Review.	Prog Neurobiol. 2004	PubMed	citation	PMID:15193778	pubmed	15193778	create date:2004/06/15 | first author:Morimoto K
Novel tracing paradigms--genetically engineered herpesviruses as tools for mapping functional circuits within the CNS: present status and future prospects.	/pubmed/15177785	Boldogköi Z, Sík A, Dénes A, Reichart A, Toldi J, Gerendai I, Kovács KJ, Palkovits M.	Prog Neurobiol. 2004 Apr;72(6):417-45. Review.	Prog Neurobiol. 2004	PubMed	citation	PMID:15177785	pubmed	15177785	create date:2004/06/05 | first author:Boldogköi Z
Regulation of neuromodulator receptor efficacy--implications for whole-neuron and synaptic plasticity.	/pubmed/15177784	Scheler G.	Prog Neurobiol. 2004 Apr;72(6):399-415. Review.	Prog Neurobiol. 2004	PubMed	citation	PMID:15177784	pubmed	15177784	create date:2004/06/05 | first author:Scheler G
Reparative mechanisms in the cerebellar cortex.	/pubmed/15177783	Carulli D, Buffo A, Strata P.	Prog Neurobiol. 2004 Apr;72(6):373-98. Review.	Prog Neurobiol. 2004	PubMed	citation	PMID:15177783	pubmed	15177783	create date:2004/06/05 | first author:Carulli D
The functional neuroanatomy of the human orbitofrontal cortex: evidence from neuroimaging and neuropsychology.	/pubmed/15157726	Kringelbach ML, Rolls ET.	Prog Neurobiol. 2004 Apr;72(5):341-72. Review.	Prog Neurobiol. 2004	PubMed	citation	PMID:15157726	pubmed	15157726	create date:2004/05/26 | first author:Kringelbach ML
Cellular and genetic regulation of the development of the cerebellar system.	/pubmed/15157725	Sotelo C.	Prog Neurobiol. 2004 Apr;72(5):295-339. Review.	Prog Neurobiol. 2004	PubMed	citation	PMID:15157725	pubmed	15157725	create date:2004/05/26 | first author:Sotelo C
The brain angiotensin system and extracellular matrix molecules in neural plasticity, learning, and memory.	/pubmed/15142685	Wright JW, Harding JW.	Prog Neurobiol. 2004 Mar;72(4):263-93. Review.	Prog Neurobiol. 2004	PubMed	citation	PMID:15142685	pubmed	15142685	create date:2004/05/15 | first author:Wright JW
Cerebral perturbations provoked by prolonged exercise.	/pubmed/15142684	Nybo L, Secher NH.	Prog Neurobiol. 2004 Mar;72(4):223-61. Review.	Prog Neurobiol. 2004	PubMed	citation	PMID:15142684	pubmed	15142684	create date:2004/05/15 | first author:Nybo L
Pathophysiology of obsessive-compulsive disorder: a necessary link between phenomenology, neuropsychology, imagery and physiology.	/pubmed/15130710	Aouizerate B, Guehl D, Cuny E, Rougier A, Bioulac B, Tignol J, Burbaud P.	Prog Neurobiol. 2004 Feb;72(3):195-221. Review.	Prog Neurobiol. 2004	PubMed	citation	PMID:15130710	pubmed	15130710	create date:2004/05/08 | first author:Aouizerate B
Signal transduction cascades underlying de novo protein synthesis required for neuronal morphogenesis in differentiating neurons.	/pubmed/15130709	Tojima T, Ito E.	Prog Neurobiol. 2004 Feb;72(3):183-93. Review.	Prog Neurobiol. 2004	PubMed	citation	PMID:15130709	pubmed	15130709	create date:2004/05/08 | first author:Tojima T
Recovery from brain injury in animals: relative efficacy of environmental enrichment, physical exercise or formal training (1990-2002).	/pubmed/15130708	Will B, Galani R, Kelche C, Rosenzweig MR.	Prog Neurobiol. 2004 Feb;72(3):167-82. Review.	Prog Neurobiol. 2004	PubMed	citation	PMID:15130708	pubmed	15130708	create date:2004/05/08 | first author:Will B
Intrinsic primary afferent neurons and nerve circuits within the intestine.	/pubmed/15063530	Furness JB, Jones C, Nurgali K, Clerc N.	Prog Neurobiol. 2004 Feb;72(2):143-64. Review.	Prog Neurobiol. 2004	PubMed	citation	PMID:15063530	pubmed	15063530	create date:2004/04/06 | first author:Furness JB
Single neurons as experimental systems in molecular biology.	/pubmed/15063529	Hinkle D, Glanzer J, Sarabi A, Pajunen T, Zielinski J, Belt B, Miyashiro K, McIntosh T, Eberwine J.	Prog Neurobiol. 2004 Feb;72(2):129-42. Review.	Prog Neurobiol. 2004	PubMed	citation	PMID:15063529	pubmed	15063529	create date:2004/04/06 | first author:Hinkle D
Astrocyte apoptosis: implications for neuroprotection.	/pubmed/15063528	Takuma K, Baba A, Matsuda T.	Prog Neurobiol. 2004 Feb;72(2):111-27. Review.	Prog Neurobiol. 2004	PubMed	citation	PMID:15063528	pubmed	15063528	create date:2004/04/06 | first author:Takuma K
Magnetic resonance imaging and spectroscopy in assessing 3-nitropropionic acid-induced brain lesions: an animal model of Huntington's disease.	/pubmed/15063527	Lee WT, Chang C.	Prog Neurobiol. 2004 Feb;72(2):87-110. Review.	Prog Neurobiol. 2004	PubMed	citation	PMID:15063527	pubmed	15063527	create date:2004/04/06 | first author:Lee WT
Emergent properties of CNS neuronal networks as targets for pharmacology: application to anticonvulsant drug action.	/pubmed/15019176	Faingold CL.	Prog Neurobiol. 2004 Jan;72(1):55-85. Review.	Prog Neurobiol. 2004	PubMed	citation	PMID:15019176	pubmed	15019176	create date:2004/03/17 | first author:Faingold CL
The characteristics and neuronal substrate of saccadic eye movement plasticity.	/pubmed/15019175	Hopp JJ, Fuchs AF.	Prog Neurobiol. 2004 Jan;72(1):27-53. Review.	Prog Neurobiol. 2004	PubMed	citation	PMID:15019175	pubmed	15019175	create date:2004/03/17 | first author:Hopp JJ
Cell cycle regulation of neuronal apoptosis in development and disease.	/pubmed/15019174	Becker EB, Bonni A.	Prog Neurobiol. 2004 Jan;72(1):1-25. Review.	Prog Neurobiol. 2004	PubMed	citation	PMID:15019174	pubmed	15019174	create date:2004/03/17 | first author:Becker EB
Information processing, dimensionality reduction and reinforcement learning in the basal ganglia.	/pubmed/15013228	Bar-Gad I, Morris G, Bergman H.	Prog Neurobiol. 2003 Dec;71(6):439-73. Review.	Prog Neurobiol. 2003	PubMed	citation	PMID:15013228	pubmed	15013228	create date:2004/03/12 | first author:Bar-Gad I
Regulation of hippocampal synaptic plasticity by cyclic AMP-dependent protein kinases.	/pubmed/15013227	Nguyen PV, Woo NH.	Prog Neurobiol. 2003 Dec;71(6):401-37. Review.	Prog Neurobiol. 2003	PubMed	citation	PMID:15013227	pubmed	15013227	create date:2004/03/12 | first author:Nguyen PV
Neurodegeneration in familial amyloid polyneuropathy: from pathology to molecular signaling.	/pubmed/14757117	Sousa MM, Saraiva MJ.	Prog Neurobiol. 2003 Dec;71(5):385-400. Review.	Prog Neurobiol. 2003	PubMed	citation	PMID:14757117	pubmed	14757117	create date:2004/02/06 | first author:Sousa MM
Functional organisation of central cardiovascular pathways: studies using c-fos gene expression.	/pubmed/14757116	Dampney RA, Horiuchi J.	Prog Neurobiol. 2003 Dec;71(5):359-84. Review.	Prog Neurobiol. 2003	PubMed	citation	PMID:14757116	pubmed	14757116	create date:2004/02/06 | first author:Dampney RA
The GABAergic phenotype of the glutamatergic" granule cells of the dentate gyrus."	/pubmed/14757115	Gutiérrez R.	Prog Neurobiol. 2003 Dec;71(5):337-58. Review.	Prog Neurobiol. 2003	PubMed	citation	PMID:14757115	pubmed	14757115	create date:2004/02/06 | first author:Gutiérrez R
Paying attention to consciousness.	/pubmed/14698766	Taylor JG.	Prog Neurobiol. 2003 Nov;71(4):305-35. Review.	Prog Neurobiol. 2003	PubMed	citation	PMID:14698766	pubmed	14698766	create date:2003/12/31 | first author:Taylor JG
Loading and recycling of synaptic vesicles in the Torpedo electric organ and the vertebrate neuromuscular junction.	/pubmed/14698765	Van der Kloot W.	Prog Neurobiol. 2003 Nov;71(4):269-303. Review.	Prog Neurobiol. 2003	PubMed	citation	PMID:14698765	pubmed	14698765	create date:2003/12/31 | first author:Van der Kloot W
Role of semaphorins in the adult nervous system.	/pubmed/14687984	de Wit J, Verhaagen J.	Prog Neurobiol. 2003 Oct;71(2-3):249-67. Review.	Prog Neurobiol. 2003	PubMed	citation	PMID:14687984	pubmed	14687984	create date:2003/12/23 | first author:de Wit J
Synaptic plasticity and cell cycle activation in neurons are alternative effector pathways: the 'Dr. Jekyll and Mr. Hyde concept' of Alzheimer's disease or the yin and yang of neuroplasticity.	/pubmed/14687983	Arendt T.	Prog Neurobiol. 2003 Oct;71(2-3):83-248. Review.	Prog Neurobiol. 2003	PubMed	citation	PMID:14687983	pubmed	14687983	create date:2003/12/23 | first author:Arendt T
Neurosteroid modulation of GABAA receptors.	/pubmed/14611869	Lambert JJ, Belelli D, Peden DR, Vardy AW, Peters JA.	Prog Neurobiol. 2003 Sep;71(1):67-80. Review.	Prog Neurobiol. 2003	PubMed	citation	PMID:14611869	pubmed	14611869	create date:2003/11/13 | first author:Lambert JJ
Neuroactive steroids influence peripheral myelination: a promising opportunity for preventing or treating age-dependent dysfunctions of peripheral nerves.	/pubmed/14611868	Melcangi RC, Azcoitia I, Ballabio M, Cavarretta I, Gonzalez LC, Leonelli E, Magnaghi V, Veiga S, Garcia-Segura LM.	Prog Neurobiol. 2003 Sep;71(1):57-66. Review.	Prog Neurobiol. 2003	PubMed	citation	PMID:14611868	pubmed	14611868	create date:2003/11/13 | first author:Melcangi RC
Steroids and the reversal of age-associated changes in myelination and remyelination.	/pubmed/14611867	Ibanez C, Shields SA, El-Etr M, Leonelli E, Magnaghi V, Li WW, Sim FJ, Baulieu EE, Melcangi RC, Schumacher M, Franklin RJ.	Prog Neurobiol. 2003 Sep;71(1):49-56. Review.	Prog Neurobiol. 2003	PubMed	citation	PMID:14611867	pubmed	14611867	create date:2003/11/13 | first author:Ibanez C
Individual differences in cognitive aging: implication of pregnenolone sulfate.	/pubmed/14611866	Mayo W, George O, Darbra S, Bouyer JJ, Vallée M, Darnaudéry M, Pallarès M, Lemaire-Mayo V, Le Moal M, Piazza PV, Abrous N.	Prog Neurobiol. 2003 Sep;71(1):43-8. Review.	Prog Neurobiol. 2003	PubMed	citation	PMID:14611866	pubmed	14611866	create date:2003/11/13 | first author:Mayo W
Aromatase: a neuroprotective enzyme.	/pubmed/14611865	Garcia-Segura LM, Veiga S, Sierra A, Melcangi RC, Azcoitia I.	Prog Neurobiol. 2003 Sep;71(1):31-41. Review.	Prog Neurobiol. 2003	PubMed	citation	PMID:14611865	pubmed	14611865	create date:2003/11/13 | first author:Garcia-Segura LM
Steroid hormones and neurosteroids in normal and pathological aging of the nervous system.	/pubmed/14611864	Schumacher M, Weill-Engerer S, Liere P, Robert F, Franklin RJ, Garcia-Segura LM, Lambert JJ, Mayo W, Melcangi RC, Parducz A, Suter U, Carelli C, Baulieu EE, Akwa Y.	Prog Neurobiol. 2003 Sep;71(1):3-29. Review.	Prog Neurobiol. 2003	PubMed	citation	PMID:14611864	pubmed	14611864	create date:2003/11/13 | first author:Schumacher M
Patterned Purkinje cell death in the cerebellum.	/pubmed/14568361	Sarna JR, Hawkes R.	Prog Neurobiol. 2003 Aug;70(6):473-507. Review.	Prog Neurobiol. 2003	PubMed	citation	PMID:14568361	pubmed	14568361	create date:2003/10/22 | first author:Sarna JR
Yin and Yang: complement activation and regulation in Alzheimer's disease.	/pubmed/14568360	Shen Y, Meri S.	Prog Neurobiol. 2003 Aug;70(6):463-72. Review.	Prog Neurobiol. 2003	PubMed	citation	PMID:14568360	pubmed	14568360	create date:2003/10/22 | first author:Shen Y
Insulin-like growth factor-1 and post-ischemic brain injury.	/pubmed/14568359	Guan J, Bennet L, Gluckman PD, Gunn AJ.	Prog Neurobiol. 2003 Aug;70(6):443-62. Review.	Prog Neurobiol. 2003	PubMed	citation	PMID:14568359	pubmed	14568359	create date:2003/10/22 | first author:Guan J
Thinking globally, acting locally: steroid hormone regulation of the dendritic architecture, synaptic connectivity and death of an individual neuron.	/pubmed/14511700	Weeks JC.	Prog Neurobiol. 2003 Aug;70(5):421-42. Review.	Prog Neurobiol. 2003	PubMed	citation	PMID:14511700	pubmed	14511700	create date:2003/09/27 | first author:Weeks JC
Role of the basolateral amygdala in memory consolidation.	/pubmed/14511699	Paré D.	Prog Neurobiol. 2003 Aug;70(5):409-20. Review.	Prog Neurobiol. 2003	PubMed	citation	PMID:14511699	pubmed	14511699	create date:2003/09/27 | first author:Paré D
Kainate receptors and synaptic transmission.	/pubmed/14511698	Huettner JE.	Prog Neurobiol. 2003 Aug;70(5):387-407. Review.	Prog Neurobiol. 2003	PubMed	citation	PMID:14511698	pubmed	14511698	create date:2003/09/27 | first author:Huettner JE
Regulation and critical role of potassium homeostasis in apoptosis.	/pubmed/12963093	Yu SP.	Prog Neurobiol. 2003 Jul;70(4):363-86. Review.	Prog Neurobiol. 2003	PubMed	citation	PMID:12963093	pubmed	12963093	create date:2003/09/10 | first author:Yu SP
Physiological, anatomical and genetic identification of CPG neurons in the developing mammalian spinal cord.	/pubmed/12963092	Kiehn O, Butt SJ.	Prog Neurobiol. 2003 Jul;70(4):347-61. Review.	Prog Neurobiol. 2003	PubMed	citation	PMID:12963092	pubmed	12963092	create date:2003/09/10 | first author:Kiehn O
Title	URL	Description	Details	ShortDetails	Resource	Type	Identifiers	Db	EntrezUID	Properties
Hippocampal modulation of sensorimotor processes.	/pubmed/12963091	Bast T, Feldon J.	Prog Neurobiol. 2003 Jul;70(4):319-45. Review.	Prog Neurobiol. 2003	PubMed	citation	PMID:12963091	pubmed	12963091	create date:2003/09/10 | first author:Bast T
Structure and function of the vomeronasal system: an update.	/pubmed/12951145	Halpern M, Martínez-Marcos A.	Prog Neurobiol. 2003 Jun;70(3):245-318. Review.	Prog Neurobiol. 2003	PubMed	citation	PMID:12951145	pubmed	12951145	create date:2003/09/03 | first author:Halpern M
The neurobiology and control of anxious states.	/pubmed/12927745	Millan MJ.	Prog Neurobiol. 2003 Jun;70(2):83-244. Review.	Prog Neurobiol. 2003	PubMed	citation	PMID:12927745	pubmed	12927745	create date:2003/08/21 | first author:Millan MJ
Neuroimaging studies of priming.	/pubmed/12927334	Henson RN.	Prog Neurobiol. 2003 May;70(1):53-81. Review.	Prog Neurobiol. 2003	PubMed	citation	PMID:12927334	pubmed	12927334	create date:2003/08/21 | first author:Henson RN
Nature versus nurture revisited: an old idea with a new twist.	/pubmed/12927333	Krubitzer L, Kahn DM.	Prog Neurobiol. 2003 May;70(1):33-52. Review.	Prog Neurobiol. 2003	PubMed	citation	PMID:12927333	pubmed	12927333	create date:2003/08/21 | first author:Krubitzer L
Roles of amyloid precursor protein and its fragments in regulating neural activity, plasticity and memory.	/pubmed/12927332	Turner PR, O'Connor K, Tate WP, Abraham WC.	Prog Neurobiol. 2003 May;70(1):1-32. Review.	Prog Neurobiol. 2003	PubMed	citation	PMID:12927332	pubmed	12927332	create date:2003/08/21 | first author:Turner PR
From cells to circuits: development of the zebrafish spinal cord.	/pubmed/12880634	Lewis KE, Eisen JS.	Prog Neurobiol. 2003 Apr;69(6):419-49. Review.	Prog Neurobiol. 2003	PubMed	citation	PMID:12880634	pubmed	12880634	create date:2003/07/26 | first author:Lewis KE
Presence and functional significance of presynaptic ryanodine receptors.	/pubmed/12880633	Bouchard R, Pattarini R, Geiger JD.	Prog Neurobiol. 2003 Apr;69(6):391-418. Review.	Prog Neurobiol. 2003	PubMed	citation	PMID:12880633	pubmed	12880633	create date:2003/07/26 | first author:Bouchard R
Dopamine: a potential substrate for synaptic plasticity and memory mechanisms.	/pubmed/12880632	Jay TM.	Prog Neurobiol. 2003 Apr;69(6):375-90. Review.	Prog Neurobiol. 2003	PubMed	citation	PMID:12880632	pubmed	12880632	create date:2003/07/26 | first author:Jay TM
Neurotrophin secretion: current facts and future prospects.	/pubmed/12787574	Lessmann V, Gottmann K, Malcangio M.	Prog Neurobiol. 2003 Apr;69(5):341-74. Review. Erratum in: Prog Neurobiol. 2004 Feb;72(2):165-6.	Prog Neurobiol. 2003	PubMed	citation	PMID:12787574	pubmed	12787574	create date:2003/06/06 | first author:Lessmann V
Adenosine in the spinal cord and periphery: release and regulation of pain.	/pubmed/12787573	Sawynok J, Liu XJ.	Prog Neurobiol. 2003 Apr;69(5):313-40. Review.	Prog Neurobiol. 2003	PubMed	citation	PMID:12787573	pubmed	12787573	create date:2003/06/06 | first author:Sawynok J
In vivo cellular and molecular mechanisms of neuronal apoptosis in the mammalian CNS.	/pubmed/12787572	Lossi L, Merighi A.	Prog Neurobiol. 2003 Apr;69(5):287-312. Review.	Prog Neurobiol. 2003	PubMed	citation	PMID:12787572	pubmed	12787572	create date:2003/06/06 | first author:Lossi L
Proteomics in brain research: potentials and limitations.	/pubmed/12758110	Lubec G, Krapfenbauer K, Fountoulakis M.	Prog Neurobiol. 2003 Feb;69(3):193-211. Review.	Prog Neurobiol. 2003	PubMed	citation	PMID:12758110	pubmed	12758110	create date:2003/05/22 | first author:Lubec G
Estrogens: protective or risk factors in brain function?	/pubmed/12758109	Wise PM.	Prog Neurobiol. 2003 Feb;69(3):181-91. Review.	Prog Neurobiol. 2003	PubMed	citation	PMID:12758109	pubmed	12758109	create date:2003/05/22 | first author:Wise PM
Impact of aging on hippocampal function: plasticity, network dynamics, and cognition.	/pubmed/12758108	Rosenzweig ES, Barnes CA.	Prog Neurobiol. 2003 Feb;69(3):143-79. Review.	Prog Neurobiol. 2003	PubMed	citation	PMID:12758108	pubmed	12758108	create date:2003/05/22 | first author:Rosenzweig ES
Diabetic neuropathy and nerve regeneration.	/pubmed/12757748	Yasuda H, Terada M, Maeda K, Kogawa S, Sanada M, Haneda M, Kashiwagi A, Kikkawa R.	Prog Neurobiol. 2003 Mar;69(4):229-85. Review.	Prog Neurobiol. 2003	PubMed	citation	PMID:12757748	pubmed	12757748	create date:2003/05/22 | first author:Yasuda H
Target-mediated control of neural differentiation.	/pubmed/12757747	Nishi R.	Prog Neurobiol. 2003 Mar;69(4):213-27. Review.	Prog Neurobiol. 2003	PubMed	citation	PMID:12757747	pubmed	12757747	create date:2003/05/22 | first author:Nishi R
To die or not to die for neurons in ischemia, traumatic brain injury and epilepsy: a review on the stress-activated signaling pathways and apoptotic pathways.	/pubmed/12684068	Liou AK, Clark RS, Henshall DC, Yin XM, Chen J.	Prog Neurobiol. 2003 Feb;69(2):103-42. Review.	Prog Neurobiol. 2003	PubMed	citation	PMID:12684068	pubmed	12684068	create date:2003/04/10 | first author:Liou AK
Cellular and molecular connections between sleep and synaptic plasticity.	/pubmed/12684067	Benington JH, Frank MG.	Prog Neurobiol. 2003 Feb;69(2):71-101. Review.	Prog Neurobiol. 2003	PubMed	citation	PMID:12684067	pubmed	12684067	create date:2003/04/10 | first author:Benington JH
Roles of the mammalian subventricular zone in brain development.	/pubmed/12637172	Brazel CY, Romanko MJ, Rothstein RP, Levison SW.	Prog Neurobiol. 2003 Jan;69(1):49-69. Review.	Prog Neurobiol. 2003	PubMed	citation	PMID:12637172	pubmed	12637172	create date:2003/03/15 | first author:Brazel CY
The physiological basis of clinical deficits in Parkinson's disease.	/pubmed/12637171	McAuley JH.	Prog Neurobiol. 2003 Jan;69(1):27-48. Review.	Prog Neurobiol. 2003	PubMed	citation	PMID:12637171	pubmed	12637171	create date:2003/03/15 | first author:McAuley JH
Neural mechanisms and behaviors for acoustic communication in teleost fish.	/pubmed/12637170	Bass AH, McKibben JR.	Prog Neurobiol. 2003 Jan;69(1):1-26. Review.	Prog Neurobiol. 2003	PubMed	citation	PMID:12637170	pubmed	12637170	create date:2003/03/15 | first author:Bass AH
Fundamental mechanisms of visual motion detection: models, cells and functions.	/pubmed/12576294	Clifford CW, Ibbotson MR.	Prog Neurobiol. 2002 Dec;68(6):409-37. Review.	Prog Neurobiol. 2002	PubMed	citation	PMID:12576294	pubmed	12576294	create date:2003/02/11 | first author:Clifford CW
Wiring of the brain by a range of guidance cues.	/pubmed/12576293	Yamamoto N, Tamada A, Murakami F.	Prog Neurobiol. 2002 Dec;68(6):393-407. Review.	Prog Neurobiol. 2002	PubMed	citation	PMID:12576293	pubmed	12576293	create date:2003/02/11 | first author:Yamamoto N
Adenosine receptors in the nervous system: pathophysiological implications.	/pubmed/12576292	Ribeiro JA, Sebastião AM, de Mendonça A.	Prog Neurobiol. 2002 Dec;68(6):377-92. Review.	Prog Neurobiol. 2002	PubMed	citation	PMID:12576292	pubmed	12576292	create date:2003/02/11 | first author:Ribeiro JA
Remyelinating strategies for the treatment of multiple sclerosis.	/pubmed/12531235	Stangel M, Hartung HP.	Prog Neurobiol. 2002 Dec;68(5):361-76. Review.	Prog Neurobiol. 2002	PubMed	citation	PMID:12531235	pubmed	12531235	create date:2003/01/18 | first author:Stangel M
The role of neuronal nicotinic acetylcholine receptor subunits in autonomic ganglia: lessons from knockout mice.	/pubmed/12531234	Wang N, Orr-Urtreger A, Korczyn AD.	Prog Neurobiol. 2002 Dec;68(5):341-60. Review.	Prog Neurobiol. 2002	PubMed	citation	PMID:12531234	pubmed	12531234	create date:2003/01/18 | first author:Wang N
An inflammatory review of Parkinson's disease.	/pubmed/12531233	Orr CF, Rowe DB, Halliday GM.	Prog Neurobiol. 2002 Dec;68(5):325-40. Review.	Prog Neurobiol. 2002	PubMed	citation	PMID:12531233	pubmed	12531233	create date:2003/01/18 | first author:Orr CF
Junctional complexes of the blood-brain barrier: permeability changes in neuroinflammation.	/pubmed/12531232	Petty MA, Lo EH.	Prog Neurobiol. 2002 Dec;68(5):311-23. Review.	Prog Neurobiol. 2002	PubMed	citation	PMID:12531232	pubmed	12531232	create date:2003/01/18 | first author:Petty MA
Coexistence and function of different neurotransmitter transporters in the plasma membrane of CNS neurons.	/pubmed/12498989	Raiteri L, Raiteri M, Bonanno G.	Prog Neurobiol. 2002 Nov;68(4):287-309. Review.	Prog Neurobiol. 2002	PubMed	citation	PMID:12498989	pubmed	12498989	create date:2002/12/25 | first author:Raiteri L
Retrograde signaling in the regulation of synaptic transmission: focus on endocannabinoids.	/pubmed/12498988	Alger BE.	Prog Neurobiol. 2002 Nov;68(4):247-86. Review.	Prog Neurobiol. 2002	PubMed	citation	PMID:12498988	pubmed	12498988	create date:2002/12/25 | first author:Alger BE
Nuclear transcription factors in the hippocampus.	/pubmed/12450491	Hinoi E, Balcar VJ, Kuramoto N, Nakamichi N, Yoneda Y.	Prog Neurobiol. 2002 Oct;68(2):145-65. Review.	Prog Neurobiol. 2002	PubMed	citation	PMID:12450491	pubmed	12450491	create date:2002/11/27 | first author:Hinoi E
Functional integration and inference in the brain.	/pubmed/12450490	Friston K.	Prog Neurobiol. 2002 Oct;68(2):113-43. Review.	Prog Neurobiol. 2002	PubMed	citation	PMID:12450490	pubmed	12450490	create date:2002/11/27 | first author:Friston K
Development of the locomotor network in zebrafish.	/pubmed/12450489	Drapeau P, Saint-Amant L, Buss RR, Chong M, McDearmid JR, Brustein E.	Prog Neurobiol. 2002 Oct;68(2):85-111. Review.	Prog Neurobiol. 2002	PubMed	citation	PMID:12450489	pubmed	12450489	create date:2002/11/27 | first author:Drapeau P
Alzheimer's disease and the basal forebrain cholinergic system: relations to beta-amyloid peptides, cognition, and treatment strategies.	/pubmed/12450488	Auld DS, Kornecook TJ, Bastianetto S, Quirion R.	Prog Neurobiol. 2002 Oct;68(3):209-45. Review.	Prog Neurobiol. 2002	PubMed	citation	PMID:12450488	pubmed	12450488	create date:2002/11/27 | first author:Auld DS
Network and pharmacological mechanisms leading to epileptiform synchronization in the limbic system in vitro.	/pubmed/12450487	Avoli M, D'Antuono M, Louvel J, Köhling R, Biagini G, Pumain R, D'Arcangelo G, Tancredi V.	Prog Neurobiol. 2002 Oct;68(3):167-207. Review.	Prog Neurobiol. 2002	PubMed	citation	PMID:12450487	pubmed	12450487	create date:2002/11/27 | first author:Avoli M
Neuropeptides in the nervous system of Drosophila and other insects: multiple roles as neuromodulators and neurohormones.	/pubmed/12427481	Nässel DR.	Prog Neurobiol. 2002 Sep;68(1):1-84. Review.	Prog Neurobiol. 2002	PubMed	citation	PMID:12427481	pubmed	12427481	create date:2002/11/13 | first author:Nässel DR
An evaluation of specificity in activity-dependent gene expression in neurons.	/pubmed/12385865	Bradley J, Finkbeiner S.	Prog Neurobiol. 2002 Aug;67(6):469-77. Review.	Prog Neurobiol. 2002	PubMed	citation	PMID:12385865	pubmed	12385865	create date:2002/10/19 | first author:Bradley J
Regulation of oligodendrocyte development in the vertebrate CNS.	/pubmed/12385864	Miller RH.	Prog Neurobiol. 2002 Aug;67(6):451-67. Review.	Prog Neurobiol. 2002	PubMed	citation	PMID:12385864	pubmed	12385864	create date:2002/10/19 | first author:Miller RH
Growth factors and steroid hormones: a complex interplay in the hypothalamic control of reproductive functions.	/pubmed/12385863	Melcangi RC, Martini L, Galbiati M.	Prog Neurobiol. 2002 Aug;67(6):421-49. Review.	Prog Neurobiol. 2002	PubMed	citation	PMID:12385863	pubmed	12385863	create date:2002/10/19 | first author:Melcangi RC
MR microscopy and high resolution small animal MRI: applications in neuroscience research.	/pubmed/12234501	Benveniste H, Blackband S.	Prog Neurobiol. 2002 Aug;67(5):393-420. Review.	Prog Neurobiol. 2002	PubMed	citation	PMID:12234501	pubmed	12234501	create date:2002/09/18 | first author:Benveniste H
Role of adrenoceptor subtypes in memory consolidation.	/pubmed/12234500	Gibbs ME, Summers RJ.	Prog Neurobiol. 2002 Aug;67(5):345-91. Review.	Prog Neurobiol. 2002	PubMed	citation	PMID:12234500	pubmed	12234500	create date:2002/09/18 | first author:Gibbs ME
The neurophysiology of concussion.	/pubmed/12207973	Shaw NA.	Prog Neurobiol. 2002 Jul;67(4):281-344. Review.	Prog Neurobiol. 2002	PubMed	citation	PMID:12207973	pubmed	12207973	create date:2002/09/05 | first author:Shaw NA
Neurobiology of ammonia.	/pubmed/12207972	Felipo V, Butterworth RF.	Prog Neurobiol. 2002 Jul;67(4):259-79. Review.	Prog Neurobiol. 2002	PubMed	citation	PMID:12207972	pubmed	12207972	create date:2002/09/05 | first author:Felipo V
The CNS effects of Ginkgo biloba extracts and ginkgolide B.	/pubmed/12169298	Maclennan KM, Darlington CL, Smith PF.	Prog Neurobiol. 2002 Jun;67(3):235-57. Review.	Prog Neurobiol. 2002	PubMed	citation	PMID:12169298	pubmed	12169298	create date:2002/08/10 | first author:Maclennan KM
Neurotrophin signaling through the p75 neurotrophin receptor.	/pubmed/12169297	Roux PP, Barker PA.	Prog Neurobiol. 2002 Jun;67(3):203-33. Review.	Prog Neurobiol. 2002	PubMed	citation	PMID:12169297	pubmed	12169297	create date:2002/08/10 | first author:Roux PP
Cellular perspectives on the glutamate-monoamine interactions in limbic lobe structures and their relevance for some psychiatric disorders.	/pubmed/12169296	Pralong E, Magistretti P, Stoop R.	Prog Neurobiol. 2002 Jun;67(3):173-202. Review.	Prog Neurobiol. 2002	PubMed	citation	PMID:12169296	pubmed	12169296	create date:2002/08/10 | first author:Pralong E
Involvement of inflammatory cytokines in central nervous system injury.	/pubmed/12126659	Wang CX, Shuaib A.	Prog Neurobiol. 2002 Jun;67(2):161-72. Review.	Prog Neurobiol. 2002	PubMed	citation	PMID:12126659	pubmed	12126659	create date:2002/07/20 | first author:Wang CX
Drug interactions at GABA(A) receptors.	/pubmed/12126658	Korpi ER, Gründer G, Lüddens H.	Prog Neurobiol. 2002 Jun;67(2):113-59. Review.	Prog Neurobiol. 2002	PubMed	citation	PMID:12126658	pubmed	12126658	create date:2002/07/20 | first author:Korpi ER
A brain perspective on language mechanisms: from discrete neuronal ensembles to serial order.	/pubmed/12126657	Pulvermüller F.	Prog Neurobiol. 2002 Jun;67(2):85-111. Review.	Prog Neurobiol. 2002	PubMed	citation	PMID:12126657	pubmed	12126657	create date:2002/07/20 | first author:Pulvermüller F
Title	URL	Description	Details	ShortDetails	Resource	Type	Identifiers	Db	EntrezUID	Properties
Dopamine and the regulation of cognition and attention.	/pubmed/12126656	Nieoullon A.	Prog Neurobiol. 2002 May;67(1):53-83. Review.	Prog Neurobiol. 2002	PubMed	citation	PMID:12126656	pubmed	12126656	create date:2002/07/20 | first author:Nieoullon A
The motor system in neuroscience: a history and analysis of conceptual developments.	/pubmed/12126655	Bennett MR, Hacker PM.	Prog Neurobiol. 2002 May;67(1):1-52.	Prog Neurobiol. 2002	PubMed	citation	PMID:12126655	pubmed	12126655	create date:2002/07/20 | first author:Bennett MR
Descending control of pain.	/pubmed/12034378	Millan MJ.	Prog Neurobiol. 2002 Apr;66(6):355-474. Review.	Prog Neurobiol. 2002	PubMed	citation	PMID:12034378	pubmed	12034378	create date:2002/05/30 | first author:Millan MJ
Channels underlying neuronal calcium-activated potassium currents.	/pubmed/12015199	Sah P, Faber ES.	Prog Neurobiol. 2002 Apr;66(5):345-53. Review.	Prog Neurobiol. 2002	PubMed	citation	PMID:12015199	pubmed	12015199	create date:2002/05/17 | first author:Sah P
Endocannabinoids and cannabinoid receptor genetics.	/pubmed/12015198	Onaivi ES, Leonard CM, Ishiguro H, Zhang PW, Lin Z, Akinshola BE, Uhl GR.	Prog Neurobiol. 2002 Apr;66(5):307-44. Review.	Prog Neurobiol. 2002	PubMed	citation	PMID:12015198	pubmed	12015198	create date:2002/05/17 | first author:Onaivi ES
Exploring the opioid system by gene knockout.	/pubmed/12015197	Kieffer BL, Gavériaux-Ruff C.	Prog Neurobiol. 2002 Apr;66(5):285-306. Review.	Prog Neurobiol. 2002	PubMed	citation	PMID:12015197	pubmed	12015197	create date:2002/05/17 | first author:Kieffer BL
From single extracellular unit recording in experimental and human Parkinsonism to the development of a functional concept of the role played by the basal ganglia in motor control.	/pubmed/11960681	Boraud T, Bezard E, Bioulac B, Gross CE.	Prog Neurobiol. 2002 Mar;66(4):265-83. Review.	Prog Neurobiol. 2002	PubMed	citation	PMID:11960681	pubmed	11960681	create date:2002/04/19 | first author:Boraud T
The TRP family of cation channels: probing and advancing the concepts on receptor-activated calcium entry.	/pubmed/11960680	Zitt C, Halaszovich CR, Lückhoff A.	Prog Neurobiol. 2002 Mar;66(4):243-64. Review.	Prog Neurobiol. 2002	PubMed	citation	PMID:11960680	pubmed	11960680	create date:2002/04/19 | first author:Zitt C
Brainstem control of head movements during orienting; organization of the premotor circuits.	/pubmed/11960679	Isa T, Sasaki S.	Prog Neurobiol. 2002 Mar;66(4):205-41. Review.	Prog Neurobiol. 2002	PubMed	citation	PMID:11960679	pubmed	11960679	create date:2002/04/19 | first author:Isa T
Pathogenic theories and intrathecal analysis of the sporadic form of Alzheimer's disease.	/pubmed/11943451	Torreilles F, Touchon J.	Prog Neurobiol. 2002 Feb;66(3):191-203. Review.	Prog Neurobiol. 2002	PubMed	citation	PMID:11943451	pubmed	11943451	create date:2002/04/12 | first author:Torreilles F
Costorage and coexistence of neuropeptides in the mammalian CNS.	/pubmed/11943450	Merighi A.	Prog Neurobiol. 2002 Feb;66(3):161-90. Review.	Prog Neurobiol. 2002	PubMed	citation	PMID:11943450	pubmed	11943450	create date:2002/04/12 | first author:Merighi A
Electrophysiology of Necturus taste cells.	/pubmed/11943449	Bigiani A.	Prog Neurobiol. 2002 Feb;66(3):123-59. Review.	Prog Neurobiol. 2002	PubMed	citation	PMID:11943449	pubmed	11943449	create date:2002/04/12 | first author:Bigiani A
Recovery of motor and language abilities after stroke: the contribution of functional imaging.	/pubmed/11900884	Rijntjes M, Weiller C.	Prog Neurobiol. 2002 Feb;66(2):109-22. Review.	Prog Neurobiol. 2002	PubMed	citation	PMID:11900884	pubmed	11900884	create date:2002/03/20 | first author:Rijntjes M
The medullary dorsal reticular nucleus as a pronociceptive centre of the pain control system.	/pubmed/11900883	Lima D, Almeida A.	Prog Neurobiol. 2002 Feb;66(2):81-108. Review.	Prog Neurobiol. 2002	PubMed	citation	PMID:11900883	pubmed	11900883	create date:2002/03/20 | first author:Lima D
Endocytosis of G protein-coupled receptors: roles of G protein-coupled receptor kinases and beta-arrestin proteins.	/pubmed/11900882	Claing A, Laporte SA, Caron MG, Lefkowitz RJ.	Prog Neurobiol. 2002 Feb;66(2):61-79. Review.	Prog Neurobiol. 2002	PubMed	citation	PMID:11900882	pubmed	11900882	create date:2002/03/20 | first author:Claing A
Comparative analysis of the chemical neuroanatomy of the mammalian trigeminal ganglion and mesencephalic trigeminal nucleus.	/pubmed/11897404	Lazarov NE.	Prog Neurobiol. 2002 Jan;66(1):19-59. Review.	Prog Neurobiol. 2002	PubMed	citation	PMID:11897404	pubmed	11897404	create date:2002/03/19 | first author:Lazarov NE
Neural stem cells and regulation of cell number.	/pubmed/11897403	Sommer L, Rao M.	Prog Neurobiol. 2002 Jan;66(1):1-18. Review.	Prog Neurobiol. 2002	PubMed	citation	PMID:11897403	pubmed	11897403	create date:2002/03/19 | first author:Sommer L
Cell signalling cascades regulating neuronal growth-promoting and inhibitory cues.	/pubmed/11728645	Skaper SD, Moore SE, Walsh FS.	Prog Neurobiol. 2001 Dec;65(6):593-608. Review.	Prog Neurobiol. 2001	PubMed	citation	PMID:11728645	pubmed	11728645	create date:2001/12/01 | first author:Skaper SD
Spike timing, synchronization and information processing on the sensory side of the central nervous system.	/pubmed/11728644	Lestienne R.	Prog Neurobiol. 2001 Dec;65(6):545-91. Review.	Prog Neurobiol. 2001	PubMed	citation	PMID:11728644	pubmed	11728644	create date:2001/12/01 | first author:Lestienne R
Perception and memory in neuroscience: a conceptual analysis.	/pubmed/11728643	Bennett MR, Hacker PM.	Prog Neurobiol. 2001 Dec;65(6):499-543. Review.	Prog Neurobiol. 2001	PubMed	citation	PMID:11728643	pubmed	11728643	create date:2001/12/01 | first author:Bennett MR
Protective autoimmunity as a T-cell response to central nervous system trauma: prospects for therapeutic vaccines.	/pubmed/11689283	Schwartz M.	Prog Neurobiol. 2001 Dec;65(5):489-96. Review.	Prog Neurobiol. 2001	PubMed	citation	PMID:11689283	pubmed	11689283	create date:2001/11/02 | first author:Schwartz M
Regionalisation and acquisition of polarity in the optic tectum.	/pubmed/11689282	Nakamura H.	Prog Neurobiol. 2001 Dec;65(5):473-88. Review.	Prog Neurobiol. 2001	PubMed	citation	PMID:11689282	pubmed	11689282	create date:2001/11/02 | first author:Nakamura H
Behavioral arrest: in search of the neural control system.	/pubmed/11689281	Klemm WR.	Prog Neurobiol. 2001 Dec;65(5):453-71. Review.	Prog Neurobiol. 2001	PubMed	citation	PMID:11689281	pubmed	11689281	create date:2001/11/02 | first author:Klemm WR
Alterations induced by gestational stress in brain morphology and behaviour of the offspring.	/pubmed/11689280	Weinstock M.	Prog Neurobiol. 2001 Dec;65(5):427-51. Review.	Prog Neurobiol. 2001	PubMed	citation	PMID:11689280	pubmed	11689280	create date:2001/11/02 | first author:Weinstock M
The multifaceted roles of glycogen synthase kinase 3beta in cellular signaling.	/pubmed/11527574	Grimes CA, Jope RS.	Prog Neurobiol. 2001 Nov;65(4):391-426. Review. Erratum in: Prog Neurobiol 2001 Dec;65(5):497.	Prog Neurobiol. 2001	PubMed	citation	PMID:11527574	pubmed	11527574	create date:2001/08/31 | first author:Grimes CA
Non-genomic effects of glucocorticoids in the neural system. Evidence, mechanisms and implications.	/pubmed/11527573	Makara GB, Haller J.	Prog Neurobiol. 2001 Nov;65(4):367-90. Review.	Prog Neurobiol. 2001	PubMed	citation	PMID:11527573	pubmed	11527573	create date:2001/08/31 | first author:Makara GB
Long-term depression: a cascade of induction and expression mechanisms.	/pubmed/11527572	Kemp N, Bashir ZI.	Prog Neurobiol. 2001 Nov;65(4):339-65. Review.	Prog Neurobiol. 2001	PubMed	citation	PMID:11527572	pubmed	11527572	create date:2001/08/31 | first author:Kemp N
Rapidly exchanging Ca2+ stores in neurons: molecular, structural and functional properties.	/pubmed/11473791	Meldolesi J.	Prog Neurobiol. 2001 Oct;65(3):309-38. Review. No abstract available.	Prog Neurobiol. 2001	PubMed	citation	PMID:11473791	pubmed	11473791	create date:2001/07/28 | first author:Meldolesi J
Alternative RNA splicing in the nervous system.	/pubmed/11473790	Grabowski PJ, Black DL.	Prog Neurobiol. 2001 Oct;65(3):289-308. Review.	Prog Neurobiol. 2001	PubMed	citation	PMID:11473790	pubmed	11473790	create date:2001/07/28 | first author:Grabowski PJ
The golden age of rapid eye movement sleep discoveries. 1. Lucretius--1964.	/pubmed/11473789	Gottesmann C.	Prog Neurobiol. 2001 Oct;65(3):211-87.	Prog Neurobiol. 2001	PubMed	citation	PMID:11473789	pubmed	11473789	create date:2001/07/28 | first author:Gottesmann C
Alteration of second messengers during acute cerebral ischemia - adenylate cyclase, cyclic AMP-dependent protein kinase, and cyclic AMP response element binding protein.	/pubmed/11403878	Tanaka K.	Prog Neurobiol. 2001 Oct;65(2):173-207. Review.	Prog Neurobiol. 2001	PubMed	citation	PMID:11403878	pubmed	11403878	create date:2001/06/19 | first author:Tanaka K
Molecular pathways involved in the neurotoxicity of 6-OHDA, dopamine and MPTP: contribution to the apoptotic theory in Parkinson's disease.	/pubmed/11403877	Blum D, Torch S, Lambeng N, Nissou M, Benabid AL, Sadoul R, Verna JM.	Prog Neurobiol. 2001 Oct;65(2):135-72. Review.	Prog Neurobiol. 2001	PubMed	citation	PMID:11403877	pubmed	11403877	create date:2001/06/19 | first author:Blum D
P2X receptors in peripheral neurons.	/pubmed/11403876	Dunn PM, Zhong Y, Burnstock G.	Prog Neurobiol. 2001 Oct;65(2):107-34. Review.	Prog Neurobiol. 2001	PubMed	citation	PMID:11403876	pubmed	11403876	create date:2001/06/19 | first author:Dunn PM
Glutamate uptake.	/pubmed/11369436	Danbolt NC.	Prog Neurobiol. 2001 Sep;65(1):1-105. Review.	Prog Neurobiol. 2001	PubMed	citation	PMID:11369436	pubmed	11369436	create date:2001/05/23 | first author:Danbolt NC
Cauda equina syndrome.	/pubmed/11311464	Orendácová J, Cízková D, Kafka J, Lukácová N, Marsala M, Sulla I, Marsala J, Katsube N.	Prog Neurobiol. 2001 Aug;64(6):613-37. Review.	Prog Neurobiol. 2001	PubMed	citation	PMID:11311464	pubmed	11311464	create date:2001/04/20 | first author:Orendácová J
Cerebral microvascular pathology in aging and Alzheimer's disease.	/pubmed/11311463	Farkas E, Luiten PG.	Prog Neurobiol. 2001 Aug;64(6):575-611. Review.	Prog Neurobiol. 2001	PubMed	citation	PMID:11311463	pubmed	11311463	create date:2001/04/20 | first author:Farkas E
N-methyl-D-aspartate channel and consciousness: from signal coincidence detection to quantum computing.	/pubmed/11311462	Freitas da Rocha A, Pereira A Jr, Bezerra Coutinho FA.	Prog Neurobiol. 2001 Aug;64(6):555-73. Review.	Prog Neurobiol. 2001	PubMed	citation	PMID:11311462	pubmed	11311462	create date:2001/04/20 | first author:Freitas da Rocha A
Synaptic plasticity in the medial vestibular nuclei: role of glutamate receptors and retrograde messengers in rat brainstem slices.	/pubmed/11311461	Grassi S, Pettorossi VE.	Prog Neurobiol. 2001 Aug;64(6):527-53. Review.	Prog Neurobiol. 2001	PubMed	citation	PMID:11311461	pubmed	11311461	create date:2001/04/20 | first author:Grassi S
Non-synaptic ion channels in insects--basic properties of currents and their modulation in neurons and skeletal muscles.	/pubmed/11301158	Wicher D, Walther C, Wicher C.	Prog Neurobiol. 2001 Aug;64(5):431-525. Review.	Prog Neurobiol. 2001	PubMed	citation	PMID:11301158	pubmed	11301158	create date:2001/04/13 | first author:Wicher D
Safety factor at the neuromuscular junction.	/pubmed/11275359	Wood SJ, Slater CR.	Prog Neurobiol. 2001 Jul;64(4):393-429. Review.	Prog Neurobiol. 2001	PubMed	citation	PMID:11275359	pubmed	11275359	create date:2001/03/29 | first author:Wood SJ
Arginine metabolism and the synthesis of nitric oxide in the nervous system.	/pubmed/11275358	Wiesinger H.	Prog Neurobiol. 2001 Jul;64(4):365-91. Review.	Prog Neurobiol. 2001	PubMed	citation	PMID:11275358	pubmed	11275358	create date:2001/03/29 | first author:Wiesinger H
Prostaglandins and cyclooxygenases [correction of cycloxygenases] in the spinal cord.	/pubmed/11275357	Vanegas H, Schaible HG.	Prog Neurobiol. 2001 Jul;64(4):327-63. Review. Erratum in: Prog Neurobiol 2001 Dec;65(6):609.	Prog Neurobiol. 2001	PubMed	citation	PMID:11275357	pubmed	11275357	create date:2001/03/29 | first author:Vanegas H
Nitric oxide and peroxynitrite as factors to stimulate neurotransmitter release in the CNS.	/pubmed/11250064	Ohkuma S, Katsura M.	Prog Neurobiol. 2001 May;64(1):97-108. Review.	Prog Neurobiol. 2001	PubMed	citation	PMID:11250064	pubmed	11250064	create date:2001/03/16 | first author:Ohkuma S
Otx genes in brain morphogenesis.	/pubmed/11250063	Acampora D, Gulisano M, Broccoli V, Simeone A.	Prog Neurobiol. 2001 May;64(1):69-95. Review.	Prog Neurobiol. 2001	PubMed	citation	PMID:11250063	pubmed	11250063	create date:2001/03/16 | first author:Acampora D
Nitric oxide as modulator of neuronal function.	/pubmed/11250062	Prast H, Philippu A.	Prog Neurobiol. 2001 May;64(1):51-68. Review.	Prog Neurobiol. 2001	PubMed	citation	PMID:11250062	pubmed	11250062	create date:2001/03/16 | first author:Prast H
Role of integrins in the peripheral nervous system.	/pubmed/11250061	Previtali SC, Feltri ML, Archelos JJ, Quattrini A, Wrabetz L, Hartung H.	Prog Neurobiol. 2001 May;64(1):35-49. Review.	Prog Neurobiol. 2001	PubMed	citation	PMID:11250061	pubmed	11250061	create date:2001/03/16 | first author:Previtali SC
Cooperation of the basal ganglia, cerebellum, sensory cerebrum and hippocampus: possible implications for cognition, consciousness, intelligence and creativity.	/pubmed/11250060	Cotterill RM.	Prog Neurobiol. 2001 May;64(1):1-33. Review.	Prog Neurobiol. 2001	PubMed	citation	PMID:11250060	pubmed	11250060	create date:2001/03/16 | first author:Cotterill RM
Vasopressin- and oxytocin-induced activity in the central nervous system: electrophysiological studies using in-vitro systems.	/pubmed/11240311	Raggenbass M.	Prog Neurobiol. 2001 Jun;64(3):307-26. Review.	Prog Neurobiol. 2001	PubMed	citation	PMID:11240311	pubmed	11240311	create date:2001/03/10 | first author:Raggenbass M
Voltage-gated proton channels in microglia.	/pubmed/11240310	Eder C, DeCoursey TE.	Prog Neurobiol. 2001 Jun;64(3):277-305. Review.	Prog Neurobiol. 2001	PubMed	citation	PMID:11240310	pubmed	11240310	create date:2001/03/10 | first author:Eder C
The weaver mutant mouse: a model to study the ontogeny of dopamine transmission systems and their role in drug addiction.	/pubmed/11240309	Maharajan P, Maharajan V, Ravagnan G, Paino G.	Prog Neurobiol. 2001 Jun;64(3):269-76. Review.	Prog Neurobiol. 2001	PubMed	citation	PMID:11240309	pubmed	11240309	create date:2001/03/10 | first author:Maharajan P
Title	URL	Description	Details	ShortDetails	Resource	Type	Identifiers	Db	EntrezUID	Properties
Estrogen receptors in the human forebrain and the relation to neuropsychiatric disorders.	/pubmed/11240308	Osterlund MK, Hurd YL.	Prog Neurobiol. 2001 Jun;64(3):251-67. Review.	Prog Neurobiol. 2001	PubMed	citation	PMID:11240308	pubmed	11240308	create date:2001/03/10 | first author:Osterlund MK
Zinc in the retina.	/pubmed/11240307	Ugarte M, Osborne NN.	Prog Neurobiol. 2001 Jun;64(3):219-49. Review.	Prog Neurobiol. 2001	PubMed	citation	PMID:11240307	pubmed	11240307	create date:2001/03/10 | first author:Ugarte M
Kynurenines in the CNS: from endogenous obscurity to therapeutic importance.	/pubmed/11240212	Stone TW.	Prog Neurobiol. 2001 Jun;64(2):185-218. Review.	Prog Neurobiol. 2001	PubMed	citation	PMID:11240212	pubmed	11240212	create date:2001/03/10 | first author:Stone TW
Ammonium in nervous tissue: transport across cell membranes, fluxes from neurons to glial cells, and role in signalling.	/pubmed/11240211	Marcaggi P, Coles JA.	Prog Neurobiol. 2001 Jun;64(2):157-83. Review. Erratum in: Prog Neurobiol 2001 Oct;65(2):209-10.	Prog Neurobiol. 2001	PubMed	citation	PMID:11240211	pubmed	11240211	create date:2001/03/10 | first author:Marcaggi P
The subiculum: a review of form, physiology and function.	/pubmed/11240210	O'Mara SM, Commins S, Anderson M, Gigg J.	Prog Neurobiol. 2001 Jun;64(2):129-55. Review.	Prog Neurobiol. 2001	PubMed	citation	PMID:11240210	pubmed	11240210	create date:2001/03/10 | first author:O'Mara SM
The role of macrophages in immune-mediated damage to the peripheral nervous system.	/pubmed/11240209	Kiefer R, Kieseier BC, Stoll G, Hartung HP.	Prog Neurobiol. 2001 Jun;64(2):109-27. Review.	Prog Neurobiol. 2001	PubMed	citation	PMID:11240209	pubmed	11240209	create date:2001/03/10 | first author:Kiefer R
Consolidation of transient ionotropic glutamate signals through nuclear transcription factors in the brain.	/pubmed/11165002	Yoneda Y, Kuramoto N, Kitayama T, Hinoi E.	Prog Neurobiol. 2001 Apr;63(6):697-719. Review.	Prog Neurobiol. 2001	PubMed	citation	PMID:11165002	pubmed	11165002	create date:2001/02/13 | first author:Yoneda Y
Ionic mechanisms underlying differential vulnerability to ischemia in striatal neurons.	/pubmed/11165001	Centonze D, Marfia GA, Pisani A, Picconi B, Giacomini P, Bernardi G, Calabresi P.	Prog Neurobiol. 2001 Apr;63(6):687-96. Review.	Prog Neurobiol. 2001	PubMed	citation	PMID:11165001	pubmed	11165001	create date:2001/02/13 | first author:Centonze D
Using reporter genes to label selected neuronal populations in transgenic mice for gene promoter, anatomical, and physiological studies.	/pubmed/11165000	Spergel DJ, Krüth U, Shimshek DR, Sprengel R, Seeburg PH.	Prog Neurobiol. 2001 Apr;63(6):673-86. Review.	Prog Neurobiol. 2001	PubMed	citation	PMID:11165000	pubmed	11165000	create date:2001/02/13 | first author:Spergel DJ
The physiology of brain histamine.	/pubmed/11164999	Brown RE, Stevens DR, Haas HL.	Prog Neurobiol. 2001 Apr;63(6):637-72. Review.	Prog Neurobiol. 2001	PubMed	citation	PMID:11164999	pubmed	11164999	create date:2001/02/13 | first author:Brown RE
Modulation of spontaneous quantal release of neurotransmitters in the hippocampus.	/pubmed/11164998	Bouron A.	Prog Neurobiol. 2001 Apr;63(6):613-35. Review.	Prog Neurobiol. 2001	PubMed	citation	PMID:11164998	pubmed	11164998	create date:2001/02/13 | first author:Bouron A
Cannabinoid receptors and pain.	/pubmed/11164622	Pertwee RG.	Prog Neurobiol. 2001 Apr;63(5):569-611. Review.	Prog Neurobiol. 2001	PubMed	citation	PMID:11164622	pubmed	11164622	create date:2001/02/13 | first author:Pertwee RG
Interictal spikes in focal epileptogenesis.	/pubmed/11164621	de Curtis M, Avanzini G.	Prog Neurobiol. 2001 Apr;63(5):541-67. Review.	Prog Neurobiol. 2001	PubMed	citation	PMID:11164621	pubmed	11164621	create date:2001/02/13 | first author:de Curtis M
Mutant mice as a model for cerebellar ataxia.	/pubmed/11164620	Grüsser-Cornehls U, Bäurle J.	Prog Neurobiol. 2001 Apr;63(5):489-540. Review.	Prog Neurobiol. 2001	PubMed	citation	PMID:11164620	pubmed	11164620	create date:2001/02/13 | first author:Grüsser-Cornehls U
The Mauthner cell and other identified neurons of the brainstem escape network of fish.	/pubmed/11163687	Eaton RC, Lee RK, Foreman MB.	Prog Neurobiol. 2001 Mar;63(4):467-85. Review.	Prog Neurobiol. 2001	PubMed	citation	PMID:11163687	pubmed	11163687	create date:2001/02/13 | first author:Eaton RC
Contributions of identifiable neurons and neuron classes to lamprey vertebrate neurobiology.	/pubmed/11163686	Buchanan JT.	Prog Neurobiol. 2001 Mar;63(4):441-66. Review.	Prog Neurobiol. 2001	PubMed	citation	PMID:11163686	pubmed	11163686	create date:2001/02/13 | first author:Buchanan JT
Identified nerve cells and insect behavior.	/pubmed/11163685	Comer CM, Robertson RM.	Prog Neurobiol. 2001 Mar;63(4):409-39. Review.	Prog Neurobiol. 2001	PubMed	citation	PMID:11163685	pubmed	11163685	create date:2001/02/13 | first author:Comer CM
The neuronal basis of feeding in the snail, Helisoma, with comparisons to selected gastropods.	/pubmed/11163684	Murphy AD.	Prog Neurobiol. 2001 Mar;63(4):383-408. Review.	Prog Neurobiol. 2001	PubMed	citation	PMID:11163684	pubmed	11163684	create date:2001/02/13 | first author:Murphy AD
Identified neurons and leech swimming behavior.	/pubmed/11163683	Brodfuehrer PD, Thorogood MS.	Prog Neurobiol. 2001 Mar;63(4):371-81. Review.	Prog Neurobiol. 2001	PubMed	citation	PMID:11163683	pubmed	11163683	create date:2001/02/13 | first author:Brodfuehrer PD
Theodore H. Bullock and simpler systems in comparative and integrative neurobiology.	/pubmed/11163682	[No authors listed]	Prog Neurobiol. 2001 Mar;63(4):365-485. No abstract available.	Prog Neurobiol. 2001	PubMed	citation	PMID:11163682	pubmed	11163682	create date:2001/02/13
Adaptive motor control in crayfish.	/pubmed/11124446	Cattaert D, Le Ray D.	Prog Neurobiol. 2001 Feb;63(2):199-240. Review.	Prog Neurobiol. 2001	PubMed	citation	PMID:11124446	pubmed	11124446	create date:2000/12/22 | first author:Cattaert D
Optical approaches to embryonic development of neural functions in the brainstem.	/pubmed/11124445	Momose-Sato Y, Sato K, Kamino K.	Prog Neurobiol. 2001 Feb;63(2):151-97. Review.	Prog Neurobiol. 2001	PubMed	citation	PMID:11124445	pubmed	11124445	create date:2000/12/22 | first author:Momose-Sato Y
The role of cytokines and growth factors in seizures and their sequelae.	/pubmed/11124444	Jankowsky JL, Patterson PH.	Prog Neurobiol. 2001 Feb;63(2):125-49. Review.	Prog Neurobiol. 2001	PubMed	citation	PMID:11124444	pubmed	11124444	create date:2000/12/22 | first author:Jankowsky JL
Developmental mechanisms in the pathogenesis of neurodegenerative diseases.	/pubmed/11115729	Mehler MF, Gokhan S.	Prog Neurobiol. 2001 Feb;63(3):337-63. Review.	Prog Neurobiol. 2001	PubMed	citation	PMID:11115729	pubmed	11115729	create date:2000/12/15 | first author:Mehler MF
Aquaporins in the central nervous system.	/pubmed/11115728	Venero JL, Vizuete ML, Machado A, Cano J.	Prog Neurobiol. 2001 Feb;63(3):321-36. Review.	Prog Neurobiol. 2001	PubMed	citation	PMID:11115728	pubmed	11115728	create date:2000/12/15 | first author:Venero JL
Pharmacology and behavioral pharmacology of the mesocortical dopamine system.	/pubmed/11115727	Tzschentke TM.	Prog Neurobiol. 2001 Feb;63(3):241-320. Review.	Prog Neurobiol. 2001	PubMed	citation	PMID:11115727	pubmed	11115727	create date:2000/12/15 | first author:Tzschentke TM
Brain-derived neurotrophic factor in the control human brain, and in Alzheimer's disease and Parkinson's disease.	/pubmed/11040419	Murer MG, Yan Q, Raisman-Vozari R.	Prog Neurobiol. 2001 Jan;63(1):71-124. Review.	Prog Neurobiol. 2001	PubMed	citation	PMID:11040419	pubmed	11040419	create date:2000/10/21 | first author:Murer MG
Rapid plasticity of dendritic spine: hints to possible functions?	/pubmed/11040418	Segal M.	Prog Neurobiol. 2001 Jan;63(1):61-70. Review.	Prog Neurobiol. 2001	PubMed	citation	PMID:11040418	pubmed	11040418	create date:2000/10/21 | first author:Segal M
Neuroprotection by estradiol.	/pubmed/11040417	Garcia-Segura LM, Azcoitia I, DonCarlos LL.	Prog Neurobiol. 2001 Jan;63(1):29-60. Review.	Prog Neurobiol. 2001	PubMed	citation	PMID:11040417	pubmed	11040417	create date:2000/10/21 | first author:Garcia-Segura LM
Spatial hemineglect in humans.	/pubmed/11040416	Kerkhoff G.	Prog Neurobiol. 2001 Jan;63(1):1-27. Review.	Prog Neurobiol. 2001	PubMed	citation	PMID:11040416	pubmed	11040416	create date:2000/10/21 | first author:Kerkhoff G
Metabolism and functions of glutathione in brain.	/pubmed/10880854	Dringen R.	Prog Neurobiol. 2000 Dec;62(6):649-71. Review.	Prog Neurobiol. 2000	PubMed	citation	PMID:10880854	pubmed	10880854	create date:2000/07/06 | first author:Dringen R
The role of oxidative stress in the toxicity induced by amyloid beta-peptide in Alzheimer's disease.	/pubmed/10880853	Miranda S, Opazo C, Larrondo LF, Muñoz FJ, Ruiz F, Leighton F, Inestrosa NC.	Prog Neurobiol. 2000 Dec;62(6):633-48. Review.	Prog Neurobiol. 2000	PubMed	citation	PMID:10880853	pubmed	10880853	create date:2000/07/06 | first author:Miranda S
Auditory sensori-neural alterations induced by salicylate.	/pubmed/10880852	Cazals Y.	Prog Neurobiol. 2000 Dec;62(6):583-631. Review.	Prog Neurobiol. 2000	PubMed	citation	PMID:10880852	pubmed	10880852	create date:2000/07/06 | first author:Cazals Y
Reciprocal communication systems between astrocytes and neurones.	/pubmed/10880851	Carmignoto G.	Prog Neurobiol. 2000 Dec;62(6):561-81. Review.	Prog Neurobiol. 2000	PubMed	citation	PMID:10880851	pubmed	10880851	create date:2000/07/06 | first author:Carmignoto G
Neurotrophic factors in the primary olfactory pathway.	/pubmed/10869782	Mackay-Sima A, Chuahb MI.	Prog Neurobiol. 2000 Dec;62(5):527-59. Review.	Prog Neurobiol. 2000	PubMed	citation	PMID:10869782	pubmed	10869782	create date:2000/06/28 | first author:Mackay-Sima A
The pharmacology of headache.	/pubmed/10869781	Goadsby PJ.	Prog Neurobiol. 2000 Dec;62(5):509-25. Review.	Prog Neurobiol. 2000	PubMed	citation	PMID:10869781	pubmed	10869781	create date:2000/06/28 | first author:Goadsby PJ
The midline glia of Drosophila: a molecular genetic model for the developmental functions of glia.	/pubmed/10869780	Jacobs JR.	Prog Neurobiol. 2000 Dec;62(5):475-508. Review.	Prog Neurobiol. 2000	PubMed	citation	PMID:10869780	pubmed	10869780	create date:2000/06/28 | first author:Jacobs JR
What role(s) for TGFalpha in the central nervous system?	/pubmed/10869779	Junier MP.	Prog Neurobiol. 2000 Dec;62(5):443-73. Review.	Prog Neurobiol. 2000	PubMed	citation	PMID:10869779	pubmed	10869779	create date:2000/06/28 | first author:Junier MP
Molecular mechanisms of recovery from vestibular damage in mammals: recent advances.	/pubmed/10840152	Darlington CL, Smith PF.	Prog Neurobiol. 2000 Oct;62(3):313-25. Review.	Prog Neurobiol. 2000	PubMed	citation	PMID:10840152	pubmed	10840152	create date:2000/06/17 | first author:Darlington CL
Evidence for transcortical reflex pathways in the lower limb of man.	/pubmed/10840149	Christensen LO, Petersen N, Andersen JB, Sinkjaer T, Nielsen JB.	Prog Neurobiol. 2000 Oct;62(3):251-72. Review.	Prog Neurobiol. 2000	PubMed	citation	PMID:10840149	pubmed	10840149	create date:2000/06/17 | first author:Christensen LO
Mechanisms underlying hypoxia-induced neuronal apoptosis.	/pubmed/10840148	Banasiak KJ, Xia Y, Haddad GG.	Prog Neurobiol. 2000 Oct;62(3):215-49. Review.	Prog Neurobiol. 2000	PubMed	citation	PMID:10840148	pubmed	10840148	create date:2000/06/17 | first author:Banasiak KJ
Calcium channels and the release of large dense core vesicles from neuroendocrine cells: spatial organization and functional coupling.	/pubmed/10856612	Mansvelder HD, Kits KS.	Prog Neurobiol. 2000 Nov;62(4):427-41. Review.	Prog Neurobiol. 2000	PubMed	citation	PMID:10856612	pubmed	10856612	create date:2000/06/17 | first author:Mansvelder HD
Modulation of taurine release by glutamate receptors and nitric oxide.	/pubmed/10856611	Oja SS, Saransaari P.	Prog Neurobiol. 2000 Nov;62(4):407-25. Review.	Prog Neurobiol. 2000	PubMed	citation	PMID:10856611	pubmed	10856611	create date:2000/06/17 | first author:Oja SS
Elucidation of the neurobiology of depression: insights from a novel genetic animal model.	/pubmed/10856609	Yadid G, Nakash R, Deri I, Tamar G, Kinor N, Gispan I, Zangen A.	Prog Neurobiol. 2000 Nov;62(4):353-78. Review.	Prog Neurobiol. 2000	PubMed	citation	PMID:10856609	pubmed	10856609	create date:2000/06/17 | first author:Yadid G
Current concepts in neuroanatomical tracing.	/pubmed/10856608	Köbbert C, Apps R, Bechmann I, Lanciego JL, Mey J, Thanos S.	Prog Neurobiol. 2000 Nov;62(4):327-51. Review.	Prog Neurobiol. 2000	PubMed	citation	PMID:10856608	pubmed	10856608	create date:2000/06/17 | first author:Köbbert C
Why we sleep: the evolutionary pathway to the mammalian sleep.	/pubmed/10856610	Nicolau MC, Akaârir M, Gamundí A, González J, Rial RV.	Prog Neurobiol. 2000 Nov;62(4):379-406. Review.	Prog Neurobiol. 2000	PubMed	citation	PMID:10856610	pubmed	10856610	create date:2000/06/17 | first author:Nicolau MC
Neuromedin B.	/pubmed/10840151	Ohki-Hamazaki H.	Prog Neurobiol. 2000 Oct;62(3):297-312. Review.	Prog Neurobiol. 2000	PubMed	citation	PMID:10840151	pubmed	10840151	create date:2000/06/07 | first author:Ohki-Hamazaki H
Implication of cysteine proteases calpain, cathepsin and caspase in ischemic neuronal death of primates.	/pubmed/10840150	Yamashima T.	Prog Neurobiol. 2000 Oct;62(3):273-95. Review.	Prog Neurobiol. 2000	PubMed	citation	PMID:10840150	pubmed	10840150	create date:2000/06/07 | first author:Yamashima T
The retinal axon's pathfinding to the optic disk.	/pubmed/10828383	Stuermer CA, Bastmeyer M.	Prog Neurobiol. 2000 Oct;62(2):197-214. Review.	Prog Neurobiol. 2000	PubMed	citation	PMID:10828383	pubmed	10828383	create date:2000/06/01 | first author:Stuermer CA
Molecular frequency filters at central synapses.	/pubmed/10828382	Thomson AM.	Prog Neurobiol. 2000 Oct;62(2):159-96. Review.	Prog Neurobiol. 2000	PubMed	citation	PMID:10828382	pubmed	10828382	create date:2000/06/01 | first author:Thomson AM
Title	URL	Description	Details	ShortDetails	Resource	Type	Identifiers	Db	EntrezUID	Properties
Acid and salt responses in mouse taste cells.	/pubmed/10828381	Miyamoto T, Fujiyama R, Okada Y, Sato T.	Prog Neurobiol. 2000 Oct;62(2):135-57. Review.	Prog Neurobiol. 2000	PubMed	citation	PMID:10828381	pubmed	10828381	create date:2000/06/01 | first author:Miyamoto T
Osmotic regulation of neuronal activity: a new role for taurine and glial cells in a hypothalamic neuroendocrine structure.	/pubmed/10828380	Hussy N, Deleuze C, Desarménien MG, Moos FC.	Prog Neurobiol. 2000 Oct;62(2):113-34. Review.	Prog Neurobiol. 2000	PubMed	citation	PMID:10828380	pubmed	10828380	create date:2000/06/01 | first author:Hussy N
Metamorphosis in drosophila and other insects: the fate of neurons throughout the stages.	/pubmed/10821983	Tissot M, Stocker RF.	Prog Neurobiol. 2000 Sep;62(1):89-111. Review.	Prog Neurobiol. 2000	PubMed	citation	PMID:10821983	pubmed	10821983	create date:2000/05/24 | first author:Tissot M
Functional changes of the basal ganglia circuitry in Parkinson's disease.	/pubmed/10821982	Blandini F, Nappi G, Tassorelli C, Martignoni E.	Prog Neurobiol. 2000 Sep;62(1):63-88. Review.	Prog Neurobiol. 2000	PubMed	citation	PMID:10821982	pubmed	10821982	create date:2000/05/24 | first author:Blandini F
Protein synthesis in axons and terminals: significance for maintenance, plasticity and regulation of phenotype. With a critique of slow transport theory.	/pubmed/10821981	Alvarez J, Giuditta A, Koenig E.	Prog Neurobiol. 2000 Sep;62(1):1-62. Review.	Prog Neurobiol. 2000	PubMed	citation	PMID:10821981	pubmed	10821981	create date:2000/05/24 | first author:Alvarez J
Cadherins in the central nervous system.	/pubmed/10775799	Redies C.	Prog Neurobiol. 2000 Aug;61(6):611-48. Review.	Prog Neurobiol. 2000	PubMed	citation	PMID:10775799	pubmed	10775799	create date:2000/04/25 | first author:Redies C
The evolution of temporal processing in the medial superior olive, an auditory brainstem structure.	/pubmed/10775798	Grothe B.	Prog Neurobiol. 2000 Aug;61(6):581-610. Review.	Prog Neurobiol. 2000	PubMed	citation	PMID:10775798	pubmed	10775798	create date:2000/04/25 | first author:Grothe B
On the design of neural networks in the brain by genetic evolution.	/pubmed/10775797	Rolls ET, Stringer SM.	Prog Neurobiol. 2000 Aug;61(6):557-79. Review.	Prog Neurobiol. 2000	PubMed	citation	PMID:10775797	pubmed	10775797	create date:2000/04/25 | first author:Rolls ET
Cell death of spinal interneurones.	/pubmed/10775796	Lowrie MB, Lawson SJ.	Prog Neurobiol. 2000 Aug;61(6):543-55. Review.	Prog Neurobiol. 2000	PubMed	citation	PMID:10775796	pubmed	10775796	create date:2000/04/25 | first author:Lowrie MB
Neuronal nicotinic receptors in the human brain.	/pubmed/10759066	Paterson D, Nordberg A.	Prog Neurobiol. 2000 May;61(1):75-111. Review.	Prog Neurobiol. 2000	PubMed	citation	PMID:10759066	pubmed	10759066	create date:2000/04/12 | first author:Paterson D
Neural development and neurodegeneration: two faces of neuropathy target esterase.	/pubmed/10759065	Glynn P.	Prog Neurobiol. 2000 May;61(1):61-74. Review.	Prog Neurobiol. 2000	PubMed	citation	PMID:10759065	pubmed	10759065	create date:2000/04/12 | first author:Glynn P
JNK and p38 stresskinases--degenerative effectors of signal-transduction-cascades in the nervous system.	/pubmed/10759064	Mielke K, Herdegen T.	Prog Neurobiol. 2000 May;61(1):45-60. Review.	Prog Neurobiol. 2000	PubMed	citation	PMID:10759064	pubmed	10759064	create date:2000/04/12 | first author:Mielke K
Current source density analysis of ON/OFF channels in the frog optic tectum.	/pubmed/10759063	Nakagawa H, Matsumoto N.	Prog Neurobiol. 2000 May;61(1):1-44. Review.	Prog Neurobiol. 2000	PubMed	citation	PMID:10759063	pubmed	10759063	create date:2000/04/12 | first author:Nakagawa H
Neurotoxicity associated with neuroleptic-induced oral dyskinesias in rats. Implications for tardive dyskinesia?	/pubmed/10748322	Andreassen OA, Jørgensen HA.	Prog Neurobiol. 2000 Aug;61(5):525-41. Review.	Prog Neurobiol. 2000	PubMed	citation	PMID:10748322	pubmed	10748322	create date:2000/04/05 | first author:Andreassen OA
The somatosensory evoked magnetic fields.	/pubmed/10748321	Kakigi R, Hoshiyama M, Shimojo M, Naka D, Yamasaki H, Watanabe S, Xiang J, Maeda K, Lam K, Itomi K, Nakamura A.	Prog Neurobiol. 2000 Aug;61(5):495-523. Review.	Prog Neurobiol. 2000	PubMed	citation	PMID:10748321	pubmed	10748321	create date:2000/04/05 | first author:Kakigi R
The yin and yang of tenascin-R in CNS development and pathology.	/pubmed/10748320	Pesheva P, Probstmeier R.	Prog Neurobiol. 2000 Aug;61(5):465-93. Review.	Prog Neurobiol. 2000	PubMed	citation	PMID:10748320	pubmed	10748320	create date:2000/04/05 | first author:Pesheva P
Tissue transglutaminase: a possible role in neurodegenerative diseases.	/pubmed/10748319	Lesort M, Tucholski J, Miller ML, Johnson GV.	Prog Neurobiol. 2000 Aug;61(5):439-63. Review.	Prog Neurobiol. 2000	PubMed	citation	PMID:10748319	pubmed	10748319	create date:2000/04/05 | first author:Lesort M
The key role of butyrylcholinesterase during neurogenesis and neural disorders: an antisense-5'butyrylcholinesterase-DNA study.	/pubmed/10739090	Mack A, Robitzki A.	Prog Neurobiol. 2000 Apr;60(6):607-28. Review.	Prog Neurobiol. 2000	PubMed	citation	PMID:10739090	pubmed	10739090	create date:2000/03/30 | first author:Mack A
Statistics of transmitter release at nerve terminals.	/pubmed/10739089	Bennett MR, Kearns JL.	Prog Neurobiol. 2000 Apr;60(6):545-606. Review.	Prog Neurobiol. 2000	PubMed	citation	PMID:10739089	pubmed	10739089	create date:2000/03/30 | first author:Bennett MR
MAL, a proteolipid in glycosphingolipid enriched domains: functional implications in myelin and beyond.	/pubmed/10739088	Frank M.	Prog Neurobiol. 2000 Apr;60(6):531-44. Review.	Prog Neurobiol. 2000	PubMed	citation	PMID:10739088	pubmed	10739088	create date:2000/03/30 | first author:Frank M
Basal nitric oxide limits immune, nervous and cardiovascular excitation: human endothelia express a mu opiate receptor.	/pubmed/10739087	Stefano GB, Goumon Y, Bilfinger TV, Welters ID, Cadet P.	Prog Neurobiol. 2000 Apr;60(6):513-30. Review.	Prog Neurobiol. 2000	PubMed	citation	PMID:10739087	pubmed	10739087	create date:2000/03/30 | first author:Stefano GB
Antidepressant-induced lipidosis with special reference to tricyclic compounds.	/pubmed/10739086	Xia Z, Ying G, Hansson AL, Karlsson H, Xie Y, Bergstrand A, DePierre JW, Nässberger L.	Prog Neurobiol. 2000 Apr;60(6):501-12. Review.	Prog Neurobiol. 2000	PubMed	citation	PMID:10739086	pubmed	10739086	create date:2000/03/30 | first author:Xia Z
The role of 6R-tetrahydrobiopterin in the nervous system.	/pubmed/10727782	Koshimura K, Murakami Y, Tanaka J, Kato Y.	Prog Neurobiol. 2000 Jul;61(4):415-38. Review.	Prog Neurobiol. 2000	PubMed	citation	PMID:10727782	pubmed	10727782	create date:2000/03/23 | first author:Koshimura K
Cerebral blood flow and metabolism during exercise.	/pubmed/10727781	Ide K, Secher NH.	Prog Neurobiol. 2000 Jul;61(4):397-414. Review.	Prog Neurobiol. 2000	PubMed	citation	PMID:10727781	pubmed	10727781	create date:2000/03/23 | first author:Ide K
Conventional and new antidepressant drugs in the elderly.	/pubmed/10727780	Gareri P, Falconi U, De Fazio P, De Sarro G.	Prog Neurobiol. 2000 Jul;61(4):353-96. Review.	Prog Neurobiol. 2000	PubMed	citation	PMID:10727780	pubmed	10727780	create date:2000/03/23 | first author:Gareri P
The need for a simple animal model to understand sleep.	/pubmed/10727779	Hendricks JC, Sehgal A, Pack AI.	Prog Neurobiol. 2000 Jul;61(4):339-51. Review.	Prog Neurobiol. 2000	PubMed	citation	PMID:10727779	pubmed	10727779	create date:2000/03/23 | first author:Hendricks JC
Fetal tissue transplants in animal models of Huntington's disease: the effects on damaged neuronal circuitry and behavioral deficits.	/pubmed/10727778	Nakao N, Itakura T.	Prog Neurobiol. 2000 Jun;61(3):313-38. Review.	Prog Neurobiol. 2000	PubMed	citation	PMID:10727778	pubmed	10727778	create date:2000/03/23 | first author:Nakao N
Single and multiple transgenic mice as models for Alzheimer's disease.	/pubmed/10727777	van Leuven F.	Prog Neurobiol. 2000 Jun;61(3):305-12. Review.	Prog Neurobiol. 2000	PubMed	citation	PMID:10727777	pubmed	10727777	create date:2000/03/23 | first author:van Leuven F
Myelin synthesis in the peripheral nervous system.	/pubmed/10727776	Garbay B, Heape AM, Sargueil F, Cassagne C.	Prog Neurobiol. 2000 Jun;61(3):267-304. Review.	Prog Neurobiol. 2000	PubMed	citation	PMID:10727776	pubmed	10727776	create date:2000/03/23 | first author:Garbay B
Synaptic transmission in the striatum: from plasticity to neurodegeneration.	/pubmed/10727775	Calabresi P, Centonze D, Gubellini P, Marfia GA, Pisani A, Sancesario G, Bernardi G.	Prog Neurobiol. 2000 Jun;61(3):231-65. Review.	Prog Neurobiol. 2000	PubMed	citation	PMID:10727775	pubmed	10727775	create date:2000/03/23 | first author:Calabresi P
The p75 neurotrophin receptor and neuronal apoptosis.	/pubmed/10704998	Barrett GL.	Prog Neurobiol. 2000 Jun;61(2):205-29. Review.	Prog Neurobiol. 2000	PubMed	citation	PMID:10704998	pubmed	10704998	create date:2000/03/08 | first author:Barrett GL
Wind-up of spinal cord neurones and pain sensation: much ado about something?	/pubmed/10704997	Herrero JF, Laird JM, López-García JA.	Prog Neurobiol. 2000 Jun;61(2):169-203. Review.	Prog Neurobiol. 2000	PubMed	citation	PMID:10704997	pubmed	10704997	create date:2000/03/08 | first author:Herrero JF
Phosphorylation of microtubule-associated protein 2 (MAP2) and its relevance for the regulation of the neuronal cytoskeleton function.	/pubmed/10704996	Sánchez C, Díaz-Nido J, Avila J.	Prog Neurobiol. 2000 Jun;61(2):133-68. Review.	Prog Neurobiol. 2000	PubMed	citation	PMID:10704996	pubmed	10704996	create date:2000/03/08 | first author:Sánchez C
Nervous system proteoglycans as modulators of neurite outgrowth.	/pubmed/10704995	Bovolenta P, Fernaud-Espinosa I.	Prog Neurobiol. 2000 Jun;61(2):113-32. Review.	Prog Neurobiol. 2000	PubMed	citation	PMID:10704995	pubmed	10704995	create date:2000/03/08 | first author:Bovolenta P
Unraveling of important neurobiological mechanisms by the use of pure, fully differentiated neurons obtained from adult animals.	/pubmed/10697074	Hydén H, Rapallino MV, Cupello A.	Prog Neurobiol. 2000 Apr;60(5):471-99. Review.	Prog Neurobiol. 2000	PubMed	citation	PMID:10697074	pubmed	10697074	create date:2000/03/04 | first author:Hydén H
Neuroprotective strategies for basal ganglia degeneration: Parkinson's and Huntington's diseases.	/pubmed/10697073	Alexi T, Borlongan CV, Faull RL, Williams CE, Clark RG, Gluckman PD, Hughes PE.	Prog Neurobiol. 2000 Apr;60(5):409-70. Review.	Prog Neurobiol. 2000	PubMed	citation	PMID:10697073	pubmed	10697073	create date:2000/03/04 | first author:Alexi T
Endothelin and dopamine release.	/pubmed/10670706	van den Buuse M, Webber KM.	Prog Neurobiol. 2000 Mar;60(4):385-405. Review.	Prog Neurobiol. 2000	PubMed	citation	PMID:10670706	pubmed	10670706	create date:2000/02/12 | first author:van den Buuse M
Presenilins and Alzheimer's disease: biological functions and pathogenic mechanisms.	/pubmed/10670705	Czech C, Tremp G, Pradier L.	Prog Neurobiol. 2000 Mar;60(4):363-84. Review.	Prog Neurobiol. 2000	PubMed	citation	PMID:10670705	pubmed	10670705	create date:2000/02/12 | first author:Czech C
Ethanol and amino acids in the central nervous system: assessment of the pharmacological actions of acamprosate.	/pubmed/10670704	Dahchour A, De Witte P.	Prog Neurobiol. 2000 Mar;60(4):343-62. Review.	Prog Neurobiol. 2000	PubMed	citation	PMID:10670704	pubmed	10670704	create date:2000/02/12 | first author:Dahchour A
Anxiolytic 2,3-benzodiazepines, their specific binding to the basal ganglia.	/pubmed/10670703	Horváth EJ, Horváth K, Hámori T, Fekete MI, Sólyom S, Palkovits M.	Prog Neurobiol. 2000 Mar;60(4):309-42. Review.	Prog Neurobiol. 2000	PubMed	citation	PMID:10670703	pubmed	10670703	create date:2000/02/12 | first author:Horváth EJ
Aging in peripheral nerves: regulation of myelin protein genes by steroid hormones.	/pubmed/10658644	Melcangi RC, Magnaghi V, Martini L.	Prog Neurobiol. 2000 Feb;60(3):291-308. Review.	Prog Neurobiol. 2000	PubMed	citation	PMID:10658644	pubmed	10658644	create date:2000/02/05 | first author:Melcangi RC
Neuronal Ca2+ -activated Cl- channels--homing in on an elusive channel species.	/pubmed/10658643	Frings S, Reuter D, Kleene SJ.	Prog Neurobiol. 2000 Feb;60(3):247-89. Review.	Prog Neurobiol. 2000	PubMed	citation	PMID:10658643	pubmed	10658643	create date:2000/02/05 | first author:Frings S
Casein kinase 2 as a potentially important enzyme in the nervous system.	/pubmed/10658642	Blanquet PR.	Prog Neurobiol. 2000 Feb;60(3):211-46. Review.	Prog Neurobiol. 2000	PubMed	citation	PMID:10658642	pubmed	10658642	create date:2000/02/05 | first author:Blanquet PR
Voltage-gated calcium channels in autonomic neuroeffector transmission.	/pubmed/10639054	Waterman SA.	Prog Neurobiol. 2000 Feb;60(2):181-210. Review.	Prog Neurobiol. 2000	PubMed	citation	PMID:10639054	pubmed	10639054	create date:2000/01/19 | first author:Waterman SA
Herpes virus latency in sensory ganglia--a comparison with endogenous neuronal gene expression.	/pubmed/10639053	Quinn JP, Dalziel RG, Nash AA.	Prog Neurobiol. 2000 Feb;60(2):167-79. Review.	Prog Neurobiol. 2000	PubMed	citation	PMID:10639053	pubmed	10639053	create date:2000/01/19 | first author:Quinn JP
The cause of neuronal degeneration in Alzheimer's disease.	/pubmed/10639052	Vickers JC, Dickson TC, Adlard PA, Saunders HL, King CE, McCormack G.	Prog Neurobiol. 2000 Feb;60(2):139-65. Review.	Prog Neurobiol. 2000	PubMed	citation	PMID:10639052	pubmed	10639052	create date:2000/01/19 | first author:Vickers JC
The concept of long term potentiation of transmission at synapses.	/pubmed/10639051	Bennett MR.	Prog Neurobiol. 2000 Feb;60(2):109-37. Review.	Prog Neurobiol. 2000	PubMed	citation	PMID:10639051	pubmed	10639051	create date:2000/01/19 | first author:Bennett MR
Cortical drives to human muscle: the Piper and related rhythms.	/pubmed/10622378	Brown P.	Prog Neurobiol. 2000 Jan;60(1):97-108. Review.	Prog Neurobiol. 2000	PubMed	citation	PMID:10622378	pubmed	10622378	create date:2000/01/06 | first author:Brown P
The role of muscle receptors in the detection of movements.	/pubmed/10622377	Proske U, Wise AK, Gregory JE.	Prog Neurobiol. 2000 Jan;60(1):85-96. Review.	Prog Neurobiol. 2000	PubMed	citation	PMID:10622377	pubmed	10622377	create date:2000/01/06 | first author:Proske U
Hippocampal cholinergic neurostimulating peptides (HCNP).	/pubmed/10622376	Ojika K, Mitake S, Tohdoh N, Appel SH, Otsuka Y, Katada E, Matsukawa N.	Prog Neurobiol. 2000 Jan;60(1):37-83. Review.	Prog Neurobiol. 2000	PubMed	citation	PMID:10622376	pubmed	10622376	create date:2000/01/06 | first author:Ojika K
Title	URL	Description	Details	ShortDetails	Resource	Type	Identifiers	Db	EntrezUID	Properties
Serotonin and the sleep/wake cycle: special emphasis on microdialysis studies.	/pubmed/10622375	Portas CM, Bjorvatn B, Ursin R.	Prog Neurobiol. 2000 Jan;60(1):13-35. Review.	Prog Neurobiol. 2000	PubMed	citation	PMID:10622375	pubmed	10622375	create date:2000/01/06 | first author:Portas CM
5-HT-moduline controls serotonergic activity: implication in neuroimmune reciprocal regulation mechanisms.	/pubmed/10622374	Grimaldi B, Fillion G.	Prog Neurobiol. 2000 Jan;60(1):1-12. Review.	Prog Neurobiol. 2000	PubMed	citation	PMID:10622374	pubmed	10622374	create date:2000/01/06 | first author:Grimaldi B
