# Supplementary material for: Rising Publication Delays Inflate Journal Impact Factors
Source: PLoS One. 2012 Dec 31;7(12):e53374. doi: 10.1371/journal.pone.0053374 (PMC3534064; doi:10.1371/journal.pone.0053374)
Supplement: Data S1 — Datasets used for the analysis. (ZIP) [file pone.0053374.s005.zip › Psychoneuroendocrinology.csv]

Title	URL	Description	Details	ShortDetails	Resource	Type	Identifiers	Db	EntrezUID	Properties
Estrogens and memory in physiological and neuropathological conditions.	/pubmed/22309827	Pompili A, Arnone B, Gasbarri A.	Psychoneuroendocrinology. 2012 Feb 4. [Epub ahead of print]	Psychoneuroendocrinology. 2012	PubMed	citation	PMID:22309827	pubmed	22309827	create date:2012/02/09 | first author:Pompili A
Within and between session changes in subjective and neuroendocrine stress parameters during magnetic resonance imaging: A controlled scanner training study.	/pubmed/22309826	Lueken U, Muehlhan M, Evens R, Wittchen HU, Kirschbaum C.	Psychoneuroendocrinology. 2012 Feb 4. [Epub ahead of print]	Psychoneuroendocrinology. 2012	PubMed	citation	PMID:22309826	pubmed	22309826	create date:2012/02/09 | first author:Lueken U
The relation between emotion regulation strategies and physiological stress responses in middle childhood.	/pubmed/22309825	de Veld DM, Riksen-Walraven JM, de Weerth C.	Psychoneuroendocrinology. 2012 Feb 4. [Epub ahead of print]	Psychoneuroendocrinology. 2012	PubMed	citation	PMID:22309825	pubmed	22309825	create date:2012/02/09 | first author:de Veld DM
Positive life events predict salivary cortisol in pregnant women.	/pubmed/22309824	Pluess M, Wurmser H, Buske-Kirschbaum A, Papousek M, Pirke KM, Hellhammer D, Bolten M.	Psychoneuroendocrinology. 2012 Feb 4. [Epub ahead of print]	Psychoneuroendocrinology. 2012	PubMed	citation	PMID:22309824	pubmed	22309824	create date:2012/02/09 | first author:Pluess M
Stress and puberty-related hormone reactivity, negative emotionality, and parent-adolescent relationships.	/pubmed/22284540	Marceau K, Dorn LD, Susman EJ.	Psychoneuroendocrinology. 2012 Jan 25. [Epub ahead of print]	Psychoneuroendocrinology. 2012	PubMed	citation	PMID:22284540	pubmed	22284540	create date:2012/01/31 | first author:Marceau K
Sex differences in physiological reactivity to acute psychosocial stress in adolescence.	/pubmed/22281210	Ordaz S, Luna B.	Psychoneuroendocrinology. 2012 Jan 24. [Epub ahead of print]	Psychoneuroendocrinology. 2012	PubMed	citation	PMID:22281210	pubmed	22281210	create date:2012/01/28 | first author:Ordaz S
Oxytocin during the initial stages of romantic attachment: Relations to couples' interactive reciprocity.	/pubmed/22281209	Schneiderman I, Zagoory-Sharon O, Leckman JF, Feldman R.	Psychoneuroendocrinology. 2012 Jan 24. [Epub ahead of print]	Psychoneuroendocrinology. 2012	PubMed	citation	PMID:22281209	pubmed	22281209	create date:2012/01/28 | first author:Schneiderman I
Dissociation between ACTH and cortisol response in DEX-CRH test in patients with panic disorder.	/pubmed/22277728	Petrowski K, Wintermann GB, Kirschbaum C, Bornstein SR.	Psychoneuroendocrinology. 2012 Jan 23. [Epub ahead of print]	Psychoneuroendocrinology. 2012	PubMed	citation	PMID:22277728	pubmed	22277728	create date:2012/01/27 | first author:Petrowski K
Preliminary evidence for obesity and elevations in fasting insulin mediating associations between cortisol awakening response and hippocampal volumes and frontal atrophy.	/pubmed/22265870	Ursache A, Wedin W, Tirsi A, Convit A.	Psychoneuroendocrinology. 2012 Jan 20. [Epub ahead of print]	Psychoneuroendocrinology. 2012	PubMed	citation	PMID:22265870	pubmed	22265870	create date:2012/01/24 | first author:Ursache A
GPR30 is necessary for estradiol-induced desensitization of 5-HT(1A) receptor signaling in the paraventricular nucleus of the rat hypothalamus.	/pubmed/22265196	McAllister CE, Creech RD, Kimball PA, Muma NA, Li Q.	Psychoneuroendocrinology. 2012 Jan 18. [Epub ahead of print]	Psychoneuroendocrinology. 2012	PubMed	citation	PMID:22265196	pubmed	22265196	create date:2012/01/24 | first author:McAllister CE
Prenatal psychobiological predictors of anxiety risk in preadolescent children.	/pubmed/22265195	Davis EP, Sandman CA.	Psychoneuroendocrinology. 2012 Jan 18. [Epub ahead of print]	Psychoneuroendocrinology. 2012	PubMed	citation	PMID:22265195	pubmed	22265195	create date:2012/01/24 | first author:Davis EP
Effects of androgenization on the white matter microstructure of female-to-male transsexuals. A diffusion tensor imaging study.	/pubmed/22260939	Rametti G, Carrillo B, Gómez-Gil E, Junque C, Zubiaurre-Elorza L, Segovia S, Gomez A, Karadi K, Guillamon A.	Psychoneuroendocrinology. 2012 Jan 17. [Epub ahead of print]	Psychoneuroendocrinology. 2012	PubMed	citation	PMID:22260939	pubmed	22260939	create date:2012/01/21 | first author:Rametti G
Acute psychosocial stress: Does the emotional stress response correspond with physiological responses?	/pubmed/22260938	Campbell J, Ehlert U.	Psychoneuroendocrinology. 2012 Jan 17. [Epub ahead of print]	Psychoneuroendocrinology. 2012	PubMed	citation	PMID:22260938	pubmed	22260938	create date:2012/01/21 | first author:Campbell J
Social subordination produces distinct stress-related phenotypes in female rhesus monkeys.	/pubmed/22244748	Michopoulos V, Higgins M, Toufexis D, Wilson ME.	Psychoneuroendocrinology. 2012 Jan 12. [Epub ahead of print]	Psychoneuroendocrinology. 2012	PubMed	citation	PMID:22244748	pubmed	22244748	create date:2012/01/17 | first author:Michopoulos V
Corticosterone reduces brain mitochondrial function and expression of mitofusin, BDNF in depression-like rodents regardless of exercise preconditioning.	/pubmed/22244747	Liu W, Zhou C.	Psychoneuroendocrinology. 2012 Jan 12. [Epub ahead of print]	Psychoneuroendocrinology. 2012	PubMed	citation	PMID:22244747	pubmed	22244747	create date:2012/01/17 | first author:Liu W
Personality traits in rats predict vulnerability and resilience to developing stress-induced depression-like behaviors, HPA axis hyper-reactivity and brain changes in pERK1/2 activity.	/pubmed/22240307	Castro JE, Diessler S, Varea E, Márquez C, Larsen MH, Cordero MI, Sandi C.	Psychoneuroendocrinology. 2012 Jan 10. [Epub ahead of print]	Psychoneuroendocrinology. 2012	PubMed	citation	PMID:22240307	pubmed	22240307	create date:2012/01/14 | first author:Castro JE
Involvement of stress in the pathogenesis of autoimmune thyroid disease: A prospective study.	/pubmed/22226433	Effraimidis G, Tijssen JG, Brosschot JF, Wiersinga WM.	Psychoneuroendocrinology. 2012 Jan 5. [Epub ahead of print]	Psychoneuroendocrinology. 2012	PubMed	citation	PMID:22226433	pubmed	22226433	create date:2012/01/10 | first author:Effraimidis G
Effects of sub-chronic nandrolone administration on hormonal adaptive response to acute stress in rats.	/pubmed/22226432	Racca S, Piccione F, Spaccamiglio A, Carriero VM, De Francia S, Cangemi L, Esculapio P, Papotti M, Migliaretti G, Portaleone P, Di Carlo F, Abbadessa G.	Psychoneuroendocrinology. 2012 Jan 5. [Epub ahead of print]	Psychoneuroendocrinology. 2012	PubMed	citation	PMID:22226432	pubmed	22226432	create date:2012/01/10 | first author:Racca S
Acute and chronic stress induced changes in sensitivity of peripheral inflammatory pathways to the signals of multiple stress systems - 2011 Curt Richter Award Winner.	/pubmed/22226321	Rohleder N.	Psychoneuroendocrinology. 2012 Mar;37(3):307-16. Epub 2012 Jan 4.	Psychoneuroendocrinology. 2012	PubMed	citation	PMID:22226321	pubmed	22226321	create date:2012/01/10 | first author:Rohleder N
The steroid/peptide theory of social bonds: A reply to Goodson's Letter to the Editor.	/pubmed/22222121	van Anders SM, Goldey KL.	Psychoneuroendocrinology. 2012 Mar;37(3):445. Epub 2012 Jan 3. No abstract available.	Psychoneuroendocrinology. 2012	PubMed	citation	PMID:22222121	pubmed	22222121	create date:2012/01/10 | first author:van Anders SM
Taiji practice attenuates psychobiological stress reactivity - A randomized controlled trial in healthy subjects.	/pubmed/22222120	Nedeljkovic M, Ausfeld-Hafter B, Streitberger K, Seiler R, Wirtz PH.	Psychoneuroendocrinology. 2012 Jan 3. [Epub ahead of print]	Psychoneuroendocrinology. 2012	PubMed	citation	PMID:22222120	pubmed	22222120	create date:2012/01/10 | first author:Nedeljkovic M
Post-traumatic disorder symptoms and blunted diurnal cortisol production in partners of prostate cancer patients.	/pubmed/22222119	Thomas KS, Bower JE, Williamson TJ, Hoyt MA, Wellisch D, Stanton AL, Irwin M.	Psychoneuroendocrinology. 2012 Jan 3. [Epub ahead of print]	Psychoneuroendocrinology. 2012	PubMed	citation	PMID:22222119	pubmed	22222119	create date:2012/01/10 | first author:Thomas KS
Salivary cortisol and sleep problems among civil servants.	/pubmed/22208999	Hansen AM, Thomsen JF, Kaergaard A, Kolstad HA, Kaerlev L, Mors O, Rugulies R, Bonde JP, Andersen JH, Mikkelsen S.	Psychoneuroendocrinology. 2011 Dec 29. [Epub ahead of print]	Psychoneuroendocrinology. 2011	PubMed	citation	PMID:22208999	pubmed	22208999	create date:2012/01/03 | first author:Hansen AM
Nonapeptides are not just for bonding: A response to van Anders et al. (2011).	/pubmed/22208998	Goodson JL.	Psychoneuroendocrinology. 2012 Mar;37(3):444-5. Epub 2011 Dec 30. No abstract available.	Psychoneuroendocrinology. 2012	PubMed	citation	PMID:22208998	pubmed	22208998	create date:2012/01/03 | first author:Goodson JL
Endogenous cortisol is associated with functional connectivity between the amygdala and medial prefrontal cortex.	/pubmed/22204928	Veer IM, Oei NY, Spinhoven P, van Buchem MA, Elzinga BM, Rombouts SA.	Psychoneuroendocrinology. 2011 Dec 26. [Epub ahead of print]	Psychoneuroendocrinology. 2011	PubMed	citation	PMID:22204928	pubmed	22204928	create date:2011/12/30 | first author:Veer IM
Cortisol has enhancing, rather than impairing effects on memory retrieval in PTSD.	/pubmed/22197003	Wingenfeld K, Driessen M, Terfehr K, Schlosser N, Fernando SC, Otte C, Beblo T, Spitzer C, Löwe B, Wolf OT.	Psychoneuroendocrinology. 2011 Dec 22. [Epub ahead of print]	Psychoneuroendocrinology. 2011	PubMed	citation	PMID:22197003	pubmed	22197003	create date:2011/12/27 | first author:Wingenfeld K
Sleep duration buffers diurnal cortisol increases in older adulthood.	/pubmed/22196046	Rueggeberg R, Wrosch C, Miller GE.	Psychoneuroendocrinology. 2011 Dec 22. [Epub ahead of print]	Psychoneuroendocrinology. 2011	PubMed	citation	PMID:22196046	pubmed	22196046	create date:2011/12/27 | first author:Rueggeberg R
Associations of salivary cortisol levels with inflammatory markers: The Multi-Ethnic Study of Atherosclerosis.	/pubmed/22178583	Desantis AS, Diezroux AV, Hajat A, Aiello AE, Golden SH, Jenny NS, Seeman TE, Shea S.	Psychoneuroendocrinology. 2011 Dec 16. [Epub ahead of print]	Psychoneuroendocrinology. 2011	PubMed	citation	PMID:22178583	pubmed	22178583	create date:2011/12/20 | first author:Desantis AS
Prenatal SSRI exposure alters neonatal corticosteroid binding globulin, infant cortisol levels, and emerging HPA function.	/pubmed/22177580	Pawluski JL, Brain UM, Underhill CM, Hammond GL, Oberlander TF.	Psychoneuroendocrinology. 2011 Dec 15. [Epub ahead of print]	Psychoneuroendocrinology. 2011	PubMed	citation	PMID:22177580	pubmed	22177580	create date:2011/12/20 | first author:Pawluski JL
Variation in facial masculinity and symmetry preferences across the menstrual cycle is moderated by relationship context.	/pubmed/22172641	Little AC, Jones BC.	Psychoneuroendocrinology. 2011 Dec 13. [Epub ahead of print]	Psychoneuroendocrinology. 2011	PubMed	citation	PMID:22172641	pubmed	22172641	create date:2011/12/17 | first author:Little AC
Endotoxin elicits ambivalent social behaviors.	/pubmed/22172640	Yee JR, Prendergast BJ.	Psychoneuroendocrinology. 2011 Dec 13. [Epub ahead of print]	Psychoneuroendocrinology. 2011	PubMed	citation	PMID:22172640	pubmed	22172640	create date:2011/12/17 | first author:Yee JR
The association of the appetitive peptide acetylated ghrelin with alcohol craving in early abstinent alcohol dependent individuals.	/pubmed/22172639	Koopmann A, von der Goltz C, Grosshans M, Dinter C, Vitale M, Wiedemann K, Kiefer F.	Psychoneuroendocrinology. 2011 Dec 13. [Epub ahead of print]	Psychoneuroendocrinology. 2011	PubMed	citation	PMID:22172639	pubmed	22172639	create date:2011/12/17 | first author:Koopmann A
Chronic psychosocial stressors and salivary biomarkers in emerging adults.	/pubmed/22172638	Bergen AW, Mallick A, Nishita D, Wei X, Michel M, Wacholder A, David SP, Swan GE, Reid MW, Simons A, Andrews JA.	Psychoneuroendocrinology. 2011 Dec 14. [Epub ahead of print]	Psychoneuroendocrinology. 2011	PubMed	citation	PMID:22172638	pubmed	22172638	create date:2011/12/17 | first author:Bergen AW
Changes in stress, eating, and metabolic factors are related to changes in telomerase activity in a randomized mindfulness intervention pilot study.	/pubmed/22169588	Daubenmier J, Lin J, Blackburn E, Hecht FM, Kristeller J, Maninger N, Kuwata M, Bacchetti P, Havel PJ, Epel E.	Psychoneuroendocrinology. 2011 Dec 12. [Epub ahead of print]	Psychoneuroendocrinology. 2011	PubMed	citation	PMID:22169588	pubmed	22169588	create date:2011/12/16 | first author:Daubenmier J
Cumulative stress and maternal prenatal corticotropin-releasing hormone in an urban U.S. cohort.	/pubmed/22154479	Tse AC, Rich-Edwards JW, Koenen K, Wright RJ.	Psychoneuroendocrinology. 2011 Dec 8. [Epub ahead of print]	Psychoneuroendocrinology. 2011	PubMed	citation	PMID:22154479	pubmed	22154479	create date:2011/12/14 | first author:Tse AC
Sex and modulatory menstrual cycle effects on sleep related memory consolidation.	/pubmed/22153362	Genzel L, Kiefer T, Renner L, Wehrle R, Kluge M, Grözinger M, Steiger A, Dresler M.	Psychoneuroendocrinology. 2011 Dec 6. [Epub ahead of print]	Psychoneuroendocrinology. 2011	PubMed	citation	PMID:22153362	pubmed	22153362	create date:2011/12/14 | first author:Genzel L
Age-dependent and -independent associations between depression, anxiety, DHEAS, and cortisol: From the MIPH Industrial Cohort Studies (MICS).	/pubmed/22133517	Hartaigh BO, Loerbroks A, Thomas GN, Engeland CG, Hollands MA, Fischer JE, Bosch JA.	Psychoneuroendocrinology. 2011 Nov 30. [Epub ahead of print]	Psychoneuroendocrinology. 2011	PubMed	citation	PMID:22133517	pubmed	22133517	create date:2011/12/03 | first author:Hartaigh BO
The role of personality and traumatic events in cortisol levels - Where does PTSD fit in?	/pubmed/22133516	Savic D, Knezevic G, Damjanovic S, Spiric Z, Matic G.	Psychoneuroendocrinology. 2011 Nov 29. [Epub ahead of print]	Psychoneuroendocrinology. 2011	PubMed	citation	PMID:22133516	pubmed	22133516	create date:2011/12/03 | first author:Savic D
Leptin and interleukin-6 alter the function of mesolimbic dopamine neurons in a rodent model of prenatal inflammation.	/pubmed/22133515	Aguilar-Valles A, Jung S, Poole S, Flores C, Luheshi GN.	Psychoneuroendocrinology. 2011 Nov 29. [Epub ahead of print]	Psychoneuroendocrinology. 2011	PubMed	citation	PMID:22133515	pubmed	22133515	create date:2011/12/03 | first author:Aguilar-Valles A
Plasma adiponectin elevation in elderly individuals with subsyndromal depression.	/pubmed/22130479	Jeong HG, Min BJ, Lim S, Kim TH, Lee JJ, Park JH, Lee SB, Han JW, Choi SH, Park YJ, Jang HC, Kim KW.	Psychoneuroendocrinology. 2011 Nov 28. [Epub ahead of print]	Psychoneuroendocrinology. 2011	PubMed	citation	PMID:22130479	pubmed	22130479	create date:2011/12/02 | first author:Jeong HG
Calorie restriction reduces psychological stress reactivity and its association with brain volume and microstructure in aged rhesus monkeys.	/pubmed/22119476	Willette AA, Coe CL, Colman RJ, Bendlin BB, Kastman EK, Field AS, Alexander AL, Allison DB, Weindruch RH, Johnson SC.	Psychoneuroendocrinology. 2011 Nov 24. [Epub ahead of print]	Psychoneuroendocrinology. 2011	PubMed	citation	PMID:22119476	pubmed	22119476	create date:2011/11/29 | first author:Willette AA
Meal anticipation potentiates postprandial ghrelin suppression in humans.	/pubmed/22094111	Ott V, Friedrich M, Zemlin J, Lehnert H, Schultes B, Born J, Hallschmid M.	Psychoneuroendocrinology. 2011 Nov 15. [Epub ahead of print]	Psychoneuroendocrinology. 2011	PubMed	citation	PMID:22094111	pubmed	22094111	create date:2011/11/19 | first author:Ott V
Longitudinal hypothalamic-pituitary-adrenal axis trait and state effects in recurrent depression.	/pubmed/22094110	Lok A, Mocking RJ, Ruhé HG, Visser I, Koeter MW, Assies J, Bockting CL, Olff M, Schene AH.	Psychoneuroendocrinology. 2011 Nov 15. [Epub ahead of print]	Psychoneuroendocrinology. 2011	PubMed	citation	PMID:22094110	pubmed	22094110	create date:2011/11/19 | first author:Lok A
Pituitary volume mediates the relationship between pubertal timing and depressive symptoms during adolescence.	/pubmed/22071452	Whittle S, Yücel M, Lorenzetti V, Byrne ML, Simmons JG, Wood SJ, Pantelis C, Allen NB.	Psychoneuroendocrinology. 2011 Nov 7. [Epub ahead of print]	Psychoneuroendocrinology. 2011	PubMed	citation	PMID:22071452	pubmed	22071452	create date:2011/11/11 | first author:Whittle S
Oxytocin modulates the link between adult attachment and cooperation through reduced betrayal aversion.	/pubmed/22055739	De Dreu CK.	Psychoneuroendocrinology. 2011 Nov 3. [Epub ahead of print]	Psychoneuroendocrinology. 2011	PubMed	citation	PMID:22055739	pubmed	22055739	create date:2011/11/08 | first author:De Dreu CK
Early pospartum alexithymia and risk for depression: Relationship with serum thyrotropin, free thyroid hormones and thyroid autoantibodies.	/pubmed/22047958	Le Donne M, Settineri S, Benvenga S.	Psychoneuroendocrinology. 2011 Sep 2. [Epub ahead of print]	Psychoneuroendocrinology. 2011	PubMed	citation	PMID:22047958	pubmed	22047958	create date:2011/11/04 | first author:Le Donne M
Morphine history sensitizes postsynaptic GABA receptors on dorsal raphe serotonin neurons in a stress-induced relapse model in rats.	/pubmed/22047957	Staub DR, Lunden JW, Cathel AM, Dolben EL, Kirby LG.	Psychoneuroendocrinology. 2011 Oct 31. [Epub ahead of print]	Psychoneuroendocrinology. 2011	PubMed	citation	PMID:22047957	pubmed	22047957	create date:2011/11/04 | first author:Staub DR
Effects of prolonged stress on salivary cortisol and dehydroepiandrosterone: A study of a two-week teaching practice.	/pubmed/22047956	Izawa S, Saito K, Shirotsuki K, Sugaya N, Nomura S.	Psychoneuroendocrinology. 2011 Oct 31. [Epub ahead of print]	Psychoneuroendocrinology. 2011	PubMed	citation	PMID:22047956	pubmed	22047956	create date:2011/11/04 | first author:Izawa S
Age and cortisol levels modulate judgment of positive and negative facial expressions.	/pubmed/22032891	Feeney J, Gaffney P, O'Mara SM.	Psychoneuroendocrinology. 2011 Oct 25. [Epub ahead of print]	Psychoneuroendocrinology. 2011	PubMed	citation	PMID:22032891	pubmed	22032891	create date:2011/10/29 | first author:Feeney J
Intense exercise increases circulating endocannabinoid and BDNF levels in humans-Possible implications for reward and depression.	/pubmed/22029953	Heyman E, Gamelin FX, Goekint M, Piscitelli F, Roelands B, Leclair E, Di Marzo V, Meeusen R.	Psychoneuroendocrinology. 2011 Oct 24. [Epub ahead of print]	Psychoneuroendocrinology. 2011	PubMed	citation	PMID:22029953	pubmed	22029953	create date:2011/10/28 | first author:Heyman E
Title	URL	Description	Details	ShortDetails	Resource	Type	Identifiers	Db	EntrezUID	Properties
Inhibition of 5α-reductase in the nucleus accumbens counters sensorimotor gating deficits induced by dopaminergic activation.	/pubmed/22029952	Devoto P, Frau R, Bini V, Pillolla G, Saba P, Flore G, Corona M, Marrosu F, Bortolato M.	Psychoneuroendocrinology. 2011 Oct 24. [Epub ahead of print]	Psychoneuroendocrinology. 2011	PubMed	citation	PMID:22029952	pubmed	22029952	create date:2011/10/28 | first author:Devoto P
Anxiety phenotype in mice that overexpress protein kinase A.	/pubmed/22024111	Keil MF, Briassoulis G, Gokarn N, Nesterova M, Wu TJ, Stratakis CA.	Psychoneuroendocrinology. 2011 Oct 22. [Epub ahead of print]	Psychoneuroendocrinology. 2011	PubMed	citation	PMID:22024111	pubmed	22024111	create date:2011/10/26 | first author:Keil MF
Maternal prenatal anxiety and downregulation of placental 11β-HSD2.	/pubmed/22001010	O'Donnell KJ, Bugge Jensen A, Freeman L, Khalife N, O'Connor TG, Glover V.	Psychoneuroendocrinology. 2011 Oct 14. [Epub ahead of print]	Psychoneuroendocrinology. 2011	PubMed	citation	PMID:22001010	pubmed	22001010	create date:2011/10/18 | first author:O'Donnell KJ
Altered salivary alpha-amylase awakening response in Bosnian War refugees with posttraumatic stress disorder.	/pubmed/22001009	Thoma MV, Joksimovic L, Kirschbaum C, Wolf JM, Rohleder N.	Psychoneuroendocrinology. 2011 Oct 14. [Epub ahead of print]	Psychoneuroendocrinology. 2011	PubMed	citation	PMID:22001009	pubmed	22001009	create date:2011/10/18 | first author:Thoma MV
The relationships of working conditions, recent stressors and childhood trauma with salivary cortisol levels.	/pubmed/22000684	Holleman M, Vreeburg SA, Dekker JJ, Penninx BW.	Psychoneuroendocrinology. 2011 Oct 12. [Epub ahead of print]	Psychoneuroendocrinology. 2011	PubMed	citation	PMID:22000684	pubmed	22000684	create date:2011/10/18 | first author:Holleman M
Evidence for an association between an enhanced reactivity of interleukin-6 levels and reduced glucocorticoid sensitivity in patients with fibromyalgia.	/pubmed/22000300	Geiss A, Rohleder N, Anton F.	Psychoneuroendocrinology. 2011 Oct 13. [Epub ahead of print]	Psychoneuroendocrinology. 2011	PubMed	citation	PMID:22000300	pubmed	22000300	create date:2011/10/18 | first author:Geiss A
The association between long-term accumulation of temporary employment, the cortisol awakening response and circadian cortisol levels.	/pubmed/21996053	Gustafsson PE, Janlert U, Virtanen P, Hammarström A.	Psychoneuroendocrinology. 2011 Oct 11. [Epub ahead of print]	Psychoneuroendocrinology. 2011	PubMed	citation	PMID:21996053	pubmed	21996053	create date:2011/10/15 | first author:Gustafsson PE
Pharmacokinetics of three doses of sublingual testosterone in healthy premenopausal women.	/pubmed/21982723	van Rooij K, Bloemers J, de Leede L, Goldstein I, Lentjes E, Koppeschaar H, Olivier B, Tuiten A.	Psychoneuroendocrinology. 2011 Oct 5. [Epub ahead of print]	Psychoneuroendocrinology. 2011	PubMed	citation	PMID:21982723	pubmed	21982723	create date:2011/10/11 | first author:van Rooij K
Genetic and hormonal sensitivity to threat: Testing a serotonin transporter genotype×testosterone interaction.	/pubmed/21978869	Josephs RA, Telch MJ, Hixon JG, Evans JJ, Lee H, Knopik VS, McGeary JE, Hariri AR, Beevers CG.	Psychoneuroendocrinology. 2011 Oct 4. [Epub ahead of print]	Psychoneuroendocrinology. 2011	PubMed	citation	PMID:21978869	pubmed	21978869	create date:2011/10/08 | first author:Josephs RA
Associations between DNA methylation of a glucocorticoid receptor promoter and acute stress responses in a large healthy adult population are largely explained by lifestyle and educational differences.	/pubmed/21978868	de Rooij SR, Costello PM, Veenendaal MV, Lillycrop KA, Gluckman PD, Hanson MA, Painter RC, Roseboom TJ.	Psychoneuroendocrinology. 2011 Oct 4. [Epub ahead of print]	Psychoneuroendocrinology. 2011	PubMed	citation	PMID:21978868	pubmed	21978868	create date:2011/10/08 | first author:de Rooij SR
Ovarian morphology in premenstrual dysphoria.	/pubmed/21974977	Eriksson O, Landén M, Sundblad C, Holte J, Eriksson E, Naessén T.	Psychoneuroendocrinology. 2011 Oct 3. [Epub ahead of print]	Psychoneuroendocrinology. 2011	PubMed	citation	PMID:21974977	pubmed	21974977	create date:2011/10/07 | first author:Eriksson O
Hair cortisol as a biological marker of chronic stress: Current status, future directions and unanswered questions.	/pubmed/21974976	Russell E, Koren G, Rieder M, Van Uum S.	Psychoneuroendocrinology. 2011 Oct 3. [Epub ahead of print]	Psychoneuroendocrinology. 2011	PubMed	citation	PMID:21974976	pubmed	21974976	create date:2011/10/07 | first author:Russell E
Social deprivation stress is a triggering factor for the emergence of anxiety- and depression-like behaviours and leads to reduced brain BDNF levels in C57BL/6J mice.	/pubmed/21974975	Berry A, Bellisario V, Capoccia S, Tirassa P, Calza A, Alleva E, Cirulli F.	Psychoneuroendocrinology. 2011 Oct 3. [Epub ahead of print]	Psychoneuroendocrinology. 2011	PubMed	citation	PMID:21974975	pubmed	21974975	create date:2011/10/07 | first author:Berry A
Disordered eating behaviour is associated with blunted cortisol and cardiovascular reactions to acute psychological stress.	/pubmed/21962379	Ginty AT, Phillips AC, Higgs S, Heaney JL, Carroll D.	Psychoneuroendocrinology. 2011 Sep 28. [Epub ahead of print]	Psychoneuroendocrinology. 2011	PubMed	citation	PMID:21962379	pubmed	21962379	create date:2011/10/04 | first author:Ginty AT
Polymorphisms within the metabotropic glutamate receptor 1 gene are associated with depression phenotypes.	/pubmed/21962378	Menke A, Sämann P, Kloiber S, Czamara D, Lucae S, Hennings J, Heck A, Kohli MA, Czisch M, Müller-Myhsok B, Holsboer F, Binder EB.	Psychoneuroendocrinology. 2011 Sep 28. [Epub ahead of print]	Psychoneuroendocrinology. 2011	PubMed	citation	PMID:21962378	pubmed	21962378	create date:2011/10/04 | first author:Menke A
Behavioural consequences of two chronic psychosocial stress paradigms: Anxiety without depression.	/pubmed/21962377	Slattery DA, Uschold N, Magoni M, Bär J, Popoli M, Neumann ID, Reber SO.	Psychoneuroendocrinology. 2011 Sep 28. [Epub ahead of print]	Psychoneuroendocrinology. 2011	PubMed	citation	PMID:21962377	pubmed	21962377	create date:2011/10/04 | first author:Slattery DA
Central glucocorticoid receptor-mediated effects of the antidepressant, citalopram, in humans: A study using EEG and cognitive testing.	/pubmed/21958534	Pariante CM, Alhaj HA, Arulnathan VE, Gallagher P, Hanson A, Massey E, McAllister-Williams RH.	Psychoneuroendocrinology. 2011 Sep 27. [Epub ahead of print]	Psychoneuroendocrinology. 2011	PubMed	citation	PMID:21958534	pubmed	21958534	create date:2011/10/01 | first author:Pariante CM
Inter-individual differences in trait negative affect moderate cortisol's effects on memory formation: Preliminary findings from two studies.	/pubmed/21955834	Abercrombie HC, Wirth MM, Hoks RM.	Psychoneuroendocrinology. 2011 Sep 28. [Epub ahead of print]	Psychoneuroendocrinology. 2011	PubMed	citation	PMID:21955834	pubmed	21955834	create date:2011/10/01 | first author:Abercrombie HC
Changes in cortisol secretion during antidepressive treatment and cognitive improvement in patients with major depression: A longitudinal study.	/pubmed/21944955	Hinkelmann K, Moritz S, Botzenhardt J, Muhtz C, Wiedemann K, Kellner M, Otte C.	Psychoneuroendocrinology. 2011 Sep 22. [Epub ahead of print]	Psychoneuroendocrinology. 2011	PubMed	citation	PMID:21944955	pubmed	21944955	create date:2011/09/29 | first author:Hinkelmann K
Elevated hair cortisol concentrations in endurance athletes.	/pubmed/21944954	Skoluda N, Dettenborn L, Stalder T, Kirschbaum C.	Psychoneuroendocrinology. 2011 Sep 22. [Epub ahead of print]	Psychoneuroendocrinology. 2011	PubMed	citation	PMID:21944954	pubmed	21944954	create date:2011/09/29 | first author:Skoluda N
Hormone-treated transsexuals report less social distress, anxiety and depression.	/pubmed/21937168	Gómez-Gil E, Zubiaurre-Elorza L, Esteva I, Guillamon A, Godás T, Cruz Almaraz M, Halperin I, Salamero M.	Psychoneuroendocrinology. 2011 Sep 19. [Epub ahead of print]	Psychoneuroendocrinology. 2011	PubMed	citation	PMID:21937168	pubmed	21937168	create date:2011/09/23 | first author:Gómez-Gil E
Hypothalamic-pituitary-adrenal axis and clinical symptoms in first-episode psychosis.	/pubmed/21930345	Belvederi Murri M, Pariante CM, Dazzan P, Hepgul N, Papadopoulos AS, Zunszain P, Di Forti M, Murray RM, Mondelli V.	Psychoneuroendocrinology. 2011 Sep 17. [Epub ahead of print]	Psychoneuroendocrinology. 2011	PubMed	citation	PMID:21930345	pubmed	21930345	create date:2011/09/21 | first author:Belvederi Murri M
Diurnal cortisol in Complicated and Non-Complicated Grief: Slope differences across the day.	/pubmed/21925795	O'Connor MF, Wellisch DK, Stanton AL, Olmstead R, Irwin MR.	Psychoneuroendocrinology. 2011 Sep 16. [Epub ahead of print]	Psychoneuroendocrinology. 2011	PubMed	citation	PMID:21925795	pubmed	21925795	create date:2011/09/20 | first author:O'Connor MF
Chronic non-invasive corticosterone administration abolishes the diurnal pattern of tph2 expression.	/pubmed/21924839	Donner NC, Montoya CD, Lukkes JL, Lowry CA.	Psychoneuroendocrinology. 2011 Sep 15. [Epub ahead of print]	Psychoneuroendocrinology. 2011	PubMed	citation	PMID:21924839	pubmed	21924839	create date:2011/09/20 | first author:Donner NC
Intraindividual stability of hair cortisol concentrations.	/pubmed/21917384	Stalder T, Steudte S, Miller R, Skoluda N, Dettenborn L, Kirschbaum C.	Psychoneuroendocrinology. 2011 Sep 12. [Epub ahead of print]	Psychoneuroendocrinology. 2011	PubMed	citation	PMID:21917384	pubmed	21917384	create date:2011/09/16 | first author:Stalder T
Genetic modulation of plasma NPY stress response is suppressed in substance abuse: Association with clinical outcomes.	/pubmed/21917383	Xu K, Hong KA, Zhou Z, Hauger RL, Goldman D, Sinha R.	Psychoneuroendocrinology. 2011 Sep 12. [Epub ahead of print]	Psychoneuroendocrinology. 2011	PubMed	citation	PMID:21917383	pubmed	21917383	create date:2011/09/16 | first author:Xu K
Comfort food is comforting to those most stressed: evidence of the chronic stress response network in high stress women.	/pubmed/21906885	Tomiyama AJ, Dallman MF, Epel ES.	Psychoneuroendocrinology. 2011 Nov;36(10):1513-9. Epub 2011 Sep 8.	Psychoneuroendocrinology. 2011	PubMed	citation	PMID:21906885	pubmed	21906885	create date:2011/09/13 | first author:Tomiyama AJ
Stress alters personal moral decision making.	/pubmed/21899956	Youssef FF, Dookeeram K, Basdeo V, Francis E, Doman M, Mamed D, Maloo S, Degannes J, Dobo L, Ditshotlo P, Legall G.	Psychoneuroendocrinology. 2011 Sep 5. [Epub ahead of print]	Psychoneuroendocrinology. 2011	PubMed	citation	PMID:21899956	pubmed	21899956	create date:2011/09/09 | first author:Youssef FF
A history of depression in women is associated with an altered GABAergic neuroactive steroid profile.	/pubmed/21890277	Girdler SS, Lindgren M, Porcu P, Rubinow DR, Johnson JL, Morrow AL.	Psychoneuroendocrinology. 2011 Sep 2. [Epub ahead of print]	Psychoneuroendocrinology. 2011	PubMed	citation	PMID:21890277	pubmed	21890277	create date:2011/09/06 | first author:Girdler SS
The psychosocial, endocrine and immune consequences of caring for a child with autism or ADHD.	/pubmed/21889267	Lovell B, Moss M, Wetherell M.	Psychoneuroendocrinology. 2011 Aug 31. [Epub ahead of print]	Psychoneuroendocrinology. 2011	PubMed	citation	PMID:21889267	pubmed	21889267	create date:2011/09/06 | first author:Lovell B
Allopregnanolone infused into the dorsal (CA1) hippocampus increases prepulse inhibition of startle response in Wistar rats.	/pubmed/21871738	Darbra S, Mòdol L, Pallarès M.	Psychoneuroendocrinology. 2011 Aug 25. [Epub ahead of print]	Psychoneuroendocrinology. 2011	PubMed	citation	PMID:21871738	pubmed	21871738	create date:2011/08/30 | first author:Darbra S
Effects of intranasal oxytocin on social anxiety in males with fragile X syndrome.	/pubmed/21862226	Hall SS, Lightbody AA, McCarthy BE, Parker KJ, Reiss AL.	Psychoneuroendocrinology. 2011 Aug 20. [Epub ahead of print]	Psychoneuroendocrinology. 2011	PubMed	citation	PMID:21862226	pubmed	21862226	create date:2011/08/25 | first author:Hall SS
Challenges of measuring diurnal cortisol concentrations in a large population-based field study.	/pubmed/21862225	Halpern CT, Whitsel EA, Wagner B, Harris KM.	Psychoneuroendocrinology. 2011 Aug 20. [Epub ahead of print]	Psychoneuroendocrinology. 2011	PubMed	citation	PMID:21862225	pubmed	21862225	create date:2011/08/25 | first author:Halpern CT
Periodic maternal separation decreases hippocampal neurogenesis without affecting basal corticosterone during the stress hyporesponsive period, but alters HPA axis and coping behavior in adulthood.	/pubmed/21862224	Lajud N, Roque A, Cajero M, Gutiérrez-Ospina G, Torner L.	Psychoneuroendocrinology. 2012 Mar;37(3):410-20. Epub 2011 Aug 20.	Psychoneuroendocrinology. 2012	PubMed	citation	PMID:21862224	pubmed	21862224	create date:2011/08/25 | first author:Lajud N
Intranasal oxytocin enhances emotion recognition from dynamic facial expressions and leaves eye-gaze unaffected.	/pubmed/21862223	Lischke A, Berger C, Prehn K, Heinrichs M, Herpertz SC, Domes G.	Psychoneuroendocrinology. 2011 Sep 19. [Epub ahead of print]	Psychoneuroendocrinology. 2011	PubMed	citation	PMID:21862223	pubmed	21862223	create date:2011/08/25 | first author:Lischke A
Vasopressin selectively impairs emotion recognition in men.	/pubmed/21856082	Uzefovsky F, Shalev I, Israel S, Knafo A, Ebstein RP.	Psychoneuroendocrinology. 2011 Aug 17. [Epub ahead of print]	Psychoneuroendocrinology. 2011	PubMed	citation	PMID:21856082	pubmed	21856082	create date:2011/08/23 | first author:Uzefovsky F
Macrophages make me sick: how macrophage activation states influence sickness behavior.	/pubmed/21855222	Moon ML, McNeil LK, Freund GG.	Psychoneuroendocrinology. 2011 Nov;36(10):1431-40. Epub 2011 Aug 19.	Psychoneuroendocrinology. 2011	PubMed	citation	PMID:21855222	pubmed	21855222	create date:2011/08/23 | first author:Moon ML
Regulation of corticoid and serotonin receptor brain system following early life exposure of glucocorticoids: Long term implications for the neurobiology of mood.	/pubmed/21855221	Vázquez DM, Neal CR Jr, Patel PD, Kaciroti N, López JF.	Psychoneuroendocrinology. 2012 Mar;37(3):421-37. Epub 2011 Aug 19.	Psychoneuroendocrinology. 2012	PubMed	citation	PMID:21855221	pubmed	21855221	create date:2011/08/23 | first author:Vázquez DM
Cortisol levels in response to starting school in children at increased risk for social phobia.	/pubmed/21852051	Russ SJ, Herbert J, Cooper P, Gunnar MR, Goodyer I, Croudace T, Murray L.	Psychoneuroendocrinology. 2011 Aug 16. [Epub ahead of print]	Psychoneuroendocrinology. 2011	PubMed	citation	PMID:21852051	pubmed	21852051	create date:2011/08/20 | first author:Russ SJ
Low CSF oxytocin reflects high intent in suicide attempters.	/pubmed/21852050	Jokinen J, Chatzittofis A, Hellström C, Nordström P, Uvnäs-Moberg K, Asberg M.	Psychoneuroendocrinology. 2011 Aug 16. [Epub ahead of print]	Psychoneuroendocrinology. 2011	PubMed	citation	PMID:21852050	pubmed	21852050	create date:2011/08/20 | first author:Jokinen J
Effects of intranasal oxytocin and vasopressin on cooperative behavior and associated brain activity in men.	/pubmed/21840129	Rilling JK, Demarco AC, Hackett PD, Thompson R, Ditzen B, Patel R, Pagnoni G.	Psychoneuroendocrinology. 2011 Aug 11. [Epub ahead of print]	Psychoneuroendocrinology. 2011	PubMed	citation	PMID:21840129	pubmed	21840129	create date:2011/08/16 | first author:Rilling JK
Effects of testosterone on attention and memory for emotional stimuli in male rhesus monkeys.	/pubmed/21820809	King HM, Kurdziel LB, Meyer JS, Lacreuse A.	Psychoneuroendocrinology. 2012 Mar;37(3):396-409. Epub 2011 Aug 5.	Psychoneuroendocrinology. 2012	PubMed	citation	PMID:21820809	pubmed	21820809	create date:2011/08/09 | first author:King HM
Interactive effects of estrogen and serotonin on brain activation during working memory and affective processing in menopausal women.	/pubmed/21820247	Epperson CN, Amin Z, Ruparel K, Gur R, Loughead J.	Psychoneuroendocrinology. 2012 Mar;37(3):372-82. Epub 2011 Aug 5.	Psychoneuroendocrinology. 2012	PubMed	citation	PMID:21820247	pubmed	21820247	create date:2011/08/09 | first author:Epperson CN
AMPK γ2 subunit gene PRKAG2 polymorphism associated with cognitive impairment as well as diabetes in old age.	/pubmed/21813245	Kim E, Lee SH, Lee KS, Cheong HK, Namkoong K, Hong CH, Oh BH.	Psychoneuroendocrinology. 2012 Mar;37(3):358-65. Epub 2011 Aug 2.	Psychoneuroendocrinology. 2012	PubMed	citation	PMID:21813245	pubmed	21813245	create date:2011/08/05 | first author:Kim E
Neuroendocrine response to CRF stimulation in veterans with and without PTSD in consideration of war zone era.	/pubmed/21813244	Golier JA, Caramanica K, Yehuda R.	Psychoneuroendocrinology. 2012 Mar;37(3):350-7. Epub 2011 Aug 2.	Psychoneuroendocrinology. 2012	PubMed	citation	PMID:21813244	pubmed	21813244	create date:2011/08/05 | first author:Golier JA
Symptom-specific associations between low cortisol responses and functional somatic symptoms: The TRAILS study.	/pubmed/21803502	Janssens KA, Oldehinkel AJ, Verhulst FC, Hunfeld JA, Ormel J, Rosmalen JG.	Psychoneuroendocrinology. 2012 Mar;37(3):332-40. Epub 2011 Jul 30.	Psychoneuroendocrinology. 2012	PubMed	citation	PMID:21803502	pubmed	21803502	create date:2011/08/02 | first author:Janssens KA
Cerebrospinal fluid cortisol concentrations in healthy elderly are affected by both APOE and TOMM40 variants.	/pubmed/21803501	Bruno D, Nierenberg JJ, Ritchie JC, Lutz MW, Pomara N.	Psychoneuroendocrinology. 2012 Mar;37(3):366-71. Epub 2011 Jul 30.	Psychoneuroendocrinology. 2012	PubMed	citation	PMID:21803501	pubmed	21803501	create date:2011/08/02 | first author:Bruno D
Mouse females devoid of exposure to males during fetal development exhibit increased maternal behavior.	/pubmed/21803500	Sugawara A, Pearson BL, Blanchard DC, Ward MA.	Psychoneuroendocrinology. 2012 Mar;37(3):383-95. Epub 2011 Jul 30.	Psychoneuroendocrinology. 2012	PubMed	citation	PMID:21803500	pubmed	21803500	create date:2011/08/02 | first author:Sugawara A
A sniff of trust: Meta-analysis of the effects of intranasal oxytocin administration on face recognition, trust to in-group, and trust to out-group.	/pubmed/21802859	Van Ijzendoorn MH, Bakermans-Kranenburg MJ.	Psychoneuroendocrinology. 2012 Mar;37(3):438-43. Epub 2011 Jul 29.	Psychoneuroendocrinology. 2012	PubMed	citation	PMID:21802859	pubmed	21802859	create date:2011/08/02 | first author:Van Ijzendoorn MH
Ageing, physical function, and the diurnal rhythms of cortisol and dehydroepiandrosterone.	/pubmed/21802858	Heaney JL, Phillips AC, Carroll D.	Psychoneuroendocrinology. 2012 Mar;37(3):341-9. Epub 2011 Jul 29.	Psychoneuroendocrinology. 2012	PubMed	citation	PMID:21802858	pubmed	21802858	create date:2011/08/02 | first author:Heaney JL
Title	URL	Description	Details	ShortDetails	Resource	Type	Identifiers	Db	EntrezUID	Properties
Adulthood trauma and HPA-axis functioning in healthy subjects and PTSD patients: A meta-analysis.	/pubmed/21802212	Klaassens ER, Giltay EJ, Cuijpers P, van Veen T, Zitman FG.	Psychoneuroendocrinology. 2012 Mar;37(3):317-31. Epub 2011 Jul 29.	Psychoneuroendocrinology. 2012	PubMed	citation	PMID:21802212	pubmed	21802212	create date:2011/08/02 | first author:Klaassens ER
The temporal impact of chronic intermittent psychosocial stress on high-fat diet-induced alterations in body weight.	/pubmed/21783325	Finger BC, Dinan TG, Cryan JF.	Psychoneuroendocrinology. 2011 Jul 21. [Epub ahead of print]	Psychoneuroendocrinology. 2011	PubMed	citation	PMID:21783325	pubmed	21783325	create date:2011/07/26 | first author:Finger BC
Inborn differences in environmental reactivity predict divergent diurnal behavioral, endocrine, and gene expression rhythms.	/pubmed/21775066	Kerman IA, Clinton SM, Simpson DN, Bedrosian TA, Bernard R, Akil H, Watson SJ.	Psychoneuroendocrinology. 2012 Feb;37(2):256-69. Epub 2011 Jul 20.	Psychoneuroendocrinology. 2012	PubMed	citation	PMID:21775066	pubmed	21775066	create date:2011/07/22 | first author:Kerman IA
Stress increases the feeling of being looked at.	/pubmed/21767917	Rimmele U, Lobmaier JS.	Psychoneuroendocrinology. 2012 Feb;37(2):292-8. Epub 2011 Jul 20.	Psychoneuroendocrinology. 2012	PubMed	citation	PMID:21767917	pubmed	21767917	create date:2011/07/20 | first author:Rimmele U
Comparison of the cortisol awakening response in women with shoulder and neck pain and women with fibromyalgia.	/pubmed/21764519	Riva R, Mork PJ, Westgaard RH, Lundberg U.	Psychoneuroendocrinology. 2012 Feb;37(2):299-306. Epub 2011 Jul 18.	Psychoneuroendocrinology. 2012	PubMed	citation	PMID:21764519	pubmed	21764519	create date:2011/07/19 | first author:Riva R
Effect of a chronic treatment with 17β-estradiol on striatal dopamine neurotransmission and the Akt/GSK3 signaling pathway in the brain of ovariectomized monkeys.	/pubmed/21763075	Sánchez MG, Morissette M, Di Paolo T.	Psychoneuroendocrinology. 2012 Feb;37(2):280-91. Epub 2011 Jul 16.	Psychoneuroendocrinology. 2012	PubMed	citation	PMID:21763075	pubmed	21763075	create date:2011/07/19 | first author:Sánchez MG
Latent state trait modeling of children's cortisol at two points of the diurnal cycle.	/pubmed/21752549	Kertes DA, van Dulmen M.	Psychoneuroendocrinology. 2012 Feb;37(2):249-55. Epub 2011 Jul 12.	Psychoneuroendocrinology. 2012	PubMed	citation	PMID:21752549	pubmed	21752549	create date:2011/07/15 | first author:Kertes DA
Psychological distress and salivary cortisol covary within persons during pregnancy.	/pubmed/21752548	Giesbrecht GF, Campbell T, Letourneau N, Kooistra L, Kaplan B; APrON Study Team.	Psychoneuroendocrinology. 2012 Feb;37(2):270-9. Epub 2011 Jul 12.	Psychoneuroendocrinology. 2012	PubMed	citation	PMID:21752548	pubmed	21752548	create date:2011/07/15 | first author:Giesbrecht GF
Sex-specific associations between sleep problems and hypothalamic-pituitary-adrenocortical axis activity in children.	/pubmed/21742441	Pesonen AK, Kajantie E, Heinonen K, Pyhälä R, Lahti J, Jones A, Matthews KA, Eriksson JG, Strandberg T, Räikkönen K.	Psychoneuroendocrinology. 2012 Feb;37(2):238-48. Epub 2011 Jul 13.	Psychoneuroendocrinology. 2012	PubMed	citation	PMID:21742441	pubmed	21742441	create date:2011/07/12 | first author:Pesonen AK
To live alone and to be depressed, an alarming combination for the renin-angiotensin-aldosterone-system (RAAS).	/pubmed/21742440	Häfner S, Baumert J, Emeny RT, Lacruz ME, Bidlingmaier M, Reincke M, Kuenzel H, Holle R, Rupprecht R, Ladwig KH; MONICA/KORA Study Investigators.	Psychoneuroendocrinology. 2012 Feb;37(2):230-7. Epub 2011 Jul 13.	Psychoneuroendocrinology. 2012	PubMed	citation	PMID:21742440	pubmed	21742440	create date:2011/07/12 | first author:Häfner S
Stress and animal models of inflammatory bowel disease--an update on the role of the hypothalamo-pituitary-adrenal axis.	/pubmed/21741177	Reber SO.	Psychoneuroendocrinology. 2012 Jan;37(1):1-19. Epub 2011 Jul 7.	Psychoneuroendocrinology. 2012	PubMed	citation	PMID:21741177	pubmed	21741177	create date:2011/07/12 | first author:Reber SO
The Steroid/Peptide Theory of Social Bonds: integrating testosterone and peptide responses for classifying social behavioral contexts.	/pubmed/21724336	van Anders SM, Goldey KL, Kuo PX.	Psychoneuroendocrinology. 2011 Oct;36(9):1265-75. Epub 2011 Jul 2. Review.	Psychoneuroendocrinology. 2011	PubMed	citation	PMID:21724336	pubmed	21724336	create date:2011/07/05 | first author:van Anders SM
Stress response and humoral immune system alterations related to chronic hypergravity in mice.	/pubmed/21724335	Guéguinou N, Bojados M, Jamon M, Derradji H, Baatout S, Tschirhart E, Frippiat JP, Legrand-Frossi C.	Psychoneuroendocrinology. 2012 Jan;37(1):137-47. Epub 2011 Jul 2.	Psychoneuroendocrinology. 2012	PubMed	citation	PMID:21724335	pubmed	21724335	create date:2011/07/05 | first author:Guéguinou N
Victims of rape show increased cortisol responses to trauma reminders: a study in individuals with war- and torture-related PTSD.	/pubmed/21723669	Gola H, Engler H, Schauer M, Adenauer H, Riether C, Kolassa S, Elbert T, Kolassa IT.	Psychoneuroendocrinology. 2012 Feb;37(2):213-20. Epub 2011 Jul 1.	Psychoneuroendocrinology. 2012	PubMed	citation	PMID:21723669	pubmed	21723669	create date:2011/07/05 | first author:Gola H
Steroid sulfatase-deficient mice exhibit endophenotypes relevant to attention deficit hyperactivity disorder.	/pubmed/21723668	Trent S, Dennehy A, Richardson H, Ojarikre OA, Burgoyne PS, Humby T, Davies W.	Psychoneuroendocrinology. 2012 Feb;37(2):221-9. Epub 2011 Jul 1.	Psychoneuroendocrinology. 2012	PubMed	citation	PMID:21723668	pubmed	21723668	create date:2011/07/05 | first author:Trent S
Abnormally rapid reversal learning and reduced response to antipsychotic drugs following ovariectomy in female rats.	/pubmed/21723667	Arad M, Weiner I.	Psychoneuroendocrinology. 2012 Feb;37(2):200-12. Epub 2011 Jul 1.	Psychoneuroendocrinology. 2012	PubMed	citation	PMID:21723667	pubmed	21723667	create date:2011/07/05 | first author:Arad M
Diurnal cortisol rhythms in Tsimane' Amazonian foragers: new insights into ecological HPA axis research.	/pubmed/21719201	Nyberg CH.	Psychoneuroendocrinology. 2012 Feb;37(2):178-90. Epub 2011 Jun 29.	Psychoneuroendocrinology. 2012	PubMed	citation	PMID:21719201	pubmed	21719201	create date:2011/07/02 | first author:Nyberg CH
Physiological and behavioral adaptation to relocation stress in differentially reared rhesus monkeys: hair cortisol as a biomarker for anxiety-related responses.	/pubmed/21715101	Dettmer AM, Novak MA, Suomi SJ, Meyer JS.	Psychoneuroendocrinology. 2012 Feb;37(2):191-9. Epub 2011 Jun 28.	Psychoneuroendocrinology. 2012	PubMed	citation	PMID:21715101	pubmed	21715101	create date:2011/07/01 | first author:Dettmer AM
Cortisol and anxiety response to a relaxing intervention on pregnant women awaiting amniocentesis.	/pubmed/21705148	Ventura T, Gomes MC, Carreira T.	Psychoneuroendocrinology. 2012 Jan;37(1):148-56. Epub 2011 Jun 25.	Psychoneuroendocrinology. 2012	PubMed	citation	PMID:21705148	pubmed	21705148	create date:2011/06/28 | first author:Ventura T
Psychosocial stress exposure impairs memory retrieval in children.	/pubmed/21696892	Quesada AA, Wiemers US, Schoofs D, Wolf OT.	Psychoneuroendocrinology. 2012 Jan;37(1):125-36. Epub 2011 Jun 21.	Psychoneuroendocrinology. 2012	PubMed	citation	PMID:21696892	pubmed	21696892	create date:2011/06/24 | first author:Quesada AA
The physiological response to Trier Social Stress Test relates to subjective measures of stress during but not before or after the test.	/pubmed/21689890	Hellhammer J, Schubert M.	Psychoneuroendocrinology. 2012 Jan;37(1):119-24.	Psychoneuroendocrinology. 2012	PubMed	citation	PMID:21689890	pubmed	21689890	create date:2011/06/22 | first author:Hellhammer J
Differential effects of perceived discrimination on the diurnal cortisol rhythm of African Americans and Whites.	/pubmed/21689889	Fuller-Rowell TE, Doan SN, Eccles JS.	Psychoneuroendocrinology. 2012 Jan;37(1):107-18.	Psychoneuroendocrinology. 2012	PubMed	citation	PMID:21689889	pubmed	21689889	create date:2011/06/22 | first author:Fuller-Rowell TE
Alterations in the neuroendocrinological stress response to acute psychosocial stress in adolescents engaging in nonsuicidal self-injury.	/pubmed/21676550	Kaess M, Hille M, Parzer P, Maser-Gluth C, Resch F, Brunner R.	Psychoneuroendocrinology. 2012 Jan;37(1):157-61. Epub 2011 Jun 15.	Psychoneuroendocrinology. 2012	PubMed	citation	PMID:21676550	pubmed	21676550	create date:2011/06/17 | first author:Kaess M
Chronic juvenile stress produces corticolimbic dendritic architectural remodeling and modulates emotional behavior in male and female rats.	/pubmed/21658845	Eiland L, Ramroop J, Hill MN, Manley J, McEwen BS.	Psychoneuroendocrinology. 2012 Jan;37(1):39-47. Epub 2011 Jun 11.	Psychoneuroendocrinology. 2012	PubMed	citation	PMID:21658845	pubmed	21658845	create date:2011/06/11 | first author:Eiland L
Oxytocin as a moderator of hypnotizability.	/pubmed/21652150	Bryant RA, Hung L, Guastella AJ, Mitchell PB.	Psychoneuroendocrinology. 2012 Jan;37(1):162-6. Epub 2011 Jun 8.	Psychoneuroendocrinology. 2012	PubMed	citation	PMID:21652150	pubmed	21652150	create date:2011/06/10 | first author:Bryant RA
Chronic psychosocial stress induces reversible mitochondrial damage and corticotropin-releasing factor receptor type-1 upregulation in the rat intestine and IBS-like gut dysfunction.	/pubmed/21641728	Vicario M, Alonso C, Guilarte M, Serra J, Martínez C, González-Castro AM, Lobo B, Antolín M, Andreu AL, García-Arumí E, Casellas M, Saperas E, Malagelada JR, Azpiroz F, Santos J.	Psychoneuroendocrinology. 2012 Jan;37(1):65-77. Epub 2011 Jun 8.	Psychoneuroendocrinology. 2012	PubMed	citation	PMID:21641728	pubmed	21641728	create date:2011/06/07 | first author:Vicario M
Sex steroids and connectivity in the human brain: a review of neuroimaging studies.	/pubmed/21641727	Peper JS, van den Heuvel MP, Mandl RC, Pol HE, van Honk J.	Psychoneuroendocrinology. 2011 Sep;36(8):1101-13. Epub 2011 Jun 8. Review.	Psychoneuroendocrinology. 2011	PubMed	citation	PMID:21641727	pubmed	21641727	create date:2011/06/07 | first author:Peper JS
Oxytocin specifically enhances valence-dependent parasympathetic responses.	/pubmed/21641726	Gamer M, Büchel C.	Psychoneuroendocrinology. 2012 Jan;37(1):87-93. Epub 2011 Jun 8.	Psychoneuroendocrinology. 2012	PubMed	citation	PMID:21641726	pubmed	21641726	create date:2011/06/07 | first author:Gamer M
The neuroendocrinology of childhood trauma in personality disorder.	/pubmed/21641725	Lee RJ, Hempel J, Tenharmsel A, Liu T, Mathé AA, Klock A.	Psychoneuroendocrinology. 2012 Jan;37(1):78-86. Epub 2011 Jun 8.	Psychoneuroendocrinology. 2012	PubMed	citation	PMID:21641725	pubmed	21641725	create date:2011/06/07 | first author:Lee RJ
Intestinal inflammation influences α-MSH reactive autoantibodies: relevance to food intake and body weight.	/pubmed/21641724	Coquerel Q, Sinno MH, Boukhettala N, Coëffier M, Terashi M, Bole-Feysot C, Breuillé D, Déchelotte P, Fetissov SO.	Psychoneuroendocrinology. 2012 Jan;37(1):94-106. Epub 2011 Jun 8.	Psychoneuroendocrinology. 2012	PubMed	citation	PMID:21641724	pubmed	21641724	create date:2011/06/07 | first author:Coquerel Q
Cortisol, sleep, and recovery - Some gender differences but no straight associations.	/pubmed/21641118	Eek F, Karlson B, Garde AH, Hansen AM, Orbæk P.	Psychoneuroendocrinology. 2012 Jan;37(1):56-64.	Psychoneuroendocrinology. 2012	PubMed	citation	PMID:21641118	pubmed	21641118	create date:2011/06/07 | first author:Eek F
Impact of a prenatal cognitive-behavioral stress management intervention on salivary cortisol levels in low-income mothers and their infants.	/pubmed/21641117	Urizar GG Jr, Muñoz RF.	Psychoneuroendocrinology. 2011 Nov;36(10):1480-94. Epub 2011 Jun 8.	Psychoneuroendocrinology. 2011	PubMed	citation	PMID:21641117	pubmed	21641117	create date:2011/06/07 | first author:Urizar GG Jr
Psychological distress, cortisol stress response and subclinical coronary calcification.	/pubmed/21621333	Seldenrijk A, Hamer M, Lahiri A, Penninx BW, Steptoe A.	Psychoneuroendocrinology. 2012 Jan;37(1):48-55. Epub 2011 May 28.	Psychoneuroendocrinology. 2012	PubMed	citation	PMID:21621333	pubmed	21621333	create date:2011/05/31 | first author:Seldenrijk A
Circadian cortisol, depressive symptoms and neurological impairment in early multiple sclerosis.	/pubmed/21621332	Kern S, Schultheiss T, Schneider H, Schrempf W, Reichmann H, Ziemssen T.	Psychoneuroendocrinology. 2011 Nov;36(10):1505-12. Epub 2011 May 28.	Psychoneuroendocrinology. 2011	PubMed	citation	PMID:21621332	pubmed	21621332	create date:2011/05/31 | first author:Kern S
Prolactin in response to acute psychosocial stress in healthy men and women.	/pubmed/21621331	Lennartsson AK, Jonsdottir IH.	Psychoneuroendocrinology. 2011 Nov;36(10):1530-9. Epub 2011 May 28.	Psychoneuroendocrinology. 2011	PubMed	citation	PMID:21621331	pubmed	21621331	create date:2011/05/31 | first author:Lennartsson AK
Chronic overexpression of corticotropin-releasing factor from the central amygdala produces HPA axis hyperactivity and behavioral anxiety associated with gene-expression changes in the hippocampus and paraventricular nucleus of the hypothalamus.	/pubmed/21616602	Flandreau EI, Ressler KJ, Owens MJ, Nemeroff CB.	Psychoneuroendocrinology. 2012 Jan;37(1):27-38. Epub 2011 May 26.	Psychoneuroendocrinology. 2012	PubMed	citation	PMID:21616602	pubmed	21616602	create date:2011/05/28 | first author:Flandreau EI
The cortisol awakening response in amyotrophic lateral sclerosis is blunted and correlates with clinical status and depressive mood.	/pubmed/21616601	Roozendaal B, Kim S, Wolf OT, Kim MS, Sung KK, Lee S.	Psychoneuroendocrinology. 2012 Jan;37(1):20-6. Epub 2011 May 25.	Psychoneuroendocrinology. 2012	PubMed	citation	PMID:21616601	pubmed	21616601	create date:2011/05/28 | first author:Roozendaal B
Curcumin ameliorates reserpine-induced pain-depression dyad: behavioural, biochemical, neurochemical and molecular evidences.	/pubmed/21612876	Arora V, Kuhad A, Tiwari V, Chopra K.	Psychoneuroendocrinology. 2011 Nov;36(10):1570-81. Epub 2011 May 25.	Psychoneuroendocrinology. 2011	PubMed	citation	PMID:21612876	pubmed	21612876	create date:2011/05/27 | first author:Arora V
Cortisol suppression by dexamethasone reduces exaggerated fear responses in posttraumatic stress disorder.	/pubmed/21601366	Jovanovic T, Phifer JE, Sicking K, Weiss T, Norrholm SD, Bradley B, Ressler KJ.	Psychoneuroendocrinology. 2011 Nov;36(10):1540-52. Epub 2011 May 20.	Psychoneuroendocrinology. 2011	PubMed	citation	PMID:21601366	pubmed	21601366	create date:2011/05/24 | first author:Jovanovic T
Poorer self-rated health is associated with elevated inflammatory markers among older adults.	/pubmed/21601365	Christian LM, Glaser R, Porter K, Malarkey WB, Beversdorf D, Kiecolt-Glaser JK.	Psychoneuroendocrinology. 2011 Nov;36(10):1495-504. Epub 2011 May 20.	Psychoneuroendocrinology. 2011	PubMed	citation	PMID:21601365	pubmed	21601365	create date:2011/05/24 | first author:Christian LM
LPS-stimulated tumor necrosis factor-alpha and interleukin-6 mRNA and cytokine responses following acute psychological stress.	/pubmed/21600698	Huang CJ, Stewart JK, Franco RL, Evans RK, Lee ZP, Cruz TD, Webb HE, Acevedo EO.	Psychoneuroendocrinology. 2011 Nov;36(10):1553-61. Epub 2011 May 19.	Psychoneuroendocrinology. 2011	PubMed	citation	PMID:21600698	pubmed	21600698	create date:2011/05/24 | first author:Huang CJ
Several stressors fail to reduce adult hippocampal neurogenesis.	/pubmed/21600697	Hanson ND, Owens MJ, Boss-Williams KA, Weiss JM, Nemeroff CB.	Psychoneuroendocrinology. 2011 Nov;36(10):1520-9. Epub 2011 May 19.	Psychoneuroendocrinology. 2011	PubMed	citation	PMID:21600697	pubmed	21600697	create date:2011/05/24 | first author:Hanson ND
BDNF Val66Met polymorphism is associated with higher anticipatory cortisol stress response, anxiety, and alcohol consumption in healthy adults.	/pubmed/21596481	Colzato LS, Van der Does AJ, Kouwenhoven C, Elzinga BM, Hommel B.	Psychoneuroendocrinology. 2011 Nov;36(10):1562-9. Epub 2011 May 18.	Psychoneuroendocrinology. 2011	PubMed	citation	PMID:21596481	pubmed	21596481	create date:2011/05/21 | first author:Colzato LS
Estrogen receptor gene variants are associated with anxiety disorders in older women.	/pubmed/21570196	Ryan J, Scali J, Carrière I, Scarabin PY, Ritchie K, Ancelin ML.	Psychoneuroendocrinology. 2011 Nov;36(10):1582-6. Epub 2011 May 12.	Psychoneuroendocrinology. 2011	PubMed	citation	PMID:21570196	pubmed	21570196	create date:2011/05/17 | first author:Ryan J
Genetic and environmental effects on diurnal dehydroepiandrosterone sulfate concentrations in middle-aged men.	/pubmed/21570195	Prom-Wormley EC, York TP, Jacobson KC, Eaves LJ, Mendoza SP, Hellhammer D, Maninger N, Levine S, Lupien S, Lyons MJ, Hauger R, Xian H, Franz CE, Kremen WS.	Psychoneuroendocrinology. 2011 Nov;36(10):1441-52. Epub 2011 May 12.	Psychoneuroendocrinology. 2011	PubMed	citation	PMID:21570195	pubmed	21570195	create date:2011/05/17 | first author:Prom-Wormley EC
Sex steroids, insulin sensitivity and sympathetic nerve activity in relation to affective symptoms in women with polycystic ovary syndrome.	/pubmed/21549510	Jedel E, Gustafson D, Waern M, Sverrisdottir YB, Landén M, Janson PO, Labrie F, Ohlsson C, Stener-Victorin E.	Psychoneuroendocrinology. 2011 Nov;36(10):1470-9. Epub 2011 May 6.	Psychoneuroendocrinology. 2011	PubMed	citation	PMID:21549510	pubmed	21549510	create date:2011/05/10 | first author:Jedel E
Naloxone-induced cortisol predicts mu opioid receptor binding potential in specific brain regions of healthy subjects.	/pubmed/21549509	Wand GS, Weerts EM, Kuwabara H, Frost JJ, Xu X, McCaul ME.	Psychoneuroendocrinology. 2011 Nov;36(10):1453-9. Epub 2011 May 6.	Psychoneuroendocrinology. 2011	PubMed	citation	PMID:21549509	pubmed	21549509	create date:2011/05/10 | first author:Wand GS
Oxytocin administration attenuates stress reactivity in borderline personality disorder: a pilot study.	/pubmed/21546164	Simeon D, Bartz J, Hamilton H, Crystal S, Braun A, Ketay S, Hollander E.	Psychoneuroendocrinology. 2011 Oct;36(9):1418-21. Epub 2011 May 4.	Psychoneuroendocrinology. 2011	PubMed	citation	PMID:21546164	pubmed	21546164	create date:2011/05/07 | first author:Simeon D
Cognitive flexibility and Agouti-related protein in adolescent patients with anorexia nervosa.	/pubmed/21531082	Sarrar L, Ehrlich S, Merle JV, Pfeiffer E, Lehmkuhl U, Schneider N.	Psychoneuroendocrinology. 2011 Oct;36(9):1396-406. Epub 2011 Apr 29.	Psychoneuroendocrinology. 2011	PubMed	citation	PMID:21531082	pubmed	21531082	create date:2011/05/03 | first author:Sarrar L
Glucocorticoid and mineralocorticoid receptor polymorphisms and clinical characteristics in bipolar disorder patients.	/pubmed/21531081	Spijker AT, Giltay EJ, van Rossum EF, Manenschijn L, DeRijk RH, Haffmans J, Zitman FG, Hoencamp E.	Psychoneuroendocrinology. 2011 Nov;36(10):1460-9. Epub 2011 Apr 29.	Psychoneuroendocrinology. 2011	PubMed	citation	PMID:21531081	pubmed	21531081	create date:2011/05/03 | first author:Spijker AT
Title	URL	Description	Details	ShortDetails	Resource	Type	Identifiers	Db	EntrezUID	Properties
Re: The effect of cortisol on emotional responses depends on order of cortisol and placebo administration in a within-subject design" by Wirth et al."	/pubmed/21530091	Tops M, Wijers AA.	Psychoneuroendocrinology. 2011 Aug;36(7):1097-8; author reply 1098-9. Epub 2011 May 6. No abstract available.	Psychoneuroendocrinology. 2011	PubMed	citation	PMID:21530091	pubmed	21530091	create date:2011/05/03 | first author:Tops M
Stress resilience and vulnerability: the association with rearing conditions, endocrine function, immunology, and anxious behavior.	/pubmed/21530089	Stiller AL, Drugan RC, Hazi A, Kent SP.	Psychoneuroendocrinology. 2011 Oct;36(9):1383-95. Epub 2011 Apr 29.	Psychoneuroendocrinology. 2011	PubMed	citation	PMID:21530089	pubmed	21530089	create date:2011/05/03 | first author:Stiller AL
Solitary sleeping in young infants is associated with heightened cortisol reactivity to a bathing session but not to a vaccination.	/pubmed/21530088	Tollenaar MS, Beijers R, Jansen J, Riksen-Walraven JM, de Weerth C.	Psychoneuroendocrinology. 2012 Feb;37(2):167-77. Epub 2011 Apr 29.	Psychoneuroendocrinology. 2012	PubMed	citation	PMID:21530088	pubmed	21530088	create date:2011/05/03 | first author:Tollenaar MS
Associations of sex steroid hormones with cerebral activations during mental rotation in men and women with schizophrenia.	/pubmed/21514059	Mendrek A, Lakis N, Jiménez J.	Psychoneuroendocrinology. 2011 Oct;36(9):1422-6. Epub 2011 Apr 21.	Psychoneuroendocrinology. 2011	PubMed	citation	PMID:21514059	pubmed	21514059	create date:2011/04/26 | first author:Mendrek A
The influence of depressive symptomatology and perceived stress on plasma and salivary oxytocin before, during and after a support enhancement intervention.	/pubmed/21507578	Holt-Lunstad J, Birmingham W, Light KC.	Psychoneuroendocrinology. 2011 Sep;36(8):1249-56. Epub 2011 Apr 19.	Psychoneuroendocrinology. 2011	PubMed	citation	PMID:21507578	pubmed	21507578	create date:2011/04/22 | first author:Holt-Lunstad J
Cortisol acutely reduces selective attention for erotic words in healthy young men.	/pubmed/21497444	Putman P, Berling S.	Psychoneuroendocrinology. 2011 Oct;36(9):1407-17. Epub 2011 Apr 15.	Psychoneuroendocrinology. 2011	PubMed	citation	PMID:21497444	pubmed	21497444	create date:2011/04/19 | first author:Putman P
Contribution of norepinephrine to emotional memory consolidation during sleep.	/pubmed/21493010	Groch S, Wilhelm I, Diekelmann S, Sayk F, Gais S, Born J.	Psychoneuroendocrinology. 2011 Oct;36(9):1342-50. Epub 2011 Apr 13.	Psychoneuroendocrinology. 2011	PubMed	citation	PMID:21493010	pubmed	21493010	create date:2011/04/16 | first author:Groch S
Social interaction decreases stress responsiveness during adolescence.	/pubmed/21493009	Lürzel S, Kaiser S, Sachser N.	Psychoneuroendocrinology. 2011 Oct;36(9):1370-7. Epub 2011 Apr 13.	Psychoneuroendocrinology. 2011	PubMed	citation	PMID:21493009	pubmed	21493009	create date:2011/04/16 | first author:Lürzel S
Decreased nocturnal growth hormone secretion and sleep fragmentation in combat-related posttraumatic stress disorder; potential predictors of impaired memory consolidation.	/pubmed/21489700	van Liempt S, Vermetten E, Lentjes E, Arends J, Westenberg H.	Psychoneuroendocrinology. 2011 Oct;36(9):1361-9. Epub 2011 Apr 12.	Psychoneuroendocrinology. 2011	PubMed	citation	PMID:21489700	pubmed	21489700	create date:2011/04/15 | first author:van Liempt S
Sex differences in cortisol response to corticotropin releasing hormone challenge over puberty: Pittsburgh Pediatric Neurobehavioral Studies.	/pubmed/21489699	Stroud LR, Papandonatos GD, Williamson DE, Dahl RE.	Psychoneuroendocrinology. 2011 Sep;36(8):1226-38. Epub 2011 Apr 13.	Psychoneuroendocrinology. 2011	PubMed	citation	PMID:21489699	pubmed	21489699	create date:2011/04/15 | first author:Stroud LR
Neuroanatomical evidence for reciprocal regulation of the corticotrophin-releasing factor and oxytocin systems in the hypothalamus and the bed nucleus of the stria terminalis of the rat: Implications for balancing stress and affect.	/pubmed/21481539	Dabrowska J, Hazra R, Ahern TH, Guo JD, McDonald AJ, Mascagni F, Muller JF, Young LJ, Rainnie DG.	Psychoneuroendocrinology. 2011 Oct;36(9):1312-26. Epub 2011 Apr 9.	Psychoneuroendocrinology. 2011	PubMed	citation	PMID:21481539	pubmed	21481539	create date:2011/04/13 | first author:Dabrowska J
Hypogonadism predisposes males to the development of behavioural and neuroplastic depressive phenotypes.	/pubmed/21481538	Wainwright SR, Lieblich SE, Galea LA.	Psychoneuroendocrinology. 2011 Oct;36(9):1327-41. Epub 2011 Apr 11.	Psychoneuroendocrinology. 2011	PubMed	citation	PMID:21481538	pubmed	21481538	create date:2011/04/13 | first author:Wainwright SR
Desipramine treatment has minimal effects on the brain accumulation of glucocorticoids in P-gp-deficient and wild-type mice.	/pubmed/21481537	Mason BL, Thomas SA, Lightman SL, Pariante CM.	Psychoneuroendocrinology. 2011 Oct;36(9):1351-60. Epub 2011 Apr 11.	Psychoneuroendocrinology. 2011	PubMed	citation	PMID:21481537	pubmed	21481537	create date:2011/04/13 | first author:Mason BL
Oxytocin increases recognition of masked emotional faces.	/pubmed/21477929	Schulze L, Lischke A, Greif J, Herpertz SC, Heinrichs M, Domes G.	Psychoneuroendocrinology. 2011 Oct;36(9):1378-82. Epub 2011 Apr 7.	Psychoneuroendocrinology. 2011	PubMed	citation	PMID:21477929	pubmed	21477929	create date:2011/04/12 | first author:Schulze L
The relationship of depression and diabetes: pathophysiological and treatment implications.	/pubmed/21474250	Rustad JK, Musselman DL, Nemeroff CB.	Psychoneuroendocrinology. 2011 Oct;36(9):1276-86. Epub 2011 Apr 6. Review.	Psychoneuroendocrinology. 2011	PubMed	citation	PMID:21474250	pubmed	21474250	create date:2011/04/09 | first author:Rustad JK
Investigation into the cross-correlation of salivary cortisol and alpha-amylase responses to psychological stress.	/pubmed/21470780	Engert V, Vogel S, Efanov SI, Duchesne A, Corbo V, Ali N, Pruessner JC.	Psychoneuroendocrinology. 2011 Oct;36(9):1294-302. Epub 2011 Apr 5.	Psychoneuroendocrinology. 2011	PubMed	citation	PMID:21470780	pubmed	21470780	create date:2011/04/08 | first author:Engert V
OPRM1 gene variation influences hypothalamic-pituitary-adrenal axis function in response to a variety of stressors in rhesus macaques.	/pubmed/21459516	Schwandt ML, Lindell SG, Higley JD, Suomi SJ, Heilig M, Barr CS.	Psychoneuroendocrinology. 2011 Oct;36(9):1303-11. Epub 2011 Apr 3.	Psychoneuroendocrinology. 2011	PubMed	citation	PMID:21459516	pubmed	21459516	create date:2011/04/05 | first author:Schwandt ML
Maternal programming of sexual attractivity in female Long Evans rats.	/pubmed/21458163	Sakhai SA, Kriegsfeld LJ, Francis DD.	Psychoneuroendocrinology. 2011 Sep;36(8):1217-25. Epub 2011 Apr 1.	Psychoneuroendocrinology. 2011	PubMed	citation	PMID:21458163	pubmed	21458163	create date:2011/04/05 | first author:Sakhai SA
Effects of hormonal contraceptives on mental rotation and verbal fluency.	/pubmed/21454017	Griksiene R, Ruksenas O.	Psychoneuroendocrinology. 2011 Sep;36(8):1239-48. Epub 2011 Mar 31.	Psychoneuroendocrinology. 2011	PubMed	citation	PMID:21454017	pubmed	21454017	create date:2011/04/02 | first author:Griksiene R
Patients with premenstrual dysphoric disorder have increased startle modulation during anticipation in the late luteal phase period in comparison to control subjects.	/pubmed/21435793	Bannbers E, Kask K, Wikström J, Risbrough V, Poromaa IS.	Psychoneuroendocrinology. 2011 Sep;36(8):1184-92. Epub 2011 Mar 23.	Psychoneuroendocrinology. 2011	PubMed	citation	PMID:21435793	pubmed	21435793	create date:2011/03/26 | first author:Bannbers E
A review of safety, side-effects and subjective reactions to intranasal oxytocin in human research.	/pubmed/21429671	MacDonald E, Dadds MR, Brennan JL, Williams K, Levy F, Cauchi AJ.	Psychoneuroendocrinology. 2011 Sep;36(8):1114-26. Epub 2011 Mar 23. Review.	Psychoneuroendocrinology. 2011	PubMed	citation	PMID:21429671	pubmed	21429671	create date:2011/03/25 | first author:MacDonald E
The TTTAn aromatase (CYP19A1) polymorphism is associated with compulsive craving of male patients during alcohol withdrawal.	/pubmed/21414724	Lenz B, Heberlein A, Bayerlein K, Frieling H, Kornhuber J, Bleich S, Hillemacher T.	Psychoneuroendocrinology. 2011 Sep;36(8):1261-4. Epub 2011 Mar 16.	Psychoneuroendocrinology. 2011	PubMed	citation	PMID:21414724	pubmed	21414724	create date:2011/03/19 | first author:Lenz B
Heritability and genetic correlation of hair cortisol in vervet monkeys in low and higher stress environments.	/pubmed/21411232	Fairbanks LA, Jorgensen MJ, Bailey JN, Breidenthal SE, Grzywa R, Laudenslager ML.	Psychoneuroendocrinology. 2011 Sep;36(8):1201-8. Epub 2011 Mar 15.	Psychoneuroendocrinology. 2011	PubMed	citation	PMID:21411232	pubmed	21411232	create date:2011/03/18 | first author:Fairbanks LA
Association of salivary dehydroepiandrosterone levels and symptoms in patients with attention deficit hyperactivity disorder during six months of treatment with methylphenidate.	/pubmed/21411231	Wang LJ, Hsiao CC, Huang YS, Chiang YL, Ree SC, Chen YC, Wu YW, Wu CC, Shang ZY, Chen CK.	Psychoneuroendocrinology. 2011 Sep;36(8):1209-16. Epub 2011 Mar 15.	Psychoneuroendocrinology. 2011	PubMed	citation	PMID:21411231	pubmed	21411231	create date:2011/03/18 | first author:Wang LJ
Chronic intermittent cold stress sensitizes neuro-immune reactivity in the rat brain.	/pubmed/21411230	Girotti M, Donegan JJ, Morilak DA.	Psychoneuroendocrinology. 2011 Sep;36(8):1164-74. Epub 2011 Mar 15.	Psychoneuroendocrinology. 2011	PubMed	citation	PMID:21411230	pubmed	21411230	create date:2011/03/18 | first author:Girotti M
Increased cortisol concentrations in hair of severely traumatized Ugandan individuals with PTSD.	/pubmed/21411229	Steudte S, Kolassa IT, Stalder T, Pfeiffer A, Kirschbaum C, Elbert T.	Psychoneuroendocrinology. 2011 Sep;36(8):1193-200. Epub 2011 Mar 15.	Psychoneuroendocrinology. 2011	PubMed	citation	PMID:21411229	pubmed	21411229	create date:2011/03/18 | first author:Steudte S
Increased serum androstenedione in adults with autism spectrum conditions.	/pubmed/21398041	Ruta L, Ingudomnukul E, Taylor K, Chakrabarti B, Baron-Cohen S.	Psychoneuroendocrinology. 2011 Sep;36(8):1154-63. Epub 2011 Mar 12.	Psychoneuroendocrinology. 2011	PubMed	citation	PMID:21398041	pubmed	21398041	create date:2011/03/15 | first author:Ruta L
Positive emotional style and subjective, cardiovascular and cortisol responses to acute laboratory stress.	/pubmed/21398040	Bostock S, Hamer M, Wawrzyniak AJ, Mitchell ES, Steptoe A.	Psychoneuroendocrinology. 2011 Sep;36(8):1175-83. Epub 2011 Mar 12.	Psychoneuroendocrinology. 2011	PubMed	citation	PMID:21398040	pubmed	21398040	create date:2011/03/15 | first author:Bostock S
Cerebrospinal fluid IL-8 levels reflect symptoms of alexithymia in patients with non-inflammatory neurological disorders.	/pubmed/21397404	Uher T, Bob P.	Psychoneuroendocrinology. 2011 Sep;36(8):1148-53. Epub 2011 Mar 11.	Psychoneuroendocrinology. 2011	PubMed	citation	PMID:21397404	pubmed	21397404	create date:2011/03/15 | first author:Uher T
Assessing stress reactivity indexed via salivary cortisol in preschool-aged children.	/pubmed/21388745	Kryski KR, Smith HJ, Sheikh HI, Singh SM, Hayden EP.	Psychoneuroendocrinology. 2011 Sep;36(8):1127-36. Epub 2011 Mar 8.	Psychoneuroendocrinology. 2011	PubMed	citation	PMID:21388745	pubmed	21388745	create date:2011/03/11 | first author:Kryski KR
Sympathetic and parasympathetic activity in cancer-related fatigue: more evidence for a physiological substrate in cancer survivors.	/pubmed/21388744	Fagundes CP, Murray DM, Hwang BS, Gouin JP, Thayer JF, Sollers JJ 3rd, Shapiro CL, Malarkey WB, Kiecolt-Glaser JK.	Psychoneuroendocrinology. 2011 Sep;36(8):1137-47. Epub 2011 Mar 9.	Psychoneuroendocrinology. 2011	PubMed	citation	PMID:21388744	pubmed	21388744	create date:2011/03/11 | first author:Fagundes CP
Oxytocin administration leads to a preference for masculinized male faces.	/pubmed/21377804	Theodoridou A, Rowe AC, Rogers PJ, Penton-Voak IS.	Psychoneuroendocrinology. 2011 Sep;36(8):1257-60. Epub 2011 Mar 5.	Psychoneuroendocrinology. 2011	PubMed	citation	PMID:21377804	pubmed	21377804	create date:2011/03/08 | first author:Theodoridou A
Stress increases behavioral resistance to extinction.	/pubmed/21376474	Schwabe L, Wolf OT.	Psychoneuroendocrinology. 2011 Oct;36(9):1287-93. Epub 2011 Mar 3.	Psychoneuroendocrinology. 2011	PubMed	citation	PMID:21376474	pubmed	21376474	create date:2011/03/08 | first author:Schwabe L
The social neuroendocrinology of human aggression.	/pubmed/21367531	Carré JM, McCormick CM, Hariri AR.	Psychoneuroendocrinology. 2011 Aug;36(7):935-44. Epub 2011 Mar 2. Review.	Psychoneuroendocrinology. 2011	PubMed	citation	PMID:21367531	pubmed	21367531	create date:2011/03/04 | first author:Carré JM
Anxiety and hypothalamic-pituitary-adrenal axis responses to psychological stress are attenuated in male rats made lean by large litter rearing.	/pubmed/21349647	Bulfin LJ, Clarke MA, Buller KM, Spencer SJ.	Psychoneuroendocrinology. 2011 Aug;36(7):1080-91. Epub 2011 Feb 23.	Psychoneuroendocrinology. 2011	PubMed	citation	PMID:21349647	pubmed	21349647	create date:2011/02/26 | first author:Bulfin LJ
Genetics of cortisol secretion and depressive symptoms: a candidate gene and genome wide association approach.	/pubmed/21316860	Velders FP, Kuningas M, Kumari M, Dekker MJ, Uitterlinden AG, Kirschbaum C, Hek K, Hofman A, Verhulst FC, Kivimaki M, Van Duijn CM, Walker BR, Tiemeier H.	Psychoneuroendocrinology. 2011 Aug;36(7):1053-61. Epub 2011 Feb 12.	Psychoneuroendocrinology. 2011	PubMed	citation	PMID:21316860	pubmed	21316860	create date:2011/02/15 | first author:Velders FP
Citalopram improves metabolic risk factors among high hostile adults: results of a placebo-controlled intervention.	/pubmed/21306829	Kamarck TW, Muldoon MF, Manuck SB, Haskett RF, Cheong J, Flory JD, Vella E.	Psychoneuroendocrinology. 2011 Aug;36(7):1070-9. Epub 2011 Feb 8.	Psychoneuroendocrinology. 2011	PubMed	citation	PMID:21306829	pubmed	21306829	create date:2011/02/11 | first author:Kamarck TW
α-Amylase as a reliable and convenient measure of sympathetic activity: don't start salivating just yet!	/pubmed/21295411	Bosch JA, Veerman EC, de Geus EJ, Proctor GB.	Psychoneuroendocrinology. 2011 May;36(4):449-53. Epub 2011 Feb 3. Review.	Psychoneuroendocrinology. 2011	PubMed	citation	PMID:21295411	pubmed	21295411	create date:2011/02/08 | first author:Bosch JA
Cross-sectional and 35-year longitudinal assessment of salivary cortisol and cognitive functioning: the Vietnam Era twin study of aging.	/pubmed/21295410	Franz CE, O'Brien RC, Hauger RL, Mendoza SP, Panizzon MS, Prom-Wormley E, Eaves LJ, Jacobson K, Lyons MJ, Lupien S, Hellhammer D, Xian H, Kremen WS.	Psychoneuroendocrinology. 2011 Aug;36(7):1040-52. Epub 2011 Feb 3.	Psychoneuroendocrinology. 2011	PubMed	citation	PMID:21295410	pubmed	21295410	create date:2011/02/08 | first author:Franz CE
Dim light at night provokes depression-like behaviors and reduces CA1 dendritic spine density in female hamsters.	/pubmed/21292405	Bedrosian TA, Fonken LK, Walton JC, Haim A, Nelson RJ.	Psychoneuroendocrinology. 2011 Aug;36(7):1062-9. Epub 2011 Feb 2.	Psychoneuroendocrinology. 2011	PubMed	citation	PMID:21292405	pubmed	21292405	create date:2011/02/05 | first author:Bedrosian TA
Changes in the sleep electroencephalogram (EEG) during male to female transgender therapy.	/pubmed/21273005	Künzel HE, Murck H, Stalla GK, Steiger A.	Psychoneuroendocrinology. 2011 Aug;36(7):1005-9. Epub 2011 Jan 26.	Psychoneuroendocrinology. 2011	PubMed	citation	PMID:21273005	pubmed	21273005	create date:2011/01/29 | first author:Künzel HE
An interaction between a neuropeptide Y gene polymorphism and early adversity modulates endocrine stress responses.	/pubmed/21273004	Witt SH, Buchmann AF, Blomeyer D, Nieratschker V, Treutlein J, Esser G, Schmidt MH, Bidlingmaier M, Wiedemann K, Rietschel M, Laucht M, Wüst S, Zimmermann US.	Psychoneuroendocrinology. 2011 Aug;36(7):1010-20. Epub 2011 Jan 26.	Psychoneuroendocrinology. 2011	PubMed	citation	PMID:21273004	pubmed	21273004	create date:2011/01/29 | first author:Witt SH
In search of the biological basis of mood disorders: exploring out of the mainstream.	/pubmed/21269780	Branchi I, Schmidt MV.	Psychoneuroendocrinology. 2011 Apr;36(3):305-7. Epub 2011 Jan 26. No abstract available.	Psychoneuroendocrinology. 2011	PubMed	citation	PMID:21269780	pubmed	21269780	create date:2011/01/29 | first author:Branchi I
Hydrocortisone suppression of the fear-potentiated startle response and posttraumatic stress disorder.	/pubmed/21269779	Miller MW, McKinney AE, Kanter FS, Korte KJ, Lovallo WR.	Psychoneuroendocrinology. 2011 Aug;36(7):970-80. Epub 2011 Jan 26.	Psychoneuroendocrinology. 2011	PubMed	citation	PMID:21269779	pubmed	21269779	create date:2011/01/29 | first author:Miller MW
Tryptophan hydroxylase-2 (TPH2) in disorders of cognitive control and emotion regulation: a perspective.	/pubmed/21257271	Waider J, Araragi N, Gutknecht L, Lesch KP.	Psychoneuroendocrinology. 2011 Apr;36(3):393-405. Epub 2011 Jan 22. Review.	Psychoneuroendocrinology. 2011	PubMed	citation	PMID:21257271	pubmed	21257271	create date:2011/01/25 | first author:Waider J
Endocrinological and psychological responses to job stressors: an experimental test of the job demand--control model.	/pubmed/21256680	Häusser JA, Mojzisch A, Schulz-Hardt S.	Psychoneuroendocrinology. 2011 Aug;36(7):1021-31. Epub 2011 Jan 21.	Psychoneuroendocrinology. 2011	PubMed	citation	PMID:21256680	pubmed	21256680	create date:2011/01/25 | first author:Häusser JA
Chronic pain therapy and hypothalamic-pituitary-adrenal axis impairment.	/pubmed/21256679	Aloisi AM, Buonocore M, Merlo L, Galandra C, Sotgiu A, Bacchella L, Ungaretti M, Demartini L, Bonezzi C.	Psychoneuroendocrinology. 2011 Aug;36(7):1032-9. Epub 2011 Jan 22.	Psychoneuroendocrinology. 2011	PubMed	citation	PMID:21256679	pubmed	21256679	create date:2011/01/25 | first author:Aloisi AM
Neurobiological and behavioral stress reactivity in children prenatally exposed to tobacco.	/pubmed/21255938	Huijbregts SC, van Berkel SR, Swaab-Barneveld H, van Goozen SH.	Psychoneuroendocrinology. 2011 Jul;36(6):913-8. Epub 2011 Jan 20.	Psychoneuroendocrinology. 2011	PubMed	citation	PMID:21255938	pubmed	21255938	create date:2011/01/25 | first author:Huijbregts SC
Behavioral effects of peripheral corticotropin-releasing factor during maternal separation may be mediated by proinflammatory activity.	/pubmed/21255937	Hennessy MB, Fitch C, Jacobs S, Deak T, Schiml PA.	Psychoneuroendocrinology. 2011 Aug;36(7):996-1004. Epub 2011 Jan 20.	Psychoneuroendocrinology. 2011	PubMed	citation	PMID:21255937	pubmed	21255937	create date:2011/01/25 | first author:Hennessy MB
Altered levels of circulating insulin and other neuroendocrine hormones associated with the onset of schizophrenia.	/pubmed/21251762	Guest PC, Schwarz E, Krishnamurthy D, Harris LW, Leweke FM, Rothermundt M, van Beveren NJ, Spain M, Barnes A, Steiner J, Rahmoune H, Bahn S.	Psychoneuroendocrinology. 2011 Aug;36(7):1092-6. Epub 2011 Jan 20.	Psychoneuroendocrinology. 2011	PubMed	citation	PMID:21251762	pubmed	21251762	create date:2011/01/22 | first author:Guest PC
Title	URL	Description	Details	ShortDetails	Resource	Type	Identifiers	Db	EntrezUID	Properties
Effects of an estrogen receptor alpha agonist on agonistic behaviour in intact and gonadectomized male and female mice.	/pubmed/21247705	Clipperton-Allen AE, Almey A, Melichercik A, Allen CP, Choleris E.	Psychoneuroendocrinology. 2011 Aug;36(7):981-95. Epub 2011 Jan 17.	Psychoneuroendocrinology. 2011	PubMed	citation	PMID:21247705	pubmed	21247705	create date:2011/01/21 | first author:Clipperton-Allen AE
The cortisol awakening response (CAR) across the female menstrual cycle.	/pubmed/21237574	Wolfram M, Bellingrath S, Kudielka BM.	Psychoneuroendocrinology. 2011 Jul;36(6):905-12. Epub 2011 Jan 14.	Psychoneuroendocrinology. 2011	PubMed	citation	PMID:21237574	pubmed	21237574	create date:2011/01/18 | first author:Wolfram M
Sex differences in methamphetamine toxicity in mice: effect on brain dopamine signaling pathways.	/pubmed/21236583	Bourque M, Liu B, Dluzen DE, Di Paolo T.	Psychoneuroendocrinology. 2011 Aug;36(7):955-69. Epub 2011 Jan 13.	Psychoneuroendocrinology. 2011	PubMed	citation	PMID:21236583	pubmed	21236583	create date:2011/01/18 | first author:Bourque M
The effect of cortisol on emotional responses depends on order of cortisol and placebo administration in a within-subject design.	/pubmed/21232874	Wirth MM, Scherer SM, Hoks RM, Abercrombie HC.	Psychoneuroendocrinology. 2011 Aug;36(7):945-54. Epub 2011 Jan 13.	Psychoneuroendocrinology. 2011	PubMed	citation	PMID:21232874	pubmed	21232874	create date:2011/01/15 | first author:Wirth MM
The ability of lambs to form expectations and the emotional consequences of a discrepancy from their expectations.	/pubmed/21232873	Greiveldinger L, Veissier I, Boissy A.	Psychoneuroendocrinology. 2011 Jul;36(6):806-15. Epub 2011 Jan 13.	Psychoneuroendocrinology. 2011	PubMed	citation	PMID:21232873	pubmed	21232873	create date:2011/01/15 | first author:Greiveldinger L
Stress buffering effects of oxytocin on HIV status in low-income ethnic minority women.	/pubmed/21215526	Fekete EM, Antoni MH, Lopez C, Mendez AJ, Szeto A, Fletcher MA, Klimas N, Kumar M, Schneiderman N.	Psychoneuroendocrinology. 2011 Jul;36(6):881-90. Epub 2011 Jan 6.	Psychoneuroendocrinology. 2011	PubMed	citation	PMID:21215526	pubmed	21215526	create date:2011/01/11 | first author:Fekete EM
Thyroid hormone transporter genes and grey matter changes in patients with major depressive disorder and healthy controls.	/pubmed/21208750	Dixson L, Ridler K, Nichols TE, Saemann PG, Auer DP, Holsboer F, Muglia P, Matthews PM, Inkster B.	Psychoneuroendocrinology. 2011 Jul;36(6):929-34. Epub 2011 Jan 3.	Psychoneuroendocrinology. 2011	PubMed	citation	PMID:21208750	pubmed	21208750	create date:2011/01/07 | first author:Dixson L
Variant in oxytocin receptor gene is associated with amygdala volume.	/pubmed/21208749	Furman DJ, Chen MC, Gotlib IH.	Psychoneuroendocrinology. 2011 Jul;36(6):891-7. Epub 2011 Jan 3.	Psychoneuroendocrinology. 2011	PubMed	citation	PMID:21208749	pubmed	21208749	create date:2011/01/07 | first author:Furman DJ
Oxytocin buffers cortisol responses to stress in individuals with impaired emotion regulation abilities.	/pubmed/21208748	Quirin M, Kuhl J, Düsing R.	Psychoneuroendocrinology. 2011 Jul;36(6):898-904. Epub 2011 Jan 3.	Psychoneuroendocrinology. 2011	PubMed	citation	PMID:21208748	pubmed	21208748	create date:2011/01/07 | first author:Quirin M
Life events, cortisol and levels of prostate specific antigen: a story of synergism.	/pubmed/21194845	Gidron Y, Fabre B, Grosman H, Nolazco C, Mesch V, Mazza O, Berg G.	Psychoneuroendocrinology. 2011 Jul;36(6):874-80. Epub 2010 Dec 30.	Psychoneuroendocrinology. 2011	PubMed	citation	PMID:21194845	pubmed	21194845	create date:2011/01/05 | first author:Gidron Y
Effects of single cortisol administrations on human affect reviewed: Coping with stress through adaptive regulation of automatic cognitive processing.	/pubmed/21194844	Putman P, Roelofs K.	Psychoneuroendocrinology. 2011 May;36(4):439-48. Epub 2010 Dec 30. Review.	Psychoneuroendocrinology. 2011	PubMed	citation	PMID:21194844	pubmed	21194844	create date:2011/01/05 | first author:Putman P
Life long endogenous estrogen exposure and later adulthood cognitive function in a population of naturally postmenopausal women from Southern China: the Guangzhou Biobank Cohort Study.	/pubmed/21185655	Heys M, Jiang C, Cheng KK, Zhang W, Au Yeung SL, Lam TH, Leung GM, Schooling CM.	Psychoneuroendocrinology. 2011 Jul;36(6):864-73. Epub 2010 Dec 24.	Psychoneuroendocrinology. 2011	PubMed	citation	PMID:21185655	pubmed	21185655	create date:2010/12/28 | first author:Heys M
Self-assessed parental depressive problems are associated with blunted cortisol responses to a social stress test in daughters. The TRAILS Study.	/pubmed/21185125	Bouma EM, Riese H, Ormel J, Verhulst FC, Oldehinkel AJ.	Psychoneuroendocrinology. 2011 Jul;36(6):854-63. Epub 2010 Dec 23.	Psychoneuroendocrinology. 2011	PubMed	citation	PMID:21185125	pubmed	21185125	create date:2010/12/28 | first author:Bouma EM
Early life stress impairs social recognition due to a blunted response of vasopressin release within the septum of adult male rats.	/pubmed/21185124	Lukas M, Bredewold R, Landgraf R, Neumann ID, Veenema AH.	Psychoneuroendocrinology. 2011 Jul;36(6):843-53. Epub 2010 Dec 23.	Psychoneuroendocrinology. 2011	PubMed	citation	PMID:21185124	pubmed	21185124	create date:2010/12/28 | first author:Lukas M
Increased morning adrenocorticotrophin hormone (ACTH) levels in women with postpartum thoughts of harming the infant.	/pubmed/21168281	Labad J, Vilella E, Reynolds RM, Sans T, Cavallé P, Valero J, Alonso P, Menchón JM, Labad A, Gutiérrez-Zotes A.	Psychoneuroendocrinology. 2011 Jul;36(6):924-8. Epub 2010 Dec 17.	Psychoneuroendocrinology. 2011	PubMed	citation	PMID:21168281	pubmed	21168281	create date:2010/12/21 | first author:Labad J
Progesterone receptor antagonist CDB-4124 increases depression-like behavior in mice without affecting locomotor ability.	/pubmed/21163582	Beckley EH, Scibelli AC, Finn DA.	Psychoneuroendocrinology. 2011 Jul;36(6):824-33. Epub 2010 Dec 15.	Psychoneuroendocrinology. 2011	PubMed	citation	PMID:21163582	pubmed	21163582	create date:2010/12/18 | first author:Beckley EH
Salivary cortisol, stress, and health in primary caregivers (mothers) of children with cerebral palsy.	/pubmed/21146316	Bella GP, Garcia MC, Spadari-Bratfisch RC.	Psychoneuroendocrinology. 2011 Jul;36(6):834-42. Epub 2010 Dec 10.	Psychoneuroendocrinology. 2011	PubMed	citation	PMID:21146316	pubmed	21146316	create date:2010/12/15 | first author:Bella GP
A novel BDNF polymorphism affects plasma protein levels in interaction with early adversity in rhesus macaques.	/pubmed/21145664	Cirulli F, Reif A, Herterich S, Lesch KP, Berry A, Francia N, Aloe L, Barr CS, Suomi SJ, Alleva E.	Psychoneuroendocrinology. 2011 Apr;36(3):372-9. Epub 2010 Dec 9.	Psychoneuroendocrinology. 2011	PubMed	citation	PMID:21145664	pubmed	21145664	create date:2010/12/15 | first author:Cirulli F
Seasonal differences in the diurnal pattern of cortisol secretion in healthy participants and those with self-assessed seasonal affective disorder.	/pubmed/21145663	Thorn L, Evans P, Cannon A, Hucklebridge F, Clow A.	Psychoneuroendocrinology. 2011 Jul;36(6):816-23. Epub 2010 Dec 9.	Psychoneuroendocrinology. 2011	PubMed	citation	PMID:21145663	pubmed	21145663	create date:2010/12/15 | first author:Thorn L
A clinical allostatic load index is associated with burnout symptoms and hypocortisolemic profiles in healthy workers.	/pubmed/21129851	Juster RP, Sindi S, Marin MF, Perna A, Hashemi A, Pruessner JC, Lupien SJ.	Psychoneuroendocrinology. 2011 Jul;36(6):797-805. Epub 2010 Dec 3.	Psychoneuroendocrinology. 2011	PubMed	citation	PMID:21129851	pubmed	21129851	create date:2010/12/07 | first author:Juster RP
Contributions of HIV infection in the hypothalamus and substance abuse/use to HPT dysregulation.	/pubmed/21115295	Langford D, Baron D, Joy J, Del Valle L, Shack J.	Psychoneuroendocrinology. 2011 Jun;36(5):710-9. Epub 2010 Nov 5.	Psychoneuroendocrinology. 2011	PubMed	citation	PMID:21115295	pubmed	21115295	create date:2010/12/01 | first author:Langford D
Genetic variability within the S100B gene influences the personality trait self-directedness.	/pubmed/21112154	Suchankova P, Baghaei F, Rosmond R, Holm G, Anckarsäter H, Ekman A.	Psychoneuroendocrinology. 2011 Jul;36(6):919-23. Epub 2010 Nov 26.	Psychoneuroendocrinology. 2011	PubMed	citation	PMID:21112154	pubmed	21112154	create date:2010/11/30 | first author:Suchankova P
Gonadal steroids and affective symptoms during in vitro fertilization: implication for reproductive mood disorders.	/pubmed/21106297	Bloch M, Aharonov I, Ben Avi I, Schreiber S, Amit A, Weizman A, Azem F.	Psychoneuroendocrinology. 2011 Jul;36(6):790-6. Epub 2010 Nov 23.	Psychoneuroendocrinology. 2011	PubMed	citation	PMID:21106297	pubmed	21106297	create date:2010/11/26 | first author:Bloch M
Examining the association between adult attachment style and cortisol responses to acute stress.	/pubmed/21106296	Kidd T, Hamer M, Steptoe A.	Psychoneuroendocrinology. 2011 Jul;36(6):771-9. Epub 2010 Nov 23.	Psychoneuroendocrinology. 2011	PubMed	citation	PMID:21106296	pubmed	21106296	create date:2010/11/26 | first author:Kidd T
Human mineralocorticoid receptor (MR) gene haplotypes modulate MR expression and transactivation: implication for the stress response.	/pubmed/21095064	van Leeuwen N, Bellingrath S, de Kloet ER, Zitman FG, DeRijk RH, Kudielka BM, Wüst S.	Psychoneuroendocrinology. 2011 Jun;36(5):699-709. Epub 2010 Nov 20.	Psychoneuroendocrinology. 2011	PubMed	citation	PMID:21095064	pubmed	21095064	create date:2010/11/26 | first author:van Leeuwen N
Effects of social isolation on mRNA expression for corticotrophin-releasing hormone receptors in prairie voles.	/pubmed/21095063	Pournajafi-Nazarloo H, Partoo L, Yee J, Stevenson J, Sanzenbacher L, Kenkel W, Mohsenpour SR, Hashimoto K, Carter CS.	Psychoneuroendocrinology. 2011 Jul;36(6):780-9. Epub 2010 Nov 20.	Psychoneuroendocrinology. 2011	PubMed	citation	PMID:21095063	pubmed	21095063	create date:2010/11/26 | first author:Pournajafi-Nazarloo H
Cortisol response to acute trauma and risk of posttraumatic stress disorder.	/pubmed/21093988	McFarlane AC, Barton CA, Yehuda R, Wittert G.	Psychoneuroendocrinology. 2011 Jun;36(5):720-7. Epub 2010 Nov 19. Erratum in: Psychoneuroendocrinology. 2011 Nov;36(10):1587.	Psychoneuroendocrinology. 2011	PubMed	citation	PMID:21093988	pubmed	21093988	create date:2010/11/26 | first author:McFarlane AC
Differential effect of amphetamine on c-fos expression in female aromatase knockout (ArKO) mice compared to wildtype controls.	/pubmed/21093158	Chavez C, Gogos A, Hill R, Van Sinderen M, Simpson E, Boon WC, van den Buuse M.	Psychoneuroendocrinology. 2011 Jun;36(5):761-8. Epub 2010 Nov 18.	Psychoneuroendocrinology. 2011	PubMed	citation	PMID:21093158	pubmed	21093158	create date:2010/11/26 | first author:Chavez C
Androgen levels and anger and impulsivity measures as predictors of physical, verbal and indirect aggression in boys and girls.	/pubmed/21075538	Sánchez-Martín JR, Azurmendi A, Pascual-Sagastizabal E, Cardas J, Braza F, Braza P, Carreras MR, Muñoz JM.	Psychoneuroendocrinology. 2011 Jun;36(5):750-60. Epub 2010 Nov 13.	Psychoneuroendocrinology. 2011	PubMed	citation	PMID:21075538	pubmed	21075538	create date:2010/11/16 | first author:Sánchez-Martín JR
Cortisol responses to serial MRI scans in healthy adults and in depression.	/pubmed/21074333	Peters S, Cleare AJ, Papadopoulos A, Fu CH.	Psychoneuroendocrinology. 2011 Jun;36(5):737-41. Epub 2010 Nov 11.	Psychoneuroendocrinology. 2011	PubMed	citation	PMID:21074333	pubmed	21074333	create date:2010/11/16 | first author:Peters S
Social influences on plasma testosterone levels in morphine withdrawn adolescent mice and their drug-naïve cage-mates.	/pubmed/21071150	Hofford RS, Wellman PJ, Eitan S.	Psychoneuroendocrinology. 2011 Jun;36(5):728-36. Epub 2010 Nov 10.	Psychoneuroendocrinology. 2011	PubMed	citation	PMID:21071150	pubmed	21071150	create date:2010/11/13 | first author:Hofford RS
Changes in estradiol predict within-women shifts in attraction to facial cues of men's testosterone.	/pubmed/21067866	Roney JR, Simmons ZL, Gray PB.	Psychoneuroendocrinology. 2011 Jun;36(5):742-9. Epub 2010 Nov 10.	Psychoneuroendocrinology. 2011	PubMed	citation	PMID:21067866	pubmed	21067866	create date:2010/11/12 | first author:Roney JR
Trait and state perseverative cognition and the cortisol awakening response.	/pubmed/21050668	Zoccola PM, Dickerson SS, Yim IS.	Psychoneuroendocrinology. 2011 May;36(4):592-5. Epub 2010 Nov 2.	Psychoneuroendocrinology. 2011	PubMed	citation	PMID:21050668	pubmed	21050668	create date:2010/11/06 | first author:Zoccola PM
Inflammation-associated depression: from serotonin to kynurenine.	/pubmed/21041030	Dantzer R, O'Connor JC, Lawson MA, Kelley KW.	Psychoneuroendocrinology. 2011 Apr;36(3):426-36. Epub 2010 Oct 30. Review.	Psychoneuroendocrinology. 2011	PubMed	citation	PMID:21041030	pubmed	21041030	create date:2010/11/03 | first author:Dantzer R
Blockade of brain angiotensin II AT1 receptors ameliorates stress, anxiety, brain inflammation and ischemia: Therapeutic implications.	/pubmed/21035950	Saavedra JM, Sánchez-Lemus E, Benicky J.	Psychoneuroendocrinology. 2011 Jan;36(1):1-18. Epub 2010 Oct 29. Review.	Psychoneuroendocrinology. 2011	PubMed	citation	PMID:21035950	pubmed	21035950	create date:2010/11/03 | first author:Saavedra JM
Intensive meditation training, immune cell telomerase activity, and psychological mediators.	/pubmed/21035949	Jacobs TL, Epel ES, Lin J, Blackburn EH, Wolkowitz OM, Bridwell DA, Zanesco AP, Aichele SR, Sahdra BK, MacLean KA, King BG, Shaver PR, Rosenberg EL, Ferrer E, Wallace BA, Saron CD.	Psychoneuroendocrinology. 2011 Jun;36(5):664-81. Epub 2010 Oct 29.	Psychoneuroendocrinology. 2011	PubMed	citation	PMID:21035949	pubmed	21035949	create date:2010/11/03 | first author:Jacobs TL
Discrimination between patients with melancholic depression and healthy controls: comparison between 24-h cortisol profiles, the DST and the Dex/CRH test.	/pubmed/21035272	Paslakis G, Krumm B, Gilles M, Schweiger U, Heuser I, Richter I, Deuschle M.	Psychoneuroendocrinology. 2011 Jun;36(5):691-8. Epub 2010 Oct 28.	Psychoneuroendocrinology. 2011	PubMed	citation	PMID:21035272	pubmed	21035272	create date:2010/11/03 | first author:Paslakis G
Major depressive disorder, generalised anxiety disorder, and their comorbidity: associations with cortisol in the Vietnam Experience Study.	/pubmed/20952132	Phillips AC, Batty GD, Gale CR, Lord JM, Arlt W, Carroll D.	Psychoneuroendocrinology. 2011 Jun;36(5):682-90. Epub 2010 Oct 16.	Psychoneuroendocrinology. 2011	PubMed	citation	PMID:20952132	pubmed	20952132	create date:2010/10/19 | first author:Phillips AC
Chronotype and diurnal cortisol profile in working women: differences between work and leisure days.	/pubmed/20950941	Dockray S, Steptoe A.	Psychoneuroendocrinology. 2011 Jun;36(5):649-55. Epub 2010 Oct 14.	Psychoneuroendocrinology. 2011	PubMed	citation	PMID:20950941	pubmed	20950941	create date:2010/10/19 | first author:Dockray S
N-terminal pro-atrial natriuretic peptide response to acute exercise in depressed patients and healthy controls.	/pubmed/20950940	Krogh J, Ströhle A, Westrin A, Klausen T, Jørgensen MB, Nordentoft M.	Psychoneuroendocrinology. 2011 Jun;36(5):656-63. Epub 2010 Oct 14.	Psychoneuroendocrinology. 2011	PubMed	citation	PMID:20950940	pubmed	20950940	create date:2010/10/19 | first author:Krogh J
Pituitary glucocorticoid receptor deletion reduces vulnerability to chronic stress.	/pubmed/20940090	Wagner KV, Wang XD, Liebl C, Scharf SH, Müller MB, Schmidt MV.	Psychoneuroendocrinology. 2011 May;36(4):579-87.	Psychoneuroendocrinology. 2011	PubMed	citation	PMID:20940090	pubmed	20940090	create date:2010/10/14 | first author:Wagner KV
Maternal salivary cortisol differs by fetal sex during the second half of pregnancy.	/pubmed/20940089	DiPietro JA, Costigan KA, Kivlighan KT, Chen P, Laudenslager ML.	Psychoneuroendocrinology. 2011 May;36(4):588-91.	Psychoneuroendocrinology. 2011	PubMed	citation	PMID:20940089	pubmed	20940089	create date:2010/10/14 | first author:DiPietro JA
Alterations in cognitive function and behavioral response to amphetamine induced by prenatal inflammation are dependent on the stage of pregnancy.	/pubmed/20934257	Aguilar-Valles A, Luheshi GN.	Psychoneuroendocrinology. 2011 Jun;36(5):634-48. Epub 2010 Oct 12.	Psychoneuroendocrinology. 2011	PubMed	citation	PMID:20934257	pubmed	20934257	create date:2010/10/12 | first author:Aguilar-Valles A
Implications of psychosocial stress on memory formation in a typical male versus female student sample.	/pubmed/20933337	Cornelisse S, van Stegeren AH, Joëls M.	Psychoneuroendocrinology. 2011 May;36(4):569-78. Epub 2010 Oct 8.	Psychoneuroendocrinology. 2011	PubMed	citation	PMID:20933337	pubmed	20933337	create date:2010/10/12 | first author:Cornelisse S
Brain-derived neurotrophic factor plasma variation during the different phases of the menstrual cycle in women with premenstrual syndrome.	/pubmed/20933336	Cubeddu A, Bucci F, Giannini A, Russo M, Daino D, Russo N, Merlini S, Pluchino N, Valentino V, Casarosa E, Luisi S, Genazzani AR.	Psychoneuroendocrinology. 2011 May;36(4):523-30. Epub 2010 Oct 8.	Psychoneuroendocrinology. 2011	PubMed	citation	PMID:20933336	pubmed	20933336	create date:2010/10/12 | first author:Cubeddu A
Differences in the relative involvement of peripherally released interleukin (IL)-6, brain IL-1β and prostanoids in mediating lipopolysaccharide-induced fever and sickness behavior.	/pubmed/20926198	Harden LM, du Plessis I, Roth J, Loram LC, Poole S, Laburn HP.	Psychoneuroendocrinology. 2011 Jun;36(5):608-22. Epub 2010 Oct 5.	Psychoneuroendocrinology. 2011	PubMed	citation	PMID:20926198	pubmed	20926198	create date:2010/10/12 | first author:Harden LM
Mitigating HPA axis dysregulation associated with placement changes in foster care.	/pubmed/20888698	Fisher PA, Van Ryzin MJ, Gunnar MR.	Psychoneuroendocrinology. 2011 May;36(4):531-9.	Psychoneuroendocrinology. 2011	PubMed	citation	PMID:20888698	pubmed	20888698	create date:2010/10/05 | first author:Fisher PA
A high-fat diet exacerbates depressive-like behavior in the Flinders Sensitive Line (FSL) rat, a genetic model of depression.	/pubmed/20888697	Abildgaard A, Solskov L, Volke V, Harvey BH, Lund S, Wegener G.	Psychoneuroendocrinology. 2011 Jun;36(5):623-33. Epub 2010 Oct 2.	Psychoneuroendocrinology. 2011	PubMed	citation	PMID:20888697	pubmed	20888697	create date:2010/10/05 | first author:Abildgaard A
The role of neuroinflammation in the release of aversive odor cues from footshock-stressed rats: Implications for the neural mechanism of alarm pheromone.	/pubmed/20888127	Arakawa H, Arakawa K, Blandino P Jr, Deak T.	Psychoneuroendocrinology. 2011 May;36(4):557-68.	Psychoneuroendocrinology. 2011	PubMed	citation	PMID:20888127	pubmed	20888127	create date:2010/10/05 | first author:Arakawa H
Common functional mineralocorticoid receptor polymorphisms modulate the cortisol awakening response: Interaction with SSRIs.	/pubmed/20884124	Klok MD, Vreeburg SA, Penninx BW, Zitman FG, de Kloet ER, DeRijk RH.	Psychoneuroendocrinology. 2011 May;36(4):484-94. Epub 2010 Sep 29.	Psychoneuroendocrinology. 2011	PubMed	citation	PMID:20884124	pubmed	20884124	create date:2010/10/05 | first author:Klok MD
Title	URL	Description	Details	ShortDetails	Resource	Type	Identifiers	Db	EntrezUID	Properties
Platelet reactivity in prolonged stress disorders--a link with cardiovascular disease?	/pubmed/20875929	Montoro-García S, Shantsila E, Lip GY.	Psychoneuroendocrinology. 2011 Feb;36(2):159-60. Epub 2010 Sep 28. No abstract available.	Psychoneuroendocrinology. 2011	PubMed	citation	PMID:20875929	pubmed	20875929	create date:2010/09/30 | first author:Montoro-García S
The double edged sword of neural plasticity: increasing serotonin levels leads to both greater vulnerability to depression and improved capacity to recover.	/pubmed/20875703	Branchi I.	Psychoneuroendocrinology. 2011 Apr;36(3):339-51. Epub 2010 Sep 26. Review.	Psychoneuroendocrinology. 2011	PubMed	citation	PMID:20875703	pubmed	20875703	create date:2010/09/30 | first author:Branchi I
Somatic and neuroendocrine responses to standard and biologically salient acoustic startle stimuli in monkeys.	/pubmed/20869176	Parker KJ, Hyde SA, Buckmaster CL, Tanaka SM, Brewster KK, Schatzberg AF, Lyons DM, Woodward SH.	Psychoneuroendocrinology. 2011 May;36(4):547-56.	Psychoneuroendocrinology. 2011	PubMed	citation	PMID:20869176	pubmed	20869176	create date:2010/09/28 | first author:Parker KJ
Predictors and patterns of participant adherence to a cortisol collection protocol.	/pubmed/20863625	Hall DL, Blyler D, Allen D, Mishel MH, Crandell J, Germino BB, Porter LS.	Psychoneuroendocrinology. 2011 May;36(4):540-6. Epub 2010 Sep 21.	Psychoneuroendocrinology. 2011	PubMed	citation	PMID:20863625	pubmed	20863625	create date:2010/09/25 | first author:Hall DL
Exaggerated platelet reactivity to physiological agonists in war veterans with posttraumatic stress disorder.	/pubmed/20863624	Vidović A, Grubišić-Ilić M, Kozarić-Kovačić D, Gotovac K, Rakoš I, Markotić A, Rabatić S, Dekaris D, Sabioncello A.	Psychoneuroendocrinology. 2011 Feb;36(2):161-72. Epub 2010 Sep 21.	Psychoneuroendocrinology. 2011	PubMed	citation	PMID:20863624	pubmed	20863624	create date:2010/09/25 | first author:Vidović A
Variants in estrogen receptor alpha gene are associated with phenotypical expression of obsessive-compulsive disorder.	/pubmed/20850223	Alonso P, Gratacòs M, Segalàs C, Escaramís G, Real E, Bayés M, Labad J, Pertusa A, Vallejo J, Estivill X, Menchón JM.	Psychoneuroendocrinology. 2011 May;36(4):473-83. Epub 2010 Sep 17.	Psychoneuroendocrinology. 2011	PubMed	citation	PMID:20850223	pubmed	20850223	create date:2010/09/21 | first author:Alonso P
The Trier Social Stress Test for Groups (TSST-G): A new research tool for controlled simultaneous social stress exposure in a group format.	/pubmed/20843608	von Dawans B, Kirschbaum C, Heinrichs M.	Psychoneuroendocrinology. 2011 May;36(4):514-22. Epub 2010 Sep 16.	Psychoneuroendocrinology. 2011	PubMed	citation	PMID:20843608	pubmed	20843608	create date:2010/09/17 | first author:von Dawans B
Administration of serotonin inhibitor p-Chlorophenylalanine induces pessimistic-like judgement bias in sheep.	/pubmed/20833479	Doyle RE, Hinch GN, Fisher AD, Boissy A, Henshall JM, Lee C.	Psychoneuroendocrinology. 2011 Feb;36(2):279-88. Epub 2010 Sep 15.	Psychoneuroendocrinology. 2011	PubMed	citation	PMID:20833479	pubmed	20833479	create date:2010/09/14 | first author:Doyle RE
Association of a common mineralocorticoid receptor gene polymorphism with salivary cortisol in healthy adults.	/pubmed/20832946	Muhtz C, Zyriax BC, Bondy B, Windler E, Otte C.	Psychoneuroendocrinology. 2011 Feb;36(2):298-301. Epub 2010 Sep 15.	Psychoneuroendocrinology. 2011	PubMed	citation	PMID:20832946	pubmed	20832946	create date:2010/09/14 | first author:Muhtz C
Assisting couples to develop healthy relationships: effects of couples relationship education on cortisol.	/pubmed/20813462	Ditzen B, Hahlweg K, Fehm-Wolfsdorf G, Baucom D.	Psychoneuroendocrinology. 2011 Jun;36(5):597-607. Epub 2010 Sep 1.	Psychoneuroendocrinology. 2011	PubMed	citation	PMID:20813462	pubmed	20813462	create date:2010/09/04 | first author:Ditzen B
Differences in regional brain metabolism associated with specific formulations of hormone therapy in postmenopausal women at risk for AD.	/pubmed/20810219	Silverman DH, Geist CL, Kenna HA, Williams K, Wroolie T, Powers B, Brooks J, Rasgon NL.	Psychoneuroendocrinology. 2011 May;36(4):502-13. Epub 2010 Sep 1.	Psychoneuroendocrinology. 2011	PubMed	citation	PMID:20810219	pubmed	20810219	create date:2010/09/03 | first author:Silverman DH
Acute stress impairs memory retrieval independent of time of day.	/pubmed/20800361	Smeets T.	Psychoneuroendocrinology. 2011 May;36(4):495-501. Epub 2010 Aug 25.	Psychoneuroendocrinology. 2011	PubMed	citation	PMID:20800361	pubmed	20800361	create date:2010/08/31 | first author:Smeets T
Associations between the cortisol awakening response and heart rate variability.	/pubmed/20732747	Stalder T, Evans P, Hucklebridge F, Clow A.	Psychoneuroendocrinology. 2011 May;36(4):454-62. Epub 2010 Aug 21.	Psychoneuroendocrinology. 2011	PubMed	citation	PMID:20732747	pubmed	20732747	create date:2010/08/25 | first author:Stalder T
Patterns of salivary cortisol secretion and responses to daily events in patients with remitted bipolar disorder.	/pubmed/20732746	Havermans R, Nicolson NA, Berkhof J, deVries MW.	Psychoneuroendocrinology. 2011 Feb;36(2):258-65. Epub 2010 Aug 21.	Psychoneuroendocrinology. 2011	PubMed	citation	PMID:20732746	pubmed	20732746	create date:2010/08/25 | first author:Havermans R
Arginine Vasopressin selectively enhances recognition of sexual cues in male humans.	/pubmed/20729000	Guastella AJ, Kenyon AR, Unkelbach C, Alvares GA, Hickie IB.	Psychoneuroendocrinology. 2011 Feb;36(2):294-7. Epub 2010 Aug 21.	Psychoneuroendocrinology. 2011	PubMed	citation	PMID:20729000	pubmed	20729000	create date:2010/08/24 | first author:Guastella AJ
Anxiolytic properties of a 2-phenylindolglyoxylamide TSPO ligand: Stimulation of in vitro neurosteroid production affecting GABAA receptor activity.	/pubmed/20728278	Costa B, Da Pozzo E, Chelli B, Simola N, Morelli M, Luisi M, Maccheroni M, Taliani S, Simorini F, Da Settimo F, Martini C.	Psychoneuroendocrinology. 2011 May;36(4):463-72. Epub 2010 Aug 21.	Psychoneuroendocrinology. 2011	PubMed	citation	PMID:20728278	pubmed	20728278	create date:2010/08/24 | first author:Costa B
Psychological traits and the cortisol awakening response: results from the Netherlands Study of Depression and Anxiety.	/pubmed/20724080	van Santen A, Vreeburg SA, Van der Does AJ, Spinhoven P, Zitman FG, Penninx BW.	Psychoneuroendocrinology. 2011 Feb;36(2):240-8. Epub 2010 Aug 17.	Psychoneuroendocrinology. 2011	PubMed	citation	PMID:20724080	pubmed	20724080	create date:2010/08/21 | first author:van Santen A
Interleukin-15 affects serotonin system and exerts antidepressive effects through IL15Rα receptor.	/pubmed/20724079	Wu X, Hsuchou H, Kastin AJ, He Y, Khan RS, Stone KP, Cash MS, Pan W.	Psychoneuroendocrinology. 2011 Feb;36(2):266-78. Epub 2010 Aug 17.	Psychoneuroendocrinology. 2011	PubMed	citation	PMID:20724079	pubmed	20724079	create date:2010/08/21 | first author:Wu X
Postnatal blockade of androgen receptors or aromatase impair the expression of stress hypothalamic-pituitary-adrenal axis habituation in adult male rats.	/pubmed/20719434	Bingham B, Gray M, Sun T, Viau V.	Psychoneuroendocrinology. 2011 Feb;36(2):249-57. Epub 2010 Aug 17.	Psychoneuroendocrinology. 2011	PubMed	citation	PMID:20719434	pubmed	20719434	create date:2010/08/20 | first author:Bingham B
Oxytocin receptor gene polymorphism (rs2254298) interacts with familial risk for psychopathology to predict symptoms of depression and anxiety in adolescent girls.	/pubmed/20708845	Thompson RJ, Parker KJ, Hallmayer JF, Waugh CE, Gotlib IH.	Psychoneuroendocrinology. 2011 Jan;36(1):144-7. Epub 2010 Aug 14.	Psychoneuroendocrinology. 2011	PubMed	citation	PMID:20708845	pubmed	20708845	create date:2010/08/17 | first author:Thompson RJ
Determinants of serum brain-derived neurotrophic factor.	/pubmed/20702043	Bus BA, Molendijk ML, Penninx BJ, Buitelaar JK, Kenis G, Prickaerts J, Elzinga BM, Voshaar RC.	Psychoneuroendocrinology. 2011 Feb;36(2):228-39. Epub 2010 Aug 10.	Psychoneuroendocrinology. 2011	PubMed	citation	PMID:20702043	pubmed	20702043	create date:2010/08/13 | first author:Bus BA
Developmental validation of a point-of-care, salivary α-amylase biosensor.	/pubmed/20696529	Shetty V, Zigler C, Robles TF, Elashoff D, Yamaguchi M.	Psychoneuroendocrinology. 2011 Feb;36(2):193-9. Epub 2010 Aug 9.	Psychoneuroendocrinology. 2011	PubMed	citation	PMID:20696529	pubmed	20696529	create date:2010/08/11 | first author:Shetty V
GPR30 co-localizes with cholinergic neurons in the basal forebrain and enhances potassium-stimulated acetylcholine release in the hippocampus.	/pubmed/20696528	Hammond R, Nelson D, Gibbs RB.	Psychoneuroendocrinology. 2011 Feb;36(2):182-92. Epub 2010 Aug 8.	Psychoneuroendocrinology. 2011	PubMed	citation	PMID:20696528	pubmed	20696528	create date:2010/08/11 | first author:Hammond R
Does stress alter everyday moral decision-making?	/pubmed/20692104	Starcke K, Polzer C, Wolf OT, Brand M.	Psychoneuroendocrinology. 2011 Feb;36(2):210-9. Epub 2010 Aug 9.	Psychoneuroendocrinology. 2011	PubMed	citation	PMID:20692104	pubmed	20692104	create date:2010/08/10 | first author:Starcke K
Early-life stress, corticotropin-releasing factor, and serotonin transporter gene: a pilot study.	/pubmed/20692103	Coplan JD, Abdallah CG, Kaufman J, Gelernter J, Smith EL, Perera TD, Dwork AJ, Kaffman A, Gorman JM, Rosenblum LA, Owens MJ, Nemeroff CB.	Psychoneuroendocrinology. 2011 Feb;36(2):289-93. Epub 2010 Aug 6.	Psychoneuroendocrinology. 2011	PubMed	citation	PMID:20692103	pubmed	20692103	create date:2010/08/10 | first author:Coplan JD
Social isolation and depressed mood are associated with elevated serum leptin levels in men but not in women.	/pubmed/20692102	Häfner S, Zierer A, Emeny RT, Thorand B, Herder C, Koenig W, Rupprecht R, Ladwig KH; KORA Study Investigators.	Psychoneuroendocrinology. 2011 Feb;36(2):200-9. Epub 2010 Aug 6.	Psychoneuroendocrinology. 2011	PubMed	citation	PMID:20692102	pubmed	20692102	create date:2010/08/10 | first author:Häfner S
Responses of serum neurotrophic factors to exercise in pregnant and postpartum women.	/pubmed/20692101	Vega SR, Kleinert J, Sulprizio M, Hollmann W, Bloch W, Strüder HK.	Psychoneuroendocrinology. 2011 Feb;36(2):220-7. Epub 2010 Aug 6.	Psychoneuroendocrinology. 2011	PubMed	citation	PMID:20692101	pubmed	20692101	create date:2010/08/10 | first author:Vega SR
Cortisol reactivity to social stress in adolescents: role of depression severity and child maltreatment.	/pubmed/20688438	Harkness KL, Stewart JG, Wynne-Edwards KE.	Psychoneuroendocrinology. 2011 Feb;36(2):173-81. Epub 2010 Aug 4.	Psychoneuroendocrinology. 2011	PubMed	citation	PMID:20688438	pubmed	20688438	create date:2010/08/07 | first author:Harkness KL
Oxytocin indexes relational distress following interpersonal harms in women.	/pubmed/20688437	Tabak BA, McCullough ME, Szeto A, Mendez AJ, McCabe PM.	Psychoneuroendocrinology. 2011 Jan;36(1):115-22. Epub 2010 Aug 4.	Psychoneuroendocrinology. 2011	PubMed	citation	PMID:20688437	pubmed	20688437	create date:2010/08/07 | first author:Tabak BA
Cortisol rapidly disrupts prepulse inhibition in healthy men.	/pubmed/20685043	Richter S, Schulz A, Zech CM, Oitzl MS, Daskalakis NP, Blumenthal TD, Schächinger H.	Psychoneuroendocrinology. 2011 Jan;36(1):109-14. Epub 2010 Aug 3.	Psychoneuroendocrinology. 2011	PubMed	citation	PMID:20685043	pubmed	20685043	create date:2010/08/06 | first author:Richter S
Progesterone improves cognitive performance and attenuates smoking urges in abstinent smokers.	/pubmed/20675057	Sofuoglu M, Mouratidis M, Mooney M.	Psychoneuroendocrinology. 2011 Jan;36(1):123-32. Epub 2010 Aug 2.	Psychoneuroendocrinology. 2011	PubMed	citation	PMID:20675057	pubmed	20675057	create date:2010/08/03 | first author:Sofuoglu M
Elevated levels of circulating matrix metalloproteinase-9 are associated with a dysregulated cortisol rhythm--A case-control study of coronary artery disease.	/pubmed/20674181	Szymanowski A, Nijm J, Kristenson M, Jonasson L.	Psychoneuroendocrinology. 2011 Jan;36(1):139-43. Epub 2010 Jul 31.	Psychoneuroendocrinology. 2011	PubMed	citation	PMID:20674181	pubmed	20674181	create date:2010/08/03 | first author:Szymanowski A
Animal models for depression and the mismatch hypothesis of disease.	/pubmed/20674180	Schmidt MV.	Psychoneuroendocrinology. 2011 Apr;36(3):330-8. Epub 2010 Jul 31. Review.	Psychoneuroendocrinology. 2011	PubMed	citation	PMID:20674180	pubmed	20674180	create date:2010/08/03 | first author:Schmidt MV
Psychological health throughout life and adult cortisol patterns at age 45 y.	/pubmed/20656409	Power C, Li L, Atherton K, Hertzman C.	Psychoneuroendocrinology. 2011 Jan;36(1):87-97. Epub 2010 Jul 24.	Psychoneuroendocrinology. 2011	PubMed	citation	PMID:20656409	pubmed	20656409	create date:2010/07/27 | first author:Power C
Effects of intensified metabolic control on CNS function in type 2 diabetes.	/pubmed/20656408	Cooray G, Nilsson E, Wahlin A, Laukka EJ, Brismar K, Brismar T.	Psychoneuroendocrinology. 2011 Jan;36(1):77-86. Epub 2010 Jul 24.	Psychoneuroendocrinology. 2011	PubMed	citation	PMID:20656408	pubmed	20656408	create date:2010/07/27 | first author:Cooray G
One woman's low is another woman's high: Paradoxical effects of the menstrual cycle.	/pubmed/20650571	Kiesner J.	Psychoneuroendocrinology. 2011 Jan;36(1):68-76. Epub 2010 Jul 21.	Psychoneuroendocrinology. 2011	PubMed	citation	PMID:20650571	pubmed	20650571	create date:2010/07/24 | first author:Kiesner J
Endocrine and psychological stress responses in a simulated emergency situation.	/pubmed/20650570	Keitel A, Ringleb M, Schwartges I, Weik U, Picker O, Stockhorst U, Deinzer R.	Psychoneuroendocrinology. 2011 Jan;36(1):98-108. Epub 2010 Jul 21.	Psychoneuroendocrinology. 2011	PubMed	citation	PMID:20650570	pubmed	20650570	create date:2010/07/24 | first author:Keitel A
Social influences on neurobiology and behavior: epigenetic effects during development.	/pubmed/20650569	Curley JP, Jensen CL, Mashoodh R, Champagne FA.	Psychoneuroendocrinology. 2011 Apr;36(3):352-71. Epub 2010 Jul 22. Review.	Psychoneuroendocrinology. 2011	PubMed	citation	PMID:20650569	pubmed	20650569	create date:2010/07/24 | first author:Curley JP
Volume of the adrenal and pituitary glands in depression.	/pubmed/20646833	Kessing LV, Willer IS, Knorr U.	Psychoneuroendocrinology. 2011 Jan;36(1):19-27. Epub 2010 Jun 19. Review.	Psychoneuroendocrinology. 2011	PubMed	citation	PMID:20646833	pubmed	20646833	create date:2010/07/22 | first author:Kessing LV
Increased psychological and attenuated cortisol and alpha-amylase responses to acute psychosocial stress in female patients with borderline personality disorder.	/pubmed/20630661	Nater UM, Bohus M, Abbruzzese E, Ditzen B, Gaab J, Kleindienst N, Ebner-Priemer U, Mauchnik J, Ehlert U.	Psychoneuroendocrinology. 2010 Nov;35(10):1565-72. Epub 2010 Jul 13.	Psychoneuroendocrinology. 2010	PubMed	citation	PMID:20630661	pubmed	20630661	create date:2010/07/16 | first author:Nater UM
Elevating the perspective on human stress genomics.	/pubmed/20630660	Cole SW.	Psychoneuroendocrinology. 2010 Aug;35(7):955-62. Epub 2010 Jul 13. Review.	Psychoneuroendocrinology. 2010	PubMed	citation	PMID:20630660	pubmed	20630660	create date:2010/07/16 | first author:Cole SW
Baseline 'state anxiety' influences HPA-axis sensitivity to one sham-controlled HF-rTMS session applied to the right dorsolateral prefrontal cortex.	/pubmed/20599325	Baeken C, Vanderhasselt MA, De Raedt R.	Psychoneuroendocrinology. 2011 Jan;36(1):60-7. Epub 2010 Jul 6.	Psychoneuroendocrinology. 2011	PubMed	citation	PMID:20599325	pubmed	20599325	create date:2010/07/06 | first author:Baeken C
Cytokine levels at a single time point following a reminder stimulus among women in abusive dating relationships: Relationship to emotional states.	/pubmed/20598444	Danielson AM, Matheson K, Anisman H.	Psychoneuroendocrinology. 2011 Jan;36(1):40-50. Epub 2010 Jul 2.	Psychoneuroendocrinology. 2011	PubMed	citation	PMID:20598444	pubmed	20598444	create date:2010/07/06 | first author:Danielson AM
Do non-human primates synchronise their menstrual cycles? A test in mandrills.	/pubmed/20594765	Setchell JM, Kendal J, Tyniec P.	Psychoneuroendocrinology. 2011 Jan;36(1):51-9. Epub 2010 Jul 1.	Psychoneuroendocrinology. 2011	PubMed	citation	PMID:20594765	pubmed	20594765	create date:2010/07/03 | first author:Setchell JM
Voluntary exercise and palatable high-fat diet both improve behavioural profile and stress responses in male rats exposed to early life stress: role of hippocampus.	/pubmed/20594764	Maniam J, Morris MJ.	Psychoneuroendocrinology. 2010 Nov;35(10):1553-64. Epub 2010 Jul 1.	Psychoneuroendocrinology. 2010	PubMed	citation	PMID:20594764	pubmed	20594764	create date:2010/07/03 | first author:Maniam J
Low salivary cortisol levels in infants of families with an anthroposophic lifestyle.	/pubmed/20580492	Stenius F, Swartz J, Lindblad F, Pershagen G, Scheynius A, Alm J, Theorell T.	Psychoneuroendocrinology. 2010 Nov;35(10):1431-7. Epub 2010 Jul 2.	Psychoneuroendocrinology. 2010	PubMed	citation	PMID:20580492	pubmed	20580492	create date:2010/06/29 | first author:Stenius F
Long-lasting cognitive deficit induced by stress is alleviated by acute administration of antidepressants.	/pubmed/20580164	Nikiforuk A, Popik P.	Psychoneuroendocrinology. 2011 Jan;36(1):28-39. Epub 2010 Jun 26.	Psychoneuroendocrinology. 2011	PubMed	citation	PMID:20580164	pubmed	20580164	create date:2010/06/29 | first author:Nikiforuk A
Do thyroid hormones mediate the effects of starvation on mood in adolescent girls with eating disorders?	/pubmed/20576362	Swenne I, Rosling A.	Psychoneuroendocrinology. 2010 Nov;35(10):1517-24. Epub 2010 Jun 23.	Psychoneuroendocrinology. 2010	PubMed	citation	PMID:20576362	pubmed	20576362	create date:2010/06/26 | first author:Swenne I
Noradrenergic function and HPA axis dysregulation in suicidal behaviour.	/pubmed/20576361	Jokinen J, Ouda J, Nordström P.	Psychoneuroendocrinology. 2010 Nov;35(10):1536-42. Epub 2010 Jun 25.	Psychoneuroendocrinology. 2010	PubMed	citation	PMID:20576361	pubmed	20576361	create date:2010/06/26 | first author:Jokinen J
A role for glucocorticoids in the long-term establishment of a social hierarchy.	/pubmed/20576360	Timmer M, Sandi C.	Psychoneuroendocrinology. 2010 Nov;35(10):1543-52. Epub 2010 Jun 23.	Psychoneuroendocrinology. 2010	PubMed	citation	PMID:20576360	pubmed	20576360	create date:2010/06/26 | first author:Timmer M
Title	URL	Description	Details	ShortDetails	Resource	Type	Identifiers	Db	EntrezUID	Properties
The normalization of the cortisol awakening response and of the cortisol shift profile across consecutive night shifts--an experimental study.	/pubmed/20570446	Griefahn B, Robens S.	Psychoneuroendocrinology. 2010 Nov;35(10):1501-9. Epub 2010 Jun 8.	Psychoneuroendocrinology. 2010	PubMed	citation	PMID:20570446	pubmed	20570446	create date:2010/06/24 | first author:Griefahn B
Decreased prevalence of left-handedness among females with male co-twins: evidence suggesting prenatal testosterone transfer in humans?	/pubmed/20570052	Vuoksimaa E, Eriksson CJ, Pulkkinen L, Rose RJ, Kaprio J.	Psychoneuroendocrinology. 2010 Nov;35(10):1462-72. Epub 2010 May 31.	Psychoneuroendocrinology. 2010	PubMed	citation	PMID:20570052	pubmed	20570052	create date:2010/06/24 | first author:Vuoksimaa E
Influence of cocaine dependence and early life stress on pituitary-adrenal axis responses to CRH and the Trier social stressor.	/pubmed/20570051	Moran-Santa Maria MM, McRae-Clark AL, Back SE, DeSantis SM, Baker NL, Spratt EG, Simpson AN, Brady KT.	Psychoneuroendocrinology. 2010 Nov;35(10):1492-500. Epub 2010 May 31.	Psychoneuroendocrinology. 2010	PubMed	citation	PMID:20570051	pubmed	20570051	create date:2010/06/24 | first author:Moran-Santa Maria MM
Low salivary cortisol levels in infants of families with an anthroposophic lifestyle.	/pubmed/20561752	Ursin H.	Psychoneuroendocrinology. 2010 Nov;35(10):1429-30. Epub 2010 Jun 18. No abstract available.	Psychoneuroendocrinology. 2010	PubMed	citation	PMID:20561752	pubmed	20561752	create date:2010/06/22 | first author:Ursin H
Gender differences in the long-term effects of chronic prenatal stress on the HPA axis and hypothalamic structure in rats.	/pubmed/20558007	García-Cáceres C, Lagunas N, Calmarza-Font I, Azcoitia I, Diz-Chaves Y, García-Segura LM, Baquedano E, Frago LM, Argente J, Chowen JA.	Psychoneuroendocrinology. 2010 Nov;35(10):1525-35. Epub 2010 Jun 16.	Psychoneuroendocrinology. 2010	PubMed	citation	PMID:20558007	pubmed	20558007	create date:2010/06/19 | first author:García-Cáceres C
The prednisolone suppression test in depression: dose-response and changes with antidepressant treatment.	/pubmed/20558006	Juruena MF, Cleare AJ, Papadopoulos AS, Poon L, Lightman S, Pariante CM.	Psychoneuroendocrinology. 2010 Nov;35(10):1486-91. Epub 2010 Jun 16.	Psychoneuroendocrinology. 2010	PubMed	citation	PMID:20558006	pubmed	20558006	create date:2010/06/19 | first author:Juruena MF
Influence of exogenous atrial natriuretic peptide on the nocturnal hypothalamic-pituitary-adrenal axis and sleep in healthy men.	/pubmed/20554120	Demiralay C, Jahn H, Kellner M, Yassouridis A, Wiedemann K.	Psychoneuroendocrinology. 2010 Nov;35(10):1438-45. Epub 2010 Jun 2.	Psychoneuroendocrinology. 2010	PubMed	citation	PMID:20554120	pubmed	20554120	create date:2010/06/18 | first author:Demiralay C
No association between oxytocin or prolactin gene variants and childhood-onset mood disorders.	/pubmed/20547007	Strauss JS, Freeman NL, Shaikh SA, Vetró A, Kiss E, Kapornai K, Daróczi G, Rimay T, Kothencné VO, Dombovári E, Kaczvinszk E, Tamás Z, Baji I, Besny M, Gádoros J, DeLuca V, George CJ, Dempster E, Barr CL, Kovacs M, Kennedy JL; International Consortium for Childhood-Onset Mood Disorders.	Psychoneuroendocrinology. 2010 Oct;35(9):1422-8. Epub 2010 May 23.	Psychoneuroendocrinology. 2010	PubMed	citation	PMID:20547007	pubmed	20547007	create date:2010/06/16 | first author:Strauss JS
FKBP5 and resistant attachment predict cortisol reactivity in infants: gene-environment interaction.	/pubmed/20547006	Luijk MP, Velders FP, Tharner A, van Ijzendoorn MH, Bakermans-Kranenburg MJ, Jaddoe VW, Hofman A, Verhulst FC, Tiemeier H.	Psychoneuroendocrinology. 2010 Nov;35(10):1454-61. Epub 2010 May 23.	Psychoneuroendocrinology. 2010	PubMed	citation	PMID:20547006	pubmed	20547006	create date:2010/06/16 | first author:Luijk MP
Age and puberty differences in stress responses during a public speaking task: do adolescents grow more sensitive to social evaluation?	/pubmed/20541871	Sumter SR, Bokhorst CL, Miers AC, Van Pelt J, Westenberg PM.	Psychoneuroendocrinology. 2010 Nov;35(10):1510-6. Epub 2010 Jun 11.	Psychoneuroendocrinology. 2010	PubMed	citation	PMID:20541871	pubmed	20541871	create date:2010/06/15 | first author:Sumter SR
A translational research framework for enhanced validity of mouse models of psychopathological states in depression.	/pubmed/20538414	Pryce CR, Seifritz E.	Psychoneuroendocrinology. 2011 Apr;36(3):308-29. Epub 2010 Jun 9. Review.	Psychoneuroendocrinology. 2011	PubMed	citation	PMID:20538414	pubmed	20538414	create date:2010/06/12 | first author:Pryce CR
Physiological stress response in postpartum women with obsessive-compulsive disorder: A pilot study.	/pubmed/20537805	Lord C, Hall G, Soares CN, Steiner M.	Psychoneuroendocrinology. 2011 Jan;36(1):133-8. Epub 2010 May 26.	Psychoneuroendocrinology. 2011	PubMed	citation	PMID:20537805	pubmed	20537805	create date:2010/06/12 | first author:Lord C
Chronic anabolic androgenic steroid exposure alters corticotropin releasing factor expression and anxiety-like behaviors in the female mouse.	/pubmed/20537804	Costine BA, Oberlander JG, Davis MC, Penatti CA, Porter DM, Leaton RN, Henderson LP.	Psychoneuroendocrinology. 2010 Nov;35(10):1473-85. Epub 2010 May 26.	Psychoneuroendocrinology. 2010	PubMed	citation	PMID:20537804	pubmed	20537804	create date:2010/06/12 | first author:Costine BA
Maternal prenatal licorice consumption alters hypothalamic-pituitary-adrenocortical axis function in children.	/pubmed/20510523	Räikkönen K, Seckl JR, Heinonen K, Pyhälä R, Feldt K, Jones A, Pesonen AK, Phillips DI, Lahti J, Järvenpää AL, Eriksson JG, Matthews KA, Strandberg TE, Kajantie E.	Psychoneuroendocrinology. 2010 Nov;35(10):1587-93. Epub 2010 May 26.	Psychoneuroendocrinology. 2010	PubMed	citation	PMID:20510523	pubmed	20510523	create date:2010/06/01 | first author:Räikkönen K
Intranasal oxytocin modulates EEG mu/alpha and beta rhythms during perception of biological motion.	/pubmed/20493637	Perry A, Bentin S, Shalev I, Israel S, Uzefovsky F, Bar-On D, Ebstein RP.	Psychoneuroendocrinology. 2010 Nov;35(10):1446-53. Epub 2010 May 20.	Psychoneuroendocrinology. 2010	PubMed	citation	PMID:20493637	pubmed	20493637	create date:2010/05/25 | first author:Perry A
Higher cortisol content in hair among long-term unemployed individuals compared to controls.	/pubmed/20471757	Dettenborn L, Tietze A, Bruckner F, Kirschbaum C.	Psychoneuroendocrinology. 2010 Oct;35(9):1404-9. Epub 2010 May 14.	Psychoneuroendocrinology. 2010	PubMed	citation	PMID:20471757	pubmed	20471757	create date:2010/05/18 | first author:Dettenborn L
Modulatory effects of stress on reactivated emotional memories.	/pubmed/20471179	Marin MF, Pilgrim K, Lupien SJ.	Psychoneuroendocrinology. 2010 Oct;35(9):1388-96. Epub 2010 May 14.	Psychoneuroendocrinology. 2010	PubMed	citation	PMID:20471179	pubmed	20471179	create date:2010/05/18 | first author:Marin MF
The influence of high-normal testosterone levels on risk-taking in healthy males in a 1-week letrozole administration study.	/pubmed/20471178	Goudriaan AE, Lapauw B, Ruige J, Feyen E, Kaufman JM, Brand M, Vingerhoets G.	Psychoneuroendocrinology. 2010 Oct;35(9):1416-21. Epub 2010 May 14.	Psychoneuroendocrinology. 2010	PubMed	citation	PMID:20471178	pubmed	20471178	create date:2010/05/18 | first author:Goudriaan AE
Intranasal oxytocin increases fathers' observed responsiveness during play with their children: a double-blind within-subject experiment.	/pubmed/20457491	Naber F, van Ijzendoorn MH, Deschamps P, van Engeland H, Bakermans-Kranenburg MJ.	Psychoneuroendocrinology. 2010 Nov;35(10):1583-6. Epub 2010 May 8.	Psychoneuroendocrinology. 2010	PubMed	citation	PMID:20457491	pubmed	20457491	create date:2010/05/12 | first author:Naber F
The other side of the curve: examining the relationship between pre-stressor physiological responses and stress reactivity.	/pubmed/20456867	Balodis IM, Wynne-Edwards KE, Olmstead MC.	Psychoneuroendocrinology. 2010 Oct;35(9):1363-73. Epub 2010 Apr 24.	Psychoneuroendocrinology. 2010	PubMed	citation	PMID:20456867	pubmed	20456867	create date:2010/05/12 | first author:Balodis IM
Perseverative responding and neuroanatomical alterations in adult heterozygous reeler mice are mitigated by neonatal estrogen administration.	/pubmed/20452127	Macrì S, Biamonte F, Romano E, Marino R, Keller F, Laviola G.	Psychoneuroendocrinology. 2010 Oct;35(9):1374-87. Epub 2010 May 7.	Psychoneuroendocrinology. 2010	PubMed	citation	PMID:20452127	pubmed	20452127	create date:2010/05/11 | first author:Macrì S
Cardiovascular and cortisol reactivity and habituation to a virtual reality version of the Trier Social Stress Test: a pilot study.	/pubmed/20451329	Jönsson P, Wallergård M, Osterberg K, Hansen AM, Johansson G, Karlson B.	Psychoneuroendocrinology. 2010 Oct;35(9):1397-403. Epub 2010 May 6.	Psychoneuroendocrinology. 2010	PubMed	citation	PMID:20451329	pubmed	20451329	create date:2010/05/11 | first author:Jönsson P
Salivary cortisol in depressed patients versus control persons: a systematic review and meta-analysis.	/pubmed/20447770	Knorr U, Vinberg M, Kessing LV, Wetterslev J.	Psychoneuroendocrinology. 2010 Oct;35(9):1275-86. Epub 2010 May 5. Review. Erratum in: Psychoneuroendocrinology. 2011 Oct;36(9):1427-9.	Psychoneuroendocrinology. 2010	PubMed	citation	PMID:20447770	pubmed	20447770	create date:2010/05/08 | first author:Knorr U
Does quantity have a quality all its own? Cumulative adversity and up- and down-regulation of circadian salivary cortisol levels in healthy children.	/pubmed/20444551	Gustafsson PE, Anckarsäter H, Lichtenstein P, Nelson N, Gustafsson PA.	Psychoneuroendocrinology. 2010 Oct;35(9):1410-5. Epub 2010 May 5.	Psychoneuroendocrinology. 2010	PubMed	citation	PMID:20444551	pubmed	20444551	create date:2010/05/07 | first author:Gustafsson PE
Depression and oxidative damage to lipids.	/pubmed/20417039	Yager S, Forlenza MJ, Miller GE.	Psychoneuroendocrinology. 2010 Oct;35(9):1356-62. Epub 2010 Apr 22.	Psychoneuroendocrinology. 2010	PubMed	citation	PMID:20417039	pubmed	20417039	create date:2010/04/27 | first author:Yager S
Effects of relaxation on psychobiological wellbeing during pregnancy: a randomized controlled trial.	/pubmed/20417038	Urech C, Fink NS, Hoesli I, Wilhelm FH, Bitzer J, Alder J.	Psychoneuroendocrinology. 2010 Oct;35(9):1348-55. Epub 2010 Apr 22.	Psychoneuroendocrinology. 2010	PubMed	citation	PMID:20417038	pubmed	20417038	create date:2010/04/27 | first author:Urech C
Children with high-functioning autism show a normal cortisol awakening response (CAR).	/pubmed/20409644	Zinke K, Fries E, Kliegel M, Kirschbaum C, Dettenborn L.	Psychoneuroendocrinology. 2010 Nov;35(10):1578-82. Epub 2010 Apr 20.	Psychoneuroendocrinology. 2010	PubMed	citation	PMID:20409644	pubmed	20409644	create date:2010/04/23 | first author:Zinke K
The glucocorticoid receptor: pivot of depression and of antidepressant treatment?	/pubmed/20399565	Anacker C, Zunszain PA, Carvalho LA, Pariante CM.	Psychoneuroendocrinology. 2011 Apr;36(3):415-25. Review.	Psychoneuroendocrinology. 2011	PubMed	citation	PMID:20399565	pubmed	20399565	create date:2010/04/20 | first author:Anacker C
Cortisol, reaction time test and health among offshore shift workers.	/pubmed/20399022	Harris A, Waage S, Ursin H, Hansen AM, Bjorvatn B, Eriksen HR.	Psychoneuroendocrinology. 2010 Oct;35(9):1339-47. Epub 2010 Apr 15.	Psychoneuroendocrinology. 2010	PubMed	citation	PMID:20399022	pubmed	20399022	create date:2010/04/20 | first author:Harris A
Rapid elevations in limbic endocannabinoid content by glucocorticoid hormones in vivo.	/pubmed/20399021	Hill MN, Karatsoreos IN, Hillard CJ, McEwen BS.	Psychoneuroendocrinology. 2010 Oct;35(9):1333-8. Epub 2010 Apr 15.	Psychoneuroendocrinology. 2010	PubMed	citation	PMID:20399021	pubmed	20399021	create date:2010/04/20 | first author:Hill MN
Swim stress differentially blocks CRF receptor mediated responses in dorsal raphe nucleus.	/pubmed/20399020	Lamy CM, Beck SG.	Psychoneuroendocrinology. 2010 Oct;35(9):1321-32. Epub 2010 Apr 15.	Psychoneuroendocrinology. 2010	PubMed	citation	PMID:20399020	pubmed	20399020	create date:2010/04/20 | first author:Lamy CM
Impact of glucocorticoids on brain function: relevance for mood disorders.	/pubmed/20382481	Joëls M.	Psychoneuroendocrinology. 2011 Apr;36(3):406-14. Epub 2010 Apr 10. Review.	Psychoneuroendocrinology. 2011	PubMed	citation	PMID:20382481	pubmed	20382481	create date:2010/04/13 | first author:Joëls M
Endogenous plasma estradiol in healthy men is positively correlated with cerebral cortical serotonin 2A receptor binding.	/pubmed/20356681	Frokjaer VG, Erritzoe D, Juul A, Nielsen FA, Holst K, Svarer C, Madsen J, Paulson OB, Knudsen GM.	Psychoneuroendocrinology. 2010 Oct;35(9):1311-20. Epub 2010 Mar 30.	Psychoneuroendocrinology. 2010	PubMed	citation	PMID:20356681	pubmed	20356681	create date:2010/04/02 | first author:Frokjaer VG
Proceedings of the 5th International Meeting on Steroids and the Nervous System. February 2009. Torino Italy.	/pubmed/20344851	[No authors listed]	Psychoneuroendocrinology. 2009 Dec;34 Suppl 1:S1-286. No abstract available.	Psychoneuroendocrinology. 2009	PubMed	citation	PMID:20344851	pubmed	20344851	create date:2010/03/27
Metyrapone blunts stress-induced hyperthermia and increased locomotor activity independently of glucocorticoids and neurosteroids.	/pubmed/20338692	Drouet JB, Michel V, Peinnequin A, Alonso A, Fidier N, Maury R, Buguet A, Cespuglio R, Canini F.	Psychoneuroendocrinology. 2010 Oct;35(9):1299-310. Epub 2010 Mar 24.	Psychoneuroendocrinology. 2010	PubMed	citation	PMID:20338692	pubmed	20338692	create date:2010/03/27 | first author:Drouet JB
No effect of social exclusion on salivary cortisol secretion in women in a randomized controlled study.	/pubmed/20334980	Zöller C, Maroof P, Weik U, Deinzer R.	Psychoneuroendocrinology. 2010 Oct;35(9):1294-8. Epub 2010 Mar 23.	Psychoneuroendocrinology. 2010	PubMed	citation	PMID:20334980	pubmed	20334980	create date:2010/03/26 | first author:Zöller C
State associations with the cortisol awakening response in healthy females.	/pubmed/20307940	Stalder T, Evans P, Hucklebridge F, Clow A.	Psychoneuroendocrinology. 2010 Sep;35(8):1245-52. Epub 2010 Mar 21.	Psychoneuroendocrinology. 2010	PubMed	citation	PMID:20307940	pubmed	20307940	create date:2010/03/24 | first author:Stalder T
Giving birth to a new brain: hormone exposures of pregnancy influence human memory.	/pubmed/20304563	Glynn LM.	Psychoneuroendocrinology. 2010 Sep;35(8):1148-55. Epub 2010 Mar 21.	Psychoneuroendocrinology. 2010	PubMed	citation	PMID:20304563	pubmed	20304563	create date:2010/03/23 | first author:Glynn LM
Low plasma lactate concentration as a biomarker of an incompetent brain-pull: a risk factor for weight gain in type 2 diabetes patients.	/pubmed/20299158	van Dyken R, Hubold C, Meier S, Hitze B, Marxsen A, Oltmanns KM, Schweiger U, Lehnert H, Pellerin L, Peters A.	Psychoneuroendocrinology. 2010 Oct;35(9):1287-93. Epub 2010 Mar 17.	Psychoneuroendocrinology. 2010	PubMed	citation	PMID:20299158	pubmed	20299158	create date:2010/03/20 | first author:van Dyken R
Neuroticism and conscientiousness are associated with cortisol diurnal profiles in adults--role of positive and negative affect.	/pubmed/20299157	Nater UM, Hoppmann C, Klumb PL.	Psychoneuroendocrinology. 2010 Nov;35(10):1573-7. Epub 2010 Mar 17.	Psychoneuroendocrinology. 2010	PubMed	citation	PMID:20299157	pubmed	20299157	create date:2010/03/20 | first author:Nater UM
Maternal and umbilical cord androgen concentrations do not predict digit ratio (2D:4D) in girls: a prospective cohort study.	/pubmed/20299156	Hickey M, Doherty DA, Hart R, Norman RJ, Mattes E, Atkinson HC, Sloboda DM.	Psychoneuroendocrinology. 2010 Sep;35(8):1235-44. Epub 2010 Mar 17.	Psychoneuroendocrinology. 2010	PubMed	citation	PMID:20299156	pubmed	20299156	create date:2010/03/20 | first author:Hickey M
Use of a resting control day in measuring the cortisol response to mental stress: diurnal patterns, time of day, and gender effects.	/pubmed/20233640	Lovallo WR, Farag NH, Vincent AS.	Psychoneuroendocrinology. 2010 Sep;35(8):1253-8. Epub 2010 Mar 15.	Psychoneuroendocrinology. 2010	PubMed	citation	PMID:20233640	pubmed	20233640	create date:2010/03/18 | first author:Lovallo WR
The high-sweet-fat food craving among women with premenstrual dysphoric disorder: emotional response, implicit attitude and rewards sensitivity.	/pubmed/20223600	Yen JY, Chang SJ, Ko CH, Yen CF, Chen CS, Yeh YC, Chen CC.	Psychoneuroendocrinology. 2010 Sep;35(8):1203-12. Epub 2010 Mar 11.	Psychoneuroendocrinology. 2010	PubMed	citation	PMID:20223600	pubmed	20223600	create date:2010/03/13 | first author:Yen JY
Off-line memory consolidation impairments in multiple sclerosis patients receiving high-dose corticosteroid treatment mirror consolidation impairments in depression.	/pubmed/20223599	Dresler M, Genzel L, Kluge M, Schüssler P, Weber F, Rosenhagen M, Steiger A.	Psychoneuroendocrinology. 2010 Sep;35(8):1194-202. Epub 2010 Mar 11.	Psychoneuroendocrinology. 2010	PubMed	citation	PMID:20223599	pubmed	20223599	create date:2010/03/13 | first author:Dresler M
Behavioral adjustment in a community sample of boys: links with basal and stress-induced salivary cortisol concentrations.	/pubmed/20223598	Tyrka AR, Kelly MM, Graber JA, DeRose L, Lee JK, Warren MP, Brooks-Gunn J.	Psychoneuroendocrinology. 2010 Sep;35(8):1167-77. Epub 2010 Mar 11.	Psychoneuroendocrinology. 2010	PubMed	citation	PMID:20223598	pubmed	20223598	create date:2010/03/13 | first author:Tyrka AR
Perceived and physiological arousal during a stress task: can they differentiate between anxiety and depression?	/pubmed/20219286	Dieleman GC, van der Ende J, Verhulst FC, Huizink AC.	Psychoneuroendocrinology. 2010 Sep;35(8):1223-34. Epub 2010 Mar 12.	Psychoneuroendocrinology. 2010	PubMed	citation	PMID:20219286	pubmed	20219286	create date:2010/03/12 | first author:Dieleman GC
Cortical activation during mental rotation in male-to-female and female-to-male transsexuals under hormonal treatment.	/pubmed/20219285	Carrillo B, Gómez-Gil E, Rametti G, Junque C, Gomez A, Karadi K, Segovia S, Guillamon A.	Psychoneuroendocrinology. 2010 Sep;35(8):1213-22. Epub 2010 Mar 12.	Psychoneuroendocrinology. 2010	PubMed	citation	PMID:20219285	pubmed	20219285	create date:2010/03/12 | first author:Carrillo B
Cortisol reduces recall of explicit contextual pain memory in healthy young men.	/pubmed/20211530	Schwegler K, Ettlin D, Buser I, Klaghofer R, Goetzmann L, Buddeberg C, Alon E, Brügger M, de Quervain DJ.	Psychoneuroendocrinology. 2010 Sep;35(8):1270-3. Epub 2010 Mar 7.	Psychoneuroendocrinology. 2010	PubMed	citation	PMID:20211530	pubmed	20211530	create date:2010/03/10 | first author:Schwegler K
Estrogenic regulation of limbic cannabinoid receptor binding.	/pubmed/20207489	Riebe CJ, Hill MN, Lee TT, Hillard CJ, Gorzalka BB.	Psychoneuroendocrinology. 2010 Sep;35(8):1265-9. Epub 2010 Mar 6.	Psychoneuroendocrinology. 2010	PubMed	citation	PMID:20207489	pubmed	20207489	create date:2010/03/09 | first author:Riebe CJ
Fetal androgen exposure and pragmatic language ability of girls in middle childhood: implications for the extreme male-brain theory of autism.	/pubmed/20206450	Whitehouse AJ, Maybery MT, Hart R, Mattes E, Newnham JP, Sloboda DM, Stanley FJ, Hickey M.	Psychoneuroendocrinology. 2010 Sep;35(8):1259-64. Epub 2010 Mar 4.	Psychoneuroendocrinology. 2010	PubMed	citation	PMID:20206450	pubmed	20206450	create date:2010/03/09 | first author:Whitehouse AJ
Title	URL	Description	Details	ShortDetails	Resource	Type	Identifiers	Db	EntrezUID	Properties
Droplets of black bile? Development of vulnerability and resilience to depression in young age.	/pubmed/20206449	Harro J, Kiive E.	Psychoneuroendocrinology. 2011 Apr;36(3):380-92. Epub 2010 Mar 4. Review.	Psychoneuroendocrinology. 2011	PubMed	citation	PMID:20206449	pubmed	20206449	create date:2010/03/09 | first author:Harro J
Effect of service dogs on salivary cortisol secretion in autistic children.	/pubmed/20189722	Viau R, Arsenault-Lapierre G, Fecteau S, Champagne N, Walker CD, Lupien S.	Psychoneuroendocrinology. 2010 Sep;35(8):1187-93. Epub 2010 Mar 1.	Psychoneuroendocrinology. 2010	PubMed	citation	PMID:20189722	pubmed	20189722	create date:2010/03/02 | first author:Viau R
Child care setting affects salivary cortisol and antibody secretion in young children.	/pubmed/20189721	Watamura SE, Coe CL, Laudenslager ML, Robertson SS.	Psychoneuroendocrinology. 2010 Sep;35(8):1156-66. Epub 2010 Mar 1.	Psychoneuroendocrinology. 2010	PubMed	citation	PMID:20189721	pubmed	20189721	create date:2010/03/02 | first author:Watamura SE
Parathyroid hormone-related protein has an anorexigenic activity via activation of hypothalamic urocortins 2 and 3.	/pubmed/20188481	Asakawa A, Fujimiya M, Niijima A, Fujino K, Kodama N, Sato Y, Kato I, Nanba H, Laviano A, Meguid MM, Inui A.	Psychoneuroendocrinology. 2010 Sep;35(8):1178-86. Epub 2010 Feb 25.	Psychoneuroendocrinology. 2010	PubMed	citation	PMID:20188481	pubmed	20188481	create date:2010/03/02 | first author:Asakawa A
Abnormal response to stress and impaired NPS-induced hyperlocomotion, anxiolytic effect and corticosterone increase in mice lacking NPSR1.	/pubmed/20171785	Zhu H, Mingler MK, McBride ML, Murphy AJ, Valenzuela DM, Yancopoulos GD, Williams MT, Vorhees CV, Rothenberg ME.	Psychoneuroendocrinology. 2010 Sep;35(8):1119-32. Epub 2010 Feb 19.	Psychoneuroendocrinology. 2010	PubMed	citation	PMID:20171785	pubmed	20171785	create date:2010/02/23 | first author:Zhu H
Piloting the effective therapeutic dose of adjunctive selective estrogen receptor modulator treatment in postmenopausal women with schizophrenia.	/pubmed/20171784	Kulkarni J, Gurvich C, Lee SJ, Gilbert H, Gavrilidis E, de Castella A, Berk M, Dodd S, Fitzgerald PB, Davis SR.	Psychoneuroendocrinology. 2010 Sep;35(8):1142-7. Epub 2010 Feb 19.	Psychoneuroendocrinology. 2010	PubMed	citation	PMID:20171784	pubmed	20171784	create date:2010/02/23 | first author:Kulkarni J
Pituitary volume and third ventricle width in euthymic patients with bipolar disorder.	/pubmed/20171783	Cousins DA, Moore PB, Watson S, Harrison L, Ferrier IN, Young AH, Lloyd AJ.	Psychoneuroendocrinology. 2010 Aug;35(7):1074-81. Epub 2010 Feb 19.	Psychoneuroendocrinology. 2010	PubMed	citation	PMID:20171783	pubmed	20171783	create date:2010/02/23 | first author:Cousins DA
Identifying patterns in cortisol secretion in an older population. Findings from the Whitehall II study.	/pubmed/20171018	Kumari M, Badrick E, Sacker A, Kirschbaum C, Marmot M, Chandola T.	Psychoneuroendocrinology. 2010 Aug;35(7):1091-9. Epub 2010 Feb 18.	Psychoneuroendocrinology. 2010	PubMed	citation	PMID:20171018	pubmed	20171018	create date:2010/02/23 | first author:Kumari M
Natural variations in maternal and paternal care are associated with systematic changes in oxytocin following parent-infant contact.	/pubmed/20153585	Feldman R, Gordon I, Schneiderman I, Weisman O, Zagoory-Sharon O.	Psychoneuroendocrinology. 2010 Sep;35(8):1133-41. Epub 2010 Feb 12.	Psychoneuroendocrinology. 2010	PubMed	citation	PMID:20153585	pubmed	20153585	create date:2010/02/16 | first author:Feldman R
Acute and chronic stress increase DHEAS concentrations in rhesus monkeys.	/pubmed/20153584	Maninger N, Capitanio JP, Mason WA, Ruys JD, Mendoza SP.	Psychoneuroendocrinology. 2010 Aug;35(7):1055-62. Epub 2010 Feb 12.	Psychoneuroendocrinology. 2010	PubMed	citation	PMID:20153584	pubmed	20153584	create date:2010/02/16 | first author:Maninger N
Mifepristone decreases depression-like behavior and modulates neuroendocrine and central hypothalamic-pituitary-adrenocortical axis responsiveness to stress.	/pubmed/20149549	Wulsin AC, Herman JP, Solomon MB.	Psychoneuroendocrinology. 2010 Aug;35(7):1100-12. Epub 2010 Feb 10.	Psychoneuroendocrinology. 2010	PubMed	citation	PMID:20149549	pubmed	20149549	create date:2010/02/13 | first author:Wulsin AC
Marital behavior, oxytocin, vasopressin, and wound healing.	/pubmed/20144509	Gouin JP, Carter CS, Pournajafi-Nazarloo H, Glaser R, Malarkey WB, Loving TJ, Stowell J, Kiecolt-Glaser JK.	Psychoneuroendocrinology. 2010 Aug;35(7):1082-90. Epub 2010 Feb 9.	Psychoneuroendocrinology. 2010	PubMed	citation	PMID:20144509	pubmed	20144509	create date:2010/02/11 | first author:Gouin JP
Estradiol-induced desensitization of 5-HT1A receptor signaling in the paraventricular nucleus of the hypothalamus is independent of estrogen receptor-beta.	/pubmed/20138435	Rossi DV, Dai Y, Thomas P, Carrasco GA, DonCarlos LL, Muma NA, Li Q.	Psychoneuroendocrinology. 2010 Aug;35(7):1023-33. Epub 2010 Feb 6.	Psychoneuroendocrinology. 2010	PubMed	citation	PMID:20138435	pubmed	20138435	create date:2010/02/09 | first author:Rossi DV
Membrane androgen receptors may mediate androgen reinforcement.	/pubmed/20137860	Sato SM, Johansen JA, Jordan CL, Wood RI.	Psychoneuroendocrinology. 2010 Aug;35(7):1063-73. Epub 2010 Feb 6.	Psychoneuroendocrinology. 2010	PubMed	citation	PMID:20137860	pubmed	20137860	create date:2010/02/09 | first author:Sato SM
Exogenous cortisol enhances aggressive behavior in females, but not in males.	/pubmed/20129738	Böhnke R, Bertsch K, Kruk MR, Richter S, Naumann E.	Psychoneuroendocrinology. 2010 Aug;35(7):1034-44. Epub 2010 Feb 2.	Psychoneuroendocrinology. 2010	PubMed	citation	PMID:20129738	pubmed	20129738	create date:2010/02/05 | first author:Böhnke R
Thyroid axis activity and suicidal behavior in depressed patients.	/pubmed/20129737	Duval F, Mokrani MC, Lopera FG, Diep TS, Rabia H, Fattah S.	Psychoneuroendocrinology. 2010 Aug;35(7):1045-54. Epub 2010 Feb 2.	Psychoneuroendocrinology. 2010	PubMed	citation	PMID:20129737	pubmed	20129737	create date:2010/02/05 | first author:Duval F
Agonistic behavior in males and females: effects of an estrogen receptor beta agonist in gonadectomized and gonadally intact mice.	/pubmed/20129736	Clipperton Allen AE, Cragg CL, Wood AJ, Pfaff DW, Choleris E.	Psychoneuroendocrinology. 2010 Aug;35(7):1008-22. Epub 2010 Feb 2.	Psychoneuroendocrinology. 2010	PubMed	citation	PMID:20129736	pubmed	20129736	create date:2010/02/05 | first author:Clipperton Allen AE
Low cerebrospinal fluid and plasma orexin-A (hypocretin-1) concentrations in combat-related posttraumatic stress disorder.	/pubmed/20116928	Strawn JR, Pyne-Geithman GJ, Ekhator NN, Horn PS, Uhde TW, Shutter LA, Baker DG, Geracioti TD Jr.	Psychoneuroendocrinology. 2010 Aug;35(7):1001-7. Epub 2010 Feb 8.	Psychoneuroendocrinology. 2010	PubMed	citation	PMID:20116928	pubmed	20116928	create date:2010/02/02 | first author:Strawn JR
Socioeconomic and race/ethnic differences in daily salivary cortisol profiles: the multi-ethnic study of atherosclerosis.	/pubmed/20116177	Hajat A, Diez-Roux A, Franklin TG, Seeman T, Shrager S, Ranjit N, Castro C, Watson K, Sanchez B, Kirschbaum C.	Psychoneuroendocrinology. 2010 Jul;35(6):932-43. Epub 2010 Jan 29.	Psychoneuroendocrinology. 2010	PubMed	citation	PMID:20116177	pubmed	20116177	create date:2010/02/02 | first author:Hajat A
The interactive effect of acute ovarian suppression and the cholinergic system on visuospatial working memory in young women.	/pubmed/20102786	Craig MC, Brammer M, Maki PM, Fletcher PC, Daly EM, Rymer J, Giampietro V, Picchioni M, Stahl D, Murphy DG.	Psychoneuroendocrinology. 2010 Aug;35(7):987-1000. Epub 2010 Jan 25.	Psychoneuroendocrinology. 2010	PubMed	citation	PMID:20102786	pubmed	20102786	create date:2010/01/28 | first author:Craig MC
Circadian effects in cancer-relevant psychoneuroendocrine and immune pathways.	/pubmed/20097011	Eismann EA, Lush E, Sephton SE.	Psychoneuroendocrinology. 2010 Aug;35(7):963-76. Epub 2010 Jan 22. Review.	Psychoneuroendocrinology. 2010	PubMed	citation	PMID:20097011	pubmed	20097011	create date:2010/01/26 | first author:Eismann EA
Associations of cortisol with posttraumatic stress symptoms and negative life events: a study of police officers and firefighters.	/pubmed/20083359	Witteveen AB, Huizink AC, Slottje P, Bramsen I, Smid T, van der Ploeg HM.	Psychoneuroendocrinology. 2010 Aug;35(7):1113-8. Epub 2010 Jan 18.	Psychoneuroendocrinology. 2010	PubMed	citation	PMID:20083359	pubmed	20083359	create date:2010/01/20 | first author:Witteveen AB
Prospective prediction of major depressive disorder from cortisol awakening responses in adolescence.	/pubmed/20079576	Adam EK, Doane LD, Zinbarg RE, Mineka S, Craske MG, Griffith JW.	Psychoneuroendocrinology. 2010 Jul;35(6):921-31. Epub 2010 Jan 15.	Psychoneuroendocrinology. 2010	PubMed	citation	PMID:20079576	pubmed	20079576	create date:2010/01/19 | first author:Adam EK
The BDNF Val66Met polymorphism affects HPA-axis reactivity to acute stress.	/pubmed/20079575	Alexander N, Osinsky R, Schmitz A, Mueller E, Kuepper Y, Hennig J.	Psychoneuroendocrinology. 2010 Jul;35(6):949-53. Epub 2010 Jan 15.	Psychoneuroendocrinology. 2010	PubMed	citation	PMID:20079575	pubmed	20079575	create date:2010/01/19 | first author:Alexander N
Socially evaluated cold pressor stress after instrumental learning favors habits over goal-directed action.	/pubmed/20071096	Schwabe L, Wolf OT.	Psychoneuroendocrinology. 2010 Aug;35(7):977-86. Epub 2010 Jan 13.	Psychoneuroendocrinology. 2010	PubMed	citation	PMID:20071096	pubmed	20071096	create date:2010/01/15 | first author:Schwabe L
Perceived control moderates the influence of active coping on salivary cortisol response to acute pain among women but not men.	/pubmed/20060650	Bento SP, Goodin BR, Fabian LA, Page GG, Quinn NB, McGuire L.	Psychoneuroendocrinology. 2010 Jul;35(6):944-8. Epub 2010 Jan 8.	Psychoneuroendocrinology. 2010	PubMed	citation	PMID:20060650	pubmed	20060650	create date:2010/01/12 | first author:Bento SP
Women's preferences for masculinity in male faces are highest during reproductive age range and lower around puberty and post-menopause.	/pubmed/20060226	Little AC, Saxton TK, Roberts SC, Jones BC, Debruine LM, Vukovic J, Perrett DI, Feinberg DR, Chenore T.	Psychoneuroendocrinology. 2010 Jul;35(6):912-20. Epub 2010 Jan 8.	Psychoneuroendocrinology. 2010	PubMed	citation	PMID:20060226	pubmed	20060226	create date:2010/01/12 | first author:Little AC
Disgust affects TNF-alpha, IL-6 and noradrenalin levels in patients with obsessive-compulsive disorder.	/pubmed/20044210	Fluitman SB, Denys DA, Heijnen CJ, Westenberg HG.	Psychoneuroendocrinology. 2010 Jul;35(6):906-11. Epub 2009 Dec 30.	Psychoneuroendocrinology. 2010	PubMed	citation	PMID:20044210	pubmed	20044210	create date:2010/01/02 | first author:Fluitman SB
The effect of gonadectomy on prepulse inhibition and fear-potentiated startle in adolescent rhesus macaques.	/pubmed/20042297	Morris RW, Fung SJ, Rothmond DA, Richards B, Ward S, Noble PL, Woodward RA, Weickert CS, Winslow JT.	Psychoneuroendocrinology. 2010 Jul;35(6):896-905. Epub 2009 Dec 29.	Psychoneuroendocrinology. 2010	PubMed	citation	PMID:20042297	pubmed	20042297	create date:2010/01/01 | first author:Morris RW
Fear potentiation is associated with hypothalamic-pituitary-adrenal axis function in PTSD.	/pubmed/20036466	Jovanovic T, Norrholm SD, Blanding NQ, Phifer JE, Weiss T, Davis M, Duncan E, Bradley B, Ressler K.	Psychoneuroendocrinology. 2010 Jul;35(6):846-57. Epub 2009 Dec 29.	Psychoneuroendocrinology. 2010	PubMed	citation	PMID:20036466	pubmed	20036466	create date:2009/12/29 | first author:Jovanovic T
Activation of central CRF receptor 1 by cortagine results in enhanced passive coping with a naturalistic threat in mice.	/pubmed/20036073	Tovote P, Farrokhi CB, Gonzales RM, Schnitzbauer U, Blanchard DC, Blanchard RJ, Spiess J.	Psychoneuroendocrinology. 2010 Jul;35(6):887-95. Epub 2009 Dec 24.	Psychoneuroendocrinology. 2010	PubMed	citation	PMID:20036073	pubmed	20036073	create date:2009/12/29 | first author:Tovote P
Trauma exposure in relation to basal salivary cortisol and the hormone response to the dexamethasone/CRH test in male railway employees without lifetime psychopathology.	/pubmed/20036072	Klaassens ER, Giltay EJ, van Veen T, Veen G, Zitman FG.	Psychoneuroendocrinology. 2010 Jul;35(6):878-86. Epub 2009 Dec 24.	Psychoneuroendocrinology. 2010	PubMed	citation	PMID:20036072	pubmed	20036072	create date:2009/12/29 | first author:Klaassens ER
Depression and anxiety: Associations with biological and perceived stress reactivity to a psychological stress protocol in a middle-aged population.	/pubmed/20031333	de Rooij SR, Schene AH, Phillips DI, Roseboom TJ.	Psychoneuroendocrinology. 2010 Jul;35(6):866-77. Epub 2009 Dec 23.	Psychoneuroendocrinology. 2010	PubMed	citation	PMID:20031333	pubmed	20031333	create date:2009/12/25 | first author:de Rooij SR
Cortisol function among early school-aged homeless children.	/pubmed/20022181	Cutuli JJ, Wiik KL, Herbers JE, Gunnar MR, Masten AS.	Psychoneuroendocrinology. 2010 Jul;35(6):833-45.	Psychoneuroendocrinology. 2010	PubMed	citation	PMID:20022181	pubmed	20022181	create date:2009/12/22 | first author:Cutuli JJ
Five-year-olds' cortisol reactions to an attachment story completion task.	/pubmed/20015596	Smeekens S, Riksen-Walraven JM, Van Bakel HJ, de Weerth C.	Psychoneuroendocrinology. 2010 Jul;35(6):858-65. Epub 2009 Dec 16.	Psychoneuroendocrinology. 2010	PubMed	citation	PMID:20015596	pubmed	20015596	create date:2009/12/18 | first author:Smeekens S
Decrease of CD4(+)FOXP3(+) T regulatory cells in the peripheral blood of human subjects undergoing a mental stressor.	/pubmed/20015595	Freier E, Weber CS, Nowottne U, Horn C, Bartels K, Meyer S, Hildebrandt Y, Luetkens T, Cao Y, Pabst C, Muzzulini J, Schnee B, Brunner-Weinzierl MC, Marangolo M, Bokemeyer C, Deter HC, Atanackovic D.	Psychoneuroendocrinology. 2010 Jun;35(5):663-73. Epub 2009 Dec 16.	Psychoneuroendocrinology. 2010	PubMed	citation	PMID:20015595	pubmed	20015595	create date:2009/12/18 | first author:Freier E
Levels of maternal serum corticotropin-releasing hormone (CRH) at midpregnancy in relation to maternal characteristics.	/pubmed/20006448	Chen Y, Holzman C, Chung H, Senagore P, Talge NM, Siler-Khodr T.	Psychoneuroendocrinology. 2010 Jul;35(6):820-32. Epub 2009 Dec 16.	Psychoneuroendocrinology. 2010	PubMed	citation	PMID:20006448	pubmed	20006448	create date:2009/12/17 | first author:Chen Y
Estrogen regulates cytoskeletal flexibility, cellular metabolism and synaptic proteins: A proteomic study.	/pubmed/20005634	Szego EM, Kékesi KA, Szabó Z, Janáky T, Juhász GD.	Psychoneuroendocrinology. 2010 Jul;35(6):807-19. Epub 2009 Dec 14.	Psychoneuroendocrinology. 2010	PubMed	citation	PMID:20005634	pubmed	20005634	create date:2009/12/17 | first author:Szego EM
Prenatal thyroxine treatment disparately affects peripheral and amygdala thyroid hormone levels.	/pubmed/20005050	Shukla PK, Sittig LJ, Andrus BM, Schaffer DJ, Batra KK, Redei EE.	Psychoneuroendocrinology. 2010 Jul;35(6):791-7. Epub 2009 Dec 11.	Psychoneuroendocrinology. 2010	PubMed	citation	PMID:20005050	pubmed	20005050	create date:2009/12/17 | first author:Shukla PK
Community-dwelling cocaine-dependent men and women respond differently to social stressors versus cocaine cues.	/pubmed/20004523	Waldrop AE, Price KL, Desantis SM, Simpson AN, Back SE, McRae AL, Spratt EG, Kreek MJ, Brady KT.	Psychoneuroendocrinology. 2010 Jul;35(6):798-806. Epub 2009 Dec 9.	Psychoneuroendocrinology. 2010	PubMed	citation	PMID:20004523	pubmed	20004523	create date:2009/12/17 | first author:Waldrop AE
Childhood separation experience predicts HPA axis hormonal responses in late adulthood: a natural experiment of World War II.	/pubmed/19963324	Pesonen AK, Räikkönen K, Feldt K, Heinonen K, Osmond C, Phillips DI, Barker DJ, Eriksson JG, Kajantie E.	Psychoneuroendocrinology. 2010 Jun;35(5):758-67. Epub 2009 Dec 5.	Psychoneuroendocrinology. 2010	PubMed	citation	PMID:19963324	pubmed	19963324	create date:2009/12/08 | first author:Pesonen AK
Biochemical, biometrical and behavioral changes in male offspring of sleep-deprived mice.	/pubmed/19962833	Calegare BF, Fernandes L, Tufik S, D'Almeida V.	Psychoneuroendocrinology. 2010 Jun;35(5):775-84. Epub 2009 Dec 4.	Psychoneuroendocrinology. 2010	PubMed	citation	PMID:19962833	pubmed	19962833	create date:2009/12/08 | first author:Calegare BF
Effects of cognitive-behavioral therapy on Eating Disorders: neurotransmitter secretory response to treatment.	/pubmed/19962832	Brambilla F, Dalle Grave R, Calugi S, Marchesini G, Baroni S, Marazziti D.	Psychoneuroendocrinology. 2010 Jun;35(5):729-37. Epub 2009 Dec 4.	Psychoneuroendocrinology. 2010	PubMed	citation	PMID:19962832	pubmed	19962832	create date:2009/12/08 | first author:Brambilla F
Stressful politics: voters' cortisol responses to the outcome of the 2008 United States Presidential election.	/pubmed/19962831	Stanton SJ, Labar KS, Saini EK, Kuhn CM, Beehner JC.	Psychoneuroendocrinology. 2010 Jun;35(5):768-74. Epub 2009 Dec 4.	Psychoneuroendocrinology. 2010	PubMed	citation	PMID:19962831	pubmed	19962831	create date:2009/12/08 | first author:Stanton SJ
Cortisol awakening response (CAR)'s flexibility leads to larger and more consistent associations with psychological factors than CAR magnitude.	/pubmed/19959296	Mikolajczak M, Quoidbach J, Vanootighem V, Lambert F, Lahaye M, Fillée C, de Timary P.	Psychoneuroendocrinology. 2010 Jun;35(5):752-7. Epub 2009 Dec 2.	Psychoneuroendocrinology. 2010	PubMed	citation	PMID:19959296	pubmed	19959296	create date:2009/12/05 | first author:Mikolajczak M
Cortisol levels six-years after participation in the Family Bereavement Program.	/pubmed/19959295	Luecken LJ, Hagan MJ, Sandler IN, Tein JY, Ayers TS, Wolchik SA.	Psychoneuroendocrinology. 2010 Jun;35(5):785-9. Epub 2009 Dec 2.	Psychoneuroendocrinology. 2010	PubMed	citation	PMID:19959295	pubmed	19959295	create date:2009/12/05 | first author:Luecken LJ
Neuroactive steroids: an update of their roles in central and peripheral nervous system.	/pubmed/19954893	Melcangi RC, Panzica G.	Psychoneuroendocrinology. 2009 Dec;34 Suppl 1:S1-8. Epub . Review.	Psychoneuroendocrinology. 2009	PubMed	citation	PMID:19954893	pubmed	19954893	create date:2009/12/04 | first author:Melcangi RC
Psychoneuroendocrine Imaging: a special issue of psychoneuroendocrinology.	/pubmed/19945797	van Honk J, Pruessner JC.	Psychoneuroendocrinology. 2010 Jan;35(1):1-4. Epub . No abstract available.	Psychoneuroendocrinology. 2010	PubMed	citation	PMID:19945797	pubmed	19945797	create date:2009/12/01 | first author:van Honk J
Shaping brain development: mouse communal nesting blunts adult neuroendocrine and behavioral response to social stress and modifies chronic antidepressant treatment outcome.	/pubmed/19945226	Branchi I, D'Andrea I, Cirulli F, Lipp HP, Alleva E.	Psychoneuroendocrinology. 2010 Jun;35(5):743-51. Epub 2009 Nov 27.	Psychoneuroendocrinology. 2010	PubMed	citation	PMID:19945226	pubmed	19945226	create date:2009/12/01 | first author:Branchi I
Thyroid function 48h after delivery as a marker for subsequent postpartum depression.	/pubmed/19939574	Albacar G, Sans T, Martín-Santos R, García-Esteve L, Guillamat R, Sanjuan J, Cañellas F, Carot JM, Gratacòs M, Bosch J, Gaviria A, Labad A, Zotes AG, Vilella E.	Psychoneuroendocrinology. 2010 Jun;35(5):738-42. Epub 2009 Nov 25.	Psychoneuroendocrinology. 2010	PubMed	citation	PMID:19939574	pubmed	19939574	create date:2009/11/27 | first author:Albacar G
Title	URL	Description	Details	ShortDetails	Resource	Type	Identifiers	Db	EntrezUID	Properties
Palatable cafeteria diet ameliorates anxiety and depression-like symptoms following an adverse early environment.	/pubmed/19939573	Maniam J, Morris MJ.	Psychoneuroendocrinology. 2010 Jun;35(5):717-28. Epub 2009 Nov 25.	Psychoneuroendocrinology. 2010	PubMed	citation	PMID:19939573	pubmed	19939573	create date:2009/11/27 | first author:Maniam J
Methimazole-induced hypothyroidism inhibits the panic-like behaviors produced by electrical stimulation of dorsal periaqueductal gray matter of rats.	/pubmed/19931985	Siqueira CC, Rossoni RR, Tiengo AN, Tufik S, Schenberg LC.	Psychoneuroendocrinology. 2010 Jun;35(5):706-16. Epub 2009 Nov 22.	Psychoneuroendocrinology. 2010	PubMed	citation	PMID:19931985	pubmed	19931985	create date:2009/11/26 | first author:Siqueira CC
The impact of maternal childhood abuse on maternal and infant HPA axis function in the postpartum period.	/pubmed/19931984	Brand SR, Brennan PA, Newport DJ, Smith AK, Weiss T, Stowe ZN.	Psychoneuroendocrinology. 2010 Jun;35(5):686-93. Epub 2009 Nov 20.	Psychoneuroendocrinology. 2010	PubMed	citation	PMID:19931984	pubmed	19931984	create date:2009/11/26 | first author:Brand SR
The beneficial effects of estradiol on attentional processes are dependent on timing of treatment initiation following ovariectomy in middle-aged rats.	/pubmed/19926225	Bohacek J, Daniel JM.	Psychoneuroendocrinology. 2010 Jun;35(5):694-705. Epub 2009 Nov 18.	Psychoneuroendocrinology. 2010	PubMed	citation	PMID:19926225	pubmed	19926225	create date:2009/11/21 | first author:Bohacek J
Multidimensional assessment of empathic abilities: neural correlates and gender differences.	/pubmed/19914001	Derntl B, Finkelmeyer A, Eickhoff S, Kellermann T, Falkenberg DI, Schneider F, Habel U.	Psychoneuroendocrinology. 2010 Jan;35(1):67-82. Epub .	Psychoneuroendocrinology. 2010	PubMed	citation	PMID:19914001	pubmed	19914001	create date:2009/11/17 | first author:Derntl B
A striking pattern of cortisol non-responsiveness to psychosocial stress in patients with panic disorder with concurrent normal cortisol awakening responses.	/pubmed/19913360	Petrowski K, Herold U, Joraschky P, Wittchen HU, Kirschbaum C.	Psychoneuroendocrinology. 2010 Apr;35(3):414-21. Epub 2009 Nov 12.	Psychoneuroendocrinology. 2010	PubMed	citation	PMID:19913360	pubmed	19913360	create date:2009/11/17 | first author:Petrowski K
Psychological adjustment and autonomic disturbances in inflammatory bowel diseases and irritable bowel syndrome.	/pubmed/19910123	Pellissier S, Dantzer C, Canini F, Mathieu N, Bonaz B.	Psychoneuroendocrinology. 2010 Jun;35(5):653-62. Epub 2009 Nov 11.	Psychoneuroendocrinology. 2010	PubMed	citation	PMID:19910123	pubmed	19910123	create date:2009/11/17 | first author:Pellissier S
Salivary cortisol response to acute stress and its relation to psychological factors in women with chronic trapezius myalgia--a pilot study.	/pubmed/19900762	Sjörs A, Larsson B, Karlson B, Osterberg K, Dahlman J, Gerdle B.	Psychoneuroendocrinology. 2010 Jun;35(5):674-85. Epub 2009 Nov 8.	Psychoneuroendocrinology. 2010	PubMed	citation	PMID:19900762	pubmed	19900762	create date:2009/11/11 | first author:Sjörs A
Maternal cortisol and offspring birthweight: results from a large prospective cohort study.	/pubmed/19889503	Goedhart G, Vrijkotte TG, Roseboom TJ, van der Wal MF, Cuijpers P, Bonsel GJ.	Psychoneuroendocrinology. 2010 Jun;35(5):644-52. Epub 2009 Nov 3.	Psychoneuroendocrinology. 2010	PubMed	citation	PMID:19889503	pubmed	19889503	create date:2009/11/06 | first author:Goedhart G
Life-course socioeconomic trajectories and diurnal cortisol regulation in adulthood.	/pubmed/19879057	Gustafsson PE, Janlert U, Theorell T, Hammarström A.	Psychoneuroendocrinology. 2010 May;35(4):613-23. Epub 2009 Oct 29.	Psychoneuroendocrinology. 2010	PubMed	citation	PMID:19879057	pubmed	19879057	create date:2009/11/03 | first author:Gustafsson PE
Serotonin 2 receptor modulation of hyperthermia, corticosterone, and hippocampal serotonin depletions following serial exposure to chronic stress and methamphetamine.	/pubmed/19879056	Doyle JR, Yamamoto BK.	Psychoneuroendocrinology. 2010 May;35(4):629-33. Epub 2009 Oct 29.	Psychoneuroendocrinology. 2010	PubMed	citation	PMID:19879056	pubmed	19879056	create date:2009/11/03 | first author:Doyle JR
High susceptibility to chronic social stress is associated with a depression-like phenotype.	/pubmed/19857931	Schmidt MV, Scharf SH, Sterlemann V, Ganea K, Liebl C, Holsboer F, Müller MB.	Psychoneuroendocrinology. 2010 Jun;35(5):635-43. Epub 2009 Oct 25.	Psychoneuroendocrinology. 2010	PubMed	citation	PMID:19857931	pubmed	19857931	create date:2009/10/28 | first author:Schmidt MV
Attentional orienting toward social stress stimuli predicts increased cortisol responsivity to psychosocial stress irrespective of the early socioeconomic status.	/pubmed/19854001	Pilgrim K, Marin MF, Lupien SJ.	Psychoneuroendocrinology. 2010 May;35(4):588-95. Epub 2009 Oct 23.	Psychoneuroendocrinology. 2010	PubMed	citation	PMID:19854001	pubmed	19854001	create date:2009/10/27 | first author:Pilgrim K
Acute HPA axis response to naltrexone differs in female vs. male smokers.	/pubmed/19837518	Roche DJ, Childs E, Epstein AM, King AC.	Psychoneuroendocrinology. 2010 May;35(4):596-606. Epub 2009 Oct 17.	Psychoneuroendocrinology. 2010	PubMed	citation	PMID:19837518	pubmed	19837518	create date:2009/10/20 | first author:Roche DJ
Borderline personality disorder: hypothalamus pituitary adrenal axis and findings from neuroimaging studies.	/pubmed/19837517	Wingenfeld K, Spitzer C, Rullkötter N, Löwe B.	Psychoneuroendocrinology. 2010 Jan;35(1):154-70. Epub . Review.	Psychoneuroendocrinology. 2010	PubMed	citation	PMID:19837517	pubmed	19837517	create date:2009/10/20 | first author:Wingenfeld K
Sleep loss does not aggravate the deteriorating effect of hypoglycemia on neurocognitive function in healthy men.	/pubmed/19836899	Jauch-Chara K, Hallschmid M, Schmid SM, Bandorf N, Born J, Schultes B.	Psychoneuroendocrinology. 2010 May;35(4):624-8.	Psychoneuroendocrinology. 2010	PubMed	citation	PMID:19836899	pubmed	19836899	create date:2009/10/20 | first author:Jauch-Chara K
Psychophysiological evidence for cortisol-induced reduction in early bias for implicit social threat in social phobia.	/pubmed/19836898	van Peer JM, Spinhoven P, Roelofs K.	Psychoneuroendocrinology. 2010 Jan;35(1):21-32.	Psychoneuroendocrinology. 2010	PubMed	citation	PMID:19836898	pubmed	19836898	create date:2009/10/20 | first author:van Peer JM
Acute effects of hydrocortisone on the human brain: an fMRI study.	/pubmed/19836143	Lovallo WR, Robinson JL, Glahn DC, Fox PT.	Psychoneuroendocrinology. 2010 Jan;35(1):15-20. Epub .	Psychoneuroendocrinology. 2010	PubMed	citation	PMID:19836143	pubmed	19836143	create date:2009/10/20 | first author:Lovallo WR
Organizational effects of fetal testosterone on human corpus callosum size and asymmetry.	/pubmed/19833443	Chura LR, Lombardo MV, Ashwin E, Auyeung B, Chakrabarti B, Bullmore ET, Baron-Cohen S.	Psychoneuroendocrinology. 2010 Jan;35(1):122-32. Epub .	Psychoneuroendocrinology. 2010	PubMed	citation	PMID:19833443	pubmed	19833443	create date:2009/10/17 | first author:Chura LR
Orexin and leptin are associated with nicotine craving: a link between smoking, appetite and reward.	/pubmed/19828259	von der Goltz C, Koopmann A, Dinter C, Richter A, Rockenbach C, Grosshans M, Nakovics H, Wiedemann K, Mann K, Winterer G, Kiefer F.	Psychoneuroendocrinology. 2010 May;35(4):570-7. Epub 2009 Oct 13.	Psychoneuroendocrinology. 2010	PubMed	citation	PMID:19828259	pubmed	19828259	create date:2009/10/16 | first author:von der Goltz C
CRH-stimulated cortisol release and food intake in healthy, non-obese adults.	/pubmed/19828258	George SA, Khan S, Briggs H, Abelson JL.	Psychoneuroendocrinology. 2010 May;35(4):607-12. Epub 2009 Oct 13.	Psychoneuroendocrinology. 2010	PubMed	citation	PMID:19828258	pubmed	19828258	create date:2009/10/16 | first author:George SA
Cortisol and alpha amylase reactivity and timing of puberty: vulnerabilities for antisocial behaviour in young adolescents.	/pubmed/19819639	Susman EJ, Dockray S, Granger DA, Blades KT, Randazzo W, Heaton JA, Dorn LD.	Psychoneuroendocrinology. 2010 May;35(4):557-69. Epub 2009 Oct 12.	Psychoneuroendocrinology. 2010	PubMed	citation	PMID:19819639	pubmed	19819639	create date:2009/10/13 | first author:Susman EJ
Testosterone administration modulates neural responses to crying infants in young females.	/pubmed/19819079	Bos PA, Hermans EJ, Montoya ER, Ramsey NF, van Honk J.	Psychoneuroendocrinology. 2010 Jan;35(1):114-21. Epub .	Psychoneuroendocrinology. 2010	PubMed	citation	PMID:19819079	pubmed	19819079	create date:2009/10/13 | first author:Bos PA
Higher overcommitment to work is associated with higher plasma cortisol but not ACTH responses in the combined dexamethasone/CRH test in apparently healthy men and women.	/pubmed/19818562	Wirtz PH, Siegrist J, Schuhmacher A, Hoefels S, Maier W, Zobel AW.	Psychoneuroendocrinology. 2010 May;35(4):536-43. Epub 2009 Oct 8.	Psychoneuroendocrinology. 2010	PubMed	citation	PMID:19818562	pubmed	19818562	create date:2009/10/13 | first author:Wirtz PH
Accelerated postmenopausal cognitive decline is restricted to women with normal BMI: longitudinal evidence from the Betula project.	/pubmed/19811879	Thilers PP, Macdonald SW, Nilsson LG, Herlitz A.	Psychoneuroendocrinology. 2010 May;35(4):516-24. Epub 2009 Oct 6.	Psychoneuroendocrinology. 2010	PubMed	citation	PMID:19811879	pubmed	19811879	create date:2009/10/09 | first author:Thilers PP
Watching a previous victory produces an increase in testosterone among elite hockey players.	/pubmed/19804944	Carré JM, Putnam SK.	Psychoneuroendocrinology. 2010 Apr;35(3):475-9. Epub 2009 Oct 4.	Psychoneuroendocrinology. 2010	PubMed	citation	PMID:19804944	pubmed	19804944	create date:2009/10/07 | first author:Carré JM
Aging males' symptoms in relation to the genetically determined androgen receptor CAG polymorphism, sex hormone levels and sample membership.	/pubmed/19804943	Schneider G, Nienhaus K, Gromoll J, Heuft G, Nieschlag E, Zitzmann M.	Psychoneuroendocrinology. 2010 May;35(4):578-87. Epub 2009 Oct 4.	Psychoneuroendocrinology. 2010	PubMed	citation	PMID:19804943	pubmed	19804943	create date:2009/10/07 | first author:Schneider G
Response to Letter to the Editor regarding Olfactory influences on mood and autonomic	endocrine	and immune function""	/pubmed/19802320	Kiecolt-Glaser JK, Graham JE, Malarkey WB, Porter K, Lemeshow S, Glaser R.	Psychoneuroendocrinology. 2008 Oct;33(9):1303. Epub 2008 Aug 19. No abstract available.	Psychoneuroendocrinology. 2008	PubMed	citation	PMID:19802320	pubmed	19802320	create date:2009/10/06 | first author:Kiecolt-Glaser JK
Imaging the immediate non-genomic effects of stress hormone on brain activity.	/pubmed/19783105	Ferris CF, Stolberg T.	Psychoneuroendocrinology. 2010 Jan;35(1):5-14. Epub .	Psychoneuroendocrinology. 2010	PubMed	citation	PMID:19783105	pubmed	19783105	create date:2009/09/29 | first author:Ferris CF
Glucocorticoid receptor gene and depression in patients with coronary heart disease: the Heart and Soul Study-2009 Curt Richter Award Winner.	/pubmed/19783104	Otte C, Wüst S, Zhao S, Pawlikowska L, Kwok PY, Whooley MA.	Psychoneuroendocrinology. 2009 Nov;34(10):1574-81. Epub 2009 Sep 27.	Psychoneuroendocrinology. 2009	PubMed	citation	PMID:19783104	pubmed	19783104	create date:2009/09/29 | first author:Otte C
Medial prefrontal cortex damage affects physiological and psychological stress responses differently in men and women.	/pubmed/19783103	Buchanan TW, Driscoll D, Mowrer SM, Sollers JJ 3rd, Thayer JF, Kirschbaum C, Tranel D.	Psychoneuroendocrinology. 2010 Jan;35(1):56-66. Epub .	Psychoneuroendocrinology. 2010	PubMed	citation	PMID:19783103	pubmed	19783103	create date:2009/09/29 | first author:Buchanan TW
Differential expression of glucocorticoid receptor transcripts in major depressive disorder is not epigenetically programmed.	/pubmed/19782477	Alt SR, Turner JD, Klok MD, Meijer OC, Lakke EA, Derijk RH, Muller CP.	Psychoneuroendocrinology. 2010 May;35(4):544-56. Epub 2009 Sep 25.	Psychoneuroendocrinology. 2010	PubMed	citation	PMID:19782477	pubmed	19782477	create date:2009/09/29 | first author:Alt SR
Testosterone reduces amygdala-orbitofrontal cortex coupling.	/pubmed/19782476	van Wingen G, Mattern C, Verkes RJ, Buitelaar J, Fernández G.	Psychoneuroendocrinology. 2010 Jan;35(1):105-13. Epub .	Psychoneuroendocrinology. 2010	PubMed	citation	PMID:19782476	pubmed	19782476	create date:2009/09/29 | first author:van Wingen G
The opposing roles of estradiol on synaptic protein expression in hippocampal cultures.	/pubmed/19781860	Fester L, Zhou L, Voets C, Ossig C, Disteldorf E, Bläute F, Prange-Kiel J, Dudzinski D, Jarry H, Rune GM.	Psychoneuroendocrinology. 2009 Dec;34 Suppl 1:S123-9. Epub . Review. Erratum in: Psychoneuroendocrinology. 2011 Jan;36(1):148. Peters, Christian [removed].	Psychoneuroendocrinology. 2009	PubMed	citation	PMID:19781860	pubmed	19781860	create date:2009/09/29 | first author:Fester L
The self-perceived symptom distress and health-related conditions associated with morning to evening diurnal cortisol patterns in outpatients with major depressive disorder.	/pubmed/19775819	Hsiao FH, Yang TT, Ho RT, Jow GM, Ng SM, Chan CL, Lai YM, Chen YT, Wang KC.	Psychoneuroendocrinology. 2010 May;35(4):503-15. Epub 2009 Sep 22.	Psychoneuroendocrinology. 2010	PubMed	citation	PMID:19775819	pubmed	19775819	create date:2009/09/25 | first author:Hsiao FH
Alterations in neonatal neurosteroids affect exploration during adolescence and prepulse inhibition in adulthood.	/pubmed/19775818	Darbra S, Pallarès M.	Psychoneuroendocrinology. 2010 May;35(4):525-35. Epub 2009 Sep 22.	Psychoneuroendocrinology. 2010	PubMed	citation	PMID:19775818	pubmed	19775818	create date:2009/09/25 | first author:Darbra S
The role of the alpha 2A-adrenoceptor in mouse stress-coping behaviour.	/pubmed/19766405	Laarakker MC, Raai JR, van Lith HA, Ohl F.	Psychoneuroendocrinology. 2010 May;35(4):490-502. Epub 2009 Sep 18.	Psychoneuroendocrinology. 2010	PubMed	citation	PMID:19766405	pubmed	19766405	create date:2009/09/22 | first author:Laarakker MC
Function and modulation of delta-containing GABA(A) receptors.	/pubmed/19766404	Zheleznova NN, Sedelnikova A, Weiss DS.	Psychoneuroendocrinology. 2009 Dec;34 Suppl 1:S67-73. Epub . Review.	Psychoneuroendocrinology. 2009	PubMed	citation	PMID:19766404	pubmed	19766404	create date:2009/09/22 | first author:Zheleznova NN
Low early morning plasma cortisol in posttraumatic stress disorder is associated with co-morbid depression but not with enhanced glucocorticoid feedback inhibition.	/pubmed/19766403	Vythilingam M, Gill JM, Luckenbaugh DA, Gold PW, Collin C, Bonne O, Plumb K, Polignano E, West K, Charney D.	Psychoneuroendocrinology. 2010 Apr;35(3):442-50. Epub 2009 Sep 18.	Psychoneuroendocrinology. 2010	PubMed	citation	PMID:19766403	pubmed	19766403	create date:2009/09/22 | first author:Vythilingam M
Regulation of cortical and hippocampal 5-HT(1A) receptor function by corticosterone in GR+/- mice.	/pubmed/19766402	Hensler JG, Vogt MA, Gass P.	Psychoneuroendocrinology. 2010 Apr;35(3):469-74. Epub 2009 Sep 18.	Psychoneuroendocrinology. 2010	PubMed	citation	PMID:19766402	pubmed	19766402	create date:2009/09/22 | first author:Hensler JG
Hormonal responses to the 5-HT1A agonist buspirone in remitted endogenous depressive patients after long-term imipramine treatment.	/pubmed/19762159	Gómez-Gil E, Navinés R, Martínez De Osaba MJ, Díaz-Ricart M, Escolar G, Salamero M, Martín-Santos R, Galán A, Gastó C.	Psychoneuroendocrinology. 2010 May;35(4):481-9. Epub 2009 Sep 16.	Psychoneuroendocrinology. 2010	PubMed	citation	PMID:19762159	pubmed	19762159	create date:2009/09/19 | first author:Gómez-Gil E
What constitutes too long of a delay? Determining the cortisol awakening response (CAR) using self-report and PSG-assessed wake time.	/pubmed/19762158	Okun ML, Krafty RT, Buysse DJ, Monk TH, Reynolds CF 3rd, Begley A, Hall M.	Psychoneuroendocrinology. 2010 Apr;35(3):460-8. Epub 2009 Sep 17.	Psychoneuroendocrinology. 2010	PubMed	citation	PMID:19762158	pubmed	19762158	create date:2009/09/19 | first author:Okun ML
Abnormal behavioral and neurotrophic development in the younger sibling receiving less maternal care in a communal nursing paradigm in rats.	/pubmed/19762157	Macrì S, Laviola G, Leussis MP, Andersen SL.	Psychoneuroendocrinology. 2010 Apr;35(3):392-402. Epub 2009 Sep 16.	Psychoneuroendocrinology. 2010	PubMed	citation	PMID:19762157	pubmed	19762157	create date:2009/09/19 | first author:Macrì S
Cognitive modulation of endocrine responses to CRH stimulation in healthy subjects.	/pubmed/19758763	Abelson JL, Khan S, Young EA, Liberzon I.	Psychoneuroendocrinology. 2010 Apr;35(3):451-9. Epub 2009 Sep 16.	Psychoneuroendocrinology. 2010	PubMed	citation	PMID:19758763	pubmed	19758763	create date:2009/09/18 | first author:Abelson JL
Neural mechanisms underlying changes in stress-sensitivity across the menstrual cycle.	/pubmed/19758762	Ossewaarde L, Hermans EJ, van Wingen GA, Kooijman SC, Johansson IM, Bäckström T, Fernández G.	Psychoneuroendocrinology. 2010 Jan;35(1):47-55. Epub .	Psychoneuroendocrinology. 2010	PubMed	citation	PMID:19758762	pubmed	19758762	create date:2009/09/18 | first author:Ossewaarde L
Neurosteroids: endogenous allosteric modulators of GABA(A) receptors.	/pubmed/19758761	Lambert JJ, Cooper MA, Simmons RD, Weir CJ, Belelli D.	Psychoneuroendocrinology. 2009 Dec;34 Suppl 1:S48-58. Epub .	Psychoneuroendocrinology. 2009	PubMed	citation	PMID:19758761	pubmed	19758761	create date:2009/09/18 | first author:Lambert JJ
Sex differences in the self-administration of cannabinoids and other drugs of abuse.	/pubmed/19744795	Fattore L, Fadda P, Fratta W.	Psychoneuroendocrinology. 2009 Dec;34 Suppl 1:S227-36. Epub .	Psychoneuroendocrinology. 2009	PubMed	citation	PMID:19744795	pubmed	19744795	create date:2009/09/12 | first author:Fattore L
Loneliness and cortisol: momentary, day-to-day, and trait associations.	/pubmed/19744794	Doane LD, Adam EK.	Psychoneuroendocrinology. 2010 Apr;35(3):430-41. Epub 2009 Sep 9.	Psychoneuroendocrinology. 2010	PubMed	citation	PMID:19744794	pubmed	19744794	create date:2009/09/12 | first author:Doane LD
Lower levels of prepulse inhibition in luteal phase cycling women in comparison with postmenopausal women.	/pubmed/19735984	Bannbers E, Kask K, Wikström J, Sundström Poromaa I.	Psychoneuroendocrinology. 2010 Apr;35(3):422-9. Epub 2009 Sep 6.	Psychoneuroendocrinology. 2010	PubMed	citation	PMID:19735984	pubmed	19735984	create date:2009/09/09 | first author:Bannbers E
Day-to-day co-variations of psychological and physical symptoms of the menstrual cycle: insights to individual differences in steroid reactivity.	/pubmed/19729249	Kiesner J, Pastore M.	Psychoneuroendocrinology. 2010 Apr;35(3):350-63. Epub 2009 Sep 2.	Psychoneuroendocrinology. 2010	PubMed	citation	PMID:19729249	pubmed	19729249	create date:2009/09/05 | first author:Kiesner J
Title	URL	Description	Details	ShortDetails	Resource	Type	Identifiers	Db	EntrezUID	Properties
The weight gain response to stress during adulthood is conditioned by both sex and prenatal stress exposure.	/pubmed/19726133	García-Cáceres C, Diz-Chaves Y, Lagunas N, Calmarza-Font I, Azcoitia I, Garcia-Segura LM, Frago LM, Argente J, Chowen JA.	Psychoneuroendocrinology. 2010 Apr;35(3):403-13. Epub 2009 Sep 1.	Psychoneuroendocrinology. 2010	PubMed	citation	PMID:19726133	pubmed	19726133	create date:2009/09/04 | first author:García-Cáceres C
Steroid hormones in the saliva of adolescents after different exercise intensities and their influence on working memory in a school setting.	/pubmed/19716238	Budde H, Voelcker-Rehage C, Pietrassyk-Kendziorra S, Machado S, Ribeiro P, Arafat AM.	Psychoneuroendocrinology. 2010 Apr;35(3):382-91. Epub 2009 Aug 27.	Psychoneuroendocrinology. 2010	PubMed	citation	PMID:19716238	pubmed	19716238	create date:2009/09/01 | first author:Budde H
Investigating the impact of sex and cortisol on implicit fear conditioning with fMRI.	/pubmed/19683399	Merz CJ, Tabbert K, Schweckendiek J, Klucken T, Vaitl D, Stark R, Wolf OT.	Psychoneuroendocrinology. 2010 Jan;35(1):33-46. Epub .	Psychoneuroendocrinology. 2010	PubMed	citation	PMID:19683399	pubmed	19683399	create date:2009/08/18 | first author:Merz CJ
Acute exercise ameliorates reduced brain-derived neurotrophic factor in patients with panic disorder.	/pubmed/19682803	Ströhle A, Stoy M, Graetz B, Scheel M, Wittmann A, Gallinat J, Lang UE, Dimeo F, Hellweg R.	Psychoneuroendocrinology. 2010 Apr;35(3):364-8. Epub 2009 Aug 13.	Psychoneuroendocrinology. 2010	PubMed	citation	PMID:19682803	pubmed	19682803	create date:2009/08/18 | first author:Ströhle A
Neonatal bacterial infection alters fever to live and simulated infections in adulthood.	/pubmed/19682802	Bilbo SD, Wieseler JL, Barrientos RM, Tsang V, Watkins LR, Maier SF.	Psychoneuroendocrinology. 2010 Apr;35(3):369-81. Epub 2009 Aug 13.	Psychoneuroendocrinology. 2010	PubMed	citation	PMID:19682802	pubmed	19682802	create date:2009/08/18 | first author:Bilbo SD
S100B serum levels are closely correlated with body mass index: an important caveat in neuropsychiatric research.	/pubmed/19674846	Steiner J, Schiltz K, Walter M, Wunderlich MT, Keilhoff G, Brisch R, Bielau H, Bernstein HG, Bogerts B, Schroeter ML, Westphal S.	Psychoneuroendocrinology. 2010 Feb;35(2):321-4. Epub 2009 Aug 11.	Psychoneuroendocrinology. 2010	PubMed	citation	PMID:19674846	pubmed	19674846	create date:2009/08/14 | first author:Steiner J
High pregnancy anxiety during mid-gestation is associated with decreased gray matter density in 6-9-year-old children.	/pubmed/19674845	Buss C, Davis EP, Muftuler LT, Head K, Sandman CA.	Psychoneuroendocrinology. 2010 Jan;35(1):141-53. Epub .	Psychoneuroendocrinology. 2010	PubMed	citation	PMID:19674845	pubmed	19674845	create date:2009/08/14 | first author:Buss C
Functional mineralocorticoid receptor (MR) gene variation influences the cortisol awakening response after dexamethasone.	/pubmed/19665310	van Leeuwen N, Kumsta R, Entringer S, de Kloet ER, Zitman FG, DeRijk RH, Wüst S.	Psychoneuroendocrinology. 2010 Apr;35(3):339-49. Epub 2009 Aug 7.	Psychoneuroendocrinology. 2010	PubMed	citation	PMID:19665310	pubmed	19665310	create date:2009/08/12 | first author:van Leeuwen N
Vitamin D, nervous system and aging.	/pubmed/19660871	Tuohimaa P, Keisala T, Minasyan A, Cachat J, Kalueff A.	Psychoneuroendocrinology. 2009 Dec;34 Suppl 1:S278-86. Epub . Review.	Psychoneuroendocrinology. 2009	PubMed	citation	PMID:19660871	pubmed	19660871	create date:2009/08/08 | first author:Tuohimaa P
Neurosteroids' effects and mechanisms for social, cognitive, emotional, and physical functions.	/pubmed/19656632	Frye CA.	Psychoneuroendocrinology. 2009 Dec;34 Suppl 1:S143-61. Epub . Review.	Psychoneuroendocrinology. 2009	PubMed	citation	PMID:19656632	pubmed	19656632	create date:2009/08/07 | first author:Frye CA
Cortisol reactivity in young infants.	/pubmed/19651476	Jansen J, Beijers R, Riksen-Walraven M, de Weerth C.	Psychoneuroendocrinology. 2010 Apr;35(3):329-38. Epub 2009 Aug 3. Review.	Psychoneuroendocrinology. 2010	PubMed	citation	PMID:19651476	pubmed	19651476	create date:2009/08/05 | first author:Jansen J
Transient prenatal vitamin D deficiency is associated with changes of synaptic plasticity in the dentate gyrus in adult rats.	/pubmed/19647946	Grecksch G, Rüthrich H, Höllt V, Becker A.	Psychoneuroendocrinology. 2009 Dec;34 Suppl 1:S258-64. Epub .	Psychoneuroendocrinology. 2009	PubMed	citation	PMID:19647946	pubmed	19647946	create date:2009/08/04 | first author:Grecksch G
Ghrelin increases slow wave sleep and stage 2 sleep and decreases stage 1 sleep and REM sleep in elderly men but does not affect sleep in elderly women.	/pubmed/19647945	Kluge M, Gazea M, Schüssler P, Genzel L, Dresler M, Kleyer S, Uhr M, Yassouridis A, Steiger A.	Psychoneuroendocrinology. 2010 Feb;35(2):297-304. Epub 2009 Aug 3.	Psychoneuroendocrinology. 2010	PubMed	citation	PMID:19647945	pubmed	19647945	create date:2009/08/04 | first author:Kluge M
The role of the serotonin transporter polymorphism for the endocrine stress response in newborns.	/pubmed/19647944	Mueller A, Brocke B, Fries E, Lesch KP, Kirschbaum C.	Psychoneuroendocrinology. 2010 Feb;35(2):289-96. Epub 2009 Aug 3.	Psychoneuroendocrinology. 2010	PubMed	citation	PMID:19647944	pubmed	19647944	create date:2009/08/04 | first author:Mueller A
Assessing salivary cortisol in large-scale, epidemiological research.	/pubmed/19647372	Adam EK, Kumari M.	Psychoneuroendocrinology. 2009 Nov;34(10):1423-36. Epub 2009 Jul 31. Review.	Psychoneuroendocrinology. 2009	PubMed	citation	PMID:19647372	pubmed	19647372	create date:2009/08/04 | first author:Adam EK
Medication effects on salivary cortisol: tactics and strategy to minimize impact in behavioral and developmental science.	/pubmed/19632788	Granger DA, Hibel LC, Fortunato CK, Kapelewski CH.	Psychoneuroendocrinology. 2009 Nov;34(10):1437-48. Epub 2009 Jul 25. Review.	Psychoneuroendocrinology. 2009	PubMed	citation	PMID:19632788	pubmed	19632788	create date:2009/07/28 | first author:Granger DA
Effects of intranasal oxytocin on emotional face processing in women.	/pubmed/19632787	Domes G, Lischke A, Berger C, Grossmann A, Hauenstein K, Heinrichs M, Herpertz SC.	Psychoneuroendocrinology. 2010 Jan;35(1):83-93. Epub .	Psychoneuroendocrinology. 2010	PubMed	citation	PMID:19632787	pubmed	19632787	create date:2009/07/28 | first author:Domes G
Steroid hormone fluctuations and GABA(A)R plasticity.	/pubmed/19632051	Maguire J, Mody I.	Psychoneuroendocrinology. 2009 Dec;34 Suppl 1:S84-90. Epub .	Psychoneuroendocrinology. 2009	PubMed	citation	PMID:19632051	pubmed	19632051	create date:2009/07/28 | first author:Maguire J
Icariin attenuates chronic mild stress-induced dysregulation of the LHPA stress circuit in rats.	/pubmed/19631474	Pan Y, Wang FM, Qiang LQ, Zhang DM, Kong LD.	Psychoneuroendocrinology. 2010 Feb;35(2):272-83. Epub 2009 Jul 23.	Psychoneuroendocrinology. 2010	PubMed	citation	PMID:19631474	pubmed	19631474	create date:2009/07/28 | first author:Pan Y
Enhanced ghrelin secretion in the cephalic phase of food ingestion in women with bulimia nervosa.	/pubmed/19631473	Monteleone P, Serritella C, Scognamiglio P, Maj M.	Psychoneuroendocrinology. 2010 Feb;35(2):284-8. Epub 2009 Jul 23.	Psychoneuroendocrinology. 2010	PubMed	citation	PMID:19631473	pubmed	19631473	create date:2009/07/28 | first author:Monteleone P
Dorsal periaqueductal gray matter-evoked panic-like behaviors are markedly inhibited by a low peripheral dose of thyrotropin releasing hormone.	/pubmed/19631472	Siqueira CC, Rossoni RR, Schenberg LC.	Psychoneuroendocrinology. 2010 Feb;35(2):262-71. Epub 2009 Jul 23.	Psychoneuroendocrinology. 2010	PubMed	citation	PMID:19631472	pubmed	19631472	create date:2009/07/28 | first author:Siqueira CC
Estradiol levels during the menstrual cycle differentially affect latencies to right and left hemispheres during dichotic listening: an ERP study.	/pubmed/19625130	Tillman GD.	Psychoneuroendocrinology. 2010 Feb;35(2):249-61. Epub 2009 Jul 21.	Psychoneuroendocrinology. 2010	PubMed	citation	PMID:19625130	pubmed	19625130	create date:2009/07/25 | first author:Tillman GD
Effects of acute cortisol administration on autobiographical memory in patients with major depression and healthy controls.	/pubmed/19616895	Schlosser N, Wolf OT, Fernando SC, Riedesel K, Otte C, Muhtz C, Beblo T, Driessen M, Löwe B, Wingenfeld K.	Psychoneuroendocrinology. 2010 Feb;35(2):316-20. Epub 2009 Jul 19.	Psychoneuroendocrinology. 2010	PubMed	citation	PMID:19616895	pubmed	19616895	create date:2009/07/21 | first author:Schlosser N
Innate immune, neuroendocrine and behavioral responses to psychosocial stress do not predict subsequent compassion meditation practice time.	/pubmed/19615827	Pace TW, Negi LT, Sivilli TI, Issa MJ, Cole SP, Adame DD, Raison CL.	Psychoneuroendocrinology. 2010 Feb;35(2):310-5. Epub 2009 Jul 16.	Psychoneuroendocrinology. 2010	PubMed	citation	PMID:19615827	pubmed	19615827	create date:2009/07/21 | first author:Pace TW
A randomized controlled trial of add-back estrogen or placebo on cognition in men with prostate cancer receiving an antiandrogen and a gonadotropin-releasing hormone analog.	/pubmed/19615826	Matousek RH, Sherwin BB.	Psychoneuroendocrinology. 2010 Feb;35(2):215-25. Epub 2009 Jul 16.	Psychoneuroendocrinology. 2010	PubMed	citation	PMID:19615826	pubmed	19615826	create date:2009/07/21 | first author:Matousek RH
Chewing gum has large effects on salivary testosterone, estradiol, and secretory immunoglobulin A assays in women and men.	/pubmed/19615825	van Anders SM.	Psychoneuroendocrinology. 2010 Feb;35(2):305-9. Epub 2009 Jul 16.	Psychoneuroendocrinology. 2010	PubMed	citation	PMID:19615825	pubmed	19615825	create date:2009/07/21 | first author:van Anders SM
Children's and adults' salivary cortisol responses to an identical psychosocial laboratory stressor.	/pubmed/19615824	Yim IS, Quas JA, Cahill L, Hayakawa CM.	Psychoneuroendocrinology. 2010 Feb;35(2):241-8. Epub 2009 Jul 16.	Psychoneuroendocrinology. 2010	PubMed	citation	PMID:19615824	pubmed	19615824	create date:2009/07/21 | first author:Yim IS
Plasticity and function of extrasynaptic GABA(A) receptors during pregnancy and after delivery.	/pubmed/19608348	Mostallino MC, Sanna E, Concas A, Biggio G, Follesa P.	Psychoneuroendocrinology. 2009 Dec;34 Suppl 1:S74-83. Epub . Review.	Psychoneuroendocrinology. 2009	PubMed	citation	PMID:19608348	pubmed	19608348	create date:2009/07/18 | first author:Mostallino MC
Anhedonia and altered cardiac atrial natriuretic peptide following chronic stressor and endotoxin treatment in mice.	/pubmed/19604644	Wann BP, Audet MC, Gibb J, Anisman H.	Psychoneuroendocrinology. 2010 Feb;35(2):233-40. Epub 2009 Jul 15.	Psychoneuroendocrinology. 2010	PubMed	citation	PMID:19604644	pubmed	19604644	create date:2009/07/17 | first author:Wann BP
Estradiol and the relationship between dendritic spines, NR2B containing NMDA receptors, and the magnitude of long-term potentiation at hippocampal CA3-CA1 synapses.	/pubmed/19596521	Smith CC, Vedder LC, McMahon LL.	Psychoneuroendocrinology. 2009 Dec;34 Suppl 1:S130-42. Review.	Psychoneuroendocrinology. 2009	PubMed	citation	PMID:19596521	pubmed	19596521	create date:2009/07/15 | first author:Smith CC
Associations between psychosocial state variables and the cortisol awakening response in a single case study.	/pubmed/19595514	Stalder T, Evans P, Hucklebridge F, Clow A.	Psychoneuroendocrinology. 2010 Feb;35(2):209-14.	Psychoneuroendocrinology. 2010	PubMed	citation	PMID:19595514	pubmed	19595514	create date:2009/07/15 | first author:Stalder T
Serum chemokine levels in major depressive disorder.	/pubmed/19592174	Lehto SM, Niskanen L, Herzig KH, Tolmunen T, Huotari A, Viinamäki H, Koivumaa-Honkanen H, Honkalampi K, Ruotsalainen H, Hintikka J.	Psychoneuroendocrinology. 2010 Feb;35(2):226-32. Epub 2009 Jul 9.	Psychoneuroendocrinology. 2010	PubMed	citation	PMID:19592174	pubmed	19592174	create date:2009/07/14 | first author:Lehto SM
Methamphetamine facilitates female sexual behavior and enhances neuronal activation in the medial amygdala and ventromedial nucleus of the hypothalamus.	/pubmed/19589643	Holder MK, Hadjimarkou MM, Zup SL, Blutstein T, Benham RS, McCarthy MM, Mong JA.	Psychoneuroendocrinology. 2010 Feb;35(2):197-208. Epub 2009 Jul 8.	Psychoneuroendocrinology. 2010	PubMed	citation	PMID:19589643	pubmed	19589643	create date:2009/07/11 | first author:Holder MK
Evidence for a key role of steroids in the modulation of pain.	/pubmed/19577851	Mensah-Nyagan AG, Meyer L, Schaeffer V, Kibaly C, Patte-Mensah C.	Psychoneuroendocrinology. 2009 Dec;34 Suppl 1:S169-77. Epub . Review.	Psychoneuroendocrinology. 2009	PubMed	citation	PMID:19577851	pubmed	19577851	create date:2009/07/07 | first author:Mensah-Nyagan AG
Cerebrospinal fluid oxytocin, life history of aggression, and personality disorder.	/pubmed/19577376	Lee R, Ferris C, Van de Kar LD, Coccaro EF.	Psychoneuroendocrinology. 2009 Nov;34(10):1567-73. Epub 2009 Jul 3.	Psychoneuroendocrinology. 2009	PubMed	citation	PMID:19577376	pubmed	19577376	create date:2009/07/07 | first author:Lee R
Are neuroactive steroids promising therapeutic agents in the management of acute and chronic pain?	/pubmed/19577375	Jevtovic-Todorovic V, Covey DF, Todorovic SM.	Psychoneuroendocrinology. 2009 Dec;34 Suppl 1:S178-85. Epub .	Psychoneuroendocrinology. 2009	PubMed	citation	PMID:19577375	pubmed	19577375	create date:2009/07/07 | first author:Jevtovic-Todorovic V
HPG-axis hormones during puberty: a study on the association with hypothalamic and pituitary volumes.	/pubmed/19570613	Peper JS, Brouwer RM, van Leeuwen M, Schnack HG, Boomsma DI, Kahn RS, Hulshoff Pol HE.	Psychoneuroendocrinology. 2010 Jan;35(1):133-40. Epub .	Psychoneuroendocrinology. 2010	PubMed	citation	PMID:19570613	pubmed	19570613	create date:2009/07/03 | first author:Peper JS
Action of estrogen on survival of basal forebrain cholinergic neurons: promoting amelioration.	/pubmed/19560872	Abrahám IM, Koszegi Z, Tolod-Kemp E, Szego EM.	Psychoneuroendocrinology. 2009 Dec;34 Suppl 1:S104-12. Epub . Review.	Psychoneuroendocrinology. 2009	PubMed	citation	PMID:19560872	pubmed	19560872	create date:2009/06/30 | first author:Abrahám IM
The role of FKBP5, a co-chaperone of the glucocorticoid receptor in the pathogenesis and therapy of affective and anxiety disorders.	/pubmed/19560279	Binder EB.	Psychoneuroendocrinology. 2009 Dec;34 Suppl 1:S186-95. Epub . Review.	Psychoneuroendocrinology. 2009	PubMed	citation	PMID:19560279	pubmed	19560279	create date:2009/06/30 | first author:Binder EB
Stress hormones mediate drug resistance to paclitaxel in human breast cancer cells through a CDK-1-dependent pathway.	/pubmed/19560278	Flint MS, Kim G, Hood BL, Bateman NW, Stewart NA, Conrads TP.	Psychoneuroendocrinology. 2009 Nov;34(10):1533-41. Epub 2009 Jun 26.	Psychoneuroendocrinology. 2009	PubMed	citation	PMID:19560278	pubmed	19560278	create date:2009/06/30 | first author:Flint MS
Oxytocin protects against negative behavioral and autonomic consequences of long-term social isolation.	/pubmed/19553027	Grippo AJ, Trahanas DM, Zimmerman RR 2nd, Porges SW, Carter CS.	Psychoneuroendocrinology. 2009 Nov;34(10):1542-53. Epub 2009 Jun 23.	Psychoneuroendocrinology. 2009	PubMed	citation	PMID:19553027	pubmed	19553027	create date:2009/06/26 | first author:Grippo AJ
Sex-dependent alterations in response to maternal deprivation in rats.	/pubmed/19553026	Viveros MP, Llorente R, López-Gallardo M, Suarez J, Bermúdez-Silva F, De la Fuente M, Rodriguez de Fonseca F, Garcia-Segura LM.	Psychoneuroendocrinology. 2009 Dec;34 Suppl 1:S217-26. Epub . Review.	Psychoneuroendocrinology. 2009	PubMed	citation	PMID:19553026	pubmed	19553026	create date:2009/06/26 | first author:Viveros MP
Thyroid stimulating hormone and prospective memory functioning in old age.	/pubmed/19545952	Livner A, Wahlin A, Bäckman L.	Psychoneuroendocrinology. 2009 Nov;34(10):1554-9. Epub 2009 Jul 9.	Psychoneuroendocrinology. 2009	PubMed	citation	PMID:19545952	pubmed	19545952	create date:2009/06/24 | first author:Livner A
Vitamin D, a neuro-immunomodulator: implications for neurodegenerative and autoimmune diseases.	/pubmed/19545951	Fernandes de Abreu DA, Eyles D, Féron F.	Psychoneuroendocrinology. 2009 Dec;34 Suppl 1:S265-77. Epub . Review.	Psychoneuroendocrinology. 2009	PubMed	citation	PMID:19545951	pubmed	19545951	create date:2009/06/24 | first author:Fernandes de Abreu DA
Corepressors, nuclear receptors, and epigenetic factors on DNA: a tail of repression.	/pubmed/19545950	Auger AP, Jessen HM.	Psychoneuroendocrinology. 2009 Dec;34 Suppl 1:S39-47. Epub .	Psychoneuroendocrinology. 2009	PubMed	citation	PMID:19545950	pubmed	19545950	create date:2009/06/24 | first author:Auger AP
Neuronal plasticity: a link between stress and mood disorders.	/pubmed/19541429	Calabrese F, Molteni R, Racagni G, Riva MA.	Psychoneuroendocrinology. 2009 Dec;34 Suppl 1:S208-16. Epub . Review.	Psychoneuroendocrinology. 2009	PubMed	citation	PMID:19541429	pubmed	19541429	create date:2009/06/23 | first author:Calabrese F
Neuropsychological functioning in health and mood disorder: Modulation by glucocorticoids and their receptors.	/pubmed/19541428	Gallagher P, Reid KS, Ferrier IN.	Psychoneuroendocrinology. 2009 Dec;34 Suppl 1:S196-207. Epub . Review.	Psychoneuroendocrinology. 2009	PubMed	citation	PMID:19541428	pubmed	19541428	create date:2009/06/23 | first author:Gallagher P
The influence of the membrane on neurosteroid actions at GABA(A) receptors.	/pubmed/19541427	Akk G, Covey DF, Evers AS, Steinbach JH, Zorumski CF, Mennerick S.	Psychoneuroendocrinology. 2009 Dec;34 Suppl 1:S59-66. Epub . Review.	Psychoneuroendocrinology. 2009	PubMed	citation	PMID:19541427	pubmed	19541427	create date:2009/06/23 | first author:Akk G
Modulation of steroid action in the central and peripheral nervous systems by nuclear receptor coactivators.	/pubmed/19541426	Tetel MJ.	Psychoneuroendocrinology. 2009 Dec;34 Suppl 1:S9-19. Epub . Review.	Psychoneuroendocrinology. 2009	PubMed	citation	PMID:19541426	pubmed	19541426	create date:2009/06/23 | first author:Tetel MJ
Indoleamine 2,3-dioxygenase activation and depressive symptoms in patients with coronary artery disease.	/pubmed/19540675	Swardfager W, Herrmann N, Dowlati Y, Oh PI, Kiss A, Walker SE, Lanctôt KL.	Psychoneuroendocrinology. 2009 Nov;34(10):1560-6. Epub 2009 Jun 21.	Psychoneuroendocrinology. 2009	PubMed	citation	PMID:19540675	pubmed	19540675	create date:2009/06/23 | first author:Swardfager W
Title	URL	Description	Details	ShortDetails	Resource	Type	Identifiers	Db	EntrezUID	Properties
Endocrine consequences of opioid therapy.	/pubmed/19540049	Aloisi AM, Aurilio C, Bachiocco V, Biasi G, Fiorenzani P, Pace MC, Paci V, Pari G, Passavanti G, Ravaioli L, Sindaco G, Vellucci R, Ceccarelli I.	Psychoneuroendocrinology. 2009 Dec;34 Suppl 1:S162-8. Epub . Review.	Psychoneuroendocrinology. 2009	PubMed	citation	PMID:19540049	pubmed	19540049	create date:2009/06/23 | first author:Aloisi AM
Thyroid hormones and personality traits in attempted suicide.	/pubmed/19525070	Sinai C, Hirvikoski T, Vansvik ED, Nordström AL, Linder J, Nordström P, Jokinen J.	Psychoneuroendocrinology. 2009 Nov;34(10):1526-32. Epub 2009 Jun 13.	Psychoneuroendocrinology. 2009	PubMed	citation	PMID:19525070	pubmed	19525070	create date:2009/06/16 | first author:Sinai C
The selective estrogen receptor-alpha coactivator, RPL7, and sexual differentiation of the songbird brain.	/pubmed/19524373	Duncan KA, Jimenez P, Carruth LL.	Psychoneuroendocrinology. 2009 Dec;34 Suppl 1:S30-8. Epub . Review.	Psychoneuroendocrinology. 2009	PubMed	citation	PMID:19524373	pubmed	19524373	create date:2009/06/16 | first author:Duncan KA
Neonatal lipopolysaccharide and adult stress exposure predisposes rats to anxiety-like behaviour and blunted corticosterone responses: implications for the double-hit hypothesis.	/pubmed/19524372	Walker AK, Nakamura T, Byrne RJ, Naicker S, Tynan RJ, Hunter M, Hodgson DM.	Psychoneuroendocrinology. 2009 Nov;34(10):1515-25. Epub 2009 Jun 12.	Psychoneuroendocrinology. 2009	PubMed	citation	PMID:19524372	pubmed	19524372	create date:2009/06/16 | first author:Walker AK
Importance of steroid receptor coactivators in the modulation of steroid action on brain and behavior.	/pubmed/19524371	Charlier TD.	Psychoneuroendocrinology. 2009 Dec;34 Suppl 1:S20-9. Epub . Review.	Psychoneuroendocrinology. 2009	PubMed	citation	PMID:19524371	pubmed	19524371	create date:2009/06/16 | first author:Charlier TD
Tryptophan depletion affects the autonomic stress response in generalized social anxiety disorder.	/pubmed/19523772	van Veen JF, van Vliet IM, de Rijk RH, van Pelt J, Mertens B, Fekkes D, Zitman FG.	Psychoneuroendocrinology. 2009 Nov;34(10):1590-4. Epub 2009 Jun 11.	Psychoneuroendocrinology. 2009	PubMed	citation	PMID:19523772	pubmed	19523772	create date:2009/06/16 | first author:van Veen JF
Puberty, steroids and GABA(A) receptor plasticity.	/pubmed/19523771	Smith SS, Aoki C, Shen H.	Psychoneuroendocrinology. 2009 Dec;34 Suppl 1:S91-S103. Epub .	Psychoneuroendocrinology. 2009	PubMed	citation	PMID:19523771	pubmed	19523771	create date:2009/06/16 | first author:Smith SS
Cortisol awakening rise in middle-aged women in relation to psychological stress.	/pubmed/19520518	O'Connor DB, Hendrickx H, Dadd T, Elliman TD, Willis TA, Talbot D, Mayes AE, Thethi K, Powell J, Dye L.	Psychoneuroendocrinology. 2009 Nov;34(10):1486-94. Epub 2009 Jun 10.	Psychoneuroendocrinology. 2009	PubMed	citation	PMID:19520518	pubmed	19520518	create date:2009/06/13 | first author:O'Connor DB
Associations between sociodemographic, sampling and health factors and various salivary cortisol indicators in a large sample without psychopathology.	/pubmed/19515498	Vreeburg SA, Kruijtzer BP, van Pelt J, van Dyck R, DeRijk RH, Hoogendijk WJ, Smit JH, Zitman FG, Penninx BW.	Psychoneuroendocrinology. 2009 Sep;34(8):1109-20. Epub 2009 Jun 9.	Psychoneuroendocrinology. 2009	PubMed	citation	PMID:19515498	pubmed	19515498	create date:2009/06/12 | first author:Vreeburg SA
Oxytocin receptor polymorphisms and adult attachment style in patients with depression.	/pubmed/19515497	Costa B, Pini S, Gabelloni P, Abelli M, Lari L, Cardini A, Muti M, Gesi C, Landi S, Galderisi S, Mucci A, Lucacchini A, Cassano GB, Martini C.	Psychoneuroendocrinology. 2009 Nov;34(10):1506-14. Epub 2009 Jun 9.	Psychoneuroendocrinology. 2009	PubMed	citation	PMID:19515497	pubmed	19515497	create date:2009/06/12 | first author:Costa B
Neonatal stress affects vulnerability of cholinergic neurons and cognition in the rat: involvement of the HPA axis.	/pubmed/19505767	Aisa B, Gil-Bea FJ, Marcos B, Tordera R, Lasheras B, Del Río J, Ramírez MJ.	Psychoneuroendocrinology. 2009 Nov;34(10):1495-505. Epub 2009 Jun 7.	Psychoneuroendocrinology. 2009	PubMed	citation	PMID:19505767	pubmed	19505767	create date:2009/06/10 | first author:Aisa B
Endogenous noradrenergic activation and memory for emotional material in men and women.	/pubmed/19505766	Segal SK, Cahill L.	Psychoneuroendocrinology. 2009 Oct;34(9):1263-71. Epub 2009 Jun 7.	Psychoneuroendocrinology. 2009	PubMed	citation	PMID:19505766	pubmed	19505766	create date:2009/06/10 | first author:Segal SK
Changes in CCK-4 induced panic after treatment with the GABA-reuptake inhibitor tiagabine are associated with an increase in 3alpha,5alpha-tetrahydrodeoxycorticosterone concentrations.	/pubmed/19501468	Zwanzger P, Eser D, Romeo E, di Michele F, Baghai TC, Pasini A, Padberg F, Rupprecht R.	Psychoneuroendocrinology. 2009 Nov;34(10):1586-9. Epub 2009 Jun 5.	Psychoneuroendocrinology. 2009	PubMed	citation	PMID:19501468	pubmed	19501468	create date:2009/06/09 | first author:Zwanzger P
Developmental vitamin D deficiency causes abnormal brain development.	/pubmed/19500914	Eyles DW, Feron F, Cui X, Kesby JP, Harms LH, Ko P, McGrath JJ, Burne TH.	Psychoneuroendocrinology. 2009 Dec;34 Suppl 1:S247-57. Epub . Review.	Psychoneuroendocrinology. 2009	PubMed	citation	PMID:19500914	pubmed	19500914	create date:2009/06/09 | first author:Eyles DW
Stress and decision-making in humans: performance is related to cortisol reactivity, albeit differently in men and women.	/pubmed/19497677	van den Bos R, Harteveld M, Stoop H.	Psychoneuroendocrinology. 2009 Nov;34(10):1449-58. Epub 2009 Jun 3.	Psychoneuroendocrinology. 2009	PubMed	citation	PMID:19497677	pubmed	19497677	create date:2009/06/06 | first author:van den Bos R
Cortisol secretion and fatigue: associations in a community based cohort.	/pubmed/19497676	Kumari M, Badrick E, Chandola T, Adam EK, Stafford M, Marmot MG, Kirschbaum C, Kivimaki M.	Psychoneuroendocrinology. 2009 Nov;34(10):1476-85. Epub 2009 Jun 3.	Psychoneuroendocrinology. 2009	PubMed	citation	PMID:19497676	pubmed	19497676	create date:2009/06/06 | first author:Kumari M
Anterior hippocampal volume is reduced in behaviorally depressed female cynomolgus macaques.	/pubmed/19493628	Willard SL, Friedman DP, Henkel CK, Shively CA.	Psychoneuroendocrinology. 2009 Nov;34(10):1469-75. Epub 2009 Jun 2.	Psychoneuroendocrinology. 2009	PubMed	citation	PMID:19493628	pubmed	19493628	create date:2009/06/06 | first author:Willard SL
Association of glucocorticoid with stress-induced modulation of body temperature, blood glucose and innate immunity.	/pubmed/19493627	Kainuma E, Watanabe M, Tomiyama-Miyaji C, Inoue M, Kuwano Y, Ren H, Abo T.	Psychoneuroendocrinology. 2009 Nov;34(10):1459-68. Epub 2009 Jun 2.	Psychoneuroendocrinology. 2009	PubMed	citation	PMID:19493627	pubmed	19493627	create date:2009/06/06 | first author:Kainuma E
Salivary testosterone and a trinucleotide (CAG) length polymorphism in the androgen receptor gene predict amygdala reactivity in men.	/pubmed/19493626	Manuck SB, Marsland AL, Flory JD, Gorka A, Ferrell RE, Hariri AR.	Psychoneuroendocrinology. 2010 Jan;35(1):94-104. Epub .	Psychoneuroendocrinology. 2010	PubMed	citation	PMID:19493626	pubmed	19493626	create date:2009/06/06 | first author:Manuck SB
Alterations of behavioral and endocrinological reactivity induced by 3 brief social defeats in rats: relevance to human psychopathology.	/pubmed/19482436	Razzoli M, Carboni L, Arban R.	Psychoneuroendocrinology. 2009 Oct;34(9):1405-16. Epub 2009 May 30.	Psychoneuroendocrinology. 2009	PubMed	citation	PMID:19482436	pubmed	19482436	create date:2009/06/02 | first author:Razzoli M
Enduring effects of environmental enrichment from weaning to adulthood on pituitary-adrenal function, pre-pulse inhibition and learning in male and female rats.	/pubmed/19481873	Peña Y, Prunell M, Rotllant D, Armario A, Escorihuela RM.	Psychoneuroendocrinology. 2009 Oct;34(9):1390-404. Epub 2009 May 29.	Psychoneuroendocrinology. 2009	PubMed	citation	PMID:19481873	pubmed	19481873	create date:2009/06/02 | first author:Peña Y
The BDNF Val66Met polymorphism: relation to familiar risk of affective disorder, BDNF levels and salivary cortisol.	/pubmed/19473771	Vinberg M, Trajkovska V, Bennike B, Knorr U, Knudsen GM, Kessing LV.	Psychoneuroendocrinology. 2009 Oct;34(9):1380-9. Epub 2009 May 26.	Psychoneuroendocrinology. 2009	PubMed	citation	PMID:19473771	pubmed	19473771	create date:2009/05/29 | first author:Vinberg M
Emotion regulation and cortisol reactivity to a social-evaluative speech task.	/pubmed/19464808	Lam S, Dickerson SS, Zoccola PM, Zaldivar F.	Psychoneuroendocrinology. 2009 Oct;34(9):1355-62. Epub 2009 May 22.	Psychoneuroendocrinology. 2009	PubMed	citation	PMID:19464808	pubmed	19464808	create date:2009/05/26 | first author:Lam S
Oxytocin enhances the experience of attachment security.	/pubmed/19457618	Buchheim A, Heinrichs M, George C, Pokorny D, Koops E, Henningsen P, O'Connor MF, Gündel H.	Psychoneuroendocrinology. 2009 Oct;34(9):1417-22. Epub 2009 May 19.	Psychoneuroendocrinology. 2009	PubMed	citation	PMID:19457618	pubmed	19457618	create date:2009/05/22 | first author:Buchheim A
Intra-individual variability in sleep duration and fragmentation: associations with stress.	/pubmed/19450933	Mezick EJ, Matthews KA, Hall M, Kamarck TW, Buysse DJ, Owens JF, Reis SE.	Psychoneuroendocrinology. 2009 Oct;34(9):1346-54. Epub 2009 May 17. Erratum in: Psychoneuroendocrinology. 2010 May;35(4):634.	Psychoneuroendocrinology. 2009	PubMed	citation	PMID:19450933	pubmed	19450933	create date:2009/05/20 | first author:Mezick EJ
GluR5-mediated glutamate signaling regulates hypothalamo-pituitary-adrenocortical stress responses at the paraventricular nucleus and median eminence.	/pubmed/19450932	Evanson NK, Van Hooren DC, Herman JP.	Psychoneuroendocrinology. 2009 Oct;34(9):1370-9. Epub 2009 May 18.	Psychoneuroendocrinology. 2009	PubMed	citation	PMID:19450932	pubmed	19450932	create date:2009/05/20 | first author:Evanson NK
The interactive effects of elevated mid-afternoon cortisol and trauma history on PTSD symptoms in children: a preliminary study.	/pubmed/19450931	Bevans K, Cerbone AB, Overstreet S.	Psychoneuroendocrinology. 2009 Nov;34(10):1582-5. Epub 2009 May 17.	Psychoneuroendocrinology. 2009	PubMed	citation	PMID:19450931	pubmed	19450931	create date:2009/05/20 | first author:Bevans K
Neuroprotective actions of selective estrogen receptor modulators.	/pubmed/19447561	DonCarlos LL, Azcoitia I, Garcia-Segura LM.	Psychoneuroendocrinology. 2009 Dec;34 Suppl 1:S113-22. Epub .	Psychoneuroendocrinology. 2009	PubMed	citation	PMID:19447561	pubmed	19447561	create date:2009/05/19 | first author:DonCarlos LL
Pituitary response to metyrapone in Gulf War veterans: relationship to deployment, PTSD and unexplained health symptoms.	/pubmed/19446401	Golier JA, Schmeidler J, Yehuda R.	Psychoneuroendocrinology. 2009 Oct;34(9):1338-45. Epub 2009 May 14.	Psychoneuroendocrinology. 2009	PubMed	citation	PMID:19446401	pubmed	19446401	create date:2009/05/19 | first author:Golier JA
An endocrine perspective on the role of steroid hormones in the antidepressant treatment efficacy of transcranial magnetic stimulation.	/pubmed/19443126	Schutter DJ, van Honk J.	Psychoneuroendocrinology. 2010 Jan;35(1):171-8. Epub . Review.	Psychoneuroendocrinology. 2010	PubMed	citation	PMID:19443126	pubmed	19443126	create date:2009/05/16 | first author:Schutter DJ
Childhood parental divorce and cortisol in young adulthood: evidence for mediation by family income.	/pubmed/19442451	Kraft AJ, Luecken LJ.	Psychoneuroendocrinology. 2009 Oct;34(9):1363-9. Epub 2009 May 13.	Psychoneuroendocrinology. 2009	PubMed	citation	PMID:19442451	pubmed	19442451	create date:2009/05/16 | first author:Kraft AJ
Risk of postpartum depression in association with serum leptin and interleukin-6 levels at delivery: a nested case-control study within the UPPSAT cohort.	/pubmed/19427131	Skalkidou A, Sylvén SM, Papadopoulos FC, Olovsson M, Larsson A, Sundström-Poromaa I.	Psychoneuroendocrinology. 2009 Oct;34(9):1329-37. Epub 2009 May 7.	Psychoneuroendocrinology. 2009	PubMed	citation	PMID:19427131	pubmed	19427131	create date:2009/05/12 | first author:Skalkidou A
Sex differences in the cannabinoid regulation of energy homeostasis.	/pubmed/19427130	Farhang B, Diaz S, Tang SL, Wagner EJ.	Psychoneuroendocrinology. 2009 Dec;34 Suppl 1:S237-46. Epub . Review.	Psychoneuroendocrinology. 2009	PubMed	citation	PMID:19427130	pubmed	19427130	create date:2009/05/12 | first author:Farhang B
Cortisol metabolic predictors of response to psychotherapy for symptoms of PTSD in survivors of the World Trade Center attacks on September 11, 2001.	/pubmed/19411143	Yehuda R, Bierer LM, Sarapas C, Makotkine I, Andrew R, Seckl JR.	Psychoneuroendocrinology. 2009 Oct;34(9):1304-13. Epub 2009 May 2.	Psychoneuroendocrinology. 2009	PubMed	citation	PMID:19411143	pubmed	19411143	create date:2009/05/05 | first author:Yehuda R
Gene-environment interactions predict cortisol responses after acute stress: implications for the etiology of depression.	/pubmed/19410377	Alexander N, Kuepper Y, Schmitz A, Osinsky R, Kozyra E, Hennig J.	Psychoneuroendocrinology. 2009 Oct;34(9):1294-303. Epub 2009 May 1.	Psychoneuroendocrinology. 2009	PubMed	citation	PMID:19410377	pubmed	19410377	create date:2009/05/05 | first author:Alexander N
Role of testosterone in mediating prenatal ethanol effects on hypothalamic-pituitary-adrenal activity in male rats.	/pubmed/19410376	Lan N, Hellemans KG, Ellis L, Viau V, Weinberg J.	Psychoneuroendocrinology. 2009 Oct;34(9):1314-28. Epub 2009 May 1.	Psychoneuroendocrinology. 2009	PubMed	citation	PMID:19410376	pubmed	19410376	create date:2009/05/05 | first author:Lan N
Hypothalamic-pituitary-adrenal axis dysregulation in depressed children and adolescents: a meta-analysis.	/pubmed/19406581	Lopez-Duran NL, Kovacs M, George CJ.	Psychoneuroendocrinology. 2009 Oct;34(9):1272-83. Epub 2009 May 5. Review.	Psychoneuroendocrinology. 2009	PubMed	citation	PMID:19406581	pubmed	19406581	create date:2009/05/02 | first author:Lopez-Duran NL
Diurnal pattern of cortisol output in postnatal depression.	/pubmed/19406580	Taylor A, Glover V, Marks M, Kammerer M.	Psychoneuroendocrinology. 2009 Sep;34(8):1184-8. Epub 2009 Apr 29.	Psychoneuroendocrinology. 2009	PubMed	citation	PMID:19406580	pubmed	19406580	create date:2009/05/02 | first author:Taylor A
Hydrocortisone reduces emotional distracter interference in working memory.	/pubmed/19398277	Oei NY, Tollenaar MS, Spinhoven P, Elzinga BM.	Psychoneuroendocrinology. 2009 Oct;34(9):1284-93. Epub 2009 Apr 23.	Psychoneuroendocrinology. 2009	PubMed	citation	PMID:19398277	pubmed	19398277	create date:2009/04/29 | first author:Oei NY
Circulating endocannabinoids and N-acyl ethanolamines are differentially regulated in major depression and following exposure to social stress.	/pubmed/19394765	Hill MN, Miller GE, Carrier EJ, Gorzalka BB, Hillard CJ.	Psychoneuroendocrinology. 2009 Sep;34(8):1257-62. Epub 2009 Apr 25.	Psychoneuroendocrinology. 2009	PubMed	citation	PMID:19394765	pubmed	19394765	create date:2009/04/28 | first author:Hill MN
Sex differences in hormonal responses to a social stressor in chronic major depression.	/pubmed/19386421	Chopra KK, Ravindran A, Kennedy SH, Mackenzie B, Matthews S, Anisman H, Bagby RM, Farvolden P, Levitan RD.	Psychoneuroendocrinology. 2009 Sep;34(8):1235-41. Epub 2009 Apr 22.	Psychoneuroendocrinology. 2009	PubMed	citation	PMID:19386421	pubmed	19386421	create date:2009/04/24 | first author:Chopra KK
Dex/CRH test cortisol response in outpatients with major depression and matched healthy controls.	/pubmed/19375869	Carpenter LL, Ross NS, Tyrka AR, Anderson GM, Kelly M, Price LH.	Psychoneuroendocrinology. 2009 Sep;34(8):1208-13. Epub 2009 Apr 17.	Psychoneuroendocrinology. 2009	PubMed	citation	PMID:19375869	pubmed	19375869	create date:2009/04/21 | first author:Carpenter LL
Increased prevalence of antibodies to central nervous system tissue and gangliosides in Hashimoto's thyroiditis compared to other thyroid illnesses.	/pubmed/19375868	Müssig K, Leyhe T, Holzmüller S, Klein R, Weinert C, Saur R, Klingberg S, Häring HU, Gallwitz B.	Psychoneuroendocrinology. 2009 Sep;34(8):1252-6. Epub 2009 Apr 17.	Psychoneuroendocrinology. 2009	PubMed	citation	PMID:19375868	pubmed	19375868	create date:2009/04/21 | first author:Müssig K
Hormone exposure and functional lateralisation: examining the contributions of prenatal and later life hormonal exposure.	/pubmed/19375867	Bourne VJ, Gray DL.	Psychoneuroendocrinology. 2009 Sep;34(8):1214-21. Epub 2009 Apr 17.	Psychoneuroendocrinology. 2009	PubMed	citation	PMID:19375867	pubmed	19375867	create date:2009/04/21 | first author:Bourne VJ
The association of the cortisol awakening response with experimental pain ratings.	/pubmed/19375866	Fabian LA, McGuire L, Page GG, Goodin BR, Edwards RR, Haythornthwaite J.	Psychoneuroendocrinology. 2009 Sep;34(8):1247-51. Epub 2009 Apr 17.	Psychoneuroendocrinology. 2009	PubMed	citation	PMID:19375866	pubmed	19375866	create date:2009/04/21 | first author:Fabian LA
Elevated cortisol and learning and memory deficits in cocaine dependent individuals: relationship to relapse outcomes.	/pubmed/19375236	Fox HC, Jackson ED, Sinha R.	Psychoneuroendocrinology. 2009 Sep;34(8):1198-207. Epub 2009 Apr 16.	Psychoneuroendocrinology. 2009	PubMed	citation	PMID:19375236	pubmed	19375236	create date:2009/04/21 | first author:Fox HC
Effects of elevated circulating cortisol concentrations on maternal behavior in common marmoset monkeys (Callithrix jacchus).	/pubmed/19362777	Saltzman W, Abbott DH.	Psychoneuroendocrinology. 2009 Sep;34(8):1222-34. Epub 2009 Apr 11.	Psychoneuroendocrinology. 2009	PubMed	citation	PMID:19362777	pubmed	19362777	create date:2009/04/14 | first author:Saltzman W
Stress regulation in the central nervous system: evidence from structural and functional neuroimaging studies in human populations - 2008 Curt Richter Award Winner.	/pubmed/19362426	Pruessner JC, Dedovic K, Pruessner M, Lord C, Buss C, Collins L, Dagher A, Lupien SJ.	Psychoneuroendocrinology. 2010 Jan;35(1):179-91. Epub . Review.	Psychoneuroendocrinology. 2010	PubMed	citation	PMID:19362426	pubmed	19362426	create date:2009/04/14 | first author:Pruessner JC
Phosphorylation status of glucocorticoid receptor, heat shock protein 70, cytochrome c and Bax in lymphocytes of euthymic, depressed and manic bipolar patients.	/pubmed/19359101	Bei E, Salpeas V, Pappa D, Anagnostara C, Alevizos V, Moutsatsou P.	Psychoneuroendocrinology. 2009 Sep;34(8):1162-75. Epub 2009 Apr 8.	Psychoneuroendocrinology. 2009	PubMed	citation	PMID:19359101	pubmed	19359101	create date:2009/04/11 | first author:Bei E
Hormonal reactivity to MRI scanning in adolescents.	/pubmed/19346079	Eatough EM, Shirtcliff EA, Hanson JL, Pollak SD.	Psychoneuroendocrinology. 2009 Sep;34(8):1242-6. Epub 2009 Apr 5.	Psychoneuroendocrinology. 2009	PubMed	citation	PMID:19346079	pubmed	19346079	create date:2009/04/07 | first author:Eatough EM
Title	URL	Description	Details	ShortDetails	Resource	Type	Identifiers	Db	EntrezUID	Properties
Paradoxical sleep deprivation activates hypothalamic nuclei that regulate food intake and stress response.	/pubmed/19346078	Galvão Mde O, Sinigaglia-Coimbra R, Kawakami SE, Tufik S, Suchecki D.	Psychoneuroendocrinology. 2009 Sep;34(8):1176-83. Epub 2009 Apr 5.	Psychoneuroendocrinology. 2009	PubMed	citation	PMID:19346078	pubmed	19346078	create date:2009/04/07 | first author:Galvão Mde O
Alterations in male infant behaviors towards its mother by prenatal exposure to bisphenol A in cynomolgus monkeys (Macaca fascicularis) during early suckling period.	/pubmed/19345509	Nakagami A, Negishi T, Kawasaki K, Imai N, Nishida Y, Ihara T, Kuroda Y, Yoshikawa Y, Koyama T.	Psychoneuroendocrinology. 2009 Sep;34(8):1189-97. Epub 2009 Apr 3.	Psychoneuroendocrinology. 2009	PubMed	citation	PMID:19345509	pubmed	19345509	create date:2009/04/07 | first author:Nakagami A
Stress selectively and lastingly promotes learning of context-related high arousing information.	/pubmed/19339120	Smeets T, Wolf OT, Giesbrecht T, Sijstermans K, Telgen S, Joëls M.	Psychoneuroendocrinology. 2009 Sep;34(8):1152-61. Epub 2009 Mar 31.	Psychoneuroendocrinology. 2009	PubMed	citation	PMID:19339120	pubmed	19339120	create date:2009/04/03 | first author:Smeets T
Anti-inflammatory influences on behavioral, but not cortisol, responses during maternal separation.	/pubmed/19324498	Perkeybile AM, Schiml-Webb PA, O'Brien E, Deak T, Hennessy MB.	Psychoneuroendocrinology. 2009 Aug;34(7):1101-8. Epub 2009 Mar 25.	Psychoneuroendocrinology. 2009	PubMed	citation	PMID:19324498	pubmed	19324498	create date:2009/03/28 | first author:Perkeybile AM
Stressor paradigms in developmental studies: what does and does not work to produce mean increases in salivary cortisol.	/pubmed/19321267	Gunnar MR, Talge NM, Herrera A.	Psychoneuroendocrinology. 2009 Aug;34(7):953-67. Epub 2009 Mar 24. Review.	Psychoneuroendocrinology. 2009	PubMed	citation	PMID:19321267	pubmed	19321267	create date:2009/03/27 | first author:Gunnar MR
Elevated diurnal salivary cortisol in nurses is associated with burnout but not with vital exhaustion.	/pubmed/19321266	Wingenfeld K, Schulz M, Damkroeger A, Rose M, Driessen M.	Psychoneuroendocrinology. 2009 Sep;34(8):1144-51. Epub 2009 Mar 24.	Psychoneuroendocrinology. 2009	PubMed	citation	PMID:19321266	pubmed	19321266	create date:2009/03/27 | first author:Wingenfeld K
Neuroendocrine and psychometric evaluation of a placebo version of the 'Trier Social Stress Test'.	/pubmed/19307062	Het S, Rohleder N, Schoofs D, Kirschbaum C, Wolf OT.	Psychoneuroendocrinology. 2009 Aug;34(7):1075-86.	Psychoneuroendocrinology. 2009	PubMed	citation	PMID:19307062	pubmed	19307062	create date:2009/03/25 | first author:Het S
Absence of a normal cortisol awakening response (CAR) in adolescent males with Asperger syndrome (AS).	/pubmed/19304400	Brosnan M, Turner-Cobb J, Munro-Naan Z, Jessop D.	Psychoneuroendocrinology. 2009 Aug;34(7):1095-100. Epub 2009 Mar 21.	Psychoneuroendocrinology. 2009	PubMed	citation	PMID:19304400	pubmed	19304400	create date:2009/03/24 | first author:Brosnan M
Neonatal overfeeding alters adult anxiety and stress responsiveness.	/pubmed/19303720	Spencer SJ, Tilbrook A.	Psychoneuroendocrinology. 2009 Sep;34(8):1133-43. Epub 2009 Mar 20.	Psychoneuroendocrinology. 2009	PubMed	citation	PMID:19303720	pubmed	19303720	create date:2009/03/24 | first author:Spencer SJ
Effects of sex hormonal levels and phases of the menstrual cycle in the processing of emotional faces.	/pubmed/19297103	Guapo VG, Graeff FG, Zani AC, Labate CM, dos Reis RM, Del-Ben CM.	Psychoneuroendocrinology. 2009 Aug;34(7):1087-94. Epub 2009 Mar 17.	Psychoneuroendocrinology. 2009	PubMed	citation	PMID:19297103	pubmed	19297103	create date:2009/03/20 | first author:Guapo VG
A randomized double-blind trial of the effects of hormone therapy on delayed verbal recall in older women.	/pubmed/19297102	Tierney MC, Oh P, Moineddin R, Greenblatt EM, Snow WG, Fisher RH, Iazzetta J, Hyslop PS, MacLusky NJ.	Psychoneuroendocrinology. 2009 Aug;34(7):1065-74. Epub 2009 Mar 17.	Psychoneuroendocrinology. 2009	PubMed	citation	PMID:19297102	pubmed	19297102	create date:2009/03/20 | first author:Tierney MC
Testosterone responsiveness to winning and losing experiences in female soccer players.	/pubmed/19278791	Oliveira T, Gouveia MJ, Oliveira RF.	Psychoneuroendocrinology. 2009 Aug;34(7):1056-64. Epub 2009 Mar 10.	Psychoneuroendocrinology. 2009	PubMed	citation	PMID:19278791	pubmed	19278791	create date:2009/03/13 | first author:Oliveira T
Cortisol awakening response in healthy children and children with ADHD: impact of comorbid disorders and psychosocial risk factors.	/pubmed/19278790	Freitag CM, Hänig S, Palmason H, Meyer J, Wüst S, Seitz C.	Psychoneuroendocrinology. 2009 Aug;34(7):1019-28. Epub 2009 Mar 10.	Psychoneuroendocrinology. 2009	PubMed	citation	PMID:19278790	pubmed	19278790	create date:2009/03/13 | first author:Freitag CM
Depressive symptoms and metabolic risk: effects of cortisol and gender.	/pubmed/19278789	Muhtz C, Zyriax BC, Klähn T, Windler E, Otte C.	Psychoneuroendocrinology. 2009 Aug;34(7):1004-11. Epub 2009 Mar 10.	Psychoneuroendocrinology. 2009	PubMed	citation	PMID:19278789	pubmed	19278789	create date:2009/03/13 | first author:Muhtz C
Leisure time physical activity, risk of depressive symptoms, and inflammatory mediators: the English Longitudinal Study of Ageing.	/pubmed/19272716	Hamer M, Molloy GJ, de Oliveira C, Demakakos P.	Psychoneuroendocrinology. 2009 Aug;34(7):1050-5. Epub 2009 Mar 9.	Psychoneuroendocrinology. 2009	PubMed	citation	PMID:19272716	pubmed	19272716	create date:2009/03/11 | first author:Hamer M
Sex steroid induced negative mood may be explained by the paradoxical effect mediated by GABAA modulators.	/pubmed/19272715	Andréen L, Nyberg S, Turkmen S, van Wingen G, Fernández G, Bäckström T.	Psychoneuroendocrinology. 2009 Sep;34(8):1121-32. Epub 2009 Mar 9. Review.	Psychoneuroendocrinology. 2009	PubMed	citation	PMID:19272715	pubmed	19272715	create date:2009/03/11 | first author:Andréen L
Recent depressive and anxious symptoms predict cortisol responses to stress in men.	/pubmed/19272714	Brooks KP, Robles TF.	Psychoneuroendocrinology. 2009 Aug;34(7):1041-9. Epub 2009 Mar 9.	Psychoneuroendocrinology. 2009	PubMed	citation	PMID:19272714	pubmed	19272714	create date:2009/03/11 | first author:Brooks KP
Early adverse rearing experiences alter sleep-wake patterns and plasma cortisol levels in juvenile rhesus monkeys.	/pubmed/19268477	Barrett CE, Noble P, Hanson E, Pine DS, Winslow JT, Nelson EE.	Psychoneuroendocrinology. 2009 Aug;34(7):1029-40. Epub 2009 Mar 5.	Psychoneuroendocrinology. 2009	PubMed	citation	PMID:19268477	pubmed	19268477	create date:2009/03/10 | first author:Barrett CE
Developmental differences in infant salivary alpha-amylase and cortisol responses to stress.	/pubmed/19268476	Davis EP, Granger DA.	Psychoneuroendocrinology. 2009 Jul;34(6):795-804. Epub 2009 Mar 5.	Psychoneuroendocrinology. 2009	PubMed	citation	PMID:19268476	pubmed	19268476	create date:2009/03/10 | first author:Davis EP
Sexual dysfunction and hormonal changes in first episode psychosis patients on olanzapine or risperidone.	/pubmed/19264412	van Bruggen M, van Amelsvoort T, Wouters L, Dingemans P, de Haan L, Linszen D.	Psychoneuroendocrinology. 2009 Aug;34(7):989-95. Epub 2009 Mar 4.	Psychoneuroendocrinology. 2009	PubMed	citation	PMID:19264412	pubmed	19264412	create date:2009/03/07 | first author:van Bruggen M
Effects of major depression diagnosis and cortisol levels on indices of neurocognitive function.	/pubmed/19261389	Gomez RG, Posener JA, Keller J, DeBattista C, Solvason B, Schatzberg AF.	Psychoneuroendocrinology. 2009 Aug;34(7):1012-8. Epub 2009 Mar 3.	Psychoneuroendocrinology. 2009	PubMed	citation	PMID:19261389	pubmed	19261389	create date:2009/03/06 | first author:Gomez RG
The androgen receptor gene polyglycine repeat polymorphism is associated with memory performance in healthy Chinese individuals.	/pubmed/19261388	Kovacs D, Vassos E, Liu X, Sun X, Hu J, Breen G, Tompa P, Collier DA, Li T.	Psychoneuroendocrinology. 2009 Jul;34(6):947-52. Epub 2009 Mar 3.	Psychoneuroendocrinology. 2009	PubMed	citation	PMID:19261388	pubmed	19261388	create date:2009/03/06 | first author:Kovacs D
Passionate love and relationship thinkers: experimental evidence for acute cortisol elevations in women.	/pubmed/19250753	Loving TJ, Crockett EE, Paxson AA.	Psychoneuroendocrinology. 2009 Jul;34(6):939-46. Epub 2009 Feb 27.	Psychoneuroendocrinology. 2009	PubMed	citation	PMID:19250753	pubmed	19250753	create date:2009/03/03 | first author:Loving TJ
Salivary alpha-amylase as a non-invasive biomarker for the sympathetic nervous system: current state of research.	/pubmed/19249160	Nater UM, Rohleder N.	Psychoneuroendocrinology. 2009 May;34(4):486-96. Epub 2009 Feb 26. Review.	Psychoneuroendocrinology. 2009	PubMed	citation	PMID:19249160	pubmed	19249160	create date:2009/03/03 | first author:Nater UM
Sex-specific association between the 5-HTT gene-linked polymorphic region and basal cortisol secretion.	/pubmed/19249159	Wüst S, Kumsta R, Treutlein J, Frank J, Entringer S, Schulze TG, Rietschel M.	Psychoneuroendocrinology. 2009 Aug;34(7):972-82. Epub 2009 Feb 26.	Psychoneuroendocrinology. 2009	PubMed	citation	PMID:19249159	pubmed	19249159	create date:2009/03/03 | first author:Wüst S
Puberty timing and fluid intelligence: a study of correlations between testosterone and intelligence in 8- to 12-year-old Chinese boys.	/pubmed/19249158	Shangguan F, Shi J.	Psychoneuroendocrinology. 2009 Aug;34(7):983-8. Epub 2009 Feb 27.	Psychoneuroendocrinology. 2009	PubMed	citation	PMID:19249158	pubmed	19249158	create date:2009/03/03 | first author:Shangguan F
A randomized controlled trial of intranasal oxytocin as an adjunct to exposure therapy for social anxiety disorder.	/pubmed/19246160	Guastella AJ, Howard AL, Dadds MR, Mitchell P, Carson DS.	Psychoneuroendocrinology. 2009 Jul;34(6):917-23. Epub 2009 Feb 25.	Psychoneuroendocrinology. 2009	PubMed	citation	PMID:19246160	pubmed	19246160	create date:2009/02/28 | first author:Guastella AJ
Ethanol administration dampens the prolactin response to psychosocial stress exposure in sons of alcohol-dependent fathers.	/pubmed/19243891	Zimmermann US, Buchmann AF, Spring C, Uhr M, Holsboer F, Wittchen HU.	Psychoneuroendocrinology. 2009 Aug;34(7):996-1003. Epub 2009 Feb 25.	Psychoneuroendocrinology. 2009	PubMed	citation	PMID:19243891	pubmed	19243891	create date:2009/02/27 | first author:Zimmermann US
Polymorphism of the long polyglutamine tract in the human androgen receptor influences craving of men in alcohol withdrawal.	/pubmed/19231085	Lenz B, Jacob C, Frieling H, Jacobi A, Hillemacher T, Muschler M, Watson K, Kornhuber J, Bleich S.	Psychoneuroendocrinology. 2009 Aug;34(7):968-71. Epub 2009 Feb 23.	Psychoneuroendocrinology. 2009	PubMed	citation	PMID:19231085	pubmed	19231085	create date:2009/02/24 | first author:Lenz B
The influence of attachment on perceived stress and cortisol response to acute stress in women sexually abused in childhood or adolescence.	/pubmed/19217212	Pierrehumbert B, Torrisi R, Glatz N, Dimitrova N, Heinrichs M, Halfon O.	Psychoneuroendocrinology. 2009 Jul;34(6):924-38. Epub 2009 Feb 12.	Psychoneuroendocrinology. 2009	PubMed	citation	PMID:19217212	pubmed	19217212	create date:2009/02/17 | first author:Pierrehumbert B
Chronic estradiol replacement to aged female rats reduces anxiety-like and depression-like behavior and enhances cognitive performance.	/pubmed/19216030	Walf AA, Paris JJ, Frye CA.	Psychoneuroendocrinology. 2009 Jul;34(6):909-16. Epub 2009 Feb 11.	Psychoneuroendocrinology. 2009	PubMed	citation	PMID:19216030	pubmed	19216030	create date:2009/02/14 | first author:Walf AA
Cortisol response to a psychosocial stressor in schizophrenia: blunted, delayed, or normal?	/pubmed/19195793	Brenner K, Liu A, Laplante DP, Lupien S, Pruessner JC, Ciampi A, Joober R, King S.	Psychoneuroendocrinology. 2009 Jul;34(6):859-68. Epub 2009 Feb 5.	Psychoneuroendocrinology. 2009	PubMed	citation	PMID:19195793	pubmed	19195793	create date:2009/02/07 | first author:Brenner K
Adolescents' cortisol responses to awakening and social stress; effects of gender, menstrual phase and oral contraceptives. The TRAILS study.	/pubmed/19195792	Bouma EM, Riese H, Ormel J, Verhulst FC, Oldehinkel AJ.	Psychoneuroendocrinology. 2009 Jul;34(6):884-93. Epub 2009 Feb 4.	Psychoneuroendocrinology. 2009	PubMed	citation	PMID:19195792	pubmed	19195792	create date:2009/02/07 | first author:Bouma EM
Association between arginine vasopressin 1a receptor (AVPR1a) promoter region polymorphisms and prepulse inhibition.	/pubmed/19195791	Levin R, Heresco-Levy U, Bachner-Melman R, Israel S, Shalev I, Ebstein RP.	Psychoneuroendocrinology. 2009 Jul;34(6):901-8. Epub 2009 Feb 5.	Psychoneuroendocrinology. 2009	PubMed	citation	PMID:19195791	pubmed	19195791	create date:2009/02/07 | first author:Levin R
The effect of antidepressant drugs on the HPA axis activity, glucocorticoid receptor level and FKBP51 concentration in prenatally stressed rats.	/pubmed/19195790	Szymańska M, Budziszewska B, Jaworska-Feil L, Basta-Kaim A, Kubera M, Leśkiewicz M, Regulska M, Lasoń W.	Psychoneuroendocrinology. 2009 Jul;34(6):822-32. Epub 2009 Feb 5.	Psychoneuroendocrinology. 2009	PubMed	citation	PMID:19195790	pubmed	19195790	create date:2009/02/07 | first author:Szymańska M
Salivary alpha-amylase as a longitudinal predictor of children's externalizing symptoms: respiratory sinus arrhythmia as a moderator of effects.	/pubmed/19195789	Keller PS, El-Sheikh M.	Psychoneuroendocrinology. 2009 Jun;34(5):633-43. Epub 2009 Feb 5.	Psychoneuroendocrinology. 2009	PubMed	citation	PMID:19195789	pubmed	19195789	create date:2009/02/07 | first author:Keller PS
Structure provided by parents in middle childhood predicts cortisol reactivity in adolescence among the offspring of parents with bipolar disorder and controls.	/pubmed/19193493	Ellenbogen MA, Hodgins S.	Psychoneuroendocrinology. 2009 Jun;34(5):773-85. Epub 2009 Feb 3.	Psychoneuroendocrinology. 2009	PubMed	citation	PMID:19193493	pubmed	19193493	create date:2009/02/06 | first author:Ellenbogen MA
Altered glucose tolerance in women with deliberate self-harm.	/pubmed/19188027	Westling S, Ahrén B, Sunnqvist C, Träskman-Bendz L.	Psychoneuroendocrinology. 2009 Jul;34(6):878-83. Epub 2009 Feb 1.	Psychoneuroendocrinology. 2009	PubMed	citation	PMID:19188027	pubmed	19188027	create date:2009/02/04 | first author:Westling S
Chronic stress increases pituitary adenylate cyclase-activating peptide (PACAP) and brain-derived neurotrophic factor (BDNF) mRNA expression in the bed nucleus of the stria terminalis (BNST): roles for PACAP in anxiety-like behavior.	/pubmed/19181454	Hammack SE, Cheung J, Rhodes KM, Schutz KC, Falls WA, Braas KM, May V.	Psychoneuroendocrinology. 2009 Jul;34(6):833-43. Epub 2009 Jan 31.	Psychoneuroendocrinology. 2009	PubMed	citation	PMID:19181454	pubmed	19181454	create date:2009/02/03 | first author:Hammack SE
Pre-pubertal stress exposure affects adult behavioral response in association with changes in circulating corticosterone and brain-derived neurotrophic factor.	/pubmed/19181453	Bazak N, Kozlovsky N, Kaplan Z, Matar M, Golan H, Zohar J, Richter-Levin G, Cohen H.	Psychoneuroendocrinology. 2009 Jul;34(6):844-58. Epub 2009 Jan 31.	Psychoneuroendocrinology. 2009	PubMed	citation	PMID:19181453	pubmed	19181453	create date:2009/02/03 | first author:Bazak N
Quality of life in congenital, untreated, lifetime isolated growth hormone deficiency.	/pubmed/19181452	Barbosa JA, Salvatori R, Oliveira CR, Pereira RM, Farias CT, Britto AV, Farias NT, Blackford A, Aguiar-Oliveira MH.	Psychoneuroendocrinology. 2009 Jul;34(6):894-900. Epub 2009 Jan 31.	Psychoneuroendocrinology. 2009	PubMed	citation	PMID:19181452	pubmed	19181452	create date:2009/02/03 | first author:Barbosa JA
Dysfunction of the hypothalamic-pituitary-adrenal axis and functional somatic symptoms: a longitudinal cohort study in the general population.	/pubmed/19181451	Tak LM, Bakker SJ, Rosmalen JG.	Psychoneuroendocrinology. 2009 Jul;34(6):869-77. Epub 2009 Jan 31.	Psychoneuroendocrinology. 2009	PubMed	citation	PMID:19181451	pubmed	19181451	create date:2009/02/03 | first author:Tak LM
Diurnal cortisol profiles and evening cortisol in post-pubertal adolescents scoring high on the Children's Depression Inventory.	/pubmed/19171435	Van den Bergh BR, Van Calster B.	Psychoneuroendocrinology. 2009 Jun;34(5):791-4. Epub 2009 Jan 25.	Psychoneuroendocrinology. 2009	PubMed	citation	PMID:19171435	pubmed	19171435	create date:2009/01/28 | first author:Van den Bergh BR
Possible association between the androgen receptor gene and autism spectrum disorder.	/pubmed/19167832	Henningsson S, Jonsson L, Ljunggren E, Westberg L, Gillberg C, Råstam M, Anckarsäter H, Nygren G, Landén M, Thuresson K, Betancur C, Leboyer M, Gillberg C, Eriksson E, Melke J.	Psychoneuroendocrinology. 2009 Jun;34(5):752-61. Epub 2009 Jan 23.	Psychoneuroendocrinology. 2009	PubMed	citation	PMID:19167832	pubmed	19167832	create date:2009/01/27 | first author:Henningsson S
A blunted cortisol awakening response and hippocampal atrophy in type 2 diabetes mellitus.	/pubmed/19167831	Bruehl H, Wolf OT, Convit A.	Psychoneuroendocrinology. 2009 Jul;34(6):815-21. Epub 2009 Jan 24.	Psychoneuroendocrinology. 2009	PubMed	citation	PMID:19167831	pubmed	19167831	create date:2009/01/27 | first author:Bruehl H
Maternal deprivation by early weaning increases corticosterone and decreases hippocampal BDNF and neurogenesis in mice.	/pubmed/19167168	Kikusui T, Ichikawa S, Mori Y.	Psychoneuroendocrinology. 2009 Jun;34(5):762-72. Epub 2009 Jan 22.	Psychoneuroendocrinology. 2009	PubMed	citation	PMID:19167168	pubmed	19167168	create date:2009/01/27 | first author:Kikusui T
Cortisol response to inoculation in 4-year-old children.	/pubmed/19167167	Kestler LP, Lewis M.	Psychoneuroendocrinology. 2009 Jun;34(5):743-51. Epub 2009 Jan 22.	Psychoneuroendocrinology. 2009	PubMed	citation	PMID:19167167	pubmed	19167167	create date:2009/01/27 | first author:Kestler LP
Prenatal stress exacerbates the impact of an aversive procedure on the corticosterone response to stress in female rats.	/pubmed/19157714	Louvart H, Maccari S, Vaiva G, Darnaudéry M.	Psychoneuroendocrinology. 2009 Jun;34(5):786-90. Epub 2009 Jan 20.	Psychoneuroendocrinology. 2009	PubMed	citation	PMID:19157714	pubmed	19157714	create date:2009/01/23 | first author:Louvart H
Determinants of salivary alpha-amylase in humans and methodological considerations.	/pubmed/19155141	Rohleder N, Nater UM.	Psychoneuroendocrinology. 2009 May;34(4):469-85. Epub 2009 Jan 19. Review.	Psychoneuroendocrinology. 2009	PubMed	citation	PMID:19155141	pubmed	19155141	create date:2009/01/22 | first author:Rohleder N
The association of hypothalamic-pituitary-adrenal axis activity and blood pressure in an Afro-Caribbean population.	/pubmed/19155140	Boyne MS, Woollard A, Phillips DI, Taylor-Bryan C, Bennett FI, Osmond C, Thomas TY, Wilks RJ, Forrester TE.	Psychoneuroendocrinology. 2009 Jun;34(5):736-42. Epub 2009 Jan 19.	Psychoneuroendocrinology. 2009	PubMed	citation	PMID:19155140	pubmed	19155140	create date:2009/01/22 | first author:Boyne MS
Title	URL	Description	Details	ShortDetails	Resource	Type	Identifiers	Db	EntrezUID	Properties
How stress and anxiety can alter immediate and late phase skin test responses in allergic rhinitis.	/pubmed/19150180	Kiecolt-Glaser JK, Heffner KL, Glaser R, Malarkey WB, Porter K, Atkinson C, Laskowski B, Lemeshow S, Marshall GD.	Psychoneuroendocrinology. 2009 Jun;34(5):670-80. Epub 2009 Jan 15.	Psychoneuroendocrinology. 2009	PubMed	citation	PMID:19150180	pubmed	19150180	create date:2009/01/20 | first author:Kiecolt-Glaser JK
Disturbed stress responses in women with polycystic ovary syndrome.	/pubmed/19150179	Benson S, Arck PC, Tan S, Hahn S, Mann K, Rifaie N, Janssen OE, Schedlowski M, Elsenbruch S.	Psychoneuroendocrinology. 2009 Jun;34(5):727-35. Epub 2009 Jan 15.	Psychoneuroendocrinology. 2009	PubMed	citation	PMID:19150179	pubmed	19150179	create date:2009/01/20 | first author:Benson S
Amygdala activity to fear and anger in healthy young males is associated with testosterone.	/pubmed/19136216	Derntl B, Windischberger C, Robinson S, Kryspin-Exner I, Gur RC, Moser E, Habel U.	Psychoneuroendocrinology. 2009 Jun;34(5):687-93. Epub 2009 Jan 10.	Psychoneuroendocrinology. 2009	PubMed	citation	PMID:19136216	pubmed	19136216	create date:2009/01/13 | first author:Derntl B
Diurnal cortisol amplitude and fronto-limbic activity in response to stressful stimuli.	/pubmed/19135805	Cunningham-Bussel AC, Root JC, Butler T, Tuescher O, Pan H, Epstein J, Weisholtz DS, Pavony M, Silverman ME, Goldstein MS, Altemus M, Cloitre M, Ledoux J, McEwen B, Stern E, Silbersweig D.	Psychoneuroendocrinology. 2009 Jun;34(5):694-704. Epub 2009 Jan 9.	Psychoneuroendocrinology. 2009	PubMed	citation	PMID:19135805	pubmed	19135805	create date:2009/01/13 | first author:Cunningham-Bussel AC
Olanzapine shifts the temporal relationship between the daily acrophase of serum prolactin and cortisol concentrations rhythm in healthy men.	/pubmed/19131173	Vidarsdottir S, Roelfsema F, Frolich M, Pijl H.	Psychoneuroendocrinology. 2009 Jun;34(5):705-12. Epub 2009 Jan 7.	Psychoneuroendocrinology. 2009	PubMed	citation	PMID:19131173	pubmed	19131173	create date:2009/01/10 | first author:Vidarsdottir S
Putting a finger on potential predictors of oral contraceptive side effects: 2D:4D and middle-phalangeal hair.	/pubmed/19131172	Oinonen KA.	Psychoneuroendocrinology. 2009 Jun;34(5):713-26. Epub 2009 Jan 7.	Psychoneuroendocrinology. 2009	PubMed	citation	PMID:19131172	pubmed	19131172	create date:2009/01/10 | first author:Oinonen KA
The cortisol awakening response, seasonality, stress and arousal: a study of trait and state influences.	/pubmed/19128886	Thorn L, Hucklebridge F, Evans P, Clow A.	Psychoneuroendocrinology. 2009 Apr;34(3):299-306. Epub 2009 Jan 6.	Psychoneuroendocrinology. 2009	PubMed	citation	PMID:19128886	pubmed	19128886	create date:2009/01/09 | first author:Thorn L
Serotonin transporter polymorphism predicts waking cortisol in young girls.	/pubmed/19128885	Chen MC, Joormann J, Hallmayer J, Gotlib IH.	Psychoneuroendocrinology. 2009 Jun;34(5):681-6. Epub 2009 Jan 6.	Psychoneuroendocrinology. 2009	PubMed	citation	PMID:19128885	pubmed	19128885	create date:2009/01/09 | first author:Chen MC
Early neglect and abuse predict diurnal cortisol patterns in adults A study of international adoptees.	/pubmed/19128884	van der Vegt EJ, van der Ende J, Kirschbaum C, Verhulst FC, Tiemeier H.	Psychoneuroendocrinology. 2009 Jun;34(5):660-9. Epub 2009 Jan 6.	Psychoneuroendocrinology. 2009	PubMed	citation	PMID:19128884	pubmed	19128884	create date:2009/01/09 | first author:van der Vegt EJ
The 3beta-hydroxysteroid dehydrogenase inhibitor trilostane shows antidepressant properties in mice.	/pubmed/19117688	Espallergues J, Givalois L, Temsamani J, Laruelle C, Maurice T.	Psychoneuroendocrinology. 2009 Jun;34(5):644-59. Epub 2008 Dec 30.	Psychoneuroendocrinology. 2009	PubMed	citation	PMID:19117688	pubmed	19117688	create date:2009/01/02 | first author:Espallergues J
Salivary cortisol as a biomarker in stress research.	/pubmed/19095358	Hellhammer DH, Wüst S, Kudielka BM.	Psychoneuroendocrinology. 2009 Feb;34(2):163-71. Epub 2008 Dec 18. Review.	Psychoneuroendocrinology. 2009	PubMed	citation	PMID:19095358	pubmed	19095358	create date:2008/12/20 | first author:Hellhammer DH
Behavioural and physiological responses of lambs to controllable vs. uncontrollable aversive events.	/pubmed/19084342	Greiveldinger L, Veissier I, Boissy A.	Psychoneuroendocrinology. 2009 Jul;34(6):805-14. Epub 2008 Dec 11.	Psychoneuroendocrinology. 2009	PubMed	citation	PMID:19084342	pubmed	19084342	create date:2008/12/17 | first author:Greiveldinger L
An angiotensin-1 converting enzyme polymorphism is associated with allostatic load mediated by C-reactive protein, interleukin-6 and cortisol.	/pubmed/19081678	Smith AK, Maloney EM, Falkenberg VR, Dimulescu I, Rajeevan MS.	Psychoneuroendocrinology. 2009 May;34(4):597-606. Epub 2008 Dec 10.	Psychoneuroendocrinology. 2009	PubMed	citation	PMID:19081678	pubmed	19081678	create date:2008/12/17 | first author:Smith AK
Angiogenic factors in patients with current major depressive disorder comorbid with borderline personality disorder.	/pubmed/19062198	Kahl KG, Bens S, Ziegler K, Rudolf S, Kordon A, Dibbelt L, Schweiger U.	Psychoneuroendocrinology. 2009 Apr;34(3):353-7. Epub 2008 Dec 4.	Psychoneuroendocrinology. 2009	PubMed	citation	PMID:19062198	pubmed	19062198	create date:2008/12/09 | first author:Kahl KG
Salivary biomarkers of stress: cortisol and alpha-amylase.	/pubmed/19059730	Dantzer R, Kalin N.	Psychoneuroendocrinology. 2009 Jan;34(1):1. Epub 2008 Dec 6. No abstract available.	Psychoneuroendocrinology. 2009	PubMed	citation	PMID:19059730	pubmed	19059730	create date:2008/12/09 | first author:Dantzer R
Nocturnal levels of ghrelin and leptin and sleep in chronic insomnia.	/pubmed/19059729	Motivala SJ, Tomiyama AJ, Ziegler M, Khandrika S, Irwin MR.	Psychoneuroendocrinology. 2009 May;34(4):540-5. Epub 2008 Dec 6.	Psychoneuroendocrinology. 2009	PubMed	citation	PMID:19059729	pubmed	19059729	create date:2008/12/09 | first author:Motivala SJ
Hyperalgesia in the setting of anxiety: sex differences and effects of the oestrous cycle in Wistar rats.	/pubmed/19059728	Devall AJ, Liu ZW, Lovick TA.	Psychoneuroendocrinology. 2009 May;34(4):587-96. Epub 2008 Dec 6.	Psychoneuroendocrinology. 2009	PubMed	citation	PMID:19059728	pubmed	19059728	create date:2008/12/09 | first author:Devall AJ
Use of a single case study design to examine state variation in the cortisol awakening response: relationship with time of awakening.	/pubmed/19059727	Stalder T, Hucklebridge F, Evans P, Clow A.	Psychoneuroendocrinology. 2009 May;34(4):607-14. Epub 2008 Dec 6.	Psychoneuroendocrinology. 2009	PubMed	citation	PMID:19059727	pubmed	19059727	create date:2008/12/09 | first author:Stalder T
Maternal separation enhances offensive play-fighting, basal corticosterone and hypothalamic vasopressin mRNA expression in juvenile male rats.	/pubmed/19056182	Veenema AH, Neumann ID.	Psychoneuroendocrinology. 2009 Apr;34(3):463-7. Epub 2008 Dec 3.	Psychoneuroendocrinology. 2009	PubMed	citation	PMID:19056182	pubmed	19056182	create date:2008/12/06 | first author:Veenema AH
Testosterone responses to competition predict future aggressive behaviour at a cost to reward in men.	/pubmed/19054624	Carré JM, Putnam SK, McCormick CM.	Psychoneuroendocrinology. 2009 May;34(4):561-70. Epub 2008 Dec 2.	Psychoneuroendocrinology. 2009	PubMed	citation	PMID:19054624	pubmed	19054624	create date:2008/12/05 | first author:Carré JM
MHC-correlated mate choice in humans: a review.	/pubmed/19054623	Havlicek J, Roberts SC.	Psychoneuroendocrinology. 2009 May;34(4):497-512. Epub 2008 Dec 2. Review.	Psychoneuroendocrinology. 2009	PubMed	citation	PMID:19054623	pubmed	19054623	create date:2008/12/05 | first author:Havlicek J
No PTSD-related differences in diurnal cortisol profiles of genocide survivors.	/pubmed/19054622	Eckart C, Engler H, Riether C, Kolassa S, Elbert T, Kolassa IT.	Psychoneuroendocrinology. 2009 May;34(4):523-31. Epub 2008 Dec 2.	Psychoneuroendocrinology. 2009	PubMed	citation	PMID:19054622	pubmed	19054622	create date:2008/12/05 | first author:Eckart C
Epigenetic regulation and gene expression of vasopressin and atrial natriuretic peptide in alcohol withdrawal.	/pubmed/19046820	Hillemacher T, Frieling H, Luber K, Yazici A, Muschler MA, Lenz B, Wilhelm J, Kornhuber J, Bleich S.	Psychoneuroendocrinology. 2009 May;34(4):555-60. Epub 2008 Nov 28.	Psychoneuroendocrinology. 2009	PubMed	citation	PMID:19046820	pubmed	19046820	create date:2008/12/03 | first author:Hillemacher T
Gender differences in rat erythrocyte and brain docosahexaenoic acid composition: role of ovarian hormones and dietary omega-3 fatty acid composition.	/pubmed/19046819	McNamara RK, Able J, Jandacek R, Rider T, Tso P.	Psychoneuroendocrinology. 2009 May;34(4):532-9. Epub 2008 Nov 28.	Psychoneuroendocrinology. 2009	PubMed	citation	PMID:19046819	pubmed	19046819	create date:2008/12/03 | first author:McNamara RK
Elevated cannabinoid 1 receptor mRNA is linked to eating disorder related behavior and attitudes in females with eating disorders.	/pubmed/19046818	Frieling H, Albrecht H, Jedtberg S, Gozner A, Lenz B, Wilhelm J, Hillemacher T, de Zwaan M, Kornhuber J, Bleich S.	Psychoneuroendocrinology. 2009 May;34(4):620-4. Epub 2008 Nov 28.	Psychoneuroendocrinology. 2009	PubMed	citation	PMID:19046818	pubmed	19046818	create date:2008/12/03 | first author:Frieling H
Neural correlates of the individual emotional Stroop in borderline personality disorder.	/pubmed/19042093	Wingenfeld K, Rullkoetter N, Mensebach C, Beblo T, Mertens M, Kreisel S, Toepper M, Driessen M, Woermann FG.	Psychoneuroendocrinology. 2009 May;34(4):571-86. Epub 2008 Nov 29.	Psychoneuroendocrinology. 2009	PubMed	citation	PMID:19042093	pubmed	19042093	create date:2008/12/02 | first author:Wingenfeld K
Higher free testosterone level is associated with faster visual processing and more flanker interference in older men.	/pubmed/19042092	Van Strien JW, Weber RF, Burdorf A, Bangma C.	Psychoneuroendocrinology. 2009 May;34(4):546-54. Epub 2008 Nov 29.	Psychoneuroendocrinology. 2009	PubMed	citation	PMID:19042092	pubmed	19042092	create date:2008/12/02 | first author:Van Strien JW
Why do we respond so differently? Reviewing determinants of human salivary cortisol responses to challenge.	/pubmed/19041187	Kudielka BM, Hellhammer DH, Wüst S.	Psychoneuroendocrinology. 2009 Jan;34(1):2-18. Epub 2008 Nov 28. Review.	Psychoneuroendocrinology. 2009	PubMed	citation	PMID:19041187	pubmed	19041187	create date:2008/12/02 | first author:Kudielka BM
Baseline plasma epinephrine levels predict Wisconsin Card Sorting Test scores in healthy volunteers.	/pubmed/19041186	Czermak C, Wallner SJ, Kresse A, Schauer S, Aigner R, Hoefler G, Lehofer M, Liebmann PM.	Psychoneuroendocrinology. 2009 May;34(4):625-8. Epub 2008 Nov 28.	Psychoneuroendocrinology. 2009	PubMed	citation	PMID:19041186	pubmed	19041186	create date:2008/12/02 | first author:Czermak C
Early morning rise in hypothalamic-pituitary-adrenal activity: a role for maintaining the brain's energy balance.	/pubmed/19038501	Benedict C, Kern W, Schmid SM, Schultes B, Born J, Hallschmid M.	Psychoneuroendocrinology. 2009 Apr;34(3):455-62. Epub 2008 Nov 26.	Psychoneuroendocrinology. 2009	PubMed	citation	PMID:19038501	pubmed	19038501	create date:2008/11/29 | first author:Benedict C
Salivary cortisol and psychological mechanisms in patients with acute versus chronic low back pain.	/pubmed/19028020	Sudhaus S, Fricke B, Stachon A, Schneider S, Klein H, von Düring M, Hasenbring M.	Psychoneuroendocrinology. 2009 May;34(4):513-22. Epub 2008 Nov 22.	Psychoneuroendocrinology. 2009	PubMed	citation	PMID:19028020	pubmed	19028020	create date:2008/11/26 | first author:Sudhaus S
Stress effects on declarative memory retrieval are blocked by a beta-adrenoceptor antagonist in humans.	/pubmed/19028019	Schwabe L, Römer S, Richter S, Dockendorf S, Bilak B, Schächinger H.	Psychoneuroendocrinology. 2009 Apr;34(3):446-54. Epub 2008 Nov 22.	Psychoneuroendocrinology. 2009	PubMed	citation	PMID:19028019	pubmed	19028019	create date:2008/11/26 | first author:Schwabe L
Tonic and phasic effects of corticosterone on food restriction-induced hyperactivity in rats.	/pubmed/19028018	Duclos M, Gatti C, Bessière B, Mormède P.	Psychoneuroendocrinology. 2009 Apr;34(3):436-45. Epub 2008 Nov 22.	Psychoneuroendocrinology. 2009	PubMed	citation	PMID:19028018	pubmed	19028018	create date:2008/11/26 | first author:Duclos M
The effects of TNF deficiency on age-related cognitive performance.	/pubmed/19028017	McAfoose J, Koerner H, Baune BT.	Psychoneuroendocrinology. 2009 May;34(4):615-9. Epub 2008 Nov 22.	Psychoneuroendocrinology. 2009	PubMed	citation	PMID:19028017	pubmed	19028017	create date:2008/11/26 | first author:McAfoose J
High ambient temperature reverses hypothalamic MC4 receptor overexpression in an animal model of anorexia nervosa.	/pubmed/19022583	Gutiérrez E, Churruca I, Zárate J, Carrera O, Portillo MP, Cerrato M, Vázquez R, Echevarría E.	Psychoneuroendocrinology. 2009 Apr;34(3):420-9. Epub 2008 Nov 20.	Psychoneuroendocrinology. 2009	PubMed	citation	PMID:19022583	pubmed	19022583	create date:2008/11/22 | first author:Gutiérrez E
Association between maternal and amniotic fluid cortisol is moderated by maternal anxiety.	/pubmed/19019559	Glover V, Bergman K, Sarkar P, O'Connor TG.	Psychoneuroendocrinology. 2009 Apr;34(3):430-5. Epub 2008 Nov 20.	Psychoneuroendocrinology. 2009	PubMed	citation	PMID:19019559	pubmed	19019559	create date:2008/11/21 | first author:Glover V
Altered tonic and phasic cortisol secretion following unilateral stroke.	/pubmed/18996647	Lueken U, Leisse M, Mattes K, Naumann D, Wittling W, Schweiger E.	Psychoneuroendocrinology. 2009 Apr;34(3):402-12. Epub 2008 Nov 8.	Psychoneuroendocrinology. 2009	PubMed	citation	PMID:18996647	pubmed	18996647	create date:2008/11/11 | first author:Lueken U
Ghrelin/obestatin ratio in two populations with low bodyweight: constitutional thinness and anorexia nervosa.	/pubmed/18995969	Germain N, Galusca B, Grouselle D, Frere D, Tolle V, Zizzari P, Lang F, Epelbaum J, Estour B.	Psychoneuroendocrinology. 2009 Apr;34(3):413-9. Epub 2008 Nov 7.	Psychoneuroendocrinology. 2009	PubMed	citation	PMID:18995969	pubmed	18995969	create date:2008/11/11 | first author:Germain N
Interactive effects of sex hormones and gender stereotypes on cognitive sex differences--a psychobiosocial approach.	/pubmed/18992993	Hausmann M, Schoofs D, Rosenthal HE, Jordan K.	Psychoneuroendocrinology. 2009 Apr;34(3):389-401. Epub 2008 Nov 6.	Psychoneuroendocrinology. 2009	PubMed	citation	PMID:18992993	pubmed	18992993	create date:2008/11/11 | first author:Hausmann M
Modulation of spatial and stimulus-response learning strategies by exogenous cortisol in healthy young women.	/pubmed/18990499	Schwabe L, Oitzl MS, Richter S, Schächinger H.	Psychoneuroendocrinology. 2009 Apr;34(3):358-66. Epub 2008 Nov 5.	Psychoneuroendocrinology. 2009	PubMed	citation	PMID:18990499	pubmed	18990499	create date:2008/11/08 | first author:Schwabe L
BDNF Val66Met polymorphism is associated with HPA axis reactivity to psychological stress characterized by genotype and gender interactions.	/pubmed/18990498	Shalev I, Lerer E, Israel S, Uzefovsky F, Gritsenko I, Mankuta D, Ebstein RP, Kaitz M.	Psychoneuroendocrinology. 2009 Apr;34(3):382-8. Epub 2008 Nov 5.	Psychoneuroendocrinology. 2009	PubMed	citation	PMID:18990498	pubmed	18990498	create date:2008/11/08 | first author:Shalev I
Sex steroids and brain structure in pubertal boys and girls.	/pubmed/18980810	Peper JS, Brouwer RM, Schnack HG, van Baal GC, van Leeuwen M, van den Berg SM, Delemarre-Van de Waal HA, Boomsma DI, Kahn RS, Hulshoff Pol HE.	Psychoneuroendocrinology. 2009 Apr;34(3):332-42. Epub 2008 Nov 5.	Psychoneuroendocrinology. 2009	PubMed	citation	PMID:18980810	pubmed	18980810	create date:2008/11/05 | first author:Peper JS
Impaired hypothalamic-pituitary-adrenal axis and its feedback regulation in serotonin transporter knockout mice.	/pubmed/18980809	Jiang X, Wang J, Luo T, Li Q.	Psychoneuroendocrinology. 2009 Apr;34(3):317-31. Epub 2008 Nov 2.	Psychoneuroendocrinology. 2009	PubMed	citation	PMID:18980809	pubmed	18980809	create date:2008/11/05 | first author:Jiang X
Attenuation of cocaine-seeking by progesterone treatment in female rats.	/pubmed/18977603	Feltenstein MW, Byrd EA, Henderson AR, See RE.	Psychoneuroendocrinology. 2009 Apr;34(3):343-52. Epub 2008 Nov 1.	Psychoneuroendocrinology. 2009	PubMed	citation	PMID:18977603	pubmed	18977603	create date:2008/11/04 | first author:Feltenstein MW
Chronic fluoxetine treatment increases expression of synaptic proteins in the hippocampus of the ovariectomized rat: role of BDNF signalling.	/pubmed/18977602	O'Leary OF, Wu X, Castren E.	Psychoneuroendocrinology. 2009 Apr;34(3):367-81. Epub 2008 Nov 1.	Psychoneuroendocrinology. 2009	PubMed	citation	PMID:18977602	pubmed	18977602	create date:2008/11/04 | first author:O'Leary OF
Evaluation of prefrontal-hippocampal effective connectivity following 24 hours of estrogen infusion: an FDG-PET study.	/pubmed/18977091	Ottowitz WE, Siedlecki KL, Lindquist MA, Dougherty DD, Fischman AJ, Hall JE.	Psychoneuroendocrinology. 2008 Nov;33(10):1419-25. Epub 2008 Oct 31.	Psychoneuroendocrinology. 2008	PubMed	citation	PMID:18977091	pubmed	18977091	create date:2008/11/04 | first author:Ottowitz WE
Diurnal patterns of salivary cortisol across the adolescent period in healthy females.	/pubmed/18952383	Oskis A, Loveday C, Hucklebridge F, Thorn L, Clow A.	Psychoneuroendocrinology. 2009 Apr;34(3):307-16. Epub 2008 Oct 25.	Psychoneuroendocrinology. 2009	PubMed	citation	PMID:18952383	pubmed	18952383	create date:2008/10/28 | first author:Oskis A
Involvement of CRH-R2 receptor in eating behavior and in the response of the HPT axis in rats subjected to dehydration-induced anorexia.	/pubmed/18951722	de Gortari P, Mancera K, Cote-Vélez A, Amaya MI, Martínez A, Jaimes-Hoy L, Joseph-Bravo P.	Psychoneuroendocrinology. 2009 Feb;34(2):259-72. Epub 2008 Oct 31.	Psychoneuroendocrinology. 2009	PubMed	citation	PMID:18951722	pubmed	18951722	create date:2008/10/28 | first author:de Gortari P
Life-time estrogen exposure and cognitive functioning in later life.	/pubmed/18947934	Ryan J, Carrière I, Scali J, Ritchie K, Ancelin ML.	Psychoneuroendocrinology. 2009 Feb;34(2):287-98. Epub 2008 Oct 22.	Psychoneuroendocrinology. 2009	PubMed	citation	PMID:18947934	pubmed	18947934	create date:2008/10/25 | first author:Ryan J
Hair as a retrospective calendar of cortisol production-Increased cortisol incorporation into hair in the third trimester of pregnancy.	/pubmed/18947933	Kirschbaum C, Tietze A, Skoluda N, Dettenborn L.	Psychoneuroendocrinology. 2009 Jan;34(1):32-7. Epub 2008 Oct 22.	Psychoneuroendocrinology. 2009	PubMed	citation	PMID:18947933	pubmed	18947933	create date:2008/10/25 | first author:Kirschbaum C
Title	URL	Description	Details	ShortDetails	Resource	Type	Identifiers	Db	EntrezUID	Properties
Title	URL	Description	Details	ShortDetails	Resource	Type	Identifiers	Db	EntrezUID	Properties
Early androgen exposure modulates spatial cognition in congenital adrenal hyperplasia (CAH).	/pubmed/18675711	Mueller SC, Temple V, Oh E, VanRyzin C, Williams A, Cornwell B, Grillon C, Pine DS, Ernst M, Merke DP.	Psychoneuroendocrinology. 2008 Aug;33(7):973-80.	Psychoneuroendocrinology. 2008	PubMed	citation	PMID:18675711	pubmed	18675711	create date:2008/08/05 | first author:Mueller SC
Facial emotion recognition and amygdala activation are associated with menstrual cycle phase.	/pubmed/18675521	Derntl B, Windischberger C, Robinson S, Lamplmayr E, Kryspin-Exner I, Gur RC, Moser E, Habel U.	Psychoneuroendocrinology. 2008 Sep;33(8):1031-40.	Psychoneuroendocrinology. 2008	PubMed	citation	PMID:18675521	pubmed	18675521	create date:2008/08/05 | first author:Derntl B
Relationship between alexithymia, alexithymia factors and salivary cortisol in men exposed to a social stress test.	/pubmed/18674866	de Timary P, Roy E, Luminet O, Fillée C, Mikolajczak M.	Psychoneuroendocrinology. 2008 Sep;33(8):1160-4. Epub 2008 Jul 31.	Psychoneuroendocrinology. 2008	PubMed	citation	PMID:18674866	pubmed	18674866	create date:2008/08/05 | first author:de Timary P
Chronic stress during paradoxical sleep deprivation increases paradoxical sleep rebound: association with prolactin plasma levels and brain serotonin content.	/pubmed/18674865	Machado RB, Tufik S, Suchecki D.	Psychoneuroendocrinology. 2008 Oct;33(9):1211-24.	Psychoneuroendocrinology. 2008	PubMed	citation	PMID:18674865	pubmed	18674865	create date:2008/08/05 | first author:Machado RB
Effects of prenatal ethanol exposure on regulation of basal hypothalamic-pituitary-adrenal activity and hippocampal 5-HT1A receptor mRNA levels in female rats across the estrous cycle.	/pubmed/18672336	Sliwowska JH, Lan N, Yamashita F, Halpert AG, Viau V, Weinberg J.	Psychoneuroendocrinology. 2008 Sep;33(8):1111-23. Epub 2008 Jul 30.	Psychoneuroendocrinology. 2008	PubMed	citation	PMID:18672336	pubmed	18672336	create date:2008/08/02 | first author:Sliwowska JH
Salivary cortisol and suicidal behavior--a follow-up study.	/pubmed/18672335	Lindqvist D, Isaksson A, Träskman-Bendz L, Brundin L.	Psychoneuroendocrinology. 2008 Sep;33(8):1061-8. Epub 2008 Jul 30.	Psychoneuroendocrinology. 2008	PubMed	citation	PMID:18672335	pubmed	18672335	create date:2008/08/02 | first author:Lindqvist D
Women with polycystic ovary syndrome are often depressed or anxious--a case control study.	/pubmed/18672334	Månsson M, Holte J, Landin-Wilhelmsen K, Dahlgren E, Johansson A, Landén M.	Psychoneuroendocrinology. 2008 Sep;33(8):1132-8. Epub 2008 Jul 30.	Psychoneuroendocrinology. 2008	PubMed	citation	PMID:18672334	pubmed	18672334	create date:2008/08/02 | first author:Månsson M
Cortisol and Insulin in Depression and Metabolic Syndrome.	/pubmed/18670578	Vogelzangs N, Penninx BW.	Psychoneuroendocrinology. 2007 Aug;32(7):856. No abstract available.	Psychoneuroendocrinology. 2007	PubMed	citation	PMID:18670578	pubmed	18670578	create date:2008/08/02 | first author:Vogelzangs N
Working memory for emotional facial expressions: role of the estrogen in young women.	/pubmed/18667277	Gasbarri A, Pompili A, d'Onofrio A, Cifariello A, Tavares MC, Tomaz C.	Psychoneuroendocrinology. 2008 Aug;33(7):964-72. Epub 2008 Jul 29.	Psychoneuroendocrinology. 2008	PubMed	citation	PMID:18667277	pubmed	18667277	create date:2008/08/01 | first author:Gasbarri A
Naturalistic stress and cortisol response to awakening: adaptation to seafaring.	/pubmed/18657911	Liberzon J, Abelson JL, King A, Liberzon I.	Psychoneuroendocrinology. 2008 Aug;33(7):1023-6. Epub 2008 Jul 26.	Psychoneuroendocrinology. 2008	PubMed	citation	PMID:18657911	pubmed	18657911	create date:2008/07/29 | first author:Liberzon J
TRH and TRH-like peptide expression in rat following episodic or continuous corticosterone.	/pubmed/18657370	Pekary AE, Sattin A, Blood J, Furst S.	Psychoneuroendocrinology. 2008 Oct;33(9):1183-97. Epub 2008 Jul 25.	Psychoneuroendocrinology. 2008	PubMed	citation	PMID:18657370	pubmed	18657370	create date:2008/07/29 | first author:Pekary AE
Psychological stress impairs the local CD8+ T cell response to mucosal HSV-1 infection and allows for increased pathogenicity via a glucocorticoid receptor-mediated mechanism.	/pubmed/18657369	Ashcraft KA, Hunzeker J, Bonneau RH.	Psychoneuroendocrinology. 2008 Aug;33(7):951-63. Epub 2008 Jul 25.	Psychoneuroendocrinology. 2008	PubMed	citation	PMID:18657369	pubmed	18657369	create date:2008/07/29 | first author:Ashcraft KA
Estradiol, testosterone, differential association and aggressive and non-aggressive risk-taking in adolescent girls.	/pubmed/18657368	Vermeersch H, T'Sjoen G, Kaufman JM, Vincke J.	Psychoneuroendocrinology. 2008 Aug;33(7):897-908. Epub 2008 Jul 25.	Psychoneuroendocrinology. 2008	PubMed	citation	PMID:18657368	pubmed	18657368	create date:2008/07/29 | first author:Vermeersch H
Lasting changes in social behavior and amygdala function following traumatic experience induced by a single series of foot-shocks.	/pubmed/18656313	Mikics E, Tóth M, Varjú P, Gereben B, Liposits Z, Ashaber M, Halász J, Barna I, Farkas I, Haller J.	Psychoneuroendocrinology. 2008 Oct;33(9):1198-210. Epub 2008 Jul 25.	Psychoneuroendocrinology. 2008	PubMed	citation	PMID:18656313	pubmed	18656313	create date:2008/07/29 | first author:Mikics E
Conditional cannabinoid receptor type 1 mutants reveal neuron subpopulation-specific effects on behavioral and neuroendocrine stress responses.	/pubmed/18653287	Steiner MA, Marsicano G, Wotjak CT, Lutz B.	Psychoneuroendocrinology. 2008 Sep;33(8):1165-70. Epub 2008 Jul 23.	Psychoneuroendocrinology. 2008	PubMed	citation	PMID:18653287	pubmed	18653287	create date:2008/07/26 | first author:Steiner MA
Early weaning results in less active behaviour, accompanied by lower 5-HT1A and higher 5-HT2A receptor mRNA expression in specific brain regions of female pigs.	/pubmed/18653286	Sumner BE, D'Eath RB, Farnworth MJ, Robson S, Russell JA, Lawrence AB, Jarvis S.	Psychoneuroendocrinology. 2008 Sep;33(8):1077-92. Epub 2008 Jul 23.	Psychoneuroendocrinology. 2008	PubMed	citation	PMID:18653286	pubmed	18653286	create date:2008/07/26 | first author:Sumner BE
Blocking NMDA receptor signaling does not decrease hormonal counterregulation to hypoglycemia in humans.	/pubmed/18653285	Pais I, Hubold C, Hallschmid M, Letterer S, Oltmanns K, Schultes B, Born J, Peters A.	Psychoneuroendocrinology. 2008 Sep;33(8):1069-76. Epub 2008 Jul 23.	Psychoneuroendocrinology. 2008	PubMed	citation	PMID:18653285	pubmed	18653285	create date:2008/07/26 | first author:Pais I
Cognitive impairment correlates to low auditory event-related potential amplitudes in type 1 diabetes.	/pubmed/18650025	Cooray GK, Maurex L, Brismar T.	Psychoneuroendocrinology. 2008 Aug;33(7):942-50. Epub 2008 Jul 22.	Psychoneuroendocrinology. 2008	PubMed	citation	PMID:18650025	pubmed	18650025	create date:2008/07/25 | first author:Cooray GK
The cortisol awakening response: a pilot study on the effects of shift work, morningness and sleep duration.	/pubmed/18650024	Griefahn B, Robens S.	Psychoneuroendocrinology. 2008 Aug;33(7):981-8. Epub 2008 Jul 22.	Psychoneuroendocrinology. 2008	PubMed	citation	PMID:18650024	pubmed	18650024	create date:2008/07/25 | first author:Griefahn B
Salivary cortisol levels and infant temperament shape developmental trajectories in boys at risk for behavioral maladjustment.	/pubmed/18650023	Pérez-Edgar K, Schmidt LA, Henderson HA, Schulkin J, Fox NA.	Psychoneuroendocrinology. 2008 Aug;33(7):916-25. Epub 2008 Jul 22.	Psychoneuroendocrinology. 2008	PubMed	citation	PMID:18650023	pubmed	18650023	create date:2008/07/25 | first author:Pérez-Edgar K
Behavioral and hormonal reactivity to threat: effects of selective amygdala, hippocampal or orbital frontal lesions in monkeys.	/pubmed/18650022	Machado CJ, Bachevalier J.	Psychoneuroendocrinology. 2008 Aug;33(7):926-41. Epub 2008 Jul 22.	Psychoneuroendocrinology. 2008	PubMed	citation	PMID:18650022	pubmed	18650022	create date:2008/07/25 | first author:Machado CJ
Strategies to control antipsychotic-induced weight gain.	/pubmed/18650021	Kapoor S.	Psychoneuroendocrinology. 2008 Sep;33(8):1171. Epub 2008 Jul 22. No abstract available.	Psychoneuroendocrinology. 2008	PubMed	citation	PMID:18650021	pubmed	18650021	create date:2008/07/25 | first author:Kapoor S
Estradiol-sertraline synergy in ovariectomized rats.	/pubmed/18650020	Sell SL, Craft RM, Seitz PK, Stutz SJ, Cunningham KA, Thomas ML.	Psychoneuroendocrinology. 2008 Sep;33(8):1051-60. Epub 2008 Jul 22.	Psychoneuroendocrinology. 2008	PubMed	citation	PMID:18650020	pubmed	18650020	create date:2008/07/25 | first author:Sell SL
Marked dissociation between hypothalamic-pituitary-adrenal activation and long-term behavioral effects in rats exposed to immobilization or cat odor.	/pubmed/18644680	Muñoz-Abellán C, Andero R, Nadal R, Armario A.	Psychoneuroendocrinology. 2008 Sep;33(8):1139-50. Epub 2008 Jul 21.	Psychoneuroendocrinology. 2008	PubMed	citation	PMID:18644680	pubmed	18644680	create date:2008/07/23 | first author:Muñoz-Abellán C
Higher body mass index (BMI) is associated with reduced glucocorticoid inhibition of inflammatory cytokine production following acute psychosocial stress in men.	/pubmed/18644679	Wirtz PH, Ehlert U, Emini L, Suter T.	Psychoneuroendocrinology. 2008 Sep;33(8):1102-10. Epub 2008 Jul 21.	Psychoneuroendocrinology. 2008	PubMed	citation	PMID:18644679	pubmed	18644679	create date:2008/07/23 | first author:Wirtz PH
Sustained attention is favored by progesterone during early luteal phase and visuo-spatial memory by estrogens during ovulatory phase in young women.	/pubmed/18644678	Solís-Ortiz S, Corsi-Cabrera M.	Psychoneuroendocrinology. 2008 Aug;33(7):989-98. Epub 2008 Jul 21.	Psychoneuroendocrinology. 2008	PubMed	citation	PMID:18644678	pubmed	18644678	create date:2008/07/23 | first author:Solís-Ortiz S
Pituitary volume in unaffected relatives of patients with schizophrenia and bipolar disorder.	/pubmed/18640787	Mondelli V, Dazzan P, Gabilondo A, Tournikioti K, Walshe M, Marshall N, Schulze KK, Murray RM, McDonald C, Pariante CM.	Psychoneuroendocrinology. 2008 Aug;33(7):1004-12. Epub 2008 Jul 21.	Psychoneuroendocrinology. 2008	PubMed	citation	PMID:18640787	pubmed	18640787	create date:2008/07/22 | first author:Mondelli V
Hostility is related to clusters of T-cell cytokines and chemokines in healthy men.	/pubmed/18640786	Mommersteeg PM, Vermetten E, Kavelaars A, Geuze E, Heijnen CJ.	Psychoneuroendocrinology. 2008 Sep;33(8):1041-50. Epub 2008 Jul 21.	Psychoneuroendocrinology. 2008	PubMed	citation	PMID:18640786	pubmed	18640786	create date:2008/07/22 | first author:Mommersteeg PM
Sex differences in the cortisol response to awakening in recent onset psychosis.	/pubmed/18640785	Pruessner M, Boekestyn L, Béchard-Evans L, Abadi S, Vracotas N, Joober R, Pruessner JC, Malla AK.	Psychoneuroendocrinology. 2008 Sep;33(8):1151-4. Epub 2008 Jul 21.	Psychoneuroendocrinology. 2008	PubMed	citation	PMID:18640785	pubmed	18640785	create date:2008/07/22 | first author:Pruessner M
Cerebral white matter in early puberty is associated with luteinizing hormone concentrations.	/pubmed/18640784	Peper JS, Brouwer RM, Schnack HG, van Baal GC, van Leeuwen M, van den Berg SM, Delemarre-Van de Waal HA, Janke AL, Collins DL, Evans AC, Boomsma DI, Kahn RS, Hulshoff Pol HE.	Psychoneuroendocrinology. 2008 Aug;33(7):909-15. Epub 2008 Jul 21.	Psychoneuroendocrinology. 2008	PubMed	citation	PMID:18640784	pubmed	18640784	create date:2008/07/22 | first author:Peper JS
Thyroid function and cognitive decline in the MRC Cognitive Function and Ageing Study.	/pubmed/18640783	Hogervorst E, Huppert F, Matthews FE, Brayne C.	Psychoneuroendocrinology. 2008 Aug;33(7):1013-22. Epub 2008 Jul 21.	Psychoneuroendocrinology. 2008	PubMed	citation	PMID:18640783	pubmed	18640783	create date:2008/07/22 | first author:Hogervorst E
Increased serum cortisol and growth hormone levels in earthquake survivors with PTSD or subclinical PTSD.	/pubmed/18640782	Song Y, Zhou D, Wang X.	Psychoneuroendocrinology. 2008 Sep;33(8):1155-9. Epub 2008 Jul 21.	Psychoneuroendocrinology. 2008	PubMed	citation	PMID:18640782	pubmed	18640782	create date:2008/07/22 | first author:Song Y
NGF plasma levels increase due to alcohol intoxication and decrease during withdrawal.	/pubmed/18639986	Heberlein A, Bleich S, Bayerlein K, Frieling H, Gröschl M, Kornhuber J, Hillemacher T.	Psychoneuroendocrinology. 2008 Aug;33(7):999-1003. Epub 2008 Jul 21.	Psychoneuroendocrinology. 2008	PubMed	citation	PMID:18639986	pubmed	18639986	create date:2008/07/22 | first author:Heberlein A
The link between childhood trauma and depression: insights from HPA axis studies in humans.	/pubmed/18602762	Heim C, Newport DJ, Mletzko T, Miller AH, Nemeroff CB.	Psychoneuroendocrinology. 2008 Jul;33(6):693-710. Review.	Psychoneuroendocrinology. 2008	PubMed	citation	PMID:18602762	pubmed	18602762	create date:2008/07/08 | first author:Heim C
The effect of an environmental stressor on gender differences on the awakening cortisol response.	/pubmed/18541385	Weekes NY, Lewis RS, Goto SG, Garrison-Jakel J, Patel F, Lupien S.	Psychoneuroendocrinology. 2008 Jul;33(6):766-72. Epub 2008 Jun 9.	Psychoneuroendocrinology. 2008	PubMed	citation	PMID:18541385	pubmed	18541385	create date:2008/06/11 | first author:Weekes NY
Mice selected for high versus low stress reactivity: a new animal model for affective disorders.	/pubmed/18502051	Touma C, Bunck M, Glasl L, Nussbaumer M, Palme R, Stein H, Wolferstätter M, Zeh R, Zimbelmann M, Holsboer F, Landgraf R.	Psychoneuroendocrinology. 2008 Jul;33(6):839-62. Epub 2008 May 23.	Psychoneuroendocrinology. 2008	PubMed	citation	PMID:18502051	pubmed	18502051	create date:2008/05/27 | first author:Touma C
Examining cortisol rhythmicity and responsivity to stress in children with Tourette syndrome.	/pubmed/18487023	Corbett BA, Mendoza SP, Baym CL, Bunge SA, Levine S.	Psychoneuroendocrinology. 2008 Jul;33(6):810-20. Epub 2008 May 19.	Psychoneuroendocrinology. 2008	PubMed	citation	PMID:18487023	pubmed	18487023	create date:2008/05/20 | first author:Corbett BA
Unaltered hormonal response to stress in a mouse model of fragile X syndrome.	/pubmed/18479837	Qin M, Smith CB.	Psychoneuroendocrinology. 2008 Jul;33(6):883-9. Epub 2008 May 13.	Psychoneuroendocrinology. 2008	PubMed	citation	PMID:18479837	pubmed	18479837	create date:2008/05/16 | first author:Qin M
Functional alterations of the nigrostriatal dopamine system in estrogen receptor-alpha knockout (ERKO) mice.	/pubmed/18472350	Küppers E, Krust A, Chambon P, Beyer C.	Psychoneuroendocrinology. 2008 Jul;33(6):832-8. Epub 2008 May 8.	Psychoneuroendocrinology. 2008	PubMed	citation	PMID:18472350	pubmed	18472350	create date:2008/05/13 | first author:Küppers E
Altered hypothalamus-pituitary-adrenal gland axis regulation in the expanded CGG-repeat mouse model for fragile X-associated tremor/ataxia syndrome.	/pubmed/18472227	Brouwer JR, Severijnen E, de Jong FH, Hessl D, Hagerman RJ, Oostra BA, Willemsen R.	Psychoneuroendocrinology. 2008 Jul;33(6):863-73. Epub 2008 May 12.	Psychoneuroendocrinology. 2008	PubMed	citation	PMID:18472227	pubmed	18472227	create date:2008/05/13 | first author:Brouwer JR
Effect of age, gender, menopausal status, and ovarian hormonal level on rTMS in treatment-resistant depression.	/pubmed/18468810	Huang CC, Wei IH, Chou YH, Su TP.	Psychoneuroendocrinology. 2008 Jul;33(6):821-31. Epub 2008 May 12.	Psychoneuroendocrinology. 2008	PubMed	citation	PMID:18468810	pubmed	18468810	create date:2008/05/13 | first author:Huang CC
Glucocorticoid sensitivity in fibromyalgia patients: decreased expression of corticosteroid receptors and glucocorticoid-induced leucine zipper.	/pubmed/18468809	Macedo JA, Hesse J, Turner JD, Meyer J, Hellhammer DH, Muller CP.	Psychoneuroendocrinology. 2008 Jul;33(6):799-809. Epub 2008 May 12.	Psychoneuroendocrinology. 2008	PubMed	citation	PMID:18468809	pubmed	18468809	create date:2008/05/13 | first author:Macedo JA
Menstrual cycle modulation of the relationship between cortisol and long-term memory.	/pubmed/18468808	Andreano JM, Arjomandi H, Cahill L.	Psychoneuroendocrinology. 2008 Jul;33(6):874-82. Epub 2008 May 12.	Psychoneuroendocrinology. 2008	PubMed	citation	PMID:18468808	pubmed	18468808	create date:2008/05/13 | first author:Andreano JM
HPA-axis activity and externalizing behavior problems in early adolescents from the general population: the role of comorbidity and gender The TRAILS study.	/pubmed/18448258	Marsman R, Swinkels SH, Rosmalen JG, Oldehinkel AJ, Ormel J, Buitelaar JK.	Psychoneuroendocrinology. 2008 Jul;33(6):789-98. Epub 2008 Apr 29.	Psychoneuroendocrinology. 2008	PubMed	citation	PMID:18448258	pubmed	18448258	create date:2008/05/02 | first author:Marsman R
S100B in underweight and weight-recovered patients with anorexia nervosa.	/pubmed/18423888	Ehrlich S, Salbach-Andrae H, Weiss D, Burghardt R, Goldhahn K, Craciun EM, Franke L, Uebelhack R, Klapp BF, Lehmkuhl U.	Psychoneuroendocrinology. 2008 Jul;33(6):782-8. Epub 2008 Apr 18.	Psychoneuroendocrinology. 2008	PubMed	citation	PMID:18423888	pubmed	18423888	create date:2008/04/22 | first author:Ehrlich S
Salivary cortisol is associated with diagnosis and severity of late-life generalized anxiety disorder.	/pubmed/18407426	Mantella RC, Butters MA, Amico JA, Mazumdar S, Rollman BL, Begley AE, Reynolds CF, Lenze EJ.	Psychoneuroendocrinology. 2008 Jul;33(6):773-81. Epub 2008 Apr 14.	Psychoneuroendocrinology. 2008	PubMed	citation	PMID:18407426	pubmed	18407426	create date:2008/04/15 | first author:Mantella RC
Cognitive and neuroinflammatory consequences of mild repeated stress are exacerbated in aged mice.	/pubmed/18407425	Buchanan JB, Sparkman NL, Chen J, Johnson RW.	Psychoneuroendocrinology. 2008 Jul;33(6):755-65. Epub 2008 Apr 14.	Psychoneuroendocrinology. 2008	PubMed	citation	PMID:18407425	pubmed	18407425	create date:2008/04/15 | first author:Buchanan JB
HPA axis activation by a socially evaluated cold-pressor test.	/pubmed/18403130	Schwabe L, Haddad L, Schachinger H.	Psychoneuroendocrinology. 2008 Jul;33(6):890-5. Epub 2008 Apr 9.	Psychoneuroendocrinology. 2008	PubMed	citation	PMID:18403130	pubmed	18403130	create date:2008/04/12 | first author:Schwabe L
Gender-specific behavioral and immunological alterations in an animal model of autism induced by prenatal exposure to valproic acid.	/pubmed/18396377	Schneider T, Roman A, Basta-Kaim A, Kubera M, Budziszewska B, Schneider K, Przewłocki R.	Psychoneuroendocrinology. 2008 Jul;33(6):728-40. Epub 2008 Apr 8.	Psychoneuroendocrinology. 2008	PubMed	citation	PMID:18396377	pubmed	18396377	create date:2008/04/09 | first author:Schneider T
Anandamide and neutrophil function in patients with fibromyalgia.	/pubmed/18395993	Kaufmann I, Schelling G, Eisner C, Richter HP, Krauseneck T, Vogeser M, Hauer D, Campolongo P, Chouker A, Beyer A, Thiel M.	Psychoneuroendocrinology. 2008 Jun;33(5):676-85. Epub 2008 Apr 18.	Psychoneuroendocrinology. 2008	PubMed	citation	PMID:18395993	pubmed	18395993	create date:2008/04/09 | first author:Kaufmann I
Title	URL	Description	Details	ShortDetails	Resource	Type	Identifiers	Db	EntrezUID	Properties
Are sexual side effects of prolactin-raising antipsychotics reducible to serum prolactin?	/pubmed/18395353	Knegtering H, van den Bosch R, Castelein S, Bruggeman R, Sytema S, van Os J.	Psychoneuroendocrinology. 2008 Jul;33(6):711-7. Epub 2008 Apr 18.	Psychoneuroendocrinology. 2008	PubMed	citation	PMID:18395353	pubmed	18395353	create date:2008/04/09 | first author:Knegtering H
What grabs his attention but not hers? Estrogen correlates with neurophysiological measures of vocal change detection.	/pubmed/18395352	Schirmer A, Escoffier N, Li QY, Li H, Strafford-Wilson J, Li WI.	Psychoneuroendocrinology. 2008 Jul;33(6):718-27. Epub 2008 Apr 18.	Psychoneuroendocrinology. 2008	PubMed	citation	PMID:18395352	pubmed	18395352	create date:2008/04/09 | first author:Schirmer A
Chronic psychosocial stress affects corticotropin-releasing factor in the paraventricular nucleus and central extended amygdala as well as urocortin 1 in the non-preganglionic Edinger-Westphal nucleus of the tree shrew.	/pubmed/18394812	Kozicz T, Bordewin LA, Czéh B, Fuchs E, Roubos EW.	Psychoneuroendocrinology. 2008 Jul;33(6):741-54. Epub 2008 Apr 3.	Psychoneuroendocrinology. 2008	PubMed	citation	PMID:18394812	pubmed	18394812	create date:2008/04/09 | first author:Kozicz T
HPA-axis hyperactivity and mortality in psychotic depressive disorder: preliminary findings.	/pubmed/18378097	Coryell W, Fiedorowicz J, Zimmerman M, Young E.	Psychoneuroendocrinology. 2008 Jun;33(5):654-8. Epub 2008 Apr 2.	Psychoneuroendocrinology. 2008	PubMed	citation	PMID:18378097	pubmed	18378097	create date:2008/04/02 | first author:Coryell W
Effects of long-term low-dose hormone replacement therapy on the binding capacity of platelet peripheral-type benzodiazepine receptor in postmenopausal women.	/pubmed/18378096	Ji C, Yue Y, Lang SY, Yang N, Liu YY, Ge QS, Zuo PP.	Psychoneuroendocrinology. 2008 Jun;33(5):670-5. Epub 2008 Apr 2.	Psychoneuroendocrinology. 2008	PubMed	citation	PMID:18378096	pubmed	18378096	create date:2008/04/02 | first author:Ji C
The role of the posterior medial bed nucleus of the stria terminalis in modulating hypothalamic-pituitary-adrenocortical axis responsiveness to acute and chronic stress.	/pubmed/18378095	Choi DC, Furay AR, Evanson NK, Ulrich-Lai YM, Nguyen MM, Ostrander MM, Herman JP.	Psychoneuroendocrinology. 2008 Jun;33(5):659-69. Epub 2008 Apr 2.	Psychoneuroendocrinology. 2008	PubMed	citation	PMID:18378095	pubmed	18378095	create date:2008/04/02 | first author:Choi DC
The acute effects of intranasal oxytocin administration on endocrine and sexual function in males.	/pubmed/18375074	Burri A, Heinrichs M, Schedlowski M, Kruger TH.	Psychoneuroendocrinology. 2008 Jun;33(5):591-600. Epub 2008 Mar 28.	Psychoneuroendocrinology. 2008	PubMed	citation	PMID:18375074	pubmed	18375074	create date:2008/04/01 | first author:Burri A
Acute and long-term associations between ApoE genetic polymorphism, cortisol levels, and declarative memory performance in older adults.	/pubmed/18374494	Fiocco AJ, Poirier J, Joober R, Nair NP, Lupien SJ.	Psychoneuroendocrinology. 2008 Jun;33(5):625-33. Epub 2008 Apr 18.	Psychoneuroendocrinology. 2008	PubMed	citation	PMID:18374494	pubmed	18374494	create date:2008/04/01 | first author:Fiocco AJ
Estrogen receptors alpha and beta mediate different aspects of the facilitatory effects of female cues on male risk taking.	/pubmed/18374493	Kavaliers M, Devidze N, Choleris E, Fudge M, Gustafsson JA, Korach KS, Pfaff DW, Ogawa S.	Psychoneuroendocrinology. 2008 Jun;33(5):634-42. Epub 2008 Apr 18.	Psychoneuroendocrinology. 2008	PubMed	citation	PMID:18374493	pubmed	18374493	create date:2008/04/01 | first author:Kavaliers M
Psychosocial stress induces working memory impairments in an n-back paradigm.	/pubmed/18359168	Schoofs D, Preuss D, Wolf OT.	Psychoneuroendocrinology. 2008 Jun;33(5):643-53. Epub 2008 Mar 21.	Psychoneuroendocrinology. 2008	PubMed	citation	PMID:18359168	pubmed	18359168	create date:2008/03/25 | first author:Schoofs D
Short- and long-term effects of antipsychotic drug treatment on weight gain and H1 receptor expression.	/pubmed/18358632	Han M, Deng C, Burne TH, Newell KA, Huang XF.	Psychoneuroendocrinology. 2008 Jun;33(5):569-80. Epub 2008 Mar 20.	Psychoneuroendocrinology. 2008	PubMed	citation	PMID:18358632	pubmed	18358632	create date:2008/03/25 | first author:Han M
Testosterone and gonadotropins but not estrogen associated with spatial ability in women suffering from schizophrenia: a double-blind, placebo-controlled study.	/pubmed/18343039	Bergemann N, Parzer P, Kaiser D, Maier-Braunleder S, Mundt C, Klier C.	Psychoneuroendocrinology. 2008 May;33(4):507-16. Epub 2008 Mar 14.	Psychoneuroendocrinology. 2008	PubMed	citation	PMID:18343039	pubmed	18343039	create date:2008/03/18 | first author:Bergemann N
Cognitive development and cortisol patterns in mid-life: findings from a British birth cohort.	/pubmed/18342451	Power C, Li L, Hertzman C.	Psychoneuroendocrinology. 2008 May;33(4):530-9. Epub 2008 Mar 14.	Psychoneuroendocrinology. 2008	PubMed	citation	PMID:18342451	pubmed	18342451	create date:2008/03/18 | first author:Power C
Glucose metabolic changes in the prefrontal cortex are associated with HPA axis response to a psychosocial stressor.	/pubmed/18337016	Kern S, Oakes TR, Stone CK, McAuliff EM, Kirschbaum C, Davidson RJ.	Psychoneuroendocrinology. 2008 May;33(4):517-29. Epub 2008 Mar 11.	Psychoneuroendocrinology. 2008	PubMed	citation	PMID:18337016	pubmed	18337016	create date:2008/03/14 | first author:Kern S
Physiological and psychological stress responses in adults with attention-deficit/hyperactivity disorder (ADHD).	/pubmed/18329819	Lackschewitz H, Hüther G, Kröner-Herwig B.	Psychoneuroendocrinology. 2008 Jun;33(5):612-24. Epub 2008 Mar 10.	Psychoneuroendocrinology. 2008	PubMed	citation	PMID:18329819	pubmed	18329819	create date:2008/03/11 | first author:Lackschewitz H
Ghrelin alone or co-administered with GHRH or CRH increases non-REM sleep and decreases REM sleep in young males.	/pubmed/18329818	Kluge M, Schüssler P, Bleninger P, Kleyer S, Uhr M, Weikel JC, Yassouridis A, Zuber V, Steiger A.	Psychoneuroendocrinology. 2008 May;33(4):497-506. Epub 2008 Mar 10.	Psychoneuroendocrinology. 2008	PubMed	citation	PMID:18329818	pubmed	18329818	create date:2008/03/11 | first author:Kluge M
Psychological coping styles and cortisol over the day in healthy older adults.	/pubmed/18329182	O'Donnell K, Badrick E, Kumari M, Steptoe A.	Psychoneuroendocrinology. 2008 Jun;33(5):601-11. Epub 2008 Mar 7.	Psychoneuroendocrinology. 2008	PubMed	citation	PMID:18329182	pubmed	18329182	create date:2008/03/11 | first author:O'Donnell K
Rejection sensitivity relates to hypocortisolism and depressed mood state in young women.	/pubmed/18329181	Tops M, Riese H, Oldehinkel AJ, Rijsdijk FV, Ormel J.	Psychoneuroendocrinology. 2008 Jun;33(5):551-9. Epub 2008 Mar 7.	Psychoneuroendocrinology. 2008	PubMed	citation	PMID:18329181	pubmed	18329181	create date:2008/03/11 | first author:Tops M
HPA system regulation and adult attachment anxiety: individual differences in reactive and awakening cortisol.	/pubmed/18329180	Quirin M, Pruessner JC, Kuhl J.	Psychoneuroendocrinology. 2008 Jun;33(5):581-90. Epub 2008 Mar 7.	Psychoneuroendocrinology. 2008	PubMed	citation	PMID:18329180	pubmed	18329180	create date:2008/03/11 | first author:Quirin M
Patients with adverse mood effects from combined oral contraceptives have lower levels of prepulse inhibition than healthy controls.	/pubmed/18329179	Borgström A, Kask K, Gulinello M, Odlind V, Sundström-Poromaa I.	Psychoneuroendocrinology. 2008 May;33(4):487-96. Epub 2008 Mar 7.	Psychoneuroendocrinology. 2008	PubMed	citation	PMID:18329179	pubmed	18329179	create date:2008/03/11 | first author:Borgström A
Effects of mu, kappa, and delta opioid receptor agonists on the function of hypothalamic-pituitary-adrenal axis in monkeys.	/pubmed/18325678	Pascoe JE, Williams KL, Mukhopadhyay P, Rice KC, Woods JH, Ko MC.	Psychoneuroendocrinology. 2008 May;33(4):478-86. Epub 2008 Mar 5.	Psychoneuroendocrinology. 2008	PubMed	citation	PMID:18325678	pubmed	18325678	create date:2008/03/08 | first author:Pascoe JE
Local facilitation of hippocampal metabotropic glutamate receptor-dependent long-term depression by corticosterone and dexamethasone.	/pubmed/18321654	Chaouloff F, Hémar A, Manzoni O.	Psychoneuroendocrinology. 2008 Jun;33(5):686-91. Epub 2008 Mar 5.	Psychoneuroendocrinology. 2008	PubMed	citation	PMID:18321654	pubmed	18321654	create date:2008/03/07 | first author:Chaouloff F
Effects of gender and cigarette smoking on reactivity to psychological and pharmacological stress provocation.	/pubmed/18321653	Back SE, Waldrop AE, Saladin ME, Yeatts SD, Simpson A, McRae AL, Upadhyaya HP, Contini Sisson R, Spratt EG, Allen J, Kreek MJ, Brady KT.	Psychoneuroendocrinology. 2008 Jun;33(5):560-8. Epub 2008 Mar 5.	Psychoneuroendocrinology. 2008	PubMed	citation	PMID:18321653	pubmed	18321653	create date:2008/03/07 | first author:Back SE
Interaction with stressed mothers affects corticosterone levels in pups after reunion and impairs the response to dexamethasone in adult mice.	/pubmed/18308478	Moles A, Sarli C, Bartolomucci A, D'Amato FR.	Psychoneuroendocrinology. 2008 May;33(4):462-70. Epub 2008 Mar 4.	Psychoneuroendocrinology. 2008	PubMed	citation	PMID:18308478	pubmed	18308478	create date:2008/03/01 | first author:Moles A
The cDNA 385C to A missense polymorphism of the endocannabinoid degrading enzyme fatty acid amide hydrolase (FAAH) is associated with overweight/obesity but not with binge eating disorder in overweight/obese women.	/pubmed/18295974	Monteleone P, Tortorella A, Martiadis V, Di Filippo C, Canestrelli B, Maj M.	Psychoneuroendocrinology. 2008 May;33(4):546-50. Epub 2008 Mar 4.	Psychoneuroendocrinology. 2008	PubMed	citation	PMID:18295974	pubmed	18295974	create date:2008/02/26 | first author:Monteleone P
Effects of trauma-related audiovisual stimulation on cerebrospinal fluid norepinephrine and corticotropin-releasing hormone concentrations in post-traumatic stress disorder.	/pubmed/18295412	Geracioti TD Jr, Baker DG, Kasckow JW, Strawn JR, Jeffrey Mulchahey J, Dashevsky BA, Horn PS, Ekhator NN.	Psychoneuroendocrinology. 2008 May;33(4):416-24. Epub 2008 Mar 4.	Psychoneuroendocrinology. 2008	PubMed	citation	PMID:18295412	pubmed	18295412	create date:2008/02/26 | first author:Geracioti TD Jr
Exhaustion measured by the SF-36 vitality scale is associated with a flattened diurnal cortisol profile.	/pubmed/18295411	Lindeberg SI, Eek F, Lindbladh E, Ostergren PO, Hansen AM, Karlson B.	Psychoneuroendocrinology. 2008 May;33(4):471-7. Epub 2008 Mar 4.	Psychoneuroendocrinology. 2008	PubMed	citation	PMID:18295411	pubmed	18295411	create date:2008/02/26 | first author:Lindeberg SI
Behavioral tolerance to endotoxin is enhanced by adaptation to winter photoperiods.	/pubmed/18291598	Prendergast BJ.	Psychoneuroendocrinology. 2008 May;33(4):540-5. Epub 2008 Feb 21.	Psychoneuroendocrinology. 2008	PubMed	citation	PMID:18291598	pubmed	18291598	create date:2008/02/23 | first author:Prendergast BJ
Control of hormonal stress reactivity by the endogenous opioid system.	/pubmed/18280051	Bilkei-Gorzo A, Racz I, Michel K, Mauer D, Zimmer A, Klingmüller D, Zimmer A.	Psychoneuroendocrinology. 2008 May;33(4):425-36. Epub 2008 Feb 15.	Psychoneuroendocrinology. 2008	PubMed	citation	PMID:18280051	pubmed	18280051	create date:2008/02/19 | first author:Bilkei-Gorzo A
Characterization of central and peripheral components of the hypothalamus-pituitary-adrenal axis in the inbred Roman rat strains.	/pubmed/18276081	Carrasco J, Márquez C, Nadal R, Tobeña A, Fernández-Teruel A, Armario A.	Psychoneuroendocrinology. 2008 May;33(4):437-45. Epub 2008 Feb 13.	Psychoneuroendocrinology. 2008	PubMed	citation	PMID:18276081	pubmed	18276081	create date:2008/02/16 | first author:Carrasco J
Plasma C-peptide levels and rates of cognitive decline in older, community-dwelling women without diabetes.	/pubmed/18261857	Okereke OI, Pollak MN, Hu FB, Hankinson SE, Selkoe DJ, Grodstein F.	Psychoneuroendocrinology. 2008 May;33(4):455-61. Epub 2008 Feb 7.	Psychoneuroendocrinology. 2008	PubMed	citation	PMID:18261857	pubmed	18261857	create date:2008/02/12 | first author:Okereke OI
Blood-brain barrier damage as a risk factor for corticosteroid-induced psychiatric disorders in systemic lupus erythematosus.	/pubmed/18261856	Nishimura K, Harigai M, Omori M, Sato E, Hara M.	Psychoneuroendocrinology. 2008 Apr;33(3):395-403. Epub 2008 Feb 7.	Psychoneuroendocrinology. 2008	PubMed	citation	PMID:18261856	pubmed	18261856	create date:2008/02/12 | first author:Nishimura K
Peritoneal inflammation and fatigue experiences following colorectal surgery: a pilot study.	/pubmed/18258374	Paddison JS, Booth RJ, Fuchs D, Hill AG.	Psychoneuroendocrinology. 2008 May;33(4):446-54. Epub 2008 Feb 7.	Psychoneuroendocrinology. 2008	PubMed	citation	PMID:18258374	pubmed	18258374	create date:2008/02/09 | first author:Paddison JS
Testosterone and nucleus accumbens dopamine in the male Syrian hamster.	/pubmed/18249072	Triemstra JL, Sato SM, Wood RI.	Psychoneuroendocrinology. 2008 Apr;33(3):386-94. Epub 2008 Jan 30.	Psychoneuroendocrinology. 2008	PubMed	citation	PMID:18249072	pubmed	18249072	create date:2008/02/06 | first author:Triemstra JL
The role of the arginine vasopressin Avp1b receptor in the acute neuroendocrine action of antidepressants.	/pubmed/18243568	Stewart LQ, Roper JA, Young WS 3rd, O'Carroll AM, Lolait SJ.	Psychoneuroendocrinology. 2008 May;33(4):405-15. Epub 2008 Feb 4.	Psychoneuroendocrinology. 2008	PubMed	citation	PMID:18243568	pubmed	18243568	create date:2008/02/05 | first author:Stewart LQ
Glucocorticoid sensitivity of immune cells in severely fatigued adolescent girls: a longitudinal study.	/pubmed/18242001	ter Wolbeek M, van Doornen LJ, Schedlowski M, Janssen OE, Kavelaars A, Heijnen CJ.	Psychoneuroendocrinology. 2008 Apr;33(3):375-85. Epub 2008 Jan 31.	Psychoneuroendocrinology. 2008	PubMed	citation	PMID:18242001	pubmed	18242001	create date:2008/02/05 | first author:ter Wolbeek M
Stress-induced changes in corticosteroid receptor expression in primate hippocampus and prefrontal cortex.	/pubmed/18222612	Patel PD, Katz M, Karssen AM, Lyons DM.	Psychoneuroendocrinology. 2008 Apr;33(3):360-7. Epub 2008 Jan 28.	Psychoneuroendocrinology. 2008	PubMed	citation	PMID:18222612	pubmed	18222612	create date:2008/01/29 | first author:Patel PD
Post-learning intranasal oxytocin modulates human memory for facial identity.	/pubmed/18221838	Savaskan E, Ehrhardt R, Schulz A, Walter M, Schächinger H.	Psychoneuroendocrinology. 2008 Apr;33(3):368-74. Epub 2008 Jan 24.	Psychoneuroendocrinology. 2008	PubMed	citation	PMID:18221838	pubmed	18221838	create date:2008/01/29 | first author:Savaskan E
Differences in the response to the combined DEX-CRH test between PTSD patients with and without co-morbid depressive disorder.	/pubmed/18215470	de Kloet C, Vermetten E, Lentjes E, Geuze E, van Pelt J, Manuel R, Heijnen C, Westenberg H.	Psychoneuroendocrinology. 2008 Apr;33(3):313-20. Epub 2008 Jan 22.	Psychoneuroendocrinology. 2008	PubMed	citation	PMID:18215470	pubmed	18215470	create date:2008/01/25 | first author:de Kloet C
Comparisons between salivary cortisol levels in six-months-olds and their parents.	/pubmed/18207333	Stenius F, Theorell T, Lilja G, Scheynius A, Alm J, Lindblad F.	Psychoneuroendocrinology. 2008 Apr;33(3):352-9. Epub 2008 Jan 22.	Psychoneuroendocrinology. 2008	PubMed	citation	PMID:18207333	pubmed	18207333	create date:2008/01/22 | first author:Stenius F
Beacon-like/ubiquitin-5-like immunoreactivity is highly expressed in human hypothalamus and increased in haloperidol-treated schizophrenics and a rat model of schizophrenia.	/pubmed/18191906	Bernstein HG, Lendeckel U, Dobrowolny H, Stauch R, Steiner J, Grecksch G, Becker A, Jirikowski GF, Bogerts B.	Psychoneuroendocrinology. 2008 Apr;33(3):340-51. Epub 2008 Jan 8.	Psychoneuroendocrinology. 2008	PubMed	citation	PMID:18191906	pubmed	18191906	create date:2008/01/15 | first author:Bernstein HG
Effects of acute systemic cocaine administration on the cortisol, ACTH and prolactin levels of black tufted-ear marmosets.	/pubmed/18187261	Lima D, Spíndola DB, Dias LO, Tomaz C, Barros M.	Psychoneuroendocrinology. 2008 Apr;33(3):321-7. Epub 2008 Jan 9.	Psychoneuroendocrinology. 2008	PubMed	citation	PMID:18187261	pubmed	18187261	create date:2008/01/12 | first author:Lima D
Associations between trait anxiety, insulin resistance, and atherosclerosis in the elderly: a pilot cross-sectional study.	/pubmed/18178323	Narita K, Murata T, Hamada T, Kosaka H, Sudo S, Mizukami K, Yoshida H, Wada Y.	Psychoneuroendocrinology. 2008 Apr;33(3):305-12.	Psychoneuroendocrinology. 2008	PubMed	citation	PMID:18178323	pubmed	18178323	create date:2008/01/08 | first author:Narita K
Olfactory influences on mood and autonomic, endocrine, and immune function.	/pubmed/18178322	Kiecolt-Glaser JK, Graham JE, Malarkey WB, Porter K, Lemeshow S, Glaser R.	Psychoneuroendocrinology. 2008 Apr;33(3):328-39.	Psychoneuroendocrinology. 2008	PubMed	citation	PMID:18178322	pubmed	18178322	create date:2008/01/08 | first author:Kiecolt-Glaser JK
Limited effects of beta-endorphin compared to loperamide or fentanyl in a neuroendocrine biomarker assay in non-human primates.	/pubmed/18171605	Butelman ER, Reed B, Chait BT, Mandau M, Yuferov V, Kreek MJ.	Psychoneuroendocrinology. 2008 Apr;33(3):292-304. Epub 2008 Jan 2.	Psychoneuroendocrinology. 2008	PubMed	citation	PMID:18171605	pubmed	18171605	create date:2008/01/04 | first author:Butelman ER
Protective effects of estradiol in the brain of rats with genetic or mineralocorticoid-induced hypertension.	/pubmed/18164826	Pietranera L, Saravia FE, Roig P, Lima A, De Nicola AF.	Psychoneuroendocrinology. 2008 Apr;33(3):270-81. Epub 2007 Dec 31.	Psychoneuroendocrinology. 2008	PubMed	citation	PMID:18164826	pubmed	18164826	create date:2008/01/01 | first author:Pietranera L
Acoustic startle amplitude predicts vulnerability to develop post-traumatic stress hyper-responsivity and associated plasma corticosterone changes in rats.	/pubmed/18164825	Rasmussen DD, Crites NJ, Burke BL.	Psychoneuroendocrinology. 2008 Apr;33(3):282-91. Epub 2007 Dec 31.	Psychoneuroendocrinology. 2008	PubMed	citation	PMID:18164825	pubmed	18164825	create date:2008/01/01 | first author:Rasmussen DD
Bacterial infection early in life protects against stressor-induced depressive-like symptoms in adult rats.	/pubmed/18164556	Bilbo SD, Yirmiya R, Amat J, Paul ED, Watkins LR, Maier SF.	Psychoneuroendocrinology. 2008 Apr;33(3):261-9.	Psychoneuroendocrinology. 2008	PubMed	citation	PMID:18164556	pubmed	18164556	create date:2008/01/01 | first author:Bilbo SD
Steroid abnormalities and the developing brain: declarative memory for emotionally arousing and neutral material in children with congenital adrenal hyperplasia.	/pubmed/18162329	Maheu FS, Merke DP, Schroth EA, Keil MF, Hardin J, Poeth K, Pine DS, Ernst M.	Psychoneuroendocrinology. 2008 Feb;33(2):238-45. Epub 2007 Dec 26.	Psychoneuroendocrinology. 2008	PubMed	citation	PMID:18162329	pubmed	18162329	create date:2007/12/29 | first author:Maheu FS
An extended concept of altered self: chronic fatigue and post-infection syndromes.	/pubmed/18162328	Jones JF.	Psychoneuroendocrinology. 2008 Feb;33(2):119-29. Epub 2007 Dec 26. Review.	Psychoneuroendocrinology. 2008	PubMed	citation	PMID:18162328	pubmed	18162328	create date:2007/12/29 | first author:Jones JF
Title	URL	Description	Details	ShortDetails	Resource	Type	Identifiers	Db	EntrezUID	Properties
Exploration of basal diurnal salivary cortisol profiles in middle-aged adults: associations with sleep quality and metabolic parameters.	/pubmed/18155362	Lasikiewicz N, Hendrickx H, Talbot D, Dye L.	Psychoneuroendocrinology. 2008 Feb;33(2):143-51. Epub 2007 Dec 21.	Psychoneuroendocrinology. 2008	PubMed	citation	PMID:18155362	pubmed	18155362	create date:2007/12/25 | first author:Lasikiewicz N
Endogenous neurotensin is involved in estrous cycle related alterations in prepulse inhibition of the acoustic startle reflex in female rats.	/pubmed/18155361	Kinkead B, Yan F, Owens MJ, Nemeroff CB.	Psychoneuroendocrinology. 2008 Feb;33(2):178-87. Epub 2007 Dec 21.	Psychoneuroendocrinology. 2008	PubMed	citation	PMID:18155361	pubmed	18155361	create date:2007/12/25 | first author:Kinkead B
Diminished cortisol responses to psychosocial stress associated with lifetime adverse events a study among healthy young subjects.	/pubmed/18096322	Elzinga BM, Roelofs K, Tollenaar MS, Bakvis P, van Pelt J, Spinhoven P.	Psychoneuroendocrinology. 2008 Feb;33(2):227-37. Epub 2007 Dec 21.	Psychoneuroendocrinology. 2008	PubMed	citation	PMID:18096322	pubmed	18096322	create date:2007/12/22 | first author:Elzinga BM
Differential hypothalamic-pituitary-adrenal activation of the neuroactive steroids pregnenolone sulfate and deoxycorticosterone in healthy controls and alcohol-dependent subjects.	/pubmed/18096321	Porcu P, O'Buckley TK, Leslie Morrow A, Adinoff B.	Psychoneuroendocrinology. 2008 Feb;33(2):214-26. Epub 2007 Dec 21.	Psychoneuroendocrinology. 2008	PubMed	citation	PMID:18096321	pubmed	18096321	create date:2007/12/22 | first author:Porcu P
Whites have a more robust hypothalamic-pituitary-adrenal axis response to a psychological stressor than blacks.	/pubmed/18082975	Chong RY, Uhart M, McCaul ME, Johnson E, Wand GS.	Psychoneuroendocrinology. 2008 Feb;33(2):246-54. Epub 2007 Dec 20.	Psychoneuroendocrinology. 2008	PubMed	citation	PMID:18082975	pubmed	18082975	create date:2007/12/18 | first author:Chong RY
Genetic evaluation of the serotonergic system in chronic fatigue syndrome.	/pubmed/18079067	Smith AK, Dimulescu I, Falkenberg VR, Narasimhan S, Heim C, Vernon SD, Rajeevan MS.	Psychoneuroendocrinology. 2008 Feb;33(2):188-97.	Psychoneuroendocrinology. 2008	PubMed	citation	PMID:18079067	pubmed	18079067	create date:2007/12/15 | first author:Smith AK
Analysis of the anxiolytic-like effect of TRH and the response of amygdalar TRHergic neurons in anxiety.	/pubmed/18079066	Gutiérrez-Mariscal M, de Gortari P, López-Rubalcava C, Martínez A, Joseph-Bravo P.	Psychoneuroendocrinology. 2008 Feb;33(2):198-213.	Psychoneuroendocrinology. 2008	PubMed	citation	PMID:18079066	pubmed	18079066	create date:2007/12/15 | first author:Gutiérrez-Mariscal M
Prenatal stress does not alter innate novelty-seeking behavioral traits, but differentially affects individual differences in neuroendocrine stress responsivity.	/pubmed/18077099	Clinton S, Miller S, Watson SJ, Akil H.	Psychoneuroendocrinology. 2008 Feb;33(2):162-77.	Psychoneuroendocrinology. 2008	PubMed	citation	PMID:18077099	pubmed	18077099	create date:2007/12/14 | first author:Clinton S
Longitudinal neuroendocrine changes assessed by dexamethasone/CRH and growth hormone releasing hormone tests in psychotic depression.	/pubmed/18068306	Owashi T, Otsubo T, Oshima A, Nakagome K, Higuchi T, Kamijima K.	Psychoneuroendocrinology. 2008 Feb;33(2):152-61.	Psychoneuroendocrinology. 2008	PubMed	citation	PMID:18068306	pubmed	18068306	create date:2007/12/11 | first author:Owashi T
Periadolescent stress exposure exerts long-term effects on adult stress responding and expression of prefrontal dopamine receptors in male and female rats.	/pubmed/18065159	Wright LD, Hébert KE, Perrot-Sinal TS.	Psychoneuroendocrinology. 2008 Feb;33(2):130-42. Epub 2007 Dec 11.	Psychoneuroendocrinology. 2008	PubMed	citation	PMID:18065159	pubmed	18065159	create date:2007/12/11 | first author:Wright LD
From menarche to menopause: exploring the underlying biology of depression in women experiencing hormonal changes.	/pubmed/18063486	Deecher D, Andree TH, Sloan D, Schechter LE.	Psychoneuroendocrinology. 2008 Jan;33(1):3-17. Epub 2007 Dec 3. Review.	Psychoneuroendocrinology. 2008	PubMed	citation	PMID:18063486	pubmed	18063486	create date:2007/12/08 | first author:Deecher D
Identification and treatment of symptoms associated with inflammation in medically ill patients.	/pubmed/18061362	Dantzer R, Capuron L, Irwin MR, Miller AH, Ollat H, Perry VH, Rousey S, Yirmiya R.	Psychoneuroendocrinology. 2008 Jan;33(1):18-29. Epub 2007 Dec 3.	Psychoneuroendocrinology. 2008	PubMed	citation	PMID:18061362	pubmed	18061362	create date:2007/12/07 | first author:Dantzer R
Relationship between prolactin secretion, and plasma risperidone and 9-hydroxyrisperidone concentrations in adolescents with schizophreniform disorder.	/pubmed/18053652	Duval F, Guillon MS, Mokrani MC, Crocq MA, Garcia Duarte F.	Psychoneuroendocrinology. 2008 Feb;33(2):255-9. Epub 2007 Nov 28.	Psychoneuroendocrinology. 2008	PubMed	citation	PMID:18053652	pubmed	18053652	create date:2007/12/07 | first author:Duval F
Interleukin-1 receptor type 1-deficient mice fail to develop social stress-associated glucocorticoid resistance in the spleen.	/pubmed/18037570	Engler H, Bailey MT, Engler A, Stiner-Jones LM, Quan N, Sheridan JF.	Psychoneuroendocrinology. 2008 Jan;33(1):108-17. Epub 2007 Nov 26.	Psychoneuroendocrinology. 2008	PubMed	citation	PMID:18037570	pubmed	18037570	create date:2007/11/27 | first author:Engler H
Lower levels of prepulse inhibition of startle response in pregnant women compared to postpartum women.	/pubmed/18037247	Kask K, Bäckström T, Gulinello M, Sundström-Poromaa I.	Psychoneuroendocrinology. 2008 Jan;33(1):100-7. Epub 2007 Nov 26.	Psychoneuroendocrinology. 2008	PubMed	citation	PMID:18037247	pubmed	18037247	create date:2007/11/27 | first author:Kask K
Higher overcommitment to work is associated with lower norepinephrine secretion before and after acute psychosocial stress in men.	/pubmed/18023536	Wirtz PH, Siegrist J, Rimmele U, Ehlert U.	Psychoneuroendocrinology. 2008 Jan;33(1):92-9. Epub 2007 Nov 26.	Psychoneuroendocrinology. 2008	PubMed	citation	PMID:18023536	pubmed	18023536	create date:2007/11/21 | first author:Wirtz PH
Associations of the cortisol awakening response (CAR) with cortical activation asymmetry during the course of an exam stress period.	/pubmed/18022766	Hewig J, Schlotz W, Gerhards F, Breitenstein C, Lürken A, Naumann E.	Psychoneuroendocrinology. 2008 Jan;33(1):83-91. Epub 2007 Nov 26.	Psychoneuroendocrinology. 2008	PubMed	citation	PMID:18022766	pubmed	18022766	create date:2007/11/21 | first author:Hewig J
The cortisol awakening response in relation to objective and subjective measures of waking in the morning.	/pubmed/17996380	Dockray S, Bhattacharyya MR, Molloy GJ, Steptoe A.	Psychoneuroendocrinology. 2008 Jan;33(1):77-82. Epub 2007 Nov 8.	Psychoneuroendocrinology. 2008	PubMed	citation	PMID:17996380	pubmed	17996380	create date:2007/11/13 | first author:Dockray S
Progressive dysregulation of autonomic and HPA axis functions in HIV-1 clade C infection in South India.	/pubmed/17993249	Chittiprol S, Kumar AM, Satishchandra P, Taranath Shetty K, Bhimasena Rao RS, Subbakrishna DK, Philip M, Satish KS, Ravi Kumar H, Kumar M.	Psychoneuroendocrinology. 2008 Jan;33(1):30-40. Epub 2007 Nov 13.	Psychoneuroendocrinology. 2008	PubMed	citation	PMID:17993249	pubmed	17993249	create date:2007/11/13 | first author:Chittiprol S
Association between genetic variants of IL-1beta, IL-6 and TNF-alpha cytokines and cognitive performance in the elderly general population of the MEMO-study.	/pubmed/17988804	Baune BT, Ponath G, Rothermundt M, Riess O, Funke H, Berger K.	Psychoneuroendocrinology. 2008 Jan;33(1):68-76. Epub 2007 Nov 7.	Psychoneuroendocrinology. 2008	PubMed	citation	PMID:17988804	pubmed	17988804	create date:2007/11/09 | first author:Baune BT
Gonadotropin hormone releasing hormone agonists alter prefrontal function during verbal encoding in young women.	/pubmed/17980497	Craig MC, Fletcher PC, Daly EM, Rymer J, Cutter WJ, Brammer M, Giampietro V, Wickham H, Maki PM, Murphy DG.	Psychoneuroendocrinology. 2007 Sep-Nov;32(8-10):1116-27. Epub 2007 Nov 5.	Psychoneuroendocrinology. 2007	PubMed	citation	PMID:17980497	pubmed	17980497	create date:2007/11/06 | first author:Craig MC
A dual role for interleukin-1 in hippocampal-dependent memory processes.	/pubmed/17976923	Goshen I, Kreisel T, Ounallah-Saad H, Renbaum P, Zalzstein Y, Ben-Hur T, Levy-Lahad E, Yirmiya R.	Psychoneuroendocrinology. 2007 Sep-Nov;32(8-10):1106-15. Epub 2007 Oct 31.	Psychoneuroendocrinology. 2007	PubMed	citation	PMID:17976923	pubmed	17976923	create date:2007/11/03 | first author:Goshen I
Antidepressant-like behavioral effects of impaired cannabinoid receptor type 1 signaling coincide with exaggerated corticosterone secretion in mice.	/pubmed/17976922	Steiner MA, Marsicano G, Nestler EJ, Holsboer F, Lutz B, Wotjak CT.	Psychoneuroendocrinology. 2008 Jan;33(1):54-67. Epub 2007 Oct 31.	Psychoneuroendocrinology. 2008	PubMed	citation	PMID:17976922	pubmed	17976922	create date:2007/11/03 | first author:Steiner MA
Multiple aspects of the stress response under social evaluative threat: an electrophysiological investigation.	/pubmed/17964737	Cavanagh JF, Allen JJ.	Psychoneuroendocrinology. 2008 Jan;33(1):41-53. Epub 2007 Oct 26.	Psychoneuroendocrinology. 2008	PubMed	citation	PMID:17964737	pubmed	17964737	create date:2007/10/30 | first author:Cavanagh JF
Subordinate social status modulates the vulnerability to the immunological effects of social stress.	/pubmed/17954013	Avitsur R, Kinsey SG, Bidor K, Bailey MT, Padgett DA, Sheridan JF.	Psychoneuroendocrinology. 2007 Sep-Nov;32(8-10):1097-105. Epub 2007 Oct 22.	Psychoneuroendocrinology. 2007	PubMed	citation	PMID:17954013	pubmed	17954013	create date:2007/10/24 | first author:Avitsur R
Abnormalities of the hypothalamus-pituitary-adrenal axis in patients with anorexia nervosa are not really reflected by free corticosteroid excretion.	/pubmed/17951013	Fenske M.	Psychoneuroendocrinology. 2007 Sep-Nov;32(8-10):1165; author reply 1166. Epub 2007 Oct 22. No abstract available.	Psychoneuroendocrinology. 2007	PubMed	citation	PMID:17951013	pubmed	17951013	create date:2007/10/24 | first author:Fenske M
Ghrelin enhances the nocturnal secretion of cortisol and growth hormone in young females without influencing sleep.	/pubmed/17945435	Kluge M, Schüssler P, Zuber V, Kleyer S, Yassouridis A, Dresler M, Uhr M, Steiger A.	Psychoneuroendocrinology. 2007 Sep-Nov;32(8-10):1079-85. Epub 2007 Oct 22.	Psychoneuroendocrinology. 2007	PubMed	citation	PMID:17945435	pubmed	17945435	create date:2007/10/20 | first author:Kluge M
The moderating impact of emotional intelligence on free cortisol responses to stress.	/pubmed/17935898	Mikolajczak M, Roy E, Luminet O, Fillée C, de Timary P.	Psychoneuroendocrinology. 2007 Sep-Nov;32(8-10):1000-12. Epub 2007 Nov 1.	Psychoneuroendocrinology. 2007	PubMed	citation	PMID:17935898	pubmed	17935898	create date:2007/10/16 | first author:Mikolajczak M
Stress-related peripheral neuroendocrine-immune interactions in women with ulcerative colitis.	/pubmed/17933470	Langhorst J, Cobelens PM, Kavelaars A, Heijnen CJ, Benson S, Rifaie N, Dobos GJ, Schedlowski M, Elsenbruch S.	Psychoneuroendocrinology. 2007 Sep-Nov;32(8-10):1086-96. Epub 2007 Oct 22.	Psychoneuroendocrinology. 2007	PubMed	citation	PMID:17933470	pubmed	17933470	create date:2007/10/16 | first author:Langhorst J
Neuroactive steroids modulate HPA axis activity and cerebral brain-derived neurotrophic factor (BDNF) protein levels in adult male rats.	/pubmed/17928160	Naert G, Maurice T, Tapia-Arancibia L, Givalois L.	Psychoneuroendocrinology. 2007 Sep-Nov;32(8-10):1062-78. Epub 2007 Oct 24.	Psychoneuroendocrinology. 2007	PubMed	citation	PMID:17928160	pubmed	17928160	create date:2007/10/12 | first author:Naert G
Education modulates cortisol reactivity to the Trier Social Stress Test in middle-aged adults.	/pubmed/17920776	Fiocco AJ, Joober R, Lupien SJ.	Psychoneuroendocrinology. 2007 Sep-Nov;32(8-10):1158-63. Epub 2007 Oct 24.	Psychoneuroendocrinology. 2007	PubMed	citation	PMID:17920776	pubmed	17920776	create date:2007/10/09 | first author:Fiocco AJ
Factors associated with resilience in healthy adults.	/pubmed/17913377	Simeon D, Yehuda R, Cunill R, Knutelska M, Putnam FW, Smith LM.	Psychoneuroendocrinology. 2007 Sep-Nov;32(8-10):1149-52. Epub 2007 Oct 29.	Psychoneuroendocrinology. 2007	PubMed	citation	PMID:17913377	pubmed	17913377	create date:2007/10/05 | first author:Simeon D
Exogenous testosterone attenuates the integrated central stress response in healthy young women.	/pubmed/17904297	Hermans EJ, Putman P, Baas JM, Gecks NM, Kenemans JL, van Honk J.	Psychoneuroendocrinology. 2007 Sep-Nov;32(8-10):1052-61. Epub 2007 Sep 27.	Psychoneuroendocrinology. 2007	PubMed	citation	PMID:17904297	pubmed	17904297	create date:2007/10/02 | first author:Hermans EJ
Cortisol and ACTH responses to psychosocial stress are modulated by corticosteroid binding globulin levels.	/pubmed/17904296	Kumsta R, Entringer S, Hellhammer DH, Wüst S.	Psychoneuroendocrinology. 2007 Sep-Nov;32(8-10):1153-7. Epub 2007 Sep 27.	Psychoneuroendocrinology. 2007	PubMed	citation	PMID:17904296	pubmed	17904296	create date:2007/10/02 | first author:Kumsta R
Predictors of cognitive impairment in type 1 diabetes.	/pubmed/17884300	Brismar T, Maurex L, Cooray G, Juntti-Berggren L, Lindström P, Ekberg K, Adner N, Andersson S.	Psychoneuroendocrinology. 2007 Sep-Nov;32(8-10):1041-51. Epub 2007 Sep 19.	Psychoneuroendocrinology. 2007	PubMed	citation	PMID:17884300	pubmed	17884300	create date:2007/09/22 | first author:Brismar T
Multidrug-resistance gene 1-type p-glycoprotein (MDR1 p-gp) inhibition by tariquidar impacts on neuroendocrine and behavioral processing of stress.	/pubmed/17881135	Thoeringer CK, Wultsch T, Shahbazian A, Painsipp E, Holzer P.	Psychoneuroendocrinology. 2007 Sep-Nov;32(8-10):1028-40. Epub 2007 Sep 19.	Psychoneuroendocrinology. 2007	PubMed	citation	PMID:17881135	pubmed	17881135	create date:2007/09/21 | first author:Thoeringer CK
The effect of depression, anxiety and early life trauma on the cortisol awakening response during pregnancy: preliminary results.	/pubmed/17855000	Shea AK, Streiner DL, Fleming A, Kamath MV, Broad K, Steiner M.	Psychoneuroendocrinology. 2007 Sep-Nov;32(8-10):1013-20. Epub 2007 Sep 12.	Psychoneuroendocrinology. 2007	PubMed	citation	PMID:17855000	pubmed	17855000	create date:2007/09/15 | first author:Shea AK
Systemic growth hormone-releasing hormone (GHRH) impairs sleep in healthy young women.	/pubmed/17850984	Mathias S, Held K, Ising M, Weikel JC, Yassouridis A, Steiger A.	Psychoneuroendocrinology. 2007 Sep-Nov;32(8-10):1021-7. Epub 2007 Sep 11.	Psychoneuroendocrinology. 2007	PubMed	citation	PMID:17850984	pubmed	17850984	create date:2007/09/14 | first author:Mathias S
A new device for collecting saliva for cortisol determination.	/pubmed/17850983	de Weerth C, Jansen J, Vos MH, Maitimu I, Lentjes EG.	Psychoneuroendocrinology. 2007 Sep-Nov;32(8-10):1144-8. Epub 2007 Sep 11.	Psychoneuroendocrinology. 2007	PubMed	citation	PMID:17850983	pubmed	17850983	create date:2007/09/14 | first author:de Weerth C
Association between thyroid hormone levels and monoaminergic neurotransmission during surgery.	/pubmed/17826921	Anckarsäter R, Zetterberg H, Blennow K, Anckarsäter H.	Psychoneuroendocrinology. 2007 Sep-Nov;32(8-10):1138-43. Epub 2007 Sep 10.	Psychoneuroendocrinology. 2007	PubMed	citation	PMID:17826921	pubmed	17826921	create date:2007/09/11 | first author:Anckarsäter R
Elevated morning serum interleukin (IL)-6 or evening salivary cortisol concentrations predict posttraumatic stress disorder in children and adolescents six months after a motor vehicle accident.	/pubmed/17825995	Pervanidou P, Kolaitis G, Charitaki S, Margeli A, Ferentinos S, Bakoula C, Lazaropoulou C, Papassotiriou I, Tsiantis J, Chrousos GP.	Psychoneuroendocrinology. 2007 Sep-Nov;32(8-10):991-9. Epub 2007 Sep 7.	Psychoneuroendocrinology. 2007	PubMed	citation	PMID:17825995	pubmed	17825995	create date:2007/09/11 | first author:Pervanidou P
Social isolation induces behavioral and neuroendocrine disturbances relevant to depression in female and male prairie voles.	/pubmed/17825994	Grippo AJ, Gerena D, Huang J, Kumar N, Shah M, Ughreja R, Carter CS.	Psychoneuroendocrinology. 2007 Sep-Nov;32(8-10):966-80. Epub 2007 Sep 7.	Psychoneuroendocrinology. 2007	PubMed	citation	PMID:17825994	pubmed	17825994	create date:2007/09/11 | first author:Grippo AJ
Hormone therapy effects on social behavior and activity levels of surgically postmenopausal cynomolgus monkeys.	/pubmed/17768011	Shively CA, Wood CE, Register TC, Willard SL, Lees CJ, Chen H, Sitruk-Ware RL, Tsong YY, Cline JM.	Psychoneuroendocrinology. 2007 Sep-Nov;32(8-10):981-90. Epub 2007 Sep 4.	Psychoneuroendocrinology. 2007	PubMed	citation	PMID:17768011	pubmed	17768011	create date:2007/09/05 | first author:Shively CA
Effects of an acute stressor on blood pressure and heart rate in rats pretreated with intracerebroventricular oxytocin injections.	/pubmed/17698297	Petersson M, Uvnäs-Moberg K.	Psychoneuroendocrinology. 2007 Sep-Nov;32(8-10):959-65. Epub 2007 Aug 14.	Psychoneuroendocrinology. 2007	PubMed	citation	PMID:17698297	pubmed	17698297	create date:2007/08/19 | first author:Petersson M
Cortisol secretory activity in older people in relation to positive and negative well-being.	/pubmed/17689873	Evans P, Forte D, Jacobs C, Fredhoi C, Aitchison E, Hucklebridge F, Clow A.	Psychoneuroendocrinology. 2007 Sep-Nov;32(8-10):922-30. Epub 2007 Aug 8.	Psychoneuroendocrinology. 2007	PubMed	citation	PMID:17689873	pubmed	17689873	create date:2007/08/11 | first author:Evans P
The impact of assessing simulated bad news consultations on medical students' stress response and communication performance.	/pubmed/17689196	van Dulmen S, Tromp F, Grosfeld F, ten Cate O, Bensing J.	Psychoneuroendocrinology. 2007 Sep-Nov;32(8-10):943-50. Epub 2007 Aug 6.	Psychoneuroendocrinology. 2007	PubMed	citation	PMID:17689196	pubmed	17689196	create date:2007/08/11 | first author:van Dulmen S
Cognitive impairment and increased brain neurosteroids in adult rats perinatally exposed to low millimolar blood alcohol concentrations.	/pubmed/17689019	Barbaccia ML, Scaccianoce S, Del Bianco P, Campolongo P, Trezza V, Tattoli M, Cuomo V, Steardo L.	Psychoneuroendocrinology. 2007 Sep-Nov;32(8-10):931-42. Epub 2007 Aug 3.	Psychoneuroendocrinology. 2007	PubMed	citation	PMID:17689019	pubmed	17689019	create date:2007/08/11 | first author:Barbaccia ML
Cortisol awakening response in abstinent alcohol-dependent patients as a marker of HPA-axis dysfunction.	/pubmed/17689018	Junghanns K, Horbach R, Ehrenthal D, Blank S, Backhaus J.	Psychoneuroendocrinology. 2007 Sep-Nov;32(8-10):1133-7. Epub 2007 Aug 3.	Psychoneuroendocrinology. 2007	PubMed	citation	PMID:17689018	pubmed	17689018	create date:2007/08/11 | first author:Junghanns K
No effects of repeated forced wakings during three consecutive nights on morning cortisol awakening responses (CAR): a preliminary study.	/pubmed/17681429	Dettenborn L, Rosenloecher F, Kirschbaum C.	Psychoneuroendocrinology. 2007 Sep-Nov;32(8-10):915-21. Epub 2007 Aug 6.	Psychoneuroendocrinology. 2007	PubMed	citation	PMID:17681429	pubmed	17681429	create date:2007/08/08 | first author:Dettenborn L
Relationship of early childhood illness with adult cortisol in the Barry Caerphilly Growth (BCG) cohort.	/pubmed/17669595	Vedhara K, Miles J, Crown A, McCarthy A, Shanks N, Davies D, Lightman S, Davey-Smith G, Ben-Shlomo Y.	Psychoneuroendocrinology. 2007 Sep-Nov;32(8-10):865-73. Epub 2007 Jul 31.	Psychoneuroendocrinology. 2007	PubMed	citation	PMID:17669595	pubmed	17669595	create date:2007/08/03 | first author:Vedhara K
Title	URL	Description	Details	ShortDetails	Resource	Type	Identifiers	Db	EntrezUID	Properties
Prenatal stress alters the negative correlation between neuronal activation in limbic regions and behavioral responses in rats exposed to high and low anxiogenic environments.	/pubmed/17666188	Mairesse J, Viltart O, Salomé N, Giuliani A, Catalani A, Casolini P, Morley-Fletcher S, Nicoletti F, Maccari S.	Psychoneuroendocrinology. 2007 Aug;32(7):765-76. Epub 2007 Jul 30.	Psychoneuroendocrinology. 2007	PubMed	citation	PMID:17666188	pubmed	17666188	create date:2007/08/02 | first author:Mairesse J
The acute effects of a mineralocorticoid receptor (MR) agonist on nocturnal hypothalamic-adrenal-pituitary (HPA) axis activity in healthy controls.	/pubmed/17666187	Buckley TM, Mullen BC, Schatzberg AF.	Psychoneuroendocrinology. 2007 Sep-Nov;32(8-10):859-64. Epub 2007 Jul 30.	Psychoneuroendocrinology. 2007	PubMed	citation	PMID:17666187	pubmed	17666187	create date:2007/08/02 | first author:Buckley TM
Total testosterone, androgen receptor polymorphism, and depressive symptoms in young black and white men: the CARDIA Male Hormone Study.	/pubmed/17659846	Colangelo LA, Sharp L, Kopp P, Scholtens D, Chiu BC, Liu K, Gapstur SM.	Psychoneuroendocrinology. 2007 Sep-Nov;32(8-10):951-8. Epub 2007 Jul 30.	Psychoneuroendocrinology. 2007	PubMed	citation	PMID:17659846	pubmed	17659846	create date:2007/07/31 | first author:Colangelo LA
Cognitive functioning in polycystic ovary syndrome.	/pubmed/17659845	Barnard L, Balen AH, Ferriday D, Tiplady B, Dye L.	Psychoneuroendocrinology. 2007 Sep-Nov;32(8-10):906-14. Epub 2007 Jul 30.	Psychoneuroendocrinology. 2007	PubMed	citation	PMID:17659845	pubmed	17659845	create date:2007/07/31 | first author:Barnard L
Genetic heterogeneity of Alzheimer's disease: complexity and advances.	/pubmed/17659844	Lambert JC, Amouyel P.	Psychoneuroendocrinology. 2007 Aug;32 Suppl 1:S62-70. Epub 2007 Jul 30. Review.	Psychoneuroendocrinology. 2007	PubMed	citation	PMID:17659844	pubmed	17659844	create date:2007/07/31 | first author:Lambert JC
Historical approach and evolution of the stress concept: a personal account.	/pubmed/17659843	Le Moal M.	Psychoneuroendocrinology. 2007 Aug;32 Suppl 1:S3-9. Epub 2007 Jul 30.	Psychoneuroendocrinology. 2007	PubMed	citation	PMID:17659843	pubmed	17659843	create date:2007/07/31 | first author:Le Moal M
Effects of acute ovarian hormone suppression on the human brain: an in vivo 1H MRS study.	/pubmed/17658694	Craig MC, Daly EM, O'Gorman R, Rymer J, Lythgoe D, Ng G, Simmons A, Maki PM, Murphy DG.	Psychoneuroendocrinology. 2007 Sep-Nov;32(8-10):1128-32. Epub 2007 Jul 20.	Psychoneuroendocrinology. 2007	PubMed	citation	PMID:17658694	pubmed	17658694	create date:2007/07/31 | first author:Craig MC
Effects of a therapeutic intervention for foster preschoolers on diurnal cortisol activity.	/pubmed/17656028	Fisher PA, Stoolmiller M, Gunnar MR, Burraston BO.	Psychoneuroendocrinology. 2007 Sep-Nov;32(8-10):892-905. Epub 2007 Jul 25.	Psychoneuroendocrinology. 2007	PubMed	citation	PMID:17656028	pubmed	17656028	create date:2007/07/28 | first author:Fisher PA
Sleep-stage-specific regulation of plasma catecholamine concentration.	/pubmed/17651907	Rasch B, Dodt C, Mölle M, Born J.	Psychoneuroendocrinology. 2007 Sep-Nov;32(8-10):884-91. Epub 2007 Jul 24.	Psychoneuroendocrinology. 2007	PubMed	citation	PMID:17651907	pubmed	17651907	create date:2007/07/27 | first author:Rasch B
Associations between sex steroid hormone levels and depressive symptoms in elderly men and women: results from the Health ABC study.	/pubmed/17651906	Morsink LF, Vogelzangs N, Nicklas BJ, Beekman AT, Satterfield S, Rubin SM, Yaffe K, Simonsick E, Newman AB, Kritchevsky SB, Penninx BW; Health ABC study.	Psychoneuroendocrinology. 2007 Sep-Nov;32(8-10):874-83. Epub 2007 Jul 24.	Psychoneuroendocrinology. 2007	PubMed	citation	PMID:17651906	pubmed	17651906	create date:2007/07/27 | first author:Morsink LF
Effects of prenatal restraint stress on the hypothalamus-pituitary-adrenal axis and related behavioural and neurobiological alterations.	/pubmed/17651905	Maccari S, Morley-Fletcher S.	Psychoneuroendocrinology. 2007 Aug;32 Suppl 1:S10-5. Epub 2007 Jul 24. Review.	Psychoneuroendocrinology. 2007	PubMed	citation	PMID:17651905	pubmed	17651905	create date:2007/07/27 | first author:Maccari S
Metabotropic glutamate receptors: beyond the regulation of synaptic transmission.	/pubmed/17651904	Nicoletti F, Battaglia G, Storto M, Ngomba RT, Iacovelli L, Arcella A, Gradini R, Sale P, Rampello L, De Vita T, Di Marco R, Melchiorri D, Bruno V.	Psychoneuroendocrinology. 2007 Aug;32 Suppl 1:S40-5. Epub 2007 Jul 24. Review.	Psychoneuroendocrinology. 2007	PubMed	citation	PMID:17651904	pubmed	17651904	create date:2007/07/27 | first author:Nicoletti F
Integrative approaches to neural plasticity. Introduction.	/pubmed/17651903	Maccari S, Morley-Fletcher S.	Psychoneuroendocrinology. 2007 Aug;32 Suppl 1:S1-2. Epub 2007 Jul 24. No abstract available.	Psychoneuroendocrinology. 2007	PubMed	citation	PMID:17651903	pubmed	17651903	create date:2007/07/27 | first author:Maccari S
HPA axis programming by maternal undernutrition in the male rat offspring.	/pubmed/17644270	Vieau D, Sebaai N, Léonhardt M, Dutriez-Casteloot I, Molendi-Coste O, Laborie C, Breton C, Deloof S, Lesage J.	Psychoneuroendocrinology. 2007 Aug;32 Suppl 1:S16-20. Epub 2007 Jul 17. Review.	Psychoneuroendocrinology. 2007	PubMed	citation	PMID:17644270	pubmed	17644270	create date:2007/07/24 | first author:Vieau D
Epigenetic mechanisms in stress-related memory formation.	/pubmed/17644269	Reul JM, Chandramohan Y.	Psychoneuroendocrinology. 2007 Aug;32 Suppl 1:S21-5. Epub 2007 Jul 17. Review.	Psychoneuroendocrinology. 2007	PubMed	citation	PMID:17644269	pubmed	17644269	create date:2007/07/24 | first author:Reul JM
Life-time socio-economic position and cortisol patterns in mid-life.	/pubmed/17644268	Li L, Power C, Kelly S, Kirschbaum C, Hertzman C.	Psychoneuroendocrinology. 2007 Aug;32(7):824-33. Epub 2007 Jul 17.	Psychoneuroendocrinology. 2007	PubMed	citation	PMID:17644268	pubmed	17644268	create date:2007/07/24 | first author:Li L
Early motherhood in rats is associated with a modification of hippocampal function.	/pubmed/17640823	Darnaudéry M, Perez-Martin M, Del Favero F, Gomez-Roldan C, Garcia-Segura LM, Maccari S.	Psychoneuroendocrinology. 2007 Aug;32(7):803-12. Epub 2007 Jul 19.	Psychoneuroendocrinology. 2007	PubMed	citation	PMID:17640823	pubmed	17640823	create date:2007/07/21 | first author:Darnaudéry M
Activity-dependent axonal and synaptic plasticity in the cerebellum.	/pubmed/17640822	Cesa R, Strata P.	Psychoneuroendocrinology. 2007 Aug;32 Suppl 1:S31-5. Epub 2007 Jul 20. Review.	Psychoneuroendocrinology. 2007	PubMed	citation	PMID:17640822	pubmed	17640822	create date:2007/07/21 | first author:Cesa R
Influences of hormone-based contraception on depressive symptoms in premenopausal women with major depression.	/pubmed/17629629	Young EA, Kornstein SG, Harvey AT, Wisniewski SR, Barkin J, Fava M, Trivedi MH, Rush AJ.	Psychoneuroendocrinology. 2007 Aug;32(7):843-53. Epub 2007 Jul 16.	Psychoneuroendocrinology. 2007	PubMed	citation	PMID:17629629	pubmed	17629629	create date:2007/07/17 | first author:Young EA
Neuronal-glial-endothelial interactions and cell plasticity in the postnatal hypothalamus: implications for the neuroendocrine control of reproduction.	/pubmed/17629628	Prevot V, Dehouck B, Poulain P, Beauvillain JC, Buée-Scherrer V, Bouret S.	Psychoneuroendocrinology. 2007 Aug;32 Suppl 1:S46-51. Epub 2007 Jul 16. Review.	Psychoneuroendocrinology. 2007	PubMed	citation	PMID:17629628	pubmed	17629628	create date:2007/07/17 | first author:Prevot V
Hippocampal neurogenesis during normal and pathological aging.	/pubmed/17629417	Verret L, Trouche S, Zerwas M, Rampon C.	Psychoneuroendocrinology. 2007 Aug;32 Suppl 1:S26-30. Epub 2007 Jul 12. Review.	Psychoneuroendocrinology. 2007	PubMed	citation	PMID:17629417	pubmed	17629417	create date:2007/07/17 | first author:Verret L
Acute administration of clozapine concurrently increases blood glucose and circulating plasma ghrelin levels in rats.	/pubmed/17629416	Murashita M, Kusumi I, Hosoda H, Kangawa K, Koyama T.	Psychoneuroendocrinology. 2007 Aug;32(7):777-84. Epub 2007 Jul 12.	Psychoneuroendocrinology. 2007	PubMed	citation	PMID:17629416	pubmed	17629416	create date:2007/07/17 | first author:Murashita M
Neurogliovascular unit after cerebral ischemia: is the vascular wall a pharmacological target.	/pubmed/17628344	Bastide M, Ouk T, Plaisier F, Pétrault O, Stolc S, Bordet R.	Psychoneuroendocrinology. 2007 Aug;32 Suppl 1:S36-9. Epub 2007 Jul 12. Review.	Psychoneuroendocrinology. 2007	PubMed	citation	PMID:17628344	pubmed	17628344	create date:2007/07/14 | first author:Bastide M
Hedgehog signaling pathway in neural development and disease.	/pubmed/17619088	Gulino A, Di Marcotullio L, Ferretti E, De Smaele E, Screpanti I.	Psychoneuroendocrinology. 2007 Aug;32 Suppl 1:S52-6. Epub 2007 Jul 9. Review.	Psychoneuroendocrinology. 2007	PubMed	citation	PMID:17619088	pubmed	17619088	create date:2007/07/10 | first author:Gulino A
Estradiol, insulin-like growth factor-I and brain aging.	/pubmed/17618061	Garcia-Segura LM, Diz-Chaves Y, Perez-Martin M, Darnaudéry M.	Psychoneuroendocrinology. 2007 Aug;32 Suppl 1:S57-61. Epub 2007 Jul 6. Review.	Psychoneuroendocrinology. 2007	PubMed	citation	PMID:17618061	pubmed	17618061	create date:2007/07/10 | first author:Garcia-Segura LM
The acceleration of amygdala kindling epileptogenesis by chronic low-dose corticosterone involves both mineralocorticoid and glucocorticoid receptors.	/pubmed/17614213	Kumar G, Couper A, O'Brien TJ, Salzberg MR, Jones NC, Rees SM, Morris MJ.	Psychoneuroendocrinology. 2007 Aug;32(7):834-42. Epub 2007 Jul 5.	Psychoneuroendocrinology. 2007	PubMed	citation	PMID:17614213	pubmed	17614213	create date:2007/07/07 | first author:Kumar G
Performance on a declarative memory task is better in high than low cortisol responders to psychosocial stress.	/pubmed/17606328	Nater UM, Moor C, Okere U, Stallkamp R, Martin M, Ehlert U, Kliegel M.	Psychoneuroendocrinology. 2007 Jul;32(6):758-63. Epub 2007 Jul 2.	Psychoneuroendocrinology. 2007	PubMed	citation	PMID:17606328	pubmed	17606328	create date:2007/07/04 | first author:Nater UM
Neonatal (+)-methamphetamine increases brain derived neurotrophic factor, but not nerve growth factor, during treatment and results in long-term spatial learning deficits.	/pubmed/17606327	Skelton MR, Williams MT, Schaefer TL, Vorhees CV.	Psychoneuroendocrinology. 2007 Jul;32(6):734-45. Epub 2007 Jul 2.	Psychoneuroendocrinology. 2007	PubMed	citation	PMID:17606327	pubmed	17606327	create date:2007/07/04 | first author:Skelton MR
Early life stress and novelty seeking behavior in adolescent monkeys.	/pubmed/17604913	Parker KJ, Rainwater KL, Buckmaster CL, Schatzberg AF, Lindley SE, Lyons DM.	Psychoneuroendocrinology. 2007 Aug;32(7):785-92. Epub 2007 Jul 2.	Psychoneuroendocrinology. 2007	PubMed	citation	PMID:17604913	pubmed	17604913	create date:2007/07/03 | first author:Parker KJ
A single administration of cortisol acutely reduces preconscious attention for fear in anxious young men.	/pubmed/17604912	Putman P, Hermans EJ, Koppeschaar H, van Schijndel A, van Honk J.	Psychoneuroendocrinology. 2007 Aug;32(7):793-802. Epub 2007 Jul 2.	Psychoneuroendocrinology. 2007	PubMed	citation	PMID:17604912	pubmed	17604912	create date:2007/07/03 | first author:Putman P
Stress and hypothalamic-pituitary-adrenal axis function in experimental autoimmune encephalomyelitis and multiple sclerosis - a review.	/pubmed/17602841	Heesen C, Gold SM, Huitinga I, Reul JM.	Psychoneuroendocrinology. 2007 Jul;32(6):604-18. Epub 2007 Jun 29. Review.	Psychoneuroendocrinology. 2007	PubMed	citation	PMID:17602841	pubmed	17602841	create date:2007/07/03 | first author:Heesen C
Cellular effects of swim stress in the dorsal raphe nucleus.	/pubmed/17602840	Kirby LG, Pan YZ, Freeman-Daniels E, Rani S, Nunan JD, Akanwa A, Beck SG.	Psychoneuroendocrinology. 2007 Jul;32(6):712-23. Epub 2007 Jun 28. Erratum in: Psychoneuroendocrinology. 2007 Sep-Nov;32(8-10):1167.	Psychoneuroendocrinology. 2007	PubMed	citation	PMID:17602840	pubmed	17602840	create date:2007/07/03 | first author:Kirby LG
Involvement of the hypothalamic-pituitary-adrenal axis in the antidepressant-like effects of mild hypoxic preconditioning in rats.	/pubmed/17601674	Rybnikova E, Mironova V, Pivina S, Tulkova E, Ordyan N, Nalivaeva N, Turner A, Samoilov M.	Psychoneuroendocrinology. 2007 Aug;32(7):813-23. Epub 2007 Jun 29.	Psychoneuroendocrinology. 2007	PubMed	citation	PMID:17601674	pubmed	17601674	create date:2007/07/03 | first author:Rybnikova E
Effect of repeated restraint stress on the levels of intestinal IgA in mice.	/pubmed/17590521	Jarillo-Luna A, Rivera-Aguilar V, Garfias HR, Lara-Padilla E, Kormanovsky A, Campos-Rodríguez R.	Psychoneuroendocrinology. 2007 Jul;32(6):681-92. Epub 2007 Jun 27.	Psychoneuroendocrinology. 2007	PubMed	citation	PMID:17590521	pubmed	17590521	create date:2007/06/26 | first author:Jarillo-Luna A
2006 Curt P. Richter award winner: Social influences on stress responses and health.	/pubmed/17590276	DeVries AC, Craft TK, Glasper ER, Neigh GN, Alexander JK.	Psychoneuroendocrinology. 2007 Jul;32(6):587-603. Epub 2007 Jun 21. Review.	Psychoneuroendocrinology. 2007	PubMed	citation	PMID:17590276	pubmed	17590276	create date:2007/06/26 | first author:DeVries AC
The temporal dynamics of intrahippocampal corticosterone in response to stress-related stimuli with different emotional and physical load: an in vivo microdialysis study in C57BL/6 and DBA/2 inbred mice.	/pubmed/17583438	Thoeringer CK, Sillaber I, Roedel A, Erhardt A, Mueller MB, Ohl F, Holsboer F, Keck ME.	Psychoneuroendocrinology. 2007 Jul;32(6):746-57. Epub 2007 Jun 20.	Psychoneuroendocrinology. 2007	PubMed	citation	PMID:17583438	pubmed	17583438	create date:2007/06/23 | first author:Thoeringer CK
Blood contamination in children's saliva: prevalence, stability, and impact on the measurement of salivary cortisol, testosterone, and dehydroepiandrosterone.	/pubmed/17582690	Granger DA, Cicchetti D, Rogosch FA, Hibel LC, Teisl M, Flores E.	Psychoneuroendocrinology. 2007 Jul;32(6):724-33. Epub 2007 Jun 20.	Psychoneuroendocrinology. 2007	PubMed	citation	PMID:17582690	pubmed	17582690	create date:2007/06/22 | first author:Granger DA
Insulin-cortisol interaction in depression and other neurological diseases: an alternative hypothesis.	/pubmed/17574343	Castillo-Quan JI, Herrera-González A, Pérez-Osorio JM.	Psychoneuroendocrinology. 2007 Aug;32(7):854-5; author reply 856. Epub 2007 Jun 18. No abstract available.	Psychoneuroendocrinology. 2007	PubMed	citation	PMID:17574343	pubmed	17574343	create date:2007/06/19 | first author:Castillo-Quan JI
Changes in cortisol and DHEA plasma levels after psychotherapy for PTSD.	/pubmed/17570603	Olff M, de Vries GJ, Güzelcan Y, Assies J, Gersons BP.	Psychoneuroendocrinology. 2007 Jul;32(6):619-26. Epub 2007 Jun 13.	Psychoneuroendocrinology. 2007	PubMed	citation	PMID:17570603	pubmed	17570603	create date:2007/06/16 | first author:Olff M
Corticosterone as a marker of susceptibility to oxidative/nitrosative cerebral damage after stress exposure in rats.	/pubmed/17561353	Pérez-Nievas BG, García-Bueno B, Caso JR, Menchén L, Leza JC.	Psychoneuroendocrinology. 2007 Jul;32(6):703-11. Epub 2007 Jun 11.	Psychoneuroendocrinology. 2007	PubMed	citation	PMID:17561353	pubmed	17561353	create date:2007/06/15 | first author:Pérez-Nievas BG
Attenuation of estrous cycle-dependent marble burying in female rats by acute treatment with progesterone and antidepressants.	/pubmed/17561352	Schneider T, Popik P.	Psychoneuroendocrinology. 2007 Jul;32(6):651-9. Epub 2007 Jun 11.	Psychoneuroendocrinology. 2007	PubMed	citation	PMID:17561352	pubmed	17561352	create date:2007/06/15 | first author:Schneider T
Saliva testosterone and heart rate variability in the professional symphony orchestra after public faintings" of an orchestra member."	/pubmed/17560732	Theorell T, Liljeholm-Johansson Y, Björk H, Ericson M.	Psychoneuroendocrinology. 2007 Jul;32(6):660-8. Epub 2007 Jun 8.	Psychoneuroendocrinology. 2007	PubMed	citation	PMID:17560732	pubmed	17560732	create date:2007/06/15 | first author:Theorell T
Trained men show lower cortisol, heart rate and psychological responses to psychosocial stress compared with untrained men.	/pubmed/17560731	Rimmele U, Zellweger BC, Marti B, Seiler R, Mohiyeddini C, Ehlert U, Heinrichs M.	Psychoneuroendocrinology. 2007 Jul;32(6):627-35. Epub 2007 Jun 8.	Psychoneuroendocrinology. 2007	PubMed	citation	PMID:17560731	pubmed	17560731	create date:2007/06/15 | first author:Rimmele U
Effects of combination treatment with mood stabilizers and mirtazapine on plasma concentrations of neuroactive steroids in depressed patients.	/pubmed/17560730	Schüle C, Baghai TC, di Michele F, Eser D, Pasini A, Schwarz M, Rupprecht R, Romeo E.	Psychoneuroendocrinology. 2007 Jul;32(6):669-80. Epub 2007 Jun 8.	Psychoneuroendocrinology. 2007	PubMed	citation	PMID:17560730	pubmed	17560730	create date:2007/06/15 | first author:Schüle C
The acute ghrelin response to a psychological stress challenge does not predict the post-stress urge to eat.	/pubmed/17560728	Rouach V, Bloch M, Rosenberg N, Gilad S, Limor R, Stern N, Greenman Y.	Psychoneuroendocrinology. 2007 Jul;32(6):693-702. Epub 2007 Jun 8.	Psychoneuroendocrinology. 2007	PubMed	citation	PMID:17560728	pubmed	17560728	create date:2007/06/15 | first author:Rouach V
Early maternal deprivation and neonatal single administration with a cannabinoid agonist induce long-term sex-dependent psychoimmunoendocrine effects in adolescent rats.	/pubmed/17553622	Llorente R, Arranz L, Marco EM, Moreno E, Puerto M, Guaza C, De la Fuente M, Viveros MP.	Psychoneuroendocrinology. 2007 Jul;32(6):636-50. Epub 2007 Jun 5.	Psychoneuroendocrinology. 2007	PubMed	citation	PMID:17553622	pubmed	17553622	create date:2007/06/08 | first author:Llorente R
Plasma corticosterone, dexamethasone (DEX) suppression and DEX/CRH tests in a rat model of genetic vulnerability to depression.	/pubmed/17512120	Steimer T, Python A, Schulz PE, Aubry JM.	Psychoneuroendocrinology. 2007 Jun;32(5):575-9.	Psychoneuroendocrinology. 2007	PubMed	citation	PMID:17512120	pubmed	17512120	create date:2007/05/22 | first author:Steimer T
Effects of different kinds of couple interaction on cortisol and heart rate responses to stress in women.	/pubmed/17499441	Ditzen B, Neumann ID, Bodenmann G, von Dawans B, Turner RA, Ehlert U, Heinrichs M.	Psychoneuroendocrinology. 2007 Jun;32(5):565-74. Epub 2007 May 11.	Psychoneuroendocrinology. 2007	PubMed	citation	PMID:17499441	pubmed	17499441	create date:2007/05/15 | first author:Ditzen B
Neuroendocrine and blood pressure responses to rectal distensions in individuals with high and low visceral pain sensitivity.	/pubmed/17482372	Elsenbruch S, Haag S, Lucas A, Riemenschneider N, Pietsch A, Gerken G, Heijnen CJ, Schedlowski M, Holtmann G.	Psychoneuroendocrinology. 2007 Jun;32(5):580-5. Epub 2007 May 4.	Psychoneuroendocrinology. 2007	PubMed	citation	PMID:17482372	pubmed	17482372	create date:2007/05/08 | first author:Elsenbruch S
Lipopolysaccharide induces delayed FosB/DeltaFosB immunostaining within the mouse extended amygdala, hippocampus and hypothalamus, that parallel the expression of depressive-like behavior.	/pubmed/17482371	Frenois F, Moreau M, O'Connor J, Lawson M, Micon C, Lestage J, Kelley KW, Dantzer R, Castanon N.	Psychoneuroendocrinology. 2007 Jun;32(5):516-31. Epub 2007 May 4.	Psychoneuroendocrinology. 2007	PubMed	citation	PMID:17482371	pubmed	17482371	create date:2007/05/08 | first author:Frenois F
Title	URL	Description	Details	ShortDetails	Resource	Type	Identifiers	Db	EntrezUID	Properties
Effects of an antiandrogenic oral contraceptive on appetite and eating behavior in bulimic women.	/pubmed/17475412	Naessén S, Carlström K, Byström B, Pierre Y, Hirschberg AL.	Psychoneuroendocrinology. 2007 Jun;32(5):548-54. Epub 2007 May 2.	Psychoneuroendocrinology. 2007	PubMed	citation	PMID:17475412	pubmed	17475412	create date:2007/05/04 | first author:Naessén S
Effects of allopregnanolone on sedation in men, and in women on oral contraceptives.	/pubmed/17470385	van Broekhoven F, Bäckström T, van Luijtelaar G, Buitelaar JK, Smits P, Verkes RJ.	Psychoneuroendocrinology. 2007 Jun;32(5):555-64. Epub 2007 Apr 30.	Psychoneuroendocrinology. 2007	PubMed	citation	PMID:17470385	pubmed	17470385	create date:2007/05/02 | first author:van Broekhoven F
Neuropeptide Y facilitates activity-based-anorexia.	/pubmed/17467917	Nergårdh R, Ammar A, Brodin U, Bergström J, Scheurink A, Södersten P.	Psychoneuroendocrinology. 2007 Jun;32(5):493-502. Epub 2007 Apr 30.	Psychoneuroendocrinology. 2007	PubMed	citation	PMID:17467917	pubmed	17467917	create date:2007/05/01 | first author:Nergårdh R
Anti-inflammatory agents attenuate the passive responses of guinea pig pups: evidence for stress-induced sickness behavior during maternal separation.	/pubmed/17462831	Hennessy MB, Schiml-Webb PA, Miller EE, Maken DS, Bullinger KL, Deak T.	Psychoneuroendocrinology. 2007 Jun;32(5):508-15. Epub 2007 Apr 25.	Psychoneuroendocrinology. 2007	PubMed	citation	PMID:17462831	pubmed	17462831	create date:2007/04/28 | first author:Hennessy MB
Physical activity and cortisol in anorexia nervosa.	/pubmed/17462830	Klein DA, Mayer LE, Schebendach JE, Walsh BT.	Psychoneuroendocrinology. 2007 Jun;32(5):539-47. Epub 2007 Apr 25.	Psychoneuroendocrinology. 2007	PubMed	citation	PMID:17462830	pubmed	17462830	create date:2007/04/28 | first author:Klein DA
Sex differences in ACTH pulsatility following metyrapone blockade in patients with major depression.	/pubmed/17462829	Young EA, Ribeiro SC, Ye W.	Psychoneuroendocrinology. 2007 Jun;32(5):503-7. Epub 2007 Apr 25.	Psychoneuroendocrinology. 2007	PubMed	citation	PMID:17462829	pubmed	17462829	create date:2007/04/28 | first author:Young EA
Is stress a trigger factor for migraine?	/pubmed/17459597	Schoonman GG, Evers DJ, Ballieux BE, de Geus EJ, de Kloet ER, Terwindt GM, van Dijk JG, Ferrari MD.	Psychoneuroendocrinology. 2007 Jun;32(5):532-8. Epub 2007 Apr 24.	Psychoneuroendocrinology. 2007	PubMed	citation	PMID:17459597	pubmed	17459597	create date:2007/04/27 | first author:Schoonman GG
Induction of DNA damage, alteration of DNA repair and transcriptional activation by stress hormones.	/pubmed/17459596	Flint MS, Baum A, Chambers WH, Jenkins FJ.	Psychoneuroendocrinology. 2007 Jun;32(5):470-9. Epub 2007 Apr 24.	Psychoneuroendocrinology. 2007	PubMed	citation	PMID:17459596	pubmed	17459596	create date:2007/04/27 | first author:Flint MS
Neuroprotective effects of estradiol in hippocampal neurons and glia of middle age mice.	/pubmed/17459595	Saravia F, Beauquis J, Pietranera L, De Nicola AF.	Psychoneuroendocrinology. 2007 Jun;32(5):480-92. Epub 2007 Apr 24.	Psychoneuroendocrinology. 2007	PubMed	citation	PMID:17459595	pubmed	17459595	create date:2007/04/27 | first author:Saravia F
Persistent neuroendocrine and behavioral effects of a novel, etiologically relevant mouse paradigm for chronic social stress during adolescence.	/pubmed/17449187	Schmidt MV, Sterlemann V, Ganea K, Liebl C, Alam S, Harbich D, Greetfeld M, Uhr M, Holsboer F, Müller MB.	Psychoneuroendocrinology. 2007 Jun;32(5):417-29. Epub 2007 Apr 20.	Psychoneuroendocrinology. 2007	PubMed	citation	PMID:17449187	pubmed	17449187	create date:2007/04/24 | first author:Schmidt MV
Lithium, arginine vasopressin and the dex/CRH test in mood disordered patients.	/pubmed/17442500	Watson S, Gallagher P, Smith MS, Young AH, Ferrier IN.	Psychoneuroendocrinology. 2007 Jun;32(5):464-9. Epub 2007 Apr 17.	Psychoneuroendocrinology. 2007	PubMed	citation	PMID:17442500	pubmed	17442500	create date:2007/04/20 | first author:Watson S
Opposite effects of maternal separation on intermale and maternal aggression in C57BL/6 mice: link to hypothalamic vasopressin and oxytocin immunoreactivity.	/pubmed/17433558	Veenema AH, Bredewold R, Neumann ID.	Psychoneuroendocrinology. 2007 Jun;32(5):437-50. Epub 2007 Apr 11.	Psychoneuroendocrinology. 2007	PubMed	citation	PMID:17433558	pubmed	17433558	create date:2007/04/17 | first author:Veenema AH
Evidence for altered hypothalamus-pituitary-adrenal axis functioning in systemic hypertension: blunted cortisol response to awakening and lower negative feedback sensitivity.	/pubmed/17433557	Wirtz PH, von Känel R, Emini L, Ruedisueli K, Groessbauer S, Maercker A, Ehlert U.	Psychoneuroendocrinology. 2007 Jun;32(5):430-6. Epub 2007 Apr 11.	Psychoneuroendocrinology. 2007	PubMed	citation	PMID:17433557	pubmed	17433557	create date:2007/04/17 | first author:Wirtz PH
Acute psychosocial challenge and cardiac autonomic response in women: the role of estrogens, corticosteroids, and behavioral coping styles.	/pubmed/17425957	Pico-Alfonso MA, Mastorci F, Ceresini G, Ceda GP, Manghi M, Pino O, Troisi A, Sgoifo A.	Psychoneuroendocrinology. 2007 Jun;32(5):451-63. Epub 2007 Apr 10.	Psychoneuroendocrinology. 2007	PubMed	citation	PMID:17425957	pubmed	17425957	create date:2007/04/12 | first author:Pico-Alfonso MA
Determinants of the diurnal course of salivary alpha-amylase.	/pubmed/17418498	Nater UM, Rohleder N, Schlotz W, Ehlert U, Kirschbaum C.	Psychoneuroendocrinology. 2007 May;32(4):392-401. Epub 2007 Apr 5.	Psychoneuroendocrinology. 2007	PubMed	citation	PMID:17418498	pubmed	17418498	create date:2007/04/10 | first author:Nater UM
Is the cortisol awakening rise a response to awakening?	/pubmed/17408865	Wilhelm I, Born J, Kudielka BM, Schlotz W, Wüst S.	Psychoneuroendocrinology. 2007 May;32(4):358-66. Epub 2007 Apr 6.	Psychoneuroendocrinology. 2007	PubMed	citation	PMID:17408865	pubmed	17408865	create date:2007/04/06 | first author:Wilhelm I
Second to fourth digit length ratio (2D:4D) and adult sex hormone levels: new data and a meta-analytic review.	/pubmed/17400395	Hönekopp J, Bartholdt L, Beier L, Liebert A.	Psychoneuroendocrinology. 2007 May;32(4):313-21. Epub 2007 Apr 2.	Psychoneuroendocrinology. 2007	PubMed	citation	PMID:17400395	pubmed	17400395	create date:2007/04/03 | first author:Hönekopp J
Olanzapine-induced weight gain in anorexia nervosa: involvement of leptin and ghrelin secretion?	/pubmed/17395395	Brambilla F, Monteleone P, Maj M.	Psychoneuroendocrinology. 2007 May;32(4):402-6. Epub 2007 Mar 28.	Psychoneuroendocrinology. 2007	PubMed	citation	PMID:17395395	pubmed	17395395	create date:2007/03/31 | first author:Brambilla F
Association between serum testosterone levels and the severity of negative symptoms in male patients with chronic schizophrenia.	/pubmed/17395394	Ko YH, Jung SW, Joe SH, Lee CH, Jung HG, Jung IK, Kim SH, Lee MS.	Psychoneuroendocrinology. 2007 May;32(4):385-91. Epub 2007 Mar 28.	Psychoneuroendocrinology. 2007	PubMed	citation	PMID:17395394	pubmed	17395394	create date:2007/03/31 | first author:Ko YH
Examination stress results in altered cardiovascular responses to acute challenge and lower cortisol.	/pubmed/17395393	Loft P, Thomas MG, Petrie KJ, Booth RJ, Miles J, Vedhara K.	Psychoneuroendocrinology. 2007 May;32(4):367-75. Epub 2007 Mar 28.	Psychoneuroendocrinology. 2007	PubMed	citation	PMID:17395393	pubmed	17395393	create date:2007/03/31 | first author:Loft P
Estrogen recruits the endocannabinoid system to modulate emotionality.	/pubmed/17391861	Hill MN, Karacabeyli ES, Gorzalka BB.	Psychoneuroendocrinology. 2007 May;32(4):350-7. Epub 2007 Mar 27.	Psychoneuroendocrinology. 2007	PubMed	citation	PMID:17391861	pubmed	17391861	create date:2007/03/30 | first author:Hill MN
Stress-induced glucocorticoids suppress the antisense molecular regulation of FGF-2 expression.	/pubmed/17383826	Frank MG, Der-Avakian A, Bland ST, Watkins LR, Maier SF.	Psychoneuroendocrinology. 2007 May;32(4):376-84. Epub 2007 Mar 26.	Psychoneuroendocrinology. 2007	PubMed	citation	PMID:17383826	pubmed	17383826	create date:2007/03/27 | first author:Frank MG
Plasma oxytocin levels and anxiety in patients with major depression.	/pubmed/17383107	Scantamburlo G, Hansenne M, Fuchs S, Pitchot W, Maréchal P, Pequeux C, Ansseau M, Legros JJ.	Psychoneuroendocrinology. 2007 May;32(4):407-10. Epub 2007 Mar 23.	Psychoneuroendocrinology. 2007	PubMed	citation	PMID:17383107	pubmed	17383107	create date:2007/03/27 | first author:Scantamburlo G
Behavioral and physiological effects of an infant-neglect manipulation in a bi-parental, twinning primate: impact is dependent on familial factors.	/pubmed/17363175	Dettling AC, Schnell CR, Maier C, Feldon J, Pryce CR.	Psychoneuroendocrinology. 2007 May;32(4):331-49. Epub 2007 Mar 23.	Psychoneuroendocrinology. 2007	PubMed	citation	PMID:17363175	pubmed	17363175	create date:2007/03/17 | first author:Dettling AC
Coffee, stress and cortisol in nursing staff.	/pubmed/17350175	Harris A, Ursin H, Murison R, Eriksen HR.	Psychoneuroendocrinology. 2007 May;32(4):322-30. Epub 2007 Mar 12.	Psychoneuroendocrinology. 2007	PubMed	citation	PMID:17350175	pubmed	17350175	create date:2007/03/14 | first author:Harris A
Response of the HPA-axis to alcohol and stress as a function of alcohol dependence and family history of alcoholism.	/pubmed/17349749	Dai X, Thavundayil J, Santella S, Gianoulakis C.	Psychoneuroendocrinology. 2007 Apr;32(3):293-305. Epub 2007 Mar 8.	Psychoneuroendocrinology. 2007	PubMed	citation	PMID:17349749	pubmed	17349749	create date:2007/03/14 | first author:Dai X
Antenatal thyroid correlates of postpartum depression.	/pubmed/17346901	Pedersen CA, Johnson JL, Silva S, Bunevicius R, Meltzer-Brody S, Hamer RM, Leserman J.	Psychoneuroendocrinology. 2007 Apr;32(3):235-45. Epub 2007 Mar 7.	Psychoneuroendocrinology. 2007	PubMed	citation	PMID:17346901	pubmed	17346901	create date:2007/03/10 | first author:Pedersen CA
Prenatal stress increases HPA axis activity and impairs maternal care in lactating female offspring: implications for postpartum mood disorder.	/pubmed/17337328	Bosch OJ, Müsch W, Bredewold R, Slattery DA, Neumann ID.	Psychoneuroendocrinology. 2007 Apr;32(3):267-78. Epub 2007 Mar 2.	Psychoneuroendocrinology. 2007	PubMed	citation	PMID:17337328	pubmed	17337328	create date:2007/03/06 | first author:Bosch OJ
Effects of citalopram treatment on hypothermic and hormonal responses to the 5-HT1A receptor agonist buspirone in patients with major depression and therapeutic response.	/pubmed/17337123	Navinés R, Martín-Santos R, Gómez-Gil E, Martínez de Osaba MJ, Imaz ML, Gastó C.	Psychoneuroendocrinology. 2007 May;32(4):411-6. Epub 2007 Mar 6.	Psychoneuroendocrinology. 2007	PubMed	citation	PMID:17337123	pubmed	17337123	create date:2007/03/06 | first author:Navinés R
Hypothalamic-pituitary-end organ function in women with bipolar depression.	/pubmed/17317022	Rasgon NL, Kenna HA, Wong ML, Whybrow PC, Bauer M.	Psychoneuroendocrinology. 2007 Apr;32(3):279-86. Epub 2007 Feb 20.	Psychoneuroendocrinology. 2007	PubMed	citation	PMID:17317022	pubmed	17317022	create date:2007/02/24 | first author:Rasgon NL
Ghrelin administered in the early morning increases secretion of cortisol and growth hormone without affecting sleep.	/pubmed/17317021	Kluge M, Schüssler P, Zuber V, Yassouridis A, Steiger A.	Psychoneuroendocrinology. 2007 Apr;32(3):287-92. Epub 2007 Feb 20.	Psychoneuroendocrinology. 2007	PubMed	citation	PMID:17317021	pubmed	17317021	create date:2007/02/24 | first author:Kluge M
Does oral contraceptive-induced reduction in free testosterone adversely affect the sexuality or mood of women?	/pubmed/17314012	Graham CA, Bancroft J, Doll HA, Greco T, Tanner A.	Psychoneuroendocrinology. 2007 Apr;32(3):246-55. Epub 2007 Feb 20.	Psychoneuroendocrinology. 2007	PubMed	citation	PMID:17314012	pubmed	17314012	create date:2007/02/23 | first author:Graham CA
Cognitive impairment associated to HPA axis hyperactivity after maternal separation in rats.	/pubmed/17307298	Aisa B, Tordera R, Lasheras B, Del Río J, Ramírez MJ.	Psychoneuroendocrinology. 2007 Apr;32(3):256-66. Epub 2007 Feb 20.	Psychoneuroendocrinology. 2007	PubMed	citation	PMID:17307298	pubmed	17307298	create date:2007/02/20 | first author:Aisa B
Enhanced cortisol suppression in response to dexamethasone administration in traumatized veterans with and without posttraumatic stress disorder.	/pubmed/17296270	de Kloet CS, Vermetten E, Heijnen CJ, Geuze E, Lentjes EG, Westenberg HG.	Psychoneuroendocrinology. 2007 Apr;32(3):215-26. Epub 2007 Feb 12.	Psychoneuroendocrinology. 2007	PubMed	citation	PMID:17296270	pubmed	17296270	create date:2007/02/14 | first author:de Kloet CS
Decreased cortisol response to awakening is associated with cognitive vulnerability to depression in a nonclinical sample of young adults.	/pubmed/17291694	Kuehner C, Holzhauer S, Huffziger S.	Psychoneuroendocrinology. 2007 Feb;32(2):199-209. Epub 2007 Feb 8.	Psychoneuroendocrinology. 2007	PubMed	citation	PMID:17291694	pubmed	17291694	create date:2007/02/13 | first author:Kuehner C
Gender differences in the association between psychopathic personality traits and cortisol response to induced stress.	/pubmed/17289279	O'Leary MM, Loney BR, Eckel LA.	Psychoneuroendocrinology. 2007 Feb;32(2):183-91. Epub 2007 Feb 7.	Psychoneuroendocrinology. 2007	PubMed	citation	PMID:17289279	pubmed	17289279	create date:2007/02/10 | first author:O'Leary MM
Cortisol and severe fatigue: a longitudinal study in adolescent girls.	/pubmed/17287088	Ter Wolbeek M, van Doornen LJ, Coffeng LE, Kavelaars A, Heijnen CJ.	Psychoneuroendocrinology. 2007 Feb;32(2):171-82. Epub 2007 Feb 6.	Psychoneuroendocrinology. 2007	PubMed	citation	PMID:17287088	pubmed	17287088	create date:2007/02/09 | first author:Ter Wolbeek M
Enhanced feedback sensitivity to prednisolone in chronic fatigue syndrome.	/pubmed/17276605	Jerjes WK, Taylor NF, Wood PJ, Cleare AJ.	Psychoneuroendocrinology. 2007 Feb;32(2):192-8. Epub 2007 Feb 5.	Psychoneuroendocrinology. 2007	PubMed	citation	PMID:17276605	pubmed	17276605	create date:2007/02/06 | first author:Jerjes WK
Vitamin D deficiency during various stages of pregnancy in the rat; its impact on development and behaviour in adult offspring.	/pubmed/17276604	O'Loan J, Eyles DW, Kesby J, Ko P, McGrath JJ, Burne TH.	Psychoneuroendocrinology. 2007 Apr;32(3):227-34. Epub 2007 Feb 5.	Psychoneuroendocrinology. 2007	PubMed	citation	PMID:17276604	pubmed	17276604	create date:2007/02/06 | first author:O'Loan J
The effect glucocorticoids on aggressiveness in established colonies of rats.	/pubmed/17275197	Mikics E, Barsy B, Haller J.	Psychoneuroendocrinology. 2007 Feb;32(2):160-70. Epub 2007 Jan 31.	Psychoneuroendocrinology. 2007	PubMed	citation	PMID:17275197	pubmed	17275197	create date:2007/02/06 | first author:Mikics E
Long-term stability of maternal prenatal steroid hormones from the National Collaborative Perinatal Project: still valid after all these years.	/pubmed/17270355	Stroud LR, Solomon C, Shenassa E, Papandonatos G, Niaura R, Lipsitt LP, Lewinn K, Buka SL.	Psychoneuroendocrinology. 2007 Feb;32(2):140-50. Epub 2007 Jan 31.	Psychoneuroendocrinology. 2007	PubMed	citation	PMID:17270355	pubmed	17270355	create date:2007/02/03 | first author:Stroud LR
Prenatal stress has pro-inflammatory consequences on the immune system in adult rats.	/pubmed/17240075	Vanbesien-Mailliot CC, Wolowczuk I, Mairesse J, Viltart O, Delacre M, Khalife J, Chartier-Harlin MC, Maccari S.	Psychoneuroendocrinology. 2007 Feb;32(2):114-24. Epub 2007 Jan 19.	Psychoneuroendocrinology. 2007	PubMed	citation	PMID:17240075	pubmed	17240075	create date:2007/01/24 | first author:Vanbesien-Mailliot CC
Hypercortisolemic depression is associated with the metabolic syndrome in late-life.	/pubmed/17224244	Vogelzangs N, Suthers K, Ferrucci L, Simonsick EM, Ble A, Schrager M, Bandinelli S, Lauretani F, Giannelli SV, Penninx BW.	Psychoneuroendocrinology. 2007 Feb;32(2):151-9. Epub 2007 Jan 16.	Psychoneuroendocrinology. 2007	PubMed	citation	PMID:17224244	pubmed	17224244	create date:2007/01/17 | first author:Vogelzangs N
Analysis of clinical symptomatology, extrapyramidal symptoms and neurocognitive dysfunction following dehydroepiandrosterone (DHEA) administration in olanzapine treated schizophrenia patients: a randomized, double-blind placebo controlled trial.	/pubmed/17208382	Strous RD, Stryjer R, Maayan R, Gal G, Viglin D, Katz E, Eisner D, Weizman A.	Psychoneuroendocrinology. 2007 Feb;32(2):96-105. Epub 2007 Jan 8.	Psychoneuroendocrinology. 2007	PubMed	citation	PMID:17208382	pubmed	17208382	create date:2007/01/09 | first author:Strous RD
Immune, health and endocrine characteristics of depressed postpartum mothers.	/pubmed/17207585	Groer MW, Morgan K.	Psychoneuroendocrinology. 2007 Feb;32(2):133-9. Epub 2007 Jan 3.	Psychoneuroendocrinology. 2007	PubMed	citation	PMID:17207585	pubmed	17207585	create date:2007/01/09 | first author:Groer MW
Cortisol hypersecretion in unipolar major depression with melancholic and psychotic features: dopaminergic, noradrenergic and thyroid correlates.	/pubmed/17198745	Sahoo M, Subho C.	Psychoneuroendocrinology. 2007 Feb;32(2):210; author reply 211-2. Epub 2007 Jan 2. No abstract available.	Psychoneuroendocrinology. 2007	PubMed	citation	PMID:17198745	pubmed	17198745	create date:2007/01/03 | first author:Sahoo M
Daily hassles and eating behaviour: the role of cortisol reactivity status.	/pubmed/17198744	Newman E, O'Connor DB, Conner M.	Psychoneuroendocrinology. 2007 Feb;32(2):125-32. Epub 2007 Jan 2.	Psychoneuroendocrinology. 2007	PubMed	citation	PMID:17198744	pubmed	17198744	create date:2007/01/03 | first author:Newman E
Family trios analysis of common polymorphisms in the obestatin/ghrelin, BDNF and AGRP genes in patients with Anorexia nervosa: association with subtype, body-mass index, severity and age of onset.	/pubmed/17197106	Dardennes RM, Zizzari P, Tolle V, Foulon C, Kipman A, Romo L, Iancu-Gontard D, Boni C, Sinet PM, Thérèse Bluet M, Estour B, Mouren MC, Guelfi JD, Rouillon F, Gorwood P, Epelbaum J.	Psychoneuroendocrinology. 2007 Feb;32(2):106-13. Epub 2007 Jan 2.	Psychoneuroendocrinology. 2007	PubMed	citation	PMID:17197106	pubmed	17197106	create date:2007/01/02 | first author:Dardennes RM
Neuroendocrine and cardiovascular correlates of positive affect measured by ecological momentary assessment and by questionnaire.	/pubmed/17157442	Steptoe A, Gibson EL, Hamer M, Wardle J.	Psychoneuroendocrinology. 2007 Jan;32(1):56-64. Epub 2006 Dec 8.	Psychoneuroendocrinology. 2007	PubMed	citation	PMID:17157442	pubmed	17157442	create date:2006/12/13 | first author:Steptoe A
Assessment of the validity of the dexamethasone/corticotropin-releasing hormone test. Comment on: Watson, S., Gallagher, P., Smith, M.S., Ferrier, I.N., Young, A.H., 2006. The dex/CRH test--is it better than the DST? Psychoneuroendocrinology 31, 889-894.	/pubmed/17156938	Van Den Eede F, Claes SJ.	Psychoneuroendocrinology. 2007 Jan;32(1):91; author reply 92-4. Epub 2006 Dec 6. No abstract available.	Psychoneuroendocrinology. 2007	PubMed	citation	PMID:17156938	pubmed	17156938	create date:2006/12/13 | first author:Van Den Eede F
Title	URL	Description	Details	ShortDetails	Resource	Type	Identifiers	Db	EntrezUID	Properties
Characterization of verbal and spatial memory changes from moderate to supraphysiological increases in serum testosterone in healthy older men.	/pubmed/17145137	Cherrier MM, Matsumoto AM, Amory JK, Johnson M, Craft S, Peskind ER, Raskind MA.	Psychoneuroendocrinology. 2007 Jan;32(1):72-9. Epub 2006 Dec 4.	Psychoneuroendocrinology. 2007	PubMed	citation	PMID:17145137	pubmed	17145137	create date:2006/12/06 | first author:Cherrier MM
Several daily measurements are necessary to reliably assess the cortisol rise after awakening: state- and trait components.	/pubmed/17127010	Hellhammer J, Fries E, Schweisthal OW, Schlotz W, Stone AA, Hagemann D.	Psychoneuroendocrinology. 2007 Jan;32(1):80-6. Epub 2006 Nov 28.	Psychoneuroendocrinology. 2007	PubMed	citation	PMID:17127010	pubmed	17127010	create date:2006/11/28 | first author:Hellhammer J
Adrenal androgen and gonadal hormone levels in adolescent girls with conduct disorder.	/pubmed/17126492	Pajer K, Tabbah R, Gardner W, Rubin RT, Czambel RK, Wang Y.	Psychoneuroendocrinology. 2006 Nov;31(10):1245-56.	Psychoneuroendocrinology. 2006	PubMed	citation	PMID:17126492	pubmed	17126492	create date:2006/11/28 | first author:Pajer K
S-Citalopram in neuroendocrine challenge-tests: serotonergic responsivity in healthy male and female human participants.	/pubmed/17123742	Kuepper Y, Bausch S, Iffland J, Reuter M, Hennig J.	Psychoneuroendocrinology. 2006 Nov;31(10):1200-7. Epub 2006 Nov 22.	Psychoneuroendocrinology. 2006	PubMed	citation	PMID:17123742	pubmed	17123742	create date:2006/11/25 | first author:Kuepper Y
Stress in pregnancy and infant HPA axis function: conceptual and methodological issues relating to the use of salivary cortisol as an outcome measure.	/pubmed/17123741	Egliston KA, McMahon C, Austin MP.	Psychoneuroendocrinology. 2007 Jan;32(1):1-13. Epub 2006 Nov 22. Review.	Psychoneuroendocrinology. 2007	PubMed	citation	PMID:17123741	pubmed	17123741	create date:2006/11/25 | first author:Egliston KA
Repeated long separations from pups produce depression-like behavior in rat mothers.	/pubmed/17118566	Boccia ML, Razzoli M, Vadlamudi SP, Trumbull W, Caleffie C, Pedersen CA.	Psychoneuroendocrinology. 2007 Jan;32(1):65-71. Epub 2006 Nov 22.	Psychoneuroendocrinology. 2007	PubMed	citation	PMID:17118566	pubmed	17118566	create date:2006/11/23 | first author:Boccia ML
Predator threat induces behavioral inhibition, pituitary-adrenal activation and changes in amygdala CRF-binding protein gene expression.	/pubmed/17116372	Roseboom PH, Nanda SA, Bakshi VP, Trentani A, Newman SM, Kalin NH.	Psychoneuroendocrinology. 2007 Jan;32(1):44-55. Epub 2006 Nov 20.	Psychoneuroendocrinology. 2007	PubMed	citation	PMID:17116372	pubmed	17116372	create date:2006/11/23 | first author:Roseboom PH
Stress-resistant mice overexpressing glucocorticoid receptors display enhanced BDNF in the amygdala and hippocampus with unchanged NGF and serotonergic function.	/pubmed/17098367	Schulte-Herbrüggen O, Chourbaji S, Ridder S, Brandwein C, Gass P, Hörtnagl H, Hellweg R.	Psychoneuroendocrinology. 2006 Nov;31(10):1266-77. Epub 2006 Nov 13.	Psychoneuroendocrinology. 2006	PubMed	citation	PMID:17098367	pubmed	17098367	create date:2006/11/14 | first author:Schulte-Herbrüggen O
Affective symptoms and cognitive functions in the acute phase of Graves' thyrotoxicosis.	/pubmed/17097812	Vogel A, Elberling TV, Hørding M, Dock J, Rasmussen AK, Feldt-Rasmussen U, Perrild H, Waldemar G.	Psychoneuroendocrinology. 2007 Jan;32(1):36-43. Epub 2006 Nov 13.	Psychoneuroendocrinology. 2007	PubMed	citation	PMID:17097812	pubmed	17097812	create date:2006/11/14 | first author:Vogel A
Attenuation of the hypothalamic-pituitary-adrenal axis responsivity to the Trier Social Stress Test by the benzodiazepine alprazolam.	/pubmed/17097811	Fries E, Hellhammer DH, Hellhammer J.	Psychoneuroendocrinology. 2006 Nov;31(10):1278-88. Epub 2006 Nov 13.	Psychoneuroendocrinology. 2006	PubMed	citation	PMID:17097811	pubmed	17097811	create date:2006/11/14 | first author:Fries E
Evidence of an association of leptin serum levels and craving in alcohol dependence.	/pubmed/17095166	Hillemacher T, Bleich S, Frieling H, Schanze A, Wilhelm J, Sperling W, Kornhuber J, Kraus T.	Psychoneuroendocrinology. 2007 Jan;32(1):87-90. Epub 2006 Nov 13.	Psychoneuroendocrinology. 2007	PubMed	citation	PMID:17095166	pubmed	17095166	create date:2006/11/11 | first author:Hillemacher T
Psychologic stress, reduced NK cell activity, and cytokine dysregulation in women experiencing diagnostic breast biopsy.	/pubmed/17092654	Witek-Janusek L, Gabram S, Mathews HL.	Psychoneuroendocrinology. 2007 Jan;32(1):22-35. Epub 2006 Nov 7.	Psychoneuroendocrinology. 2007	PubMed	citation	PMID:17092654	pubmed	17092654	create date:2006/11/10 | first author:Witek-Janusek L
Exogenous cortisol shifts a motivated bias from fear to anger in spatial working memory for facial expressions.	/pubmed/17088024	Putman P, Hermans EJ, van Honk J.	Psychoneuroendocrinology. 2007 Jan;32(1):14-21. Epub 2006 Nov 7.	Psychoneuroendocrinology. 2007	PubMed	citation	PMID:17088024	pubmed	17088024	create date:2006/11/08 | first author:Putman P
Psychoneuroendocrinology of anorexia nervosa.	/pubmed/17084040	Södersten P, Bergh C, Zandian M.	Psychoneuroendocrinology. 2006 Nov;31(10):1149-53. Epub 2006 Nov 2. Review.	Psychoneuroendocrinology. 2006	PubMed	citation	PMID:17084040	pubmed	17084040	create date:2006/11/07 | first author:Södersten P
Cortisol responses to psychological stress in adults after prenatal exposure to the Dutch famine.	/pubmed/17081701	de Rooij SR, Painter RC, Phillips DI, Osmond C, Tanck MW, Bossuyt PM, Roseboom TJ.	Psychoneuroendocrinology. 2006 Nov;31(10):1257-65. Epub 2006 Nov 1.	Psychoneuroendocrinology. 2006	PubMed	citation	PMID:17081701	pubmed	17081701	create date:2006/11/04 | first author:de Rooij SR
Stress sensitivity in metastatic breast cancer: analysis of hypothalamic-pituitary-adrenal axis function.	/pubmed/17081700	Spiegel D, Giese-Davis J, Taylor CB, Kraemer H.	Psychoneuroendocrinology. 2006 Nov;31(10):1231-44. Epub 2006 Nov 1.	Psychoneuroendocrinology. 2006	PubMed	citation	PMID:17081700	pubmed	17081700	create date:2006/11/04 | first author:Spiegel D
HPA- and HPT-axis alterations in chronic posttraumatic stress disorder.	/pubmed/17081699	Olff M, Güzelcan Y, de Vries GJ, Assies J, Gersons BP.	Psychoneuroendocrinology. 2006 Nov;31(10):1220-30. Epub 2006 Nov 1.	Psychoneuroendocrinology. 2006	PubMed	citation	PMID:17081699	pubmed	17081699	create date:2006/11/04 | first author:Olff M
Daytime cortisol and stress reactivity in the offspring of parents with bipolar disorder.	/pubmed/17055665	Ellenbogen MA, Hodgins S, Walker CD, Couture S, Adam S.	Psychoneuroendocrinology. 2006 Nov;31(10):1164-80. Epub 2006 Oct 19.	Psychoneuroendocrinology. 2006	PubMed	citation	PMID:17055665	pubmed	17055665	create date:2006/10/24 | first author:Ellenbogen MA
Enhanced cortisol suppression to dexamethasone associated with Gulf War deployment.	/pubmed/17049422	Golier JA, Schmeidler J, Legge J, Yehuda R.	Psychoneuroendocrinology. 2006 Nov;31(10):1181-9. Epub 2006 Oct 16.	Psychoneuroendocrinology. 2006	PubMed	citation	PMID:17049422	pubmed	17049422	create date:2006/10/20 | first author:Golier JA
Administration of pegylated interferon-alpha-2a or -2b does not induce sickness behavior in Lewis rats.	/pubmed/17049181	Loftis JM, Wall JM, Pagel RL, Hauser P.	Psychoneuroendocrinology. 2006 Nov;31(10):1289-94. Epub 2006 Oct 31.	Psychoneuroendocrinology. 2006	PubMed	citation	PMID:17049181	pubmed	17049181	create date:2006/10/20 | first author:Loftis JM
Associations of histories of depression and PMDD diagnosis with allopregnanolone concentrations following the oral administration of micronized progesterone.	/pubmed/17046166	Klatzkin RR, Morrow AL, Light KC, Pedersen CA, Girdler SS.	Psychoneuroendocrinology. 2006 Nov;31(10):1208-19. Epub 2006 Oct 12.	Psychoneuroendocrinology. 2006	PubMed	citation	PMID:17046166	pubmed	17046166	create date:2006/10/19 | first author:Klatzkin RR
Neuroendocrine effects of citalopram infusion in anorexia nervosa.	/pubmed/17045409	Mondelli V, Gianotti L, Picu A, Abbate Daga G, Giordano R, Berardelli R, Pariante CM, Fassino S, Ghigo E, Arvat E.	Psychoneuroendocrinology. 2006 Nov;31(10):1139-48. Epub 2006 Oct 11.	Psychoneuroendocrinology. 2006	PubMed	citation	PMID:17045409	pubmed	17045409	create date:2006/10/19 | first author:Mondelli V
Prediction of treatment response by HPA-axis and glucocorticoid receptor polymorphisms in major depression.	/pubmed/17034955	Brouwer JP, Appelhof BC, van Rossum EF, Koper JW, Fliers E, Huyser J, Schene AH, Tijssen JG, Van Dyck R, Lamberts SW, Wiersinga WM, Hoogendijk WJ.	Psychoneuroendocrinology. 2006 Nov;31(10):1154-63. Epub 2006 Oct 10.	Psychoneuroendocrinology. 2006	PubMed	citation	PMID:17034955	pubmed	17034955	create date:2006/10/13 | first author:Brouwer JP
Oral progesterone decreases saccadic eye velocity and increases sedation in women.	/pubmed/17034954	van Broekhoven F, Bäckström T, Verkes RJ.	Psychoneuroendocrinology. 2006 Nov;31(10):1190-9. Epub 2006 Oct 10.	Psychoneuroendocrinology. 2006	PubMed	citation	PMID:17034954	pubmed	17034954	create date:2006/10/13 | first author:van Broekhoven F
Anxiety modulation by the heart? Aerobic exercise and atrial natriuretic peptide.	/pubmed/17010527	Ströhle A, Feller C, Strasburger CJ, Heinz A, Dimeo F.	Psychoneuroendocrinology. 2006 Oct;31(9):1127-30. Epub 2006 Sep 27.	Psychoneuroendocrinology. 2006	PubMed	citation	PMID:17010527	pubmed	17010527	create date:2006/10/03 | first author:Ströhle A
Parental adiposity and cortisol awakening responses in young men and women.	/pubmed/17002890	Steptoe A, Wright CE, O'Donnell K, Brydon L, Wardle J.	Psychoneuroendocrinology. 2006 Oct;31(9):1117-26. Epub 2006 Sep 26.	Psychoneuroendocrinology. 2006	PubMed	citation	PMID:17002890	pubmed	17002890	create date:2006/09/28 | first author:Steptoe A
Environmental influences on family similarity in afternoon cortisol levels: twin and parent-offspring designs.	/pubmed/16997489	Schreiber JE, Shirtcliff E, Van Hulle C, Lemery-Chalfant K, Klein MH, Kalin NH, Essex MJ, Goldsmith HH.	Psychoneuroendocrinology. 2006 Oct;31(9):1131-7. Epub 2006 Sep 25.	Psychoneuroendocrinology. 2006	PubMed	citation	PMID:16997489	pubmed	16997489	create date:2006/09/26 | first author:Schreiber JE
Stress hormones and emotion-regulation in two genetic animal models of depression.	/pubmed/16982157	Braw Y, Malkesman O, Merlender A, Bercovich A, Dagan M, Maayan R, Weizman A, Weller A.	Psychoneuroendocrinology. 2006 Oct;31(9):1105-16. Epub 2006 Sep 18.	Psychoneuroendocrinology. 2006	PubMed	citation	PMID:16982157	pubmed	16982157	create date:2006/09/20 | first author:Braw Y
Altered nocturnal growth hormone (GH) secretion in obsessive compulsive disorder.	/pubmed/16965859	Kluge M, Schüssler P, Weikel J, Dresler M, Zuber V, Querfurt F, Yassouridis A, Steiger A.	Psychoneuroendocrinology. 2006 Oct;31(9):1098-104. Epub 2006 Sep 11.	Psychoneuroendocrinology. 2006	PubMed	citation	PMID:16965859	pubmed	16965859	create date:2006/09/13 | first author:Kluge M
Social experience influences hypothalamic oxytocin in the WHHL rabbit.	/pubmed/16963189	Paredes J, Szeto A, Levine JE, Zaias J, Gonzales JA, Mendez AJ, Llabre MM, Schneiderman N, McCabe PM.	Psychoneuroendocrinology. 2006 Oct;31(9):1062-75. Epub 2006 Sep 11.	Psychoneuroendocrinology. 2006	PubMed	citation	PMID:16963189	pubmed	16963189	create date:2006/09/12 | first author:Paredes J
Serotonin regulation of the human stress response.	/pubmed/16962720	Hood SD, Hince DA, Robinson H, Cirillo M, Christmas D, Kaye JM.	Psychoneuroendocrinology. 2006 Oct;31(9):1087-97. Epub 2006 Sep 8.	Psychoneuroendocrinology. 2006	PubMed	citation	PMID:16962720	pubmed	16962720	create date:2006/09/12 | first author:Hood SD
Changes in salivary cortisol and corticosteroid receptor-alpha mRNA expression following a 3-week multidisciplinary treatment program in patients with fibromyalgia.	/pubmed/16962248	Bonifazi M, Suman AL, Cambiaggi C, Felici A, Grasso G, Lodi L, Mencarelli M, Muscettola M, Carli G.	Psychoneuroendocrinology. 2006 Oct;31(9):1076-86. Epub 2006 Sep 7.	Psychoneuroendocrinology. 2006	PubMed	citation	PMID:16962248	pubmed	16962248	create date:2006/09/12 | first author:Bonifazi M
Prenatal ethanol exposure alters sensitivity to the effects of corticotropin-releasing factor (CRF) on behavior in the elevated plus-maze.	/pubmed/16934947	Gabriel KI, Yu CL, Osborn JA, Weinberg J.	Psychoneuroendocrinology. 2006 Oct;31(9):1046-56. Epub 2006 Aug 24.	Psychoneuroendocrinology. 2006	PubMed	citation	PMID:16934947	pubmed	16934947	create date:2006/08/29 | first author:Gabriel KI
Calculated bioavailable testosterone levels and depression in middle-aged men.	/pubmed/16908107	McIntyre RS, Mancini D, Eisfeld BS, Soczynska JK, Grupp L, Konarski JZ, Kennedy SH.	Psychoneuroendocrinology. 2006 Oct;31(9):1029-35. Epub 2006 Sep 5.	Psychoneuroendocrinology. 2006	PubMed	citation	PMID:16908107	pubmed	16908107	create date:2006/08/16 | first author:McIntyre RS
Temperament and hypothalamic-pituitary-adrenal axis function in healthy adults.	/pubmed/16908106	Tyrka AR, Mello AF, Mello MF, Gagne GG, Grover KE, Anderson GM, Price LH, Carpenter LL.	Psychoneuroendocrinology. 2006 Oct;31(9):1036-45. Epub 2006 Sep 5.	Psychoneuroendocrinology. 2006	PubMed	citation	PMID:16908106	pubmed	16908106	create date:2006/08/16 | first author:Tyrka AR
Plasma agouti-related protein levels in women with anorexia nervosa.	/pubmed/16904835	Moriya J, Takimoto Y, Yoshiuchi K, Shimosawa T, Akabayashi A.	Psychoneuroendocrinology. 2006 Oct;31(9):1057-61. Epub 2006 Aug 14.	Psychoneuroendocrinology. 2006	PubMed	citation	PMID:16904835	pubmed	16904835	create date:2006/08/15 | first author:Moriya J
Brain-derived neurotrophic factor Val66Met polymorphism and dexamethasone/CRH test results in depressed patients.	/pubmed/16890377	Schüle C, Zill P, Baghai TC, Eser D, Zwanzger P, Wenig N, Rupprecht R, Bondy B.	Psychoneuroendocrinology. 2006 Sep;31(8):1019-25.	Psychoneuroendocrinology. 2006	PubMed	citation	PMID:16890377	pubmed	16890377	create date:2006/08/08 | first author:Schüle C
Effects of early olfactory deprivation on novelty-seeking behavior and primary and secondary lymphoid organs in young rats.	/pubmed/16890376	Gelhaye M, Trabalon M, Martrette JM, Legrand-Frossi C.	Psychoneuroendocrinology. 2006 Sep;31(8):997-1008.	Psychoneuroendocrinology. 2006	PubMed	citation	PMID:16890376	pubmed	16890376	create date:2006/08/08 | first author:Gelhaye M
Developmental vitamin D (DVD) deficiency in the rat alters adult behaviour independently of HPA function.	/pubmed/16890375	Eyles DW, Rogers F, Buller K, McGrath JJ, Ko P, French K, Burne TH.	Psychoneuroendocrinology. 2006 Sep;31(8):958-64.	Psychoneuroendocrinology. 2006	PubMed	citation	PMID:16890375	pubmed	16890375	create date:2006/08/08 | first author:Eyles DW
Asymmetry between salivary cortisol and alpha-amylase reactivity to stress: relation to aggressive behavior in adolescents.	/pubmed/16879926	Gordis EB, Granger DA, Susman EJ, Trickett PK.	Psychoneuroendocrinology. 2006 Sep;31(8):976-87. Epub 2006 Aug 1.	Psychoneuroendocrinology. 2006	PubMed	citation	PMID:16879926	pubmed	16879926	create date:2006/08/02 | first author:Gordis EB
Reproductive experience reduces the sedative, but not anxiolytic effects of diazepam.	/pubmed/16876959	Byrnes EM, Bridges RS.	Psychoneuroendocrinology. 2006 Sep;31(8):988-96. Epub 2006 Jul 31.	Psychoneuroendocrinology. 2006	PubMed	citation	PMID:16876959	pubmed	16876959	create date:2006/08/01 | first author:Byrnes EM
Suspected non-adherence and weekend versus week day differences in the awakening cortisol response.	/pubmed/16876958	Thorn L, Hucklebridge F, Evans P, Clow A.	Psychoneuroendocrinology. 2006 Sep;31(8):1009-18. Epub 2006 Jul 31.	Psychoneuroendocrinology. 2006	PubMed	citation	PMID:16876958	pubmed	16876958	create date:2006/08/01 | first author:Thorn L
Facilitating antidepressant-like actions of estrogens are mediated by 5-HT1A and estrogen receptors in the rat forced swimming test.	/pubmed/16843610	Estrada-Camarena E, López-Rubalcava C, Fernández-Guasti A.	Psychoneuroendocrinology. 2006 Sep;31(8):905-14. Epub 2006 Jul 13.	Psychoneuroendocrinology. 2006	PubMed	citation	PMID:16843610	pubmed	16843610	create date:2006/07/18 | first author:Estrada-Camarena E
Ovarian steroids counteract serotonergic drugs actions in an animal model of obsessive-compulsive disorder.	/pubmed/16839691	Fernández-Guasti A, Agrati D, Reyes R, Ferreira A.	Psychoneuroendocrinology. 2006 Sep;31(8):924-34. Epub 2006 Jul 11.	Psychoneuroendocrinology. 2006	PubMed	citation	PMID:16839691	pubmed	16839691	create date:2006/07/15 | first author:Fernández-Guasti A
A 3-day estrogen treatment improves prefrontal cortex-dependent cognitive function in postmenopausal women.	/pubmed/16831520	Krug R, Born J, Rasch B.	Psychoneuroendocrinology. 2006 Sep;31(8):965-75. Epub 2006 Jul 10.	Psychoneuroendocrinology. 2006	PubMed	citation	PMID:16831520	pubmed	16831520	create date:2006/07/13 | first author:Krug R
Hypothalamus pituitary adrenal axis and autonomic activity during stress in delinquent male adolescents and controls.	/pubmed/16831519	Popma A, Jansen LM, Vermeiren R, Steiner H, Raine A, Van Goozen SH, van Engeland H, Doreleijers TA.	Psychoneuroendocrinology. 2006 Sep;31(8):948-57. Epub 2006 Jul 10.	Psychoneuroendocrinology. 2006	PubMed	citation	PMID:16831519	pubmed	16831519	create date:2006/07/13 | first author:Popma A
Effects of treatment with leuprolide acetate depot on working memory and executive functions in young premenopausal women.	/pubmed/16831518	Grigorova M, Sherwin BB, Tulandi T.	Psychoneuroendocrinology. 2006 Sep;31(8):935-47. Epub 2006 Jul 10.	Psychoneuroendocrinology. 2006	PubMed	citation	PMID:16831518	pubmed	16831518	create date:2006/07/13 | first author:Grigorova M
Nocturnal ghrelin, ACTH, GH and cortisol secretion after sleep deprivation in humans.	/pubmed/16814473	Schüssler P, Uhr M, Ising M, Weikel JC, Schmid DA, Held K, Mathias S, Steiger A.	Psychoneuroendocrinology. 2006 Sep;31(8):915-23. Epub 2006 Jun 30.	Psychoneuroendocrinology. 2006	PubMed	citation	PMID:16814473	pubmed	16814473	create date:2006/07/04 | first author:Schüssler P
Task engagement and the relationships between the error-related negativity, agreeableness, behavioral shame proneness and cortisol.	/pubmed/16774808	Tops M, Boksem MA, Wester AE, Lorist MM, Meijman TF.	Psychoneuroendocrinology. 2006 Aug;31(7):847-58. Epub 2006 Jun 13.	Psychoneuroendocrinology. 2006	PubMed	citation	PMID:16774808	pubmed	16774808	create date:2006/06/16 | first author:Tops M
Cortisol hypersecretion in unipolar major depression with melancholic and psychotic features: dopaminergic, noradrenergic and thyroid correlates.	/pubmed/16769179	Duval F, Mokrani MC, Monreal-Ortiz JA, Fattah S, Champeval C, Schulz P, Macher JP.	Psychoneuroendocrinology. 2006 Aug;31(7):876-88. Epub 2006 Jun 12.	Psychoneuroendocrinology. 2006	PubMed	citation	PMID:16769179	pubmed	16769179	create date:2006/06/14 | first author:Duval F
Title	URL	Description	Details	ShortDetails	Resource	Type	Identifiers	Db	EntrezUID	Properties
Testosterone administration reduces empathetic behavior: a facial mimicry study.	/pubmed/16769178	Hermans EJ, Putman P, van Honk J.	Psychoneuroendocrinology. 2006 Aug;31(7):859-66.	Psychoneuroendocrinology. 2006	PubMed	citation	PMID:16769178	pubmed	16769178	create date:2006/06/14 | first author:Hermans EJ
The heritability of melatonin secretion and sensitivity to bright nocturnal light in twins.	/pubmed/16769177	Hallam KT, Olver JS, Chambers V, Begg DP, McGrath C, Norman TR.	Psychoneuroendocrinology. 2006 Aug;31(7):867-75.	Psychoneuroendocrinology. 2006	PubMed	citation	PMID:16769177	pubmed	16769177	create date:2006/06/14 | first author:Hallam KT
Diurnal salivary cortisol levels in postpartum mothers as a function of infant feeding choice and parity.	/pubmed/16716531	Tu MT, Lupien SJ, Walker CD.	Psychoneuroendocrinology. 2006 Aug;31(7):812-24. Epub 2006 May 23.	Psychoneuroendocrinology. 2006	PubMed	citation	PMID:16716531	pubmed	16716531	create date:2006/05/24 | first author:Tu MT
Increased cortisol in women with intimate partner violence-related posttraumatic stress disorder.	/pubmed/16716530	Inslicht SS, Marmar CR, Neylan TC, Metzler TJ, Hart SL, Otte C, McCaslin SE, Larkin GL, Hyman KB, Baum A.	Psychoneuroendocrinology. 2006 Aug;31(7):825-38. Epub 2006 May 23. Erratum in: Psychoneuroendocrinology. 2006 Nov;31(10):1295-6.	Psychoneuroendocrinology. 2006	PubMed	citation	PMID:16716530	pubmed	16716530	create date:2006/05/24 | first author:Inslicht SS
Difference in pre- and post-treatment plasma DHEA levels were significantly and positively correlated with difference in pre- and post-treatment Hamilton depression scores following successful therapy for major depression.	/pubmed/16716529	Hsiao CC.	Psychoneuroendocrinology. 2006 Aug;31(7):839-46. Epub 2006 May 22.	Psychoneuroendocrinology. 2006	PubMed	citation	PMID:16716529	pubmed	16716529	create date:2006/05/24 | first author:Hsiao CC
The cortisol awakening response is blunted in psychotherapy inpatients suffering from depression.	/pubmed/16707227	Huber TJ, Issa K, Schik G, Wolf OT.	Psychoneuroendocrinology. 2006 Aug;31(7):900-4. Epub 2006 May 16.	Psychoneuroendocrinology. 2006	PubMed	citation	PMID:16707227	pubmed	16707227	create date:2006/05/19 | first author:Huber TJ
Effects of D-galactose on the expression of hippocampal peripheral-type benzodiazepine receptor and spatial memory performances in rats.	/pubmed/16707226	Chen CF, Lang SY, Zuo PP, Yang N, Wang XQ, Xia C.	Psychoneuroendocrinology. 2006 Aug;31(7):805-11. Epub 2006 May 16.	Psychoneuroendocrinology. 2006	PubMed	citation	PMID:16707226	pubmed	16707226	create date:2006/05/19 | first author:Chen CF
The dex/CRH test--is it better than the DST?	/pubmed/16701957	Watson S, Gallagher P, Smith MS, Ferrier IN, Young AH.	Psychoneuroendocrinology. 2006 Aug;31(7):889-94. Epub 2006 May 15.	Psychoneuroendocrinology. 2006	PubMed	citation	PMID:16701957	pubmed	16701957	create date:2006/05/17 | first author:Watson S
A longitudinal study on cortisol and complaint reduction in burnout.	/pubmed/16698185	Mommersteeg PM, Heijnen CJ, Verbraak MJ, van Doornen LJ.	Psychoneuroendocrinology. 2006 Aug;31(7):793-804. Epub 2006 May 15.	Psychoneuroendocrinology. 2006	PubMed	citation	PMID:16698185	pubmed	16698185	create date:2006/05/16 | first author:Mommersteeg PM
Seasonality, waist-to-hip ratio, and salivary testosterone.	/pubmed/16675146	van Anders SM, Hampson E, Watson NV.	Psychoneuroendocrinology. 2006 Aug;31(7):895-9. Epub 2006 May 3.	Psychoneuroendocrinology. 2006	PubMed	citation	PMID:16675146	pubmed	16675146	create date:2006/05/06 | first author:van Anders SM
Altered hypothalamo-pituitary-adrenal and sympatho-adrenomedullary activities in rats bred for high anxiety: central and peripheral correlates.	/pubmed/16632209	Salomé N, Viltart O, Lesage J, Landgraf R, Vieau D, Laborie C.	Psychoneuroendocrinology. 2006 Jul;31(6):724-35. Epub 2006 Apr 24.	Psychoneuroendocrinology. 2006	PubMed	citation	PMID:16632209	pubmed	16632209	create date:2006/04/25 | first author:Salomé N
Hypoestrogenism does not mediate social suppression of cortisol in subordinate female marmosets.	/pubmed/16624494	Saltzman W, Hogan BK, Allen AJ, Horman BM, Abbott DH.	Psychoneuroendocrinology. 2006 Jul;31(6):692-702. Epub 2006 Apr 18.	Psychoneuroendocrinology. 2006	PubMed	citation	PMID:16624494	pubmed	16624494	create date:2006/04/21 | first author:Saltzman W
Salivary alpha-amylase response to competition: relation to gender, previous experience, and attitudes.	/pubmed/16624493	Kivlighan KT, Granger DA.	Psychoneuroendocrinology. 2006 Jul;31(6):703-14. Epub 2006 Apr 18.	Psychoneuroendocrinology. 2006	PubMed	citation	PMID:16624493	pubmed	16624493	create date:2006/04/21 | first author:Kivlighan KT
Prenatal stress alters Fos protein expression in hippocampus and locus coeruleus stress-related brain structures.	/pubmed/16624492	Viltart O, Mairesse J, Darnaudéry M, Louvart H, Vanbesien-Mailliot C, Catalani A, Maccari S.	Psychoneuroendocrinology. 2006 Jul;31(6):769-80. Epub 2006 Apr 18.	Psychoneuroendocrinology. 2006	PubMed	citation	PMID:16624492	pubmed	16624492	create date:2006/04/21 | first author:Viltart O
Relationship status and testosterone in North American heterosexual and non-heterosexual men and women: cross-sectional and longitudinal data.	/pubmed/16621328	van Anders SM, Watson NV.	Psychoneuroendocrinology. 2006 Jul;31(6):715-23. Epub 2006 Apr 18.	Psychoneuroendocrinology. 2006	PubMed	citation	PMID:16621328	pubmed	16621328	create date:2006/04/20 | first author:van Anders SM
Sleep-dependent surges in growth hormone do not contribute to sleep-dependent memory consolidation.	/pubmed/16621327	Gais S, Hüllemann P, Hallschmid M, Born J.	Psychoneuroendocrinology. 2006 Jul;31(6):786-91. Epub 2006 Apr 18.	Psychoneuroendocrinology. 2006	PubMed	citation	PMID:16621327	pubmed	16621327	create date:2006/04/20 | first author:Gais S
The four-dimensional stress test: psychological, sympathetic-adrenal-medullary, parasympathetic and hypothalamic-pituitary-adrenal responses following inhalation of 35% CO2.	/pubmed/16621326	Wetherell MA, Crown AL, Lightman SL, Miles JN, Kaye J, Vedhara K.	Psychoneuroendocrinology. 2006 Jul;31(6):736-47. Epub 2006 Apr 18.	Psychoneuroendocrinology. 2006	PubMed	citation	PMID:16621326	pubmed	16621326	create date:2006/04/20 | first author:Wetherell MA
The effects of growth hormone (GH) deficiency and GH replacement on cognitive performance in adults: a meta-analysis of the current literature.	/pubmed/16621325	Falleti MG, Maruff P, Burman P, Harris A.	Psychoneuroendocrinology. 2006 Jul;31(6):681-91. Epub 2006 Apr 18.	Psychoneuroendocrinology. 2006	PubMed	citation	PMID:16621325	pubmed	16621325	create date:2006/04/20 | first author:Falleti MG
Altered glucocorticoid receptor signaling cascade in lymphocytes of bipolar disorder patients.	/pubmed/16621324	Spiliotaki M, Salpeas V, Malitas P, Alevizos V, Moutsatsou P.	Psychoneuroendocrinology. 2006 Jul;31(6):748-60. Epub 2006 Apr 18.	Psychoneuroendocrinology. 2006	PubMed	citation	PMID:16621324	pubmed	16621324	create date:2006/04/20 | first author:Spiliotaki M
Corticosterone response to acute stress in a mouse model of Fragile X syndrome.	/pubmed/16621323	Markham JA, Beckel-Mitchener AC, Estrada CM, Greenough WT.	Psychoneuroendocrinology. 2006 Jul;31(6):781-5. Epub 2006 Apr 18.	Psychoneuroendocrinology. 2006	PubMed	citation	PMID:16621323	pubmed	16621323	create date:2006/04/20 | first author:Markham JA
Melatonin levels in drug-free patients with major depression from the southern hemisphere.	/pubmed/16621322	Carvalho LA, Gorenstein C, Moreno RA, Markus RP.	Psychoneuroendocrinology. 2006 Jul;31(6):761-8. Epub 2006 Apr 18.	Psychoneuroendocrinology. 2006	PubMed	citation	PMID:16621322	pubmed	16621322	create date:2006/04/20 | first author:Carvalho LA
Gender differences in hypothalamic-pituitary-adrenal (HPA) axis reactivity.	/pubmed/16616815	Uhart M, Chong RY, Oswald L, Lin PI, Wand GS.	Psychoneuroendocrinology. 2006 Jun;31(5):642-52. Epub 2006 Apr 17.	Psychoneuroendocrinology. 2006	PubMed	citation	PMID:16616815	pubmed	16616815	create date:2006/04/18 | first author:Uhart M
Psychosocial stress affects energy balance in mice: modulation by social status.	/pubmed/16616814	Moles A, Bartolomucci A, Garbugino L, Conti R, Caprioli A, Coccurello R, Rizzi R, Ciani B, D'Amato FR.	Psychoneuroendocrinology. 2006 Jun;31(5):623-33. Epub 2006 Apr 17.	Psychoneuroendocrinology. 2006	PubMed	citation	PMID:16616814	pubmed	16616814	create date:2006/04/18 | first author:Moles A
Normative data on the daily profile of urinary 6-sulfatoxymelatonin in healthy subjects between the ages of 20 and 84.	/pubmed/16584848	Mahlberg R, Tilmann A, Salewski L, Kunz D.	Psychoneuroendocrinology. 2006 Jun;31(5):634-41. Epub 2006 Apr 3.	Psychoneuroendocrinology. 2006	PubMed	citation	PMID:16584848	pubmed	16584848	create date:2006/04/06 | first author:Mahlberg R
Transactions among adolescent trait and state emotion and diurnal and momentary cortisol activity in naturalistic settings.	/pubmed/16584847	Adam EK.	Psychoneuroendocrinology. 2006 Jun;31(5):664-79. Epub 2006 Apr 3.	Psychoneuroendocrinology. 2006	PubMed	citation	PMID:16584847	pubmed	16584847	create date:2006/04/06 | first author:Adam EK
The role of glucocorticoids in the uncontrollable stress-induced potentiation of nucleus accumbens shell dopamine and conditioned place preference responses to morphine.	/pubmed/16584846	Der-Avakian A, Bland ST, Schmid MJ, Watkins LR, Spencer RL, Maier SF.	Psychoneuroendocrinology. 2006 Jun;31(5):653-63. Epub 2006 Apr 3.	Psychoneuroendocrinology. 2006	PubMed	citation	PMID:16584846	pubmed	16584846	create date:2006/04/06 | first author:Der-Avakian A
Neonatal factors influence adult stroke outcome.	/pubmed/16545914	Craft TK, Zhang N, Glasper ER, Hurn PD, Devries AC.	Psychoneuroendocrinology. 2006 Jun;31(5):601-13. Epub 2006 Mar 20.	Psychoneuroendocrinology. 2006	PubMed	citation	PMID:16545914	pubmed	16545914	create date:2006/03/21 | first author:Craft TK
The risk of affective disorders in patients with adrenocortical insufficiency.	/pubmed/16545526	Thomsen AF, Kvist TK, Andersen PK, Kessing LV.	Psychoneuroendocrinology. 2006 Jun;31(5):614-22. Epub 2006 Mar 20.	Psychoneuroendocrinology. 2006	PubMed	citation	PMID:16545526	pubmed	16545526	create date:2006/03/21 | first author:Thomsen AF
Changes in blood glucose and salivary cortisol are not necessary for arousal to enhance memory in young or older adults.	/pubmed/16530333	Gore JB, Krebs DL, Parent MB.	Psychoneuroendocrinology. 2006 Jun;31(5):589-600. Epub 2006 Mar 10.	Psychoneuroendocrinology. 2006	PubMed	citation	PMID:16530333	pubmed	16530333	create date:2006/03/15 | first author:Gore JB
Improvement in hyperprolactinemia and reproductive comorbidities in patients with schizophrenia switched from conventional antipsychotics or risperidone to olanzapine.	/pubmed/16488084	Kinon BJ, Ahl J, Liu-Seifert H, Maguire GA.	Psychoneuroendocrinology. 2006 Jun;31(5):577-88. Epub 2006 Feb 20.	Psychoneuroendocrinology. 2006	PubMed	citation	PMID:16488084	pubmed	16488084	create date:2006/02/21 | first author:Kinon BJ
Childhood-onset growth hormone deficiency, cognitive function and brain N-acetylaspartate.	/pubmed/16488083	Laron Z.	Psychoneuroendocrinology. 2006 Jun;31(5):680. Epub 2006 Feb 20. No abstract available.	Psychoneuroendocrinology. 2006	PubMed	citation	PMID:16488083	pubmed	16488083	create date:2006/02/21 | first author:Laron Z
The association between endogenous free testosterone and cognitive performance: a population-based study in 35 to 90 year-old men and women.	/pubmed/16487665	Thilers PP, Macdonald SW, Herlitz A.	Psychoneuroendocrinology. 2006 Jun;31(5):565-76. Epub 2006 Feb 17.	Psychoneuroendocrinology. 2006	PubMed	citation	PMID:16487665	pubmed	16487665	create date:2006/02/21 | first author:Thilers PP
NGF: a social molecule.	/pubmed/16457958	Alleva E, Branchi I.	Psychoneuroendocrinology. 2006 Apr;31(3):295-6; author reply 297-8. Epub 2006 Feb 2. No abstract available.	Psychoneuroendocrinology. 2006	PubMed	citation	PMID:16457958	pubmed	16457958	create date:2006/02/07 | first author:Alleva E
Increased sensitivity to restraint stress and novelty-induced emotionality following long-term, high dose cannabinoid exposure.	/pubmed/16442741	Hill MN, Gorzalka BB.	Psychoneuroendocrinology. 2006 May;31(4):526-36. Epub 2006 Jan 27.	Psychoneuroendocrinology. 2006	PubMed	citation	PMID:16442741	pubmed	16442741	create date:2006/01/31 | first author:Hill MN
Combined pre- and postnatal environmental enrichment programs the HPA axis differentially in male and female rats.	/pubmed/16434144	Welberg L, Thrivikraman KV, Plotsky PM.	Psychoneuroendocrinology. 2006 Jun;31(5):553-64. Epub 2006 Jan 24.	Psychoneuroendocrinology. 2006	PubMed	citation	PMID:16434144	pubmed	16434144	create date:2006/01/26 | first author:Welberg L
Modulation of the hypothalamo-pituitary-adrenocortical axis by caffeine.	/pubmed/16413973	Patz MD, Day HE, Burow A, Campeau S.	Psychoneuroendocrinology. 2006 May;31(4):493-500. Epub 2006 Jan 4.	Psychoneuroendocrinology. 2006	PubMed	citation	PMID:16413973	pubmed	16413973	create date:2006/01/18 | first author:Patz MD
Influence of the estrous cycle on tolerance development to LPS-induced sickness behaviors in rats.	/pubmed/16413135	Engeland CG, Kavaliers M, Ossenkopp KP.	Psychoneuroendocrinology. 2006 May;31(4):510-25. Epub 2006 Jan 18.	Psychoneuroendocrinology. 2006	PubMed	citation	PMID:16413135	pubmed	16413135	create date:2006/01/18 | first author:Engeland CG
PTSD and the HPA axis: differences in response to the cold pressor task among individuals with child vs. adult trauma.	/pubmed/16413134	Santa Ana EJ, Saladin ME, Back SE, Waldrop AE, Spratt EG, McRae AL, LaRowe SD, Timmerman MA, Upadhyaya H, Brady KT.	Psychoneuroendocrinology. 2006 May;31(4):501-9. Epub 2006 Jan 18.	Psychoneuroendocrinology. 2006	PubMed	citation	PMID:16413134	pubmed	16413134	create date:2006/01/18 | first author:Santa Ana EJ
Observational study on the stability of the psychological status during normal pregnancy and increased blood levels of neuroactive steroids with GABA-A receptor agonist activity.	/pubmed/16406349	Paoletti AM, Romagnino S, Contu R, Orrù MM, Marotto MF, Zedda P, Lello S, Biggio G, Concas A, Melis GB.	Psychoneuroendocrinology. 2006 May;31(4):485-92. Epub 2006 Jan 6.	Psychoneuroendocrinology. 2006	PubMed	citation	PMID:16406349	pubmed	16406349	create date:2006/01/13 | first author:Paoletti AM
Relationship between pretreatment laboratory-measured episodes of reactive hypoglycemia and short-term weight restoration in anorexia nervosa: a preliminary study.	/pubmed/16378696	Yasuhara D, Kojima S, Naruo T, Inui A.	Psychoneuroendocrinology. 2006 May;31(4):452-8. Epub 2005 Dec 27.	Psychoneuroendocrinology. 2006	PubMed	citation	PMID:16378696	pubmed	16378696	create date:2005/12/28 | first author:Yasuhara D
L-5-Hydroxytryptophan augments the neuroendocrine response to a SSRI.	/pubmed/16378695	Lowe SL, Yeo KP, Teng L, Soon DK, Pan A, Wise SD, Peck RW.	Psychoneuroendocrinology. 2006 May;31(4):473-84. Epub 2005 Dec 27.	Psychoneuroendocrinology. 2006	PubMed	citation	PMID:16378695	pubmed	16378695	create date:2005/12/28 | first author:Lowe SL
Association study of androgen receptor CAG repeat polymorphism and male violent criminal activity.	/pubmed/16377095	Cheng D, Hong CJ, Liao DL, Tsai SJ.	Psychoneuroendocrinology. 2006 May;31(4):548-52. Epub 2005 Dec 27.	Psychoneuroendocrinology. 2006	PubMed	citation	PMID:16377095	pubmed	16377095	create date:2005/12/27 | first author:Cheng D
Trait anxiety moderates the impact of performance pressure on salivary cortisol in everyday life.	/pubmed/16377094	Schlotz W, Schulz P, Hellhammer J, Stone AA, Hellhammer DH.	Psychoneuroendocrinology. 2006 May;31(4):459-72. Epub 2005 Dec 27.	Psychoneuroendocrinology. 2006	PubMed	citation	PMID:16377094	pubmed	16377094	create date:2005/12/27 | first author:Schlotz W
Alterations in cortisol negative feedback inhibition as examined using the ACTH response to cortisol administration in PTSD.	/pubmed/16364555	Yehuda R, Yang RK, Buchsbaum MS, Golier JA.	Psychoneuroendocrinology. 2006 May;31(4):447-51. Epub 2005 Dec 20.	Psychoneuroendocrinology. 2006	PubMed	citation	PMID:16364555	pubmed	16364555	create date:2005/12/21 | first author:Yehuda R
Endocrine stress responses in TH1-mediated chronic inflammatory skin disease (psoriasis vulgaris)--do they parallel stress-induced endocrine changes in TH2-mediated inflammatory dermatoses (atopic dermatitis)?	/pubmed/16359823	Buske-Kirschbaum A, Ebrecht M, Kern S, Hellhammer DH.	Psychoneuroendocrinology. 2006 May;31(4):439-46. Epub 2005 Dec 13.	Psychoneuroendocrinology. 2006	PubMed	citation	PMID:16359823	pubmed	16359823	create date:2005/12/20 | first author:Buske-Kirschbaum A
Differential response to estrogen challenge test in women with and without premenstrual dysphoria.	/pubmed/16359822	Eriksson O, Bäckström T, Stridsberg M, Hammarlund-Udenaes M, Naessén T.	Psychoneuroendocrinology. 2006 May;31(4):415-27. Epub 2005 Dec 13.	Psychoneuroendocrinology. 2006	PubMed	citation	PMID:16359822	pubmed	16359822	create date:2005/12/20 | first author:Eriksson O
Effects of maternal immobilization stress on birth weight and glucose homeostasis in the offspring.	/pubmed/16359821	D'mello AP, Liu Y.	Psychoneuroendocrinology. 2006 Apr;31(3):395-406. Epub 2005 Dec 15.	Psychoneuroendocrinology. 2006	PubMed	citation	PMID:16359821	pubmed	16359821	create date:2005/12/20 | first author:D'mello AP
A pilot study of hormone modulation as a new treatment for mania in women with bipolar affective disorder.	/pubmed/16356651	Kulkarni J, Garland KA, Scaffidi A, Headey B, Anderson R, de Castella A, Fitzgerald P, Davis SR.	Psychoneuroendocrinology. 2006 May;31(4):543-7. Epub 2005 Dec 13.	Psychoneuroendocrinology. 2006	PubMed	citation	PMID:16356651	pubmed	16356651	create date:2005/12/17 | first author:Kulkarni J
Psychoneuroendocrine effects of cognitive-behavioral stress management in a naturalistic setting--a randomized controlled trial.	/pubmed/16330155	Gaab J, Sonderegger L, Scherrer S, Ehlert U.	Psychoneuroendocrinology. 2006 May;31(4):428-38. Epub 2005 Dec 5.	Psychoneuroendocrinology. 2006	PubMed	citation	PMID:16330155	pubmed	16330155	create date:2005/12/07 | first author:Gaab J
Decreased brain tryptophan availability as a partial determinant of post-partum blues.	/pubmed/16303256	Baïlara KM, Henry C, Lestage J, Launay JM, Parrot F, Swendsen J, Sutter AL, Roux D, Dallay D, Demotes-Mainard J.	Psychoneuroendocrinology. 2006 Apr;31(3):407-13. Epub 2005 Nov 21.	Psychoneuroendocrinology. 2006	PubMed	citation	PMID:16303256	pubmed	16303256	create date:2005/11/24 | first author:Baïlara KM
Title	URL	Description	Details	ShortDetails	Resource	Type	Identifiers	Db	EntrezUID	Properties
Cell aging in relation to stress arousal and cardiovascular disease risk factors.	/pubmed/16298085	Epel ES, Lin J, Wilhelm FH, Wolkowitz OM, Cawthon R, Adler NE, Dolbier C, Mendes WB, Blackburn EH.	Psychoneuroendocrinology. 2006 Apr;31(3):277-87. Epub 2005 Nov 17.	Psychoneuroendocrinology. 2006	PubMed	citation	PMID:16298085	pubmed	16298085	create date:2005/11/22 | first author:Epel ES
Automatic and effortful emotional information processing regulates different aspects of the stress response.	/pubmed/16289608	Ellenbogen MA, Schwartzman AE, Stewart J, Walker CD.	Psychoneuroendocrinology. 2006 Apr;31(3):373-87. Epub 2005 Nov 11.	Psychoneuroendocrinology. 2006	PubMed	citation	PMID:16289608	pubmed	16289608	create date:2005/11/18 | first author:Ellenbogen MA
Raised plasma nerve growth factor levels associated with early-stage romantic love.	/pubmed/16289361	Emanuele E, Politi P, Bianchi M, Minoretti P, Bertona M, Geroldi D.	Psychoneuroendocrinology. 2006 Apr;31(3):288-94. Epub 2005 Nov 10.	Psychoneuroendocrinology. 2006	PubMed	citation	PMID:16289361	pubmed	16289361	create date:2005/11/18 | first author:Emanuele E
Maternal serum concentrations of BDNF and depression in the perinatal period.	/pubmed/16289360	Lommatzsch M, Hornych K, Zingler C, Schuff-Werner P, Höppner J, Virchow JC.	Psychoneuroendocrinology. 2006 Apr;31(3):388-94. Epub 2005 Nov 10.	Psychoneuroendocrinology. 2006	PubMed	citation	PMID:16289360	pubmed	16289360	create date:2005/11/18 | first author:Lommatzsch M
Endocrine and behavioural plasticity in response to juvenile stress in the semi-precocial rodent Octodon degus.	/pubmed/16274934	Gruss M, Westphal S, Luley C, Braun K.	Psychoneuroendocrinology. 2006 Apr;31(3):361-72. Epub 2005 Nov 7.	Psychoneuroendocrinology. 2006	PubMed	citation	PMID:16274934	pubmed	16274934	create date:2005/11/09 | first author:Gruss M
Childhood trauma and diurnal cortisol disruption in fibromyalgia syndrome.	/pubmed/16274933	Weissbecker I, Floyd A, Dedert E, Salmon P, Sephton S.	Psychoneuroendocrinology. 2006 Apr;31(3):312-24. Epub 2005 Nov 7.	Psychoneuroendocrinology. 2006	PubMed	citation	PMID:16274933	pubmed	16274933	create date:2005/11/09 | first author:Weissbecker I
CRF is the 'egg and chicken', whereas ACTH and corticosteroids are only 'chickens' in response to stress.	/pubmed/16253425	Gallagher JP, Orozco-Cabal L, Liu J, Shinnick-Gallagher P.	Psychoneuroendocrinology. 2006 Jan;31(1):142-3; author reply 144-5. Epub 2005 Oct 25. No abstract available.	Psychoneuroendocrinology. 2006	PubMed	citation	PMID:16253425	pubmed	16253425	create date:2005/10/29 | first author:Gallagher JP
Effects of paroxetine and venlafaxine on immune parameters in patients with obsessive compulsive disorder.	/pubmed/16249058	Denys D, Fluitman S, Kavelaars A, Heijnen C, Westenberg HG.	Psychoneuroendocrinology. 2006 Apr;31(3):355-60. Epub 2005 Oct 24.	Psychoneuroendocrinology. 2006	PubMed	citation	PMID:16249058	pubmed	16249058	create date:2005/10/27 | first author:Denys D
Major depression is not a diagnosis, it is a departure point to differential diagnosis -- clinical and hormonal considerations (a commentary and elaboration on Antonejevic's paper).	/pubmed/16242851	Halbreich U.	Psychoneuroendocrinology. 2006 Jan;31(1):16-22; author reply 23-4. Epub 2005 Oct 20.	Psychoneuroendocrinology. 2006	PubMed	citation	PMID:16242851	pubmed	16242851	create date:2005/10/26 | first author:Halbreich U
Impaired reduction of enhanced levels of dehydroepiandrosterone by oral dexamethasone in anorexia nervosa.	/pubmed/16229957	Monteleone P, Luisi M, Martiadis V, Serritella C, Longobardi N, Casarosa E, Genazzani AR, Maj M.	Psychoneuroendocrinology. 2006 May;31(4):537-42. Epub 2005 Oct 17.	Psychoneuroendocrinology. 2006	PubMed	citation	PMID:16229957	pubmed	16229957	create date:2005/10/19 | first author:Monteleone P
Endogenous cortisol elevations are related to memory facilitation only in individuals who are emotionally aroused.	/pubmed/16225997	Abercrombie HC, Speck NS, Monticelli RM.	Psychoneuroendocrinology. 2006 Feb;31(2):187-96. Epub 2005 Oct 12.	Psychoneuroendocrinology. 2006	PubMed	citation	PMID:16225997	pubmed	16225997	create date:2005/10/18 | first author:Abercrombie HC
Metabolic changes in elderly patients with major depression: evidence for increased accumulation of visceral fat at follow-up.	/pubmed/16213663	Weber-Hamann B, Werner M, Hentschel F, Bindeballe N, Lederbogen F, Deuschle M, Heuser I.	Psychoneuroendocrinology. 2006 Apr;31(3):347-54. Epub 2005 Oct 6.	Psychoneuroendocrinology. 2006	PubMed	citation	PMID:16213663	pubmed	16213663	create date:2005/10/11 | first author:Weber-Hamann B
Anger temperament is modestly associated with the risk of type 2 diabetes mellitus: the Atheroslcerosis Risk in Communities Study.	/pubmed/16198499	Golden SH, Williams JE, Ford DE, Yeh HC, Sanford CP, Nieto FJ, Brancati FL.	Psychoneuroendocrinology. 2006 Apr;31(3):325-32. Epub 2005 Sep 29.	Psychoneuroendocrinology. 2006	PubMed	citation	PMID:16198499	pubmed	16198499	create date:2005/10/04 | first author:Golden SH
A randomized double-blind 12-week study of quetiapine, risperidone or fluphenazine on sexual functioning in people with schizophrenia.	/pubmed/16198059	Kelly DL, Conley RR.	Psychoneuroendocrinology. 2006 Apr;31(3):340-6. Epub 2005 Sep 28.	Psychoneuroendocrinology. 2006	PubMed	citation	PMID:16198059	pubmed	16198059	create date:2005/10/04 | first author:Kelly DL
Nocturnal hormone profiles in patients with schizophrenia treated with olanzapine.	/pubmed/16185814	Mann K, Rossbach W, Müller MJ, Müller-Siecheneder F, Pott T, Linde I, Dittmann RW, Hiemke C.	Psychoneuroendocrinology. 2006 Feb;31(2):256-64. Epub 2005 Sep 26.	Psychoneuroendocrinology. 2006	PubMed	citation	PMID:16185814	pubmed	16185814	create date:2005/09/28 | first author:Mann K
Psychosocial factors associated with indices of cortisol production in women with breast cancer and controls.	/pubmed/16183206	Vedhara K, Tuinstra J, Miles JN, Sanderman R, Ranchor AV.	Psychoneuroendocrinology. 2006 Apr;31(3):299-311. Epub 2005 Sep 23. Erratum in: Psychoneuroendocrinology. 2007 Aug;32(7):857. Stra, Jolanda Tuin [corrected to Tuinstra, Jolanda].	Psychoneuroendocrinology. 2006	PubMed	citation	PMID:16183206	pubmed	16183206	create date:2005/09/27 | first author:Vedhara K
Persistent effects of cognitive-behavioral stress management on cortisol responses to acute stress in healthy subjects--a randomized controlled trial.	/pubmed/16183205	Hammerfald K, Eberle C, Grau M, Kinsperger A, Zimmermann A, Ehlert U, Gaab J.	Psychoneuroendocrinology. 2006 Apr;31(3):333-9. Epub 2005 Sep 23.	Psychoneuroendocrinology. 2006	PubMed	citation	PMID:16183205	pubmed	16183205	create date:2005/09/27 | first author:Hammerfald K
Cortisol levels and depression in men and women using heroin and cocaine.	/pubmed/16157457	Wisniewski AB, Brown TT, John M, Cofranceso J Jr, Golub ET, Ricketts EP, Wand G, Dobs AS.	Psychoneuroendocrinology. 2006 Feb;31(2):250-5. Epub 2005 Sep 12.	Psychoneuroendocrinology. 2006	PubMed	citation	PMID:16157457	pubmed	16157457	create date:2005/09/15 | first author:Wisniewski AB
ICV testosterone induces Fos in male Syrian hamster brain.	/pubmed/16157456	Dimeo AN, Wood RI.	Psychoneuroendocrinology. 2006 Feb;31(2):237-49. Epub 2005 Sep 12.	Psychoneuroendocrinology. 2006	PubMed	citation	PMID:16157456	pubmed	16157456	create date:2005/09/15 | first author:Dimeo AN
Altered cortisol awakening response in posttraumatic stress disorder.	/pubmed/16154709	Wessa M, Rohleder N, Kirschbaum C, Flor H.	Psychoneuroendocrinology. 2006 Feb;31(2):209-15. Epub 2005 Sep 9.	Psychoneuroendocrinology. 2006	PubMed	citation	PMID:16154709	pubmed	16154709	create date:2005/09/13 | first author:Wessa M
Effects of sleep deprivation on cardiac autonomic and pituitary-adrenocortical stress reactivity in rats.	/pubmed/16154708	Sgoifo A, Buwalda B, Roos M, Costoli T, Merati G, Meerlo P.	Psychoneuroendocrinology. 2006 Feb;31(2):197-208. Epub 2005 Sep 12.	Psychoneuroendocrinology. 2006	PubMed	citation	PMID:16154708	pubmed	16154708	create date:2005/09/13 | first author:Sgoifo A
Evidence that natural benzodiazepine-like compounds increase during spontaneous labour.	/pubmed/16154295	Facchinetti F, Avallone R, Modugno G, Baraldi M.	Psychoneuroendocrinology. 2006 Jan;31(1):25-9. Epub 2005 Sep 9.	Psychoneuroendocrinology. 2006	PubMed	citation	PMID:16154295	pubmed	16154295	create date:2005/09/13 | first author:Facchinetti F
Clinical burnout is not reflected in the cortisol awakening response, the day-curve or the response to a low-dose dexamethasone suppression test.	/pubmed/16150550	Mommersteeg PM, Heijnen CJ, Verbraak MJ, van Doornen LJ.	Psychoneuroendocrinology. 2006 Feb;31(2):216-25. Epub 2005 Sep 16.	Psychoneuroendocrinology. 2006	PubMed	citation	PMID:16150550	pubmed	16150550	create date:2005/09/10 | first author:Mommersteeg PM
Sex-specific adaptation of endocrine and inflammatory responses to repeated nauseogenic body rotation.	/pubmed/16143452	Rohleder N, Otto B, Wolf JM, Klose J, Kirschbaum C, Enck P, Klosterhalfen S.	Psychoneuroendocrinology. 2006 Feb;31(2):226-36. Epub 2005 Sep 6.	Psychoneuroendocrinology. 2006	PubMed	citation	PMID:16143452	pubmed	16143452	create date:2005/09/07 | first author:Rohleder N
Typical female 2nd-4th finger length (2D:4D) ratios in male-to-female transsexuals-possible implications for prenatal androgen exposure.	/pubmed/16140461	Schneider HJ, Pickel J, Stalla GK.	Psychoneuroendocrinology. 2006 Feb;31(2):265-9. Epub 2005 Sep 2.	Psychoneuroendocrinology. 2006	PubMed	citation	PMID:16140461	pubmed	16140461	create date:2005/09/06 | first author:Schneider HJ
The effects of sex and hormonal status on the physiological response to acute psychosocial stress.	/pubmed/16139959	Kajantie E, Phillips DI.	Psychoneuroendocrinology. 2006 Feb;31(2):151-78. Epub 2005 Sep 1. Review.	Psychoneuroendocrinology. 2006	PubMed	citation	PMID:16139959	pubmed	16139959	create date:2005/09/06 | first author:Kajantie E
Minor disturbances in central nervous system function in familial neurohypophysial diabetes insipidus.	/pubmed/16125866	Bruins J, Kovács GL, Abbes AP, Burbach JP, van den Akker EL, Engel H, Franken AA, de Wied D.	Psychoneuroendocrinology. 2006 Jan;31(1):80-91. Epub 2005 Aug 25.	Psychoneuroendocrinology. 2006	PubMed	citation	PMID:16125866	pubmed	16125866	create date:2005/08/30 | first author:Bruins J
Cortisol, contingency learning, and memory in preterm and full-term infants.	/pubmed/16122876	Haley DW, Weinberg J, Grunau RE.	Psychoneuroendocrinology. 2006 Jan;31(1):108-17. Epub 2005 Aug 24.	Psychoneuroendocrinology. 2006	PubMed	citation	PMID:16122876	pubmed	16122876	create date:2005/08/27 | first author:Haley DW
Neuropeptide Y (NPY) shortens sleep latency but does not suppress ACTH and cortisol in depressed patients and normal controls.	/pubmed/16112814	Held K, Antonijevic I, Murck H, Kuenzel H, Steiger A.	Psychoneuroendocrinology. 2006 Jan;31(1):100-7. Epub 2005 Aug 19.	Psychoneuroendocrinology. 2006	PubMed	citation	PMID:16112814	pubmed	16112814	create date:2005/08/23 | first author:Held K
Distribution of androgen receptor CAG repeat polymorphism in Chinese schizophrenia and its correlation with age at onset.	/pubmed/16112495	Tsai SJ, Hong CJ, Liao DL, Chiang CH.	Psychoneuroendocrinology. 2006 Feb;31(2):270-4. Epub 2005 Aug 19.	Psychoneuroendocrinology. 2006	PubMed	citation	PMID:16112495	pubmed	16112495	create date:2005/08/23 | first author:Tsai SJ
Disorders of eating behavior: correlation between hypothalamo-pituitary-thyroid function and psychopathological aspects.	/pubmed/16112494	Brambilla F, Santonastaso P, Caregaro L, Favaro A.	Psychoneuroendocrinology. 2006 Jan;31(1):131-6. Epub 2005 Aug 19.	Psychoneuroendocrinology. 2006	PubMed	citation	PMID:16112494	pubmed	16112494	create date:2005/08/23 | first author:Brambilla F
[truncated: 522 more rows]
