# Supplementary material for: Rising Publication Delays Inflate Journal Impact Factors
Source: PLoS One. 2012 Dec 31;7(12):e53374. doi: 10.1371/journal.pone.0053374 (PMC3534064; doi:10.1371/journal.pone.0053374)
Supplement: Data S1 — Datasets used for the analysis. (ZIP) [file pone.0053374.s005.zip › Psychopharmacology.csv]

Title	URL	Description	Details	ShortDetails	Resource	Type	Identifiers	Db	EntrezUID	Properties
Depressive and cardiovascular disease comorbidity in a rat model of social stress: a putative role for corticotropin-releasing factor.	/pubmed/22322324	Wood SK, McFadden KV, Grigoriadis D, Bhatnagar S, Valentino RJ.	Psychopharmacology (Berl). 2012 Feb 10. [Epub ahead of print]	Psychopharmacology (Berl). 2012	PubMed	citation	PMID:22322324	pubmed	22322324	create date:2012/02/11 | first author:Wood SK
Effects of coffee on driving performance during prolonged simulated highway driving.	/pubmed/22315048	Mets MA, Baas D, van Boven I, Olivier B, Verster JC.	Psychopharmacology (Berl). 2012 Feb 8. [Epub ahead of print]	Psychopharmacology (Berl). 2012	PubMed	citation	PMID:22315048	pubmed	22315048	create date:2012/02/09 | first author:Mets MA
Behavioral inhibition in mice bred for high vs. low levels of methamphetamine consumption or sensitization.	/pubmed/22311384	Moschak TM, Stang KA, Phillips TJ, Mitchell SH.	Psychopharmacology (Berl). 2012 Feb 4. [Epub ahead of print]	Psychopharmacology (Berl). 2012	PubMed	citation	PMID:22311384	pubmed	22311384	create date:2012/02/09 | first author:Moschak TM
Anhedonia predicts altered processing of happy faces in abstinent cigarette smokers.	/pubmed/22311383	Leventhal AM, Munafò M, Tidey JW, Sussman S, Monterosso JR, Sun P, Kahler CW.	Psychopharmacology (Berl). 2012 Feb 4. [Epub ahead of print]	Psychopharmacology (Berl). 2012	PubMed	citation	PMID:22311383	pubmed	22311383	create date:2012/02/09 | first author:Leventhal AM
Memantine, an NMDA receptor antagonist, differentially influences Go/No-Go performance and fMRI activity in individuals with and without a family history of alcoholism.	/pubmed/22311382	Jamadar S, Devito EE, Jiantonio RE, Meda SA, Stevens MC, Potenza MN, Krystal JH, Pearlson GD.	Psychopharmacology (Berl). 2012 Feb 4. [Epub ahead of print]	Psychopharmacology (Berl). 2012	PubMed	citation	PMID:22311382	pubmed	22311382	create date:2012/02/09 | first author:Jamadar S
Effects of ecstasy/polydrug use on memory for associative information.	/pubmed/22302139	Gallagher DT, Fisk JE, Montgomery C, Judge J, Robinson SJ, Taylor PJ.	Psychopharmacology (Berl). 2012 Feb 3. [Epub ahead of print]	Psychopharmacology (Berl). 2012	PubMed	citation	PMID:22302139	pubmed	22302139	create date:2012/02/04 | first author:Gallagher DT
Assessing the effects of chronic sazetidine-A delivery on nicotine self-administration in both male and female rats.	/pubmed/22297831	Johnson JE, Slade S, Wells C, Petro A, Sexton H, Rezvani AH, Brown ML, Paige MA, McDowell BE, Xiao Y, Kellar KJ, Levin ED.	Psychopharmacology (Berl). 2012 Feb 2. [Epub ahead of print]	Psychopharmacology (Berl). 2012	PubMed	citation	PMID:22297831	pubmed	22297831	create date:2012/02/03 | first author:Johnson JE
Effects of prenatal immune activation and peri-adolescent stress on amphetamine-induced conditioned place preference in the rat.	/pubmed/22290326	Richtand NM, Ahlbrand R, Horn PS, Chambers B, Davis J, Benoit S.	Psychopharmacology (Berl). 2012 Jan 31. [Epub ahead of print]	Psychopharmacology (Berl). 2012	PubMed	citation	PMID:22290326	pubmed	22290326	create date:2012/02/01 | first author:Richtand NM
Effect of low-dose acute tryptophan depletion on the specificity of autobiographical memory in healthy subjects with a family history of depression.	/pubmed/22286957	Alhaj HA, Selman M, Jervis V, Rodgers J, Barton S, McAllister-Williams RH.	Psychopharmacology (Berl). 2012 Jan 28. [Epub ahead of print]	Psychopharmacology (Berl). 2012	PubMed	citation	PMID:22286957	pubmed	22286957	create date:2012/01/31 | first author:Alhaj HA
Implicit and explicit alcohol-related motivations among college binge drinkers.	/pubmed/22281603	Herschl LC, McChargue DE, Mackillop J, Stoltenberg SF, Highland KB.	Psychopharmacology (Berl). 2012 Jan 27. [Epub ahead of print]	Psychopharmacology (Berl). 2012	PubMed	citation	PMID:22281603	pubmed	22281603	create date:2012/01/28 | first author:Herschl LC
MDMA enhances mind reading" of positive emotions and impairs "mind reading" of negative emotions."	/pubmed/22277989	Hysek CM, Domes G, Liechti ME.	Psychopharmacology (Berl). 2012 Jan 27. [Epub ahead of print]	Psychopharmacology (Berl). 2012	PubMed	citation	PMID:22277989	pubmed	22277989	create date:2012/01/27 | first author:Hysek CM
Between-session progressive ratio performance in rats responding for cocaine and water reinforcers.	/pubmed/22277988	Gancarz AM, Kausch MA, Lloyd DR, Richards JB.	Psychopharmacology (Berl). 2012 Jan 27. [Epub ahead of print]	Psychopharmacology (Berl). 2012	PubMed	citation	PMID:22277988	pubmed	22277988	create date:2012/01/27 | first author:Gancarz AM
Low BDNF is associated with cognitive impairment in chronic patients with schizophrenia.	/pubmed/22274000	Zhang XY, Liang J, Chen DC, Xiu MH, De Yang F, Kosten TA, Kosten TR.	Psychopharmacology (Berl). 2012 Jan 26. [Epub ahead of print]	Psychopharmacology (Berl). 2012	PubMed	citation	PMID:22274000	pubmed	22274000	create date:2012/01/26 | first author:Zhang XY
α(2)- and β-adrenoceptors involvement in nortriptyline modulation of auditory sustained attention and impulsivity.	/pubmed/22271065	Roychowdhury S, Peña-Contreras Z, Tam J, Yadlapalli A, Dinh L, Nichols JA, Basu D, Atzori M.	Psychopharmacology (Berl). 2012 Jan 21. [Epub ahead of print]	Psychopharmacology (Berl). 2012	PubMed	citation	PMID:22271065	pubmed	22271065	create date:2012/01/25 | first author:Roychowdhury S
The effects of acute and chronic steady state methadone on memory retrieval in rats.	/pubmed/22258154	Cummins E, Allen CP, Ricchetti A, Boughner E, Christenson K, Haines M, Limebeer CL, Parker LA, Leri F.	Psychopharmacology (Berl). 2012 Jan 19. [Epub ahead of print]	Psychopharmacology (Berl). 2012	PubMed	citation	PMID:22258154	pubmed	22258154	create date:2012/01/20 | first author:Cummins E
Erratum to: Poor inhibitory control and neurochemical differences in high compulsive drinker rats selected by schedule-induced polydipsia.	/pubmed/22258153	Moreno M, Gutiérrez-Ferre VE, Ruedas L, Campa L, Suñol C, Flores P.	Psychopharmacology (Berl). 2012 Jan 20. [Epub ahead of print] No abstract available.	Psychopharmacology (Berl). 2012	PubMed	citation	PMID:22258153	pubmed	22258153	create date:2012/01/20 | first author:Moreno M
Escalation of cocaine intake with extended access in rats: dysregulated addiction or regulated acquisition?	/pubmed/22249361	Beckmann JS, Gipson CD, Marusich JA, Bardo MT.	Psychopharmacology (Berl). 2012 Jan 17. [Epub ahead of print]	Psychopharmacology (Berl). 2012	PubMed	citation	PMID:22249361	pubmed	22249361	create date:2012/01/18 | first author:Beckmann JS
Effect of yohimbine stress on reacquisition of oxycodone seeking in rats.	/pubmed/22249360	Campbell AT, Kwiatkowski D, Boughner E, Leri F.	Psychopharmacology (Berl). 2012 Jan 18. [Epub ahead of print]	Psychopharmacology (Berl). 2012	PubMed	citation	PMID:22249360	pubmed	22249360	create date:2012/01/18 | first author:Campbell AT
Further characterization of the prototypical nociceptin/orphanin FQ peptide receptor agonist Ro 64-6198 in rodent models of conflict anxiety and despair.	/pubmed/22249359	Goeldner C, Spooren W, Wichmann J, Prinssen EP.	Psychopharmacology (Berl). 2012 Jan 18. [Epub ahead of print]	Psychopharmacology (Berl). 2012	PubMed	citation	PMID:22249359	pubmed	22249359	create date:2012/01/18 | first author:Goeldner C
Prefrontal neuromodulation by nicotinic receptors for cognitive processes.	/pubmed/22249358	Dos Santos Coura R, Granon S.	Psychopharmacology (Berl). 2012 Jan 18. [Epub ahead of print]	Psychopharmacology (Berl). 2012	PubMed	citation	PMID:22249358	pubmed	22249358	create date:2012/01/18 | first author:Dos Santos Coura R
High anxiety is a predisposing endophenotype for loss of control over cocaine, but not heroin, self-administration in rats.	/pubmed/22245944	Dilleen R, Pelloux Y, Mar AC, Molander A, Robbins TW, Everitt BJ, Dalley JW, Belin D.	Psychopharmacology (Berl). 2012 Jan 14. [Epub ahead of print]	Psychopharmacology (Berl). 2012	PubMed	citation	PMID:22245944	pubmed	22245944	create date:2012/01/17 | first author:Dilleen R
Probabilistic classification and gambling in patients with schizophrenia receiving medication: comparison of risperidone, olanzapine, clozapine and typical antipsychotics.	/pubmed/22237855	Wasserman JI, Barry RJ, Bradford L, Delva NJ, Beninger RJ.	Psychopharmacology (Berl). 2012 Jan 12. [Epub ahead of print]	Psychopharmacology (Berl). 2012	PubMed	citation	PMID:22237855	pubmed	22237855	create date:2012/01/13 | first author:Wasserman JI
Striatal and extrastriatal dopamine D(2) receptor occupancy by the partial agonist antipsychotic drug aripiprazole in the human brain: a positron emission tomography study with [(11)C]raclopride and [ (11)C]FLB457.	/pubmed/22237854	Takahata K, Ito H, Takano H, Arakawa R, Fujiwara H, Kimura Y, Kodaka F, Sasaki T, Nogami T, Suzuki M, Nagashima T, Shimada H, Kato M, Mimura M, Suhara T.	Psychopharmacology (Berl). 2012 Jan 12. [Epub ahead of print]	Psychopharmacology (Berl). 2012	PubMed	citation	PMID:22237854	pubmed	22237854	create date:2012/01/13 | first author:Takahata K
Influence of risperidone on balance control in young healthy individuals.	/pubmed/22234381	Corbeil P, Rodrigue J, Simoneau M, Cohen H, Pourcher E.	Psychopharmacology (Berl). 2012 Jan 11. [Epub ahead of print]	Psychopharmacology (Berl). 2012	PubMed	citation	PMID:22234381	pubmed	22234381	create date:2012/01/12 | first author:Corbeil P
The effects of exercise on cigarette cravings and brain activation in response to smoking-related images.	/pubmed/22234380	Janse Van Rensburg K, Taylor A, Benattayallah A, Hodgson T.	Psychopharmacology (Berl). 2012 Jan 11. [Epub ahead of print]	Psychopharmacology (Berl). 2012	PubMed	citation	PMID:22234380	pubmed	22234380	create date:2012/01/12 | first author:Janse Van Rensburg K
A randomized, placebo-controlled laboratory study of the effects of D: -cycloserine on craving in cocaine-dependent individuals.	/pubmed/22234379	Price KL, Baker NL, McRae-Clark AL, Saladin ME, Desantis SM, Santa Ana EJ, Brady KT.	Psychopharmacology (Berl). 2012 Jan 11. [Epub ahead of print]	Psychopharmacology (Berl). 2012	PubMed	citation	PMID:22234379	pubmed	22234379	create date:2012/01/12 | first author:Price KL
Gender-dependent consequences of chronic olanzapine in the rat: effects on body weight, inflammatory, metabolic and microbiota parameters.	/pubmed/22234378	Davey KJ, O'Mahony SM, Schellekens H, O'Sullivan O, Bienenstock J, Cotter PD, Dinan TG, Cryan JF.	Psychopharmacology (Berl). 2012 Jan 11. [Epub ahead of print]	Psychopharmacology (Berl). 2012	PubMed	citation	PMID:22234378	pubmed	22234378	create date:2012/01/12 | first author:Davey KJ
Amphetamine challenge decreases yohimbine binding to α2 adrenoceptors in Landrace pig brain.	/pubmed/22227612	Landau AM, Doudet DJ, Jakobsen S.	Psychopharmacology (Berl). 2012 Jan 7. [Epub ahead of print]	Psychopharmacology (Berl). 2012	PubMed	citation	PMID:22227612	pubmed	22227612	create date:2012/01/10 | first author:Landau AM
Sex differences in stimulus expectancy and pharmacologic effects of a moderate dose of alcohol on smoking lapse risk in a laboratory analogue study.	/pubmed/22227611	Kahler CW, Metrik J, Spillane NS, Leventhal AM, McKee SA, Tidey JW, McGeary JE, Knopik VS, Rohsenow DJ.	Psychopharmacology (Berl). 2012 Jan 7. [Epub ahead of print]	Psychopharmacology (Berl). 2012	PubMed	citation	PMID:22227611	pubmed	22227611	create date:2012/01/10 | first author:Kahler CW
Obituary for Bart Hoebel.	/pubmed/22227610	Leibowitz S.	Psychopharmacology (Berl). 2012 Jan 7. [Epub ahead of print] No abstract available.	Psychopharmacology (Berl). 2012	PubMed	citation	PMID:22227610	pubmed	22227610	create date:2012/01/10 | first author:Leibowitz S
The role of 5-HT(1A) receptors in phencyclidine (PCP)-induced novel object recognition (NOR) deficit in rats.	/pubmed/22227609	Horiguchi M, Meltzer HY.	Psychopharmacology (Berl). 2012 Jan 7. [Epub ahead of print]	Psychopharmacology (Berl). 2012	PubMed	citation	PMID:22227609	pubmed	22227609	create date:2012/01/10 | first author:Horiguchi M
Involvement of nucleus accumbens dopamine D1 receptors in ethanol drinking, ethanol-induced conditioned place preference, and ethanol-induced psychomotor sensitization in mice.	/pubmed/22222864	Bahi A, Dreyer JL.	Psychopharmacology (Berl). 2012 Jan 6. [Epub ahead of print]	Psychopharmacology (Berl). 2012	PubMed	citation	PMID:22222864	pubmed	22222864	create date:2012/01/10 | first author:Bahi A
Infralimbic and dorsal raphé microinjection of the 5-HT(1B) receptor agonist CP-93,129: attenuation of aggressive behavior in CFW male mice.	/pubmed/22222863	Faccidomo S, Quadros IM, Takahashi A, Fish EW, Miczek KA.	Psychopharmacology (Berl). 2012 Jan 7. [Epub ahead of print]	Psychopharmacology (Berl). 2012	PubMed	citation	PMID:22222863	pubmed	22222863	create date:2012/01/10 | first author:Faccidomo S
Comparison of the D(1) dopamine full agonists, dihydrexidine and doxanthrine, in the 6-OHDA rat model of Parkinson's disease.	/pubmed/22222862	McCorvy JD, Watts VJ, Nichols DE.	Psychopharmacology (Berl). 2012 Jan 6. [Epub ahead of print]	Psychopharmacology (Berl). 2012	PubMed	citation	PMID:22222862	pubmed	22222862	create date:2012/01/10 | first author:McCorvy JD
Behavioral effects of α,α,β,β-tetradeutero-5-MeO-DMT in rats: comparison with 5-MeO-DMT administered in combination with a monoamine oxidase inhibitor.	/pubmed/22222861	Halberstadt AL, Nichols DE, Geyer MA.	Psychopharmacology (Berl). 2012 Jan 6. [Epub ahead of print]	Psychopharmacology (Berl). 2012	PubMed	citation	PMID:22222861	pubmed	22222861	create date:2012/01/10 | first author:Halberstadt AL
Substituted heteroaromatic compounds: effect on nicotine self-administration in rats.	/pubmed/22218454	Cashman JR, Okolotowicz K, Cerny M, Johnson R, Janowsky A, Azar MR.	Psychopharmacology (Berl). 2012 Jan 5. [Epub ahead of print]	Psychopharmacology (Berl). 2012	PubMed	citation	PMID:22218454	pubmed	22218454	create date:2012/01/06 | first author:Cashman JR
Cigarette smoking and white matter microstructure.	/pubmed/22215225	Hudkins M, O'Neill J, Tobias MC, Bartzokis G, London ED.	Psychopharmacology (Berl). 2012 Jan 4. [Epub ahead of print]	Psychopharmacology (Berl). 2012	PubMed	citation	PMID:22215225	pubmed	22215225	create date:2012/01/05 | first author:Hudkins M
Sensitivity to apomorphine-induced yawning and hypothermia in rats eating standard or high-fat chow.	/pubmed/22207242	Baladi MG, Thomas YM, France CP.	Psychopharmacology (Berl). 2011 Dec 30. [Epub ahead of print]	Psychopharmacology (Berl). 2011	PubMed	citation	PMID:22207242	pubmed	22207242	create date:2011/12/31 | first author:Baladi MG
Drug-related cues exacerbate decision making and increase craving in heroin addicts at different abstinence times.	/pubmed/22207241	Wang GB, Zhang XL, Zhao LY, Sun LL, Wu P, Lu L, Shi J.	Psychopharmacology (Berl). 2011 Dec 30. [Epub ahead of print]	Psychopharmacology (Berl). 2011	PubMed	citation	PMID:22207241	pubmed	22207241	create date:2011/12/31 | first author:Wang GB
Increased motivation to eat in opiate-withdrawn mice.	/pubmed/22207240	Rouibi K, Contarino A.	Psychopharmacology (Berl). 2011 Dec 30. [Epub ahead of print]	Psychopharmacology (Berl). 2011	PubMed	citation	PMID:22207240	pubmed	22207240	create date:2011/12/31 | first author:Rouibi K
Age-dependent effects of chronic fluoxetine treatment on the serotonergic system one week following treatment.	/pubmed/22205158	Bouet V, Klomp A, Freret T, Wylezinska-Arridge M, Lopez-Tremoleda J, Dauphin F, Boulouard M, Booij J, Gsell W, Reneman L.	Psychopharmacology (Berl). 2011 Dec 24. [Epub ahead of print]	Psychopharmacology (Berl). 2011	PubMed	citation	PMID:22205158	pubmed	22205158	create date:2011/12/30 | first author:Bouet V
Methylphenidate modulates sustained attention and cortical activation in survivors of traumatic brain injury: a perfusion fMRI study.	/pubmed/22203319	Kim J, Whyte J, Patel S, Europa E, Wang J, Coslett HB, Detre JA.	Psychopharmacology (Berl). 2011 Dec 28. [Epub ahead of print]	Psychopharmacology (Berl). 2011	PubMed	citation	PMID:22203319	pubmed	22203319	create date:2011/12/29 | first author:Kim J
Cue-elicited heart rate variability and attentional bias predict alcohol relapse following treatment.	/pubmed/22203318	Garland EL, Franken IH, Howard MO.	Psychopharmacology (Berl). 2011 Dec 28. [Epub ahead of print]	Psychopharmacology (Berl). 2011	PubMed	citation	PMID:22203318	pubmed	22203318	create date:2011/12/29 | first author:Garland EL
Results of a proof-of-concept, dose-finding, double-blind, placebo-controlled study of RX-10100 (Serdaxin®) in subjects with major depressive disorder.	/pubmed/22203317	Riesenberg R, Rosenthal J, Moldauer L, Peterson C.	Psychopharmacology (Berl). 2011 Dec 28. [Epub ahead of print]	Psychopharmacology (Berl). 2011	PubMed	citation	PMID:22203317	pubmed	22203317	create date:2011/12/29 | first author:Riesenberg R
Protective effects of the antioxidant sulforaphane on behavioral changes and neurotoxicity in mice after the administration of methamphetamine.	/pubmed/22200890	Chen H, Wu J, Zhang J, Fujita Y, Ishima T, Iyo M, Hashimoto K.	Psychopharmacology (Berl). 2011 Dec 27. [Epub ahead of print]	Psychopharmacology (Berl). 2011	PubMed	citation	PMID:22200890	pubmed	22200890	create date:2011/12/28 | first author:Chen H
Sibutramine promotes amygdala activity under fasting conditions in obese women.	/pubmed/22193727	Oltmanns KM, Heldmann M, Daul S, Klose S, Rotte M, Schäfer M, Heinze HJ, Münte TF, Lehnert H.	Psychopharmacology (Berl). 2011 Dec 24. [Epub ahead of print]	Psychopharmacology (Berl). 2011	PubMed	citation	PMID:22193727	pubmed	22193727	create date:2011/12/24 | first author:Oltmanns KM
Influence of isotretinoin on hippocampal-based learning in human subjects.	/pubmed/22193726	Ormerod AD, Thind CK, Rice SA, Reid IC, Williams JH, McCaffery PJ.	Psychopharmacology (Berl). 2011 Dec 24. [Epub ahead of print]	Psychopharmacology (Berl). 2011	PubMed	citation	PMID:22193726	pubmed	22193726	create date:2011/12/24 | first author:Ormerod AD
Analysis of vigilant scanning behavior in mice using two-point digital video tracking.	/pubmed/22193725	Choy KH, Yu J, Hawkes D, Mayorov DN.	Psychopharmacology (Berl). 2011 Dec 23. [Epub ahead of print]	Psychopharmacology (Berl). 2011	PubMed	citation	PMID:22193725	pubmed	22193725	create date:2011/12/24 | first author:Choy KH
RGS4 overexpression in the rat dorsal striatum modulates mGluR5- and amphetamine-mediated behavior and signaling.	/pubmed/22193724	Schwendt M, Sigmon SA, McGinty JF.	Psychopharmacology (Berl). 2011 Dec 23. [Epub ahead of print]	Psychopharmacology (Berl). 2011	PubMed	citation	PMID:22193724	pubmed	22193724	create date:2011/12/24 | first author:Schwendt M
The effect of add-on treatment with quetiapine on measures of depression, aggression, irritability and suicidal tendencies in children and adolescents.	/pubmed/22173852	Podobnik J, Foller Podobnik I, Grgic N, Marcinko D, Pivac N.	Psychopharmacology (Berl). 2011 Dec 16. [Epub ahead of print] No abstract available.	Psychopharmacology (Berl). 2011	PubMed	citation	PMID:22173852	pubmed	22173852	create date:2011/12/17 | first author:Podobnik J
Title	URL	Description	Details	ShortDetails	Resource	Type	Identifiers	Db	EntrezUID	Properties
Effects of caffeine on alcohol-related changes in behavioural control and perceived intoxication in light caffeine consumers.	/pubmed/22173851	Attwood AS, Rogers PJ, Ataya AF, Adams S, Munafò MR.	Psychopharmacology (Berl). 2011 Dec 17. [Epub ahead of print]	Psychopharmacology (Berl). 2011	PubMed	citation	PMID:22173851	pubmed	22173851	create date:2011/12/17 | first author:Attwood AS
Methylphenidate produces selective enhancement of declarative memory consolidation in healthy volunteers.	/pubmed/22169884	Linssen AM, Vuurman EF, Sambeth A, Riedel WJ.	Psychopharmacology (Berl). 2011 Dec 15. [Epub ahead of print]	Psychopharmacology (Berl). 2011	PubMed	citation	PMID:22169884	pubmed	22169884	create date:2011/12/16 | first author:Linssen AM
Living in the here and now: interrelationships between impulsivity, mindfulness, and alcohol misuse.	/pubmed/22169883	Murphy C, Mackillop J.	Psychopharmacology (Berl). 2012 Jan;219(2):527-36. Epub 2011 Dec 16.	Psychopharmacology (Berl). 2012	PubMed	citation	PMID:22169883	pubmed	22169883	create date:2011/12/16 | first author:Murphy C
What and when to want"? Amygdala-based focusing of incentive salience upon sugar and sex."	/pubmed/22167254	Mahler SV, Berridge KC.	Psychopharmacology (Berl). 2011 Dec 14. [Epub ahead of print]	Psychopharmacology (Berl). 2011	PubMed	citation	PMID:22167254	pubmed	22167254	create date:2011/12/15 | first author:Mahler SV
Lateralized hippocampal effects of vasoactive intestinal peptide on learning and memory in rats in a model of depression.	/pubmed/22160165	Ivanova M, Belcheva S, Belcheva I, Negrev N, Tashev R.	Psychopharmacology (Berl). 2011 Dec 8. [Epub ahead of print]	Psychopharmacology (Berl). 2011	PubMed	citation	PMID:22160165	pubmed	22160165	create date:2011/12/14 | first author:Ivanova M
Agomelatine (S20098) modulates the expression of cytoskeletal microtubular proteins, synaptic markers and BDNF in the rat hippocampus, amygdala and PFC.	/pubmed/22160164	Ladurelle N, Gabriel C, Viggiano A, Mocaër E, Baulieu EE, Bianchi M.	Psychopharmacology (Berl). 2011 Dec 8. [Epub ahead of print]	Psychopharmacology (Berl). 2011	PubMed	citation	PMID:22160164	pubmed	22160164	create date:2011/12/14 | first author:Ladurelle N
Erratum to: Transition to drug addiction: a negative reinforcement model based on an allostatic decrease in reward function.	/pubmed/22160163	Ahmed SH, Koob GF.	Psychopharmacology (Berl). 2012 Mar;220(1):247. No abstract available.	Psychopharmacology (Berl). 2012	PubMed	citation	PMID:22160163	pubmed	22160163	create date:2011/12/14 | first author:Ahmed SH
Quinpirole elicits differential in vivo changes in the pre- and postsynaptic distributions of dopamine D(2) receptors in mouse striatum: relation to cannabinoid-1 (CB (1)) receptor targeting.	/pubmed/22160162	Lane DA, Chan J, Fitzgerald ML, Kearn CS, Mackie K, Pickel VM.	Psychopharmacology (Berl). 2011 Dec 8. [Epub ahead of print]	Psychopharmacology (Berl). 2011	PubMed	citation	PMID:22160162	pubmed	22160162	create date:2011/12/14 | first author:Lane DA
Characterizing the effects of Eugenol on neuronal ionic currents and hyperexcitability.	/pubmed/22160139	Huang CW, Chow JC, Tsai JJ, Wu SN.	Psychopharmacology (Berl). 2011 Dec 13. [Epub ahead of print]	Psychopharmacology (Berl). 2011	PubMed	citation	PMID:22160139	pubmed	22160139	create date:2011/12/14 | first author:Huang CW
Suppression of endogenous PPARγ increases vulnerability to methamphetamine-induced injury in mouse nigrostriatal dopaminergic pathway.	/pubmed/22160138	Yu SJ, Airavaara M, Shen H, Chou J, Harvey BK, Wang Y.	Psychopharmacology (Berl). 2011 Dec 13. [Epub ahead of print]	Psychopharmacology (Berl). 2011	PubMed	citation	PMID:22160138	pubmed	22160138	create date:2011/12/14 | first author:Yu SJ
Dissociable role of tumor necrosis factor alpha gene deletion in methamphetamine self-administration and cue-induced relapsing behavior in mice.	/pubmed/22160137	Yan Y, Nitta A, Koseki T, Yamada K, Nabeshima T.	Psychopharmacology (Berl). 2011 Dec 14. [Epub ahead of print]	Psychopharmacology (Berl). 2011	PubMed	citation	PMID:22160137	pubmed	22160137	create date:2011/12/14 | first author:Yan Y
Involvement of metabotropic glutamate receptor 5 in brain reward deficits associated with cocaine and nicotine withdrawal and somatic signs of nicotine withdrawal.	/pubmed/22147259	Stoker AK, Olivier B, Markou A.	Psychopharmacology (Berl). 2011 Dec 3. [Epub ahead of print]	Psychopharmacology (Berl). 2011	PubMed	citation	PMID:22147259	pubmed	22147259	create date:2011/12/08 | first author:Stoker AK
In vivo electrophysiological and neurochemical effects of the selective 5-HT(1A) receptor agonist, F13640, at pre- and postsynaptic 5-HT (1A) receptors in the rat.	/pubmed/22147258	Lladó-Pelfort L, Assié MB, Newman-Tancredi A, Artigas F, Celada P.	Psychopharmacology (Berl). 2011 Dec 3. [Epub ahead of print]	Psychopharmacology (Berl). 2011	PubMed	citation	PMID:22147258	pubmed	22147258	create date:2011/12/08 | first author:Lladó-Pelfort L
Effect of PDE10A inhibitors on MK-801-induced immobility in the forced swim test.	/pubmed/22147257	Langen B, Dost R, Egerland U, Stange H, Hoefgen N.	Psychopharmacology (Berl). 2011 Nov 16. [Epub ahead of print]	Psychopharmacology (Berl). 2011	PubMed	citation	PMID:22147257	pubmed	22147257	create date:2011/12/08 | first author:Langen B
Examination of a role for metabotropic glutamate receptor 5 in the medial prefrontal cortex in cocaine sensitization in rats.	/pubmed/22147256	Timmer KM, Steketee JD.	Psychopharmacology (Berl). 2011 Nov 16. [Epub ahead of print]	Psychopharmacology (Berl). 2011	PubMed	citation	PMID:22147256	pubmed	22147256	create date:2011/12/08 | first author:Timmer KM
Effects of protein kinase A inhibitor and activator on rewarding effects of SKF-82958 microinjected into nucleus accumbens shell of ad libitum fed and food-restricted rats.	/pubmed/22143580	de Vaca SC, Peng XX, Concors S, Farin C, Lascu E, Carr KD.	Psychopharmacology (Berl). 2011 Dec 7. [Epub ahead of print]	Psychopharmacology (Berl). 2011	PubMed	citation	PMID:22143580	pubmed	22143580	create date:2011/12/07 | first author:de Vaca SC
Activation of the G-protein-coupled receptor GPR30 induces anxiogenic effects in mice, similar to oestradiol.	/pubmed/22143579	Kastenberger I, Lutsch C, Schwarzer C.	Psychopharmacology (Berl). 2011 Dec 7. [Epub ahead of print]	Psychopharmacology (Berl). 2011	PubMed	citation	PMID:22143579	pubmed	22143579	create date:2011/12/07 | first author:Kastenberger I
Behavioural and neuroinflammatory effects of the combination of binge ethanol and MDMA in mice.	/pubmed/22139453	Ros-Simó C, Ruiz-Medina J, Valverde O.	Psychopharmacology (Berl). 2011 Dec 6. [Epub ahead of print]	Psychopharmacology (Berl). 2011	PubMed	citation	PMID:22139453	pubmed	22139453	create date:2011/12/06 | first author:Ros-Simó C
Impact of mGluR5 during amphetamine-induced hyperactivity and conditioned hyperactivity in differentially reared rats.	/pubmed/22139452	Gill MJ, Arnold JC, Cain ME.	Psychopharmacology (Berl). 2011 Dec 6. [Epub ahead of print]	Psychopharmacology (Berl). 2011	PubMed	citation	PMID:22139452	pubmed	22139452	create date:2011/12/06 | first author:Gill MJ
Effect of fenfluramine on reinstatement of food seeking in female and male rats: implications for the predictive validity of the reinstatement model.	/pubmed/22134478	Pickens CL, Cifani C, Navarre BM, Eichenbaum H, Theberge FR, Baumann MH, Calu DJ, Shaham Y.	Psychopharmacology (Berl). 2011 Dec 3. [Epub ahead of print]	Psychopharmacology (Berl). 2011	PubMed	citation	PMID:22134478	pubmed	22134478	create date:2011/12/03 | first author:Pickens CL
Reversal learning as a measure of impulsive and compulsive behavior in addictions.	/pubmed/22134477	Izquierdo A, Jentsch JD.	Psychopharmacology (Berl). 2012 Jan;219(2):607-20. Epub 2011 Nov 29.	Psychopharmacology (Berl). 2012	PubMed	citation	PMID:22134477	pubmed	22134477	create date:2011/12/03 | first author:Izquierdo A
Dissociable effects of monoamine reuptake inhibitors on distinct forms of impulsive behavior in rats.	/pubmed/22134476	Baarendse PJ, Vanderschuren LJ.	Psychopharmacology (Berl). 2012 Jan;219(2):313-26. Epub 2011 Dec 3.	Psychopharmacology (Berl). 2012	PubMed	citation	PMID:22134476	pubmed	22134476	create date:2011/12/03 | first author:Baarendse PJ
Reliance on habits at the expense of goal-directed control following dopamine precursor depletion.	/pubmed/22134475	de Wit S, Standing HR, Devito EE, Robinson OJ, Ridderinkhof KR, Robbins TW, Sahakian BJ.	Psychopharmacology (Berl). 2012 Jan;219(2):621-31. Epub 2011 Dec 3.	Psychopharmacology (Berl). 2012	PubMed	citation	PMID:22134475	pubmed	22134475	create date:2011/12/03 | first author:de Wit S
Examining the effects of former cannabis use on cerebellum-dependent eyeblink conditioning in humans.	/pubmed/22134474	Steinmetz AB, Edwards CR, Vollmer JM, Erickson MA, O'Donnell BF, Hetrick WP, Skosnik PD.	Psychopharmacology (Berl). 2011 Dec 2. [Epub ahead of print]	Psychopharmacology (Berl). 2011	PubMed	citation	PMID:22134474	pubmed	22134474	create date:2011/12/03 | first author:Steinmetz AB
A new synthetic varacin analogue, 8-(trifluoromethyl)-1,2,3,4,5-benzopentathiepin-6-amine hydrochloride (TC-2153), decreased hereditary catalepsy and increased the BDNF gene expression in the hippocampus in mice.	/pubmed/22127556	Kulikov AV, Tikhonova MA, Kulikova EA, Volcho KP, Khomenko TM, Salakhutdinov NF, Popova NK.	Psychopharmacology (Berl). 2011 Nov 30. [Epub ahead of print]	Psychopharmacology (Berl). 2011	PubMed	citation	PMID:22127556	pubmed	22127556	create date:2011/12/01 | first author:Kulikov AV
Cross-conditional entropy and coherence analysis of pharmaco-EEG changes induced by alprazolam.	/pubmed/22127555	Alonso JF, Mañanas MA, Romero S, Rojas-Martínez M, Riba J.	Psychopharmacology (Berl). 2011 Nov 30. [Epub ahead of print]	Psychopharmacology (Berl). 2011	PubMed	citation	PMID:22127555	pubmed	22127555	create date:2011/12/01 | first author:Alonso JF
Negative modulation of GABA(A) α5 receptors by RO4938581 attenuates discrete sub-chronic and early postnatal phencyclidine (PCP)-induced cognitive deficits in rats.	/pubmed/22124672	Redrobe JP, Elster L, Frederiksen K, Bundgaard C, de Jong IE, Smith GP, Bruun AT, Larsen PH, Didriksen M.	Psychopharmacology (Berl). 2011 Nov 29. [Epub ahead of print]	Psychopharmacology (Berl). 2011	PubMed	citation	PMID:22124672	pubmed	22124672	create date:2011/11/30 | first author:Redrobe JP
Special issue on impulsivity and compulsivity.	/pubmed/22124671	Robbins T, Curran H, de Wit H.	Psychopharmacology (Berl). 2012 Jan;219(2):251-2. Epub 2011 Nov 29. No abstract available.	Psychopharmacology (Berl). 2012	PubMed	citation	PMID:22124671	pubmed	22124671	create date:2011/11/30 | first author:Robbins T
Effects of chronic nicotine, nicotine withdrawal and subsequent nicotine challenges on behavioural inhibition in rats.	/pubmed/22124670	Kolokotroni KZ, Rodgers RJ, Harrison AA.	Psychopharmacology (Berl). 2012 Jan;219(2):453-68. Epub 2011 Nov 29.	Psychopharmacology (Berl). 2012	PubMed	citation	PMID:22124670	pubmed	22124670	create date:2011/11/30 | first author:Kolokotroni KZ
Examination of the effect of acute levodopa administration on the loudness dependence of auditory evoked potentials (LDAEP) in humans.	/pubmed/22119935	Hitz K, Heekeren K, Obermann C, Huber T, Juckel G, Kawohl W.	Psychopharmacology (Berl). 2011 Nov 26. [Epub ahead of print]	Psychopharmacology (Berl). 2011	PubMed	citation	PMID:22119935	pubmed	22119935	create date:2011/11/29 | first author:Hitz K
The pharmacological sensitivity of a touchscreen-based visual discrimination task in the rat using simple and perceptually challenging stimuli.	/pubmed/22116313	Talpos JC, Fletcher AC, Circelli C, Tricklebank MD, Dix SL.	Psychopharmacology (Berl). 2011 Nov 26. [Epub ahead of print]	Psychopharmacology (Berl). 2011	PubMed	citation	PMID:22116313	pubmed	22116313	create date:2011/11/26 | first author:Talpos JC
Dorsal-striatal 5-HT₂A and 5-HT₂C receptors control impulsivity and perseverative responding in the 5-choice serial reaction time task.	/pubmed/22113450	Agnoli L, Carli M.	Psychopharmacology (Berl). 2012 Jan;219(2):633-45. Epub 2011 Nov 24.	Psychopharmacology (Berl). 2012	PubMed	citation	PMID:22113450	pubmed	22113450	create date:2011/11/25 | first author:Agnoli L
Poor inhibitory control and neurochemical differences in high compulsive drinker rats selected by schedule-induced polydipsia.	/pubmed/22113449	Moreno M, Gutiérrez-Ferre VE, Ruedas L, Campa L, Suñol C, Flores P.	Psychopharmacology (Berl). 2012 Jan;219(2):661-72. Epub 2011 Nov 24.	Psychopharmacology (Berl). 2012	PubMed	citation	PMID:22113449	pubmed	22113449	create date:2011/11/25 | first author:Moreno M
Evaluating genetic markers and neurobiochemical analytes for fluoxetine response using a panel of mouse inbred strains.	/pubmed/22113448	Benton CS, Miller BH, Skwerer S, Suzuki O, Schultz LE, Cameron MD, Marron JS, Pletcher MT, Wiltshire T.	Psychopharmacology (Berl). 2011 Nov 24. [Epub ahead of print]	Psychopharmacology (Berl). 2011	PubMed	citation	PMID:22113448	pubmed	22113448	create date:2011/11/25 | first author:Benton CS
Schedule-induced polydipsia as a model of compulsive behavior: neuropharmacological and neuroendocrine bases.	/pubmed/22113447	Moreno M, Flores P.	Psychopharmacology (Berl). 2012 Jan;219(2):647-59. Epub 2011 Nov 24.	Psychopharmacology (Berl). 2012	PubMed	citation	PMID:22113447	pubmed	22113447	create date:2011/11/25 | first author:Moreno M
Behavioural approach tendencies to heroin-related stimuli in abstinent heroin abusers.	/pubmed/22113446	Zhou Y, Li X, Zhang M, Zhang F, Zhu C, Shen M.	Psychopharmacology (Berl). 2011 Nov 25. [Epub ahead of print]	Psychopharmacology (Berl). 2011	PubMed	citation	PMID:22113446	pubmed	22113446	create date:2011/11/25 | first author:Zhou Y
NMDA receptor glycine modulatory site in the ventral tegmental area regulates the acquisition, retrieval, and reconsolidation of cocaine reward memory.	/pubmed/22105219	Zhou SJ, Xue LF, Wang XY, Jiang WG, Xue YX, Liu JF, He YY, Luo YX, Lu L.	Psychopharmacology (Berl). 2011 Nov 23. [Epub ahead of print]	Psychopharmacology (Berl). 2011	PubMed	citation	PMID:22105219	pubmed	22105219	create date:2011/11/23 | first author:Zhou SJ
Response to a comment by Luigi Cervo and Valter Torri on: Dose-effect study of Gelsemium sempervirens in high dilutions on anxiety-related responses in mice" (Magnani P. et al.	Psychopharmacology	2010)."	/pubmed/22101395	Bellavite P, Magnani P, Conforti A, Marzotto M, Zanolin M.	Psychopharmacology (Berl). 2011 Nov 22. [Epub ahead of print] No abstract available.	Psychopharmacology (Berl). 2011	PubMed	citation	PMID:22101395	pubmed	22101395	create date:2011/11/22 | first author:Bellavite P
Cue exposure and response prevention with heavy smokers: a laboratory-based randomised placebo-controlled trial examining the effects of D-cycloserine on cue reactivity and attentional bias.	/pubmed/22101394	Kamboj SK, Joye A, Das RK, Gibson AJ, Morgan CJ, Curran HV.	Psychopharmacology (Berl). 2011 Nov 22. [Epub ahead of print]	Psychopharmacology (Berl). 2011	PubMed	citation	PMID:22101394	pubmed	22101394	create date:2011/11/22 | first author:Kamboj SK
Impulsive behaviour induced by both NMDA receptor antagonism and GABAA receptor activation in rat ventromedial prefrontal cortex.	/pubmed/22101355	Murphy ER, Fernando AB, Urcelay GP, Robinson ES, Mar AC, Theobald DE, Dalley JW, Robbins TW.	Psychopharmacology (Berl). 2012 Jan;219(2):401-10. Epub 2011 Nov 19.	Psychopharmacology (Berl). 2012	PubMed	citation	PMID:22101355	pubmed	22101355	create date:2011/11/22 | first author:Murphy ER
Comment on: Dose-effect study of Gelsemium sempervirens in high dilutions on anxiety-related responses in mice" (Magnani P	Conforti A	Zanolin E	Marzotto M and Bellavite P	Psychopharmacology	2010)."	/pubmed/22094532	Cervo L, Torri V.	Psychopharmacology (Berl). 2011 Nov 19. [Epub ahead of print] No abstract available.	Psychopharmacology (Berl). 2011	PubMed	citation	PMID:22094532	pubmed	22094532	create date:2011/11/19 | first author:Cervo L
The effects of acute tryptophan depletion on costly information sampling: impulsivity or aversive processing?	/pubmed/22094531	Crockett MJ, Clark L, Smillie LD, Robbins TW.	Psychopharmacology (Berl). 2012 Jan;219(2):587-97. Epub 2011 Nov 19.	Psychopharmacology (Berl). 2012	PubMed	citation	PMID:22094531	pubmed	22094531	create date:2011/11/19 | first author:Crockett MJ
Measuring impulsivity in mice: the five-choice serial reaction time task.	/pubmed/22089700	Sanchez-Roige S, Peña-Oliver Y, Stephens DN.	Psychopharmacology (Berl). 2012 Jan;219(2):253-70. Epub 2011 Nov 18.	Psychopharmacology (Berl). 2012	PubMed	citation	PMID:22089700	pubmed	22089700	create date:2011/11/18 | first author:Sanchez-Roige S
Methylphenidate treatment in the spontaneously hypertensive rat: influence on methylphenidate self-administration and reinstatement in comparison with Wistar rats.	/pubmed/22086360	Dela Peña I, Yoon SY, Lee JC, Dela Peña JB, Sohn AR, Ryu JH, Shin CY, Cheong JH.	Psychopharmacology (Berl). 2011 Nov 17. [Epub ahead of print]	Psychopharmacology (Berl). 2011	PubMed	citation	PMID:22086360	pubmed	22086360	create date:2011/11/17 | first author:Dela Peña I
CREB involvement in the regulation of striatal prodynorphin by nicotine.	/pubmed/22086359	McCarthy MJ, Duchemin AM, Neff NH, Hadjiconstantinou M.	Psychopharmacology (Berl). 2011 Nov 17. [Epub ahead of print]	Psychopharmacology (Berl). 2011	PubMed	citation	PMID:22086359	pubmed	22086359	create date:2011/11/17 | first author:McCarthy MJ
Anxiogenic-like effects of chronic cannabidiol administration in rats.	/pubmed/22083592	Elbatsh MM, Assareh N, Marsden CA, Kendall DA.	Psychopharmacology (Berl). 2011 Nov 15. [Epub ahead of print]	Psychopharmacology (Berl). 2011	PubMed	citation	PMID:22083592	pubmed	22083592	create date:2011/11/16 | first author:Elbatsh MM
Individual differences in the effects of environmental stimuli on cocaine choice in socially housed male cynomolgus monkeys.	/pubmed/22083591	Czoty PW, Nader MA.	Psychopharmacology (Berl). 2011 Nov 15. [Epub ahead of print]	Psychopharmacology (Berl). 2011	PubMed	citation	PMID:22083591	pubmed	22083591	create date:2011/11/16 | first author:Czoty PW
Effects of dexamphetamine with and without alcohol on simulated driving.	/pubmed/22076246	Simons R, Martens M, Ramaekers J, Krul A, Klöpping-Ketelaars I, Skopp G.	Psychopharmacology (Berl). 2011 Nov 11. [Epub ahead of print]	Psychopharmacology (Berl). 2011	PubMed	citation	PMID:22076246	pubmed	22076246	create date:2011/11/15 | first author:Simons R
Effects of alcohol (BAC 0.5‰) and ecstasy (MDMA 100 mg) on simulated driving performance and traffic safety.	/pubmed/22076245	Veldstra JL, Brookhuis KA, de Waard D, Molmans BH, Verstraete AG, Skopp G, Jantos R.	Psychopharmacology (Berl). 2011 Nov 11. [Epub ahead of print]	Psychopharmacology (Berl). 2011	PubMed	citation	PMID:22076245	pubmed	22076245	create date:2011/11/15 | first author:Veldstra JL
Differential effects of AMPA receptor potentiators and glycine reuptake inhibitors on antipsychotic efficacy and prefrontal glutamatergic transmission.	/pubmed/22068461	Jardemark K, Marcus MM, Malmerfelt A, Shahid M, Svensson TH.	Psychopharmacology (Berl). 2011 Nov 9. [Epub ahead of print]	Psychopharmacology (Berl). 2011	PubMed	citation	PMID:22068461	pubmed	22068461	create date:2011/11/10 | first author:Jardemark K
Title	URL	Description	Details	ShortDetails	Resource	Type	Identifiers	Db	EntrezUID	Properties
In response to: AMPA receptor potentially participates in the mediation of the increased brain-derived neurotrophic factor following chronic ketamine use by Yang, Jianjun; Zhou, Zhiqiang; Yang, Chun.	/pubmed/22068460	Angelucci F, Caltagirone C, Ricci V.	Psychopharmacology (Berl). 2012 Mar;220(1):245. Epub 2011 Nov 10. No abstract available.	Psychopharmacology (Berl). 2012	PubMed	citation	PMID:22068460	pubmed	22068460	create date:2011/11/10 | first author:Angelucci F
Spontaneous object recognition and its relevance to schizophrenia: a review of findings from pharmacological, genetic, lesion and developmental rodent models.	/pubmed/22068459	Lyon L, Saksida LM, Bussey TJ.	Psychopharmacology (Berl). 2011 Nov 10. [Epub ahead of print]	Psychopharmacology (Berl). 2011	PubMed	citation	PMID:22068459	pubmed	22068459	create date:2011/11/10 | first author:Lyon L
The effect of methylphenidate and rearing environment on behavioral inhibition in adult male rats.	/pubmed/22057663	Hill JC, Covarrubias P, Terry J, Sanabria F.	Psychopharmacology (Berl). 2012 Jan;219(2):353-62. Epub 2011 Nov 5.	Psychopharmacology (Berl). 2012	PubMed	citation	PMID:22057663	pubmed	22057663	create date:2011/11/08 | first author:Hill JC
Similarities and differences between pathological gambling and substance use disorders: a focus on impulsivity and compulsivity.	/pubmed/22057662	Leeman RF, Potenza MN.	Psychopharmacology (Berl). 2012 Jan;219(2):469-90. Epub 2011 Nov 5.	Psychopharmacology (Berl). 2012	PubMed	citation	PMID:22057662	pubmed	22057662	create date:2011/11/08 | first author:Leeman RF
Erratum to: Association of the ZFPM2 gene with antipsychotic-induced parkinsonism in schizophrenia patients.	/pubmed/22057661	Greenbaum L, Smith RC, Lorberboym M, Alkelai A, Zozulinsky P, Lifschytz T, Kohn Y, Djaldetti R, Lerer B.	Psychopharmacology (Berl). 2011 Nov 5. [Epub ahead of print] No abstract available.	Psychopharmacology (Berl). 2011	PubMed	citation	PMID:22057661	pubmed	22057661	create date:2011/11/08 | first author:Greenbaum L
Imaging human reward processing with positron emission tomography and functional magnetic resonance imaging.	/pubmed/22052081	Urban NB, Slifstein M, Meda S, Xu X, Ayoub R, Medina O, Pearlson GD, Krystal JH, Abi-Dargham A.	Psychopharmacology (Berl). 2011 Nov 4. [Epub ahead of print]	Psychopharmacology (Berl). 2011	PubMed	citation	PMID:22052081	pubmed	22052081	create date:2011/11/05 | first author:Urban NB
Post-retrieval extinction training enhances or hinders the extinction of morphine-induced conditioned place preference in rats dependent on the retrieval-extinction interval.	/pubmed/22048130	Ma X, Zhang JJ, Yu LC.	Psychopharmacology (Berl). 2011 Nov 3. [Epub ahead of print]	Psychopharmacology (Berl). 2011	PubMed	citation	PMID:22048130	pubmed	22048130	create date:2011/11/04 | first author:Ma X
P50 amplitude reduction: a nicotinic receptor-mediated deficit in first-degree relatives of schizophrenia patients.	/pubmed/22048129	Turetsky BI, Dent G, Jaeger J, Zukin SR.	Psychopharmacology (Berl). 2011 Nov 3. [Epub ahead of print]	Psychopharmacology (Berl). 2011	PubMed	citation	PMID:22048129	pubmed	22048129	create date:2011/11/04 | first author:Turetsky BI
The function of alpha-2-adrenoceptors in the rat locus coeruleus is preserved in the chronic constriction injury model of neuropathic pain.	/pubmed/22038538	Alba-Delgado C, Borges G, Sánchez-Blázquez P, Ortega JE, Horrillo I, Mico JA, Meana JJ, Neto F, Berrocoso E.	Psychopharmacology (Berl). 2011 Oct 29. [Epub ahead of print]	Psychopharmacology (Berl). 2011	PubMed	citation	PMID:22038538	pubmed	22038538	create date:2011/11/01 | first author:Alba-Delgado C
MDMA induces Per1, Per2 and c-fos gene expression in rat suprachiasmatic nuclei.	/pubmed/22038537	Ogeil RP, Kennaway DJ, Salkeld MD, Rajaratnam SM, Broadbear JH.	Psychopharmacology (Berl). 2011 Oct 26. [Epub ahead of print]	Psychopharmacology (Berl). 2011	PubMed	citation	PMID:22038537	pubmed	22038537	create date:2011/11/01 | first author:Ogeil RP
Nicotine differentially modulates antisaccade performance in healthy male non-smoking volunteers stratified for low and high accuracy.	/pubmed/22038536	Petrovsky N, Ettinger U, Quednow BB, Walter H, Schnell K, Kessler H, Mössner R, Maier W, Wagner M.	Psychopharmacology (Berl). 2011 Oct 29. [Epub ahead of print]	Psychopharmacology (Berl). 2011	PubMed	citation	PMID:22038536	pubmed	22038536	create date:2011/11/01 | first author:Petrovsky N
Acute elevations of brain kynurenic acid impair cognitive flexibility: normalization by the alpha7 positive modulator galantamine.	/pubmed/22038535	Alexander KS, Wu HQ, Schwarcz R, Bruno JP.	Psychopharmacology (Berl). 2011 Oct 26. [Epub ahead of print]	Psychopharmacology (Berl). 2011	PubMed	citation	PMID:22038535	pubmed	22038535	create date:2011/11/01 | first author:Alexander KS
Effects of α7 nicotinic acetylcholine receptor agonists on antipsychotic efficacy in a preclinical mouse model of psychosis.	/pubmed/22038534	Kohlhaas KL, Bitner RS, Gopalakrishnan M, Rueter LE.	Psychopharmacology (Berl). 2011 Oct 29. [Epub ahead of print]	Psychopharmacology (Berl). 2011	PubMed	citation	PMID:22038534	pubmed	22038534	create date:2011/11/01 | first author:Kohlhaas KL
The acute effects of 3,4-methylenedioxymethamphetamine and d-methamphetamine on human cognitive functioning.	/pubmed/22020992	Stough C, King R, Papafotiou K, Swann P, Ogden E, Wesnes K, Downey LA.	Psychopharmacology (Berl). 2011 Oct 22. [Epub ahead of print]	Psychopharmacology (Berl). 2011	PubMed	citation	PMID:22020992	pubmed	22020992	create date:2011/10/25 | first author:Stough C
Induction of morphine-6-glucuronide synthesis by heroin self-administration in the rat.	/pubmed/22016196	Meringolo M, Brusadin V, De Luca MT, Montanari CL, Antonilli L, Nencini P, Badiani A.	Psychopharmacology (Berl). 2011 Oct 21. [Epub ahead of print]	Psychopharmacology (Berl). 2011	PubMed	citation	PMID:22016196	pubmed	22016196	create date:2011/10/22 | first author:Meringolo M
The effects of repeated corticosterone exposure on the interoceptive effects of alcohol in rats.	/pubmed/22016195	Besheer J, Fisher KR, Grondin JJ, Cannady R, Hodge CW.	Psychopharmacology (Berl). 2011 Oct 21. [Epub ahead of print]	Psychopharmacology (Berl). 2011	PubMed	citation	PMID:22016195	pubmed	22016195	create date:2011/10/22 | first author:Besheer J
Acute intranasal oxytocin improves positive self-perceptions of personality.	/pubmed/22012170	Cardoso C, Ellenbogen MA, Linnen AM.	Psychopharmacology (Berl). 2011 Oct 20. [Epub ahead of print]	Psychopharmacology (Berl). 2011	PubMed	citation	PMID:22012170	pubmed	22012170	create date:2011/10/21 | first author:Cardoso C
AMPA receptor potentially participates in the mediation of the increased brain-derived neurotrophic factor following chronic ketamine use.	/pubmed/22009000	Yang J, Zhou Z, Yang C.	Psychopharmacology (Berl). 2012 Mar;220(1):243. Epub 2011 Oct 19. No abstract available.	Psychopharmacology (Berl). 2012	PubMed	citation	PMID:22009000	pubmed	22009000	create date:2011/10/20 | first author:Yang J
Memory improvements in elderly women following 16 weeks treatment with a combined multivitamin, mineral and herbal supplement : A randomized controlled trial.	/pubmed/22006207	Macpherson H, Ellis KA, Sali A, Pipingas A.	Psychopharmacology (Berl). 2011 Oct 18. [Epub ahead of print]	Psychopharmacology (Berl). 2011	PubMed	citation	PMID:22006207	pubmed	22006207	create date:2011/10/19 | first author:Macpherson H
Linking the pharmacological content of ecstasy tablets to the subjective experiences of drug users.	/pubmed/21993879	Brunt TM, Koeter MW, Niesink RJ, van den Brink W.	Psychopharmacology (Berl). 2011 Oct 13. [Epub ahead of print]	Psychopharmacology (Berl). 2011	PubMed	citation	PMID:21993879	pubmed	21993879	create date:2011/10/14 | first author:Brunt TM
fMRI of the brain's response to stimuli experimentally paired with alcohol intoxication.	/pubmed/21993878	Kareken DA, Grahame N, Dzemidzic M, Walker MJ, Lehigh CA, O'Connor SJ.	Psychopharmacology (Berl). 2011 Oct 13. [Epub ahead of print]	Psychopharmacology (Berl). 2011	PubMed	citation	PMID:21993878	pubmed	21993878	create date:2011/10/14 | first author:Kareken DA
Effects of exposure to amphetamine derivatives on passive avoidance performance and the central levels of monoamines and their metabolites in mice: Correlations between behavior and neurochemistry.	/pubmed/21993877	Murnane KS, Perrine SA, Finton BJ, Galloway MP, Howell LL, Fantegrossi WE.	Psychopharmacology (Berl). 2011 Oct 13. [Epub ahead of print]	Psychopharmacology (Berl). 2011	PubMed	citation	PMID:21993877	pubmed	21993877	create date:2011/10/14 | first author:Murnane KS
Chronic treatment with serotonin reuptake inhibitor antidepressant (SSRI) combined with an antipsychotic regulates GABA-A receptor in rat prefrontal cortex.	/pubmed/21989809	Danovich L, Weinreb O, Youdim MB, Silver H.	Psychopharmacology (Berl). 2011 Oct 12. [Epub ahead of print]	Psychopharmacology (Berl). 2011	PubMed	citation	PMID:21989809	pubmed	21989809	create date:2011/10/13 | first author:Danovich L
The lack of effect of ziprasidone on platelet serotonin concentration in schizophrenic patients.	/pubmed/21989808	Sagud M, Nikolac M, Mihaljevic-Peles A, Nedic G, Vuksan Cusa B, Mustapic M, Jakovljevic M, Muck-Seler D, Pivac N.	Psychopharmacology (Berl). 2012 Feb;219(4):1179-81. Epub 2011 Oct 12. No abstract available.	Psychopharmacology (Berl). 2012	PubMed	citation	PMID:21989808	pubmed	21989808	create date:2011/10/13 | first author:Sagud M
Seeking-taking chain schedules of cocaine and sucrose self-administration: effects of reward size, reward omission, and α-flupenthixol.	/pubmed/21989807	Veeneman MM, van Ast M, Broekhoven MH, Limpens JH, Vanderschuren LJ.	Psychopharmacology (Berl). 2011 Oct 12. [Epub ahead of print]	Psychopharmacology (Berl). 2011	PubMed	citation	PMID:21989807	pubmed	21989807	create date:2011/10/13 | first author:Veeneman MM
Individual differences in the improvement of cocaine-induced place preference response by the 5-HT(2C) receptor antagonist SB242084 in rats.	/pubmed/21989806	Capriles N, Watson S Jr, Akil H.	Psychopharmacology (Berl). 2011 Oct 12. [Epub ahead of print]	Psychopharmacology (Berl). 2011	PubMed	citation	PMID:21989806	pubmed	21989806	create date:2011/10/13 | first author:Capriles N
Nicotine withdrawal modulates frontal brain function during an affective Stroop task.	/pubmed/21989805	Froeliger B, Modlin L, Wang L, Kozink RV, McClernon FJ.	Psychopharmacology (Berl). 2011 Oct 12. [Epub ahead of print]	Psychopharmacology (Berl). 2011	PubMed	citation	PMID:21989805	pubmed	21989805	create date:2011/10/13 | first author:Froeliger B
The effects of PRX-07034, a novel 5-HT(6) antagonist, on cognitive flexibility and working memory in rats.	/pubmed/21989804	Mohler EG, Baker PM, Gannon KS, Jones SS, Shacham S, Sweeney JA, Ragozzino ME.	Psychopharmacology (Berl). 2011 Oct 12. [Epub ahead of print]	Psychopharmacology (Berl). 2011	PubMed	citation	PMID:21989804	pubmed	21989804	create date:2011/10/13 | first author:Mohler EG
A modified adjusting delay task to assess impulsive choice between isocaloric reinforcers in non-deprived male rats: effects of 5-HT₂A/C and 5-HT₁A receptor agonists.	/pubmed/21989803	Blasio A, Narayan AR, Kaminski BJ, Steardo L, Sabino V, Cottone P.	Psychopharmacology (Berl). 2012 Jan;219(2):377-86. Epub 2011 Oct 12.	Psychopharmacology (Berl). 2012	PubMed	citation	PMID:21989803	pubmed	21989803	create date:2011/10/13 | first author:Blasio A
AM2389, a high-affinity, in vivo potent CB(1)-receptor-selective cannabinergic ligand as evidenced by drug discrimination in rats and hypothermia testing in mice.	/pubmed/21989802	Järbe TU, Tai S, Lemay BJ, Nikas SP, Shukla VG, Zvonok A, Makriyannis A.	Psychopharmacology (Berl). 2011 Oct 12. [Epub ahead of print]	Psychopharmacology (Berl). 2011	PubMed	citation	PMID:21989802	pubmed	21989802	create date:2011/10/13 | first author:Järbe TU
Intracranial self-stimulation in FAST and SLOW mice: effects of alcohol and cocaine.	/pubmed/21983918	Fish EW, Robinson JE, Krouse MC, Hodge CW, Reed C, Phillips TJ, Malanga CJ.	Psychopharmacology (Berl). 2011 Oct 7. [Epub ahead of print]	Psychopharmacology (Berl). 2011	PubMed	citation	PMID:21983918	pubmed	21983918	create date:2011/10/11 | first author:Fish EW
Differences in delay discounting between smokers and nonsmokers remain when both rewards are delayed.	/pubmed/21983917	Mitchell SH, Wilson VB.	Psychopharmacology (Berl). 2012 Jan;219(2):549-62. Epub 2011 Oct 8.	Psychopharmacology (Berl). 2012	PubMed	citation	PMID:21983917	pubmed	21983917	create date:2011/10/11 | first author:Mitchell SH
Effects of α-2A adrenergic receptor agonist on time and risk preference in primates.	/pubmed/21979441	Kim S, Bobeica I, Gamo NJ, Arnsten AF, Lee D.	Psychopharmacology (Berl). 2012 Jan;219(2):363-75. Epub 2011 Oct 7.	Psychopharmacology (Berl). 2012	PubMed	citation	PMID:21979441	pubmed	21979441	create date:2011/10/08 | first author:Kim S
The effect of glucose dose and fasting interval on cognitive function: a double-blind, placebo-controlled, six-way crossover study.	/pubmed/21979440	Owen L, Scholey AB, Finnegan Y, Hu H, Sünram-Lea SI.	Psychopharmacology (Berl). 2011 Oct 7. [Epub ahead of print]	Psychopharmacology (Berl). 2011	PubMed	citation	PMID:21979440	pubmed	21979440	create date:2011/10/08 | first author:Owen L
Neurophysiological functioning of occasional and heavy cannabis users during THC intoxication.	/pubmed/21975580	Theunissen EL, Kauert GF, Toennes SW, Moeller MR, Sambeth A, Blanchard MM, Ramaekers JG.	Psychopharmacology (Berl). 2011 Oct 6. [Epub ahead of print]	Psychopharmacology (Berl). 2011	PubMed	citation	PMID:21975580	pubmed	21975580	create date:2011/10/07 | first author:Theunissen EL
Galanin negatively modulates opiate withdrawal via galanin receptor 1.	/pubmed/21969124	Holmes FE, Armenaki A, Iismaa TP, Einstein EB, Shine J, Picciotto MR, Wynick D, Zachariou V.	Psychopharmacology (Berl). 2011 Oct 4. [Epub ahead of print]	Psychopharmacology (Berl). 2011	PubMed	citation	PMID:21969124	pubmed	21969124	create date:2011/10/05 | first author:Holmes FE
Manipulation of nicotinic acetylcholine receptors differentially affects behavioral inhibition in human subjects with and without disordered baseline impulsivity.	/pubmed/21969123	Potter AS, Bucci DJ, Newhouse PA.	Psychopharmacology (Berl). 2011 Oct 4. [Epub ahead of print]	Psychopharmacology (Berl). 2011	PubMed	citation	PMID:21969123	pubmed	21969123	create date:2011/10/05 | first author:Potter AS
Contribution of both M(1) and M (4) receptors to muscarinic agonist-mediated attenuation of the cocaine discriminative stimulus in mice.	/pubmed/21964721	Thomsen M, Lindsley CW, Conn PJ, Wessell JE, Fulton BS, Wess J, Caine SB.	Psychopharmacology (Berl). 2011 Oct 1. [Epub ahead of print]	Psychopharmacology (Berl). 2011	PubMed	citation	PMID:21964721	pubmed	21964721	create date:2011/10/04 | first author:Thomsen M
Acute tolerance to alcohol impairment of behavioral and cognitive mechanisms related to driving: drinking and driving on the descending limb.	/pubmed/21960182	Weafer J, Fillmore MT.	Psychopharmacology (Berl). 2011 Sep 30. [Epub ahead of print]	Psychopharmacology (Berl). 2011	PubMed	citation	PMID:21960182	pubmed	21960182	create date:2011/10/01 | first author:Weafer J
Delivery of nicotine in an extract of a smokeless tobacco product reduces its reinforcement-attenuating and discriminative stimulus effects in rats.	/pubmed/21960181	Harris AC, Stepanov I, Pentel PR, Lesage MG.	Psychopharmacology (Berl). 2011 Sep 30. [Epub ahead of print]	Psychopharmacology (Berl). 2011	PubMed	citation	PMID:21960181	pubmed	21960181	create date:2011/10/01 | first author:Harris AC
Depot naltrexone decreases rewarding properties of sugar in patients with opioid dependence.	/pubmed/21960180	Langleben DD, Busch EL, O'Brien CP, Elman I.	Psychopharmacology (Berl). 2011 Sep 30. [Epub ahead of print]	Psychopharmacology (Berl). 2011	PubMed	citation	PMID:21960180	pubmed	21960180	create date:2011/10/01 | first author:Langleben DD
Does minocycline, an antibiotic with inhibitory effects on microglial activation, sharpen a sense of trust in social interaction?	/pubmed/21956241	Watabe M, Kato TA, Monji A, Horikawa H, Kanba S.	Psychopharmacology (Berl). 2011 Sep 29. [Epub ahead of print]	Psychopharmacology (Berl). 2011	PubMed	citation	PMID:21956241	pubmed	21956241	create date:2011/10/01 | first author:Watabe M
Suppression of cocaine self-administration in monkeys: effects of delayed punishment.	/pubmed/21956240	Woolverton WL, Freeman KB, Myerson J, Green L.	Psychopharmacology (Berl). 2011 Sep 29. [Epub ahead of print]	Psychopharmacology (Berl). 2011	PubMed	citation	PMID:21956240	pubmed	21956240	create date:2011/10/01 | first author:Woolverton WL
Neurohypophyseal hormones manipulation modulate social and anxiety-related behavior in zebrafish.	/pubmed/21956239	Braida D, Donzelli A, Martucci R, Capurro V, Busnelli M, Chini B, Sala M.	Psychopharmacology (Berl). 2011 Sep 29. [Epub ahead of print]	Psychopharmacology (Berl). 2011	PubMed	citation	PMID:21956239	pubmed	21956239	create date:2011/10/01 | first author:Braida D
Effect of craving induction on inhibitory control in opiate dependence.	/pubmed/21952672	Verdejo-García A, Lubman DI, Schwerk A, Roffel K, Vilar-López R, Mackenzie T, Yücel M.	Psychopharmacology (Berl). 2012 Jan;219(2):519-26. Epub 2011 Sep 28.	Psychopharmacology (Berl). 2012	PubMed	citation	PMID:21952672	pubmed	21952672	create date:2011/09/29 | first author:Verdejo-García A
Delay and probability discounting in pathological gamblers with and without a history of substance use problems.	/pubmed/21952671	Andrade LF, Petry NM.	Psychopharmacology (Berl). 2012 Jan;219(2):491-9. Epub 2011 Sep 28.	Psychopharmacology (Berl). 2012	PubMed	citation	PMID:21952671	pubmed	21952671	create date:2011/09/29 | first author:Andrade LF
Opposing efficacy of group III mGlu receptor activators, LSP1-2111 and AMN082, in animal models of positive symptoms of schizophrenia.	/pubmed/21952670	Wierońska JM, Stachowicz K, Acher F, Lech T, Pilc A.	Psychopharmacology (Berl). 2011 Sep 28. [Epub ahead of print]	Psychopharmacology (Berl). 2011	PubMed	citation	PMID:21952670	pubmed	21952670	create date:2011/09/29 | first author:Wierońska JM
Binge drinking differentially affects adolescent male and female brain morphometry.	/pubmed/21952669	Squeglia LM, Sorg SF, Schweinsburg AD, Wetherill RR, Pulido C, Tapert SF.	Psychopharmacology (Berl). 2011 Sep 28. [Epub ahead of print]	Psychopharmacology (Berl). 2011	PubMed	citation	PMID:21952669	pubmed	21952669	create date:2011/09/29 | first author:Squeglia LM
MDMA (ecstasy) effects on actual driving performance before and after sleep deprivation, as function of dose and concentration in blood and oral fluid.	/pubmed/21952668	Bosker WM, Kuypers KP, Conen S, Kauert GF, Toennes SW, Skopp G, Ramaekers JG.	Psychopharmacology (Berl). 2011 Sep 28. [Epub ahead of print]	Psychopharmacology (Berl). 2011	PubMed	citation	PMID:21952668	pubmed	21952668	create date:2011/09/29 | first author:Bosker WM
Effect of lamotrigine and carbamazepine on corticotropin-releasing factor-associated serotonergic transmission in rat dorsal raphe nucleus.	/pubmed/21947356	Tanahashi S, Yamamura S, Nakagawa M, Motomura E, Okada M.	Psychopharmacology (Berl). 2011 Sep 27. [Epub ahead of print]	Psychopharmacology (Berl). 2011	PubMed	citation	PMID:21947356	pubmed	21947356	create date:2011/09/29 | first author:Tanahashi S
Title	URL	Description	Details	ShortDetails	Resource	Type	Identifiers	Db	EntrezUID	Properties
Effects of caffeine on persistence and reinstatement of nicotine-seeking behavior in rats: interaction with nicotine-associated cues.	/pubmed/21947355	Liu X, Jernigan C.	Psychopharmacology (Berl). 2011 Sep 27. [Epub ahead of print]	Psychopharmacology (Berl). 2011	PubMed	citation	PMID:21947355	pubmed	21947355	create date:2011/09/29 | first author:Liu X
Corticosteroid dependent and independent effects of a cannabinoid agonist on core temperature, motor activity, and prepulse inhibition of the acoustic startle reflex in Wistar rats.	/pubmed/21947354	Avdesh A, Cornelisse V, Martin-Iverson MT.	Psychopharmacology (Berl). 2011 Sep 27. [Epub ahead of print]	Psychopharmacology (Berl). 2011	PubMed	citation	PMID:21947354	pubmed	21947354	create date:2011/09/29 | first author:Avdesh A
Mutual independence of 5-HT(2) and α1 noradrenergic receptors in mediating deficits in sensorimotor gating.	/pubmed/21947334	Baisley SK, Fallace KL, Rajbhandari AK, Bakshi VP.	Psychopharmacology (Berl). 2011 Sep 23. [Epub ahead of print]	Psychopharmacology (Berl). 2011	PubMed	citation	PMID:21947334	pubmed	21947334	create date:2011/09/29 | first author:Baisley SK
A placebo-controlled study of the modafinil added to risperidone in chronic schizophrenia.	/pubmed/21947320	Arbabi M, Bagheri M, Rezaei F, Ahmadi-Abhari SA, Tabrizi M, Khalighi-Sigaroudi F, Akhondzadeh S.	Psychopharmacology (Berl). 2011 Sep 24. [Epub ahead of print]	Psychopharmacology (Berl). 2011	PubMed	citation	PMID:21947320	pubmed	21947320	create date:2011/09/29 | first author:Arbabi M
Erythropoietin: a candidate treatment for mood symptoms and memory dysfunction in depression.	/pubmed/21947319	Miskowiak KW, Vinberg M, Harmer CJ, Ehrenreich H, Kessing LV.	Psychopharmacology (Berl). 2012 Feb;219(3):687-98. Epub 2011 Sep 23.	Psychopharmacology (Berl). 2012	PubMed	citation	PMID:21947319	pubmed	21947319	create date:2011/09/29 | first author:Miskowiak KW
Effects of pregabalin on smoking behavior, withdrawal symptoms, and cognitive performance in smokers.	/pubmed/21947318	Herman AI, Waters AJ, McKee SA, Sofuoglu M.	Psychopharmacology (Berl). 2011 Sep 24. [Epub ahead of print]	Psychopharmacology (Berl). 2011	PubMed	citation	PMID:21947318	pubmed	21947318	create date:2011/09/29 | first author:Herman AI
Association of the ZFPM2 gene with antipsychotic-induced parkinsonism in schizophrenia patients.	/pubmed/21947317	Greenbaum L, Smith RC, Lorberboym M, Alkelai A, Zozulinsky P, Lifshytz T, Kohn Y, Djaldetti R, Lerer B.	Psychopharmacology (Berl). 2011 Sep 24. [Epub ahead of print]	Psychopharmacology (Berl). 2011	PubMed	citation	PMID:21947317	pubmed	21947317	create date:2011/09/29 | first author:Greenbaum L
Effects of amphetamine on reactivity to emotional stimuli.	/pubmed/21947316	Wardle MC, de Wit H.	Psychopharmacology (Berl). 2012 Mar;220(1):143-53. Epub 2011 Sep 24.	Psychopharmacology (Berl). 2012	PubMed	citation	PMID:21947316	pubmed	21947316	create date:2011/09/29 | first author:Wardle MC
Lithium, but not valproic acid or carbamazepine, suppresses impulsive-like action in rats.	/pubmed/21947315	Ohmura Y, Tsutsui-Kimura I, Kumamoto H, Minami M, Izumi T, Yamaguchi T, Yoshida T, Yoshioka M.	Psychopharmacology (Berl). 2012 Jan;219(2):421-32. Epub 2011 Sep 21.	Psychopharmacology (Berl). 2012	PubMed	citation	PMID:21947315	pubmed	21947315	create date:2011/09/29 | first author:Ohmura Y
Interaction between cannabidiol (CBD) and ∆(9)-tetrahydrocannabinol (THC): influence of administration interval and dose ratio between the cannabinoids.	/pubmed/21947314	Zuardi AW, Hallak JE, Crippa JA.	Psychopharmacology (Berl). 2012 Jan;219(1):247-9. Epub 2011 Sep 21. No abstract available.	Psychopharmacology (Berl). 2012	PubMed	citation	PMID:21947314	pubmed	21947314	create date:2011/09/29 | first author:Zuardi AW
Developmental vitamin D deficiency alters MK-801-induced behaviours in adult offspring.	/pubmed/21947313	Kesby JP, O'Loan JC, Alexander S, Deng C, Huang XF, McGrath JJ, Eyles DW, Burne TH.	Psychopharmacology (Berl). 2011 Sep 21. [Epub ahead of print]	Psychopharmacology (Berl). 2011	PubMed	citation	PMID:21947313	pubmed	21947313	create date:2011/09/29 | first author:Kesby JP
Restricted role of CRF1 receptor for the activity of brainstem catecholaminergic neurons in the negative state of morphine withdrawal.	/pubmed/21947312	Garcia-Carmona JA, Almela P, Baroja-Mazo A, Milanes MV, Laorden ML.	Psychopharmacology (Berl). 2011 Sep 21. [Epub ahead of print]	Psychopharmacology (Berl). 2011	PubMed	citation	PMID:21947312	pubmed	21947312	create date:2011/09/29 | first author:Garcia-Carmona JA
Ethanol withdrawal-induced motor impairment in mice.	/pubmed/21947288	Philibin SD, Cameron AJ, Schlumbohm JP, Metten P, Crabbe JC.	Psychopharmacology (Berl). 2011 Sep 24. [Epub ahead of print]	Psychopharmacology (Berl). 2011	PubMed	citation	PMID:21947288	pubmed	21947288	create date:2011/09/29 | first author:Philibin SD
Blunted vagal reactivity predicts stress-precipitated tobacco smoking.	/pubmed/21938416	Ashare RL, Sinha R, Lampert R, Weinberger AH, Anderson GM, Lavery ME, Yanagisawa K, McKee SA.	Psychopharmacology (Berl). 2011 Sep 21. [Epub ahead of print]	Psychopharmacology (Berl). 2011	PubMed	citation	PMID:21938416	pubmed	21938416	create date:2011/09/23 | first author:Ashare RL
Reflection impulsivity in adolescent cannabis users: a comparison with alcohol-using and non-substance-using adolescents.	/pubmed/21938415	Solowij N, Jones KA, Rozman ME, Davis SM, Ciarrochi J, Heaven PC, Pesa N, Lubman DI, Yücel M.	Psychopharmacology (Berl). 2012 Jan;219(2):575-86. Epub 2011 Sep 21.	Psychopharmacology (Berl). 2012	PubMed	citation	PMID:21938415	pubmed	21938415	create date:2011/09/23 | first author:Solowij N
The effect of a novel VMAT2 inhibitor, GZ-793A, on methamphetamine reward in rats.	/pubmed/21938414	Beckmann JS, Denehy ED, Zheng G, Crooks PA, Dwoskin LP, Bardo MT.	Psychopharmacology (Berl). 2011 Sep 21. [Epub ahead of print]	Psychopharmacology (Berl). 2011	PubMed	citation	PMID:21938414	pubmed	21938414	create date:2011/09/23 | first author:Beckmann JS
The bed nucleus of stria terminalis and the amygdala as targets of antenatal glucocorticoids: implications for fear and anxiety responses.	/pubmed/21935638	Oliveira M, Rodrigues AJ, Leão P, Cardona D, Pêgo JM, Sousa N.	Psychopharmacology (Berl). 2011 Sep 21. [Epub ahead of print]	Psychopharmacology (Berl). 2011	PubMed	citation	PMID:21935638	pubmed	21935638	create date:2011/09/22 | first author:Oliveira M
Ammonium pyrrolidine dithiocarbamate and RS 102895 attenuate opioid withdrawal in vivo and in vitro.	/pubmed/21931991	Rehni AK, Singh N.	Psychopharmacology (Berl). 2011 Sep 20. [Epub ahead of print]	Psychopharmacology (Berl). 2011	PubMed	citation	PMID:21931991	pubmed	21931991	create date:2011/09/21 | first author:Rehni AK
Memory re-consolidation and drug conditioning: an apomorphine conditioned locomotor stimulant response can be enhanced or reversed by a single high versus low apomorphine post-trial treatment.	/pubmed/21922172	Carrera MP, Carey RJ, Dias FR, de Mattos LW.	Psychopharmacology (Berl). 2011 Sep 16. [Epub ahead of print]	Psychopharmacology (Berl). 2011	PubMed	citation	PMID:21922172	pubmed	21922172	create date:2011/09/17 | first author:Carrera MP
Paroxetine reduces crying in young women watching emotional movies.	/pubmed/21922171	van der Veen FM, Jorritsma J, Krijger C, Vingerhoets AJ.	Psychopharmacology (Berl). 2011 Sep 16. [Epub ahead of print]	Psychopharmacology (Berl). 2011	PubMed	citation	PMID:21922171	pubmed	21922171	create date:2011/09/17 | first author:van der Veen FM
Characterizing smoking topography of cannabis in heavy users.	/pubmed/21922170	McClure EA, Stitzer ML, Vandrey R.	Psychopharmacology (Berl). 2011 Sep 16. [Epub ahead of print]	Psychopharmacology (Berl). 2011	PubMed	citation	PMID:21922170	pubmed	21922170	create date:2011/09/17 | first author:McClure EA
Predicting psychopharmacological drug effects on actual driving performance (SDLP) from psychometric tests measuring driving-related skills.	/pubmed/21922169	Verster JC, Roth T.	Psychopharmacology (Berl). 2011 Sep 16. [Epub ahead of print]	Psychopharmacology (Berl). 2011	PubMed	citation	PMID:21922169	pubmed	21922169	create date:2011/09/17 | first author:Verster JC
Neuropsychological profiling of impulsivity and compulsivity in cocaine dependent individuals.	/pubmed/21922168	Fernández-Serrano MJ, Perales JC, Moreno-López L, Pérez-García M, Verdejo-García A.	Psychopharmacology (Berl). 2012 Jan;219(2):673-83. Epub 2011 Sep 16.	Psychopharmacology (Berl). 2012	PubMed	citation	PMID:21922168	pubmed	21922168	create date:2011/09/17 | first author:Fernández-Serrano MJ
Effects of quetiapine and sertindole on subchronic ketamine-induced deficits in attentional set-shifting in rats.	/pubmed/21918808	Nikiforuk A, Popik P.	Psychopharmacology (Berl). 2012 Mar;220(1):65-74. Epub 2011 Sep 15.	Psychopharmacology (Berl). 2012	PubMed	citation	PMID:21918808	pubmed	21918808	create date:2011/09/16 | first author:Nikiforuk A
Involvement of histamine receptors in the atypical antipsychotic profile of clozapine: a reassessment in vitro and in vivo.	/pubmed/21912901	Humbert-Claude M, Davenas E, Gbahou F, Vincent L, Arrang JM.	Psychopharmacology (Berl). 2012 Mar;220(1):225-41. Epub 2011 Sep 13.	Psychopharmacology (Berl). 2012	PubMed	citation	PMID:21912901	pubmed	21912901	create date:2011/09/14 | first author:Humbert-Claude M
Potentiation of brain stimulation reward by morphine: effects of neurokinin-1 receptor antagonism.	/pubmed/21909635	Robinson JE, Fish EW, Krouse MC, Thorsell A, Heilig M, Malanga CJ.	Psychopharmacology (Berl). 2012 Mar;220(1):215-24. Epub 2011 Sep 10.	Psychopharmacology (Berl). 2012	PubMed	citation	PMID:21909635	pubmed	21909635	create date:2011/09/13 | first author:Robinson JE
Effects of modafinil on cognitive functions in first episode psychosis.	/pubmed/21909634	Scoriels L, Barnett JH, Soma PK, Sahakian BJ, Jones PB.	Psychopharmacology (Berl). 2011 Sep 10. [Epub ahead of print]	Psychopharmacology (Berl). 2011	PubMed	citation	PMID:21909634	pubmed	21909634	create date:2011/09/13 | first author:Scoriels L
Paroxetine-induced reduction of sexual incentive motivation in female rats is not modified by 5-HT(1B) or 5-HT (2C) antagonists.	/pubmed/21909633	Kaspersen H, Agmo A.	Psychopharmacology (Berl). 2011 Sep 10. [Epub ahead of print]	Psychopharmacology (Berl). 2011	PubMed	citation	PMID:21909633	pubmed	21909633	create date:2011/09/13 | first author:Kaspersen H
Synergistic interaction between baclofen administration into the median raphe nucleus and inconsequential visual stimuli on investigatory behavior of rats.	/pubmed/21904820	Vollrath-Smith FR, Shin R, Ikemoto S.	Psychopharmacology (Berl). 2012 Mar;220(1):15-25. Epub 2011 Sep 9.	Psychopharmacology (Berl). 2012	PubMed	citation	PMID:21904820	pubmed	21904820	create date:2011/09/10 | first author:Vollrath-Smith FR
The effects of acute doses of nicotine on video lottery terminal gambling in daily smokers.	/pubmed/21904819	McGrath DS, Barrett SP, Stewart SH, Schmid EA.	Psychopharmacology (Berl). 2012 Mar;220(1):155-61. Epub 2011 Sep 9.	Psychopharmacology (Berl). 2012	PubMed	citation	PMID:21904819	pubmed	21904819	create date:2011/09/10 | first author:McGrath DS
Alpha7-nicotinic receptors modulate nicotine-induced reinforcement and extracellular dopamine outflow in the mesolimbic system in mice.	/pubmed/21901321	Besson M, David V, Baudonnat M, Cazala P, Guilloux JP, Reperant C, Cloez-Tayarani I, Changeux JP, Gardier AM, Granon S.	Psychopharmacology (Berl). 2012 Mar;220(1):1-14. Epub 2011 Sep 8.	Psychopharmacology (Berl). 2012	PubMed	citation	PMID:21901321	pubmed	21901321	create date:2011/09/09 | first author:Besson M
The scopolamine model as a pharmacodynamic marker in early drug development.	/pubmed/21901320	Lenz RA, Baker JD, Locke C, Rueter LE, Mohler EG, Wesnes K, Abi-Saab W, Saltarelli MD.	Psychopharmacology (Berl). 2012 Mar;220(1):97-107. Epub 2011 Sep 8.	Psychopharmacology (Berl). 2012	PubMed	citation	PMID:21901320	pubmed	21901320	create date:2011/09/09 | first author:Lenz RA
D(1) receptor activation improves vigilance in rats as measured by the 5-choice continuous performance test.	/pubmed/21901319	Barnes SA, Young JW, Neill JC.	Psychopharmacology (Berl). 2012 Mar;220(1):129-41. Epub 2011 Sep 8.	Psychopharmacology (Berl). 2012	PubMed	citation	PMID:21901319	pubmed	21901319	create date:2011/09/09 | first author:Barnes SA
Role of calcineurin in the VTA in rats behaviorally sensitized to methamphetamine.	/pubmed/21901318	Wang J, Sun LL, Zhu WL, Sun Y, Liu JF, Lu L, Shi J.	Psychopharmacology (Berl). 2012 Mar;220(1):117-28. Epub 2011 Sep 8.	Psychopharmacology (Berl). 2012	PubMed	citation	PMID:21901318	pubmed	21901318	create date:2011/09/09 | first author:Wang J
Escitalopram, an antidepressant with an allosteric effect at the serotonin transporter--a review of current understanding of its mechanism of action.	/pubmed/21901317	Zhong H, Haddjeri N, Sánchez C.	Psychopharmacology (Berl). 2012 Jan;219(1):1-13. Epub 2011 Sep 8.	Psychopharmacology (Berl). 2012	PubMed	citation	PMID:21901317	pubmed	21901317	create date:2011/09/09 | first author:Zhong H
Acute and post-acute behavioral and psychological effects of salvinorin A in humans.	/pubmed/21901316	Addy PH.	Psychopharmacology (Berl). 2012 Mar;220(1):195-204. Epub 2011 Sep 8.	Psychopharmacology (Berl). 2012	PubMed	citation	PMID:21901316	pubmed	21901316	create date:2011/09/09 | first author:Addy PH
Differential effects of the adenosine A(2A) agonist CGS-21680 and haloperidol on food-reinforced fixed ratio responding in the rat.	/pubmed/21898173	Jones-Cage C, Stratford TR, Wirtshafter D.	Psychopharmacology (Berl). 2012 Mar;220(1):205-13. Epub 2011 Sep 7.	Psychopharmacology (Berl). 2012	PubMed	citation	PMID:21898173	pubmed	21898173	create date:2011/09/08 | first author:Jones-Cage C
Nicotine self-administered directly into the VTA by rats is weakly reinforcing but has strong reinforcement enhancing properties.	/pubmed/21894487	Farquhar MJ, Latimer MP, Winn P.	Psychopharmacology (Berl). 2012 Mar;220(1):43-54. Epub 2011 Sep 6.	Psychopharmacology (Berl). 2012	PubMed	citation	PMID:21894487	pubmed	21894487	create date:2011/09/07 | first author:Farquhar MJ
Nucleus accumbens and delay discounting in rats: evidence from a new quantitative protocol for analysing inter-temporal choice.	/pubmed/21894486	Valencia-Torres L, Olarte-Sánchez CM, da Costa Araújo S, Body S, Bradshaw CM, Szabadi E.	Psychopharmacology (Berl). 2012 Jan;219(2):271-83. Epub 2011 Sep 6.	Psychopharmacology (Berl). 2012	PubMed	citation	PMID:21894486	pubmed	21894486	create date:2011/09/07 | first author:Valencia-Torres L
Effect of d-amphetamine on post-error slowing in healthy volunteers.	/pubmed/21894485	Wardle MC, Yang A, de Wit H.	Psychopharmacology (Berl). 2012 Mar;220(1):109-15. Epub 2011 Sep 6.	Psychopharmacology (Berl). 2012	PubMed	citation	PMID:21894485	pubmed	21894485	create date:2011/09/07 | first author:Wardle MC
Dose escalation and dose preference in extended-access heroin self-administration in Lewis and Fischer rats.	/pubmed/21894484	Picetti R, Caccavo JA, Ho A, Kreek MJ.	Psychopharmacology (Berl). 2012 Mar;220(1):163-72. Epub 2011 Sep 6.	Psychopharmacology (Berl). 2012	PubMed	citation	PMID:21894484	pubmed	21894484	create date:2011/09/07 | first author:Picetti R
Cognitive impairments caused by oxaliplatin and 5-fluorouracil chemotherapy are ameliorated by physical activity.	/pubmed/21894483	Fardell JE, Vardy J, Shah JD, Johnston IN.	Psychopharmacology (Berl). 2012 Mar;220(1):183-93. Epub 2011 Sep 6.	Psychopharmacology (Berl). 2012	PubMed	citation	PMID:21894483	pubmed	21894483	create date:2011/09/07 | first author:Fardell JE
Diet-induced obesity blunts the behavioural effects of ghrelin: studies in a mouse-progressive ratio task.	/pubmed/21892647	Finger BC, Dinan TG, Cryan JF.	Psychopharmacology (Berl). 2012 Mar;220(1):173-81. Epub 2011 Sep 3.	Psychopharmacology (Berl). 2012	PubMed	citation	PMID:21892647	pubmed	21892647	create date:2011/09/06 | first author:Finger BC
Unidirectional relationship between heroin self-administration and impulsive decision-making in rats.	/pubmed/21887498	Schippers MC, Binnekade R, Schoffelmeer AN, Pattij T, De Vries TJ.	Psychopharmacology (Berl). 2012 Jan;219(2):443-52. Epub 2011 Sep 2.	Psychopharmacology (Berl). 2012	PubMed	citation	PMID:21887498	pubmed	21887498	create date:2011/09/03 | first author:Schippers MC
Attenuation of cocaine-induced conditioned locomotion is associated with altered expression of hippocampal glutamate receptors in mice lacking LPA1 receptors.	/pubmed/21887497	Blanco E, Bilbao A, Luque-Rojas MJ, Palomino A, Bermúdez-Silva FJ, Suárez J, Santín LJ, Estivill-Torrús G, Gutiérrez A, Campos-Sandoval JA, Alonso-Carrión FJ, Márquez J, de Fonseca FR.	Psychopharmacology (Berl). 2012 Mar;220(1):27-42. Epub 2011 Sep 2.	Psychopharmacology (Berl). 2012	PubMed	citation	PMID:21887497	pubmed	21887497	create date:2011/09/03 | first author:Blanco E
Environmental-induced differences in corticosterone and glucocorticoid receptor blockade of amphetamine self-administration in rats.	/pubmed/21887496	Stairs DJ, Prendergast MA, Bardo MT.	Psychopharmacology (Berl). 2011 Nov;218(1):293-301. Epub 2011 Sep 2.	Psychopharmacology (Berl). 2011	PubMed	citation	PMID:21887496	pubmed	21887496	create date:2011/09/03 | first author:Stairs DJ
Pregabalin reduces alcohol drinking and relapse to alcohol seeking in the rat.	/pubmed/21887495	Stopponi S, Somaini L, Cippitelli A, de Guglielmo G, Kallupi M, Cannella N, Gerra G, Massi M, Ciccocioppo R.	Psychopharmacology (Berl). 2012 Mar;220(1):87-96. Epub 2011 Sep 2.	Psychopharmacology (Berl). 2012	PubMed	citation	PMID:21887495	pubmed	21887495	create date:2011/09/03 | first author:Stopponi S
Developmental differences in ethanol-induced sensitization using postweanling, adolescent, and adult Swiss mice.	/pubmed/21881875	Quoilin C, Didone V, Tirelli E, Quertemont E.	Psychopharmacology (Berl). 2012 Feb;219(4):1165-77. Epub 2011 Sep 1.	Psychopharmacology (Berl). 2012	PubMed	citation	PMID:21881875	pubmed	21881875	create date:2011/09/02 | first author:Quoilin C
Availability of dopamine and serotonin transporters in opioid-dependent users-a two-isotope SPECT study.	/pubmed/21881874	Yeh TL, Chen KC, Lin SH, Lee IH, Chen PS, Yao WJ, Lee SY, Yang YK, Lu RB, Liao MH, Chiu NT.	Psychopharmacology (Berl). 2012 Mar;220(1):55-64. Epub 2011 Sep 1.	Psychopharmacology (Berl). 2012	PubMed	citation	PMID:21881874	pubmed	21881874	create date:2011/09/02 | first author:Yeh TL
Regulation of cocaine-induced reinstatement by group II metabotropic glutamate receptors in the ventral tegmental area.	/pubmed/21881873	Lu L, Xue Y, Steketee JD, Rebec GV, Sun W.	Psychopharmacology (Berl). 2012 Mar;220(1):75-85. Epub 2011 Sep 1.	Psychopharmacology (Berl). 2012	PubMed	citation	PMID:21881873	pubmed	21881873	create date:2011/09/02 | first author:Lu L
Title	URL	Description	Details	ShortDetails	Resource	Type	Identifiers	Db	EntrezUID	Properties
Attention, impulsivity, and cognitive flexibility in adult male rats exposed to ethanol binge during adolescence as measured in the five-choice serial reaction time task: the effects of task and ethanol challenges.	/pubmed/21881872	Semenova S.	Psychopharmacology (Berl). 2012 Jan;219(2):433-42. Epub 2011 Sep 1.	Psychopharmacology (Berl). 2012	PubMed	citation	PMID:21881872	pubmed	21881872	create date:2011/09/02 | first author:Semenova S
The missing variable: ultrasonic vocalizations reveal hidden sensitization and tolerance-like effects during long-term cocaine administration.	/pubmed/21870038	Maier EY, Abdalla M, Ahrens AM, Schallert T, Duvauchelle CL.	Psychopharmacology (Berl). 2012 Feb;219(4):1141-52. Epub 2011 Aug 26.	Psychopharmacology (Berl). 2012	PubMed	citation	PMID:21870038	pubmed	21870038	create date:2011/08/27 | first author:Maier EY
Memory-rescuing effects of cannabidiol in an animal model of cognitive impairment relevant to neurodegenerative disorders.	/pubmed/21870037	Fagherazzi EV, Garcia VA, Maurmann N, Bervanger T, Halmenschlager LH, Busato SB, Hallak JE, Zuardi AW, Crippa JA, Schröder N.	Psychopharmacology (Berl). 2012 Feb;219(4):1133-40. Epub 2011 Aug 26.	Psychopharmacology (Berl). 2012	PubMed	citation	PMID:21870037	pubmed	21870037	create date:2011/08/27 | first author:Fagherazzi EV
Acquisition of cocaine self-administration in male Sprague-Dawley rats: effects of cocaine dose but not initial locomotor response to cocaine.	/pubmed/21863236	Mandt BH, Johnston NL, Zahniser NR, Allen RM.	Psychopharmacology (Berl). 2012 Feb;219(4):1089-97. Epub 2011 Aug 24.	Psychopharmacology (Berl). 2012	PubMed	citation	PMID:21863236	pubmed	21863236	create date:2011/08/25 | first author:Mandt BH
Pre-treatment with the mGlu2/3 receptor agonist LY379268 attenuates DOI-induced impulsive responding and regional c-Fos protein expression.	/pubmed/21863235	Wischhof L, Koch M.	Psychopharmacology (Berl). 2012 Jan;219(2):387-400. Epub 2011 Aug 24.	Psychopharmacology (Berl). 2012	PubMed	citation	PMID:21863235	pubmed	21863235	create date:2011/08/25 | first author:Wischhof L
Disulfiram stimulates dopamine release from noradrenergic terminals and potentiates cocaine-induced dopamine release in the prefrontal cortex.	/pubmed/21863234	Devoto P, Flore G, Saba P, Cadeddu R, Gessa GL.	Psychopharmacology (Berl). 2012 Feb;219(4):1153-64. Epub 2011 Aug 24.	Psychopharmacology (Berl). 2012	PubMed	citation	PMID:21863234	pubmed	21863234	create date:2011/08/25 | first author:Devoto P
Induction of multiple reinstatements of ethanol- and sucrose-seeking behavior in Long-Evans rats by the α-2 adrenoreceptor antagonist yohimbine.	/pubmed/21863233	Simms JA, Richards JK, Mill D, Kanholm I, Holgate JY, Bartlett SE.	Psychopharmacology (Berl). 2011 Nov;218(1):101-10. Epub 2011 Aug 24.	Psychopharmacology (Berl). 2011	PubMed	citation	PMID:21863233	pubmed	21863233	create date:2011/08/25 | first author:Simms JA
The role of conditioning history and reinforcer strength in the reinforcement enhancing effects of nicotine in rats.	/pubmed/21861095	Palmatier MI, O'Brien LC, Hall MJ.	Psychopharmacology (Berl). 2012 Feb;219(4):1119-31. Epub 2011 Aug 23.	Psychopharmacology (Berl). 2012	PubMed	citation	PMID:21861095	pubmed	21861095	create date:2011/08/24 | first author:Palmatier MI
Behavioral and molecular evidence for psychotropic effects in L: -theanine.	/pubmed/21861094	Wakabayashi C, Numakawa T, Ninomiya M, Chiba S, Kunugi H.	Psychopharmacology (Berl). 2012 Feb;219(4):1099-109. Epub 2011 Aug 23.	Psychopharmacology (Berl). 2012	PubMed	citation	PMID:21861094	pubmed	21861094	create date:2011/08/24 | first author:Wakabayashi C
Involvement of opioid system in cognitive deficits induced by ∆(9)-tetrahydrocannabinol in rats.	/pubmed/21858449	Egashira N, Manome N, Mishima K, Iwasaki K, Oishi R, Fujiwara M.	Psychopharmacology (Berl). 2012 Feb;219(4):1111-8. Epub 2011 Aug 20.	Psychopharmacology (Berl). 2012	PubMed	citation	PMID:21858449	pubmed	21858449	create date:2011/08/23 | first author:Egashira N
Effects of stress on alcohol drinking: a review of animal studies.	/pubmed/21850445	Becker HC, Lopez MF, Doremus-Fitzwater TL.	Psychopharmacology (Berl). 2011 Nov;218(1):131-56. Epub 2011 Aug 18. Review.	Psychopharmacology (Berl). 2011	PubMed	citation	PMID:21850445	pubmed	21850445	create date:2011/08/19 | first author:Becker HC
Beta receptor-mediated modulation of the late positive potential in humans.	/pubmed/21847570	de Rover M, Brown SB, Boot N, Hajcak G, van Noorden MS, van der Wee NJ, Nieuwenhuis S.	Psychopharmacology (Berl). 2012 Feb;219(4):971-9. Epub 2011 Aug 17.	Psychopharmacology (Berl). 2012	PubMed	citation	PMID:21847570	pubmed	21847570	create date:2011/08/19 | first author:de Rover M
Effects of a novel mGlu(2/3) receptor agonist prodrug, LY2140023 monohydrate, on central monoamine turnover as determined in human and rat cerebrospinal fluid.	/pubmed/21847569	Lowe S, Dean R, Ackermann B, Jackson K, Natanegara F, Anderson S, Eckstein J, Yuen E, Ayan-Oshodi M, Ho M, McKinzie D, Perry K, Svensson K.	Psychopharmacology (Berl). 2012 Feb;219(4):959-70. Epub 2011 Aug 17.	Psychopharmacology (Berl). 2012	PubMed	citation	PMID:21847569	pubmed	21847569	create date:2011/08/19 | first author:Lowe S
The safety of studies with intravenous Δ(9)-tetrahydrocannabinol in humans, with case histories.	/pubmed/21845389	Carbuto M, Sewell RA, Williams A, Forselius-Bielen K, Braley G, Elander J, Pittman B, Schnakenberg A, Bhakta S, Perry E, Ranganathan M, D'Souza DC; The Yale THC Study Group.	Psychopharmacology (Berl). 2012 Feb;219(3):885-896. Epub 2011 Aug 16.	Psychopharmacology (Berl). 2012	PubMed	citation	PMID:21845389	pubmed	21845389	create date:2011/08/17 | first author:Carbuto M
Association between somatization subscale score and serotonin transporter availability in healthy volunteers-a single photon emission computed tomography study with [(123)I] ADAM.	/pubmed/21845388	Chou MH, Chen KC, Yeh TL, Lee IH, Yao WJ, Chen PS, Chang KW, Liao MH, Yang YK.	Psychopharmacology (Berl). 2012 Feb;219(4):1011-6. Epub 2011 Aug 16.	Psychopharmacology (Berl). 2012	PubMed	citation	PMID:21845388	pubmed	21845388	create date:2011/08/17 | first author:Chou MH
Pharmacology of ayahuasca administered in two repeated doses.	/pubmed/21842159	Dos Santos RG, Grasa E, Valle M, Ballester MR, Bouso JC, Nomdedéu JF, Homs R, Barbanoj MJ, Riba J.	Psychopharmacology (Berl). 2012 Feb;219(4):1039-53. Epub 2011 Aug 13.	Psychopharmacology (Berl). 2012	PubMed	citation	PMID:21842159	pubmed	21842159	create date:2011/08/16 | first author:Dos Santos RG
A diffusion model decomposition of the effects of alcohol on perceptual decision making.	/pubmed/21842158	van Ravenzwaaij D, Dutilh G, Wagenmakers EJ.	Psychopharmacology (Berl). 2012 Feb;219(4):1017-25. Epub 2011 Aug 13.	Psychopharmacology (Berl). 2012	PubMed	citation	PMID:21842158	pubmed	21842158	create date:2011/08/16 | first author:van Ravenzwaaij D
The effect of d,l-methamphetamine on simulated driving performance.	/pubmed/21842157	Silber BY, Croft RJ, Downey LA, Camfield DA, Papafotiou K, Swann P, Stough C.	Psychopharmacology (Berl). 2012 Feb;219(4):1081-7. Epub 2011 Aug 13.	Psychopharmacology (Berl). 2012	PubMed	citation	PMID:21842157	pubmed	21842157	create date:2011/08/16 | first author:Silber BY
Social influences on morphine-conditioned place preference in adolescent BALB/cJ and C57BL/6J mice.	/pubmed/21837434	Kennedy BC, Panksepp JB, Runckel PA, Lahvis GP.	Psychopharmacology (Berl). 2012 Feb;219(3):923-32. Epub 2011 Aug 12.	Psychopharmacology (Berl). 2012	PubMed	citation	PMID:21837434	pubmed	21837434	create date:2011/08/13 | first author:Kennedy BC
Morphine-induced motor stimulation, motor incoordination, and hypothermia in adolescent and adult mice.	/pubmed/21837433	Koek W, France CP, Javors MA.	Psychopharmacology (Berl). 2012 Feb;219(4):1027-37. Epub 2011 Aug 12.	Psychopharmacology (Berl). 2012	PubMed	citation	PMID:21837433	pubmed	21837433	create date:2011/08/13 | first author:Koek W
Lifelong CRF overproduction is associated with altered gene expression and sensitivity of discrete GABA(A) and mGlu receptor subtypes.	/pubmed/21833506	Vinkers CH, Hendriksen H, van Oorschot R, Cook JM, Rallipalli S, Huang S, Millan MJ, Olivier B, Groenink L.	Psychopharmacology (Berl). 2012 Feb;219(3):897-908. Epub 2011 Aug 11.	Psychopharmacology (Berl). 2012	PubMed	citation	PMID:21833506	pubmed	21833506	create date:2011/08/13 | first author:Vinkers CH
Attentional bias to drug cues is elevated before and during temptations to use heroin and cocaine.	/pubmed/21833505	Waters AJ, Marhe R, Franken IH.	Psychopharmacology (Berl). 2012 Feb;219(3):909-21. Epub 2011 Aug 11.	Psychopharmacology (Berl). 2012	PubMed	citation	PMID:21833505	pubmed	21833505	create date:2011/08/13 | first author:Waters AJ
Protracted manifestations of acute dependence after a single morphine exposure.	/pubmed/21833504	Rothwell PE, Thomas MJ, Gewirtz JC.	Psychopharmacology (Berl). 2012 Feb;219(4):991-8. Epub 2011 Aug 11.	Psychopharmacology (Berl). 2012	PubMed	citation	PMID:21833504	pubmed	21833504	create date:2011/08/13 | first author:Rothwell PE
A cocaine cue is more preferred and evokes more frequency-modulated 50-kHz ultrasonic vocalizations in rats prone to attribute incentive salience to a food cue.	/pubmed/21833503	Meyer PJ, Ma ST, Robinson TE.	Psychopharmacology (Berl). 2012 Feb;219(4):999-1009. Epub 2011 Aug 11.	Psychopharmacology (Berl). 2012	PubMed	citation	PMID:21833503	pubmed	21833503	create date:2011/08/13 | first author:Meyer PJ
Effects of A(2A) adenosine receptor blockade or stimulation on alcohol intake in alcohol-preferring rats.	/pubmed/21833502	Micioni Di Bonaventura MV, Cifani C, Lambertucci C, Volpini R, Cristalli G, Froldi R, Massi M.	Psychopharmacology (Berl). 2012 Feb;219(4):945-57. Epub 2011 Aug 11.	Psychopharmacology (Berl). 2012	PubMed	citation	PMID:21833502	pubmed	21833502	create date:2011/08/13 | first author:Micioni Di Bonaventura MV
Dissociation of corticotropin-releasing factor receptor subtype involvement in sensitivity to locomotor effects of methamphetamine and cocaine.	/pubmed/21833501	Giardino WJ, Mark GP, Stenzel-Poore MP, Ryabinin AE.	Psychopharmacology (Berl). 2012 Feb;219(4):1055-63. Epub 2011 Aug 11.	Psychopharmacology (Berl). 2012	PubMed	citation	PMID:21833501	pubmed	21833501	create date:2011/08/13 | first author:Giardino WJ
Phosphodiesterase 4 inhibition enhances the dopamine D1 receptor/PKA/DARPP-32 signaling cascade in frontal cortex.	/pubmed/21833500	Kuroiwa M, Snyder GL, Shuto T, Fukuda A, Yanagawa Y, Benavides DR, Nairn AC, Bibb JA, Greengard P, Nishi A.	Psychopharmacology (Berl). 2012 Feb;219(4):1065-79. Epub 2011 Aug 11.	Psychopharmacology (Berl). 2012	PubMed	citation	PMID:21833500	pubmed	21833500	create date:2011/08/13 | first author:Kuroiwa M
Involvement of the endocannabinoid system in reward processing in the human brain.	/pubmed/21822593	van Hell HH, Jager G, Bossong MG, Brouwer A, Jansma JM, Zuurman L, van Gerven J, Kahn RS, Ramsey NF.	Psychopharmacology (Berl). 2012 Feb;219(4):981-90. Epub 2011 Aug 6.	Psychopharmacology (Berl). 2012	PubMed	citation	PMID:21822593	pubmed	21822593	create date:2011/08/09 | first author:van Hell HH
Cocaine modulates both glutaminase gene expression and glutaminase activity in the brain of cocaine-sensitized mice.	/pubmed/21809009	Blanco E, Campos-Sandoval JA, Palomino A, Luque-Rojas MJ, Bilbao A, Suárez J, Márquez J, de Fonseca FR.	Psychopharmacology (Berl). 2012 Feb;219(4):933-44. Epub 2011 Aug 2.	Psychopharmacology (Berl). 2012	PubMed	citation	PMID:21809009	pubmed	21809009	create date:2011/08/03 | first author:Blanco E
Chronic atomoxetine treatment during adolescence decreases impulsive choice, but not impulsive action, in adult rats and alters markers of synaptic plasticity in the orbitofrontal cortex.	/pubmed/21809008	Sun H, Cocker PJ, Zeeb FD, Winstanley CA.	Psychopharmacology (Berl). 2012 Jan;219(2):285-301. Epub 2011 Aug 2.	Psychopharmacology (Berl). 2012	PubMed	citation	PMID:21809008	pubmed	21809008	create date:2011/08/03 | first author:Sun H
The role of estrogen and testosterone in female rats in behavioral models of relevance to schizophrenia.	/pubmed/21800043	Gogos A, Kwek P, van den Buuse M.	Psychopharmacology (Berl). 2012 Jan;219(1):213-24. Epub 2011 Jul 29.	Psychopharmacology (Berl). 2012	PubMed	citation	PMID:21800043	pubmed	21800043	create date:2011/07/30 | first author:Gogos A
Blockade of noradrenaline re-uptake sites improves accuracy and impulse control in rats performing a five-choice serial reaction time tasks.	/pubmed/21800042	Robinson ES.	Psychopharmacology (Berl). 2012 Jan;219(2):303-12. Epub 2011 Jul 30.	Psychopharmacology (Berl). 2012	PubMed	citation	PMID:21800042	pubmed	21800042	create date:2011/07/30 | first author:Robinson ES
Serum NPY and BNDF response to a behavioral stressor in alcohol-dependent and healthy control participants.	/pubmed/21796371	Meng D, Wu T, Rao U, North CS, Xiao H, Javors MA, Adinoff B.	Psychopharmacology (Berl). 2011 Nov;218(1):59-67. Epub 2011 Jul 28.	Psychopharmacology (Berl). 2011	PubMed	citation	PMID:21796371	pubmed	21796371	create date:2011/07/29 | first author:Meng D
Plasma and brain pharmacokinetic profile of cannabidiol (CBD), cannabidivarine (CBDV), Δ(9)-tetrahydrocannabivarin (THCV) and cannabigerol (CBG) in rats and mice following oral and intraperitoneal administration and CBD action on obsessive-compulsive behaviour.	/pubmed/21796370	Deiana S, Watanabe A, Yamasaki Y, Amada N, Arthur M, Fleming S, Woodcock H, Dorward P, Pigliacampo B, Close S, Platt B, Riedel G.	Psychopharmacology (Berl). 2012 Feb;219(3):859-73. Epub 2011 Jul 28.	Psychopharmacology (Berl). 2012	PubMed	citation	PMID:21796370	pubmed	21796370	create date:2011/07/29 | first author:Deiana S
Cue-induced reinstatement of cocaine seeking in the rat conflict model": Effect of prolonged home-cage confinement."	/pubmed/21792542	Barnea-Ygael N, Yadid G, Yaka R, Ben-Shahar O, Zangen A.	Psychopharmacology (Berl). 2012 Feb;219(3):875-83. Epub 2011 Jul 27.	Psychopharmacology (Berl). 2012	PubMed	citation	PMID:21792542	pubmed	21792542	create date:2011/07/28 | first author:Barnea-Ygael N
Antidepressant-like properties of oral riluzole and utility of incentive disengagement models of depression in mice.	/pubmed/21779782	Gourley SL, Espitia JW, Sanacora G, Taylor JR.	Psychopharmacology (Berl). 2012 Feb;219(3):805-14. Epub 2011 Jul 21.	Psychopharmacology (Berl). 2012	PubMed	citation	PMID:21779782	pubmed	21779782	create date:2011/07/23 | first author:Gourley SL
Does progression through the stages of physical addiction indicate increasing overall addiction to tobacco?	/pubmed/21779781	Difranza JR, Wellman RJ, Savageau JA.	Psychopharmacology (Berl). 2012 Feb;219(3):815-22. Epub 2011 Jul 21.	Psychopharmacology (Berl). 2012	PubMed	citation	PMID:21779781	pubmed	21779781	create date:2011/07/23 | first author:Difranza JR
Does coffee enriched with chlorogenic acids improve mood and cognition after acute administration in healthy elderly? A pilot study.	/pubmed/21773723	Cropley V, Croft R, Silber B, Neale C, Scholey A, Stough C, Schmitt J.	Psychopharmacology (Berl). 2012 Feb;219(3):737-49. Epub 2011 Jul 20.	Psychopharmacology (Berl). 2012	PubMed	citation	PMID:21773723	pubmed	21773723	create date:2011/07/21 | first author:Cropley V
Heroin self-administration and reinstatement of heroin-seeking in adolescent vs. adult male rats.	/pubmed/21773722	Doherty JM, Frantz KJ.	Psychopharmacology (Berl). 2012 Feb;219(3):763-73. Epub 2011 Jul 20.	Psychopharmacology (Berl). 2012	PubMed	citation	PMID:21773722	pubmed	21773722	create date:2011/07/21 | first author:Doherty JM
Endocannabinoid CB1 receptors modulate visual output from the thalamus.	/pubmed/21773721	Dasilva MA, Grieve KL, Cudeiro J, Rivadulla C.	Psychopharmacology (Berl). 2012 Feb;219(3):835-45. Epub 2011 Jul 20.	Psychopharmacology (Berl). 2012	PubMed	citation	PMID:21773721	pubmed	21773721	create date:2011/07/21 | first author:Dasilva MA
Translating the smoking cessation properties of the antidepressant nortriptyline using reinforcing, discriminative and aversive stimulus effects of nicotine in rats.	/pubmed/21773720	Wing VC, Shoaib M.	Psychopharmacology (Berl). 2012 Feb;219(3):847-57. Epub 2011 Jul 20.	Psychopharmacology (Berl). 2012	PubMed	citation	PMID:21773720	pubmed	21773720	create date:2011/07/21 | first author:Wing VC
On the improvement of inhibitory response control and visuospatial attention by indirect and direct adrenoceptor agonists.	/pubmed/21769568	Pattij T, Schetters D, Schoffelmeer AN, van Gaalen MM.	Psychopharmacology (Berl). 2012 Jan;219(2):327-40. Epub 2011 Jul 19.	Psychopharmacology (Berl). 2012	PubMed	citation	PMID:21769568	pubmed	21769568	create date:2011/07/20 | first author:Pattij T
Alpha-lipoic acid, a scavenging agent for H₂O₂, reduces ethanol-stimulated locomotion in mice.	/pubmed/21769567	Ledesma JC, Aragon CM.	Psychopharmacology (Berl). 2012 Jan;219(1):171-80. Epub 2011 Jul 19.	Psychopharmacology (Berl). 2012	PubMed	citation	PMID:21769567	pubmed	21769567	create date:2011/07/20 | first author:Ledesma JC
Tryptophan depletion disinhibits punishment but not reward prediction: implications for resilience.	/pubmed/21769566	Robinson OJ, Cools R, Sahakian BJ.	Psychopharmacology (Berl). 2012 Jan;219(2):599-605. Epub 2011 Jul 19.	Psychopharmacology (Berl). 2012	PubMed	citation	PMID:21769566	pubmed	21769566	create date:2011/07/20 | first author:Robinson OJ
Antagonism at NMDA receptors, but not β-adrenergic receptors, disrupts the reconsolidation of pavlovian conditioned approach and instrumental transfer for ethanol-associated conditioned stimuli.	/pubmed/21766171	Milton AL, Schramm MJ, Wawrzynski JR, Gore F, Oikonomou-Mpegeti F, Wang NQ, Samuel D, Economidou D, Everitt BJ.	Psychopharmacology (Berl). 2012 Feb;219(3):751-61. Epub 2011 Jul 16.	Psychopharmacology (Berl). 2012	PubMed	citation	PMID:21766171	pubmed	21766171	create date:2011/07/19 | first author:Milton AL
Smoking withdrawal is associated with increases in brain activation during decision making and reward anticipation: a preliminary study.	/pubmed/21766170	Addicott MA, Baranger DA, Kozink RV, Smoski MJ, Dichter GS, McClernon FJ.	Psychopharmacology (Berl). 2012 Jan;219(2):563-73. Epub 2011 Jul 16. Erratum in: Psychopharmacology (Berl). 2012 Jan;219(2):685-6.	Psychopharmacology (Berl). 2012	PubMed	citation	PMID:21766170	pubmed	21766170	create date:2011/07/19 | first author:Addicott MA
CREB1 and CREB-binding protein in striatal medium spiny neurons regulate behavioural responses to psychostimulants.	/pubmed/21766169	Madsen HB, Navaratnarajah S, Farrugia J, Djouma E, Ehrlich M, Mantamadiotis T, Van Deursen J, Lawrence AJ.	Psychopharmacology (Berl). 2012 Feb;219(3):699-713. Epub 2011 Jul 16.	Psychopharmacology (Berl). 2012	PubMed	citation	PMID:21766169	pubmed	21766169	create date:2011/07/19 | first author:Madsen HB
Gβ5-RGS complexes are gatekeepers of hyperactivity involved in control of multiple neurotransmitter systems.	/pubmed/21766168	Xie K, Ge S, Collins VE, Haynes CL, Renner KJ, Meisel RL, Lujan R, Martemyanov KA.	Psychopharmacology (Berl). 2012 Feb;219(3):823-34. Epub 2011 Jul 16.	Psychopharmacology (Berl). 2012	PubMed	citation	PMID:21766168	pubmed	21766168	create date:2011/07/19 | first author:Xie K
Modulation of high impulsivity and attentional performance in rats by selective direct and indirect dopaminergic and noradrenergic receptor agonists.	/pubmed/21761147	Fernando AB, Economidou D, Theobald DE, Zou MF, Newman AH, Spoelder M, Caprioli D, Moreno M, Hipólito L, Aspinall AT, Robbins TW, Dalley JW.	Psychopharmacology (Berl). 2012 Jan;219(2):341-52. Epub 2011 Jul 15.	Psychopharmacology (Berl). 2012	PubMed	citation	PMID:21761147	pubmed	21761147	create date:2011/07/16 | first author:Fernando AB
Association of two DRD2 gene polymorphisms with acute and tardive antipsychotic-induced movement disorders in young Caucasian patients.	/pubmed/21750899	Koning JP, Vehof J, Burger H, Wilffert B, Al Hadithy A, Alizadeh B, van Harten PN, Snieder H; Genetic Risk and Outcome in Psychosis (GROUP) investigators.	Psychopharmacology (Berl). 2012 Feb;219(3):727-36. Epub 2011 Jul 13.	Psychopharmacology (Berl). 2012	PubMed	citation	PMID:21750899	pubmed	21750899	create date:2011/07/14 | first author:Koning JP
Title	URL	Description	Details	ShortDetails	Resource	Type	Identifiers	Db	EntrezUID	Properties
Drivers can poorly predict their own driving impairment: a comparison between measurements of subjective and objective driving quality.	/pubmed/21750898	Verster JC, Roth T.	Psychopharmacology (Berl). 2012 Feb;219(3):775-81. Epub 2011 Jul 14.	Psychopharmacology (Berl). 2012	PubMed	citation	PMID:21750898	pubmed	21750898	create date:2011/07/14 | first author:Verster JC
Meal schedule influences food restriction-induced locomotor sensitization to methamphetamine.	/pubmed/21750897	Sharpe AL, Klaus JD, Beckstead MJ.	Psychopharmacology (Berl). 2012 Feb;219(3):795-803. Epub 2011 Jul 13.	Psychopharmacology (Berl). 2012	PubMed	citation	PMID:21750897	pubmed	21750897	create date:2011/07/14 | first author:Sharpe AL
Naloxone attenuation of ethanol-reinforced operant responding in infant rats in a re-exposure paradigm.	/pubmed/21750896	Miranda-Morales RS, Molina JC, Spear NE, Abate P.	Psychopharmacology (Berl). 2012 Jan;219(1):235-46. Epub 2011 Jul 13.	Psychopharmacology (Berl). 2012	PubMed	citation	PMID:21750896	pubmed	21750896	create date:2011/07/14 | first author:Miranda-Morales RS
Measuring the incentive value of escalating doses of heroin in heroin-dependent Fischer rats during acute spontaneous withdrawal.	/pubmed/21748254	Seip KM, Reed B, Ho A, Kreek MJ.	Psychopharmacology (Berl). 2012 Jan;219(1):59-72. Epub 2011 Jul 7.	Psychopharmacology (Berl). 2012	PubMed	citation	PMID:21748254	pubmed	21748254	create date:2011/07/13 | first author:Seip KM
Acute and residual interactive effects of repeated administrations of oral methamphetamine and alcohol in humans.	/pubmed/21748253	Kirkpatrick MG, Gunderson EW, Levin FR, Foltin RW, Hart CL.	Psychopharmacology (Berl). 2012 Jan;219(1):191-204. Epub 2011 Jul 12.	Psychopharmacology (Berl). 2012	PubMed	citation	PMID:21748253	pubmed	21748253	create date:2011/07/13 | first author:Kirkpatrick MG
Efficacy and safety of the novel α(4)β (2) neuronal nicotinic receptor partial agonist ABT-089 in adults with attention-deficit/hyperactivity disorder: a randomized, double-blind, placebo-controlled crossover study.	/pubmed/21748252	Apostol G, Abi-Saab W, Kratochvil CJ, Adler LA, Robieson WZ, Gault LM, Pritchett YL, Feifel D, Collins MA, Saltarelli MD.	Psychopharmacology (Berl). 2012 Feb;219(3):715-25. Epub 2011 Jul 12.	Psychopharmacology (Berl). 2012	PubMed	citation	PMID:21748252	pubmed	21748252	create date:2011/07/13 | first author:Apostol G
Acute effects of orexigenic antipsychotic drugs on lipid and carbohydrate metabolism in rat.	/pubmed/21748251	Jassim G, Skrede S, Vázquez MJ, Wergedal H, Vik-Mo AO, Lunder N, Diéguez C, Vidal-Puig A, Berge RK, López M, Steen VM, Fernø J.	Psychopharmacology (Berl). 2012 Feb;219(3):783-94. Epub 2011 Jul 12.	Psychopharmacology (Berl). 2012	PubMed	citation	PMID:21748251	pubmed	21748251	create date:2011/07/13 | first author:Jassim G
Xanthoceraside attenuates amyloid β peptide₂₅₋₃₅-induced learning and memory impairments in mice.	/pubmed/21735075	Lu P, Mamiya T, Lu L, Mouri A, Ikejima T, Kim HC, Zou LB, Nabeshima T.	Psychopharmacology (Berl). 2012 Jan;219(1):181-90. Epub 2011 Jul 7.	Psychopharmacology (Berl). 2012	PubMed	citation	PMID:21735075	pubmed	21735075	create date:2011/07/08 | first author:Lu P
Enhancement of the hypothalamic-pituitary-adrenal axis but not cytokine responses to stress challenges imposed during withdrawal from acute alcohol exposure in Sprague-Dawley rats.	/pubmed/21735074	Buck HM, Hueston CM, Bishop C, Deak T.	Psychopharmacology (Berl). 2011 Nov;218(1):203-15. Epub 2011 Jul 7.	Psychopharmacology (Berl). 2011	PubMed	citation	PMID:21735074	pubmed	21735074	create date:2011/07/08 | first author:Buck HM
Effect of thought suppression on desire to smoke and tobacco withdrawal symptoms.	/pubmed/21735073	Erskine JA, Ussher M, Cropley M, Elgindi A, Zaman M, Corlett B.	Psychopharmacology (Berl). 2012 Jan;219(1):205-11. Epub 2011 Jul 7.	Psychopharmacology (Berl). 2012	PubMed	citation	PMID:21735073	pubmed	21735073	create date:2011/07/08 | first author:Erskine JA
Long-term (3-year) effectiveness of haloperidol, risperidone and olanzapine: results of a randomized, flexible-dose, open-label comparison in first-episode nonaffective psychosis.	/pubmed/21735072	Crespo-Facorro B, Pérez-Iglesias R, Mata I, Martínez-Garcia O, Ortiz V, Pelayo-Terán JM, Valdizan E, Vazquez-Barquero JL.	Psychopharmacology (Berl). 2012 Jan;219(1):225-33. Epub 2011 Jul 7.	Psychopharmacology (Berl). 2012	PubMed	citation	PMID:21735072	pubmed	21735072	create date:2011/07/08 | first author:Crespo-Facorro B
Components of behavioural impulsivity and automatic cue approach predict unique variance in hazardous drinking.	/pubmed/21735071	Christiansen P, Cole JC, Goudie AJ, Field M.	Psychopharmacology (Berl). 2012 Jan;219(2):501-10. Epub 2011 Jul 7.	Psychopharmacology (Berl). 2012	PubMed	citation	PMID:21735071	pubmed	21735071	create date:2011/07/08 | first author:Christiansen P
Effects of neurotensin gene knockout in mice on the behavioral effects of cocaine.	/pubmed/21720755	Hall FS, Centeno M, Perona MT, Adair J, Dobner PR, Uhl GR.	Psychopharmacology (Berl). 2012 Jan;219(1):35-45. Epub 2011 Jul 1.	Psychopharmacology (Berl). 2012	PubMed	citation	PMID:21720755	pubmed	21720755	create date:2011/07/02 | first author:Hall FS
Effects of acute stress on acquisition of nicotine conditioned place preference in adolescent rats: a role for corticotropin-releasing factor 1 receptors.	/pubmed/21720754	Brielmaier J, McDonald CG, Smith RF.	Psychopharmacology (Berl). 2012 Jan;219(1):73-82. Epub 2011 Jul 1.	Psychopharmacology (Berl). 2012	PubMed	citation	PMID:21720754	pubmed	21720754	create date:2011/07/02 | first author:Brielmaier J
Roles of D1-like dopamine receptors in the nucleus accumbens and dorsolateral striatum in conditioned avoidance responses.	/pubmed/21720753	Wietzikoski EC, Boschen SL, Miyoshi E, Bortolanza M, Dos Santos LM, Frank M, Brandão ML, Winn P, Da Cunha C.	Psychopharmacology (Berl). 2012 Jan;219(1):159-69. Epub 2011 Jul 1.	Psychopharmacology (Berl). 2012	PubMed	citation	PMID:21720753	pubmed	21720753	create date:2011/07/02 | first author:Wietzikoski EC
A direct comparison of the behavioral and physiological effects of methamphetamine and 3,4-methylenedioxymethamphetamine (MDMA) in humans.	/pubmed/21713605	Kirkpatrick MG, Gunderson EW, Perez AY, Haney M, Foltin RW, Hart CL.	Psychopharmacology (Berl). 2012 Jan;219(1):109-22. Epub 2011 Jun 30.	Psychopharmacology (Berl). 2012	PubMed	citation	PMID:21713605	pubmed	21713605	create date:2011/06/30 | first author:Kirkpatrick MG
Stress- and cue-elicited craving and reactivity in marijuana-dependent individuals.	/pubmed/21710170	McRae-Clark AL, Carter RE, Price KL, Baker NL, Thomas S, Saladin ME, Giarla K, Nicholas K, Brady KT.	Psychopharmacology (Berl). 2011 Nov;218(1):49-58. Epub 2011 Jun 28.	Psychopharmacology (Berl). 2011	PubMed	citation	PMID:21710170	pubmed	21710170	create date:2011/06/29 | first author:McRae-Clark AL
The α₂-adrenergic antagonist idazoxan counteracts prepulse inhibition deficits caused by amphetamine or dizocilpine in rats.	/pubmed/21710169	Larrauri JA, Levin ED.	Psychopharmacology (Berl). 2012 Jan;219(1):99-108. Epub 2011 Jun 28.	Psychopharmacology (Berl). 2012	PubMed	citation	PMID:21710169	pubmed	21710169	create date:2011/06/29 | first author:Larrauri JA
The effect of energy drinks on cortisol levels, cognition and mood during a fire-fighting exercise.	/pubmed/21710168	Sünram-Lea SI, Owen-Lynch J, Robinson SJ, Jones E, Hu H.	Psychopharmacology (Berl). 2012 Jan;219(1):83-97. Epub 2011 Jun 28.	Psychopharmacology (Berl). 2012	PubMed	citation	PMID:21710168	pubmed	21710168	create date:2011/06/29 | first author:Sünram-Lea SI
Retracted article: Selective activation of the metabotropic glutamate receptor subtype 7 mGluR7" attenuates acquisition	expression	and reinstatement of ethanol place preference."	/pubmed/21706135	Bahi A.	Psychopharmacology (Berl). 2011 Aug;216(4):601. Epub 2011 Jun 25. No abstract available.	Psychopharmacology (Berl). 2011	PubMed	citation	PMID:21706135	pubmed	21706135	create date:2011/06/28 | first author:Bahi A
Genetic propensities to increase ethanol intake in response to stress: studies with selectively bred swim test susceptible (SUS), alcohol-preferring (P), and non-preferring (NP) lines of rats.	/pubmed/21706134	Bertholomey ML, West CH, Jensen ML, Li TK, Stewart RB, Weiss JM, Lumeng L.	Psychopharmacology (Berl). 2011 Nov;218(1):157-67. Epub 2011 Jun 25.	Psychopharmacology (Berl). 2011	PubMed	citation	PMID:21706134	pubmed	21706134	create date:2011/06/28 | first author:Bertholomey ML
A single episode of maternal deprivation impairs the motivation for cocaine in adolescent mice.	/pubmed/21706133	Martini M, Valverde O.	Psychopharmacology (Berl). 2012 Jan;219(1):149-58. Epub 2011 Jun 25.	Psychopharmacology (Berl). 2012	PubMed	citation	PMID:21706133	pubmed	21706133	create date:2011/06/28 | first author:Martini M
Effects of pramipexole on the reinforcing effectiveness of stimuli that were previously paired with cocaine reinforcement in rats.	/pubmed/21701814	Collins GT, Cunningham AR, Chen J, Wang S, Newman AH, Woods JH.	Psychopharmacology (Berl). 2012 Jan;219(1):123-35. Epub 2011 Jun 24.	Psychopharmacology (Berl). 2012	PubMed	citation	PMID:21701814	pubmed	21701814	create date:2011/06/28 | first author:Collins GT
Tolerance to cannabinoid-induced behaviors in mice treated chronically with ethanol.	/pubmed/21701813	Pava MJ, Blake EM, Green ST, Mizroch BJ, Mulholland PJ, Woodward JJ.	Psychopharmacology (Berl). 2012 Jan;219(1):137-47. Epub 2011 Jun 24.	Psychopharmacology (Berl). 2012	PubMed	citation	PMID:21701813	pubmed	21701813	create date:2011/06/28 | first author:Pava MJ
Varenicline as a smoking cessation aid in schizophrenia: effects on smoking behavior and reward sensitivity.	/pubmed/21695488	Dutra SJ, Stoeckel LE, Carlini SV, Pizzagalli DA, Evins AE.	Psychopharmacology (Berl). 2012 Jan;219(1):25-34. Epub 2011 Jun 22.	Psychopharmacology (Berl). 2012	PubMed	citation	PMID:21695488	pubmed	21695488	create date:2011/06/23 | first author:Dutra SJ
Elevated gray and white matter densities in cocaine abstainers compared to current users.	/pubmed/21691942	Hanlon CA, Dufault DL, Wesley MJ, Porrino LJ.	Psychopharmacology (Berl). 2011 Dec;218(4):681-92. Epub 2011 Jun 22.	Psychopharmacology (Berl). 2011	PubMed	citation	PMID:21691942	pubmed	21691942	create date:2011/06/22 | first author:Hanlon CA
Differential sensitivity to amphetamine's effect on open field behavior of psychosocially stressed male rats.	/pubmed/21681418	Pohorecky LA, Sweeny A, Buckendahl P.	Psychopharmacology (Berl). 2011 Nov;218(1):281-92. Epub 2011 Jun 17.	Psychopharmacology (Berl). 2011	PubMed	citation	PMID:21681418	pubmed	21681418	create date:2011/06/18 | first author:Pohorecky LA
Psilocybin occasioned mystical-type experiences: immediate and persisting dose-related effects.	/pubmed/21674151	Griffiths RR, Johnson MW, Richards WA, Richards BD, McCann U, Jesse R.	Psychopharmacology (Berl). 2011 Dec;218(4):649-65. Epub 2011 Jun 15.	Psychopharmacology (Berl). 2011	PubMed	citation	PMID:21674151	pubmed	21674151	create date:2011/06/16 | first author:Griffiths RR
Cannabidiol potentiates Δ⁹-tetrahydrocannabinol (THC) behavioural effects and alters THC pharmacokinetics during acute and chronic treatment in adolescent rats.	/pubmed/21667074	Klein C, Karanges E, Spiro A, Wong A, Spencer J, Huynh T, Gunasekaran N, Karl T, Long LE, Huang XF, Liu K, Arnold JC, McGregor IS.	Psychopharmacology (Berl). 2011 Nov;218(2):443-57. Epub 2011 Jun 11.	Psychopharmacology (Berl). 2011	PubMed	citation	PMID:21667074	pubmed	21667074	create date:2011/06/15 | first author:Klein C
Serotonin-2A receptor regulation of panic-like behavior in the rat dorsal periaqueductal gray matter: the role of GABA.	/pubmed/21660445	de Oliveira Sergio T, de Bortoli VC, Zangrossi H Jr.	Psychopharmacology (Berl). 2011 Dec;218(4):725-32. Epub 2011 Jun 10.	Psychopharmacology (Berl). 2011	PubMed	citation	PMID:21660445	pubmed	21660445	create date:2011/06/11 | first author:de Oliveira Sergio T
Clomipramine, but not haloperidol or aripiprazole, inhibits quinpirole-induced water contrafreeloading, a putative animal model of compulsive behavior.	/pubmed/21660444	De Carolis L, Schepisi C, Milella MS, Nencini P.	Psychopharmacology (Berl). 2011 Dec;218(4):749-59. Epub 2011 Jun 10.	Psychopharmacology (Berl). 2011	PubMed	citation	PMID:21660444	pubmed	21660444	create date:2011/06/11 | first author:De Carolis L
Group I metabotropic glutamate receptor antagonists alter select behaviors in a mouse model for fragile X syndrome.	/pubmed/21656124	Thomas AM, Bui N, Perkins JR, Yuva-Paylor LA, Paylor R.	Psychopharmacology (Berl). 2012 Jan;219(1):47-58. Epub 2011 Jun 10.	Psychopharmacology (Berl). 2012	PubMed	citation	PMID:21656124	pubmed	21656124	create date:2011/06/10 | first author:Thomas AM
Antidepressant-like properties of sarizotan in experimental Parkinsonism.	/pubmed/21647579	Zhang X, Egeland M, Svenningsson P.	Psychopharmacology (Berl). 2011 Dec;218(4):621-34. Epub 2011 Jun 7.	Psychopharmacology (Berl). 2011	PubMed	citation	PMID:21647579	pubmed	21647579	create date:2011/06/08 | first author:Zhang X
Translational PK-PD modelling of molecular target modulation for the AMPA receptor positive allosteric modulator Org 26576.	/pubmed/21647578	Bursi R, Erdemli G, Campbell R, Hutmacher MM, Kerbusch T, Spanswick D, Jeggo R, Nations KR, Dogterom P, Schipper J, Shahid M.	Psychopharmacology (Berl). 2011 Dec;218(4):713-24. Epub 2011 Jun 7.	Psychopharmacology (Berl). 2011	PubMed	citation	PMID:21647578	pubmed	21647578	create date:2011/06/08 | first author:Bursi R
Psychoactive drugs and false memory: comparison of dextroamphetamine and delta-9-tetrahydrocannabinol on false recognition.	/pubmed/21647577	Ballard ME, Gallo DA, de Wit H.	Psychopharmacology (Berl). 2012 Jan;219(1):15-24. Epub 2011 Jun 7.	Psychopharmacology (Berl). 2012	PubMed	citation	PMID:21647577	pubmed	21647577	create date:2011/06/08 | first author:Ballard ME
Additive effects of a cholinesterase inhibitor and a histamine inverse agonist on scopolamine deficits in humans.	/pubmed/21644059	Cho W, Maruff P, Connell J, Gargano C, Calder N, Doran S, Fox-Bosetti S, Hassan A, Renger J, Herman G, Lines C, Verma A.	Psychopharmacology (Berl). 2011 Dec;218(3):513-24. Epub 2011 Jun 7.	Psychopharmacology (Berl). 2011	PubMed	citation	PMID:21644059	pubmed	21644059	create date:2011/06/07 | first author:Cho W
Nicotine preloading: the importance of a pre-cessation reduction in smoking behavior.	/pubmed/21643677	Rose JE.	Psychopharmacology (Berl). 2011 Oct;217(3):453-4. Epub 2011 Jun 4. No abstract available.	Psychopharmacology (Berl). 2011	PubMed	citation	PMID:21643677	pubmed	21643677	create date:2011/06/07 | first author:Rose JE
Preclinical assessment of an adjunctive treatment approach for cognitive impairment associated with schizophrenia using the alpha7 nicotinic acetylcholine receptor agonist WYE-103914/SEN34625.	/pubmed/21643676	Marquis KL, Comery TA, Jow F, Navarra RL, Grauer SM, Pulicicchio C, Kelley C, Brennan JA, Roncarati R, Scali C, Haydar S, Ghiron C, Terstappen GC, Dunlop J.	Psychopharmacology (Berl). 2011 Dec;218(4):635-47. Epub 2011 Jun 4.	Psychopharmacology (Berl). 2011	PubMed	citation	PMID:21643676	pubmed	21643676	create date:2011/06/07 | first author:Marquis KL
Effects of a stressor and corticotrophin releasing factor on ethanol deprivation-induced ethanol intake and anxiety-like behavior in alcohol-preferring P rats.	/pubmed/21643675	Knapp DJ, Overstreet DH, Huang M, Wills TA, Whitman BA, Angel RA, Sinnett SE, Breese GR.	Psychopharmacology (Berl). 2011 Nov;218(1):179-89. Epub 2011 Jun 4.	Psychopharmacology (Berl). 2011	PubMed	citation	PMID:21643675	pubmed	21643675	create date:2011/06/07 | first author:Knapp DJ
Work aversion and associated changes in dopamine and serotonin transporter after methamphetamine exposure in rats.	/pubmed/21643674	Kosheleff AR, Grimes M, O'Dell SJ, Marshall JF, Izquierdo A.	Psychopharmacology (Berl). 2012 Jan;219(2):411-20. Epub 2011 Jun 4.	Psychopharmacology (Berl). 2012	PubMed	citation	PMID:21643674	pubmed	21643674	create date:2011/06/07 | first author:Kosheleff AR
Effects of antipsychotic treatment on psychopathology and motor symptoms. A placebo-controlled study in healthy volunteers.	/pubmed/21643673	Veselinović T, Schorn H, Vernaleken I, Schiffl K, Hiemke C, Zernig G, Gur R, Gründer G.	Psychopharmacology (Berl). 2011 Dec;218(4):733-48. Epub 2011 Jun 4.	Psychopharmacology (Berl). 2011	PubMed	citation	PMID:21643673	pubmed	21643673	create date:2011/06/07 | first author:Veselinović T
Effects of acute administration of nicotine, amphetamine, diazepam, morphine, and ethanol on risky decision-making in rats.	/pubmed/21638222	Mitchell MR, Vokes CM, Blankenship AL, Simon NW, Setlow B.	Psychopharmacology (Berl). 2011 Dec;218(4):703-12. Epub 2011 Jun 3.	Psychopharmacology (Berl). 2011	PubMed	citation	PMID:21638222	pubmed	21638222	create date:2011/06/04 | first author:Mitchell MR
Blunted accumbal dopamine response to cocaine following chronic social stress in female rats: exploring a link between depression and drug abuse.	/pubmed/21638221	Shimamoto A, Debold JF, Holly EN, Miczek KA.	Psychopharmacology (Berl). 2011 Nov;218(1):271-9. Epub 2011 Jun 3.	Psychopharmacology (Berl). 2011	PubMed	citation	PMID:21638221	pubmed	21638221	create date:2011/06/04 | first author:Shimamoto A
Prompt but inefficient: nicotine differentially modulates discrete components of attention.	/pubmed/21629997	Vangkilde S, Bundesen C, Coull JT.	Psychopharmacology (Berl). 2011 Dec;218(4):667-80. Epub 2011 Jun 1.	Psychopharmacology (Berl). 2011	PubMed	citation	PMID:21629997	pubmed	21629997	create date:2011/06/02 | first author:Vangkilde S
A role for neuropeptide Y Y5 but not the Y1-receptor subtype in food deprivation-induced reinstatement of heroin seeking in the rat.	/pubmed/21629996	Maric T, Sedki F, Chafetz D, Schoela N, Shalev U.	Psychopharmacology (Berl). 2011 Dec;218(4):693-701. Epub 2011 Jun 1.	Psychopharmacology (Berl). 2011	PubMed	citation	PMID:21629996	pubmed	21629996	create date:2011/06/02 | first author:Maric T
Occupancy of dopamine D₂ and D₃ and serotonin 5-HT₁A receptors by the novel antipsychotic drug candidate, cariprazine (RGH-188), in monkey brain measured using positron emission tomography.	/pubmed/21625907	Seneca N, Finnema SJ, Laszlovszky I, Kiss B, Horváth A, Pásztor G, Kapás M, Gyertyán I, Farkas S, Innis RB, Halldin C, Gulyás B.	Psychopharmacology (Berl). 2011 Dec;218(3):579-87. Epub 2011 May 28.	Psychopharmacology (Berl). 2011	PubMed	citation	PMID:21625907	pubmed	21625907	create date:2011/06/01 | first author:Seneca N
Role of nitric oxide in amphetamine-induced sensitization of schedule-induced polydipsic rats.	/pubmed/21625906	Liu YP, Tung CS, Lin PJ, Wan FJ.	Psychopharmacology (Berl). 2011 Dec;218(3):599-608. Epub 2011 May 28.	Psychopharmacology (Berl). 2011	PubMed	citation	PMID:21625906	pubmed	21625906	create date:2011/06/01 | first author:Liu YP
A placebo-controlled study of sertraline's effect on cortisol response to the dexamethasone/corticotropin-releasing hormone test in healthy adults.	/pubmed/21617914	Carpenter LL, Tyrka AR, Lee JK, Tracy AP, Wilkinson CW, Price LH.	Psychopharmacology (Berl). 2011 Nov;218(2):371-9. Epub 2011 May 27.	Psychopharmacology (Berl). 2011	PubMed	citation	PMID:21617914	pubmed	21617914	create date:2011/05/28 | first author:Carpenter LL
Is use of nicotine replacement therapy while continuing to smoke associated with increased nicotine intake? Evidence from a population sample.	/pubmed/21614540	Beard E, Fidler J, West R.	Psychopharmacology (Berl). 2011 Dec;218(3):609-10. Epub 2011 May 26. No abstract available.	Psychopharmacology (Berl). 2011	PubMed	citation	PMID:21614540	pubmed	21614540	create date:2011/05/27 | first author:Beard E
Human cognitive flexibility depends on dopamine D2 receptor signaling.	/pubmed/21611724	van Holstein M, Aarts E, van der Schaaf ME, Geurts DE, Verkes RJ, Franke B, van Schouwenburg MR, Cools R.	Psychopharmacology (Berl). 2011 Dec;218(3):567-78. Epub 2011 May 25.	Psychopharmacology (Berl). 2011	PubMed	citation	PMID:21611724	pubmed	21611724	create date:2011/05/26 | first author:van Holstein M
Title	URL	Description	Details	ShortDetails	Resource	Type	Identifiers	Db	EntrezUID	Properties
Role of gonadal hormones on mu-opioid-stimulated [³⁵S]GTPγS binding and morphine-mediated antinociception in male and female Sprague-Dawley rats.	/pubmed/21607564	Peckham EM, Graves SM, Jutkiewicz E, Becker JB, Traynor JR.	Psychopharmacology (Berl). 2011 Dec;218(3):483-92. Epub 2011 May 24.	Psychopharmacology (Berl). 2011	PubMed	citation	PMID:21607564	pubmed	21607564	create date:2011/05/25 | first author:Peckham EM
Craving in response to stress induction in a human laboratory paradigm predicts treatment outcome in alcohol-dependent individuals.	/pubmed/21607563	Higley AE, Crane NA, Spadoni AD, Quello SB, Goodell V, Mason BJ.	Psychopharmacology (Berl). 2011 Nov;218(1):121-9. Epub 2011 May 24.	Psychopharmacology (Berl). 2011	PubMed	citation	PMID:21607563	pubmed	21607563	create date:2011/05/25 | first author:Higley AE
Altered pain responses in abstinent (±)3,4-methylenedioxymethamphetamine (MDMA, ecstasy") users."	/pubmed/21603895	McCann UD, Edwards RR, Smith MT, Kelley K, Wilson M, Sgambati F, Ricaurte G.	Psychopharmacology (Berl). 2011 Oct;217(4):475-84. Epub 2011 May 21.	Psychopharmacology (Berl). 2011	PubMed	citation	PMID:21603895	pubmed	21603895	create date:2011/05/24 | first author:McCann UD
Priming a restrained mental set reduces alcohol-seeking independently of mood.	/pubmed/21603894	Jones A, Cole J, Goudie A, Field M.	Psychopharmacology (Berl). 2011 Dec;218(3):557-65. Epub 2011 May 21.	Psychopharmacology (Berl). 2011	PubMed	citation	PMID:21603894	pubmed	21603894	create date:2011/05/24 | first author:Jones A
Ketamine perturbs perception of the flow of time in healthy volunteers.	/pubmed/21603893	Coull JT, Morgan H, Cambridge VC, Moore JW, Giorlando F, Adapa R, Corlett PR, Fletcher PC.	Psychopharmacology (Berl). 2011 Dec;218(3):543-56. doi: 10.1007/s00213-011-2346-9. Epub 2011 May 21.	Psychopharmacology (Berl). 2011	PubMed	citation	PMID:21603893	pubmed	21603893	create date:2011/05/24 | first author:Coull JT
Amygdala abnormalities in first-degree relatives of individuals with schizophrenia unmasked by benzodiazepine challenge.	/pubmed/21603892	Wolf DH, Satterthwaite TD, Loughead J, Pinkham A, Overton E, Elliott MA, Dent GW, Smith MA, Gur RC, Gur RE.	Psychopharmacology (Berl). 2011 Dec;218(3):503-12. Epub 2011 May 21.	Psychopharmacology (Berl). 2011	PubMed	citation	PMID:21603892	pubmed	21603892	create date:2011/05/24 | first author:Wolf DH
Subjective, psychomotor, and physiological effects of oxycodone alone and in combination with ethanol in healthy volunteers.	/pubmed/21603891	Zacny JP, Gutierrez S.	Psychopharmacology (Berl). 2011 Dec;218(3):471-81. Epub 2011 May 21.	Psychopharmacology (Berl). 2011	PubMed	citation	PMID:21603891	pubmed	21603891	create date:2011/05/24 | first author:Zacny JP
Effects of acute ethanol on corticotropin-releasing hormone and β-endorphin systems at the level of the rat central amygdala.	/pubmed/21597991	Lam MP, Gianoulakis C.	Psychopharmacology (Berl). 2011 Nov;218(1):229-39. Epub 2011 May 20.	Psychopharmacology (Berl). 2011	PubMed	citation	PMID:21597991	pubmed	21597991	create date:2011/05/21 | first author:Lam MP
Systematic review of the relationship between the 3-hydroxycotinine/cotinine ratio and cigarette dependence.	/pubmed/21597990	West O, Hajek P, McRobbie H.	Psychopharmacology (Berl). 2011 Nov;218(2):313-22. Epub 2011 May 20.	Psychopharmacology (Berl). 2011	PubMed	citation	PMID:21597990	pubmed	21597990	create date:2011/05/21 | first author:West O
Contingent negative variation as a dopaminergic biomarker: evidence from dose-related effects of methylphenidate.	/pubmed/21597989	Linssen AM, Vuurman EF, Sambeth A, Nave S, Spooren W, Vargas G, Santarelli L, Riedel WJ.	Psychopharmacology (Berl). 2011 Dec;218(3):533-42. doi: 10.1007/s00213-011-2345-x. Epub 2011 May 20.	Psychopharmacology (Berl). 2011	PubMed	citation	PMID:21597989	pubmed	21597989	create date:2011/05/21 | first author:Linssen AM
Motivation to quit smoking and startle modulation in female smokers: context specificity of smoking cue reactivity.	/pubmed/21594561	Muñoz MA, Idrissi S, Sánchez-Barrera MB, Fernández MC, Vila J.	Psychopharmacology (Berl). 2011 Dec;218(3):525-32. doi: 10.1007/s00213-011-2334-0. Epub 2011 May 19.	Psychopharmacology (Berl). 2011	PubMed	citation	PMID:21594561	pubmed	21594561	create date:2011/05/20 | first author:Muñoz MA
Effect of D-cycloserine and valproic acid on the extinction of reinstated fear-conditioned responses and habituation of fear conditioning in healthy humans: a randomized controlled trial.	/pubmed/21594560	Kuriyama K, Honma M, Soshi T, Fujii T, Kim Y.	Psychopharmacology (Berl). 2011 Dec;218(3):589-97. Epub 2011 May 19.	Psychopharmacology (Berl). 2011	PubMed	citation	PMID:21594560	pubmed	21594560	create date:2011/05/20 | first author:Kuriyama K
Dronabinol, a cannabinoid agonist, reduces hair pulling in trichotillomania: a pilot study.	/pubmed/21590520	Grant JE, Odlaug BL, Chamberlain SR, Kim SW.	Psychopharmacology (Berl). 2011 Dec;218(3):493-502. Epub 2011 May 19.	Psychopharmacology (Berl). 2011	PubMed	citation	PMID:21590520	pubmed	21590520	create date:2011/05/19 | first author:Grant JE
Antidepressant-like effect of artemin in mice: a mechanism for acetyl-L-carnitine activity on depression.	/pubmed/21590285	Di Cesare Mannelli L, Vivoli E, Salvicchi A, Schiavone N, Koverech A, Messano M, Nicolai R, Benatti P, Bartolini A, Ghelardini C.	Psychopharmacology (Berl). 2011 Nov;218(2):347-56. Epub 2011 May 18.	Psychopharmacology (Berl). 2011	PubMed	citation	PMID:21590285	pubmed	21590285	create date:2011/05/19 | first author:Di Cesare Mannelli L
Methylphenidate increases cigarette smoking in participants with ADHD.	/pubmed/21590284	Vansickel AR, Stoops WW, Glaser PE, Poole MM, Rush CR.	Psychopharmacology (Berl). 2011 Nov;218(2):381-90. Epub 2011 May 18.	Psychopharmacology (Berl). 2011	PubMed	citation	PMID:21590284	pubmed	21590284	create date:2011/05/19 | first author:Vansickel AR
Stress and cocaine interact to modulate Arc/Arg3.1 expression in rat brain.	/pubmed/21590283	Caffino L, Racagni G, Fumagalli F.	Psychopharmacology (Berl). 2011 Nov;218(1):241-8. Epub 2011 May 18.	Psychopharmacology (Berl). 2011	PubMed	citation	PMID:21590283	pubmed	21590283	create date:2011/05/19 | first author:Caffino L
Response to Rose (2011): nicotine preloading: the importance of a pre-cessation reduction in smoking behavior.	/pubmed/21590282	Lindson N, Aveyard P.	Psychopharmacology (Berl). 2011 Nov;218(2):459-60. Epub 2011 May 18. No abstract available.	Psychopharmacology (Berl). 2011	PubMed	citation	PMID:21590282	pubmed	21590282	create date:2011/05/19 | first author:Lindson N
Inhibition of cerebral type 1 cannabinoid receptors is associated with impaired auditory mismatch negativity generation in the ketamine model of schizophrenia.	/pubmed/21590281	Roser P, Haussleiter IS, Chong HJ, Maier C, Kawohl W, Norra C, Juckel G.	Psychopharmacology (Berl). 2011 Dec;218(4):611-20. Epub 2011 May 18.	Psychopharmacology (Berl). 2011	PubMed	citation	PMID:21590281	pubmed	21590281	create date:2011/05/19 | first author:Roser P
The effects of aerobic exercise on cocaine self-administration in male and female rats.	/pubmed/21567123	Smith MA, Walker KL, Cole KT, Lang KC.	Psychopharmacology (Berl). 2011 Nov;218(2):357-69. Epub 2011 May 13.	Psychopharmacology (Berl). 2011	PubMed	citation	PMID:21567123	pubmed	21567123	create date:2011/05/14 | first author:Smith MA
Cognitive-impairing effects of medroxyprogesterone acetate in the rat: independent and interactive effects across time.	/pubmed/21562760	Braden BB, Garcia AN, Mennenga SE, Prokai L, Villa SR, Acosta JI, Lefort N, Simard AR, Bimonte-Nelson HA.	Psychopharmacology (Berl). 2011 Nov;218(2):405-18. Epub 2011 May 12.	Psychopharmacology (Berl). 2011	PubMed	citation	PMID:21562760	pubmed	21562760	create date:2011/05/13 | first author:Braden BB
∆⁹-tetrahydrocannabinol-dependent mice undergoing withdrawal display impaired spatial memory.	/pubmed/21559804	Wise LE, Varvel SA, Selley DE, Wiebelhaus JM, Long KA, Middleton LS, Sim-Selley LJ, Lichtman AH.	Psychopharmacology (Berl). 2011 Oct;217(4):485-94. Epub 2011 May 11.	Psychopharmacology (Berl). 2011	PubMed	citation	PMID:21559804	pubmed	21559804	create date:2011/05/12 | first author:Wise LE
Alcohol impairs brain reactivity to explicit loss feedback.	/pubmed/21559803	Nelson LD, Patrick CJ, Collins P, Lang AR, Bernat EM.	Psychopharmacology (Berl). 2011 Nov;218(2):419-28. Epub 2011 May 11.	Psychopharmacology (Berl). 2011	PubMed	citation	PMID:21559803	pubmed	21559803	create date:2011/05/12 | first author:Nelson LD
Effects of smoking abstinence on impulsive behavior among smokers high and low in ADHD-like symptoms.	/pubmed/21559802	Ashare RL, Hawk LW Jr.	Psychopharmacology (Berl). 2012 Jan;219(2):537-47. Epub 2011 May 11.	Psychopharmacology (Berl). 2012	PubMed	citation	PMID:21559802	pubmed	21559802	create date:2011/05/12 | first author:Ashare RL
Varenicline effects on craving, cue reactivity, and smoking reward.	/pubmed/21559801	Brandon TH, Drobes DJ, Unrod M, Heckman BW, Oliver JA, Roetzheim RC, Karver SB, Small BJ.	Psychopharmacology (Berl). 2011 Nov;218(2):391-403. Epub 2011 May 11.	Psychopharmacology (Berl). 2011	PubMed	citation	PMID:21559801	pubmed	21559801	create date:2011/05/12 | first author:Brandon TH
Variation in saliva cotinine as a function of self-reported attempts to reduce cigarette consumption.	/pubmed/21556806	Fidler JA, Stapleton JA, West R.	Psychopharmacology (Berl). 2011 Oct;217(4):587-93. Epub 2011 May 10.	Psychopharmacology (Berl). 2011	PubMed	citation	PMID:21556806	pubmed	21556806	create date:2011/05/11 | first author:Fidler JA
Central serotonergic activity correlates with salivary cortisol after waking in depressed patients.	/pubmed/21556805	Uhl I, Norra C, Pirkl PA, Hägele A, Mügge A, Petrak F, Neubauer H, Lederbogen F, Herpertz S, Juckel G.	Psychopharmacology (Berl). 2011 Oct;217(4):605-7. Epub 2011 May 10. No abstract available.	Psychopharmacology (Berl). 2011	PubMed	citation	PMID:21556805	pubmed	21556805	create date:2011/05/11 | first author:Uhl I
Intermittent ethanol exposure increases long-lasting behavioral and neurochemical effects of MDMA in adolescent mice.	/pubmed/21556804	Rodríguez-Arias M, Maldonado C, Vidal-Infer A, Guerri C, Aguilar MA, Miñarro J.	Psychopharmacology (Berl). 2011 Nov;218(2):429-42. Epub 2011 May 10.	Psychopharmacology (Berl). 2011	PubMed	citation	PMID:21556804	pubmed	21556804	create date:2011/05/11 | first author:Rodríguez-Arias M
Effects of low-dose D-serine on recognition and working memory in mice.	/pubmed/21556803	Bado P, Madeira C, Vargas-Lopes C, Moulin TC, Wasilewska-Sampaio AP, Maretti L, de Oliveira RV, Amaral OB, Panizzutti R.	Psychopharmacology (Berl). 2011 Dec;218(3):461-70. Epub 2011 May 10.	Psychopharmacology (Berl). 2011	PubMed	citation	PMID:21556803	pubmed	21556803	create date:2011/05/11 | first author:Bado P
Neuroanatomical targets of reboxetine and bupropion as revealed by pharmacological magnetic resonance imaging.	/pubmed/21553005	Sekar S, Van Audekerke J, Vanhoutte G, Lowe AS, Blamire AM, Van der Linden A, Steckler T, Shoaib M, Verhoye M.	Psychopharmacology (Berl). 2011 Oct;217(4):549-57. Epub 2011 May 7.	Psychopharmacology (Berl). 2011	PubMed	citation	PMID:21553005	pubmed	21553005	create date:2011/05/10 | first author:Sekar S
Influence of body weight and type of chow on the sensitivity of rats to the behavioral effects of the direct-acting dopamine-receptor agonist quinpirole.	/pubmed/21544521	Baladi MG, Newman AH, France CP.	Psychopharmacology (Berl). 2011 Oct;217(4):573-85. Epub 2011 May 5.	Psychopharmacology (Berl). 2011	PubMed	citation	PMID:21544521	pubmed	21544521	create date:2011/05/06 | first author:Baladi MG
Effects of repeated administration of chemotherapeutic agents tamoxifen, methotrexate, and 5-fluorouracil on the acquisition and retention of a learned response in mice.	/pubmed/21537942	Walker EA, Foley JJ, Clark-Vetri R, Raffa RB.	Psychopharmacology (Berl). 2011 Oct;217(4):539-48. Epub 2011 May 3.	Psychopharmacology (Berl). 2011	PubMed	citation	PMID:21537942	pubmed	21537942	create date:2011/05/04 | first author:Walker EA
Hippocampal CA1 region shows differential regulation of gene expression in mice displaying extremes in behavioral sensitization to amphetamine: relevance for psychosis susceptibility?	/pubmed/21537941	Datson NA, Speksnijder N, de Jong IE, Steenbergen PJ, Vielsted Christensen K, Potempa K, Torleif Pedersen J, Egebjerg J, Kallunki P, Nielsen EB, de Kloet ER, Didriksen M.	Psychopharmacology (Berl). 2011 Oct;217(4):525-38. Epub 2011 May 3.	Psychopharmacology (Berl). 2011	PubMed	citation	PMID:21537941	pubmed	21537941	create date:2011/05/04 | first author:Datson NA
Dipyridamole monotherapy in schizophrenia: pilot of a novel treatment approach by modulation of purinergic signaling.	/pubmed/21537940	Wonodi I, Gopinath HV, Liu J, Adami H, Hong LE, Allen-Emerson R, McMahon RP, Thaker GK.	Psychopharmacology (Berl). 2011 Nov;218(2):341-5. Epub 2011 May 3.	Psychopharmacology (Berl). 2011	PubMed	citation	PMID:21537940	pubmed	21537940	create date:2011/05/04 | first author:Wonodi I
One-trial behavioral sensitization in preweanling rats: differential effects of cocaine, methamphetamine, methylphenidate, and D-amphetamine.	/pubmed/21537939	McDougall SA, Kozanian OO, Greenfield VY, Horn LR, Gutierrez A, Mohd-Yusof A, Castellanos KA.	Psychopharmacology (Berl). 2011 Oct;217(4):559-71. Epub 2011 May 3.	Psychopharmacology (Berl). 2011	PubMed	citation	PMID:21537939	pubmed	21537939	create date:2011/05/04 | first author:McDougall SA
Characterization of the acute effects of alcohol on asymmetry of inferior frontal cortex activity during a Go/No-Go task using functional near-infrared spectroscopy.	/pubmed/21537938	Tsujii T, Sakatani K, Nakashima E, Igarashi T, Katayama Y.	Psychopharmacology (Berl). 2011 Oct;217(4):595-603. Epub 2011 May 3.	Psychopharmacology (Berl). 2011	PubMed	citation	PMID:21537938	pubmed	21537938	create date:2011/05/04 | first author:Tsujii T
There is no dose-response relationship in psychopharmacotherapy" vs "pharmacotherapy in psychiatry is based on ligand-receptor interaction": a unifying hypothesis and the need for plasma concentration based clinical trials."	/pubmed/21537937	Eggart V, Hiemke C, Zernig G.	Psychopharmacology (Berl). 2011 Sep;217(2):297-300. Epub 2011 May 4. No abstract available.	Psychopharmacology (Berl). 2011	PubMed	citation	PMID:21537937	pubmed	21537937	create date:2011/05/04 | first author:Eggart V
Neuroprotection of paliperidone on SH-SY5Y cells against β-amyloid peptide(25-35), N-methyl-4-phenylpyridinium ion, and hydrogen peroxide-induced cell death.	/pubmed/21523348	Yang MC, Lung FW.	Psychopharmacology (Berl). 2011 Oct;217(3):397-410. Epub 2011 Apr 27.	Psychopharmacology (Berl). 2011	PubMed	citation	PMID:21523348	pubmed	21523348	create date:2011/04/28 | first author:Yang MC
Biphasic dopamine regulation in mesoaccumbens pathway in response to non-contingent binge and escalating methamphetamine regimens in the Wistar rat.	/pubmed/21523347	Keller CM, Salvatore MF, Pruett BS, Guerin GF, Goeders NE.	Psychopharmacology (Berl). 2011 Jun;215(3):513-26. Epub 2011 Apr 27.	Psychopharmacology (Berl). 2011	PubMed	citation	PMID:21523347	pubmed	21523347	create date:2011/04/28 | first author:Keller CM
Abolition of the behavioral phenotype of adult netrin-1 receptor deficient mice by exposure to amphetamine during the juvenile period.	/pubmed/21523346	Yetnikoff L, Almey A, Arvanitogiannis A, Flores C.	Psychopharmacology (Berl). 2011 Oct;217(4):505-14. Epub 2011 Apr 27.	Psychopharmacology (Berl). 2011	PubMed	citation	PMID:21523346	pubmed	21523346	create date:2011/04/28 | first author:Yetnikoff L
Extinction learning of rewards in the rat: is there a role for CB1 receptors?	/pubmed/21519986	Hernandez G, Cheer JF.	Psychopharmacology (Berl). 2011 Sep;217(2):189-97. Epub 2011 Apr 27.	Psychopharmacology (Berl). 2011	PubMed	citation	PMID:21519986	pubmed	21519986	create date:2011/04/27 | first author:Hernandez G
Inhibition of phosphodiesterase-4 decreases ethanol intake in mice.	/pubmed/21509503	Hu W, Lu T, Chen A, Huang Y, Hansen R, Chandler LJ, Zhang HT.	Psychopharmacology (Berl). 2011 Nov;218(2):331-9. Epub 2011 Apr 21.	Psychopharmacology (Berl). 2011	PubMed	citation	PMID:21509503	pubmed	21509503	create date:2011/04/22 | first author:Hu W
Learning not to be impulsive: disruption by experience of alcohol withdrawal.	/pubmed/21509502	Walker SE, Peña-Oliver Y, Stephens DN.	Psychopharmacology (Berl). 2011 Oct;217(3):433-42. Epub 2011 Apr 21.	Psychopharmacology (Berl). 2011	PubMed	citation	PMID:21509502	pubmed	21509502	create date:2011/04/22 | first author:Walker SE
A measure of glucocorticoid load provided by DNA methylation of Fkbp5 in mice.	/pubmed/21509501	Lee RS, Tamashiro KL, Yang X, Purcell RH, Huo Y, Rongione M, Potash JB, Wand GS.	Psychopharmacology (Berl). 2011 Nov;218(1):303-12. Epub 2011 Apr 21.	Psychopharmacology (Berl). 2011	PubMed	citation	PMID:21509501	pubmed	21509501	create date:2011/04/22 | first author:Lee RS
Chronic agomelatine treatment corrects behavioral, cellular, and biochemical abnormalities induced by prenatal stress in rats.	/pubmed/21503609	Morley-Fletcher S, Mairesse J, Soumier A, Banasr M, Fagioli F, Gabriel C, Mocaer E, Daszuta A, McEwen B, Nicoletti F, Maccari S.	Psychopharmacology (Berl). 2011 Oct;217(3):301-13. Epub 2011 Apr 19.	Psychopharmacology (Berl). 2011	PubMed	citation	PMID:21503609	pubmed	21503609	create date:2011/04/20 | first author:Morley-Fletcher S
Acute nicotine increases both impulsive choice and behavioural disinhibition in rats.	/pubmed/21503608	Kolokotroni KZ, Rodgers RJ, Harrison AA.	Psychopharmacology (Berl). 2011 Oct;217(4):455-73. Epub 2011 Apr 19.	Psychopharmacology (Berl). 2011	PubMed	citation	PMID:21503608	pubmed	21503608	create date:2011/04/20 | first author:Kolokotroni KZ
The discriminative stimulus effects of midazolam are resistant to modulation by morphine, amphetamine, dizocilpine, and γ-butyrolactone in rhesus monkeys.	/pubmed/21503606	Bai X, France CP, Gerak LR.	Psychopharmacology (Berl). 2011 Oct;217(4):495-504. Epub 2011 Apr 19.	Psychopharmacology (Berl). 2011	PubMed	citation	PMID:21503606	pubmed	21503606	create date:2011/04/20 | first author:Bai X
Alcohol dose effects on stress response to cued threat vary by threat intensity.	/pubmed/21503605	Moberg CA, Weber SM, Curtin JJ.	Psychopharmacology (Berl). 2011 Nov;218(1):217-27. Epub 2011 Apr 19.	Psychopharmacology (Berl). 2011	PubMed	citation	PMID:21503605	pubmed	21503605	create date:2011/04/20 | first author:Moberg CA
The use of healthy volunteers instead of patients to inform drug dosing studies: a [¹¹C]raclopride PET study.	/pubmed/21503604	Kim E, Howes OD, Kim BH, Yu KS, Jeong JM, Lee JS, Kim SJ, Jang IJ, Park JS, Kim YG, Shin SG, Turkheimer FE, Kapur S, Kwon JS.	Psychopharmacology (Berl). 2011 Oct;217(4):515-23. Epub 2011 Apr 19.	Psychopharmacology (Berl). 2011	PubMed	citation	PMID:21503604	pubmed	21503604	create date:2011/04/20 | first author:Kim E
Concerns about the antidepressant-like effects of high-dose ketamine in mice.	/pubmed/21503603	Yang J, Zhou Z, Yang C.	Psychopharmacology (Berl). 2011 Jun;215(4):813; author reply 815-6. Epub 2011 Apr 19. No abstract available.	Psychopharmacology (Berl). 2011	PubMed	citation	PMID:21503603	pubmed	21503603	create date:2011/04/20 | first author:Yang J
Length of prenatal exposure to selective serotonin reuptake inhibitor (SSRI) antidepressants: effects on neonatal adaptation and psychomotor development.	/pubmed/21499702	Casper RC, Gilles AA, Fleisher BE, Baran J, Enns G, Lazzeroni LC.	Psychopharmacology (Berl). 2011 Sep;217(2):211-9. Epub 2011 Apr 16.	Psychopharmacology (Berl). 2011	PubMed	citation	PMID:21499702	pubmed	21499702	create date:2011/04/19 | first author:Casper RC
Title	URL	Description	Details	ShortDetails	Resource	Type	Identifiers	Db	EntrezUID	Properties
The 5-HT6 receptor agonist EMD 386088 produces antidepressant and anxiolytic effects in rats after intrahippocampal administration.	/pubmed/21499701	Nikiforuk A, Kos T, Wesołowska A.	Psychopharmacology (Berl). 2011 Oct;217(3):411-8. Epub 2011 Apr 16.	Psychopharmacology (Berl). 2011	PubMed	citation	PMID:21499701	pubmed	21499701	create date:2011/04/19 | first author:Nikiforuk A
Translational and reverse translational research on the role of stress in drug craving and relapse.	/pubmed/21494792	Sinha R, Shaham Y, Heilig M.	Psychopharmacology (Berl). 2011 Nov;218(1):69-82. Epub 2011 Apr 15. Review.	Psychopharmacology (Berl). 2011	PubMed	citation	PMID:21494792	pubmed	21494792	create date:2011/04/16 | first author:Sinha R
A lack of association between severity of nicotine withdrawal and individual differences in compensatory nicotine self-administration in rats.	/pubmed/21494791	Harris AC, Pentel PR, Burroughs D, Staley MD, Lesage MG.	Psychopharmacology (Berl). 2011 Sep;217(2):153-66. Epub 2011 Apr 15.	Psychopharmacology (Berl). 2011	PubMed	citation	PMID:21494791	pubmed	21494791	create date:2011/04/16 | first author:Harris AC
The D2 antagonist sulpiride modulates the neural processing of both rewarding and aversive stimuli in healthy volunteers.	/pubmed/21494790	McCabe C, Huber A, Harmer CJ, Cowen PJ.	Psychopharmacology (Berl). 2011 Sep;217(2):271-8. Epub 2011 Apr 15.	Psychopharmacology (Berl). 2011	PubMed	citation	PMID:21494790	pubmed	21494790	create date:2011/04/16 | first author:McCabe C
Oxotremorine treatment restores hippocampal neurogenesis and ameliorates depression-like behaviour in chronically stressed rats.	/pubmed/21494789	Veena J, Srikumar BN, Mahati K, Raju TR, Shankaranarayana Rao BS.	Psychopharmacology (Berl). 2011 Sep;217(2):239-53. Epub 2011 Apr 16.	Psychopharmacology (Berl). 2011	PubMed	citation	PMID:21494789	pubmed	21494789	create date:2011/04/16 | first author:Veena J
Chronic cocaine exposure induces putamen glutamate and glutamine metabolite abnormalities in squirrel monkeys.	/pubmed/21494788	Liu X, Jensen JE, Gillis TE, Zuo CS, Prescot AP, Brimson M, Cayetano K, Renshaw PF, Kaufman MJ.	Psychopharmacology (Berl). 2011 Oct;217(3):367-75. Epub 2011 Apr 15.	Psychopharmacology (Berl). 2011	PubMed	citation	PMID:21494788	pubmed	21494788	create date:2011/04/16 | first author:Liu X
Intravenous saline injection as an interoceptive signal in rats.	/pubmed/21494787	Kiyatkin EA, Lenoir M.	Psychopharmacology (Berl). 2011 Oct;217(3):387-96. Epub 2011 Apr 15.	Psychopharmacology (Berl). 2011	PubMed	citation	PMID:21494787	pubmed	21494787	create date:2011/04/16 | first author:Kiyatkin EA
Effects of lidocaine-induced inactivation of the bed nucleus of the stria terminalis, the central or the basolateral nucleus of the amygdala on the opponent-process actions of self-administered cocaine in rats.	/pubmed/21487661	Wenzel JM, Waldroup SA, Haber ZM, Su ZI, Ben-Shahar O, Ettenberg A.	Psychopharmacology (Berl). 2011 Sep;217(2):221-30. Epub 2011 Apr 13.	Psychopharmacology (Berl). 2011	PubMed	citation	PMID:21487661	pubmed	21487661	create date:2011/04/14 | first author:Wenzel JM
Developmental GABAergic deficit enhances methamphetamine-induced apoptosis.	/pubmed/21487660	Abekawa T, Ito K, Nakato Y, Koyama T.	Psychopharmacology (Berl). 2011 Jun;215(3):413-27. Epub 2011 Apr 14.	Psychopharmacology (Berl). 2011	PubMed	citation	PMID:21487660	pubmed	21487660	create date:2011/04/14 | first author:Abekawa T
Dissociation between duration of action in the forced swim test in mice and nicotinic acetylcholine receptor occupancy with sazetidine, varenicline, and 5-I-A85380.	/pubmed/21487659	Caldarone BJ, Wang D, Paterson NE, Manzano M, Fedolak A, Cavino K, Kwan M, Hanania T, Chellappan SK, Kozikowski AP, Olivier B, Picciotto MR, Ghavami A.	Psychopharmacology (Berl). 2011 Sep;217(2):199-210. Epub 2011 Apr 13.	Psychopharmacology (Berl). 2011	PubMed	citation	PMID:21487659	pubmed	21487659	create date:2011/04/14 | first author:Caldarone BJ
Single- and cross-commodity discounting among cocaine addicts: the commodity and its temporal location determine discounting rate.	/pubmed/21487658	Bickel WK, Landes RD, Christensen DR, Jackson L, Jones BA, Kurth-Nelson Z, Redish AD.	Psychopharmacology (Berl). 2011 Sep;217(2):177-87. Epub 2011 Apr 14.	Psychopharmacology (Berl). 2011	PubMed	citation	PMID:21487658	pubmed	21487658	create date:2011/04/14 | first author:Bickel WK
Modulation of behavioral phenotypes by a muscarinic M1 antagonist in a mouse model of fragile X syndrome.	/pubmed/21487657	Veeraragavan S, Bui N, Perkins JR, Yuva-Paylor LA, Carpenter RL, Paylor R.	Psychopharmacology (Berl). 2011 Sep;217(1):143-51. Epub 2011 Apr 13.	Psychopharmacology (Berl). 2011	PubMed	citation	PMID:21487657	pubmed	21487657	create date:2011/04/14 | first author:Veeraragavan S
The effects of acute, chronic, and withdrawal from chronic nicotine on novel and spatial object recognition in male C57BL/6J mice.	/pubmed/21487656	Kenney JW, Adoff MD, Wilkinson DS, Gould TJ.	Psychopharmacology (Berl). 2011 Oct;217(3):353-65. Epub 2011 Apr 13.	Psychopharmacology (Berl). 2011	PubMed	citation	PMID:21487656	pubmed	21487656	create date:2011/04/14 | first author:Kenney JW
Ethanol concentration-dependent effects and the role of stress on ethanol drinking in corticotropin-releasing factor type 1 and double type 1 and 2 receptor knockout mice.	/pubmed/21487655	Pastor R, Reed C, Burkhart-Kasch S, Li N, Sharpe AL, Coste SC, Stenzel-Poore MP, Phillips TJ.	Psychopharmacology (Berl). 2011 Nov;218(1):169-77. Epub 2011 Apr 13.	Psychopharmacology (Berl). 2011	PubMed	citation	PMID:21487655	pubmed	21487655	create date:2011/04/14 | first author:Pastor R
Effects of alcohol on the acquisition and expression of fear-potentiated startle in mouse lines selectively bred for high and low alcohol preference.	/pubmed/21487654	Barrenha GD, Coon LE, Chester JA.	Psychopharmacology (Berl). 2011 Nov;218(1):191-201. Epub 2011 Apr 13.	Psychopharmacology (Berl). 2011	PubMed	citation	PMID:21487654	pubmed	21487654	create date:2011/04/14 | first author:Barrenha GD
A human laboratory study of the effects of quetiapine on subjective intoxication and alcohol craving.	/pubmed/21487653	Ray LA, Chin PF, Heydari A, Miotto K.	Psychopharmacology (Berl). 2011 Oct;217(3):341-51. Epub 2011 Apr 13.	Psychopharmacology (Berl). 2011	PubMed	citation	PMID:21487653	pubmed	21487653	create date:2011/04/14 | first author:Ray LA
Fluvoxamine enhances prefrontal dopaminergic neurotransmission in adrenalectomized/castrated mice via both 5-HT reuptake inhibition and σ(1) receptor activation.	/pubmed/21487652	Ago Y, Yano K, Hiramatsu N, Takuma K, Matsuda T.	Psychopharmacology (Berl). 2011 Oct;217(3):377-86. Epub 2011 Apr 13.	Psychopharmacology (Berl). 2011	PubMed	citation	PMID:21487652	pubmed	21487652	create date:2011/04/14 | first author:Ago Y
Activation of metabotropic glutamate 2/3 receptors attenuates methamphetamine-induced hyperlocomotion and increase in prefrontal serotonergic neurotransmission.	/pubmed/21487651	Ago Y, Araki R, Yano K, Hiramatsu N, Kawasaki T, Chaki S, Nakazato A, Onoe H, Hashimoto H, Baba A, Takuma K, Matsuda T.	Psychopharmacology (Berl). 2011 Oct;217(3):443-52. Epub 2011 Apr 13.	Psychopharmacology (Berl). 2011	PubMed	citation	PMID:21487651	pubmed	21487651	create date:2011/04/14 | first author:Ago Y
Fluoxetine administration to pregnant rats increases anxiety-related behavior in the offspring.	/pubmed/21487650	Olivier JD, Vallès A, van Heesch F, Afrasiab-Middelman A, Roelofs JJ, Jonkers M, Peeters EJ, Korte-Bouws GA, Dederen JP, Kiliaan AJ, Martens GJ, Schubert D, Homberg JR.	Psychopharmacology (Berl). 2011 Oct;217(3):419-32. Epub 2011 Apr 14.	Psychopharmacology (Berl). 2011	PubMed	citation	PMID:21487650	pubmed	21487650	create date:2011/04/14 | first author:Olivier JD
Cognitive enhancement following acute losartan in normotensive young adults.	/pubmed/21484242	Mechaeil R, Gard P, Jackson A, Rusted J.	Psychopharmacology (Berl). 2011 Sep;217(1):51-60. Epub 2011 Apr 12.	Psychopharmacology (Berl). 2011	PubMed	citation	PMID:21484242	pubmed	21484242	create date:2011/04/13 | first author:Mechaeil R
Effects of chronic oral treatment with aripiprazole on the expression of NMDA receptor subunits and binding sites in rat brain.	/pubmed/21484241	Segnitz N, Ferbert T, Schmitt A, Gass P, Gebicke-Haerter PJ, Zink M.	Psychopharmacology (Berl). 2011 Sep;217(1):127-42. Epub 2011 Apr 12.	Psychopharmacology (Berl). 2011	PubMed	citation	PMID:21484241	pubmed	21484241	create date:2011/04/13 | first author:Segnitz N
GABA(B) receptor blockade in the hippocampus affects sensory and sensorimotor gating in Long-Evans rats.	/pubmed/21484240	Ma J, Leung LS.	Psychopharmacology (Berl). 2011 Sep;217(2):167-76. Epub 2011 Apr 12.	Psychopharmacology (Berl). 2011	PubMed	citation	PMID:21484240	pubmed	21484240	create date:2011/04/13 | first author:Ma J
A comparison of the effects of ketamine and phencyclidine with other antagonists of the NMDA receptor in rodent assays of attention and working memory.	/pubmed/21484239	Smith JW, Gastambide F, Gilmour G, Dix S, Foss J, Lloyd K, Malik N, Tricklebank M.	Psychopharmacology (Berl). 2011 Sep;217(2):255-69. Epub 2011 Apr 12.	Psychopharmacology (Berl). 2011	PubMed	citation	PMID:21484239	pubmed	21484239	create date:2011/04/13 | first author:Smith JW
Inhibitory potencies of trimipramine and its main metabolites at human monoamine and organic cation transporters.	/pubmed/21484238	Haenisch B, Hiemke C, Bönisch H.	Psychopharmacology (Berl). 2011 Sep;217(2):289-95. Epub 2011 Apr 12.	Psychopharmacology (Berl). 2011	PubMed	citation	PMID:21484238	pubmed	21484238	create date:2011/04/13 | first author:Haenisch B
Working memory performance and cognitive flexibility after dexamethasone or hydrocortisone administration in healthy volunteers.	/pubmed/21484237	Wingenfeld K, Wolf S, Krieg JC, Lautenbacher S.	Psychopharmacology (Berl). 2011 Oct;217(3):323-9. Epub 2011 Apr 12.	Psychopharmacology (Berl). 2011	PubMed	citation	PMID:21484237	pubmed	21484237	create date:2011/04/13 | first author:Wingenfeld K
Negative mood induction normalizes decision making in male cocaine dependent individuals.	/pubmed/21484236	Fernández-Serrano MJ, Moreno-López L, Pérez-García M, Viedma-Del Jesús MI, Sánchez-Barrera MB, Verdejo-García A.	Psychopharmacology (Berl). 2011 Oct;217(3):331-9. Epub 2011 Apr 12.	Psychopharmacology (Berl). 2011	PubMed	citation	PMID:21484236	pubmed	21484236	create date:2011/04/13 | first author:Fernández-Serrano MJ
Active cyamemazine metabolites in patients treated with cyamemazine (Tercian®): influence on cerebral dopamine D2 and serotonin 5-HT (2A) receptor occupancy as measured by positron emission tomography (PET).	/pubmed/21479533	Hodé Y, Benyamina A, Arbus C, Reimold M.	Psychopharmacology (Berl). 2011 Oct;217(3):315-21. Epub 2011 Apr 9.	Psychopharmacology (Berl). 2011	PubMed	citation	PMID:21479533	pubmed	21479533	create date:2011/04/12 | first author:Hodé Y
Acute effects of alcohol on feedback processing and outcome evaluation during risky decision-making: an ERP study.	/pubmed/21475971	Euser AS, van Meel CS, Snelleman M, Franken IH.	Psychopharmacology (Berl). 2011 Sep;217(1):111-25. Epub 2011 Apr 8.	Psychopharmacology (Berl). 2011	PubMed	citation	PMID:21475971	pubmed	21475971	create date:2011/04/09 | first author:Euser AS
Effects of contingency management and bupropion on cigarette smoking in smokers with schizophrenia.	/pubmed/21475970	Tidey JW, Rohsenow DJ, Kaplan GB, Swift RM, Reid N.	Psychopharmacology (Berl). 2011 Sep;217(2):279-87. Epub 2011 Apr 8.	Psychopharmacology (Berl). 2011	PubMed	citation	PMID:21475970	pubmed	21475970	create date:2011/04/09 | first author:Tidey JW
Prevention of social stress-escalated cocaine self-administration by CRF-R1 antagonist in the rat VTA.	/pubmed/21468623	Boyson CO, Miguel TT, Quadros IM, Debold JF, Miczek KA.	Psychopharmacology (Berl). 2011 Nov;218(1):257-69. Epub 2011 Apr 6.	Psychopharmacology (Berl). 2011	PubMed	citation	PMID:21468623	pubmed	21468623	create date:2011/04/07 | first author:Boyson CO
Chronic modulation of serotonergic neurotransmission with sertraline attenuates the loudness dependence of the auditory evoked potential in healthy participants.	/pubmed/21465243	Simmons JG, Nathan PJ, Berger G, Allen NB.	Psychopharmacology (Berl). 2011 Sep;217(1):101-10. Epub 2011 Apr 5.	Psychopharmacology (Berl). 2011	PubMed	citation	PMID:21465243	pubmed	21465243	create date:2011/04/06 | first author:Simmons JG
Expression of parvalbumin and glutamic acid decarboxylase-67 after acute administration of MK-801. Implications for the NMDA hypofunction model of schizophrenia.	/pubmed/21465242	Romón T, Mengod G, Adell A.	Psychopharmacology (Berl). 2011 Sep;217(2):231-8. Epub 2011 Apr 5.	Psychopharmacology (Berl). 2011	PubMed	citation	PMID:21465242	pubmed	21465242	create date:2011/04/06 | first author:Romón T
Changes in cue reactivity and attentional bias following experimental cue exposure and response prevention: a laboratory study of the effects of D-cycloserine in heavy drinkers.	/pubmed/21455709	Kamboj SK, Massey-Chase R, Rodney L, Das R, Almahdi B, Curran HV, Morgan CJ.	Psychopharmacology (Berl). 2011 Sep;217(1):25-37. Epub 2011 Apr 1.	Psychopharmacology (Berl). 2011	PubMed	citation	PMID:21455709	pubmed	21455709	create date:2011/04/02 | first author:Kamboj SK
Evidence for learned skill during cocaine self-administration in rats.	/pubmed/21455708	Root DH, Barker DJ, Ma S, Coffey KR, Fabbricatore AT, West MO.	Psychopharmacology (Berl). 2011 Sep;217(1):91-100. Epub 2011 Apr 1.	Psychopharmacology (Berl). 2011	PubMed	citation	PMID:21455708	pubmed	21455708	create date:2011/04/02 | first author:Root DH
Placebo analgesia affects the behavioral despair tests and hormonal secretions in mice.	/pubmed/21448649	Guo JY, Yuan XY, Sui F, Zhang WC, Wang JY, Luo F, Luo J.	Psychopharmacology (Berl). 2011 Sep;217(1):83-90. Epub 2011 Mar 30.	Psychopharmacology (Berl). 2011	PubMed	citation	PMID:21448649	pubmed	21448649	create date:2011/03/31 | first author:Guo JY
Enhancement of serotonergic and noradrenergic neurotransmission in the rat hippocampus by sustained administration of bupropion.	/pubmed/21445565	Ghanbari R, El Mansari M, Blier P.	Psychopharmacology (Berl). 2011 Sep;217(1):61-73. Epub 2011 Mar 29.	Psychopharmacology (Berl). 2011	PubMed	citation	PMID:21445565	pubmed	21445565	create date:2011/03/30 | first author:Ghanbari R
Interaction of mGlu2/3 agonism with clozapine and lurasidone to restore novel object recognition in subchronic phencyclidine-treated rats.	/pubmed/21432027	Horiguchi M, Huang M, Meltzer HY.	Psychopharmacology (Berl). 2011 Sep;217(1):13-24. Epub 2011 Mar 25.	Psychopharmacology (Berl). 2011	PubMed	citation	PMID:21432027	pubmed	21432027	create date:2011/03/25 | first author:Horiguchi M
Effectiveness and costs of flupentixol compared to other first- and second-generation antipsychotics in the treatment of schizophrenia.	/pubmed/21432026	Stargardt T, Mavrogiorgou P, Gericke CA, Juckel G.	Psychopharmacology (Berl). 2011 Aug;216(4):579-87. Epub 2011 Mar 25.	Psychopharmacology (Berl). 2011	PubMed	citation	PMID:21432026	pubmed	21432026	create date:2011/03/25 | first author:Stargardt T
Selective nicotinic receptor antagonists: effects on attention and nicotine-induced attentional enhancement.	/pubmed/21432025	Hahn B, Shoaib M, Stolerman IP.	Psychopharmacology (Berl). 2011 Sep;217(1):75-82. Epub 2011 Mar 25.	Psychopharmacology (Berl). 2011	PubMed	citation	PMID:21432025	pubmed	21432025	create date:2011/03/25 | first author:Hahn B
Dexamphetamine effects on separate constructs in the rubber hand illusion test.	/pubmed/21431312	Albrecht MA, Martin-Iverson MT, Price G, Lee J, Iyyalol R, Waters F.	Psychopharmacology (Berl). 2011 Sep;217(1):39-50. Epub 2011 Mar 23.	Psychopharmacology (Berl). 2011	PubMed	citation	PMID:21431312	pubmed	21431312	create date:2011/03/25 | first author:Albrecht MA
Identification of antidepressant-like ingredients in ginseng root (Panax ginseng C.A. Meyer) using a menopausal depressive-like state in female mice: participation of 5-HT2A receptors.	/pubmed/21424694	Yamada N, Araki H, Yoshimura H.	Psychopharmacology (Berl). 2011 Aug;216(4):589-99. Epub 2011 Mar 22.	Psychopharmacology (Berl). 2011	PubMed	citation	PMID:21424694	pubmed	21424694	create date:2011/03/23 | first author:Yamada N
Severity of drinking as a predictor of efficacy of the combination of ondansetron and topiramate in rat models of ethanol consumption and relapse.	/pubmed/21424693	Lynch WJ, Bond C, Breslin FJ, Johnson BA.	Psychopharmacology (Berl). 2011 Sep;217(1):3-12. Epub 2011 Mar 22.	Psychopharmacology (Berl). 2011	PubMed	citation	PMID:21424693	pubmed	21424693	create date:2011/03/23 | first author:Lynch WJ
Anxiolytic-like effects of somatostatin isoforms SST 14 and SST 28 in two animal models (Rattus norvegicus) after intra-amygdalar and intra-septal microinfusions.	/pubmed/21424237	Yeung M, Engin E, Treit D.	Psychopharmacology (Berl). 2011 Aug;216(4):557-67. Epub 2011 Mar 19.	Psychopharmacology (Berl). 2011	PubMed	citation	PMID:21424237	pubmed	21424237	create date:2011/03/23 | first author:Yeung M
Ningdong granule: a complementary and alternative therapy in the treatment of attention deficit/hyperactivity disorder.	/pubmed/21416235	Li JJ, Li ZW, Wang SZ, Qi FH, Zhao L, Lv H, Li AY.	Psychopharmacology (Berl). 2011 Aug;216(4):501-9. Epub 2011 Mar 18.	Psychopharmacology (Berl). 2011	PubMed	citation	PMID:21416235	pubmed	21416235	create date:2011/03/19 | first author:Li JJ
Tobacco withdrawal components and their relations with cessation success.	/pubmed/21416234	Piper ME, Schlam TR, Cook JW, Sheffer MA, Smith SS, Loh WY, Bolt DM, Kim SY, Kaye JT, Hefner KR, Baker TB.	Psychopharmacology (Berl). 2011 Aug;216(4):569-78. Epub 2011 Mar 18.	Psychopharmacology (Berl). 2011	PubMed	citation	PMID:21416234	pubmed	21416234	create date:2011/03/19 | first author:Piper ME
Pharmacokinetics and behavioral effects of liposomal hydromorphone suitable for perioperative use in rhesus macaques.	/pubmed/21404039	Krugner-Higby L, KuKanich B, Schmidt B, Heath TD, Brown C.	Psychopharmacology (Berl). 2011 Aug;216(4):511-23. Epub 2011 Mar 15.	Psychopharmacology (Berl). 2011	PubMed	citation	PMID:21404039	pubmed	21404039	create date:2011/03/16 | first author:Krugner-Higby L
The role of the dorsal hippocampus on the Ginkgo biloba facilitation effect of fear extinction as assessed with fear-potentiated startle.	/pubmed/21404038	Shen YF, Chou YH, Yang YL, Lu KT.	Psychopharmacology (Berl). 2011 Jun;215(3):403-11. Epub 2011 Mar 15.	Psychopharmacology (Berl). 2011	PubMed	citation	PMID:21404038	pubmed	21404038	create date:2011/03/16 | first author:Shen YF
Clonidine blocks stress-induced craving in cocaine users.	/pubmed/21399902	Jobes ML, Ghitza UE, Epstein DH, Phillips KA, Heishman SJ, Preston KL.	Psychopharmacology (Berl). 2011 Nov;218(1):83-8. Epub 2011 Mar 12.	Psychopharmacology (Berl). 2011	PubMed	citation	PMID:21399902	pubmed	21399902	create date:2011/03/15 | first author:Jobes ML
Comparative pharmacology of antipsychotics possessing combined dopamine D2 and serotonin 5-HT1A receptor properties.	/pubmed/21394633	Newman-Tancredi A, Kleven MS.	Psychopharmacology (Berl). 2011 Aug;216(4):451-73. Epub 2011 Mar 11. Review.	Psychopharmacology (Berl). 2011	PubMed	citation	PMID:21394633	pubmed	21394633	create date:2011/03/12 | first author:Newman-Tancredi A
Fronto-limbic dysfunction in mania pre-treatment and persistent amygdala over-activity post-treatment in pediatric bipolar disorder.	/pubmed/21390505	Passarotti AM, Sweeney JA, Pavuluri MN.	Psychopharmacology (Berl). 2011 Aug;216(4):485-99. Epub 2011 Mar 10.	Psychopharmacology (Berl). 2011	PubMed	citation	PMID:21390505	pubmed	21390505	create date:2011/03/11 | first author:Passarotti AM
Title	URL	Description	Details	ShortDetails	Resource	Type	Identifiers	Db	EntrezUID	Properties
Event related potential (ERP) evidence for selective impairment of verbal recollection in abstinent recreational methylenedioxymethamphetamine (Ecstasy")/polydrug users."	/pubmed/21390504	Burgess AP, Venables L, Jones H, Edwards R, Parrott AC.	Psychopharmacology (Berl). 2011 Aug;216(4):545-56. Epub 2011 Mar 10.	Psychopharmacology (Berl). 2011	PubMed	citation	PMID:21390504	pubmed	21390504	create date:2011/03/11 | first author:Burgess AP
Interaction between expectancies and drug effects: an experimental investigation of placebo analgesia with caffeine as an active placebo.	/pubmed/21384106	Bjørkedal E, Flaten MA.	Psychopharmacology (Berl). 2011 Jun;215(3):537-48. Epub 2011 Mar 8.	Psychopharmacology (Berl). 2011	PubMed	citation	PMID:21384106	pubmed	21384106	create date:2011/03/09 | first author:Bjørkedal E
Can't stop the craving: the effect of impulsivity on cue-elicited craving for alcohol in heavy and light social drinkers.	/pubmed/21384105	Papachristou H, Nederkoorn C, Havermans R, van der Horst M, Jansen A.	Psychopharmacology (Berl). 2012 Jan;219(2):511-8. Epub 2011 Mar 8.	Psychopharmacology (Berl). 2012	PubMed	citation	PMID:21384105	pubmed	21384105	create date:2011/03/09 | first author:Papachristou H
Simvastatin improves learning and memory in control but not in olfactory bulbectomized rats.	/pubmed/21384104	Douma TN, Borre Y, Hendriksen H, Olivier B, Oosting RS.	Psychopharmacology (Berl). 2011 Aug;216(4):537-44. Epub 2011 Mar 8.	Psychopharmacology (Berl). 2011	PubMed	citation	PMID:21384104	pubmed	21384104	create date:2011/03/09 | first author:Douma TN
Blockade of NMDA GluN2B receptors selectively impairs behavioral flexibility but not initial discrimination learning.	/pubmed/21384103	Dalton GL, Ma LM, Phillips AG, Floresco SB.	Psychopharmacology (Berl). 2011 Aug;216(4):525-35. Epub 2011 Mar 8.	Psychopharmacology (Berl). 2011	PubMed	citation	PMID:21384103	pubmed	21384103	create date:2011/03/09 | first author:Dalton GL
Increased cocaine self-administration in M4 muscarinic acetylcholine receptor knockout mice.	/pubmed/21373792	Schmidt LS, Thomsen M, Weikop P, Dencker D, Wess J, Woldbye DP, Wortwein G, Fink-Jensen A.	Psychopharmacology (Berl). 2011 Aug;216(3):367-78. Epub 2011 Mar 5.	Psychopharmacology (Berl). 2011	PubMed	citation	PMID:21373792	pubmed	21373792	create date:2011/03/05 | first author:Schmidt LS
Delayed reward discounting and addictive behavior: a meta-analysis.	/pubmed/21373791	MacKillop J, Amlung MT, Few LR, Ray LA, Sweet LH, Munafò MR.	Psychopharmacology (Berl). 2011 Aug;216(3):305-21. Epub 2011 Mar 4.	Psychopharmacology (Berl). 2011	PubMed	citation	PMID:21373791	pubmed	21373791	create date:2011/03/05 | first author:MacKillop J
Aripiprazole maintenance increases smoked cocaine self-administration in humans.	/pubmed/21373790	Haney M, Rubin E, Foltin RW.	Psychopharmacology (Berl). 2011 Aug;216(3):379-87. Epub 2011 Mar 5.	Psychopharmacology (Berl). 2011	PubMed	citation	PMID:21373790	pubmed	21373790	create date:2011/03/05 | first author:Haney M
Effects of morphine on pain-elicited and pain-suppressed behavior in CB1 knockout and wildtype mice.	/pubmed/21373789	Miller LL, Picker MJ, Schmidt KT, Dykstra LA.	Psychopharmacology (Berl). 2011 Jun;215(3):455-65. Epub 2011 Mar 4.	Psychopharmacology (Berl). 2011	PubMed	citation	PMID:21373789	pubmed	21373789	create date:2011/03/05 | first author:Miller LL
Is there altered sensitivity to ghrelin-receptor ligands in leptin-deficient mice?: importance of satiety state and time of day.	/pubmed/21373788	Finger BC, Schellekens H, Dinan TG, Cryan JF.	Psychopharmacology (Berl). 2011 Aug;216(3):421-9. Epub 2011 Mar 5.	Psychopharmacology (Berl). 2011	PubMed	citation	PMID:21373788	pubmed	21373788	create date:2011/03/05 | first author:Finger BC
Stressful life experiences, alcohol consumption, and alcohol use disorders: the epidemiologic evidence for four main types of stressors.	/pubmed/21373787	Keyes KM, Hatzenbuehler ML, Hasin DS.	Psychopharmacology (Berl). 2011 Nov;218(1):1-17. Epub 2011 Mar 5. Review.	Psychopharmacology (Berl). 2011	PubMed	citation	PMID:21373787	pubmed	21373787	create date:2011/03/05 | first author:Keyes KM
Rats preexposed to MDMA display attenuated responses to its aversive effects in the absence of persistent monoamine depletions.	/pubmed/21373786	Albaugh DL, Rinker JA, Baumann MH, Sink JR, Riley AL.	Psychopharmacology (Berl). 2011 Aug;216(3):441-9. Epub 2011 Mar 5.	Psychopharmacology (Berl). 2011	PubMed	citation	PMID:21373786	pubmed	21373786	create date:2011/03/05 | first author:Albaugh DL
Central mediation and differential blockade by cannabinergics of the discriminative stimulus effects of the cannabinoid CB1 receptor antagonist rimonabant in rats.	/pubmed/21369753	Järbe TU, LeMay BJ, Vemuri VK, Vadivel SK, Zvonok A, Makriyannis A.	Psychopharmacology (Berl). 2011 Aug;216(3):355-65. Epub 2011 Mar 3.	Psychopharmacology (Berl). 2011	PubMed	citation	PMID:21369753	pubmed	21369753	create date:2011/03/04 | first author:Järbe TU
Effects of the delta-opioid agonist SNC80 on the abuse liability of methadone in rhesus monkeys: a behavioral economic analysis.	/pubmed/21369752	Banks ML, Roma PG, Folk JE, Rice KC, Negus SS.	Psychopharmacology (Berl). 2011 Aug;216(3):431-9. Epub 2011 Mar 3.	Psychopharmacology (Berl). 2011	PubMed	citation	PMID:21369752	pubmed	21369752	create date:2011/03/04 | first author:Banks ML
Effectiveness of maintenance treatments with atypical and typical antipsychotics in stable schizophrenia with early stage: 1-year naturalistic study.	/pubmed/21369751	Guo X, Fang M, Zhai J, Wang B, Wang C, Hu B, Sun X, Lv L, Lu Z, Ma C, Guo T, Xie S, Twamley EW, Jin H, Zhao J.	Psychopharmacology (Berl). 2011 Aug;216(4):475-84. Epub 2011 Mar 3.	Psychopharmacology (Berl). 2011	PubMed	citation	PMID:21369751	pubmed	21369751	create date:2011/03/04 | first author:Guo X
Probing the molecular basis for an inherited sensitivity to the startle-gating disruptive effects of apomorphine in rats.	/pubmed/21365203	Swerdlow NR, Breier MR, Saint Marie RL.	Psychopharmacology (Berl). 2011 Aug;216(3):401-10. Epub 2011 Mar 2.	Psychopharmacology (Berl). 2011	PubMed	citation	PMID:21365203	pubmed	21365203	create date:2011/03/03 | first author:Swerdlow NR
Neuroimaging and drug taking in primates.	/pubmed/21360099	Murnane KS, Howell LL.	Psychopharmacology (Berl). 2011 Jul;216(2):153-71. Epub 2011 Mar 1. Review.	Psychopharmacology (Berl). 2011	PubMed	citation	PMID:21360099	pubmed	21360099	create date:2011/03/02 | first author:Murnane KS
Clozapine increases reward evaluation but not overall ingestive behaviour in rats licking for sucrose.	/pubmed/21360098	Galistu A, Modde C, Pireddu MC, Franconi F, Serra G, D'Aquila PS.	Psychopharmacology (Berl). 2011 Aug;216(3):411-20. Epub 2011 Mar 1.	Psychopharmacology (Berl). 2011	PubMed	citation	PMID:21360098	pubmed	21360098	create date:2011/03/02 | first author:Galistu A
Effect of naloxone and morphine on arcaine-induced state-dependent memory in rats.	/pubmed/21360010	Mariani RK, Mello CF, Rosa MM, Ceretta AP, Camera K, Rubin MA.	Psychopharmacology (Berl). 2011 Jun;215(3):483-91. Epub 2011 Mar 1.	Psychopharmacology (Berl). 2011	PubMed	citation	PMID:21360010	pubmed	21360010	create date:2011/03/02 | first author:Mariani RK
Differential modulation of emotion processing brain regions by noradrenergic and serotonergic antidepressants.	/pubmed/21359508	Brühl AB, Jäncke L, Herwig U.	Psychopharmacology (Berl). 2011 Aug;216(3):389-99. Epub 2011 Feb 26.	Psychopharmacology (Berl). 2011	PubMed	citation	PMID:21359508	pubmed	21359508	create date:2011/03/02 | first author:Brühl AB
Physiological doses of progesterone potentiate the effects of triazolam in healthy, premenopausal women.	/pubmed/21350928	Babalonis S, Lile JA, Martin CA, Kelly TH.	Psychopharmacology (Berl). 2011 Jun;215(3):429-39. Epub 2011 Feb 25.	Psychopharmacology (Berl). 2011	PubMed	citation	PMID:21350928	pubmed	21350928	create date:2011/02/26 | first author:Babalonis S
Stimulant effects of adenosine antagonists on operant behavior: differential actions of selective A2A and A1 antagonists.	/pubmed/21347642	Randall PA, Nunes EJ, Janniere SL, Stopper CM, Farrar AM, Sager TN, Baqi Y, Hockemeyer J, Müller CE, Salamone JD.	Psychopharmacology (Berl). 2011 Jul;216(2):173-86. Epub 2011 Feb 24.	Psychopharmacology (Berl). 2011	PubMed	citation	PMID:21347642	pubmed	21347642	create date:2011/02/25 | first author:Randall PA
Role of individual and developmental differences in voluntary cocaine intake in rats.	/pubmed/21347641	Schramm-Sapyta NL, Cauley MC, Stangl DK, Glowacz S, Stepp KA, Levin ED, Kuhn CM.	Psychopharmacology (Berl). 2011 Jun;215(3):493-504. Epub 2011 Feb 24.	Psychopharmacology (Berl). 2011	PubMed	citation	PMID:21347641	pubmed	21347641	create date:2011/02/25 | first author:Schramm-Sapyta NL
Stress-induced reinstatement of alcohol-seeking in rats is selectively suppressed by the neurokinin 1 (NK1) antagonist L822429.	/pubmed/21340476	Schank JR, Pickens CL, Rowe KE, Cheng K, Thorsell A, Rice KC, Shaham Y, Heilig M.	Psychopharmacology (Berl). 2011 Nov;218(1):111-9. Epub 2011 Feb 22.	Psychopharmacology (Berl). 2011	PubMed	citation	PMID:21340476	pubmed	21340476	create date:2011/02/23 | first author:Schank JR
Evaluation of sleep, puberty and mental health in children with long-term melatonin treatment for chronic idiopathic childhood sleep onset insomnia.	/pubmed/21340475	van Geijlswijk IM, Mol RH, Egberts TC, Smits MG.	Psychopharmacology (Berl). 2011 Jul;216(1):111-20. Epub 2011 Feb 22.	Psychopharmacology (Berl). 2011	PubMed	citation	PMID:21340475	pubmed	21340475	create date:2011/02/23 | first author:van Geijlswijk IM
Pharmacological and behavioral characterization of the 5-HT2A receptor in C57BL/6N mice.	/pubmed/21340474	Dougherty JP, Aloyo VJ.	Psychopharmacology (Berl). 2011 Jun;215(3):581-93. Epub 2011 Feb 22.	Psychopharmacology (Berl). 2011	PubMed	citation	PMID:21340474	pubmed	21340474	create date:2011/02/23 | first author:Dougherty JP
The stimulating effects of ethanol on ventral tegmental area dopamine neurons projecting to the ventral pallidum and medial prefrontal cortex in female Wistar rats: regional difference and involvement of serotonin-3 receptors.	/pubmed/21340473	Ding ZM, Oster SM, Hall SR, Engleman EA, Hauser SR, McBride WJ, Rodd ZA.	Psychopharmacology (Berl). 2011 Jul;216(2):245-55. Epub 2011 Feb 23.	Psychopharmacology (Berl). 2011	PubMed	citation	PMID:21340473	pubmed	21340473	create date:2011/02/23 | first author:Ding ZM
Behaviour of a genetic mouse model of depression in the learned helplessness paradigm.	/pubmed/21340472	Bougarel L, Guitton J, Zimmer L, Vaugeois JM, El Yacoubi M.	Psychopharmacology (Berl). 2011 Jun;215(3):595-605. Epub 2011 Feb 22.	Psychopharmacology (Berl). 2011	PubMed	citation	PMID:21340472	pubmed	21340472	create date:2011/02/23 | first author:Bougarel L
The effect of age on the discriminative stimulus effects of ethanol and its GABA(A) receptor mediation in cynomolgus monkeys.	/pubmed/21340471	Helms CM, Grant KA.	Psychopharmacology (Berl). 2011 Aug;216(3):333-43. Epub 2011 Feb 22.	Psychopharmacology (Berl). 2011	PubMed	citation	PMID:21340471	pubmed	21340471	create date:2011/02/23 | first author:Helms CM
Influence of morphine sensitization on the responsiveness of mesolimbic and mesocortical dopamine transmission to appetitive and aversive gustatory stimuli.	/pubmed/21340470	De Luca MA, Bimpisidis Z, Bassareo V, Di Chiara G.	Psychopharmacology (Berl). 2011 Aug;216(3):345-53. Epub 2011 Feb 22.	Psychopharmacology (Berl). 2011	PubMed	citation	PMID:21340470	pubmed	21340470	create date:2011/02/23 | first author:De Luca MA
Chronic and intermittent morphine treatment differently regulates opioid and dopamine systems: a role in locomotor sensitization.	/pubmed/21340469	Le Marec T, Marie-Claire C, Noble F, Marie N.	Psychopharmacology (Berl). 2011 Jul;216(2):297-303. Epub 2011 Feb 22.	Psychopharmacology (Berl). 2011	PubMed	citation	PMID:21340469	pubmed	21340469	create date:2011/02/23 | first author:Le Marec T
CB1 receptors mediate rimonabant-induced pruritic responses in mice: investigation of locus of action.	/pubmed/21340468	Schlosburg JE, O'Neal ST, Conrad DH, Lichtman AH.	Psychopharmacology (Berl). 2011 Aug;216(3):323-31. Epub 2011 Feb 22.	Psychopharmacology (Berl). 2011	PubMed	citation	PMID:21340468	pubmed	21340468	create date:2011/02/23 | first author:Schlosburg JE
A comparison of scopolamine and biperiden as a rodent model for cholinergic cognitive impairment.	/pubmed/21336581	Klinkenberg I, Blokland A.	Psychopharmacology (Berl). 2011 Jun;215(3):549-66. Epub 2011 Feb 19.	Psychopharmacology (Berl). 2011	PubMed	citation	PMID:21336581	pubmed	21336581	create date:2011/02/22 | first author:Klinkenberg I
Effects of tryptophan depletion and tryptophan loading on the affective response to high-dose CO2 challenge in healthy volunteers.	/pubmed/21336580	Colasanti A, Esquivel G, den Boer E, Horlings A, Dandachi A, Oostwegel JL, van Donkelaar EL, Griez EJ, Schruers K.	Psychopharmacology (Berl). 2011 Jun;215(4):739-48. Epub 2011 Feb 19.	Psychopharmacology (Berl). 2011	PubMed	citation	PMID:21336580	pubmed	21336580	create date:2011/02/22 | first author:Colasanti A
Stress in the daily lives of cocaine and heroin users: relationship to mood, craving, relapse triggers, and cocaine use.	/pubmed/21336579	Preston KL, Epstein DH.	Psychopharmacology (Berl). 2011 Nov;218(1):29-37. Epub 2011 Feb 12.	Psychopharmacology (Berl). 2011	PubMed	citation	PMID:21336579	pubmed	21336579	create date:2011/02/22 | first author:Preston KL
Re: Modulation of human motor cortex excitability by valproate.	/pubmed/21336578	Strigaro G, Varrasi C, Cantello R.	Psychopharmacology (Berl). 2011 Jul;216(1):145-6. Epub 2011 Feb 19. No abstract available.	Psychopharmacology (Berl). 2011	PubMed	citation	PMID:21336578	pubmed	21336578	create date:2011/02/22 | first author:Strigaro G
Latitude, light, clocks and mood.	/pubmed/21336577	Erren TC, Nise MS, Meyer-Rochow VB.	Psychopharmacology (Berl). 2011 Jul;216(1):147-8. Epub 2011 Feb 19. No abstract available.	Psychopharmacology (Berl). 2011	PubMed	citation	PMID:21336577	pubmed	21336577	create date:2011/02/22 | first author:Erren TC
Association of genetic variants of the histamine H1 and muscarinic M3 receptors with BMI and HbA1c values in patients on antipsychotic medication.	/pubmed/21336576	Vehof J, Risselada AJ, Al Hadithy AF, Burger H, Snieder H, Wilffert B, Arends J, Wunderink L, Knegtering H, Wiersma D, Cohen D, Mulder H, Bruggeman R.	Psychopharmacology (Berl). 2011 Jul;216(2):257-65. Epub 2011 Feb 19.	Psychopharmacology (Berl). 2011	PubMed	citation	PMID:21336576	pubmed	21336576	create date:2011/02/22 | first author:Vehof J
NET occupancy by clomipramine and its active metabolite, desmethylclomipramine, in non-human primates in vivo.	/pubmed/21336575	Takano A, Nag S, Gulyás B, Halldin C, Farde L.	Psychopharmacology (Berl). 2011 Jul;216(2):279-86. Epub 2011 Feb 19.	Psychopharmacology (Berl). 2011	PubMed	citation	PMID:21336575	pubmed	21336575	create date:2011/02/22 | first author:Takano A
Infant maternal separation impairs adult cognitive performance in BALB/cJ mice.	/pubmed/21331521	Wang L, Jiao J, Dulawa SC.	Psychopharmacology (Berl). 2011 Jul;216(2):207-18. Epub 2011 Feb 18.	Psychopharmacology (Berl). 2011	PubMed	citation	PMID:21331521	pubmed	21331521	create date:2011/02/19 | first author:Wang L
Varenicline attenuates cue-induced relapse to alcohol, but not nicotine seeking, while reducing inhibitory response control.	/pubmed/21331520	Wouda JA, Riga D, De Vries W, Stegeman M, van Mourik Y, Schetters D, Schoffelmeer AN, Pattij T, De Vries TJ.	Psychopharmacology (Berl). 2011 Jul;216(2):267-77. Epub 2011 Feb 18.	Psychopharmacology (Berl). 2011	PubMed	citation	PMID:21331520	pubmed	21331520	create date:2011/02/19 | first author:Wouda JA
Functional magnetic resonance imaging of a parametric working memory task in schizophrenia: relationship with performance and effects of antipsychotic treatment.	/pubmed/21331519	Ettinger U, Williams SC, Fannon D, Premkumar P, Kuipers E, Möller HJ, Kumari V.	Psychopharmacology (Berl). 2011 Jul;216(1):17-27. Epub 2011 Feb 18.	Psychopharmacology (Berl). 2011	PubMed	citation	PMID:21331519	pubmed	21331519	create date:2011/02/19 | first author:Ettinger U
Nicotine effects on default mode network during resting state.	/pubmed/21331518	Tanabe J, Nyberg E, Martin LF, Martin J, Cordes D, Kronberg E, Tregellas JR.	Psychopharmacology (Berl). 2011 Jul;216(2):287-95. Epub 2011 Feb 18.	Psychopharmacology (Berl). 2011	PubMed	citation	PMID:21331518	pubmed	21331518	create date:2011/02/19 | first author:Tanabe J
Verbal learning and memory in adolescent cannabis users, alcohol users and non-users.	/pubmed/21328041	Solowij N, Jones KA, Rozman ME, Davis SM, Ciarrochi J, Heaven PC, Lubman DI, Yücel M.	Psychopharmacology (Berl). 2011 Jul;216(1):131-44. Epub 2011 Feb 17.	Psychopharmacology (Berl). 2011	PubMed	citation	PMID:21328041	pubmed	21328041	create date:2011/02/18 | first author:Solowij N
Cigarette demand and delayed reward discounting in nicotine-dependent individuals with schizophrenia and controls: an initial study.	/pubmed/21327760	MacKillop J, Tidey JW.	Psychopharmacology (Berl). 2011 Jul;216(1):91-9. Epub 2011 Feb 16.	Psychopharmacology (Berl). 2011	PubMed	citation	PMID:21327760	pubmed	21327760	create date:2011/02/18 | first author:MacKillop J
Effects of nicotine and alcohol on affective responses to emotionally toned film clips.	/pubmed/21327759	Dawkins L, Powell J.	Psychopharmacology (Berl). 2011 Jul;216(2):197-205. Epub 2011 Feb 16.	Psychopharmacology (Berl). 2011	PubMed	citation	PMID:21327759	pubmed	21327759	create date:2011/02/18 | first author:Dawkins L
Group II mGluR agonist LY354740 and NAAG peptidase inhibitor effects on prepulse inhibition in PCP and D-amphetamine models of schizophrenia.	/pubmed/21327758	Profaci CP, Krolikowski KA, Olszewski RT, Neale JH.	Psychopharmacology (Berl). 2011 Jul;216(2):235-43. Epub 2011 Feb 16.	Psychopharmacology (Berl). 2011	PubMed	citation	PMID:21327758	pubmed	21327758	create date:2011/02/18 | first author:Profaci CP
Early life stress and psychopharmacology.	/pubmed/21327757	Price LH, Steckler T.	Psychopharmacology (Berl). 2011 Mar;214(1):1-3. Epub 2011 Feb 16. No abstract available.	Psychopharmacology (Berl). 2011	PubMed	citation	PMID:21327757	pubmed	21327757	create date:2011/02/18 | first author:Price LH
Effect of prazosin and guanfacine on stress-induced reinstatement of alcohol and food seeking in rats.	/pubmed/21318567	Lê AD, Funk D, Juzytsch W, Coen K, Navarre BM, Cifani C, Shaham Y.	Psychopharmacology (Berl). 2011 Nov;218(1):89-99. Epub 2011 Feb 12.	Psychopharmacology (Berl). 2011	PubMed	citation	PMID:21318567	pubmed	21318567	create date:2011/02/15 | first author:Lê AD
MDMA and methamphetamine: some paradoxical negative and positive mood changes in an acute dose laboratory study.	/pubmed/21318566	Parrott AC, Gibbs A, Scholey AB, King R, Owens K, Swann P, Ogden E, Stough C.	Psychopharmacology (Berl). 2011 Jun;215(3):527-36. Epub 2011 Feb 12.	Psychopharmacology (Berl). 2011	PubMed	citation	PMID:21318566	pubmed	21318566	create date:2011/02/15 | first author:Parrott AC
Title	URL	Description	Details	ShortDetails	Resource	Type	Identifiers	Db	EntrezUID	Properties
A prospective open-label study of aripiprazole in fragile X syndrome.	/pubmed/21318565	Erickson CA, Stigler KA, Wink LK, Mullett JE, Kohn A, Posey DJ, McDougle CJ.	Psychopharmacology (Berl). 2011 Jul;216(1):85-90. Epub 2011 Feb 12.	Psychopharmacology (Berl). 2011	PubMed	citation	PMID:21318565	pubmed	21318565	create date:2011/02/15 | first author:Erickson CA
A pilot study of the effectiveness of D-cycloserine during cue-exposure therapy in abstinent alcohol-dependent subjects.	/pubmed/21318564	Watson BJ, Wilson S, Griffin L, Kalk NJ, Taylor LG, Munafò MR, Lingford-Hughes AR, Nutt DJ.	Psychopharmacology (Berl). 2011 Jul;216(1):121-9. Epub 2011 Feb 12.	Psychopharmacology (Berl). 2011	PubMed	citation	PMID:21318564	pubmed	21318564	create date:2011/02/15 | first author:Watson BJ
Acceptability and effectiveness for withdrawal symptom relief of a novel oral nicotine delivery device: a randomised crossover trial.	/pubmed/21318563	Shahab L, McEwen A, West R.	Psychopharmacology (Berl). 2011 Jul;216(2):187-96. Epub 2011 Feb 12.	Psychopharmacology (Berl). 2011	PubMed	citation	PMID:21318563	pubmed	21318563	create date:2011/02/15 | first author:Shahab L
Effects of systemic or nucleus accumbens-directed dopamine D1 receptor antagonism on sucrose seeking in rats.	/pubmed/21318562	Grimm JW, Harkness JH, Ratliff C, Barnes J, North K, Collins S.	Psychopharmacology (Berl). 2011 Jul;216(2):219-33. Epub 2011 Feb 12.	Psychopharmacology (Berl). 2011	PubMed	citation	PMID:21318562	pubmed	21318562	create date:2011/02/15 | first author:Grimm JW
The role of setting in the oral self-administration of alcohol in the rat.	/pubmed/21312032	Testa A, Nencini P, Badiani A.	Psychopharmacology (Berl). 2011 Jun;215(4):749-60. Epub 2011 Feb 11.	Psychopharmacology (Berl). 2011	PubMed	citation	PMID:21312032	pubmed	21312032	create date:2011/02/12 | first author:Testa A
The MEK inhibitor SL327 blocks acquisition but not expression of lithium-induced conditioned place aversion: a behavioral and immunohistochemical study.	/pubmed/21312031	Longoni R, Spina L, Vinci S, Acquas E.	Psychopharmacology (Berl). 2011 Jul;216(1):63-73. Epub 2011 Feb 11.	Psychopharmacology (Berl). 2011	PubMed	citation	PMID:21312031	pubmed	21312031	create date:2011/02/12 | first author:Longoni R
Changes in plasma and platelet BDNF levels induced by S-citalopram in major depression.	/pubmed/21308467	Serra-Millàs M, López-Vílchez I, Navarro V, Galán AM, Escolar G, Penadés R, Catalán R, Fañanás L, Arias B, Gastó C.	Psychopharmacology (Berl). 2011 Jul;216(1):1-8. Epub 2011 Feb 11.	Psychopharmacology (Berl). 2011	PubMed	citation	PMID:21308467	pubmed	21308467	create date:2011/02/11 | first author:Serra-Millàs M
Enhancement of cue-induced reinstatement of cocaine-seeking in rats by yohimbine: sex differences and the role of the estrous cycle.	/pubmed/21308466	Feltenstein MW, Henderson AR, See RE.	Psychopharmacology (Berl). 2011 Jul;216(1):53-62. Epub 2011 Feb 11.	Psychopharmacology (Berl). 2011	PubMed	citation	PMID:21308466	pubmed	21308466	create date:2011/02/11 | first author:Feltenstein MW
Effect of a novel histamine subtype-3 receptor inverse agonist and modafinil on EEG power spectra during sleep deprivation and recovery sleep in male volunteers.	/pubmed/21301819	James LM, Iannone R, Palcza J, Renger JJ, Calder N, Cerchio K, Gottesdiener K, Hargreaves R, Murphy MG, Boyle J, Dijk DJ.	Psychopharmacology (Berl). 2011 Jun;215(4):643-53. Epub 2011 Feb 8.	Psychopharmacology (Berl). 2011	PubMed	citation	PMID:21301819	pubmed	21301819	create date:2011/02/09 | first author:James LM
The role of impulsivity in the aetiology of drug dependence: reward sensitivity versus automaticity.	/pubmed/21301818	Hogarth L.	Psychopharmacology (Berl). 2011 Jun;215(3):567-80. Epub 2011 Feb 8.	Psychopharmacology (Berl). 2011	PubMed	citation	PMID:21301818	pubmed	21301818	create date:2011/02/09 | first author:Hogarth L
Prospective memory functioning among ecstasy/polydrug users: evidence from the Cambridge Prospective Memory Test (CAMPROMPT).	/pubmed/21301817	Hadjiefthyvoulou F, Fisk JE, Montgomery C, Bridges N.	Psychopharmacology (Berl). 2011 Jun;215(4):761-74. Epub 2011 Feb 8.	Psychopharmacology (Berl). 2011	PubMed	citation	PMID:21301817	pubmed	21301817	create date:2011/02/09 | first author:Hadjiefthyvoulou F
Responding during signaled availability and nonavailability of iv cocaine and food in rats: age and sex differences.	/pubmed/21301816	Anker JJ, Zlebnik NE, Navin SF, Carroll ME.	Psychopharmacology (Berl). 2011 Jun;215(4):785-99. Epub 2011 Feb 8.	Psychopharmacology (Berl). 2011	PubMed	citation	PMID:21301816	pubmed	21301816	create date:2011/02/09 | first author:Anker JJ
Sex difference in QTc prolongation in chronic institutionalized patients with schizophrenia on long-term treatment with typical and atypical antipsychotics.	/pubmed/21301815	Yang FD, Wang XQ, Liu XP, Zhao KX, Fu WH, Hao XR, Zhang XL, Huang GS, Qu SC, Bai JS, Huang XF, Kosten TR, Zhang XY.	Psychopharmacology (Berl). 2011 Jul;216(1):9-16. Epub 2011 Feb 9.	Psychopharmacology (Berl). 2011	PubMed	citation	PMID:21301815	pubmed	21301815	create date:2011/02/09 | first author:Yang FD
A role for glutamate in subjective response to smoking and its action on inhibitory control.	/pubmed/21301814	Nesic J, Duka T, Rusted JM, Jackson A.	Psychopharmacology (Berl). 2011 Jul;216(1):29-42. Epub 2011 Feb 9.	Psychopharmacology (Berl). 2011	PubMed	citation	PMID:21301814	pubmed	21301814	create date:2011/02/09 | first author:Nesic J
Fluoxetine regulates the expression of neurotrophic/growth factors and glucose metabolism in astrocytes.	/pubmed/21301813	Allaman I, Fiumelli H, Magistretti PJ, Martin JL.	Psychopharmacology (Berl). 2011 Jul;216(1):75-84. Epub 2011 Feb 8.	Psychopharmacology (Berl). 2011	PubMed	citation	PMID:21301813	pubmed	21301813	create date:2011/02/09 | first author:Allaman I
A randomised placebo-controlled trial of oral hydrocortisone for treating tobacco withdrawal symptoms.	/pubmed/21301812	Ussher M, Aveyard P, Reid F, West R, Evans P, Clow A, Hucklebridge F, Fuller J, Ibison J, Steptoe A.	Psychopharmacology (Berl). 2011 Jul;216(1):43-51. Epub 2011 Feb 9.	Psychopharmacology (Berl). 2011	PubMed	citation	PMID:21301812	pubmed	21301812	create date:2011/02/09 | first author:Ussher M
Divergent effects of two different doses of intranasal oxytocin on facial affect discrimination in schizophrenic patients with and without polydipsia.	/pubmed/21301811	Goldman MB, Gomes AM, Carter CS, Lee R.	Psychopharmacology (Berl). 2011 Jul;216(1):101-10. Epub 2011 Feb 9.	Psychopharmacology (Berl). 2011	PubMed	citation	PMID:21301811	pubmed	21301811	create date:2011/02/09 | first author:Goldman MB
Prepulse inhibition of the startle reflex and response to antipsychotic treatments in two outbred mouse strains in comparison to the inbred DBA/2 mouse.	/pubmed/21301810	Flood DG, Zuvich E, Marino MJ, Gasior M.	Psychopharmacology (Berl). 2011 Jun;215(3):441-54. Epub 2011 Feb 8.	Psychopharmacology (Berl). 2011	PubMed	citation	PMID:21301810	pubmed	21301810	create date:2011/02/09 | first author:Flood DG
Reward processing in male adults with childhood ADHD--a comparison between drug-naïve and methylphenidate-treated subjects.	/pubmed/21298512	Stoy M, Schlagenhauf F, Schlochtermeier L, Wrase J, Knutson B, Lehmkuhl U, Huss M, Heinz A, Ströhle A.	Psychopharmacology (Berl). 2011 Jun;215(3):467-81. Epub 2011 Feb 8.	Psychopharmacology (Berl). 2011	PubMed	citation	PMID:21298512	pubmed	21298512	create date:2011/02/08 | first author:Stoy M
Is all risk bad? Young adult cigarette smokers fail to take adaptive risk in a laboratory decision-making test.	/pubmed/21293849	Dean AC, Sugar CA, Hellemann G, London ED.	Psychopharmacology (Berl). 2011 Jun;215(4):801-11. Epub 2011 Feb 5.	Psychopharmacology (Berl). 2011	PubMed	citation	PMID:21293849	pubmed	21293849	create date:2011/02/05 | first author:Dean AC
Behavioral economics of food reinforcement and the effects of prefeeding, extinction, and eticlopride in dopamine D2 receptor mutant mice.	/pubmed/21287342	Soto PL, Grandy DK, Hursh SR, Katz JL.	Psychopharmacology (Berl). 2011 Jun;215(4):775-84. Epub 2011 Feb 2.	Psychopharmacology (Berl). 2011	PubMed	citation	PMID:21287342	pubmed	21287342	create date:2011/02/03 | first author:Soto PL
Effect of methamphetamine dependence on inhibitory deficits in a novel human open-field paradigm.	/pubmed/21279333	Henry BL, Minassian A, van Rhenen M, Young JW, Geyer MA, Perry W; Translational Methamphetamine AIDS Research Center (TMARC) Group.	Psychopharmacology (Berl). 2011 Jun;215(4):697-707. Epub 2011 Jan 29.	Psychopharmacology (Berl). 2011	PubMed	citation	PMID:21279333	pubmed	21279333	create date:2011/02/01 | first author:Henry BL
Sazetidine-A, a selective α4β2 nicotinic acetylcholine receptor ligand: effects on dizocilpine and scopolamine-induced attentional impairments in female Sprague-Dawley rats.	/pubmed/21274704	Rezvani AH, Cauley M, Sexton H, Xiao Y, Brown ML, Paige MA, McDowell BE, Kellar KJ, Levin ED.	Psychopharmacology (Berl). 2011 Jun;215(4):621-30. Epub 2011 Jan 28.	Psychopharmacology (Berl). 2011	PubMed	citation	PMID:21274704	pubmed	21274704	create date:2011/01/29 | first author:Rezvani AH
An acute psychosocial stressor increases drinking in non-treatment-seeking alcoholics.	/pubmed/21274703	Thomas SE, Bacon AK, Randall PK, Brady KT, See RE.	Psychopharmacology (Berl). 2011 Nov;218(1):19-28. Epub 2011 Jan 28.	Psychopharmacology (Berl). 2011	PubMed	citation	PMID:21274703	pubmed	21274703	create date:2011/01/29 | first author:Thomas SE
High impulsivity predicting vulnerability to cocaine addiction in rats: some relationship with novelty preference but not novelty reactivity, anxiety or stress.	/pubmed/21274702	Molander AC, Mar A, Norbury A, Steventon S, Moreno M, Caprioli D, Theobald DE, Belin D, Everitt BJ, Robbins TW, Dalley JW.	Psychopharmacology (Berl). 2011 Jun;215(4):721-31. Epub 2011 Jan 28.	Psychopharmacology (Berl). 2011	PubMed	citation	PMID:21274702	pubmed	21274702	create date:2011/01/29 | first author:Molander AC
S 18986 reverses spatial working memory impairments in aged mice: comparison with memantine.	/pubmed/21274701	Vandesquille M, Krazem A, Louis C, Lestage P, Béracochéa D.	Psychopharmacology (Berl). 2011 Jun;215(4):709-20. Epub 2011 Jan 28.	Psychopharmacology (Berl). 2011	PubMed	citation	PMID:21274701	pubmed	21274701	create date:2011/01/29 | first author:Vandesquille M
CD-1 and Balb/cJ mice do not show enduring antidepressant-like effects of ketamine in tests of acute antidepressant efficacy.	/pubmed/21274700	Bechtholt-Gompf AJ, Smith KL, John CS, Kang HH, Carlezon WA Jr, Cohen BM, Ongür D.	Psychopharmacology (Berl). 2011 Jun;215(4):689-95. Epub 2011 Jan 28.	Psychopharmacology (Berl). 2011	PubMed	citation	PMID:21274700	pubmed	21274700	create date:2011/01/29 | first author:Bechtholt-Gompf AJ
Exploring the relationship between vitamin D and basic personality traits.	/pubmed/21274699	Ubbenhorst A, Striebich S, Lang F, Lang UE.	Psychopharmacology (Berl). 2011 Jun;215(4):733-7. Epub 2011 Jan 29.	Psychopharmacology (Berl). 2011	PubMed	citation	PMID:21274699	pubmed	21274699	create date:2011/01/29 | first author:Ubbenhorst A
Residual effects of esmirtazapine on actual driving performance: overall findings and an exploratory analysis into the role of CYP2D6 phenotype.	/pubmed/21246188	Ramaekers JG, Conen S, de Kam PJ, Braat S, Peeters P, Theunissen EL, Ivgy-May N.	Psychopharmacology (Berl). 2011 May;215(2):321-32. Epub 2011 Jan 19.	Psychopharmacology (Berl). 2011	PubMed	citation	PMID:21246188	pubmed	21246188	create date:2011/01/20 | first author:Ramaekers JG
Tolerance and cross-tolerance to cannabinoids in mice: schedule-controlled responding and hypothermia.	/pubmed/21246187	Singh H, Schulze DR, McMahon LR.	Psychopharmacology (Berl). 2011 Jun;215(4):665-75. Epub 2011 Jan 19.	Psychopharmacology (Berl). 2011	PubMed	citation	PMID:21246187	pubmed	21246187	create date:2011/01/20 | first author:Singh H
Direction and magnitude of nicotine effects on the fMRI BOLD response are related to nicotine effects on behavioral performance.	/pubmed/21243486	Warbrick T, Mobascher A, Brinkmeyer J, Musso F, Stoecker T, Shah NJ, Vossel S, Winterer G.	Psychopharmacology (Berl). 2011 May;215(2):333-44. Epub 2011 Jan 18.	Psychopharmacology (Berl). 2011	PubMed	citation	PMID:21243486	pubmed	21243486	create date:2011/01/19 | first author:Warbrick T
Interaction between non-psychotropic cannabinoids in marihuana: effect of cannabigerol (CBG) on the anti-nausea or anti-emetic effects of cannabidiol (CBD) in rats and shrews.	/pubmed/21243485	Rock EM, Goodwin JM, Limebeer CL, Breuer A, Pertwee RG, Mechoulam R, Parker LA.	Psychopharmacology (Berl). 2011 Jun;215(3):505-12. Epub 2011 Jan 18.	Psychopharmacology (Berl). 2011	PubMed	citation	PMID:21243485	pubmed	21243485	create date:2011/01/19 | first author:Rock EM
Effect of social stress during acute nicotine abstinence.	/pubmed/21234550	Wardle MC, Munafò MR, de Wit H.	Psychopharmacology (Berl). 2011 Nov;218(1):39-48. Epub 2011 Jan 15.	Psychopharmacology (Berl). 2011	PubMed	citation	PMID:21234550	pubmed	21234550	create date:2011/01/15 | first author:Wardle MC
Dose-dependent binding of AZD3783 to brain 5-HT1B receptors in non-human primates and human subjects: a positron emission tomography study with [11C]AZ10419369.	/pubmed/21234549	Varnäs K, Nyberg S, Karlsson P, Pierson ME, Kågedal M, Cselényi Z, McCarthy D, Xiao A, Zhang M, Halldin C, Farde L.	Psychopharmacology (Berl). 2011 Feb;213(2-3):533-45. Epub 2011 Jan 15.	Psychopharmacology (Berl). 2011	PubMed	citation	PMID:21234549	pubmed	21234549	create date:2011/01/15 | first author:Varnäs K
Chronic methamphetamine exposure suppresses the striatal expression of members of multiple families of immediate early genes (IEGs) in the rat: normalization by an acute methamphetamine injection.	/pubmed/21229349	McCoy MT, Jayanthi S, Wulu JA, Beauvais G, Ladenheim B, Martin TA, Krasnova IN, Hodges AB, Cadet JL.	Psychopharmacology (Berl). 2011 May;215(2):353-65. Epub 2011 Jan 13.	Psychopharmacology (Berl). 2011	PubMed	citation	PMID:21229349	pubmed	21229349	create date:2011/01/14 | first author:McCoy MT
Gene-environment interactions: early life stress and risk for depressive and anxiety disorders.	/pubmed/21225419	Nugent NR, Tyrka AR, Carpenter LL, Price LH.	Psychopharmacology (Berl). 2011 Mar;214(1):175-96. Epub 2011 Jan 12. Review.	Psychopharmacology (Berl). 2011	PubMed	citation	PMID:21225419	pubmed	21225419	create date:2011/01/13 | first author:Nugent NR
Attenuation of vascular dementia by sodium butyrate in streptozotocin diabetic rats.	/pubmed/21225418	Sharma B, Singh N.	Psychopharmacology (Berl). 2011 Jun;215(4):677-87. Epub 2011 Jan 12.	Psychopharmacology (Berl). 2011	PubMed	citation	PMID:21225418	pubmed	21225418	create date:2011/01/13 | first author:Sharma B
Post-drug consequences of chronic atypical antipsychotic drug administration on the ability to adjust behavior based on feedback in young monkeys.	/pubmed/21221533	Mandell DJ, Unis A, Sackett GP.	Psychopharmacology (Berl). 2011 May;215(2):345-52. Epub 2011 Jan 8.	Psychopharmacology (Berl). 2011	PubMed	citation	PMID:21221533	pubmed	21221533	create date:2011/01/12 | first author:Mandell DJ
A preliminary investigation of varenicline for heavy drinking smokers.	/pubmed/21221531	Fucito LM, Toll BA, Wu R, Romano DM, Tek E, O'Malley SS.	Psychopharmacology (Berl). 2011 Jun;215(4):655-63. Epub 2011 Jan 11.	Psychopharmacology (Berl). 2011	PubMed	citation	PMID:21221531	pubmed	21221531	create date:2011/01/12 | first author:Fucito LM
The role of serotonin in the NMDA receptor antagonist models of psychosis and cognitive impairment.	/pubmed/21212939	Meltzer HY, Horiguchi M, Massey BW.	Psychopharmacology (Berl). 2011 Feb;213(2-3):289-305. Epub 2011 Jan 8. Review.	Psychopharmacology (Berl). 2011	PubMed	citation	PMID:21212939	pubmed	21212939	create date:2011/01/08 | first author:Meltzer HY
Cholinergic receptor subtypes and their role in cognition, emotion, and vigilance control: an overview of preclinical and clinical findings.	/pubmed/21212938	Graef S, Schönknecht P, Sabri O, Hegerl U.	Psychopharmacology (Berl). 2011 May;215(2):205-29. Epub 2011 Jan 8. Review.	Psychopharmacology (Berl). 2011	PubMed	citation	PMID:21212938	pubmed	21212938	create date:2011/01/08 | first author:Graef S
Genotype-dependent effects of adolescent nicotine exposure on dopamine functional dynamics in the nucleus accumbens shell in male and female mice: a potential mechanism underlying the gateway effect of nicotine.	/pubmed/21212937	Dickson PE, Rogers TD, Lester DB, Miller MM, Matta SG, Chesler EJ, Goldowitz D, Blaha CD, Mittleman G.	Psychopharmacology (Berl). 2011 Jun;215(4):631-42. Epub 2011 Jan 7.	Psychopharmacology (Berl). 2011	PubMed	citation	PMID:21212937	pubmed	21212937	create date:2011/01/08 | first author:Dickson PE
Effects of 18-methoxycoronaridine on ghrelin-induced increases in sucrose intake and accumbal dopamine overflow in female rats.	/pubmed/21210086	McCallum SE, Taraschenko OD, Hathaway ER, Vincent MY, Glick SD.	Psychopharmacology (Berl). 2011 May;215(2):247-56. Epub 2011 Jan 6.	Psychopharmacology (Berl). 2011	PubMed	citation	PMID:21210086	pubmed	21210086	create date:2011/01/07 | first author:McCallum SE
ELAV-GAP43 pathway activation following combined exposure to cocaine and stress.	/pubmed/21210085	Pascale A, Amadio M, Caffino L, Racagni G, Govoni S, Fumagalli F.	Psychopharmacology (Berl). 2011 Nov;218(1):249-56. Epub 2011 Jan 7.	Psychopharmacology (Berl). 2011	PubMed	citation	PMID:21210085	pubmed	21210085	create date:2011/01/07 | first author:Pascale A
Behavioral sensitization to cocaine in rats: evidence for temporal differences in dopamine D3 and D2 receptor sensitivity.	/pubmed/21207013	Collins GT, Truong YN, Levant B, Chen J, Wang S, Woods JH.	Psychopharmacology (Berl). 2011 Jun;215(4):609-20. Epub 2011 Jan 5.	Psychopharmacology (Berl). 2011	PubMed	citation	PMID:21207013	pubmed	21207013	create date:2011/01/06 | first author:Collins GT
Social defeat stress in rats: escalation of cocaine and speedball" binge self-administration	but not heroin."	/pubmed/21197616	Cruz FC, Quadros IM, Hogenelst K, Planeta CS, Miczek KA.	Psychopharmacology (Berl). 2011 May;215(1):165-75. Epub 2011 Jan 4.	Psychopharmacology (Berl). 2011	PubMed	citation	PMID:21197616	pubmed	21197616	create date:2011/01/05 | first author:Cruz FC
Effects of oxazepam on affective perception, recognition, and event-related potentials.	/pubmed/21197615	Olofsson JK, Gospic K, Petrovic P, Ingvar M, Wiens S.	Psychopharmacology (Berl). 2011 May;215(2):301-9. Epub 2011 Jan 4.	Psychopharmacology (Berl). 2011	PubMed	citation	PMID:21197615	pubmed	21197615	create date:2011/01/05 | first author:Olofsson JK
Pharmacological characterization of social isolation-induced hyperactivity.	/pubmed/21193984	Fabricius K, Helboe L, Fink-Jensen A, Wörtwein G, Steiniger-Brach B.	Psychopharmacology (Berl). 2011 May;215(2):257-66. Epub 2010 Dec 31.	Psychopharmacology (Berl). 2011	PubMed	citation	PMID:21193984	pubmed	21193984	create date:2011/01/05 | first author:Fabricius K
Mice lacking adenylyl cyclase type 5 (AC5) show increased ethanol consumption and reduced ethanol sensitivity.	/pubmed/21193983	Kim KS, Kim H, Baek IS, Lee KW, Han PL.	Psychopharmacology (Berl). 2011 May;215(2):391-8. Epub 2010 Dec 31.	Psychopharmacology (Berl). 2011	PubMed	citation	PMID:21193983	pubmed	21193983	create date:2011/01/05 | first author:Kim KS
Re: sildenafil adjunctive therapy to risperidone in the treatment of the negative symptoms of schizophrenia.	/pubmed/21193982	Kaushik GN.	Psychopharmacology (Berl). 2011 May;215(2):401; author reply 399. Epub 2010 Dec 31. No abstract available.	Psychopharmacology (Berl). 2011	PubMed	citation	PMID:21193982	pubmed	21193982	create date:2011/01/05 | first author:Kaushik GN
Title	URL	Description	Details	ShortDetails	Resource	Type	Identifiers	Db	EntrezUID	Properties
Self-administration of cocaine and remifentanil by monkeys: choice between single drugs and mixtures.	/pubmed/21191570	Freeman KB, Woolverton WL.	Psychopharmacology (Berl). 2011 May;215(2):281-90. Epub 2010 Dec 30.	Psychopharmacology (Berl). 2011	PubMed	citation	PMID:21191570	pubmed	21191570	create date:2010/12/31 | first author:Freeman KB
Effects on enantiomeric drug disposition and open-field behavior after chronic treatment with venlafaxine in the P-glycoprotein knockout mice model.	/pubmed/21191569	Karlsson L, Hiemke C, Carlsson B, Josefsson M, Ahlner J, Bengtsson F, Schmitt U, Kugelberg FC.	Psychopharmacology (Berl). 2011 May;215(2):367-77. Epub 2010 Dec 30.	Psychopharmacology (Berl). 2011	PubMed	citation	PMID:21191569	pubmed	21191569	create date:2010/12/31 | first author:Karlsson L
Contribution of GABA(A) receptors containing α3 subunits to the therapeutic-related and side effects of benzodiazepine-type drugs in monkeys.	/pubmed/21190016	Fischer BD, Atack JR, Platt DM, Reynolds DS, Dawson GR, Rowlett JK.	Psychopharmacology (Berl). 2011 May;215(2):311-9. Epub 2010 Dec 30.	Psychopharmacology (Berl). 2011	PubMed	citation	PMID:21190016	pubmed	21190016	create date:2010/12/31 | first author:Fischer BD
The effect of nicotine and trauma context on acoustic startle in smokers with and without posttraumatic stress disorder.	/pubmed/21188354	Calhoun PS, Wagner HR, McClernon FJ, Lee S, Dennis MF, Vrana SR, Clancy CP, Collie CF, Johnson YC, Beckham JC.	Psychopharmacology (Berl). 2011 May;215(2):379-89. Epub 2010 Dec 29.	Psychopharmacology (Berl). 2011	PubMed	citation	PMID:21188354	pubmed	21188354	create date:2010/12/29 | first author:Calhoun PS
Effects of delta opioid receptors activation on a response inhibition task in rats.	/pubmed/21181131	Befort K, Mahoney MK, Chow C, Hayton SJ, Kieffer BL, Olmstead MC.	Psychopharmacology (Berl). 2011 Apr;214(4):967-76. Epub 2010 Dec 23.	Psychopharmacology (Berl). 2011	PubMed	citation	PMID:21181131	pubmed	21181131	create date:2010/12/25 | first author:Befort K
Oral cortisol impairs implicit sequence learning.	/pubmed/21181130	Römer S, Schulz A, Richter S, Lass-Hennemann J, Schächinger H.	Psychopharmacology (Berl). 2011 May;215(1):33-40. Epub 2010 Dec 22.	Psychopharmacology (Berl). 2011	PubMed	citation	PMID:21181130	pubmed	21181130	create date:2010/12/25 | first author:Römer S
Second-generation antidepressants in social anxiety disorder: meta-analysis of controlled clinical trials.	/pubmed/21181129	de Menezes GB, Coutinho ES, Fontenelle LF, Vigne P, Figueira I, Versiani M.	Psychopharmacology (Berl). 2011 May;215(1):1-11. Epub 2010 Dec 22.	Psychopharmacology (Berl). 2011	PubMed	citation	PMID:21181129	pubmed	21181129	create date:2010/12/25 | first author:de Menezes GB
Growth hormone responses to GABAB receptor challenge with baclofen and impulsivity in healthy control and personality disorder subjects.	/pubmed/21181128	Lee R, Chong B, Coccaro E.	Psychopharmacology (Berl). 2011 May;215(1):41-8. Epub 2010 Dec 22.	Psychopharmacology (Berl). 2011	PubMed	citation	PMID:21181128	pubmed	21181128	create date:2010/12/25 | first author:Lee R
Repeated administration of the GABAB receptor positive modulator BHF177 decreased nicotine self-administration, and acute administration decreased cue-induced reinstatement of nicotine seeking in rats.	/pubmed/21181127	Vlachou S, Guery S, Froestl W, Banerjee D, Benedict J, Finn MG, Markou A.	Psychopharmacology (Berl). 2011 May;215(1):117-28. Epub 2010 Dec 22.	Psychopharmacology (Berl). 2011	PubMed	citation	PMID:21181127	pubmed	21181127	create date:2010/12/25 | first author:Vlachou S
Fluoxetine reverses the memory impairment and reduction in proliferation and survival of hippocampal cells caused by methotrexate chemotherapy.	/pubmed/21181126	Lyons L, ElBeltagy M, Umka J, Markwick R, Startin C, Bennett G, Wigmore P.	Psychopharmacology (Berl). 2011 May;215(1):105-15. Epub 2010 Dec 22.	Psychopharmacology (Berl). 2011	PubMed	citation	PMID:21181126	pubmed	21181126	create date:2010/12/25 | first author:Lyons L
T-pattern analysis of diazepam-induced modifications on the temporal organization of rat behavioral response to anxiety in hole board.	/pubmed/21181125	Casarrubea M, Sorbera F, Magnusson MS, Crescimanno G.	Psychopharmacology (Berl). 2011 May;215(1):177-89. Epub 2010 Dec 23.	Psychopharmacology (Berl). 2011	PubMed	citation	PMID:21181125	pubmed	21181125	create date:2010/12/25 | first author:Casarrubea M
AVE1625, a cannabinoid CB1 receptor antagonist, as a co-treatment with antipsychotics for schizophrenia: improvement in cognitive function and reduction of antipsychotic-side effects in rodents.	/pubmed/21181124	Black MD, Stevens RJ, Rogacki N, Featherstone RE, Senyah Y, Giardino O, Borowsky B, Stemmelin J, Cohen C, Pichat P, Arad M, Barak S, De Levie A, Weiner I, Griebel G, Varty GB.	Psychopharmacology (Berl). 2011 May;215(1):149-63. Epub 2010 Dec 22.	Psychopharmacology (Berl). 2011	PubMed	citation	PMID:21181124	pubmed	21181124	create date:2010/12/25 | first author:Black MD
Selective blockade of the orexin-2 receptor attenuates ethanol self-administration, place preference, and reinstatement.	/pubmed/21181123	Shoblock JR, Welty N, Aluisio L, Fraser I, Motley ST, Morton K, Palmer J, Bonaventure P, Carruthers NI, Lovenberg TW, Boggs J, Galici R.	Psychopharmacology (Berl). 2011 May;215(1):191-203. Epub 2010 Dec 22.	Psychopharmacology (Berl). 2011	PubMed	citation	PMID:21181123	pubmed	21181123	create date:2010/12/25 | first author:Shoblock JR
Modulation of neuroplastic molecules in selected brain regions after chronic administration of the novel antidepressant agomelatine.	/pubmed/21181122	Calabrese F, Molteni R, Gabriel C, Mocaer E, Racagni G, Riva MA.	Psychopharmacology (Berl). 2011 May;215(2):267-75. Epub 2010 Dec 22.	Psychopharmacology (Berl). 2011	PubMed	citation	PMID:21181122	pubmed	21181122	create date:2010/12/25 | first author:Calabrese F
Early continuous inhibition of group 1 mGlu signaling partially rescues dendritic spine abnormalities in the Fmr1 knockout mouse model for fragile X syndrome.	/pubmed/21181121	Su T, Fan HX, Jiang T, Sun WW, Den WY, Gao MM, Chen SQ, Zhao QH, Yi YH.	Psychopharmacology (Berl). 2011 May;215(2):291-300. Epub 2010 Dec 23.	Psychopharmacology (Berl). 2011	PubMed	citation	PMID:21181121	pubmed	21181121	create date:2010/12/25 | first author:Su T
Chronic treatment with fluoxetine prevents the return of extinguished auditory-cued conditioned fear.	/pubmed/21181120	Deschaux O, Spennato G, Moreau JL, Garcia R.	Psychopharmacology (Berl). 2011 May;215(2):231-7. Epub 2010 Dec 22.	Psychopharmacology (Berl). 2011	PubMed	citation	PMID:21181120	pubmed	21181120	create date:2010/12/25 | first author:Deschaux O
Serotonin revisited.	/pubmed/21181118	Cowen PJ, Lucki I.	Psychopharmacology (Berl). 2011 Feb;213(2-3):167-9. Epub 2010 Dec 22. No abstract available.	Psychopharmacology (Berl). 2011	PubMed	citation	PMID:21181118	pubmed	21181118	create date:2010/12/25 | first author:Cowen PJ
Antidepressant response to chronic citalopram treatment in eight inbred mouse strains.	/pubmed/21181117	Jiao J, Nitzke AM, Doukas DG, Seiglie MP, Dulawa SC.	Psychopharmacology (Berl). 2011 Feb;213(2-3):509-20. Epub 2010 Dec 22.	Psychopharmacology (Berl). 2011	PubMed	citation	PMID:21181117	pubmed	21181117	create date:2010/12/25 | first author:Jiao J
Effects of serotonin (5-HT)1A and 5-HT2A receptor agonists on schedule-controlled responding in rats: drug combination studies.	/pubmed/21174080	Li JX, Crocker C, Koek W, Rice KC, France CP.	Psychopharmacology (Berl). 2011 Feb;213(2-3):489-97. Epub 2010 Dec 21.	Psychopharmacology (Berl). 2011	PubMed	citation	PMID:21174080	pubmed	21174080	create date:2010/12/22 | first author:Li JX
The cannabinergic system is implicated in the upregulation of central NGF protein by psychotropic drugs.	/pubmed/21170518	Hassanzadeh P, Rahimpour S.	Psychopharmacology (Berl). 2011 May;215(1):129-41. Epub 2010 Dec 18.	Psychopharmacology (Berl). 2011	PubMed	citation	PMID:21170518	pubmed	21170518	create date:2010/12/21 | first author:Hassanzadeh P
Development of individual differences in stress responsiveness: an overview of factors mediating the outcome of early life experiences.	/pubmed/21165737	Claessens SE, Daskalakis NP, van der Veen R, Oitzl MS, de Kloet ER, Champagne DL.	Psychopharmacology (Berl). 2011 Mar;214(1):141-54. Epub 2010 Dec 18. Review.	Psychopharmacology (Berl). 2011	PubMed	citation	PMID:21165737	pubmed	21165737	create date:2010/12/18 | first author:Claessens SE
Electrophysiological insights into the enduring effects of early life stress on the brain.	/pubmed/21165736	Ali I, Salzberg MR, French C, Jones NC.	Psychopharmacology (Berl). 2011 Mar;214(1):155-73. Epub 2010 Dec 17. Review.	Psychopharmacology (Berl). 2011	PubMed	citation	PMID:21165736	pubmed	21165736	create date:2010/12/18 | first author:Ali I
Frontally mediated inhibitory processing and white matter microstructure: age and alcoholism effects.	/pubmed/21161189	Colrain IM, Sullivan EV, Ford JM, Mathalon DH, McPherson SL, Roach BJ, Crowley KE, Pfefferbaum A.	Psychopharmacology (Berl). 2011 Feb;213(4):669-79. Epub 2010 Dec 16.	Psychopharmacology (Berl). 2011	PubMed	citation	PMID:21161189	pubmed	21161189	create date:2010/12/17 | first author:Colrain IM
The effects of NMDA receptor antagonists on attentional set-shifting task performance in mice.	/pubmed/21161188	Kos T, Nikiforuk A, Rafa D, Popik P.	Psychopharmacology (Berl). 2011 Apr;214(4):911-21. Epub 2010 Dec 16.	Psychopharmacology (Berl). 2011	PubMed	citation	PMID:21161188	pubmed	21161188	create date:2010/12/17 | first author:Kos T
New operant model of reinstatement of food-seeking behavior in mice.	/pubmed/21161187	Martín-García E, Burokas A, Kostrzewa E, Gieryk A, Korostynski M, Ziolkowska B, Przewlocka B, Przewlocki R, Maldonado R.	Psychopharmacology (Berl). 2011 May;215(1):49-70. Epub 2010 Dec 14.	Psychopharmacology (Berl). 2011	PubMed	citation	PMID:21161187	pubmed	21161187	create date:2010/12/17 | first author:Martín-García E
Acoustic startle reduction in cocaine dependence persists for 1 year of abstinence.	/pubmed/21161186	Corcoran S, Norrholm SD, Cuthbert B, Sternberg M, Hollis J, Duncan E.	Psychopharmacology (Berl). 2011 May;215(1):93-103. Epub 2010 Dec 16.	Psychopharmacology (Berl). 2011	PubMed	citation	PMID:21161186	pubmed	21161186	create date:2010/12/17 | first author:Corcoran S
Hydrocortisone impairs working memory in healthy humans, but not in patients with major depressive disorder.	/pubmed/21161185	Terfehr K, Wolf OT, Schlosser N, Fernando SC, Otte C, Muhtz C, Beblo T, Driessen M, Spitzer C, Löwe B, Wingenfeld K.	Psychopharmacology (Berl). 2011 May;215(1):71-9. Epub 2010 Dec 16.	Psychopharmacology (Berl). 2011	PubMed	citation	PMID:21161185	pubmed	21161185	create date:2010/12/17 | first author:Terfehr K
Chronic ketamine use increases serum levels of brain-derived neurotrophic factor.	/pubmed/21161184	Ricci V, Martinotti G, Gelfo F, Tonioni F, Caltagirone C, Bria P, Angelucci F.	Psychopharmacology (Berl). 2011 May;215(1):143-8. Epub 2010 Dec 14.	Psychopharmacology (Berl). 2011	PubMed	citation	PMID:21161184	pubmed	21161184	create date:2010/12/17 | first author:Ricci V
Modulation of human motor cortex excitability by valproate.	/pubmed/21161183	Zunhammer M, Langguth B, Landgrebe M, Frank E, Müller S, Burger J, Sand PG, Eichhammer P, Hajak G.	Psychopharmacology (Berl). 2011 May;215(2):277-80. Epub 2010 Dec 16.	Psychopharmacology (Berl). 2011	PubMed	citation	PMID:21161183	pubmed	21161183	create date:2010/12/17 | first author:Zunhammer M
Short-term NK1 receptor antagonism and emotional processing in healthy volunteers.	/pubmed/21161182	Pringle A, McTavish SF, Williams C, Smith R, Cowen PJ, Harmer CJ.	Psychopharmacology (Berl). 2011 May;215(2):239-46. Epub 2010 Dec 15.	Psychopharmacology (Berl). 2011	PubMed	citation	PMID:21161182	pubmed	21161182	create date:2010/12/17 | first author:Pringle A
Modafinil modulation of the default mode network.	/pubmed/21153806	Minzenberg MJ, Yoon JH, Carter CS.	Psychopharmacology (Berl). 2011 May;215(1):23-31. Epub 2010 Dec 14.	Psychopharmacology (Berl). 2011	PubMed	citation	PMID:21153806	pubmed	21153806	create date:2010/12/15 | first author:Minzenberg MJ
Interactive effects of mGlu5 and 5-HT2A receptors on locomotor activity in mice.	/pubmed/21153406	Halberstadt AL, Lehmann-Masten VD, Geyer MA, Powell SB.	Psychopharmacology (Berl). 2011 May;215(1):81-92. Epub 2010 Dec 10.	Psychopharmacology (Berl). 2011	PubMed	citation	PMID:21153406	pubmed	21153406	create date:2010/12/15 | first author:Halberstadt AL
Are ecstasy users biased toward endorsing somatic mental health symptoms? Results from a general community sample.	/pubmed/21140259	George AM, Windsor TD, Rodgers B.	Psychopharmacology (Berl). 2011 Apr;214(4):901-9. Epub 2010 Dec 8.	Psychopharmacology (Berl). 2011	PubMed	citation	PMID:21140259	pubmed	21140259	create date:2010/12/09 | first author:George AM
Lack of effect of sublingual salvinorin A, a naturally occurring kappa opioid, in humans: a placebo-controlled trial.	/pubmed/21140258	Mendelson JE, Coyle JR, Lopez JC, Baggott MJ, Flower K, Everhart ET, Munro TA, Galloway GP, Cohen BM.	Psychopharmacology (Berl). 2011 Apr;214(4):933-9. Epub 2010 Dec 8.	Psychopharmacology (Berl). 2011	PubMed	citation	PMID:21140258	pubmed	21140258	create date:2010/12/09 | first author:Mendelson JE
Reversal of sibutramine-induced anorexia with a selective 5-HT(2C) receptor antagonist.	/pubmed/21140257	Higgs S, Cooper AJ, Barnes NM.	Psychopharmacology (Berl). 2011 Apr;214(4):941-7. Epub 2010 Dec 8.	Psychopharmacology (Berl). 2011	PubMed	citation	PMID:21140257	pubmed	21140257	create date:2010/12/09 | first author:Higgs S
Effects of the serotonin transporter (5-HTTLPR) and α2A-adrenoceptor (C-1291G) genotypes on substance use in children and adolescents: a longitudinal study.	/pubmed/21140256	Merenäkk L, Mäestu J, Nordquist N, Parik J, Oreland L, Loit HM, Harro J.	Psychopharmacology (Berl). 2011 May;215(1):13-22. Epub 2010 Dec 8.	Psychopharmacology (Berl). 2011	PubMed	citation	PMID:21140256	pubmed	21140256	create date:2010/12/09 | first author:Merenäkk L
Sensitization to cocaine is inhibited after intra-accumbal GR103691 or rimonabant, but it is enhanced after co-infusion indicating functional interaction between accumbens D(3) and CB1 receptors.	/pubmed/21128069	Ramiro-Fuentes S, Fernandez-Espejo E.	Psychopharmacology (Berl). 2011 Apr;214(4):949-59. Epub 2010 Dec 3.	Psychopharmacology (Berl). 2011	PubMed	citation	PMID:21128069	pubmed	21128069	create date:2010/12/04 | first author:Ramiro-Fuentes S
α7 Nicotinic acetylcholine receptors in the central amygdaloid nucleus alter naloxone-induced withdrawal following a single exposure to morphine.	/pubmed/21125398	Ishida S, Kawasaki Y, Araki H, Asanuma M, Matsunaga H, Sendo T, Kawasaki H, Gomita Y, Kitamura Y.	Psychopharmacology (Berl). 2011 Apr;214(4):923-31. Epub 2010 Dec 2.	Psychopharmacology (Berl). 2011	PubMed	citation	PMID:21125398	pubmed	21125398	create date:2010/12/03 | first author:Ishida S
Inhibition of neuronal nitric oxide synthase prevents alterations in medial prefrontal cortex excitability induced by repeated cocaine administration.	/pubmed/21125397	Nasif FJ, Hu XT, Ramirez OA, Perez MF.	Psychopharmacology (Berl). 2011 Nov;218(2):323-30. Epub 2010 Dec 2.	Psychopharmacology (Berl). 2011	PubMed	citation	PMID:21125397	pubmed	21125397	create date:2010/12/03 | first author:Nasif FJ
Antidepressant-placebo differences in 16 clinical trials over 10 years at a single site: role of baseline severity.	/pubmed/21125396	Khan A, Bhat A, Faucett J, Kolts R, Brown WA.	Psychopharmacology (Berl). 2011 Apr;214(4):961-5. Epub 2010 Dec 2.	Psychopharmacology (Berl). 2011	PubMed	citation	PMID:21125396	pubmed	21125396	create date:2010/12/03 | first author:Khan A
Dissociable roles of mGlu5 and dopamine receptors in the rewarding and sensitizing properties of morphine and cocaine.	/pubmed/21120457	Veeneman MM, Boleij H, Broekhoven MH, Snoeren EM, Guitart Masip M, Cousijn J, Spooren W, Vanderschuren LJ.	Psychopharmacology (Berl). 2011 Apr;214(4):863-76. Epub 2010 Dec 1.	Psychopharmacology (Berl). 2011	PubMed	citation	PMID:21120457	pubmed	21120457	create date:2010/12/02 | first author:Veeneman MM
The intriguing effects of ecstasy (MDMA) on cognitive function in mice subjected to a minimal traumatic brain injury (mTBI).	/pubmed/21120456	Edut S, Rubovitch V, Schreiber S, Pick CG.	Psychopharmacology (Berl). 2011 Apr;214(4):877-89. Epub 2010 Dec 1.	Psychopharmacology (Berl). 2011	PubMed	citation	PMID:21120456	pubmed	21120456	create date:2010/12/02 | first author:Edut S
A novel IV cocaine self-administration procedure in rats: differential effects of dopamine, serotonin, and GABA drug pre-treatments on cocaine consumption and maximal price paid.	/pubmed/21110008	Oleson EB, Richardson JM, Roberts DC.	Psychopharmacology (Berl). 2011 Mar;214(2):567-77. Epub 2010 Nov 26.	Psychopharmacology (Berl). 2011	PubMed	citation	PMID:21110008	pubmed	21110008	create date:2010/11/27 | first author:Oleson EB
Reciprocal responsiveness of nucleus accumbens shell and core dopamine to food- and drug-conditioned stimuli.	/pubmed/21110007	Bassareo V, Musio P, Di Chiara G.	Psychopharmacology (Berl). 2011 Apr;214(3):687-97. Epub 2010 Nov 27.	Psychopharmacology (Berl). 2011	PubMed	citation	PMID:21110007	pubmed	21110007	create date:2010/11/27 | first author:Bassareo V
Noise benefit in prepulse inhibition of the acoustic startle reflex.	/pubmed/21107541	Pålsson E, Söderlund G, Klamer D, Bergquist F.	Psychopharmacology (Berl). 2011 Apr;214(3):675-85. Epub 2010 Nov 25. Erratum in: Psychopharmacology (Berl). 2011 Apr;214(4):977.	Psychopharmacology (Berl). 2011	PubMed	citation	PMID:21107541	pubmed	21107541	create date:2010/11/26 | first author:Pålsson E
Involvement of the orexin/hypocretin system in ethanol conditioned place preference.	/pubmed/21107540	Voorhees CM, Cunningham CL.	Psychopharmacology (Berl). 2011 Apr;214(4):805-18. Epub 2010 Nov 24.	Psychopharmacology (Berl). 2011	PubMed	citation	PMID:21107540	pubmed	21107540	create date:2010/11/26 | first author:Voorhees CM
Social instigation and aggression in postpartum female rats: role of 5-Ht1A and 5-Ht1B receptors in the dorsal raphé nucleus and prefrontal cortex.	/pubmed/21107539	da Veiga CP, Miczek KA, Lucion AB, de Almeida RM.	Psychopharmacology (Berl). 2011 Feb;213(2-3):475-87. Epub 2010 Nov 24.	Psychopharmacology (Berl). 2011	PubMed	citation	PMID:21107539	pubmed	21107539	create date:2010/11/26 | first author:da Veiga CP
Early-life stress and cognitive outcome.	/pubmed/21107538	Hedges DW, Woon FL.	Psychopharmacology (Berl). 2011 Mar;214(1):121-30. Epub 2010 Nov 24. Review.	Psychopharmacology (Berl). 2011	PubMed	citation	PMID:21107538	pubmed	21107538	create date:2010/11/26 | first author:Hedges DW
The role of serotonin receptor subtypes in treating depression: a review of animal studies.	/pubmed/21107537	Carr GV, Lucki I.	Psychopharmacology (Berl). 2011 Feb;213(2-3):265-87. Epub 2010 Nov 24. Review.	Psychopharmacology (Berl). 2011	PubMed	citation	PMID:21107537	pubmed	21107537	create date:2010/11/26 | first author:Carr GV
Amphetamine-induced enhancement of responding for conditioned reward in rats: interactions with repeated testing.	/pubmed/21107536	Gerdjikov TV, Baker TW, Beninger RJ.	Psychopharmacology (Berl). 2011 Apr;214(4):891-9. Epub 2010 Nov 24.	Psychopharmacology (Berl). 2011	PubMed	citation	PMID:21107536	pubmed	21107536	create date:2010/11/26 | first author:Gerdjikov TV
Title	URL	Description	Details	ShortDetails	Resource	Type	Identifiers	Db	EntrezUID	Properties
Neuroadaptive responses to citalopram in rats using pharmacological magnetic resonance imaging.	/pubmed/21103865	Sekar S, Verhoye M, Van Audekerke J, Vanhoutte G, Lowe AS, Blamire AM, Steckler T, Van der Linden A, Shoaib M.	Psychopharmacology (Berl). 2011 Feb;213(2-3):521-31. Epub 2010 Nov 20.	Psychopharmacology (Berl). 2011	PubMed	citation	PMID:21103865	pubmed	21103865	create date:2010/11/26 | first author:Sekar S
Emergence of anti-conflict effects of zolpidem in rhesus monkeys following extended post-injection intervals.	/pubmed/21103864	Rowlett JK, Kehne JH, Sprenger KJ, Maynard GD.	Psychopharmacology (Berl). 2011 Apr;214(4):855-62. Epub 2010 Nov 20.	Psychopharmacology (Berl). 2011	PubMed	citation	PMID:21103864	pubmed	21103864	create date:2010/11/26 | first author:Rowlett JK
Neuropsychopharmacological effect of sesamol in unpredictable chronic mild stress model of depression: behavioral and biochemical evidences.	/pubmed/21103863	Kumar B, Kuhad A, Chopra K.	Psychopharmacology (Berl). 2011 Apr;214(4):819-28. Epub 2010 Nov 20.	Psychopharmacology (Berl). 2011	PubMed	citation	PMID:21103863	pubmed	21103863	create date:2010/11/26 | first author:Kumar B
Potential programming of dopaminergic circuits by early life stress.	/pubmed/21088961	Rodrigues AJ, Leão P, Carvalho M, Almeida OF, Sousa N.	Psychopharmacology (Berl). 2011 Mar;214(1):107-20. Epub 2010 Nov 19. Review.	Psychopharmacology (Berl). 2011	PubMed	citation	PMID:21088961	pubmed	21088961	create date:2010/11/23 | first author:Rodrigues AJ
Selective breeding for magnitude of methamphetamine-induced sensitization alters methamphetamine consumption.	/pubmed/21088960	Scibelli AC, McKinnon CS, Reed C, Burkhart-Kasch S, Li N, Baba H, Wheeler JM, Phillips TJ.	Psychopharmacology (Berl). 2011 Apr;214(4):791-804. Epub 2010 Nov 19.	Psychopharmacology (Berl). 2011	PubMed	citation	PMID:21088960	pubmed	21088960	create date:2010/11/23 | first author:Scibelli AC
Peripheral biomarkers of cognitive response to dopamine receptor agonist treatment.	/pubmed/21088959	Ersche KD, Roiser JP, Lucas M, Domenici E, Robbins TW, Bullmore ET.	Psychopharmacology (Berl). 2011 Apr;214(4):779-89. Epub 2010 Nov 19.	Psychopharmacology (Berl). 2011	PubMed	citation	PMID:21088959	pubmed	21088959	create date:2010/11/23 | first author:Ersche KD
Asenapine improves phencyclidine-induced object recognition deficits in the rat: evidence for engagement of a dopamine D1 receptor mechanism.	/pubmed/21088957	Snigdha S, Idris N, Grayson B, Shahid M, Neill JC.	Psychopharmacology (Berl). 2011 Apr;214(4):843-53. Epub 2010 Nov 19.	Psychopharmacology (Berl). 2011	PubMed	citation	PMID:21088957	pubmed	21088957	create date:2010/11/23 | first author:Snigdha S
Functional topography of midbrain and pontine serotonergic systems: implications for synaptic regulation of serotonergic circuits.	/pubmed/21088958	Hale MW, Lowry CA.	Psychopharmacology (Berl). 2011 Feb;213(2-3):243-64. Epub 2010 Nov 19. Review.	Psychopharmacology (Berl). 2011	PubMed	citation	PMID:21088958	pubmed	21088958	create date:2010/11/20 | first author:Hale MW
A computer-automated touchscreen paired-associates learning (PAL) task for mice: impairments following administration of scopolamine or dicyclomine and improvements following donepezil.	/pubmed/21086119	Bartko SJ, Vendrell I, Saksida LM, Bussey TJ.	Psychopharmacology (Berl). 2011 Mar;214(2):537-48. Epub 2010 Nov 18.	Psychopharmacology (Berl). 2011	PubMed	citation	PMID:21086119	pubmed	21086119	create date:2010/11/19 | first author:Bartko SJ
Automatic recording of mediating behavior in delayed matching- and nonmatching-to-position procedures in rats.	/pubmed/21086118	Panlilio LV, Yasar S, Thorndike EB, Goldberg SR, Schindler CW.	Psychopharmacology (Berl). 2011 Mar;214(2):495-504. Epub 2010 Nov 18.	Psychopharmacology (Berl). 2011	PubMed	citation	PMID:21086118	pubmed	21086118	create date:2010/11/19 | first author:Panlilio LV
Zolpidem and zopiclone impair similarly monotonous driving performance after a single nighttime intake in aged subjects.	/pubmed/21086117	Bocca ML, Marie S, Lelong-Boulouard V, Bertran F, Couque C, Desfemmes T, Berthelon C, Amato JN, Moessinger M, Paillet-Loilier M, Coquerel A, Denise P.	Psychopharmacology (Berl). 2011 Apr;214(3):699-706. Epub 2010 Nov 18.	Psychopharmacology (Berl). 2011	PubMed	citation	PMID:21086117	pubmed	21086117	create date:2010/11/19 | first author:Bocca ML
Comparison of self-administration behavior and responsiveness to drug-paired cues in rats running an alley for intravenous heroin and cocaine.	/pubmed/21086116	Su ZI, Wenzel J, Baird R, Ettenberg A.	Psychopharmacology (Berl). 2011 Apr;214(3):769-78. Epub 2010 Nov 18.	Psychopharmacology (Berl). 2011	PubMed	citation	PMID:21086116	pubmed	21086116	create date:2010/11/19 | first author:Su ZI
JNJ-39220675, a novel selective histamine H3 receptor antagonist, reduces the abuse-related effects of alcohol in rats.	/pubmed/21086115	Galici R, Rezvani AH, Aluisio L, Lord B, Levin ED, Fraser I, Boggs J, Welty N, Shoblock JR, Motley ST, Letavic MA, Carruthers NI, Dugovic C, Lovenberg TW, Bonaventure P.	Psychopharmacology (Berl). 2011 Apr;214(4):829-41. Epub 2010 Nov 18.	Psychopharmacology (Berl). 2011	PubMed	citation	PMID:21086115	pubmed	21086115	create date:2010/11/19 | first author:Galici R
Early life stress paradigms in rodents: potential animal models of depression?	/pubmed/21086114	Schmidt MV, Wang XD, Meijer OC.	Psychopharmacology (Berl). 2011 Mar;214(1):131-40. Epub 2010 Nov 18. Review.	Psychopharmacology (Berl). 2011	PubMed	citation	PMID:21086114	pubmed	21086114	create date:2010/11/19 | first author:Schmidt MV
Blockade of 5-HT2A receptors in the medial prefrontal cortex attenuates reinstatement of cue-elicited cocaine-seeking behavior in rats.	/pubmed/21079923	Pockros LA, Pentkowski NS, Swinford SE, Neisewander JL.	Psychopharmacology (Berl). 2011 Feb;213(2-3):307-20. Epub 2010 Nov 16.	Psychopharmacology (Berl). 2011	PubMed	citation	PMID:21079923	pubmed	21079923	create date:2010/11/17 | first author:Pockros LA
Inhibitory effects of alcohol on glucose transport across the blood-brain barrier leads to neurodegeneration: preventive role of acetyl-L: -carnitine.	/pubmed/21079922	Abdul Muneer PM, Alikunju S, Szlachetka AM, Haorah J.	Psychopharmacology (Berl). 2011 Apr;214(3):707-18. Epub 2010 Nov 16.	Psychopharmacology (Berl). 2011	PubMed	citation	PMID:21079922	pubmed	21079922	create date:2010/11/17 | first author:Abdul Muneer PM
Lack of association between 71 variations located in candidate genes and response to acute haloperidol treatment.	/pubmed/21079921	Giegling I, Drago A, Schäfer M, Hartmann AM, Sander T, Toliat MR, Möller HJ, De Ronchi D, Stassen HH, Rujescu D, Serretti A.	Psychopharmacology (Berl). 2011 Apr;214(3):719-28. Epub 2010 Nov 16.	Psychopharmacology (Berl). 2011	PubMed	citation	PMID:21079921	pubmed	21079921	create date:2010/11/17 | first author:Giegling I
Loudness dependence of auditory evoked potentials (LDAEP) correlates with the availability of dopamine transporters and serotonin transporters in healthy volunteers-a two isotopes SPECT study.	/pubmed/21072504	Lee IH, Yang YK, Chen PS, Huang HC, Yeh TL, Lu RB, Chiu NT, Yao WJ, Lin SH.	Psychopharmacology (Berl). 2011 Apr;214(3):617-24. Epub 2010 Nov 12.	Psychopharmacology (Berl). 2011	PubMed	citation	PMID:21072504	pubmed	21072504	create date:2010/11/13 | first author:Lee IH
Subjective and physiological effects of acute intranasal methamphetamine during d-amphetamine maintenance.	/pubmed/21072503	Rush CR, Stoops WW, Lile JA, Glaser PE, Hays LR.	Psychopharmacology (Berl). 2011 Apr;214(3):665-74. Epub 2010 Nov 12.	Psychopharmacology (Berl). 2011	PubMed	citation	PMID:21072503	pubmed	21072503	create date:2010/11/13 | first author:Rush CR
Mephedrone (4-methylmethcathinone; 'meow meow'): chemical, pharmacological and clinical issues.	/pubmed/21072502	Schifano F, Albanese A, Fergus S, Stair JL, Deluca P, Corazza O, Davey Z, Corkery J, Siemann H, Scherbaum N, Farre' M, Torrens M, Demetrovics Z, Ghodse AH; Psychonaut Web Mapping; ReDNet Research Groups.	Psychopharmacology (Berl). 2011 Apr;214(3):593-602. Epub 2010 Nov 12. Review.	Psychopharmacology (Berl). 2011	PubMed	citation	PMID:21072502	pubmed	21072502	create date:2010/11/13 | first author:Schifano F
Risk for antipsychotic-induced extrapyramidal symptoms: influence of family history and genetic susceptibility.	/pubmed/21072501	Kasten M, Brüggemann N, König IR, Doerry K, Steinlechner S, Wenzel L, Lohmann K, Klein C, Lencer R.	Psychopharmacology (Berl). 2011 Apr;214(3):729-36. Epub 2010 Nov 12.	Psychopharmacology (Berl). 2011	PubMed	citation	PMID:21072501	pubmed	21072501	create date:2010/11/13 | first author:Kasten M
Phase advance with separate and combined melatonin and light treatment.	/pubmed/21069516	Paul MA, Gray GW, Lieberman HR, Love RJ, Miller JC, Trouborst M, Arendt J.	Psychopharmacology (Berl). 2011 Mar;214(2):515-23. Epub 2010 Nov 11.	Psychopharmacology (Berl). 2011	PubMed	citation	PMID:21069516	pubmed	21069516	create date:2010/11/12 | first author:Paul MA
Ketamine self-administration in the rat: evidence for a critical role of setting.	/pubmed/21069515	De Luca MT, Badiani A.	Psychopharmacology (Berl). 2011 Mar;214(2):549-56. Epub 2010 Oct 31.	Psychopharmacology (Berl). 2011	PubMed	citation	PMID:21069515	pubmed	21069515	create date:2010/11/12 | first author:De Luca MT
Fluoxetine attenuates the inhibitory effect of glucocorticoid hormones on neurogenesis in vitro via a two-pore domain potassium channel, TREK-1.	/pubmed/21069514	Xi G, Zhang X, Zhang L, Sui Y, Hui J, Liu S, Wang Y, Li L, Zhang Z.	Psychopharmacology (Berl). 2011 Apr;214(3):747-59. Epub 2010 Nov 11.	Psychopharmacology (Berl). 2011	PubMed	citation	PMID:21069514	pubmed	21069514	create date:2010/11/12 | first author:Xi G
Positive effects of Red Bull® Energy Drink on driving performance during prolonged driving.	/pubmed/21063868	Mets MA, Ketzer S, Blom C, van Gerven MH, van Willigenburg GM, Olivier B, Verster JC.	Psychopharmacology (Berl). 2011 Apr;214(3):737-45. Epub 2010 Nov 10.	Psychopharmacology (Berl). 2011	PubMed	citation	PMID:21063868	pubmed	21063868	create date:2010/11/11 | first author:Mets MA
Cognitive conflict following appetitive versus negative cues and smoking cessation failure.	/pubmed/21060997	Schlam TR, Japuntich SJ, Piper ME, Gloria R, Baker TB, Curtin JJ.	Psychopharmacology (Berl). 2011 Apr;214(3):603-16.	Psychopharmacology (Berl). 2011	PubMed	citation	PMID:21060997	pubmed	21060997	create date:2010/11/10 | first author:Schlam TR
An updated meta-analysis of nicotine preloading for smoking cessation: investigating mediators of the effect.	/pubmed/21060996	Lindson N, Aveyard P.	Psychopharmacology (Berl). 2011 Apr;214(3):579-92. Review.	Psychopharmacology (Berl). 2011	PubMed	citation	PMID:21060996	pubmed	21060996	create date:2010/11/10 | first author:Lindson N
Determining the subjective and physiological effects of BZP combined with TFMPP in human males.	/pubmed/21060995	Lin JC, Jan RK, Lee H, Jensen MA, Kydd RR, Russell BR.	Psychopharmacology (Berl). 2011 Apr;214(3):761-8.	Psychopharmacology (Berl). 2011	PubMed	citation	PMID:21060995	pubmed	21060995	create date:2010/11/10 | first author:Lin JC
Memantine-induced brain activation as a model for the rapid screening of potential novel antipsychotic compounds: exemplified by activity of an mGlu2/3 receptor agonist.	/pubmed/21057775	Dedeurwaerdere S, Wintmolders C, Straetemans R, Pemberton D, Langlois X.	Psychopharmacology (Berl). 2011 Mar;214(2):505-14. Epub 2010 Oct 31.	Psychopharmacology (Berl). 2011	PubMed	citation	PMID:21057775	pubmed	21057775	create date:2010/11/09 | first author:Dedeurwaerdere S
Effect of environmental enrichment on escalation of cocaine self-administration in rats.	/pubmed/21057774	Gipson CD, Beckmann JS, El-Maraghi S, Marusich JA, Bardo MT.	Psychopharmacology (Berl). 2011 Mar;214(2):557-66. Epub 2010 Nov 6.	Psychopharmacology (Berl). 2011	PubMed	citation	PMID:21057774	pubmed	21057774	create date:2010/11/09 | first author:Gipson CD
The loudness dependence of the auditory evoked potential (LDAEP) as a predictor of the response to escitalopram in patients with generalized anxiety disorder.	/pubmed/21057773	Park YM, Kim DW, Kim S, Im CH, Lee SH.	Psychopharmacology (Berl). 2011 Feb;213(2-3):625-32. Epub 2010 Nov 6.	Psychopharmacology (Berl). 2011	PubMed	citation	PMID:21057773	pubmed	21057773	create date:2010/11/09 | first author:Park YM
D1 and D2 dopamine receptors differentially mediate the activation of phosphoproteins in the striatum of amphetamine-sensitized rats.	/pubmed/21057772	Shi X, McGinty JF.	Psychopharmacology (Berl). 2011 Apr;214(3):653-63. Epub 2010 Nov 6.	Psychopharmacology (Berl). 2011	PubMed	citation	PMID:21057772	pubmed	21057772	create date:2010/11/09 | first author:Shi X
Ultrastructural characterization of tryptophan hydroxylase 2-specific cortical serotonergic fibers and dorsal raphe neuronal cell bodies after MDMA treatment in rat.	/pubmed/21052985	Adori C, Low P, Andó RD, Gutknecht L, Pap D, Truszka F, Takács J, Kovács GG, Lesch KP, Bagdy G.	Psychopharmacology (Berl). 2011 Feb;213(2-3):377-91. Epub 2010 Oct 30.	Psychopharmacology (Berl). 2011	PubMed	citation	PMID:21052985	pubmed	21052985	create date:2010/11/06 | first author:Adori C
Chronic escitalopram treatment restores spatial learning, monoamine levels, and hippocampal long-term potentiation in an animal model of depression.	/pubmed/21052984	Bhagya V, Srikumar BN, Raju TR, Rao BS.	Psychopharmacology (Berl). 2011 Mar;214(2):477-94. Epub 2010 Nov 4.	Psychopharmacology (Berl). 2011	PubMed	citation	PMID:21052984	pubmed	21052984	create date:2010/11/06 | first author:Bhagya V
Number needed to treat analyses of drugs used for maintenance treatment of bipolar disorder.	/pubmed/21052983	Popovic D, Reinares M, Amann B, Salamero M, Vieta E.	Psychopharmacology (Berl). 2011 Feb;213(4):657-67. Epub 2010 Oct 31.	Psychopharmacology (Berl). 2011	PubMed	citation	PMID:21052983	pubmed	21052983	create date:2010/11/06 | first author:Popovic D
Effects of aripiprazole, olanzapine, and haloperidol in a model of cognitive deficit of schizophrenia in rats: relationship with glutamate release in the medial prefrontal cortex.	/pubmed/21052982	Carli M, Calcagno E, Mainolfi P, Mainini E, Invernizzi RW.	Psychopharmacology (Berl). 2011 Apr;214(3):639-52. Epub 2010 Nov 4.	Psychopharmacology (Berl). 2011	PubMed	citation	PMID:21052982	pubmed	21052982	create date:2010/11/06 | first author:Carli M
Tolerance and cross-tolerance to neurocognitive effects of THC and alcohol in heavy cannabis users.	/pubmed/21049267	Ramaekers JG, Theunissen EL, de Brouwer M, Toennes SW, Moeller MR, Kauert G.	Psychopharmacology (Berl). 2011 Mar;214(2):391-401. Epub 2010 Oct 30.	Psychopharmacology (Berl). 2011	PubMed	citation	PMID:21049267	pubmed	21049267	create date:2010/11/05 | first author:Ramaekers JG
Sertindole restores attentional performance and suppresses glutamate release induced by the NMDA receptor antagonist CPP.	/pubmed/21049266	Carli M, Calcagno E, Mainini E, Arnt J, Invernizzi RW.	Psychopharmacology (Berl). 2011 Apr;214(3):625-37. Epub 2010 Nov 4.	Psychopharmacology (Berl). 2011	PubMed	citation	PMID:21049266	pubmed	21049266	create date:2010/11/05 | first author:Carli M
Evaluation of the emotional phenotype and serotonergic neurotransmission of fatty acid amide hydrolase-deficient mice.	/pubmed/21042794	Cassano T, Gaetani S, Macheda T, Laconca L, Romano A, Morgese MG, Cimmino CS, Chiarotti F, Bambico FR, Gobbi G, Cuomo V, Piomelli D.	Psychopharmacology (Berl). 2011 Mar;214(2):465-76. Epub 2010 Nov 2.	Psychopharmacology (Berl). 2011	PubMed	citation	PMID:21042794	pubmed	21042794	create date:2010/11/03 | first author:Cassano T
Cellular correlates of anxiety in CA1 hippocampal pyramidal cells of 5-HT1A receptor knockout mice.	/pubmed/20981413	Freeman-Daniels E, Beck SG, Kirby LG.	Psychopharmacology (Berl). 2011 Feb;213(2-3):453-63. Epub 2010 Oct 28.	Psychopharmacology (Berl). 2011	PubMed	citation	PMID:20981413	pubmed	20981413	create date:2010/10/29 | first author:Freeman-Daniels E
The antidepressant-like effect of the 3β-hydroxysteroid dehydrogenase inhibitor trilostane involves a regulation of β-type estrogen receptors.	/pubmed/20981412	Espallergues J, Temsamani J, Laruelle C, Urani A, Maurice T.	Psychopharmacology (Berl). 2011 Mar;214(2):455-63. Epub 2010 Oct 28.	Psychopharmacology (Berl). 2011	PubMed	citation	PMID:20981412	pubmed	20981412	create date:2010/10/29 | first author:Espallergues J
Prefrontal stimulation of GABAA receptors counteracts the corticolimbic hyperactivity produced by NMDA antagonists in the prefrontal cortex of the rat.	/pubmed/20981411	Del Arco A, Ronzoni G, Mora F.	Psychopharmacology (Berl). 2011 Mar;214(2):525-36. Epub 2010 Oct 28.	Psychopharmacology (Berl). 2011	PubMed	citation	PMID:20981411	pubmed	20981411	create date:2010/10/29 | first author:Del Arco A
Effects of cocaine hydrolase on cocaine self-administration under a PR schedule and during extended access (escalation) in rats.	/pubmed/20972552	Carroll ME, Gao Y, Brimijoin S, Anker JJ.	Psychopharmacology (Berl). 2011 Feb;213(4):817-29. Epub 2010 Oct 23.	Psychopharmacology (Berl). 2011	PubMed	citation	PMID:20972552	pubmed	20972552	create date:2010/10/26 | first author:Carroll ME
Comparing the discriminative stimuli produced by either the neuroactive steroid pregnanolone or the benzodiazepine midazolam in rats.	/pubmed/20972551	Bai X, Gerak LR.	Psychopharmacology (Berl). 2011 Mar;214(2):427-35. Epub 2010 Oct 23.	Psychopharmacology (Berl). 2011	PubMed	citation	PMID:20972551	pubmed	20972551	create date:2010/10/26 | first author:Bai X
Behavioral characterization of adult male and female rhesus monkeys exposed to cocaine throughout gestation.	/pubmed/20959969	Hamilton LR, Czoty PW, Nader MA.	Psychopharmacology (Berl). 2011 Feb;213(4):799-808. Epub 2010 Oct 20.	Psychopharmacology (Berl). 2011	PubMed	citation	PMID:20959969	pubmed	20959969	create date:2010/10/21 | first author:Hamilton LR
Nigrostriatal denervation changes the effect of cannabinoids on subthalamic neuronal activity in rats.	/pubmed/20959968	Morera-Herreras T, Ruiz-Ortega JA, Linazasoro G, Ugedo L.	Psychopharmacology (Berl). 2011 Mar;214(2):379-89. Epub 2010 Oct 20.	Psychopharmacology (Berl). 2011	PubMed	citation	PMID:20959968	pubmed	20959968	create date:2010/10/21 | first author:Morera-Herreras T
Hypocretin 1/orexin A in the ventral tegmental area enhances dopamine responses to cocaine and promotes cocaine self-administration.	/pubmed/20959967	España RA, Melchior JR, Roberts DC, Jones SR.	Psychopharmacology (Berl). 2011 Mar;214(2):415-26. Epub 2010 Oct 20.	Psychopharmacology (Berl). 2011	PubMed	citation	PMID:20959967	pubmed	20959967	create date:2010/10/21 | first author:España RA
Spatial memory alterations by activation of septal 5HT 1A receptors: no implication of cholinergic septohippocampal neurons.	/pubmed/20959966	Koenig J, Lecourtier L, Cosquer B, Pereira PM, Cassel JC.	Psychopharmacology (Berl). 2011 Mar;214(2):437-54. Epub 2010 Oct 20.	Psychopharmacology (Berl). 2011	PubMed	citation	PMID:20959966	pubmed	20959966	create date:2010/10/21 | first author:Koenig J
Extrasynaptic GABAA receptor activation reverses recognition memory deficits in an animal model of schizophrenia.	/pubmed/20957350	Damgaard T, Plath N, Neill JC, Hansen SL.	Psychopharmacology (Berl). 2011 Mar;214(2):403-13. Epub 2010 Oct 19.	Psychopharmacology (Berl). 2011	PubMed	citation	PMID:20957350	pubmed	20957350	create date:2010/10/20 | first author:Damgaard T
Presynaptic control of serotonin on striatal dopamine function.	/pubmed/20953589	Navailles S, De Deurwaerdère P.	Psychopharmacology (Berl). 2011 Feb;213(2-3):213-42. Epub 2010 Oct 16. Review.	Psychopharmacology (Berl). 2011	PubMed	citation	PMID:20953589	pubmed	20953589	create date:2010/10/19 | first author:Navailles S
Title	URL	Description	Details	ShortDetails	Resource	Type	Identifiers	Db	EntrezUID	Properties
Conditioned cues for smoking elicit preparatory responses in healthy smokers.	/pubmed/20953588	Winkler MH, Weyers P, Mucha RF, Stippekohl B, Stark R, Pauli P.	Psychopharmacology (Berl). 2011 Feb;213(4):781-9. Epub 2010 Oct 15.	Psychopharmacology (Berl). 2011	PubMed	citation	PMID:20953588	pubmed	20953588	create date:2010/10/19 | first author:Winkler MH
Illumination and mood.	/pubmed/20953587	Kripke D.	Psychopharmacology (Berl). 2011 Feb;213(4):833. Epub 2010 Oct 16. No abstract available.	Psychopharmacology (Berl). 2011	PubMed	citation	PMID:20953587	pubmed	20953587	create date:2010/10/19 | first author:Kripke D
Prenatal stress: role in psychotic and depressive diseases.	/pubmed/20949351	Markham JA, Koenig JI.	Psychopharmacology (Berl). 2011 Mar;214(1):89-106. Epub 2010 Oct 15. Review.	Psychopharmacology (Berl). 2011	PubMed	citation	PMID:20949351	pubmed	20949351	create date:2010/10/16 | first author:Markham JA
Sildenafil adjunctive therapy to risperidone in the treatment of the negative symptoms of schizophrenia: a double-blind randomized placebo-controlled trial.	/pubmed/20949350	Akhondzadeh S, Ghayyoumi R, Rezaei F, Salehi B, Modabbernia AH, Maroufi A, Esfandiari GR, Naderi M, Ghebleh F, Tabrizi M, Rezazadeh SA.	Psychopharmacology (Berl). 2011 Feb;213(4):809-15. Epub 2010 Oct 15.	Psychopharmacology (Berl). 2011	PubMed	citation	PMID:20949350	pubmed	20949350	create date:2010/10/16 | first author:Akhondzadeh S
TPH1 is associated with major depressive disorder but not with SSRI/SNRI response in Taiwanese patients.	/pubmed/20945066	Wang HC, Yeh TL, Chang HH, Gean PW, Chi MH, Yang YK, Lu RB, Chen PS.	Psychopharmacology (Berl). 2011 Feb;213(4):773-9. Epub 2010 Oct 14.	Psychopharmacology (Berl). 2011	PubMed	citation	PMID:20945066	pubmed	20945066	create date:2010/10/15 | first author:Wang HC
The anxiolytic-like effects of cannabidiol injected into the bed nucleus of the stria terminalis are mediated by 5-HT1A receptors.	/pubmed/20945065	Gomes FV, Resstel LB, Guimarães FS.	Psychopharmacology (Berl). 2011 Feb;213(2-3):465-73. Epub 2010 Oct 14.	Psychopharmacology (Berl). 2011	PubMed	citation	PMID:20945065	pubmed	20945065	create date:2010/10/15 | first author:Gomes FV
Electrophysiological evidence of enhanced performance monitoring in recently abstinent alcoholic men.	/pubmed/20941595	Padilla ML, Colrain IM, Sullivan EV, Mayer BZ, Turlington SR, Hoffman LR, Wagstaff AE, Pfefferbaum A.	Psychopharmacology (Berl). 2011 Jan;213(1):81-91. Epub 2010 Oct 13.	Psychopharmacology (Berl). 2011	PubMed	citation	PMID:20941595	pubmed	20941595	create date:2010/10/14 | first author:Padilla ML
Desensitization of δ-opioid receptors in nucleus accumbens during nicotine withdrawal.	/pubmed/20941594	McCarthy MJ, Zhang H, Neff NH, Hadjiconstantinou M.	Psychopharmacology (Berl). 2011 Feb;213(4):735-44. Epub 2010 Oct 13.	Psychopharmacology (Berl). 2011	PubMed	citation	PMID:20941594	pubmed	20941594	create date:2010/10/14 | first author:McCarthy MJ
Brain serotonin receptors and transporters: initiation vs. termination of escalated aggression.	/pubmed/20938650	Takahashi A, Quadros IM, de Almeida RM, Miczek KA.	Psychopharmacology (Berl). 2011 Feb;213(2-3):183-212. Epub 2010 Sep 3. Review.	Psychopharmacology (Berl). 2011	PubMed	citation	PMID:20938650	pubmed	20938650	create date:2010/10/13 | first author:Takahashi A
Light can ameliorate low mood in healthy people.	/pubmed/20938649	Terao T, Hoaki N.	Psychopharmacology (Berl). 2011 Feb;213(4):831. Epub 2010 Oct 12. No abstract available.	Psychopharmacology (Berl). 2011	PubMed	citation	PMID:20938649	pubmed	20938649	create date:2010/10/13 | first author:Terao T
Disruption of opioid-induced placebo responses by activation of cholecystokinin type-2 receptors.	/pubmed/20931328	Benedetti F, Amanzio M, Thoen W.	Psychopharmacology (Berl). 2011 Feb;213(4):791-7. Epub 2010 Oct 8.	Psychopharmacology (Berl). 2011	PubMed	citation	PMID:20931328	pubmed	20931328	create date:2010/10/12 | first author:Benedetti F
Varenicline blocks nicotine intake in rats with extended access to nicotine self-administration.	/pubmed/20924754	George O, Lloyd A, Carroll FI, Damaj MI, Koob GF.	Psychopharmacology (Berl). 2011 Feb;213(4):715-22. Epub 2010 Oct 6.	Psychopharmacology (Berl). 2011	PubMed	citation	PMID:20924754	pubmed	20924754	create date:2010/10/07 | first author:George O
Effects of trifluoromethylphenylpiperazine (TFMPP) on interhemispheric communication.	/pubmed/20924753	Lee H, Kydd RR, Lim VK, Kirk IJ, Russell BR.	Psychopharmacology (Berl). 2011 Feb;213(4):707-14. Epub 2010 Oct 6.	Psychopharmacology (Berl). 2011	PubMed	citation	PMID:20924753	pubmed	20924753	create date:2010/10/07 | first author:Lee H
Response requirement and increases in accuracy produced by stimulant drugs in a 5-choice serial reaction-time task in rats.	/pubmed/20924752	Koffarnus MN, Katz JL.	Psychopharmacology (Berl). 2011 Feb;213(4):723-33. Epub 2010 Oct 6.	Psychopharmacology (Berl). 2011	PubMed	citation	PMID:20924752	pubmed	20924752	create date:2010/10/07 | first author:Koffarnus MN
Acute effects of MDMA (3,4-methylenedioxymethamphetamine) on EEG oscillations: alone and in combination with ethanol or THC (delta-9-tetrahydrocannabinol).	/pubmed/20924751	Lansbergen MM, Dumont GJ, van Gerven JM, Buitelaar JK, Verkes RJ.	Psychopharmacology (Berl). 2011 Feb;213(4):745-56. Epub 2010 Oct 6.	Psychopharmacology (Berl). 2011	PubMed	citation	PMID:20924751	pubmed	20924751	create date:2010/10/07 | first author:Lansbergen MM
Profiling of hypothalamic and hippocampal gene expression in chronically stressed rats treated with St. John's wort extract (STW 3-VI) and fluoxetine.	/pubmed/20924750	Jungke P, Ostrow G, Li JL, Norton S, Nieber K, Kelber O, Butterweck V.	Psychopharmacology (Berl). 2011 Feb;213(4):757-72. Epub 2010 Oct 6.	Psychopharmacology (Berl). 2011	PubMed	citation	PMID:20924750	pubmed	20924750	create date:2010/10/07 | first author:Jungke P
Reduction of fear-potentiated startle by benzodiazepines in C57BL/6J mice.	/pubmed/20922362	Smith KS, Meloni EG, Myers KM, Van't Veer A, Carlezon WA Jr, Rudolph U.	Psychopharmacology (Berl). 2011 Feb;213(4):697-706. Epub 2010 Oct 5.	Psychopharmacology (Berl). 2011	PubMed	citation	PMID:20922362	pubmed	20922362	create date:2010/10/06 | first author:Smith KS
Maternal separation as a model of brain-gut axis dysfunction.	/pubmed/20886335	O'Mahony SM, Hyland NP, Dinan TG, Cryan JF.	Psychopharmacology (Berl). 2011 Mar;214(1):71-88. Epub 2010 Oct 1. Review.	Psychopharmacology (Berl). 2011	PubMed	citation	PMID:20886335	pubmed	20886335	create date:2010/10/05 | first author:O'Mahony SM
Dissociation of acute and chronic intermittent phencyclidine-induced performance deficits in the 5-choice serial reaction time task: influence of clozapine.	/pubmed/20878519	Thomson DM, McVie A, Morris BJ, Pratt JA.	Psychopharmacology (Berl). 2011 Feb;213(4):681-95. Epub 2010 Sep 29.	Psychopharmacology (Berl). 2011	PubMed	citation	PMID:20878519	pubmed	20878519	create date:2010/09/30 | first author:Thomson DM
Effects of neurosteroid actions at N-methyl-D-aspartate and GABA A receptors in the midbrain ventral tegmental area for anxiety-like and mating behavior of female rats.	/pubmed/20878318	Frye CA, Paris JJ.	Psychopharmacology (Berl). 2011 Jan;213(1):93-103. Epub 2010 Sep 28.	Psychopharmacology (Berl). 2011	PubMed	citation	PMID:20878318	pubmed	20878318	create date:2010/09/30 | first author:Frye CA
Effects of early life stress on cognitive and affective function: an integrated review of human literature.	/pubmed/20865251	Pechtel P, Pizzagalli DA.	Psychopharmacology (Berl). 2011 Mar;214(1):55-70. Epub 2010 Sep 24. Review.	Psychopharmacology (Berl). 2011	PubMed	citation	PMID:20865251	pubmed	20865251	create date:2010/09/25 | first author:Pechtel P
Effects of cocaine rewards on neural representations of cognitive demand in nonhuman primates.	/pubmed/20865250	Hampson RE, Porrino LJ, Opris I, Stanford T, Deadwyler SA.	Psychopharmacology (Berl). 2011 Jan;213(1):105-18. Epub 2010 Sep 24.	Psychopharmacology (Berl). 2011	PubMed	citation	PMID:20865250	pubmed	20865250	create date:2010/09/25 | first author:Hampson RE
Wake-promoting agent modafinil worsened attentional performance following REM sleep deprivation in a young-adult rat model of 5-choice serial reaction time task.	/pubmed/20865249	Liu YP, Tung CS, Lin YL, Chuang CH.	Psychopharmacology (Berl). 2011 Jan;213(1):155-66. Epub 2010 Sep 24.	Psychopharmacology (Berl). 2011	PubMed	citation	PMID:20865249	pubmed	20865249	create date:2010/09/25 | first author:Liu YP
Discordant behavioral effects of psychotomimetic drugs in mice with altered NMDA receptor function.	/pubmed/20865248	Benneyworth MA, Basu AC, Coyle JT.	Psychopharmacology (Berl). 2011 Jan;213(1):143-53. Epub 2010 Sep 24.	Psychopharmacology (Berl). 2011	PubMed	citation	PMID:20865248	pubmed	20865248	create date:2010/09/25 | first author:Benneyworth MA
Chronic smoking, but not acute nicotine administration, modulates neural correlates of working memory.	/pubmed/20862456	Sutherland MT, Ross TJ, Shakleya DM, Huestis MA, Stein EA.	Psychopharmacology (Berl). 2011 Jan;213(1):29-42. Epub 2010 Sep 23.	Psychopharmacology (Berl). 2011	PubMed	citation	PMID:20862456	pubmed	20862456	create date:2010/09/24 | first author:Sutherland MT
Intrathecal cocaine delivery enables long-access self-administration with binge-like behavior in mice.	/pubmed/20862455	Nakamura M, Gao S, Okamura H, Nakahara D.	Psychopharmacology (Berl). 2011 Jan;213(1):119-29. Epub 2010 Sep 23.	Psychopharmacology (Berl). 2011	PubMed	citation	PMID:20862455	pubmed	20862455	create date:2010/09/24 | first author:Nakamura M
An examination of NMDA receptor contribution to conditioned responding evoked by the conditional stimulus effects of nicotine.	/pubmed/20859617	Murray JE, Walker AW, Polewan RJ, Bevins RA.	Psychopharmacology (Berl). 2011 Jan;213(1):131-41. Epub 2010 Sep 22.	Psychopharmacology (Berl). 2011	PubMed	citation	PMID:20859617	pubmed	20859617	create date:2010/09/23 | first author:Murray JE
The effects of nociceptin/orphanin FQ receptor agonist Ro 64-6198 and diazepam on antinociception and remifentanil self-administration in rhesus monkeys.	/pubmed/20852848	Podlesnik CA, Ko MC, Winger G, Wichmann J, Prinssen EP, Woods JH.	Psychopharmacology (Berl). 2011 Jan;213(1):53-60. Epub 2010 Sep 18.	Psychopharmacology (Berl). 2011	PubMed	citation	PMID:20852848	pubmed	20852848	create date:2010/09/21 | first author:Podlesnik CA
Early methylphenidate exposure enhances cocaine self-administration but not cocaine-induced conditioned place preference in young adult rats.	/pubmed/20848087	Crawford CA, Baella SA, Farley CM, Herbert MS, Horn LR, Campbell RH, Zavala AR.	Psychopharmacology (Berl). 2011 Jan;213(1):43-52. Epub 2010 Sep 17.	Psychopharmacology (Berl). 2011	PubMed	citation	PMID:20848087	pubmed	20848087	create date:2010/09/18 | first author:Crawford CA
Effect of the adenosine A2A receptor antagonist MSX-3 on motivational disruptions of maternal behavior induced by dopamine antagonism in the early postpartum rat.	/pubmed/20848086	Pereira M, Farrar AM, Hockemeyer J, Müller CE, Salamone JD, Morrell JI.	Psychopharmacology (Berl). 2011 Jan;213(1):69-79. Epub 2010 Sep 17.	Psychopharmacology (Berl). 2011	PubMed	citation	PMID:20848086	pubmed	20848086	create date:2010/09/18 | first author:Pereira M
Effects of the novel endocannabinoid uptake inhibitor, LY2183240, on fear-potentiated startle and alcohol-seeking behaviors in mice selectively bred for high alcohol preference.	/pubmed/20838777	Powers MS, Barrenha GD, Mlinac NS, Barker EL, Chester JA.	Psychopharmacology (Berl). 2010 Dec;212(4):571-83. Epub 2010 Sep 14.	Psychopharmacology (Berl). 2010	PubMed	citation	PMID:20838777	pubmed	20838777	create date:2010/09/15 | first author:Powers MS
Effect of childhood physical abuse on cortisol stress response.	/pubmed/20838776	Carpenter LL, Shattuck TT, Tyrka AR, Geracioti TD, Price LH.	Psychopharmacology (Berl). 2011 Mar;214(1):367-75. Epub 2010 Sep 14.	Psychopharmacology (Berl). 2011	PubMed	citation	PMID:20838776	pubmed	20838776	create date:2010/09/15 | first author:Carpenter LL
Minocycline attenuates subjective rewarding effects of dextroamphetamine in humans.	/pubmed/20838775	Sofuoglu M, Mooney M, Kosten T, Waters A, Hashimoto K.	Psychopharmacology (Berl). 2011 Jan;213(1):61-8. Epub 2010 Sep 14.	Psychopharmacology (Berl). 2011	PubMed	citation	PMID:20838775	pubmed	20838775	create date:2010/09/15 | first author:Sofuoglu M
Clozapine and other competitive antagonists reactivate risperidone-inactivated h5-HT7 receptors: radioligand binding and functional evidence for GPCR homodimer protomer interactions.	/pubmed/20827463	Teitler M, Toohey N, Knight JA, Klein MT, Smith C.	Psychopharmacology (Berl). 2010 Dec;212(4):687-97. Epub 2010 Sep 9.	Psychopharmacology (Berl). 2010	PubMed	citation	PMID:20827463	pubmed	20827463	create date:2010/09/10 | first author:Teitler M
Intrahippocampal LSD accelerates learning and desensitizes the 5-HT(2A) receptor in the rabbit, Romano et al.	/pubmed/20827462	Romano AG, Quinn JL, Li L, Dave KD, Schindler EA, Aloyo VJ, Harvey JA.	Psychopharmacology (Berl). 2010 Oct;212(3):441-8. Epub 2010 Sep 9.	Psychopharmacology (Berl). 2010	PubMed	citation	PMID:20827462	pubmed	20827462	create date:2010/09/10 | first author:Romano AG
Inactivation of the bed nucleus of the stria terminalis in an animal model of relapse: effects on conditioned cue-induced reinstatement and its enhancement by yohimbine.	/pubmed/20827461	Buffalari DM, See RE.	Psychopharmacology (Berl). 2011 Jan;213(1):19-27. Epub 2010 Sep 9.	Psychopharmacology (Berl). 2011	PubMed	citation	PMID:20827461	pubmed	20827461	create date:2010/09/10 | first author:Buffalari DM
Efficacy and tolerability of high-dose dronabinol maintenance in HIV-positive marijuana smokers: a controlled laboratory study.	/pubmed/20824270	Bedi G, Foltin RW, Gunderson EW, Rabkin J, Hart CL, Comer SD, Vosburg SK, Haney M.	Psychopharmacology (Berl). 2010 Dec;212(4):675-86. Epub 2010 Sep 8.	Psychopharmacology (Berl). 2010	PubMed	citation	PMID:20824270	pubmed	20824270	create date:2010/09/09 | first author:Bedi G
Angiotensin II type 1 receptor blockers improve insulin sensitivity in patients with schizophrenia being treated with olanzapine.	/pubmed/20820759	Yamashita H, Yoda H, Kuroki N, Kuwabara M, Odagaki Y, Kazawa T, Toyoshima R, Maruki T.	Psychopharmacology (Berl). 2011 Jan;213(1):1-9. Epub 2010 Sep 4.	Psychopharmacology (Berl). 2011	PubMed	citation	PMID:20820759	pubmed	20820759	create date:2010/09/08 | first author:Yamashita H
Blockade of nucleus accumbens 5-HT2A and 5-HT2C receptors prevents the expression of cocaine-induced behavioral and neurochemical sensitization in rats.	/pubmed/20814782	Zayara AE, McIver G, Valdivia PN, Lominac KD, McCreary AC, Szumlinski KK.	Psychopharmacology (Berl). 2011 Feb;213(2-3):321-35. Epub 2010 Sep 3.	Psychopharmacology (Berl). 2011	PubMed	citation	PMID:20814782	pubmed	20814782	create date:2010/09/04 | first author:Zayara AE
Effects of acute pramipexole on preference for gambling-like schedules of reinforcement in rats.	/pubmed/20814781	Johnson PS, Madden GJ, Brewer AT, Pinkston JW, Fowler SC.	Psychopharmacology (Berl). 2011 Jan;213(1):11-8. Epub 2010 Sep 4.	Psychopharmacology (Berl). 2011	PubMed	citation	PMID:20814781	pubmed	20814781	create date:2010/09/04 | first author:Johnson PS
Serotonin1A receptor deletion does not interact with maternal separation-induced increases in startle reactivity and prepulse inhibition deficits.	/pubmed/20811879	Groenink L, Bijlsma EY, van Bogaert MJ, Oosting RS, Olivier B.	Psychopharmacology (Berl). 2011 Mar;214(1):353-65. Epub 2010 Sep 2.	Psychopharmacology (Berl). 2011	PubMed	citation	PMID:20811879	pubmed	20811879	create date:2010/09/03 | first author:Groenink L
PPI deficit induced by amphetamine is attenuated by the histamine H1 antagonist pyrilamine, but is exacerbated by the serotonin 5-HT2 antagonist ketanserin.	/pubmed/20811878	Larrauri JA, Levin ED.	Psychopharmacology (Berl). 2010 Dec;212(4):551-8. Epub 2010 Sep 2.	Psychopharmacology (Berl). 2010	PubMed	citation	PMID:20811878	pubmed	20811878	create date:2010/09/03 | first author:Larrauri JA
A single dose of mirtazapine modulates neural responses to emotional faces in healthy people.	/pubmed/20809213	Rawlings NB, Norbury R, Cowen PJ, Harmer CJ.	Psychopharmacology (Berl). 2010 Dec;212(4):625-34. Epub 2010 Sep 1.	Psychopharmacology (Berl). 2010	PubMed	citation	PMID:20809213	pubmed	20809213	create date:2010/09/03 | first author:Rawlings NB
The developmental impact of prenatal stress, prenatal dexamethasone and postnatal social stress on physiology, behaviour and neuroanatomy of primate offspring: studies in rhesus macaque and common marmoset.	/pubmed/20809212	Pryce CR, Aubert Y, Maier C, Pearce PC, Fuchs E.	Psychopharmacology (Berl). 2011 Mar;214(1):33-53. Epub 2010 Sep 1. Review.	Psychopharmacology (Berl). 2011	PubMed	citation	PMID:20809212	pubmed	20809212	create date:2010/09/03 | first author:Pryce CR
Short- and long-term anxiogenic effects induced by a single injection of subconvulsant doses of pilocarpine in rats: investigation of the putative role of hippocampal pathways.	/pubmed/20803001	Duarte FS, Gavioli EC, Duzzioni M, Hoeller AA, Canteras NS, De Lima TC.	Psychopharmacology (Berl). 2010 Dec;212(4):653-61. Epub 2010 Aug 28.	Psychopharmacology (Berl). 2010	PubMed	citation	PMID:20803001	pubmed	20803001	create date:2010/08/31 | first author:Duarte FS
Differential effects of post-weaning juvenile stress on the behaviour of C57BL/6 mice in adolescence and adulthood.	/pubmed/20803000	Peleg-Raibstein D, Feldon J.	Psychopharmacology (Berl). 2011 Mar;214(1):339-51. Epub 2010 Aug 28.	Psychopharmacology (Berl). 2011	PubMed	citation	PMID:20803000	pubmed	20803000	create date:2010/08/31 | first author:Peleg-Raibstein D
Information processing deficits and nitric oxide signalling in the phencyclidine model of schizophrenia.	/pubmed/20802999	Pålsson E, Lowry J, Klamer D.	Psychopharmacology (Berl). 2010 Dec;212(4):643-51. Epub 2010 Aug 28.	Psychopharmacology (Berl). 2010	PubMed	citation	PMID:20802999	pubmed	20802999	create date:2010/08/31 | first author:Pålsson E
Biological aspect of hyperthymic temperament: light, sleep, and serotonin.	/pubmed/20802998	Hoaki N, Terao T, Wang Y, Goto S, Tsuchiyama K, Iwata N.	Psychopharmacology (Berl). 2011 Feb;213(2-3):633-8. Epub 2010 Aug 28.	Psychopharmacology (Berl). 2011	PubMed	citation	PMID:20802998	pubmed	20802998	create date:2010/08/31 | first author:Hoaki N
More on ADORA.	/pubmed/20802997	Yang A, Childs E, Palmer AA, de Wit H.	Psychopharmacology (Berl). 2010 Dec;212(4):699-700. Epub 2010 Aug 28. No abstract available.	Psychopharmacology (Berl). 2010	PubMed	citation	PMID:20802997	pubmed	20802997	create date:2010/08/31 | first author:Yang A
Serotonin 5-HT4 receptors in the nucleus accumbens are specifically involved in the appetite suppressant and not locomotor stimulant effects of MDMA ('ecstasy').	/pubmed/20740276	Francis HM, Kraushaar NJ, Hunt LR, Cornish JL.	Psychopharmacology (Berl). 2011 Feb;213(2-3):355-63. Epub 2010 Aug 26.	Psychopharmacology (Berl). 2011	PubMed	citation	PMID:20740276	pubmed	20740276	create date:2010/08/27 | first author:Francis HM
Title	URL	Description	Details	ShortDetails	Resource	Type	Identifiers	Db	EntrezUID	Properties
Erythropoietin reverses the attentional set-shifting impairment in a rodent schizophrenia disease-like model.	/pubmed/20734030	Goetghebeur PJ, Lerdrup L, Sylvest A, Dias R.	Psychopharmacology (Berl). 2010 Dec;212(4):635-42. Epub 2010 Aug 24.	Psychopharmacology (Berl). 2010	PubMed	citation	PMID:20734030	pubmed	20734030	create date:2010/08/25 | first author:Goetghebeur PJ
A role for delta opioid receptors in the central nucleus of the amygdala in anxiety-like behaviors.	/pubmed/20730419	Randall-Thompson JF, Pescatore KA, Unterwald EM.	Psychopharmacology (Berl). 2010 Dec;212(4):585-95. Epub 2010 Aug 21.	Psychopharmacology (Berl). 2010	PubMed	citation	PMID:20730419	pubmed	20730419	create date:2010/08/24 | first author:Randall-Thompson JF
Residual social, memory and oxytocin-related changes in rats following repeated exposure to γ-hydroxybutyrate (GHB), 3,4-methylenedioxymethamphetamine (MDMA) or their combination.	/pubmed/20730418	van Nieuwenhuijzen PS, Long LE, Hunt GE, Arnold JC, McGregor IS.	Psychopharmacology (Berl). 2010 Dec;212(4):663-74. Epub 2010 Aug 21.	Psychopharmacology (Berl). 2010	PubMed	citation	PMID:20730418	pubmed	20730418	create date:2010/08/24 | first author:van Nieuwenhuijzen PS
Does agomelatine block 5-HT2C receptors in humans?	/pubmed/20730417	Sharpley AL, Rawlings NB, Brain S, McTavish SF, Cowen PJ.	Psychopharmacology (Berl). 2011 Feb;213(2-3):653-5. Epub 2010 Aug 21. No abstract available.	Psychopharmacology (Berl). 2011	PubMed	citation	PMID:20730417	pubmed	20730417	create date:2010/08/24 | first author:Sharpley AL
Chronic cannabis users show altered neurophysiological functioning on Stroop task conflict resolution.	/pubmed/20721538	Battisti RA, Roodenrys S, Johnstone SJ, Pesa N, Hermens DF, Solowij N.	Psychopharmacology (Berl). 2010 Dec;212(4):613-24. Epub 2010 Aug 19.	Psychopharmacology (Berl). 2010	PubMed	citation	PMID:20721538	pubmed	20721538	create date:2010/08/20 | first author:Battisti RA
Memantine shows promise in reducing gambling severity and cognitive inflexibility in pathological gambling: a pilot study.	/pubmed/20721537	Grant JE, Chamberlain SR, Odlaug BL, Potenza MN, Kim SW.	Psychopharmacology (Berl). 2010 Dec;212(4):603-12. Epub 2010 Aug 19.	Psychopharmacology (Berl). 2010	PubMed	citation	PMID:20721537	pubmed	20721537	create date:2010/08/20 | first author:Grant JE
Prenatal alcohol exposure and cortisol activity in 19-month-old toddlers: an investigation of the moderating effects of sex and testosterone.	/pubmed/20717651	Ouellet-Morin I, Dionne G, Lupien SJ, Muckle G, Côté S, Pérusse D, Tremblay RE, Boivin M.	Psychopharmacology (Berl). 2011 Mar;214(1):297-307. Epub 2010 Aug 18.	Psychopharmacology (Berl). 2011	PubMed	citation	PMID:20717651	pubmed	20717651	create date:2010/08/19 | first author:Ouellet-Morin I
Phospholipase C, Ca2+, and calmodulin signaling are required for 5-HT2A receptor-mediated transamidation of Rac1 by transglutaminase.	/pubmed/20717650	Dai Y, Dudek NL, Li Q, Muma NA.	Psychopharmacology (Berl). 2011 Feb;213(2-3):403-12. Epub 2010 Aug 18.	Psychopharmacology (Berl). 2011	PubMed	citation	PMID:20717650	pubmed	20717650	create date:2010/08/19 | first author:Dai Y
Effects of acute modafinil on cognition in trichotillomania.	/pubmed/20714709	Chamberlain SR, Grant JE, Costa A, Müller U, Sahakian BJ.	Psychopharmacology (Berl). 2010 Dec;212(4):597-601. Epub 2010 Aug 17.	Psychopharmacology (Berl). 2010	PubMed	citation	PMID:20714709	pubmed	20714709	create date:2010/08/18 | first author:Chamberlain SR
Juvenile stress attenuates the dorsal hippocampal postsynaptic 5-HT1A receptor function in adult rats.	/pubmed/20714708	Matsuzaki H, Izumi T, Horinouchi T, Boku S, Inoue T, Yamaguchi T, Yoshida T, Matsumoto M, Togashi H, Miwa S, Koyama T, Yoshioka M.	Psychopharmacology (Berl). 2011 Mar;214(1):329-37. Epub 2010 Aug 17.	Psychopharmacology (Berl). 2011	PubMed	citation	PMID:20714708	pubmed	20714708	create date:2010/08/18 | first author:Matsuzaki H
Putative biological mechanisms for the association between early life adversity and the subsequent development of PTSD.	/pubmed/20706708	Yehuda R, Flory JD, Pratchett LC, Buxbaum J, Ising M, Holsboer F.	Psychopharmacology (Berl). 2010 Oct;212(3):405-17. Epub 2010 Aug 13.	Psychopharmacology (Berl). 2010	PubMed	citation	PMID:20706708	pubmed	20706708	create date:2010/08/14 | first author:Yehuda R
The impact of childhood abuse and recent stress on serum brain-derived neurotrophic factor and the moderating role of BDNF Val66Met.	/pubmed/20703451	Elzinga BM, Molendijk ML, Oude Voshaar RC, Bus BA, Prickaerts J, Spinhoven P, Penninx BJ.	Psychopharmacology (Berl). 2011 Mar;214(1):319-28. Epub 2010 Aug 12.	Psychopharmacology (Berl). 2011	PubMed	citation	PMID:20703451	pubmed	20703451	create date:2010/08/13 | first author:Elzinga BM
Relapse to smoking during unaided cessation: clinical, cognitive and motivational predictors.	/pubmed/20703450	Powell J, Dawkins L, West R, Powell J, Pickering A.	Psychopharmacology (Berl). 2010 Dec;212(4):537-49. Epub 2010 Aug 12. Erratum in: Psychopharmacology (Berl). 2011 Jun;215(3):607.	Psychopharmacology (Berl). 2010	PubMed	citation	PMID:20703450	pubmed	20703450	create date:2010/08/13 | first author:Powell J
On the mechanism of the antidepressant-like action of group II mGlu receptor antagonist, MGS0039.	/pubmed/20703449	Pałucha-Poniewiera A, Wierońska JM, Brański P, Stachowicz K, Chaki S, Pilc A.	Psychopharmacology (Berl). 2010 Dec;212(4):523-35. Epub 2010 Aug 12.	Psychopharmacology (Berl). 2010	PubMed	citation	PMID:20703449	pubmed	20703449	create date:2010/08/13 | first author:Pałucha-Poniewiera A
Effects of prazosin, clonidine, and propranolol on the elevations in brain reward thresholds and somatic signs associated with nicotine withdrawal in rats.	/pubmed/20697697	Bruijnzeel AW, Bishnoi M, van Tuijl IA, Keijzers KF, Yavarovich KR, Pasek TM, Ford J, Alexander JC, Yamada H.	Psychopharmacology (Berl). 2010 Dec;212(4):485-99. Epub 2010 Aug 10.	Psychopharmacology (Berl). 2010	PubMed	citation	PMID:20697697	pubmed	20697697	create date:2010/08/11 | first author:Bruijnzeel AW
GABA(A) positive modulator and NMDA antagonist-like discriminative stimulus effects of isoflurane vapor in mice.	/pubmed/20697696	Shelton KL, Nicholson KL.	Psychopharmacology (Berl). 2010 Dec;212(4):559-69. Epub 2010 Aug 10.	Psychopharmacology (Berl). 2010	PubMed	citation	PMID:20697696	pubmed	20697696	create date:2010/08/11 | first author:Shelton KL
Clinical and neurocognitive changes with modafinil in obsessive-compulsive disorder: a case report.	/pubmed/20689942	Dittrich WH, Johansen T, Padhi AK, Smith IE, Chamberlain SR, Fineberg NA.	Psychopharmacology (Berl). 2010 Oct;212(3):449-51. Epub 2010 Aug 6. No abstract available.	Psychopharmacology (Berl). 2010	PubMed	citation	PMID:20689942	pubmed	20689942	create date:2010/08/07 | first author:Dittrich WH
Differential effects of allopregnanolone on the escalation of cocaine self-administration and sucrose intake in female rats.	/pubmed/20689941	Anker JJ, Zlebnik NE, Carroll ME.	Psychopharmacology (Berl). 2010 Oct;212(3):419-29. Epub 2010 Aug 6.	Psychopharmacology (Berl). 2010	PubMed	citation	PMID:20689941	pubmed	20689941	create date:2010/08/07 | first author:Anker JJ
GABA(A) ρ receptor mechanisms in the rat amygdala and its role in the modulation of fear and anxiety.	/pubmed/20689940	Flores-Gracia C, Nuche-Bricaire A, Crespo-Ramírez M, Miledi R, Fuxe K, Pérez de la Mora M.	Psychopharmacology (Berl). 2010 Dec;212(4):475-84. Epub 2010 Aug 6.	Psychopharmacology (Berl). 2010	PubMed	citation	PMID:20689940	pubmed	20689940	create date:2010/08/07 | first author:Flores-Gracia C
Trait-like impulsivity does not predict escalation of heroin self-administration in the rat.	/pubmed/20689939	McNamara R, Dalley JW, Robbins TW, Everitt BJ, Belin D.	Psychopharmacology (Berl). 2010 Dec;212(4):453-64. Epub 2010 Aug 6.	Psychopharmacology (Berl). 2010	PubMed	citation	PMID:20689939	pubmed	20689939	create date:2010/08/07 | first author:McNamara R
Depression-like behavior and mechanical allodynia are reduced by bis selenide treatment in mice with chronic constriction injury: a comparison with fluoxetine, amitriptyline, and bupropion.	/pubmed/20689938	Jesse CR, Wilhelm EA, Nogueira CW.	Psychopharmacology (Berl). 2010 Dec;212(4):513-22. Epub 2010 Aug 6.	Psychopharmacology (Berl). 2010	PubMed	citation	PMID:20689938	pubmed	20689938	create date:2010/08/07 | first author:Jesse CR
Reinforcer-dependent enhancement of operant responding in opioid-withdrawn rats.	/pubmed/20686752	Cooper ZD, Shi YG, Woods JH.	Psychopharmacology (Berl). 2010 Oct;212(3):369-78. Epub 2010 Aug 5.	Psychopharmacology (Berl). 2010	PubMed	citation	PMID:20686752	pubmed	20686752	create date:2010/08/06 | first author:Cooper ZD
Tolerance to the impairing effects of alcohol on the inhibition and activation of behavior.	/pubmed/20686751	Ostling EW, Fillmore MT.	Psychopharmacology (Berl). 2010 Dec;212(4):465-73. Epub 2010 Aug 5.	Psychopharmacology (Berl). 2010	PubMed	citation	PMID:20686751	pubmed	20686751	create date:2010/08/06 | first author:Ostling EW
Lack of a rewarding effect and a locomotor-enhancing effect of the selective μ-opioid receptor agonist amidino-TAPA.	/pubmed/20683583	Mizoguchi H, Watanabe C, Osada S, Yoshioka M, Aoki Y, Natsui S, Yonezawa A, Kanno S, Ishikawa M, Sakurada T, Sakurada S.	Psychopharmacology (Berl). 2010 Oct;212(2):215-25. Epub 2010 Aug 4.	Psychopharmacology (Berl). 2010	PubMed	citation	PMID:20683583	pubmed	20683583	create date:2010/08/05 | first author:Mizoguchi H
Ontogeny of the stimulant and sedative effects of ethanol in male and female Swiss mice: gradual changes from weaning to adulthood.	/pubmed/20683582	Quoilin C, Didone V, Tirelli E, Quertemont E.	Psychopharmacology (Berl). 2010 Dec;212(4):501-12. Epub 2010 Aug 4.	Psychopharmacology (Berl). 2010	PubMed	citation	PMID:20683582	pubmed	20683582	create date:2010/08/05 | first author:Quoilin C
The effects of acute treatment with escitalopram on the different stages of contextual fear conditioning are reversed by atomoxetine.	/pubmed/20676614	Montezinho LP, Miller S, Plath N, Jensen NH, Karlsson JJ, Witten L, Mørk A.	Psychopharmacology (Berl). 2010 Oct;212(2):131-43. Epub 2010 Jul 30.	Psychopharmacology (Berl). 2010	PubMed	citation	PMID:20676614	pubmed	20676614	create date:2010/08/03 | first author:Montezinho LP
Validation and pharmacological characterisation of MK-801-induced locomotor hyperactivity in BALB/C mice as an assay for detection of novel antipsychotics.	/pubmed/20676613	Bradford AM, Savage KM, Jones DN, Kalinichev M.	Psychopharmacology (Berl). 2010 Oct;212(2):155-70. Epub 2010 Jul 31.	Psychopharmacology (Berl). 2010	PubMed	citation	PMID:20676613	pubmed	20676613	create date:2010/08/03 | first author:Bradford AM
A within-subject cognitive battery in the rat: differential effects of NMDA receptor antagonists.	/pubmed/20676612	Dix S, Gilmour G, Potts S, Smith JW, Tricklebank M.	Psychopharmacology (Berl). 2010 Oct;212(2):227-42. Epub 2010 Jul 31.	Psychopharmacology (Berl). 2010	PubMed	citation	PMID:20676612	pubmed	20676612	create date:2010/08/03 | first author:Dix S
Effect of tandospirone, a serotonin-1A receptor partial agonist, on information processing and locomotion in dizocilpine-treated rats.	/pubmed/20676611	Bubenikova-Valesova V, Svoboda J, Horacek J, Sumiyoshi T.	Psychopharmacology (Berl). 2010 Oct;212(2):267-76. Epub 2010 Jul 31.	Psychopharmacology (Berl). 2010	PubMed	citation	PMID:20676611	pubmed	20676611	create date:2010/08/03 | first author:Bubenikova-Valesova V
Nicotinic acetylcholine receptors are required for the conditioned reinforcing properties of sucrose-associated cues.	/pubmed/20676610	Löf E, Olausson P, Stomberg R, Taylor JR, Söderpalm B.	Psychopharmacology (Berl). 2010 Oct;212(3):321-8. Epub 2010 Jul 31.	Psychopharmacology (Berl). 2010	PubMed	citation	PMID:20676610	pubmed	20676610	create date:2010/08/03 | first author:Löf E
Effects of American ginseng (Panax quinquefolius) on neurocognitive function: an acute, randomised, double-blind, placebo-controlled, crossover study.	/pubmed/20676609	Scholey A, Ossoukhova A, Owen L, Ibarra A, Pipingas A, He K, Roller M, Stough C.	Psychopharmacology (Berl). 2010 Oct;212(3):345-56. Epub 2010 Jul 31.	Psychopharmacology (Berl). 2010	PubMed	citation	PMID:20676609	pubmed	20676609	create date:2010/08/03 | first author:Scholey A
Effects of β-adrenoceptor antagonists on alcohol drinking by alcohol-dependent rats.	/pubmed/20676608	Gilpin NW, Koob GF.	Psychopharmacology (Berl). 2010 Oct;212(3):431-9. Epub 2010 Jul 31.	Psychopharmacology (Berl). 2010	PubMed	citation	PMID:20676608	pubmed	20676608	create date:2010/08/03 | first author:Gilpin NW
Patterns of responding differentiate intravenous nicotine self-administration from responding for a visual stimulus in C57BL/6J mice.	/pubmed/20668842	Contet C, Whisler KN, Jarrell H, Kenny PJ, Markou A.	Psychopharmacology (Berl). 2010 Oct;212(3):283-99. Epub 2010 Jul 29.	Psychopharmacology (Berl). 2010	PubMed	citation	PMID:20668842	pubmed	20668842	create date:2010/07/30 | first author:Contet C
Attentional bias toward cigarette cues in active smokers.	/pubmed/20668841	Chanon VW, Sours CR, Boettiger CA.	Psychopharmacology (Berl). 2010 Oct;212(3):309-20. Epub 2010 Jul 29.	Psychopharmacology (Berl). 2010	PubMed	citation	PMID:20668841	pubmed	20668841	create date:2010/07/30 | first author:Chanon VW
Dose finding of melatonin for chronic idiopathic childhood sleep onset insomnia: an RCT.	/pubmed/20668840	van Geijlswijk IM, van der Heijden KB, Egberts AC, Korzilius HP, Smits MG.	Psychopharmacology (Berl). 2010 Oct;212(3):379-91. Epub 2010 Jul 29.	Psychopharmacology (Berl). 2010	PubMed	citation	PMID:20668840	pubmed	20668840	create date:2010/07/30 | first author:van Geijlswijk IM
Intravenous oxycodone, hydrocodone, and morphine in recreational opioid users: abuse potential and relative potencies.	/pubmed/20665209	Stoops WW, Hatton KW, Lofwall MR, Nuzzo PA, Walsh SL.	Psychopharmacology (Berl). 2010 Oct;212(2):193-203. Epub 2010 Jul 28.	Psychopharmacology (Berl). 2010	PubMed	citation	PMID:20665209	pubmed	20665209	create date:2010/07/29 | first author:Stoops WW
Second-generation antipsychotics in dementia: beyond safety concerns. A clinical, systematic review of efficacy data from randomised controlled trials.	/pubmed/20661553	Gentile S.	Psychopharmacology (Berl). 2010 Oct;212(2):119-29. Epub 2010 Jul 27. Review.	Psychopharmacology (Berl). 2010	PubMed	citation	PMID:20661553	pubmed	20661553	create date:2010/07/28 | first author:Gentile S
Nicotine dependence and serum BDNF levels in male patients with schizophrenia.	/pubmed/20661552	Zhang XY, Xiu MH, Chen da C, Yang FD, Wu GY, Lu L, Kosten TA, Kosten TR.	Psychopharmacology (Berl). 2010 Oct;212(3):301-7. Epub 2010 Jul 27.	Psychopharmacology (Berl). 2010	PubMed	citation	PMID:20661552	pubmed	20661552	create date:2010/07/28 | first author:Zhang XY
Fetal alcohol-induced hyperactivity is reversed by treatment with the PPARα agonist fenofibrate in a rat model.	/pubmed/20661551	Marche K, Danel T, Bordet R.	Psychopharmacology (Berl). 2011 Mar;214(1):285-96. Epub 2010 Jul 27.	Psychopharmacology (Berl). 2011	PubMed	citation	PMID:20661551	pubmed	20661551	create date:2010/07/28 | first author:Marche K
Impaired visuospatial associative memory and attention in obsessive compulsive disorder but no evidence for differential dopaminergic modulation.	/pubmed/20661550	Morein-Zamir S, Craig KJ, Ersche KD, Abbott S, Muller U, Fineberg NA, Bullmore ET, Sahakian BJ, Robbins TW.	Psychopharmacology (Berl). 2010 Oct;212(3):357-67. Epub 2010 Jul 27.	Psychopharmacology (Berl). 2010	PubMed	citation	PMID:20661550	pubmed	20661550	create date:2010/07/28 | first author:Morein-Zamir S
Hypothalamic-pituitary-adrenal axis activity and upper respiratory tract infection in young children transitioning to primary school.	/pubmed/20661549	Turner-Cobb JM, Rixon L, Jessop DS.	Psychopharmacology (Berl). 2011 Mar;214(1):309-17. Epub 2010 Jul 27.	Psychopharmacology (Berl). 2011	PubMed	citation	PMID:20661549	pubmed	20661549	create date:2010/07/28 | first author:Turner-Cobb JM
The role of serotonin-2 (5-HT2) and dopamine receptors in the behavioral actions of the 5-HT2A/2C agonist, DOI, and putative 5-HT2C inverse agonist, SR46349B.	/pubmed/20652541	Scarlota LC, Harvey JA, Aloyo VJ.	Psychopharmacology (Berl). 2011 Feb;213(2-3):393-401. Epub 2010 Jul 21.	Psychopharmacology (Berl). 2011	PubMed	citation	PMID:20652541	pubmed	20652541	create date:2010/07/24 | first author:Scarlota LC
Effects of T-type calcium channel blockers on cocaine-induced hyperlocomotion and thalamocortical GABAergic abnormalities in mice.	/pubmed/20652540	Bisagno V, Raineri M, Peskin V, Wikinski SI, Uchitel OD, Llinás RR, Urbano FJ.	Psychopharmacology (Berl). 2010 Oct;212(2):205-14. Epub 2010 Jul 21.	Psychopharmacology (Berl). 2010	PubMed	citation	PMID:20652540	pubmed	20652540	create date:2010/07/24 | first author:Bisagno V
Divergent acute and chronic modulation of glutamatergic postsynaptic density genes expression by the antipsychotics haloperidol and sertindole.	/pubmed/20652539	Iasevoli F, Tomasetti C, Marmo F, Bravi D, Arnt J, de Bartolomeis A.	Psychopharmacology (Berl). 2010 Oct;212(3):329-44. Epub 2010 Jul 23.	Psychopharmacology (Berl). 2010	PubMed	citation	PMID:20652539	pubmed	20652539	create date:2010/07/24 | first author:Iasevoli F
Dopamine-mediated MK-801-induced elevation in food-based extinction responding in rats and associated changes in region-specific phosphorylated ERK.	/pubmed/20652538	Holahan MR, Clarke MJ, Hines DD.	Psychopharmacology (Berl). 2010 Oct;212(3):393-403. Epub 2010 Jul 23.	Psychopharmacology (Berl). 2010	PubMed	citation	PMID:20652538	pubmed	20652538	create date:2010/07/24 | first author:Holahan MR
Acute concomitant effects of MDMA binge dosing on extracellular 5-HT, locomotion and body temperature and the long-term effect on novel object discrimination in rats.	/pubmed/20645080	Rodsiri R, Spicer C, Green AR, Marsden CA, Fone KC.	Psychopharmacology (Berl). 2011 Feb;213(2-3):365-76. Epub 2010 Jul 20.	Psychopharmacology (Berl). 2011	PubMed	citation	PMID:20645080	pubmed	20645080	create date:2010/07/21 | first author:Rodsiri R
Orexins in the paraventricular nucleus of the thalamus mediate anxiety-like responses in rats.	/pubmed/20645079	Li Y, Li S, Wei C, Wang H, Sui N, Kirouac GJ.	Psychopharmacology (Berl). 2010 Oct;212(2):251-65. Epub 2010 Jul 20.	Psychopharmacology (Berl). 2010	PubMed	citation	PMID:20645079	pubmed	20645079	create date:2010/07/21 | first author:Li Y
Methylphenidate significantly improves declarative memory functioning of adults with ADHD.	/pubmed/20645078	Verster JC, Bekker EM, Kooij JJ, Buitelaar JK, Verbaten MN, Volkerts ER, Olivier B.	Psychopharmacology (Berl). 2010 Oct;212(2):277-81. Epub 2010 Jul 20.	Psychopharmacology (Berl). 2010	PubMed	citation	PMID:20645078	pubmed	20645078	create date:2010/07/21 | first author:Verster JC
Inhibition of phosphodiesterase-4 reverses memory deficits produced by Aβ25-35 or Aβ1-40 peptide in rats.	/pubmed/20640406	Cheng YF, Wang C, Lin HB, Li YF, Huang Y, Xu JP, Zhang HT.	Psychopharmacology (Berl). 2010 Oct;212(2):181-91. Epub 2010 Jul 17.	Psychopharmacology (Berl). 2010	PubMed	citation	PMID:20640406	pubmed	20640406	create date:2010/07/20 | first author:Cheng YF
Neuropsychological deficits in adolescent methamphetamine abusers.	/pubmed/20640405	King G, Alicata D, Cloak C, Chang L.	Psychopharmacology (Berl). 2010 Oct;212(2):243-9. Epub 2010 Jul 17.	Psychopharmacology (Berl). 2010	PubMed	citation	PMID:20640405	pubmed	20640405	create date:2010/07/20 | first author:King G
Title	URL	Description	Details	ShortDetails	Resource	Type	Identifiers	Db	EntrezUID	Properties
Alcohol impairment of saccadic and smooth pursuit eye movements: impact of risk factors for alcohol dependence.	/pubmed/20635179	Roche DJ, King AC.	Psychopharmacology (Berl). 2010 Sep;212(1):33-44. Epub 2010 Jul 16.	Psychopharmacology (Berl). 2010	PubMed	citation	PMID:20635179	pubmed	20635179	create date:2010/07/17 | first author:Roche DJ
Ventral and dorsal striatal dopamine efflux and behavior in rats with simple vs. co-morbid histories of cocaine sensitization and neonatal ventral hippocampal lesions.	/pubmed/20631994	Chambers RA, Sentir AM, Engleman EA.	Psychopharmacology (Berl). 2010 Sep;212(1):73-83. Epub 2010 Jul 15.	Psychopharmacology (Berl). 2010	PubMed	citation	PMID:20631994	pubmed	20631994	create date:2010/07/16 | first author:Chambers RA
Intact learning and memory in rats following treatment with the dual orexin receptor antagonist almorexant.	/pubmed/20631993	Dietrich H, Jenck F.	Psychopharmacology (Berl). 2010 Oct;212(2):145-54. Epub 2010 Jul 15.	Psychopharmacology (Berl). 2010	PubMed	citation	PMID:20631993	pubmed	20631993	create date:2010/07/16 | first author:Dietrich H
5-HT modulation by acute tryptophan depletion of human instrumental contingency judgements.	/pubmed/20631992	Chase HW, Crockett MJ, Msetfi RM, Murphy RA, Clark L, Sahakian BJ, Robbins TW.	Psychopharmacology (Berl). 2011 Feb;213(2-3):615-23. Epub 2010 Jul 15.	Psychopharmacology (Berl). 2011	PubMed	citation	PMID:20631992	pubmed	20631992	create date:2010/07/16 | first author:Chase HW
Suppression of alcohol self-administration and reinstatement of alcohol seeking by melanin-concentrating hormone receptor 1 (MCH1-R) antagonism in Wistar rats.	/pubmed/20628734	Cippitelli A, Karlsson C, Shaw JL, Thorsell A, Gehlert DR, Heilig M.	Psychopharmacology (Berl). 2010 Sep;211(4):367-75. Epub 2010 Jul 14.	Psychopharmacology (Berl). 2010	PubMed	citation	PMID:20628734	pubmed	20628734	create date:2010/07/16 | first author:Cippitelli A
Imaging brain regional and cortical laminar effects of selective D3 agonists and antagonists.	/pubmed/20628733	Choi JK, Mandeville JB, Chen YI, Grundt P, Sarkar SK, Newman AH, Jenkins BG.	Psychopharmacology (Berl). 2010 Sep;212(1):59-72. Epub 2010 Jul 14.	Psychopharmacology (Berl). 2010	PubMed	citation	PMID:20628733	pubmed	20628733	create date:2010/07/16 | first author:Choi JK
Transfer of the discriminative stimulus effects of Δ9-THC and nicotine from one operant response to another in rats.	/pubmed/20628732	Troisi JR 2nd, LeMay BJ, Järbe TU.	Psychopharmacology (Berl). 2010 Oct;212(2):171-9. Epub 2010 Jul 14.	Psychopharmacology (Berl). 2010	PubMed	citation	PMID:20628732	pubmed	20628732	create date:2010/07/16 | first author:Troisi JR 2nd
Differential involvement of hippocampal serotonin1A receptors and re-uptake sites in non-cognitive behaviors of Alzheimer's disease.	/pubmed/20625884	Lai MK, Tsang SW, Esiri MM, Francis PT, Wong PT, Chen CP.	Psychopharmacology (Berl). 2011 Feb;213(2-3):431-9. Epub 2010 Jul 13.	Psychopharmacology (Berl). 2011	PubMed	citation	PMID:20625884	pubmed	20625884	create date:2010/07/14 | first author:Lai MK
Distinct neural mechanisms underlying acute and repeated administration of antipsychotic drugs in rat avoidance conditioning.	/pubmed/20623111	Li M, Sun T, Zhang C, Hu G.	Psychopharmacology (Berl). 2010 Sep;212(1):45-57. Epub 2010 Jul 10.	Psychopharmacology (Berl). 2010	PubMed	citation	PMID:20623111	pubmed	20623111	create date:2010/07/14 | first author:Li M
Cognitive function is related to fronto-striatal serotonin transporter levels--a brain PET study in young healthy subjects.	/pubmed/20623110	Madsen K, Erritzoe D, Mortensen EL, Gade A, Madsen J, Baaré W, Knudsen GM, Hasselbalch SG.	Psychopharmacology (Berl). 2011 Feb;213(2-3):573-81. Epub 2010 Jul 10.	Psychopharmacology (Berl). 2011	PubMed	citation	PMID:20623110	pubmed	20623110	create date:2010/07/14 | first author:Madsen K
Are antipsychotics antipsychotics?	/pubmed/20623109	Steinert T, Jandl M.	Psychopharmacology (Berl). 2010 Sep;212(1):117-8. Epub 2010 Jul 10. No abstract available.	Psychopharmacology (Berl). 2010	PubMed	citation	PMID:20623109	pubmed	20623109	create date:2010/07/14 | first author:Steinert T
Effects of methamphetamine on sexual performance and compulsive sex behavior in male rats.	/pubmed/20623108	Frohmader KS, Bateman KL, Lehman MN, Coolen LM.	Psychopharmacology (Berl). 2010 Sep;212(1):93-104. Epub 2010 Jul 10.	Psychopharmacology (Berl). 2010	PubMed	citation	PMID:20623108	pubmed	20623108	create date:2010/07/14 | first author:Frohmader KS
Intermittent and continuous swim stress-induced behavioral depression: sensitivity to norepinephrine- and serotonin-selective antidepressants.	/pubmed/20623107	Drugan RC, Macomber H, Warner TA.	Psychopharmacology (Berl). 2010 Sep;212(1):85-91. Epub 2010 Jul 10.	Psychopharmacology (Berl). 2010	PubMed	citation	PMID:20623107	pubmed	20623107	create date:2010/07/14 | first author:Drugan RC
The effects of clozapine on quinpirole-induced non-regulatory drinking and prepulse inhibition disruption in rats.	/pubmed/20623106	De Carolis L, Stasi MA, Serlupi-Crescenzi O, Borsini F, Nencini P.	Psychopharmacology (Berl). 2010 Sep;212(1):105-15. Epub 2010 Jul 10.	Psychopharmacology (Berl). 2010	PubMed	citation	PMID:20623106	pubmed	20623106	create date:2010/07/14 | first author:De Carolis L
Effect of S-COMT deficiency on behavior and extracellular brain dopamine concentrations in mice.	/pubmed/20617305	Tammimäki A, Käenmäki M, Kambur O, Kulesskaya N, Keisala T, Karvonen E, García-Horsman JA, Rauvala H, Männistö PT.	Psychopharmacology (Berl). 2010 Sep;211(4):389-401. Epub 2010 Jul 9.	Psychopharmacology (Berl). 2010	PubMed	citation	PMID:20617305	pubmed	20617305	create date:2010/07/10 | first author:Tammimäki A
Nicotinic acetylcholine receptors and depression: a review of the preclinical and clinical literature.	/pubmed/20614106	Philip NS, Carpenter LL, Tyrka AR, Price LH.	Psychopharmacology (Berl). 2010 Sep;212(1):1-12. Epub 2010 Jul 8. Review.	Psychopharmacology (Berl). 2010	PubMed	citation	PMID:20614106	pubmed	20614106	create date:2010/07/09 | first author:Philip NS
Serotonin2A receptor blockade and clinical effect in first-episode schizophrenia patients treated with quetiapine.	/pubmed/20614105	Rasmussen H, Ebdrup BH, Erritzoe D, Aggernaes B, Oranje B, Kalbitzer J, Pinborg LH, Baaré WF, Svarer C, Lublin H, Knudsen GM, Glenthoj B.	Psychopharmacology (Berl). 2011 Feb;213(2-3):583-92. Epub 2010 Jul 8.	Psychopharmacology (Berl). 2011	PubMed	citation	PMID:20614105	pubmed	20614105	create date:2010/07/09 | first author:Rasmussen H
The mGluR2/3 agonist LY379268 reverses post-weaning social isolation-induced recognition memory deficits in the rat.	/pubmed/20607219	Jones CA, Brown AM, Auer DP, Fone KC.	Psychopharmacology (Berl). 2011 Mar;214(1):269-83. Epub 2010 Jul 7.	Psychopharmacology (Berl). 2011	PubMed	citation	PMID:20607219	pubmed	20607219	create date:2010/07/08 | first author:Jones CA
Effect of D-amphetamine on inhibition and motor planning as a function of baseline performance.	/pubmed/20602089	Allman AA, Benkelfat C, Durand F, Sibon I, Dagher A, Leyton M, Baker GB, O'Driscoll GA.	Psychopharmacology (Berl). 2010 Sep;211(4):423-33. Epub 2010 Jul 4.	Psychopharmacology (Berl). 2010	PubMed	citation	PMID:20602089	pubmed	20602089	create date:2010/07/06 | first author:Allman AA
Contribution of limbic norepinephrine to cannabinoid-induced aversion.	/pubmed/20602088	Carvalho AF, Reyes AR, Sterling RC, Unterwald E, Van Bockstaele EJ.	Psychopharmacology (Berl). 2010 Sep;211(4):479-91. Epub 2010 Jul 3.	Psychopharmacology (Berl). 2010	PubMed	citation	PMID:20602088	pubmed	20602088	create date:2010/07/06 | first author:Carvalho AF
Acute tryptophan depletion attenuates conscious appraisal of social emotional signals in healthy female volunteers.	/pubmed/20596858	Beacher FD, Gray MA, Minati L, Whale R, Harrison NA, Critchley HD.	Psychopharmacology (Berl). 2011 Feb;213(2-3):603-13. Epub 2010 Jul 2.	Psychopharmacology (Berl). 2011	PubMed	citation	PMID:20596858	pubmed	20596858	create date:2010/07/03 | first author:Beacher FD
The role of early life stress as a predictor for alcohol and drug dependence.	/pubmed/20596857	Enoch MA.	Psychopharmacology (Berl). 2011 Mar;214(1):17-31. Epub 2010 Jul 2. Review.	Psychopharmacology (Berl). 2011	PubMed	citation	PMID:20596857	pubmed	20596857	create date:2010/07/03 | first author:Enoch MA
Increased cortisol awakening response and afternoon/evening cortisol output in healthy young adults with low early life parental care.	/pubmed/20596856	Engert V, Efanov SI, Dedovic K, Dagher A, Pruessner JC.	Psychopharmacology (Berl). 2011 Mar;214(1):261-8. Epub 2010 Jul 3.	Psychopharmacology (Berl). 2011	PubMed	citation	PMID:20596856	pubmed	20596856	create date:2010/07/03 | first author:Engert V
Effects of antidepressants on the performance in the forced swim test of two psychogenetically selected lines of rats that differ in coping strategies to aversive conditions.	/pubmed/20589496	Piras G, Giorgi O, Corda MG.	Psychopharmacology (Berl). 2010 Sep;211(4):403-14. Epub 2010 Jun 30.	Psychopharmacology (Berl). 2010	PubMed	citation	PMID:20589496	pubmed	20589496	create date:2010/07/01 | first author:Piras G
A functional NOS1 promoter polymorphism interacts with adverse environment on functional and dysfunctional impulsivity.	/pubmed/20589495	Reif A, Kiive E, Kurrikoff T, Paaver M, Herterich S, Konstabel K, Tulviste T, Lesch KP, Harro J.	Psychopharmacology (Berl). 2011 Mar;214(1):239-48. Epub 2010 Jun 30.	Psychopharmacology (Berl). 2011	PubMed	citation	PMID:20589495	pubmed	20589495	create date:2010/07/01 | first author:Reif A
Physical dependence potential of daily tramadol dosing in humans.	/pubmed/20589494	Lanier RK, Lofwall MR, Mintzer MZ, Bigelow GE, Strain EC.	Psychopharmacology (Berl). 2010 Sep;211(4):457-66. Epub 2010 Jun 30.	Psychopharmacology (Berl). 2010	PubMed	citation	PMID:20589494	pubmed	20589494	create date:2010/07/01 | first author:Lanier RK
GABA(A) receptors in the dorsal raphé nucleus of mice: escalation of aggression after alcohol consumption.	/pubmed/20589493	Takahashi A, Kwa C, Debold JF, Miczek KA.	Psychopharmacology (Berl). 2010 Sep;211(4):467-77. Epub 2010 Jun 30.	Psychopharmacology (Berl). 2010	PubMed	citation	PMID:20589493	pubmed	20589493	create date:2010/07/01 | first author:Takahashi A
Early maternal deprivation affects dentate gyrus structure and emotional learning in adult female rats.	/pubmed/20589492	Oomen CA, Soeters H, Audureau N, Vermunt L, van Hasselt FN, Manders EM, Joëls M, Krugers H, Lucassen PJ.	Psychopharmacology (Berl). 2011 Mar;214(1):249-60. Epub 2010 Jun 30.	Psychopharmacology (Berl). 2011	PubMed	citation	PMID:20589492	pubmed	20589492	create date:2010/07/01 | first author:Oomen CA
Nicotine and food deprivation decrease the ability to resist smoking.	/pubmed/20585761	Leeman RF, O'Malley SS, White MA, McKee SA.	Psychopharmacology (Berl). 2010 Sep;212(1):25-32. Epub 2010 Jun 29.	Psychopharmacology (Berl). 2010	PubMed	citation	PMID:20585761	pubmed	20585761	create date:2010/06/30 | first author:Leeman RF
Central serotonin transporter levels are associated with stress hormone response and anxiety.	/pubmed/20585760	Reimold M, Knobel A, Rapp MA, Batra A, Wiedemann K, Ströhle A, Zimmer A, Schönknecht P, Smolka MN, Weinberger DR, Goldman D, Machulla HJ, Bares R, Heinz A.	Psychopharmacology (Berl). 2011 Feb;213(2-3):563-72. Epub 2010 Jun 29.	Psychopharmacology (Berl). 2011	PubMed	citation	PMID:20585760	pubmed	20585760	create date:2010/06/30 | first author:Reimold M
Impact of metabotropic glutamate 2/3 receptor stimulation on activated dopamine release and locomotion.	/pubmed/20585759	Pehrson AL, Moghaddam B.	Psychopharmacology (Berl). 2010 Sep;211(4):443-55. Epub 2010 Jun 29.	Psychopharmacology (Berl). 2010	PubMed	citation	PMID:20585759	pubmed	20585759	create date:2010/06/30 | first author:Pehrson AL
Measuring smoking-related preoccupation and compulsive drive: evaluation of the obsessive compulsive smoking scale.	/pubmed/20582399	Hitsman B, Shen BJ, Cohen RA, Morissette SB, Drobes DJ, Spring B, Schneider K, Evans DE, Gulliver SB, Kamholz BW, Price LH, Niaura R.	Psychopharmacology (Berl). 2010 Sep;211(4):377-87. Epub 2010 Jun 26.	Psychopharmacology (Berl). 2010	PubMed	citation	PMID:20582399	pubmed	20582399	create date:2010/06/29 | first author:Hitsman B
Role of serotonin 5-HT2A and 5-HT2C receptors on brain stimulation reward and the reward-facilitating effect of cocaine.	/pubmed/20577718	Katsidoni V, Apazoglou K, Panagis G.	Psychopharmacology (Berl). 2011 Feb;213(2-3):337-54. Epub 2010 Jun 25.	Psychopharmacology (Berl). 2011	PubMed	citation	PMID:20577718	pubmed	20577718	create date:2010/06/26 | first author:Katsidoni V
Acute effects of intramuscular and sublingual buprenorphine and buprenorphine/naloxone in non-dependent opioid abusers.	/pubmed/20577717	Duke AN, Correia CJ, Walsh SL, Bigelow GE, Strain EC.	Psychopharmacology (Berl). 2010 Aug;211(3):303-12. Epub 2010 Jun 25.	Psychopharmacology (Berl). 2010	PubMed	citation	PMID:20577717	pubmed	20577717	create date:2010/06/26 | first author:Duke AN
A follow-up study: acute behavioural effects of Delta(9)-THC in female heterozygous neuregulin 1 transmembrane domain mutant mice.	/pubmed/20571781	Long LE, Chesworth R, Arnold JC, Karl T.	Psychopharmacology (Berl). 2010 Aug;211(3):277-89. Epub 2010 Jun 23.	Psychopharmacology (Berl). 2010	PubMed	citation	PMID:20571781	pubmed	20571781	create date:2010/06/24 | first author:Long LE
Dose-dependent differences in short ultrasonic vocalizations emitted by rats during cocaine self-administration.	/pubmed/20571780	Barker DJ, Root DH, Ma S, Jha S, Megehee L, Pawlak AP, West MO.	Psychopharmacology (Berl). 2010 Sep;211(4):435-42. Epub 2010 Jun 23.	Psychopharmacology (Berl). 2010	PubMed	citation	PMID:20571780	pubmed	20571780	create date:2010/06/24 | first author:Barker DJ
Dose preference and dose escalation in extended-access cocaine self-administration in Fischer and Lewis rats.	/pubmed/20559822	Picetti R, Ho A, Butelman ER, Kreek MJ.	Psychopharmacology (Berl). 2010 Aug;211(3):313-23. Epub 2010 Jun 19.	Psychopharmacology (Berl). 2010	PubMed	citation	PMID:20559822	pubmed	20559822	create date:2010/06/19 | first author:Picetti R
The acute effects of glucose ingestion on attentional control in fasting healthy older adults.	/pubmed/20559821	Gagnon C, Greenwood CE, Bherer L.	Psychopharmacology (Berl). 2010 Aug;211(3):337-46. Epub 2010 Jun 18.	Psychopharmacology (Berl). 2010	PubMed	citation	PMID:20559821	pubmed	20559821	create date:2010/06/19 | first author:Gagnon C
Ghrelin receptor antagonism attenuates cocaine- and amphetamine-induced locomotor stimulation, accumbal dopamine release, and conditioned place preference.	/pubmed/20559820	Jerlhag E, Egecioglu E, Dickson SL, Engel JA.	Psychopharmacology (Berl). 2010 Sep;211(4):415-22. Epub 2010 Jun 19.	Psychopharmacology (Berl). 2010	PubMed	citation	PMID:20559820	pubmed	20559820	create date:2010/06/19 | first author:Jerlhag E
Developmental consequences of perinatal cannabis exposure: behavioral and neuroendocrine effects in adult rodents.	/pubmed/20556598	Campolongo P, Trezza V, Ratano P, Palmery M, Cuomo V.	Psychopharmacology (Berl). 2011 Mar;214(1):5-15. Epub 2010 Jun 17. Review.	Psychopharmacology (Berl). 2011	PubMed	citation	PMID:20556598	pubmed	20556598	create date:2010/06/18 | first author:Campolongo P
Nicotine does not enhance basic semantic priming.	/pubmed/20552173	Holmes AD, Chenery HJ, Copland DA.	Psychopharmacology (Berl). 2010 Aug;211(3):259-65. Epub 2010 Jun 16.	Psychopharmacology (Berl). 2010	PubMed	citation	PMID:20552173	pubmed	20552173	create date:2010/06/17 | first author:Holmes AD
Opposite roles of dopamine and orexin in quinpirole-induced excessive drinking: a rat model of psychotic polydipsia.	/pubmed/20552172	Milella MS, Passarelli F, De Carolis L, Schepisi C, Nativio P, Scaccianoce S, Nencini P.	Psychopharmacology (Berl). 2010 Aug;211(3):355-66. Epub 2010 Jun 16.	Psychopharmacology (Berl). 2010	PubMed	citation	PMID:20552172	pubmed	20552172	create date:2010/06/17 | first author:Milella MS
Determining the subjective effects of TFMPP in human males.	/pubmed/20552171	Jan RK, Lin JC, Lee H, Sheridan JL, Kydd RR, Kirk IJ, Russell BR.	Psychopharmacology (Berl). 2010 Aug;211(3):347-53. Epub 2010 Jun 16.	Psychopharmacology (Berl). 2010	PubMed	citation	PMID:20552171	pubmed	20552171	create date:2010/06/17 | first author:Jan RK
The effects of d-amphetamine, methylphenidate, sydnocarb, and caffeine on prepulse inhibition of the startle reflex in DBA/2 mice.	/pubmed/20549488	Flood DG, Zuvich E, Marino MJ, Gasior M.	Psychopharmacology (Berl). 2010 Aug;211(3):325-36. Epub 2010 Jun 12.	Psychopharmacology (Berl). 2010	PubMed	citation	PMID:20549488	pubmed	20549488	create date:2010/06/16 | first author:Flood DG
Extracellular fluctuations of dopamine and glutamate in the nucleus accumbens core and shell associated with lever-pressing during cocaine self-administration, extinction, and yoked cocaine administration.	/pubmed/20544343	Suto N, Ecke LE, You ZB, Wise RA.	Psychopharmacology (Berl). 2010 Aug;211(3):267-75. Epub 2010 Jun 12.	Psychopharmacology (Berl). 2010	PubMed	citation	PMID:20544343	pubmed	20544343	create date:2010/06/15 | first author:Suto N
Effects of sazetidine-A, a selective alpha4beta2 nicotinic acetylcholine receptor desensitizing agent on alcohol and nicotine self-administration in selectively bred alcohol-preferring (P) rats.	/pubmed/20535453	Rezvani AH, Slade S, Wells C, Petro A, Lumeng L, Li TK, Xiao Y, Brown ML, Paige MA, McDowell BE, Rose JE, Kellar KJ, Levin ED.	Psychopharmacology (Berl). 2010 Aug;211(2):161-74. Epub 2010 Jun 10.	Psychopharmacology (Berl). 2010	PubMed	citation	PMID:20535453	pubmed	20535453	create date:2010/06/11 | first author:Rezvani AH
5-HT1A receptor blockade reverses GABA(A) receptor alpha3 subunit-mediated anxiolytic effects on stress-induced hyperthermia.	/pubmed/20535452	Vinkers CH, van Oorschot R, Korte SM, Olivier B, Groenink L.	Psychopharmacology (Berl). 2010 Aug;211(2):123-30. Epub 2010 Jun 10.	Psychopharmacology (Berl). 2010	PubMed	citation	PMID:20535452	pubmed	20535452	create date:2010/06/11 | first author:Vinkers CH
Daily life hour by hour, with and without cocaine: an ecological momentary assessment study.	/pubmed/20532873	Epstein DH, Preston KL.	Psychopharmacology (Berl). 2010 Aug;211(2):223-32. Epub 2010 Jun 9.	Psychopharmacology (Berl). 2010	PubMed	citation	PMID:20532873	pubmed	20532873	create date:2010/06/10 | first author:Epstein DH
Genetics of caffeine consumption and responses to caffeine.	/pubmed/20532872	Yang A, Palmer AA, de Wit H.	Psychopharmacology (Berl). 2010 Aug;211(3):245-57. Epub 2010 Jun 9. Review.	Psychopharmacology (Berl). 2010	PubMed	citation	PMID:20532872	pubmed	20532872	create date:2010/06/10 | first author:Yang A
Effects of chronic and intermittent cocaine treatment on dominance, aggression, and oxytocin levels in post-lactational rats.	/pubmed/20526586	Johns JM, McMurray MS, Joyner PW, Jarrett TM, Williams SK, Cox ET, Black MA, Middleton CL, Walker CH.	Psychopharmacology (Berl). 2010 Aug;211(2):175-85. Epub 2010 Jun 5.	Psychopharmacology (Berl). 2010	PubMed	citation	PMID:20526586	pubmed	20526586	create date:2010/06/08 | first author:Johns JM
Title	URL	Description	Details	ShortDetails	Resource	Type	Identifiers	Db	EntrezUID	Properties
Discriminative stimulus effects of serotonin agonists, neutral antagonists, and inverse agonists in pigeons: perspectives on intrinsic efficacy measurements in vivo.	/pubmed/20526585	Farrell M, Rosenzweig-Lipson S, Walker E.	Psychopharmacology (Berl). 2010 Aug;211(2):149-59. Epub 2010 Jun 5.	Psychopharmacology (Berl). 2010	PubMed	citation	PMID:20526585	pubmed	20526585	create date:2010/06/08 | first author:Farrell M
Cabergoline, a dopamine receptor agonist, has an antidepressant-like property and enhances brain-derived neurotrophic factor signaling.	/pubmed/20526584	Chiba S, Numakawa T, Ninomiya M, Yoon HS, Kunugi H.	Psychopharmacology (Berl). 2010 Aug;211(3):291-301. Epub 2010 Jun 5.	Psychopharmacology (Berl). 2010	PubMed	citation	PMID:20526584	pubmed	20526584	create date:2010/06/08 | first author:Chiba S
Glucose effects on long-term memory performance: duration and domain specificity.	/pubmed/20523971	Owen L, Finnegan Y, Hu H, Scholey AB, Sünram-Lea SI.	Psychopharmacology (Berl). 2010 Aug;211(2):131-40. Epub 2010 Jun 4.	Psychopharmacology (Berl). 2010	PubMed	citation	PMID:20523971	pubmed	20523971	create date:2010/06/05 | first author:Owen L
Effects of baclofen and mirtazapine on a laboratory model of marijuana withdrawal and relapse.	/pubmed/20521030	Haney M, Hart CL, Vosburg SK, Comer SD, Reed SC, Cooper ZD, Foltin RW.	Psychopharmacology (Berl). 2010 Aug;211(2):233-44. Epub 2010 Jun 3.	Psychopharmacology (Berl). 2010	PubMed	citation	PMID:20521030	pubmed	20521030	create date:2010/06/04 | first author:Haney M
Positive parenting during childhood moderates the impact of recent negative events on cortisol activity in parentally bereaved youth.	/pubmed/20521029	Hagan MJ, Roubinov DS, Gress-Smith J, Luecken LJ, Sandler IN, Wolchik S.	Psychopharmacology (Berl). 2011 Mar;214(1):231-8. Epub 2010 Jun 3.	Psychopharmacology (Berl). 2011	PubMed	citation	PMID:20521029	pubmed	20521029	create date:2010/06/04 | first author:Hagan MJ
Examining face and construct validity of a noninvasive model of panic disorder in Lister-hooded rats.	/pubmed/20514481	Klein S, Nicolas LB, Lopez-Lopez C, Jacobson LH, McArthur SG, Grundschober C, Prinssen EP.	Psychopharmacology (Berl). 2010 Aug;211(2):197-208. Epub 2010 Jun 1.	Psychopharmacology (Berl). 2010	PubMed	citation	PMID:20514481	pubmed	20514481	create date:2010/06/02 | first author:Klein S
Individual differences in biological stress responses moderate the contribution of early peer victimization to subsequent depressive symptoms.	/pubmed/20505926	Rudolph KD, Troop-Gordon W, Granger DA.	Psychopharmacology (Berl). 2011 Mar;214(1):209-19. Epub 2010 May 28.	Psychopharmacology (Berl). 2011	PubMed	citation	PMID:20505926	pubmed	20505926	create date:2010/05/28 | first author:Rudolph KD
Neonatal maternal separation in the rat impacts on the stress responsivity of central corticotropin-releasing factor receptors in adulthood.	/pubmed/20499051	O'Malley D, Dinan TG, Cryan JF.	Psychopharmacology (Berl). 2011 Mar;214(1):221-9. Epub 2010 May 25.	Psychopharmacology (Berl). 2011	PubMed	citation	PMID:20499051	pubmed	20499051	create date:2010/05/26 | first author:O'Malley D
Higher dopamine transporter density in Parkinson's disease patients with depression.	/pubmed/20495790	Felicio AC, Moriyama TS, Godeiro-Junior C, Shih MC, Hoexter MQ, Borges V, Silva SM, Amaro-Junior E, Andrade LA, Ferraz HB, Bressan RA.	Psychopharmacology (Berl). 2010 Jul;211(1):27-31. Epub 2010 May 22.	Psychopharmacology (Berl). 2010	PubMed	citation	PMID:20495790	pubmed	20495790	create date:2010/05/25 | first author:Felicio AC
Are the colors and shapes of current psychotropics designed to maximize the placebo response?	/pubmed/20495789	Khan A, Bomminayuni EP, Bhat A, Faucett J, Brown WA.	Psychopharmacology (Berl). 2010 Jul;211(1):113-22. Epub 2010 May 22.	Psychopharmacology (Berl). 2010	PubMed	citation	PMID:20495789	pubmed	20495789	create date:2010/05/25 | first author:Khan A
Dopamine precursor depletion improves punishment prediction during reversal learning in healthy females but not males.	/pubmed/20495788	Robinson OJ, Standing HR, DeVito EE, Cools R, Sahakian BJ.	Psychopharmacology (Berl). 2010 Aug;211(2):187-95. Epub 2010 May 22.	Psychopharmacology (Berl). 2010	PubMed	citation	PMID:20495788	pubmed	20495788	create date:2010/05/25 | first author:Robinson OJ
Differential effects of dopaminergic manipulations on risky choice.	/pubmed/20495787	St Onge JR, Chiu YC, Floresco SB.	Psychopharmacology (Berl). 2010 Aug;211(2):209-21. Epub 2010 May 22.	Psychopharmacology (Berl). 2010	PubMed	citation	PMID:20495787	pubmed	20495787	create date:2010/05/25 | first author:St Onge JR
Opioid antagonism enhances marijuana's effects in heavy marijuana smokers.	/pubmed/20490465	Cooper ZD, Haney M.	Psychopharmacology (Berl). 2010 Aug;211(2):141-8. Epub 2010 May 19.	Psychopharmacology (Berl). 2010	PubMed	citation	PMID:20490465	pubmed	20490465	create date:2010/05/22 | first author:Cooper ZD
Reduced ventral striatal/ventral pallidal serotonin1B receptor binding potential in major depressive disorder.	/pubmed/20480149	Murrough JW, Henry S, Hu J, Gallezot JD, Planeta-Wilson B, Neumaier JF, Neumeister A.	Psychopharmacology (Berl). 2011 Feb;213(2-3):547-53. Epub 2010 May 18.	Psychopharmacology (Berl). 2011	PubMed	citation	PMID:20480149	pubmed	20480149	create date:2010/05/19 | first author:Murrough JW
The effects of repeated social defeat on long-term depressive-like behavior and short-term histone modifications in the hippocampus in male Sprague-Dawley rats.	/pubmed/20454892	Hollis F, Wang H, Dietz D, Gunjan A, Kabbaj M.	Psychopharmacology (Berl). 2010 Jul;211(1):69-77. Epub 2010 May 8.	Psychopharmacology (Berl). 2010	PubMed	citation	PMID:20454892	pubmed	20454892	create date:2010/05/11 | first author:Hollis F
Effects of high-dose B vitamin complex with vitamin C and minerals on subjective mood and performance in healthy males.	/pubmed/20454891	Kennedy DO, Veasey R, Watson A, Dodd F, Jones E, Maggini S, Haskell CF.	Psychopharmacology (Berl). 2010 Jul;211(1):55-68. Epub 2010 May 8.	Psychopharmacology (Berl). 2010	PubMed	citation	PMID:20454891	pubmed	20454891	create date:2010/05/11 | first author:Kennedy DO
Measuring anxiety- and locomotion-related behaviours in mice: a new way of using old tests.	/pubmed/20454890	Fraser LM, Brown RE, Hussin A, Fontana M, Whittaker A, O'Leary TP, Lederle L, Holmes A, Ramos A.	Psychopharmacology (Berl). 2010 Jul;211(1):99-112. Epub 2010 May 8.	Psychopharmacology (Berl). 2010	PubMed	citation	PMID:20454890	pubmed	20454890	create date:2010/05/11 | first author:Fraser LM
Identification of multiple call categories within the rich repertoire of adult rat 50-kHz ultrasonic vocalizations: effects of amphetamine and social context.	/pubmed/20443111	Wright JM, Gourdon JC, Clarke PB.	Psychopharmacology (Berl). 2010 Jul;211(1):1-13. Epub 2010 May 6.	Psychopharmacology (Berl). 2010	PubMed	citation	PMID:20443111	pubmed	20443111	create date:2010/05/06 | first author:Wright JM
Caffeine promotes dopamine D1 receptor-mediated body temperature, heart rate and behavioural responses to MDMA ('ecstasy').	/pubmed/20437223	Vanattou-Saïfoudine N, McNamara R, Harkin A.	Psychopharmacology (Berl). 2010 Jul;211(1):15-25. Epub 2010 May 2.	Psychopharmacology (Berl). 2010	PubMed	citation	PMID:20437223	pubmed	20437223	create date:2010/05/04 | first author:Vanattou-Saïfoudine N
Modulation of prepulse inhibition and stereotypies in rodents: no evidence for antipsychotic-like properties of histamine H3-receptor inverse agonists.	/pubmed/20437030	Burban A, Sadakhom C, Dumoulin D, Rose C, Le Pen G, Frances H, Arrang JM.	Psychopharmacology (Berl). 2010 Jul;210(4):591-604. Epub 2010 May 1.	Psychopharmacology (Berl). 2010	PubMed	citation	PMID:20437030	pubmed	20437030	create date:2010/05/04 | first author:Burban A
The acute effect of tryptophan depletion on serum neurotrophin levels (BDNF, FGF2, and S100B) in healthy subjects.	/pubmed/20437029	Whale R, Beacher F, Golding B, Gard P, Critchley H.	Psychopharmacology (Berl). 2011 Feb;213(2-3):651-2. Epub 2010 May 1. No abstract available.	Psychopharmacology (Berl). 2011	PubMed	citation	PMID:20437029	pubmed	20437029	create date:2010/05/04 | first author:Whale R
The effects of response operandum and prior food training on intravenous nicotine self-administration in rats.	/pubmed/20437028	Clemens KJ, Caillé S, Cador M.	Psychopharmacology (Berl). 2010 Jul;211(1):43-54. Epub 2010 May 1.	Psychopharmacology (Berl). 2010	PubMed	citation	PMID:20437028	pubmed	20437028	create date:2010/05/04 | first author:Clemens KJ
MD-354 selectively antagonizes the antinociceptive effects of (-)nicotine in the mouse tail-flick assay.	/pubmed/20431995	Dukat M, Wesołowska A, Alley G, Young S, Abdrakhmanova GR, Navarro HA, Young R, Glennon RA.	Psychopharmacology (Berl). 2010 Jul;210(4):547-57. Epub 2010 Apr 30.	Psychopharmacology (Berl). 2010	PubMed	citation	PMID:20431995	pubmed	20431995	create date:2010/05/01 | first author:Dukat M
Learning to dislike alcohol: conditioning negative implicit attitudes toward alcohol and its effect on drinking behavior.	/pubmed/20431994	Houben K, Havermans RC, Wiers RW.	Psychopharmacology (Berl). 2010 Jul;211(1):79-86. Epub 2010 Apr 30.	Psychopharmacology (Berl). 2010	PubMed	citation	PMID:20431994	pubmed	20431994	create date:2010/05/01 | first author:Houben K
Contributions of the orbitofrontal cortex to impulsive choice: interactions with basal levels of impulsivity, dopamine signalling, and reward-related cues.	/pubmed/20428999	Zeeb FD, Floresco SB, Winstanley CA.	Psychopharmacology (Berl). 2010 Jul;211(1):87-98. Epub 2010 Apr 29.	Psychopharmacology (Berl). 2010	PubMed	citation	PMID:20428999	pubmed	20428999	create date:2010/04/30 | first author:Zeeb FD
Effects of acute tryptophan depletion on neural processing of facial expressions of emotion in humans.	/pubmed/20424829	Daly E, Deeley Q, Hallahan B, Craig M, Brammer M, Lamar M, Cleare A, Giampietro V, Ecker C, Page L, Toal F, Phillips ML, Surguladze S, Murphy DG.	Psychopharmacology (Berl). 2010 Jul;210(4):499-510. Epub 2010 Apr 28.	Psychopharmacology (Berl). 2010	PubMed	citation	PMID:20424829	pubmed	20424829	create date:2010/04/29 | first author:Daly E
Non-specific effects of methylphenidate (Ritalin) on cognitive ability and decision-making of ADHD and healthy adults.	/pubmed/20424828	Agay N, Yechiam E, Carmel Z, Levkovitz Y.	Psychopharmacology (Berl). 2010 Jul;210(4):511-9. Epub 2010 Apr 28.	Psychopharmacology (Berl). 2010	PubMed	citation	PMID:20424828	pubmed	20424828	create date:2010/04/29 | first author:Agay N
Hippocampal and striatal gray matter volume are associated with a smoking cessation treatment outcome: results of an exploratory voxel-based morphometric analysis.	/pubmed/20424827	Froeliger B, Kozink RV, Rose JE, Behm FM, Salley AN, McClernon FJ.	Psychopharmacology (Berl). 2010 Jul;210(4):577-83. Epub 2010 Apr 28.	Psychopharmacology (Berl). 2010	PubMed	citation	PMID:20424827	pubmed	20424827	create date:2010/04/29 | first author:Froeliger B
Long-acting injectable risperidone and metabolic ratio: a possible index of clinical outcome in treatment-resistant schizophrenic patients.	/pubmed/20422405	Volonteri LS, Cerveri G, De Gaspari IF, Baldi ML, Rolandi ML, Papa P, Mauri MC, Mencacci C.	Psychopharmacology (Berl). 2010 Jul;210(4):489-97. Epub 2010 Apr 27.	Psychopharmacology (Berl). 2010	PubMed	citation	PMID:20422405	pubmed	20422405	create date:2010/04/28 | first author:Volonteri LS
Leptin-deficient mice retain normal appetitive spatial learning yet exhibit marked increases in anxiety-related behaviours.	/pubmed/20422404	Finger BC, Dinan TG, Cryan JF.	Psychopharmacology (Berl). 2010 Jul;210(4):559-68. Epub 2010 Apr 27.	Psychopharmacology (Berl). 2010	PubMed	citation	PMID:20422404	pubmed	20422404	create date:2010/04/28 | first author:Finger BC
The effects of the mGluR5 receptor antagonist 6-methyl-2-(phenylethynyl)-pyridine (MPEP) on behavioural responses to nicotine.	/pubmed/20422403	Tronci V, Vronskaya S, Montgomery N, Mura D, Balfour DJ.	Psychopharmacology (Berl). 2010 Jul;211(1):33-42. Epub 2010 Apr 27.	Psychopharmacology (Berl). 2010	PubMed	citation	PMID:20422403	pubmed	20422403	create date:2010/04/28 | first author:Tronci V
Meta-analysis of the acute effects of nicotine and smoking on human performance.	/pubmed/20414766	Heishman SJ, Kleykamp BA, Singleton EG.	Psychopharmacology (Berl). 2010 Jul;210(4):453-69. Epub 2010 Apr 24.	Psychopharmacology (Berl). 2010	PubMed	citation	PMID:20414766	pubmed	20414766	create date:2010/04/24 | first author:Heishman SJ
Ginkgo biloba extract treatment increases noncontact erections and central dopamine levels in rats: role of the bed nucleus of the stria terminalis and the medial preoptic area.	/pubmed/20411379	Yeh KY, Liu YZ, Tai MY, Tsai YF.	Psychopharmacology (Berl). 2010 Jul;210(4):585-90. Epub 2010 Apr 23.	Psychopharmacology (Berl). 2010	PubMed	citation	PMID:20411379	pubmed	20411379	create date:2010/04/23 | first author:Yeh KY
Zolmitriptan and human aggression: interaction with alcohol.	/pubmed/20407761	Gowin JL, Swann AC, Moeller FG, Lane SD.	Psychopharmacology (Berl). 2010 Jul;210(4):521-31. Epub 2010 Apr 21.	Psychopharmacology (Berl). 2010	PubMed	citation	PMID:20407761	pubmed	20407761	create date:2010/04/22 | first author:Gowin JL
Chronic treatment with a selective inhibitor of casein kinase I delta/epsilon yields cumulative phase delays in circadian rhythms.	/pubmed/20407760	Sprouse J, Reynolds L, Kleiman R, Tate B, Swanson TA, Pickard GE.	Psychopharmacology (Berl). 2010 Jul;210(4):569-76. Epub 2010 Apr 21.	Psychopharmacology (Berl). 2010	PubMed	citation	PMID:20407760	pubmed	20407760	create date:2010/04/22 | first author:Sprouse J
E-6801, a 5-HT6 receptor agonist, improves recognition memory by combined modulation of cholinergic and glutamatergic neurotransmission in the rat.	/pubmed/20405281	Kendall I, Slotten HA, Codony X, Burgueño J, Pauwels PJ, Vela JM, Fone KC.	Psychopharmacology (Berl). 2011 Feb;213(2-3):413-30. Epub 2010 Apr 20.	Psychopharmacology (Berl). 2011	PubMed	citation	PMID:20405281	pubmed	20405281	create date:2010/04/21 | first author:Kendall I
Role of the mesoamygdaloid dopamine projection in emotional learning.	/pubmed/20401751	Phillips GD, Salussolia E, Hitchcott PK.	Psychopharmacology (Berl). 2010 Jun;210(3):303-16. Epub 2010 Apr 20.	Psychopharmacology (Berl). 2010	PubMed	citation	PMID:20401751	pubmed	20401751	create date:2010/04/20 | first author:Phillips GD
Sustained stress-induced changes in mice as a model for chronic depression.	/pubmed/20401750	Elizalde N, García-García AL, Totterdell S, Gendive N, Venzala E, Ramirez MJ, Del Rio J, Tordera RM.	Psychopharmacology (Berl). 2010 Jun;210(3):393-406. Epub 2010 Apr 20.	Psychopharmacology (Berl). 2010	PubMed	citation	PMID:20401750	pubmed	20401750	create date:2010/04/20 | first author:Elizalde N
Amelioration of ketamine-induced working memory deficits by dopamine D1 receptor agonists.	/pubmed/20401749	Roberts BM, Seymour PA, Schmidt CJ, Williams GV, Castner SA.	Psychopharmacology (Berl). 2010 Jun;210(3):407-18. Epub 2010 Apr 20.	Psychopharmacology (Berl). 2010	PubMed	citation	PMID:20401749	pubmed	20401749	create date:2010/04/20 | first author:Roberts BM
Effects of marijuana on visuospatial working memory: an fMRI study in young adults.	/pubmed/20401748	Smith AM, Longo CA, Fried PA, Hogan MJ, Cameron I.	Psychopharmacology (Berl). 2010 Jun;210(3):429-38. Epub 2010 Apr 20.	Psychopharmacology (Berl). 2010	PubMed	citation	PMID:20401748	pubmed	20401748	create date:2010/04/20 | first author:Smith AM
Erythropoietin modulates neural and cognitive processing of emotional information in biomarker models of antidepressant drug action in depressed patients.	/pubmed/20401747	Miskowiak KW, Favaron E, Hafizi S, Inkster B, Goodwin GM, Cowen PJ, Harmer CJ.	Psychopharmacology (Berl). 2010 Jun;210(3):419-28. Epub 2010 Apr 20.	Psychopharmacology (Berl). 2010	PubMed	citation	PMID:20401747	pubmed	20401747	create date:2010/04/20 | first author:Miskowiak KW
Characterization of the dopamine receptor system in adult rhesus monkeys exposed to cocaine throughout gestation.	/pubmed/20401746	Hamilton LR, Czoty PW, Gage HD, Nader MA.	Psychopharmacology (Berl). 2010 Jul;210(4):481-8. Epub 2010 Apr 20.	Psychopharmacology (Berl). 2010	PubMed	citation	PMID:20401746	pubmed	20401746	create date:2010/04/20 | first author:Hamilton LR
Dose-effect study of Gelsemium sempervirens in high dilutions on anxiety-related responses in mice.	/pubmed/20401745	Magnani P, Conforti A, Zanolin E, Marzotto M, Bellavite P.	Psychopharmacology (Berl). 2010 Jul;210(4):533-45. Epub 2010 Apr 20.	Psychopharmacology (Berl). 2010	PubMed	citation	PMID:20401745	pubmed	20401745	create date:2010/04/20 | first author:Magnani P
Kinase cascades and ligand-directed signaling at the kappa opioid receptor.	/pubmed/20401607	Bruchas MR, Chavkin C.	Psychopharmacology (Berl). 2010 Jun;210(2):137-47. Epub 2010 Apr 17. Review.	Psychopharmacology (Berl). 2010	PubMed	citation	PMID:20401607	pubmed	20401607	create date:2010/04/20 | first author:Bruchas MR
Endogenous kappa-opioid mediation of stress-induced potentiation of ethanol-conditioned place preference and self-administration.	/pubmed/20401606	Sperling RE, Gomes SM, Sypek EI, Carey AN, McLaughlin JP.	Psychopharmacology (Berl). 2010 Jun;210(2):199-209. Epub 2010 Apr 17.	Psychopharmacology (Berl). 2010	PubMed	citation	PMID:20401606	pubmed	20401606	create date:2010/04/20 | first author:Sperling RE
Alteration of intravenous nicotine self-administration by opioid receptor agonist and antagonists in rats.	/pubmed/20401605	Ismayilova N, Shoaib M.	Psychopharmacology (Berl). 2010 Jun;210(2):211-20. Epub 2010 Apr 17.	Psychopharmacology (Berl). 2010	PubMed	citation	PMID:20401605	pubmed	20401605	create date:2010/04/20 | first author:Ismayilova N
Ascent of the kappa-opioid receptor in psychopharmacology.	/pubmed/20401604	Carlezon WA Jr, Miczek KA.	Psychopharmacology (Berl). 2010 Jun;210(2):107-8. Epub 2010 Apr 17. No abstract available.	Psychopharmacology (Berl). 2010	PubMed	citation	PMID:20401604	pubmed	20401604	create date:2010/04/20 | first author:Carlezon WA Jr
Impulsivity and executive functions in polysubstance-using rave attenders.	/pubmed/20386885	Verdejo-García A, Del Mar Sánchez-Fernández M, Alonso-Maroto LM, Fernández-Calderón F, Perales JC, Lozano O, Pérez-García M.	Psychopharmacology (Berl). 2010 Jun;210(3):377-92. Epub 2010 Apr 13.	Psychopharmacology (Berl). 2010	PubMed	citation	PMID:20386885	pubmed	20386885	create date:2010/04/14 | first author:Verdejo-García A
Human abuse liability assessment of oxycodone combined with ultra-low-dose naltrexone.	/pubmed/20386884	Tompkins DA, Lanier RK, Harrison JA, Strain EC, Bigelow GE.	Psychopharmacology (Berl). 2010 Jul;210(4):471-80. Epub 2010 Apr 13.	Psychopharmacology (Berl). 2010	PubMed	citation	PMID:20386884	pubmed	20386884	create date:2010/04/14 | first author:Tompkins DA
Dopamine transporter-related effects of modafinil in rhesus monkeys.	/pubmed/20386883	Andersen ML, Kessler E, Murnane KS, McClung JC, Tufik S, Howell LL.	Psychopharmacology (Berl). 2010 Jun;210(3):439-48. Epub 2010 Apr 13.	Psychopharmacology (Berl). 2010	PubMed	citation	PMID:20386883	pubmed	20386883	create date:2010/04/14 | first author:Andersen ML
Title	URL	Description	Details	ShortDetails	Resource	Type	Identifiers	Db	EntrezUID	Properties
A neurochemical yin and yang: does serotonin activate and norepinephrine deactivate the prefrontal cortex?	/pubmed/20386882	Fitzgerald PJ.	Psychopharmacology (Berl). 2011 Feb;213(2-3):171-82. Epub 2010 Apr 13. Review.	Psychopharmacology (Berl). 2011	PubMed	citation	PMID:20386882	pubmed	20386882	create date:2010/04/14 | first author:Fitzgerald PJ
Kappa opioids and the modulation of pain.	/pubmed/20372880	Kivell B, Prisinzano TE.	Psychopharmacology (Berl). 2010 Jun;210(2):109-19. Epub 2010 Apr 7. Review.	Psychopharmacology (Berl). 2010	PubMed	citation	PMID:20372880	pubmed	20372880	create date:2010/04/08 | first author:Kivell B
Depressive-like effects of the kappa opioid receptor agonist salvinorin A are associated with decreased phasic dopamine release in the nucleus accumbens.	/pubmed/20372879	Ebner SR, Roitman MF, Potter DN, Rachlin AB, Chartoff EH.	Psychopharmacology (Berl). 2010 Jun;210(2):241-52. Epub 2010 Apr 7.	Psychopharmacology (Berl). 2010	PubMed	citation	PMID:20372879	pubmed	20372879	create date:2010/04/08 | first author:Ebner SR
Effectiveness of analogs of the kappa opioid receptor antagonist (3R)-7-hydroxy-N-((1S)-1-{[(3R,4R)-4-(3-hydroxyphenyl)-3,4-dimethyl-1-piperidinyl]methyl}-2-methylpropyl)-1,2,3,4-tetrahydro-3-isoquinolinecarboxamide (JDTic) to reduce U50,488-induced diuresis and stress-induced cocaine reinstatement ...	/pubmed/20372878	Beardsley PM, Pollard GT, Howard JL, Carroll FI.	Psychopharmacology (Berl). 2010 Jun;210(2):189-98. Epub 2010 Apr 7.	Psychopharmacology (Berl). 2010	PubMed	citation	PMID:20372878	pubmed	20372878	create date:2010/04/08 | first author:Beardsley PM
Glial cell line-derived neurotrophic factor receptor alpha 2 (GFRA2) gene is associated with tardive dyskinesia.	/pubmed/20369355	Souza RP, de Luca V, Remington G, Lieberman JA, Meltzer HY, Kennedy JL, Wong AH.	Psychopharmacology (Berl). 2010 Jun;210(3):347-54. Epub 2010 Apr 6.	Psychopharmacology (Berl). 2010	PubMed	citation	PMID:20369355	pubmed	20369355	create date:2010/04/07 | first author:Souza RP
Comparison of the kappa-opioid receptor antagonist DIPPA in tests of anxiety-like behavior between Wistar Kyoto and Sprague Dawley rats.	/pubmed/20369354	Carr GV, Lucki I.	Psychopharmacology (Berl). 2010 Jun;210(2):295-302. Epub 2010 Apr 6.	Psychopharmacology (Berl). 2010	PubMed	citation	PMID:20369354	pubmed	20369354	create date:2010/04/07 | first author:Carr GV
Reinforcing effects of nicotine and non-nicotine components of cigarette smoke.	/pubmed/20358364	Rose JE, Salley A, Behm FM, Bates JE, Westman EC.	Psychopharmacology (Berl). 2010 May;210(1):1-12. Epub 2010 Apr 1.	Psychopharmacology (Berl). 2010	PubMed	citation	PMID:20358364	pubmed	20358364	create date:2010/04/02 | first author:Rose JE
Role of kappa-opioid receptors in the effects of salvinorin A and ketamine on attention in rats.	/pubmed/20358363	Nemeth CL, Paine TA, Rittiner JE, Béguin C, Carroll FI, Roth BL, Cohen BM, Carlezon WA Jr.	Psychopharmacology (Berl). 2010 Jun;210(2):263-74. Epub 2010 Apr 1.	Psychopharmacology (Berl). 2010	PubMed	citation	PMID:20358363	pubmed	20358363	create date:2010/04/02 | first author:Nemeth CL
Kappa opioid mediation of cannabinoid effects of the potent hallucinogen, salvinorin A, in rodents.	/pubmed/20354680	Walentiny DM, Vann RE, Warner JA, King LS, Seltzman HH, Navarro HA, Twine CE Jr, Thomas BF, Gilliam AF, Gilmour BP, Carroll FI, Wiley JL.	Psychopharmacology (Berl). 2010 Jun;210(2):275-84. Epub 2010 Mar 31.	Psychopharmacology (Berl). 2010	PubMed	citation	PMID:20354680	pubmed	20354680	create date:2010/04/01 | first author:Walentiny DM
Effects of modafinil and methylphenidate on visual attention capacity: a TVA-based study.	/pubmed/20352415	Finke K, Dodds CM, Bublak P, Regenthal R, Baumann F, Manly T, Müller U.	Psychopharmacology (Berl). 2010 Jun;210(3):317-29. Epub 2010 Mar 30.	Psychopharmacology (Berl). 2010	PubMed	citation	PMID:20352415	pubmed	20352415	create date:2010/03/31 | first author:Finke K
The role of the dynorphin-kappa opioid system in the reinforcing effects of drugs of abuse.	/pubmed/20352414	Wee S, Koob GF.	Psychopharmacology (Berl). 2010 Jun;210(2):121-35. Epub 2010 Mar 30. Review.	Psychopharmacology (Berl). 2010	PubMed	citation	PMID:20352414	pubmed	20352414	create date:2010/03/31 | first author:Wee S
Modafinil effects on reinstatement of methamphetamine seeking in a rat model of relapse.	/pubmed/20352413	Reichel CM, See RE.	Psychopharmacology (Berl). 2010 Jun;210(3):337-46. Epub 2010 Mar 30.	Psychopharmacology (Berl). 2010	PubMed	citation	PMID:20352413	pubmed	20352413	create date:2010/03/31 | first author:Reichel CM
Effects of alcohol preload on attentional bias towards cocaine-related cues.	/pubmed/20352412	Montgomery C, Field M, Atkinson AM, Cole JC, Goudie AJ, Sumnall HR.	Psychopharmacology (Berl). 2010 Jun;210(3):365-75. Epub 2010 Mar 30.	Psychopharmacology (Berl). 2010	PubMed	citation	PMID:20352412	pubmed	20352412	create date:2010/03/31 | first author:Montgomery C
Alcohol expectancy increases positive responses to cigarettes in young, escalating smokers.	/pubmed/20352411	McKee SA, Harrison EL, Shi J.	Psychopharmacology (Berl). 2010 Jun;210(3):355-64. Epub 2010 Mar 30.	Psychopharmacology (Berl). 2010	PubMed	citation	PMID:20352411	pubmed	20352411	create date:2010/03/31 | first author:McKee SA
Dopamine D2 receptor occupancy by perospirone: a positron emission tomography study in patients with schizophrenia and healthy subjects.	/pubmed/20349050	Arakawa R, Ito H, Takano A, Okumura M, Takahashi H, Takano H, Okubo Y, Suhara T.	Psychopharmacology (Berl). 2010 May;209(4):285-90. Epub 2010 Mar 27.	Psychopharmacology (Berl). 2010	PubMed	citation	PMID:20349050	pubmed	20349050	create date:2010/03/30 | first author:Arakawa R
Cannabis constituents modulate δ9-tetrahydrocannabinol-induced hyperphagia in rats.	/pubmed/20349049	Farrimond JA, Hill AJ, Whalley BJ, Williams CM.	Psychopharmacology (Berl). 2010 May;210(1):97-106. Epub 2010 Mar 27.	Psychopharmacology (Berl). 2010	PubMed	citation	PMID:20349049	pubmed	20349049	create date:2010/03/30 | first author:Farrimond JA
Efficacy and safety of escitalopram versus citalopram in major depressive disorder: a 6-week, multicenter, randomized, double-blind, flexible-dose study.	/pubmed/20340011	Ou JJ, Xun GL, Wu RR, Li LH, Fang MS, Zhang HG, Xie SP, Shi JG, Du B, Yuan XQ, Zhao JP.	Psychopharmacology (Berl). 2011 Feb;213(2-3):639-46. Epub 2010 Mar 26.	Psychopharmacology (Berl). 2011	PubMed	citation	PMID:20340011	pubmed	20340011	create date:2010/03/27 | first author:Ou JJ
Consequences of opioid receptor mutation on actions of univalent and bivalent kappa and delta ligands.	/pubmed/20333506	Ansonoff MA, Portoghese PS, Pintar JE.	Psychopharmacology (Berl). 2010 Jun;210(2):161-8. Epub 2010 Mar 24.	Psychopharmacology (Berl). 2010	PubMed	citation	PMID:20333506	pubmed	20333506	create date:2010/03/25 | first author:Ansonoff MA
Nicotine modulation of information processing is not limited to input (attention) but extends to output (intention).	/pubmed/20309531	Rose EJ, Ross TJ, Kurup PK, Stein EA.	Psychopharmacology (Berl). 2010 May;209(4):291-302. Epub 2010 Mar 23.	Psychopharmacology (Berl). 2010	PubMed	citation	PMID:20309531	pubmed	20309531	create date:2010/03/24 | first author:Rose EJ
Rapid development of tolerance to sub-anaesthetic dose of ketamine: an oculomotor study in macaque monkeys.	/pubmed/20309530	Pouget P, Wattiez N, Rivaud-Péchoux S, Gaymard B.	Psychopharmacology (Berl). 2010 May;209(4):313-8. Epub 2010 Mar 23.	Psychopharmacology (Berl). 2010	PubMed	citation	PMID:20309530	pubmed	20309530	create date:2010/03/24 | first author:Pouget P
Reinstatement of extinguished amphetamine self-administration by 3,4-methylenedioxymethamphetamine (MDMA) and its enantiomers in rhesus monkeys.	/pubmed/20309529	McClung J, Fantegrossi W, Howell LL.	Psychopharmacology (Berl). 2010 May;210(1):75-83. Epub 2010 Mar 23.	Psychopharmacology (Berl). 2010	PubMed	citation	PMID:20309529	pubmed	20309529	create date:2010/03/24 | first author:McClung J
Norepinephrine transporter occupancy by antidepressant in human brain using positron emission tomography with (S,S)-[18F]FMeNER-D2.	/pubmed/20309528	Sekine M, Arakawa R, Ito H, Okumura M, Sasaki T, Takahashi H, Takano H, Okubo Y, Halldin C, Suhara T.	Psychopharmacology (Berl). 2010 Jun;210(3):331-6. Epub 2010 Mar 23.	Psychopharmacology (Berl). 2010	PubMed	citation	PMID:20309528	pubmed	20309528	create date:2010/03/24 | first author:Sekine M
Varenicline's effects on acute smoking behavior and reward and their association with subsequent abstinence.	/pubmed/20306175	Perkins KA, Mercincavage M, Fonte CA, Lerman C.	Psychopharmacology (Berl). 2010 May;210(1):45-51. Epub 2010 Mar 20.	Psychopharmacology (Berl). 2010	PubMed	citation	PMID:20306175	pubmed	20306175	create date:2010/03/23 | first author:Perkins KA
Altered parahippocampal functioning in cannabis users is related to the frequency of use.	/pubmed/20300735	Becker B, Wagner D, Gouzoulis-Mayfrank E, Spuentrup E, Daumann J.	Psychopharmacology (Berl). 2010 May;209(4):361-74. Epub 2010 Mar 19.	Psychopharmacology (Berl). 2010	PubMed	citation	PMID:20300735	pubmed	20300735	create date:2010/03/20 | first author:Becker B
Nicotine provokes impulsive-like action by stimulating alpha4beta2 nicotinic acetylcholine receptors in the infralimbic, but not in the prelimbic cortex.	/pubmed/20238211	Tsutsui-Kimura I, Ohmura Y, Izumi T, Yamaguchi T, Yoshida T, Yoshioka M.	Psychopharmacology (Berl). 2010 May;209(4):351-9. Epub 2010 Mar 19.	Psychopharmacology (Berl). 2010	PubMed	citation	PMID:20238211	pubmed	20238211	create date:2010/03/20 | first author:Tsutsui-Kimura I
The role of NMDA receptors in the signal attenuation rat model of obsessive-compulsive disorder.	/pubmed/20238210	Albelda N, Bar-On N, Joel D.	Psychopharmacology (Berl). 2010 May;210(1):13-24. Epub 2010 Mar 19.	Psychopharmacology (Berl). 2010	PubMed	citation	PMID:20238210	pubmed	20238210	create date:2010/03/20 | first author:Albelda N
Effects of oxcarbazepine and carbamazepine on driving ability: a double-blind, randomized crossover trial with healthy volunteers.	/pubmed/20237772	Kaussner Y, Kenntner-Mabiala R, Hoffmann S, Klatt J, Tracik F, Krüger HP.	Psychopharmacology (Berl). 2010 May;210(1):53-63. Epub 2010 Mar 17.	Psychopharmacology (Berl). 2010	PubMed	citation	PMID:20237772	pubmed	20237772	create date:2010/03/20 | first author:Kaussner Y
The effects of kappa-opioid receptor ligands on prepulse inhibition and CRF-induced prepulse inhibition deficits in the rat.	/pubmed/20232058	Tejeda HA, Chefer VI, Zapata A, Shippenberg TS.	Psychopharmacology (Berl). 2010 Jun;210(2):231-40. Epub 2010 Mar 16.	Psychopharmacology (Berl). 2010	PubMed	citation	PMID:20232058	pubmed	20232058	create date:2010/03/17 | first author:Tejeda HA
Effect of the selective kappa-opioid receptor antagonist JDTic on nicotine antinociception, reward, and withdrawal in the mouse.	/pubmed/20232057	Jackson KJ, Carroll FI, Negus SS, Damaj MI.	Psychopharmacology (Berl). 2010 Jun;210(2):285-94. Epub 2010 Mar 16.	Psychopharmacology (Berl). 2010	PubMed	citation	PMID:20232057	pubmed	20232057	create date:2010/03/17 | first author:Jackson KJ
Smoking produces rapid rise of [11C]nicotine in human brain.	/pubmed/20232056	Berridge MS, Apana SM, Nagano KK, Berridge CE, Leisure GP, Boswell MV.	Psychopharmacology (Berl). 2010 May;209(4):383-94. Epub 2010 Mar 16.	Psychopharmacology (Berl). 2010	PubMed	citation	PMID:20232056	pubmed	20232056	create date:2010/03/17 | first author:Berridge MS
Regulation of cocaine-reinstated drug-seeking behavior by kappa-opioid receptors in the ventral tegmental area of rats.	/pubmed/20232055	Sun W, Xue Y, Huang Z, Steketee JD.	Psychopharmacology (Berl). 2010 Jun;210(2):179-88. Epub 2010 Mar 16.	Psychopharmacology (Berl). 2010	PubMed	citation	PMID:20232055	pubmed	20232055	create date:2010/03/17 | first author:Sun W
Assessing the antidepressant-like effects of carbetocin, an oxytocin agonist, using a modification of the forced swimming test.	/pubmed/20232054	Chaviaras S, Mak P, Ralph D, Krishnan L, Broadbear JH.	Psychopharmacology (Berl). 2010 May;210(1):35-43. Epub 2010 Mar 16.	Psychopharmacology (Berl). 2010	PubMed	citation	PMID:20232054	pubmed	20232054	create date:2010/03/17 | first author:Chaviaras S
Effects of the increase in neuronal fatty acids availability on food intake and satiety in mice.	/pubmed/20232053	Coccurello R, Caprioli A, Bellantuono S, D'Amato FR, Conti R, Giannessi F, Borsini F, Moles A.	Psychopharmacology (Berl). 2010 May;210(1):85-95. Epub 2010 Mar 16.	Psychopharmacology (Berl). 2010	PubMed	citation	PMID:20232053	pubmed	20232053	create date:2010/03/17 | first author:Coccurello R
Angiotensin IV elevates oxytocin levels in the rat amygdala and produces anxiolytic-like activity through subsequent oxytocin receptor activation.	/pubmed/20224888	Beyer CE, Dwyer JM, Platt BJ, Neal S, Luo B, Ling HP, Lin Q, Mark RJ, Rosenzweig-Lipson S, Schechter LE.	Psychopharmacology (Berl). 2010 May;209(4):303-11. Epub 2010 Mar 12.	Psychopharmacology (Berl). 2010	PubMed	citation	PMID:20224888	pubmed	20224888	create date:2010/03/13 | first author:Beyer CE
Pharmacological modulators of nitric oxide signaling and contextual fear conditioning in mice.	/pubmed/20224887	Kelley JB, Anderson KL, Itzhak Y.	Psychopharmacology (Berl). 2010 May;210(1):65-74. Epub 2010 Mar 12.	Psychopharmacology (Berl). 2010	PubMed	citation	PMID:20224887	pubmed	20224887	create date:2010/03/13 | first author:Kelley JB
Antidepressant and anxiolytic effects of selective 5-HT6 receptor agonists in rats.	/pubmed/20217056	Carr GV, Schechter LE, Lucki I.	Psychopharmacology (Berl). 2011 Feb;213(2-3):499-507. Epub 2010 Mar 9.	Psychopharmacology (Berl). 2011	PubMed	citation	PMID:20217056	pubmed	20217056	create date:2010/03/11 | first author:Carr GV
Chronic use of cannabis and poor neural efficiency in verbal memory ability.	/pubmed/20217055	Battisti RA, Roodenrys S, Johnstone SJ, Respondek C, Hermens DF, Solowij N.	Psychopharmacology (Berl). 2010 May;209(4):319-30. Epub 2010 Mar 9.	Psychopharmacology (Berl). 2010	PubMed	citation	PMID:20217055	pubmed	20217055	create date:2010/03/11 | first author:Battisti RA
Mechanisms and performance measures in mastery-based incremental repeated acquisition: behavioral and pharmacological analyses.	/pubmed/20217054	Bailey JM, Johnson JE, Newland MC.	Psychopharmacology (Berl). 2010 May;209(4):331-41. Epub 2010 Mar 9.	Psychopharmacology (Berl). 2010	PubMed	citation	PMID:20217054	pubmed	20217054	create date:2010/03/11 | first author:Bailey JM
The glutamatergic compounds sarcosine and N-acetylcysteine ameliorate prepulse inhibition deficits in metabotropic glutamate 5 receptor knockout mice.	/pubmed/20217053	Chen HH, Stoker A, Markou A.	Psychopharmacology (Berl). 2010 May;209(4):343-50. Epub 2010 Mar 10.	Psychopharmacology (Berl). 2010	PubMed	citation	PMID:20217053	pubmed	20217053	create date:2010/03/11 | first author:Chen HH
Effects of chronic d-amphetamine administration on the reinforcing strength of cocaine in rhesus monkeys.	/pubmed/20217052	Czoty PW, Martelle JL, Nader MA.	Psychopharmacology (Berl). 2010 May;209(4):375-82. Epub 2010 Mar 9.	Psychopharmacology (Berl). 2010	PubMed	citation	PMID:20217052	pubmed	20217052	create date:2010/03/11 | first author:Czoty PW
Differences in negative mood-induced smoking reinforcement due to distress tolerance, anxiety sensitivity, and depression history.	/pubmed/20217051	Perkins KA, Karelitz JL, Giedgowd GE, Conklin CA, Sayette MA.	Psychopharmacology (Berl). 2010 May;210(1):25-34. Epub 2010 Mar 10.	Psychopharmacology (Berl). 2010	PubMed	citation	PMID:20217051	pubmed	20217051	create date:2010/03/11 | first author:Perkins KA
D-Serine and a glycine transporter-1 inhibitor enhance social memory in rats.	/pubmed/20198471	Shimazaki T, Kaku A, Chaki S.	Psychopharmacology (Berl). 2010 Apr;209(3):263-70. Epub 2010 Mar 3.	Psychopharmacology (Berl). 2010	PubMed	citation	PMID:20198471	pubmed	20198471	create date:2010/03/04 | first author:Shimazaki T
Interleaved transcranial magnetic stimulation and fMRI suggests that lamotrigine and valproic acid have different effects on corticolimbic activity.	/pubmed/20195575	Li X, Ricci R, Large CH, Anderson B, Nahas Z, Bohning DE, George MS.	Psychopharmacology (Berl). 2010 Apr;209(3):233-44. Epub 2010 Mar 2.	Psychopharmacology (Berl). 2010	PubMed	citation	PMID:20195575	pubmed	20195575	create date:2010/03/03 | first author:Li X
Blood glucose levels produced by glucose tablets in abstaining smokers.	/pubmed/20195574	Foulds J, Parth JD, Bover-Manderski MT.	Psychopharmacology (Berl). 2010 Apr;209(3):283-4. Epub 2010 Mar 2. No abstract available.	Psychopharmacology (Berl). 2010	PubMed	citation	PMID:20195574	pubmed	20195574	create date:2010/03/03 | first author:Foulds J
Randomized, controlled, double-blind trial of taranabant for smoking cessation.	/pubmed/20191360	Morrison MF, Ceesay P, Gantz I, Kaufman KD, Lines CR.	Psychopharmacology (Berl). 2010 Apr;209(3):245-53. Epub 2010 Feb 27.	Psychopharmacology (Berl). 2010	PubMed	citation	PMID:20191360	pubmed	20191360	create date:2010/03/02 | first author:Morrison MF
Altered thermoregulation via sensitization of A1 adenosine receptors in dietary-restricted rats.	/pubmed/20186398	Jinka TR, Carlson ZA, Moore JT, Drew KL.	Psychopharmacology (Berl). 2010 Apr;209(3):217-24. Epub 2010 Feb 26.	Psychopharmacology (Berl). 2010	PubMed	citation	PMID:20186398	pubmed	20186398	create date:2010/02/27 | first author:Jinka TR
Oxytocin improves specific recognition of positive facial expressions.	/pubmed/20186397	Marsh AA, Yu HH, Pine DS, Blair RJ.	Psychopharmacology (Berl). 2010 Apr;209(3):225-32. Epub 2010 Feb 26.	Psychopharmacology (Berl). 2010	PubMed	citation	PMID:20186397	pubmed	20186397	create date:2010/02/27 | first author:Marsh AA
The effect of a functional NOS1 promoter polymorphism on impulsivity is moderated by platelet MAO activity.	/pubmed/20186396	Laas K, Reif A, Herterich S, Eensoo D, Lesch KP, Harro J.	Psychopharmacology (Berl). 2010 Apr;209(3):255-61. Epub 2010 Feb 26.	Psychopharmacology (Berl). 2010	PubMed	citation	PMID:20186396	pubmed	20186396	create date:2010/02/27 | first author:Laas K
Subchronic nandrolone administration reduces cocaine-induced dopamine and 5-hydroxytryptamine outflow in the rat nucleus accumbens.	/pubmed/20186395	Kurling-Kailanto S, Kankaanpää A, Seppälä T.	Psychopharmacology (Berl). 2010 Apr;209(3):271-81. Epub 2010 Feb 26.	Psychopharmacology (Berl). 2010	PubMed	citation	PMID:20186395	pubmed	20186395	create date:2010/02/27 | first author:Kurling-Kailanto S
Dissociating scopolamine-induced disrupted and persistent latent inhibition: stage-dependent effects of glycine and physostigmine.	/pubmed/20179909	Barak S, Weiner I.	Psychopharmacology (Berl). 2010 Apr;209(2):175-84. Epub 2010 Feb 24.	Psychopharmacology (Berl). 2010	PubMed	citation	PMID:20179909	pubmed	20179909	create date:2010/02/25 | first author:Barak S
Title	URL	Description	Details	ShortDetails	Resource	Type	Identifiers	Db	EntrezUID	Properties
Dopaminergic augmentation of delta-9-tetrahydrocannabinol (THC) discrimination: possible involvement of D(2)-induced formation of anandamide.	/pubmed/20179908	Solinas M, Tanda G, Wertheim CE, Goldberg SR.	Psychopharmacology (Berl). 2010 Apr;209(2):191-202. Epub 2010 Feb 24.	Psychopharmacology (Berl). 2010	PubMed	citation	PMID:20179908	pubmed	20179908	create date:2010/02/25 | first author:Solinas M
Apomorphine-induced context-specific behavioural sensitization is prevented by the D1 antagonist SCH-23390 but potentiated and uncoupled from contextual cues by the D2 antagonist sulpiride.	/pubmed/20177884	Dias FR, Carey RJ, Carrera MP.	Psychopharmacology (Berl). 2010 Apr;209(2):137-51. Epub 2010 Feb 23.	Psychopharmacology (Berl). 2010	PubMed	citation	PMID:20177884	pubmed	20177884	create date:2010/02/24 | first author:Dias FR
Effect of aripiprazole, risperidone, and olanzapine on the acoustic startle response in Japanese chronic schizophrenia.	/pubmed/20177883	Kishi T, Moriwaki M, Kitajima T, Kawashima K, Okochi T, Fukuo Y, Furukawa O, Naitoh H, Fujita K, Iwata N.	Psychopharmacology (Berl). 2010 Apr;209(2):185-90. Epub 2010 Feb 23.	Psychopharmacology (Berl). 2010	PubMed	citation	PMID:20177883	pubmed	20177883	create date:2010/02/24 | first author:Kishi T
Nicotine self-administration in the rat: effects of hypocretin antagonists and changes in hypocretin mRNA.	/pubmed/20177882	LeSage MG, Perry JL, Kotz CM, Shelley D, Corrigall WA.	Psychopharmacology (Berl). 2010 Apr;209(2):203-12. Epub 2010 Feb 24.	Psychopharmacology (Berl). 2010	PubMed	citation	PMID:20177882	pubmed	20177882	create date:2010/02/24 | first author:LeSage MG
The serotonin 2C receptor potently modulates the head-twitch response in mice induced by a phenethylamine hallucinogen.	/pubmed/20165943	Canal CE, Olaghere da Silva UB, Gresch PJ, Watt EE, Sanders-Bush E, Airey DC.	Psychopharmacology (Berl). 2010 Apr;209(2):163-74. Epub 2010 Feb 19.	Psychopharmacology (Berl). 2010	PubMed	citation	PMID:20165943	pubmed	20165943	create date:2010/02/19 | first author:Canal CE
Analysis of licking microstructure provides no evidence for a reduction in reward value following acute or sub-chronic phencyclidine administration.	/pubmed/20145910	Lydall ES, Gilmour G, Dwyer DM.	Psychopharmacology (Berl). 2010 Apr;209(2):153-62. Epub 2010 Feb 10.	Psychopharmacology (Berl). 2010	PubMed	citation	PMID:20145910	pubmed	20145910	create date:2010/02/11 | first author:Lydall ES
BDNF plasma levels decrease during benzodiazepine withdrawal in patients suffering from comorbidity of depressive disorder and benzodiazepine dependence.	/pubmed/20140603	Heberlein A, Lenz B, Muschler M, Frieling H, Buechl R, Gröschl M, Kornhuber J, Bleich S, Hillemacher T.	Psychopharmacology (Berl). 2010 Apr;209(2):213-5. Epub 2010 Feb 6. No abstract available.	Psychopharmacology (Berl). 2010	PubMed	citation	PMID:20140603	pubmed	20140603	create date:2010/02/09 | first author:Heberlein A
Precipitated and conditioned withdrawal in morphine-treated rats.	/pubmed/20127077	Becker GL, Gerak LR, Li JX, Koek W, France CP.	Psychopharmacology (Berl). 2010 Mar;209(1):85-94. Epub 2010 Feb 3.	Psychopharmacology (Berl). 2010	PubMed	citation	PMID:20127077	pubmed	20127077	create date:2010/02/04 | first author:Becker GL
Deficits of long-term memory in ecstasy users are related to cognitive complexity of the task.	/pubmed/20119830	Brown J, McKone E, Ward J.	Psychopharmacology (Berl). 2010 Mar;209(1):51-67. Epub 2010 Feb 2.	Psychopharmacology (Berl). 2010	PubMed	citation	PMID:20119830	pubmed	20119830	create date:2010/02/02 | first author:Brown J
An in vivo microdialysis assessment of concurrent MDMA and cocaine administration in Sprague-Dawley rats.	/pubmed/20112010	Panos JJ, Baker LE.	Psychopharmacology (Berl). 2010 Mar;209(1):95-102. Epub 2010 Jan 30.	Psychopharmacology (Berl). 2010	PubMed	citation	PMID:20112010	pubmed	20112010	create date:2010/01/30 | first author:Panos JJ
Neurokinin-1 receptors (NK1R:s), alcohol consumption, and alcohol reward in mice.	/pubmed/20112009	Thorsell A, Schank JR, Singley E, Hunt SP, Heilig M.	Psychopharmacology (Berl). 2010 Mar;209(1):103-11. Epub 2010 Jan 30.	Psychopharmacology (Berl). 2010	PubMed	citation	PMID:20112009	pubmed	20112009	create date:2010/01/30 | first author:Thorsell A
Reduction of extinction and reinstatement of cocaine seeking by wheel running in female rats.	/pubmed/20112008	Zlebnik NE, Anker JJ, Gliddon LA, Carroll ME.	Psychopharmacology (Berl). 2010 Mar;209(1):113-25. Epub 2010 Jan 30.	Psychopharmacology (Berl). 2010	PubMed	citation	PMID:20112008	pubmed	20112008	create date:2010/01/30 | first author:Zlebnik NE
Antagonism at serotonin 5-HT(2A) receptors modulates functional activity of frontohippocampal circuit.	/pubmed/20111859	Gozzi A, Crestan V, Turrini G, Clemens M, Bifone A.	Psychopharmacology (Berl). 2010 Mar;209(1):37-50. Epub 2010 Jan 29.	Psychopharmacology (Berl). 2010	PubMed	citation	PMID:20111859	pubmed	20111859	create date:2010/01/30 | first author:Gozzi A
White-matter abnormalities in brain during early abstinence from methamphetamine abuse.	/pubmed/20101394	Tobias MC, O'Neill J, Hudkins M, Bartzokis G, Dean AC, London ED.	Psychopharmacology (Berl). 2010 Mar;209(1):13-24. Epub 2010 Jan 27.	Psychopharmacology (Berl). 2010	PubMed	citation	PMID:20101394	pubmed	20101394	create date:2010/01/27 | first author:Tobias MC
Depressive and anxiety symptomatology in ecstasy users: the relative contribution of genes, trauma, life stress and drug use.	/pubmed/20101393	Scott RM, Hides L, Allen JS, Burke R, Lubman DI.	Psychopharmacology (Berl). 2010 Mar;209(1):25-36. Epub 2010 Jan 26.	Psychopharmacology (Berl). 2010	PubMed	citation	PMID:20101393	pubmed	20101393	create date:2010/01/27 | first author:Scott RM
Effect of prenatal stress on alcohol preference and sensitivity to chronic alcohol exposure in male rats.	/pubmed/20101392	Van Waes V, Enache M, Berton O, Vinner E, Lhermitte M, Maccari S, Darnaudéry M.	Psychopharmacology (Berl). 2011 Mar;214(1):197-208. Epub 2010 Jan 27.	Psychopharmacology (Berl). 2011	PubMed	citation	PMID:20101392	pubmed	20101392	create date:2010/01/27 | first author:Van Waes V
Effects of kappa opioids in an assay of pain-depressed intracranial self-stimulation in rats.	/pubmed/20101391	Negus SS, Morrissey EM, Rosenberg M, Cheng K, Rice KC.	Psychopharmacology (Berl). 2010 Jun;210(2):149-59. Epub 2010 Jan 26.	Psychopharmacology (Berl). 2010	PubMed	citation	PMID:20101391	pubmed	20101391	create date:2010/01/27 | first author:Negus SS
Effect of cocaine sensitization prior to pregnancy on maternal care and aggression in the rat.	/pubmed/20101390	Nephew BC, Febo M.	Psychopharmacology (Berl). 2010 Mar;209(1):127-35. Epub 2010 Jan 26.	Psychopharmacology (Berl). 2010	PubMed	citation	PMID:20101390	pubmed	20101390	create date:2010/01/27 | first author:Nephew BC
Long-term effects of cannabis on eye movement control in reading.	/pubmed/20091152	Huestegge L, Kunert HJ, Radach R.	Psychopharmacology (Berl). 2010 Mar;209(1):77-84. Epub 2010 Jan 21.	Psychopharmacology (Berl). 2010	PubMed	citation	PMID:20091152	pubmed	20091152	create date:2010/01/22 | first author:Huestegge L
Locomotor stimulant effects of acute and repeated intrategmental injections of salsolinol in rats: role of mu-opioid receptors.	/pubmed/20084370	Hipólito L, Sánchez-Catalán MJ, Zornoza T, Polache A, Granero L.	Psychopharmacology (Berl). 2010 Mar;209(1):1-11.	Psychopharmacology (Berl). 2010	PubMed	citation	PMID:20084370	pubmed	20084370	create date:2010/01/20 | first author:Hipólito L
Comment on: Chlorpheniramine exerts anxiolytic-like effects and activates prefrontal 5-HT systems in mice (Miyata S. et al., Psychopharmacology, 2009).	/pubmed/20084369	Karamanakos PN.	Psychopharmacology (Berl). 2011 Feb;213(2-3):647; author reply 649. Epub 2010 Jan 19. No abstract available.	Psychopharmacology (Berl). 2011	PubMed	citation	PMID:20084369	pubmed	20084369	create date:2010/01/20 | first author:Karamanakos PN
Dose-related effects of MDMA on psychomotor function and mood before, during, and after a night of sleep loss.	/pubmed/20084368	Bosker WM, Kuypers KP, Conen S, Ramaekers JG.	Psychopharmacology (Berl). 2010 Mar;209(1):69-76.	Psychopharmacology (Berl). 2010	PubMed	citation	PMID:20084368	pubmed	20084368	create date:2010/01/20 | first author:Bosker WM
The discriminative effects of the kappa-opioid hallucinogen salvinorin A in nonhuman primates: dissociation from classic hallucinogen effects.	/pubmed/20084367	Butelman ER, Rus S, Prisinzano TE, Kreek MJ.	Psychopharmacology (Berl). 2010 Jun;210(2):253-62. Epub 2010 Jan 19.	Psychopharmacology (Berl). 2010	PubMed	citation	PMID:20084367	pubmed	20084367	create date:2010/01/20 | first author:Butelman ER
Modulation of ethanol consumption by genetic and pharmacological manipulation of nicotinic acetylcholine receptors in mice.	/pubmed/20072781	Kamens HM, Andersen J, Picciotto MR.	Psychopharmacology (Berl). 2010 Mar;208(4):613-26.	Psychopharmacology (Berl). 2010	PubMed	citation	PMID:20072781	pubmed	20072781	create date:2010/01/15 | first author:Kamens HM
Alcohol influences the use of decisional support.	/pubmed/20072780	Phillips JG, Ogeil RP.	Psychopharmacology (Berl). 2010 Mar;208(4):603-11.	Psychopharmacology (Berl). 2010	PubMed	citation	PMID:20072780	pubmed	20072780	create date:2010/01/15 | first author:Phillips JG
Age influences the effects of nicotine and monoamine oxidase inhibition on mood-related behaviors in rats.	/pubmed/20069419	Villégier AS, Gallager B, Heston J, Belluzzi JD, Leslie FM.	Psychopharmacology (Berl). 2010 Mar;208(4):593-601.	Psychopharmacology (Berl). 2010	PubMed	citation	PMID:20069419	pubmed	20069419	create date:2010/01/14 | first author:Villégier AS
Effects of repeated MDMA administration on the motivation for palatable food and extinction of operant responding in mice.	/pubmed/20066403	Plaza-Zabala A, Viñals X, Maldonado R, Robledo P.	Psychopharmacology (Berl). 2010 Mar;208(4):563-73.	Psychopharmacology (Berl). 2010	PubMed	citation	PMID:20066403	pubmed	20066403	create date:2010/01/13 | first author:Plaza-Zabala A
The rapid hydrolysis of chlordiazepoxide to demoxepam may affect the outcome of chronic osmotic minipump studies.	/pubmed/20066402	Vinkers CH, Korte-Bouws GA, Toraño JS, Mirza NR, Nielsen EØ, Ahring PK, de Jong GJ, Olivier B.	Psychopharmacology (Berl). 2010 Mar;208(4):555-62.	Psychopharmacology (Berl). 2010	PubMed	citation	PMID:20066402	pubmed	20066402	create date:2010/01/13 | first author:Vinkers CH
Differences in D2 dopamine receptor availability and reaction to novelty in socially housed male monkeys during abstinence from cocaine.	/pubmed/20066401	Czoty PW, Gage HD, Nader MA.	Psychopharmacology (Berl). 2010 Mar;208(4):585-92.	Psychopharmacology (Berl). 2010	PubMed	citation	PMID:20066401	pubmed	20066401	create date:2010/01/13 | first author:Czoty PW
The interactive effects of ketamine and nicotine on human cerebral blood flow.	/pubmed/20066400	Rowland LM, Beason-Held L, Tamminga CA, Holcomb HH.	Psychopharmacology (Berl). 2010 Mar;208(4):575-84.	Psychopharmacology (Berl). 2010	PubMed	citation	PMID:20066400	pubmed	20066400	create date:2010/01/13 | first author:Rowland LM
The GABAB receptor agonist baclofen administered into the median and dorsal raphe nuclei is rewarding as shown by intracranial self-administration and conditioned place preference in rats.	/pubmed/20054525	Shin R, Ikemoto S.	Psychopharmacology (Berl). 2010 Mar;208(4):545-54.	Psychopharmacology (Berl). 2010	PubMed	citation	PMID:20054525	pubmed	20054525	create date:2010/01/08 | first author:Shin R
Chronic clozapine treatment improves prenatal infection-induced working memory deficits without influencing adult hippocampal neurogenesis.	/pubmed/20041229	Meyer U, Knuesel I, Nyffeler M, Feldon J.	Psychopharmacology (Berl). 2010 Mar;208(4):531-43. Epub 2009 Dec 30.	Psychopharmacology (Berl). 2010	PubMed	citation	PMID:20041229	pubmed	20041229	create date:2009/12/31 | first author:Meyer U
Abstinence-dependent transfer of lithium chloride-induced sucrose aversion to a sucrose-paired cue in rats.	/pubmed/20039021	Harkness JH, Webb S, Grimm JW.	Psychopharmacology (Berl). 2010 Mar;208(4):521-30. Epub 2009 Dec 29.	Psychopharmacology (Berl). 2010	PubMed	citation	PMID:20039021	pubmed	20039021	create date:2009/12/30 | first author:Harkness JH
Is the ten-item Questionnaire of Smoking Urges (QSU-brief) more sensitive to abstinence than shorter craving measures?	/pubmed/20033133	West R, Ussher M.	Psychopharmacology (Berl). 2010 Feb;208(3):427-32. Epub 2009 Dec 22.	Psychopharmacology (Berl). 2010	PubMed	citation	PMID:20033133	pubmed	20033133	create date:2009/12/25 | first author:West R
Gamma-vinyl GABA increases nonvesicular release of GABA and glutamate in the nucleus accumbens in rats via action on anion channels and GABA transporters.	/pubmed/20033132	Peng XQ, Gardner EL, Xi ZX.	Psychopharmacology (Berl). 2010 Mar;208(4):511-9. Epub 2009 Dec 22.	Psychopharmacology (Berl). 2010	PubMed	citation	PMID:20033132	pubmed	20033132	create date:2009/12/25 | first author:Peng XQ
GBR 12909 administration as a mouse model of bipolar disorder mania: mimicking quantitative assessment of manic behavior.	/pubmed/20020109	Young JW, Goey AK, Minassian A, Perry W, Paulus MP, Geyer MA.	Psychopharmacology (Berl). 2010 Feb;208(3):443-54. Epub 2009 Dec 18.	Psychopharmacology (Berl). 2010	PubMed	citation	PMID:20020109	pubmed	20020109	create date:2009/12/19 | first author:Young JW
The effects of adolescent methylphenidate self-administration on responding for a conditioned reward, amphetamine-induced locomotor activity, and neuronal activation.	/pubmed/20020108	Burton CL, Nobrega JN, Fletcher PJ.	Psychopharmacology (Berl). 2010 Feb;208(3):455-68. Epub 2009 Dec 18.	Psychopharmacology (Berl). 2010	PubMed	citation	PMID:20020108	pubmed	20020108	create date:2009/12/19 | first author:Burton CL
Alcohol breaks down interhemispheric inhibition in females but not in males: alcohol and frontal connectivity.	/pubmed/20020107	Hoppenbrouwers SS, Hofman D, Schutter DJ.	Psychopharmacology (Berl). 2010 Feb;208(3):469-74. Epub 2009 Dec 18.	Psychopharmacology (Berl). 2010	PubMed	citation	PMID:20020107	pubmed	20020107	create date:2009/12/19 | first author:Hoppenbrouwers SS
Qualitative differences between C57BL/6J and DBA/2J mice in morphine potentiation of brain stimulation reward and intravenous self-administration.	/pubmed/20013116	Elmer GI, Pieper JO, Hamilton LR, Wise RA.	Psychopharmacology (Berl). 2010 Feb;208(2):309-21. Epub 2009 Dec 15.	Psychopharmacology (Berl). 2010	PubMed	citation	PMID:20013116	pubmed	20013116	create date:2009/12/17 | first author:Elmer GI
Melatonin treatment for eastward and westward travel preparation.	/pubmed/20013115	Paul MA, Miller JC, Gray GW, Love RJ, Lieberman HR, Arendt J.	Psychopharmacology (Berl). 2010 Feb;208(3):377-86. Epub 2009 Dec 15.	Psychopharmacology (Berl). 2010	PubMed	citation	PMID:20013115	pubmed	20013115	create date:2009/12/17 | first author:Paul MA
Modulation of prepulse inhibition through both M(1) and M (4) muscarinic receptors in mice.	/pubmed/20013114	Thomsen M, Wess J, Fulton BS, Fink-Jensen A, Caine SB.	Psychopharmacology (Berl). 2010 Feb;208(3):401-16. Epub 2009 Dec 15.	Psychopharmacology (Berl). 2010	PubMed	citation	PMID:20013114	pubmed	20013114	create date:2009/12/17 | first author:Thomsen M
Coadministration of intravenous nicotine and oral alcohol in rats.	/pubmed/20013113	Lê AD, Lo S, Harding S, Juzytsch W, Marinelli PW, Funk D.	Psychopharmacology (Berl). 2010 Feb;208(3):475-86. Epub 2009 Dec 15.	Psychopharmacology (Berl). 2010	PubMed	citation	PMID:20013113	pubmed	20013113	create date:2009/12/17 | first author:Lê AD
The effects of infusions of CART 55-102 into the basolateral amygdala on amphetamine-induced conditioned place preference in rats.	/pubmed/20013112	Rademacher DJ, Sullivan EM, Figge DA.	Psychopharmacology (Berl). 2010 Feb;208(3):499-509. Epub 2009 Dec 16.	Psychopharmacology (Berl). 2010	PubMed	citation	PMID:20013112	pubmed	20013112	create date:2009/12/17 | first author:Rademacher DJ
A new model of the disrupted latent inhibition in C57BL/6J mice after bupropion treatment.	/pubmed/20013111	Lipina T, Roder J.	Psychopharmacology (Berl). 2010 Feb;208(3):487-98. Epub 2009 Dec 16.	Psychopharmacology (Berl). 2010	PubMed	citation	PMID:20013111	pubmed	20013111	create date:2009/12/17 | first author:Lipina T
Acute dopamine and/or serotonin depletion does not modulate mismatch negativity (MMN) in healthy human participants.	/pubmed/20012022	Leung S, Croft RJ, Guille V, Scholes K, O'Neill BV, Phan KL, Nathan PJ.	Psychopharmacology (Berl). 2010 Feb;208(2):233-44. Epub 2009 Dec 10.	Psychopharmacology (Berl). 2010	PubMed	citation	PMID:20012022	pubmed	20012022	create date:2009/12/17 | first author:Leung S
Neuropeptide Y (NPY) suppresses yohimbine-induced reinstatement of alcohol seeking.	/pubmed/20012021	Cippitelli A, Damadzic R, Hansson AC, Singley E, Sommer WH, Eskay R, Thorsell A, Heilig M.	Psychopharmacology (Berl). 2010 Feb;208(3):417-26. Epub 2009 Dec 10.	Psychopharmacology (Berl). 2010	PubMed	citation	PMID:20012021	pubmed	20012021	create date:2009/12/17 | first author:Cippitelli A
Forebrain PENK and PDYN gene expression levels in three inbred strains of mice and their relationship to genotype-dependent morphine reward sensitivity.	/pubmed/19997907	Gieryk A, Ziolkowska B, Solecki W, Kubik J, Przewlocki R.	Psychopharmacology (Berl). 2010 Feb;208(2):291-300. Epub 2009 Dec 9.	Psychopharmacology (Berl). 2010	PubMed	citation	PMID:19997907	pubmed	19997907	create date:2009/12/10 | first author:Gieryk A
Perceived treatment, feedback, and placebo effects in double-blind RCTs: an experimental analysis.	/pubmed/19997906	Colagiuri B, Boakes RA.	Psychopharmacology (Berl). 2010 Feb;208(3):433-41. Epub 2009 Dec 9.	Psychopharmacology (Berl). 2010	PubMed	citation	PMID:19997906	pubmed	19997906	create date:2009/12/10 | first author:Colagiuri B
Increased cortical inhibition deficits in first-episode schizophrenia with comorbid cannabis abuse.	/pubmed/19997844	Wobrock T, Hasan A, Malchow B, Wolff-Menzler C, Guse B, Lang N, Schneider-Axmann T, Ecker UK, Falkai P.	Psychopharmacology (Berl). 2010 Feb;208(3):353-63. Epub 2009 Dec 9.	Psychopharmacology (Berl). 2010	PubMed	citation	PMID:19997844	pubmed	19997844	create date:2009/12/10 | first author:Wobrock T
Blockade of serotonin 2A receptors prevents PCP-induced attentional performance deficit and CREB phosphorylation in the dorsal striatum of DBA/2 mice.	/pubmed/19997843	Pozzi L, Greco B, Sacchetti G, Leoni G, Invernizzi RW, Carli M.	Psychopharmacology (Berl). 2010 Feb;208(3):387-99. Epub 2009 Dec 8.	Psychopharmacology (Berl). 2010	PubMed	citation	PMID:19997843	pubmed	19997843	create date:2009/12/10 | first author:Pozzi L
Title	URL	Description	Details	ShortDetails	Resource	Type	Identifiers	Db	EntrezUID	Properties
Drinking and future thinking: acute effects of alcohol on prospective memory and future simulation.	/pubmed/19967530	Paraskevaides T, Morgan CJ, Leitz JR, Bisby JA, Rendell PG, Curran HV.	Psychopharmacology (Berl). 2010 Feb;208(2):301-8. Epub 2009 Dec 5.	Psychopharmacology (Berl). 2010	PubMed	citation	PMID:19967530	pubmed	19967530	create date:2009/12/08 | first author:Paraskevaides T
The alpha4beta2 nicotinic acetylcholine-receptor partial agonist varenicline inhibits both nicotine self-administration following repeated dosing and reinstatement of nicotine seeking in rats.	/pubmed/19967529	O'Connor EC, Parker D, Rollema H, Mead AN.	Psychopharmacology (Berl). 2010 Feb;208(3):365-76. Epub 2009 Dec 5.	Psychopharmacology (Berl). 2010	PubMed	citation	PMID:19967529	pubmed	19967529	create date:2009/12/08 | first author:O'Connor EC
Central administration of p-hydroxyamphetamine produces a behavioral stimulant effect in rodents: evidence for the involvement of dopaminergic systems.	/pubmed/19960188	Onogi H, Hozumi M, Nakagawasai O, Arai Y, Ishigaki S, Sato A, Furuta S, Niijima F, Tan-No K, Tadano T.	Psychopharmacology (Berl). 2010 Feb;208(2):323-31. Epub 2009 Dec 4.	Psychopharmacology (Berl). 2010	PubMed	citation	PMID:19960188	pubmed	19960188	create date:2009/12/05 | first author:Onogi H
The associative basis of cue-elicited drug taking in humans.	/pubmed/19960187	Hogarth L, Dickinson A, Duka T.	Psychopharmacology (Berl). 2010 Feb;208(3):337-51. Epub 2009 Dec 4.	Psychopharmacology (Berl). 2010	PubMed	citation	PMID:19960187	pubmed	19960187	create date:2009/12/05 | first author:Hogarth L
Reinstatement of cocaine seeking induced by drugs, cues, and stress in adolescent and adult rats.	/pubmed/19953228	Anker JJ, Carroll ME.	Psychopharmacology (Berl). 2010 Feb;208(2):211-22. Epub 2009 Dec 2.	Psychopharmacology (Berl). 2010	PubMed	citation	PMID:19953228	pubmed	19953228	create date:2009/12/03 | first author:Anker JJ
Exogenous cortisol acutely influences motivated decision making in healthy young men.	/pubmed/19953227	Putman P, Antypa N, Crysovergi P, van der Does WA.	Psychopharmacology (Berl). 2010 Feb;208(2):257-63. Epub 2009 Dec 2.	Psychopharmacology (Berl). 2010	PubMed	citation	PMID:19953227	pubmed	19953227	create date:2009/12/03 | first author:Putman P
In vitro and in vivo characterization of JNJ-31020028 (N-(4-{4-[2-(diethylamino)-2-oxo-1-phenylethyl]piperazin-1-yl}-3-fluorophenyl)-2-pyridin-3-ylbenzamide), a selective brain penetrant small molecule antagonist of the neuropeptide Y Y(2) receptor.	/pubmed/19953226	Shoblock JR, Welty N, Nepomuceno D, Lord B, Aluisio L, Fraser I, Motley ST, Sutton SW, Morton K, Galici R, Atack JR, Dvorak L, Swanson DM, Carruthers NI, Dvorak C, Lovenberg TW, Bonaventure P.	Psychopharmacology (Berl). 2010 Feb;208(2):265-77. Epub 2009 Dec 2.	Psychopharmacology (Berl). 2010	PubMed	citation	PMID:19953226	pubmed	19953226	create date:2009/12/03 | first author:Shoblock JR
Pontocerebellar volume deficits and ataxia in alcoholic men and women: no evidence for telescoping"."	/pubmed/19943036	Sullivan EV, Rohlfing T, Pfefferbaum A.	Psychopharmacology (Berl). 2010 Feb;208(2):279-90. Epub 2009 Nov 27.	Psychopharmacology (Berl). 2010	PubMed	citation	PMID:19943036	pubmed	19943036	create date:2009/11/28 | first author:Sullivan EV
Effects of acute ethanol on beta-endorphin release in the nucleus accumbens of selectively bred lines of alcohol-preferring AA and alcohol-avoiding ANA rats.	/pubmed/19940981	Lam MP, Nurmi H, Rouvinen N, Kiianmaa K, Gianoulakis C.	Psychopharmacology (Berl). 2010 Jan;208(1):121-30. Epub 2009 Nov 26.	Psychopharmacology (Berl). 2010	PubMed	citation	PMID:19940981	pubmed	19940981	create date:2009/11/27 | first author:Lam MP
LSD but not lisuride disrupts prepulse inhibition in rats by activating the 5-HT(2A) receptor.	/pubmed/19937319	Halberstadt AL, Geyer MA.	Psychopharmacology (Berl). 2010 Feb;208(2):179-89. Epub 2009 Nov 25.	Psychopharmacology (Berl). 2010	PubMed	citation	PMID:19937319	pubmed	19937319	create date:2009/11/26 | first author:Halberstadt AL
Evidence of long-term expression of behavioral sensitization to both cocaine and ethanol in dopamine transporter knockout mice.	/pubmed/19937000	Morice E, Denis C, Giros B, Nosten-Bertrand M.	Psychopharmacology (Berl). 2010 Jan;208(1):57-66. Epub 2009 Nov 24.	Psychopharmacology (Berl). 2010	PubMed	citation	PMID:19937000	pubmed	19937000	create date:2009/11/26 | first author:Morice E
GSK3B and schizophrenia: a case not closed.	/pubmed/19936977	Sand PG, Domani M, Smesny S.	Psychopharmacology (Berl). 2010 Feb;208(2):333-4; author reply 335-6. Epub 2009 Nov 24. No abstract available.	Psychopharmacology (Berl). 2010	PubMed	citation	PMID:19936977	pubmed	19936977	create date:2009/11/26 | first author:Sand PG
Chronic administration of atypical antipsychotics improves behavioral and synaptic defects of STOP null mice.	/pubmed/19936716	Delotterie D, Ruiz G, Brocard J, Schweitzer A, Roucard C, Roche Y, Suaud-Chagny MF, Bressand K, Andrieux A.	Psychopharmacology (Berl). 2010 Jan;208(1):131-41. Epub 2009 Nov 21.	Psychopharmacology (Berl). 2010	PubMed	citation	PMID:19936716	pubmed	19936716	create date:2009/11/26 | first author:Delotterie D
Tobacco smoke exposure induces nicotine dependence in rats.	/pubmed/19936715	Small E, Shah HP, Davenport JJ, Geier JE, Yavarovich KR, Yamada H, Sabarinath SN, Derendorf H, Pauly JR, Gold MS, Bruijnzeel AW.	Psychopharmacology (Berl). 2010 Jan;208(1):143-58. Epub 2009 Nov 21.	Psychopharmacology (Berl). 2010	PubMed	citation	PMID:19936715	pubmed	19936715	create date:2009/11/26 | first author:Small E
Are attention lapses related to d-amphetamine liking?	/pubmed/19936714	McCloskey M, Palmer AA, de Wit H.	Psychopharmacology (Berl). 2010 Feb;208(2):201-9. Epub 2009 Nov 21.	Psychopharmacology (Berl). 2010	PubMed	citation	PMID:19936714	pubmed	19936714	create date:2009/11/26 | first author:McCloskey M
Effects of acute tryptophan depletion in serotonin reuptake inhibitor-remitted patients with generalized anxiety disorder.	/pubmed/19936713	Hood SD, Hince DA, Davies SJ, Argyropoulos S, Robinson H, Potokar J, Nutt DJ.	Psychopharmacology (Berl). 2010 Feb;208(2):223-32. Epub 2009 Nov 21.	Psychopharmacology (Berl). 2010	PubMed	citation	PMID:19936713	pubmed	19936713	create date:2009/11/26 | first author:Hood SD
Repeated cocaine administration increases nitric oxide efflux in the rat dorsal striatum.	/pubmed/19936712	Lee DK, Koh WC, Shim YB, Shim I, Choe ES.	Psychopharmacology (Berl). 2010 Feb;208(2):245-56. Epub 2009 Nov 20.	Psychopharmacology (Berl). 2010	PubMed	citation	PMID:19936712	pubmed	19936712	create date:2009/11/26 | first author:Lee DK
Cortical activation during cocaine use and extinction in rhesus monkeys.	/pubmed/19924404	Howell LL, Votaw JR, Goodman MM, Lindsey KP.	Psychopharmacology (Berl). 2010 Feb;208(2):191-9. Epub 2009 Nov 19.	Psychopharmacology (Berl). 2010	PubMed	citation	PMID:19924404	pubmed	19924404	create date:2009/11/20 | first author:Howell LL
Gestational exposure to the organophosphate chlorpyrifos alters social-emotional behaviour and impairs responsiveness to the serotonin transporter inhibitor fluvoxamine in mice.	/pubmed/19921154	Venerosi A, Ricceri L, Rungi A, Sanghez V, Calamandrei G.	Psychopharmacology (Berl). 2010 Jan;208(1):99-107. Epub 2009 Nov 18.	Psychopharmacology (Berl). 2010	PubMed	citation	PMID:19921154	pubmed	19921154	create date:2009/11/19 | first author:Venerosi A
Developmental vitamin D deficiency alters dopamine-mediated behaviors and dopamine transporter function in adult female rats.	/pubmed/19921153	Kesby JP, Cui X, O'Loan J, McGrath JJ, Burne TH, Eyles DW.	Psychopharmacology (Berl). 2010 Jan;208(1):159-68. Epub 2009 Nov 18.	Psychopharmacology (Berl). 2010	PubMed	citation	PMID:19921153	pubmed	19921153	create date:2009/11/19 | first author:Kesby JP
Amphetamine analogs methamphetamine and 3,4-methylenedioxymethamphetamine (MDMA) differentially affect speech.	/pubmed/19916063	Marrone GF, Pardo JS, Krauss RM, Hart CL.	Psychopharmacology (Berl). 2010 Feb;208(2):169-77. Epub 2009 Nov 17.	Psychopharmacology (Berl). 2010	PubMed	citation	PMID:19916063	pubmed	19916063	create date:2009/11/17 | first author:Marrone GF
Decreases in recollective experience following acute alcohol: a dose-response study.	/pubmed/19911170	Bisby JA, Leitz JR, Morgan CJ, Curran HV.	Psychopharmacology (Berl). 2010 Jan;208(1):67-74. Epub 2009 Nov 13.	Psychopharmacology (Berl). 2010	PubMed	citation	PMID:19911170	pubmed	19911170	create date:2009/11/17 | first author:Bisby JA
Histamine and H3 receptor-dependent mechanisms regulate ethanol stimulation and conditioned place preference in mice.	/pubmed/19911169	Nuutinen S, Karlstedt K, Aitta-Aho T, Korpi ER, Panula P.	Psychopharmacology (Berl). 2010 Jan;208(1):75-86. Epub 2009 Nov 13.	Psychopharmacology (Berl). 2010	PubMed	citation	PMID:19911169	pubmed	19911169	create date:2009/11/17 | first author:Nuutinen S
Dose-dependent effects of the CRF(1) receptor antagonist R317573 on regional brain activity in healthy male subjects.	/pubmed/19911168	Schmidt ME, Andrews RD, van der Ark P, Brown T, Mannaert E, Steckler T, de Hoon J, Van Laere K.	Psychopharmacology (Berl). 2010 Jan;208(1):109-19. Epub 2009 Nov 13.	Psychopharmacology (Berl). 2010	PubMed	citation	PMID:19911168	pubmed	19911168	create date:2009/11/17 | first author:Schmidt ME
Activation of 5-HT(6) receptors facilitates attentional set shifting.	/pubmed/19902184	Burnham KE, Baxter MG, Bainton JR, Southam E, Dawson LA, Bannerman DM, Sharp T.	Psychopharmacology (Berl). 2010 Jan;208(1):13-21. Epub 2009 Nov 10.	Psychopharmacology (Berl). 2010	PubMed	citation	PMID:19902184	pubmed	19902184	create date:2009/11/11 | first author:Burnham KE
Rimonabant (SR141716) has no effect on alcohol self-administration or endocrine measures in nontreatment-seeking heavy alcohol drinkers.	/pubmed/19902183	George DT, Herion DW, Jones CL, Phillips MJ, Hersh J, Hill D, Heilig M, Ramchandani VA, Geyer C, Spero DE, Singley ED, O'Malley SS, Bishai R, Rawlings RR, Kunos G.	Psychopharmacology (Berl). 2010 Jan;208(1):37-44. Epub 2009 Nov 10.	Psychopharmacology (Berl). 2010	PubMed	citation	PMID:19902183	pubmed	19902183	create date:2009/11/11 | first author:George DT
Discriminative stimulus functions of methanandamide and delta(9)-THC in rats: tests with aminoalkylindoles (WIN55,212-2 and AM678) and ethanol.	/pubmed/19902182	Järbe TU, Li C, Vadivel SK, Makriyannis A.	Psychopharmacology (Berl). 2010 Jan;208(1):87-98. Epub 2009 Nov 10.	Psychopharmacology (Berl). 2010	PubMed	citation	PMID:19902182	pubmed	19902182	create date:2009/11/11 | first author:Järbe TU
A randomised trial of glucose tablets to aid smoking cessation.	/pubmed/19859699	West R, May S, McEwen A, McRobbie H, Hajek P, Vangeli E.	Psychopharmacology (Berl). 2010 Jan;207(4):631-5. Epub 2009 Oct 27.	Psychopharmacology (Berl). 2010	PubMed	citation	PMID:19859699	pubmed	19859699	create date:2009/10/28 | first author:West R
Evaluation of potential sex differences in the subjective and analgesic effects of morphine in normal, healthy volunteers.	/pubmed/19859698	Comer SD, Cooper ZD, Kowalczyk WJ, Sullivan MA, Evans SM, Bisaga AM, Vosburg SK.	Psychopharmacology (Berl). 2010 Jan;208(1):45-55. Epub 2009 Oct 27.	Psychopharmacology (Berl). 2010	PubMed	citation	PMID:19859698	pubmed	19859698	create date:2009/10/28 | first author:Comer SD
Attenuation of cocaine-induced reinstatement of drug seeking in squirrel monkeys: kappa opioid and serotonergic mechanisms.	/pubmed/19859697	Rüedi-Bettschen D, Rowlett JK, Spealman RD, Platt DM.	Psychopharmacology (Berl). 2010 Jun;210(2):169-77. Epub 2009 Oct 27.	Psychopharmacology (Berl). 2010	PubMed	citation	PMID:19859697	pubmed	19859697	create date:2009/10/28 | first author:Rüedi-Bettschen D
Sertindole improves sub-chronic PCP-induced reversal learning and episodic memory deficits in rodents: involvement of 5-HT(6) and 5-HT (2A) receptor mechanisms.	/pubmed/19851757	Idris N, Neill J, Grayson B, Bang-Andersen B, Witten LM, Brennum LT, Arnt J.	Psychopharmacology (Berl). 2010 Jan;208(1):23-36. Epub 2009 Oct 23.	Psychopharmacology (Berl). 2010	PubMed	citation	PMID:19851757	pubmed	19851757	create date:2009/10/24 | first author:Idris N
Effects of mGluR1 antagonism in the dorsal hippocampus on drug context-induced reinstatement of cocaine-seeking behavior in rats.	/pubmed/19847405	Xie X, Ramirez DR, Lasseter HC, Fuchs RA.	Psychopharmacology (Berl). 2010 Jan;208(1):1-11. Epub 2009 Oct 22.	Psychopharmacology (Berl). 2010	PubMed	citation	PMID:19847405	pubmed	19847405	create date:2009/10/23 | first author:Xie X
Comparative study of five antiepileptic drugs on a translational cognitive measure in the rat: relationship to antiepileptic property.	/pubmed/19841906	Higgins GA, Breysse N, Undzys E, Derksen DR, Jeffrey M, Scott BW, Xin T, Roucard C, Bressand K, Depaulis A, Burnham WM.	Psychopharmacology (Berl). 2010 Jan;207(4):513-27. Epub 2009 Oct 16.	Psychopharmacology (Berl). 2010	PubMed	citation	PMID:19841906	pubmed	19841906	create date:2009/10/21 | first author:Higgins GA
Effect of acute and chronic treatment with milnacipran potentiates the anticonvulsant activity of conventional antiepileptic drugs in the maximal electroshock-induced seizures in mice.	/pubmed/19841905	Borowicz KK, Furmanek-Karwowska K, Morawska M, Luszczki JJ, Czuczwar SJ.	Psychopharmacology (Berl). 2010 Jan;207(4):661-9. Epub 2009 Oct 20.	Psychopharmacology (Berl). 2010	PubMed	citation	PMID:19841905	pubmed	19841905	create date:2009/10/21 | first author:Borowicz KK
Administration of neurotoxic doses of MDMA reduces sensitivity to ethanol and increases GAT-1 immunoreactivity in mice striatum.	/pubmed/19841904	Izco M, Gutierrez-Lopez MD, Marchant I, O'Shea E, Colado MI.	Psychopharmacology (Berl). 2010 Jan;207(4):671-9. Epub 2009 Oct 20.	Psychopharmacology (Berl). 2010	PubMed	citation	PMID:19841904	pubmed	19841904	create date:2009/10/21 | first author:Izco M
Impulsive choice and response in dopamine agonist-related impulse control behaviors.	/pubmed/19838863	Voon V, Reynolds B, Brezing C, Gallea C, Skaljic M, Ekanayake V, Fernandez H, Potenza MN, Dolan RJ, Hallett M.	Psychopharmacology (Berl). 2010 Jan;207(4):645-59. Epub 2009 Oct 20.	Psychopharmacology (Berl). 2010	PubMed	citation	PMID:19838863	pubmed	19838863	create date:2009/10/20 | first author:Voon V
A 22-week, multicenter, randomized, double-blind controlled trial of Crocus sativus in the treatment of mild-to-moderate Alzheimer's disease.	/pubmed/19838862	Akhondzadeh S, Shafiee Sabet M, Harirchian MH, Togha M, Cheraghmakani H, Razeghi S, Hejazi SS, Yousefi MH, Alimardani R, Jamshidi A, Rezazadeh SA, Yousefi A, Zare F, Moradi A, Vossoughi A.	Psychopharmacology (Berl). 2010 Jan;207(4):637-43. Epub 2009 Oct 20.	Psychopharmacology (Berl). 2010	PubMed	citation	PMID:19838862	pubmed	19838862	create date:2009/10/20 | first author:Akhondzadeh S
Effect of apomorphine on cognitive performance and sensorimotor gating in humans.	/pubmed/19834690	Schellekens AF, Grootens KP, Neef C, Movig KL, Buitelaar JK, Ellenbroek B, Verkes RJ.	Psychopharmacology (Berl). 2010 Jan;207(4):559-69. Epub 2009 Oct 16.	Psychopharmacology (Berl). 2010	PubMed	citation	PMID:19834690	pubmed	19834690	create date:2009/10/17 | first author:Schellekens AF
Light and intermittent cigarette smokers: a review (1989-2009).	/pubmed/19830407	Coggins CR, Murrelle EL, Carchman RA, Heidbreder C.	Psychopharmacology (Berl). 2009 Dec;207(3):343-63. Epub 2009 Oct 3. Review.	Psychopharmacology (Berl). 2009	PubMed	citation	PMID:19830407	pubmed	19830407	create date:2009/10/16 | first author:Coggins CR
Restoration of amphetamine-induced locomotor sensitization in dopamine D1 receptor-deficient mice.	/pubmed/19830406	El-Ghundi MB, Fan T, Karasinska JM, Yeung J, Zhou M, O'Dowd BF, George SR.	Psychopharmacology (Berl). 2010 Jan;207(4):599-618. Epub 2009 Oct 15.	Psychopharmacology (Berl). 2010	PubMed	citation	PMID:19830406	pubmed	19830406	create date:2009/10/16 | first author:El-Ghundi MB
Effects of paroxetine on emotional functioning and treatment awareness: a 4-week randomized placebo-controlled study in healthy clinicians.	/pubmed/19826792	Besnier N, Cassé-Perrot C, Jouve E, Nguyen N, Lançon C, Falissard B, Blin O.	Psychopharmacology (Berl). 2010 Jan;207(4):619-29. Epub 2009 Oct 14.	Psychopharmacology (Berl). 2010	PubMed	citation	PMID:19826792	pubmed	19826792	create date:2009/10/15 | first author:Besnier N
Effect of topiramate treatment on ethanol consumption in rats.	/pubmed/19823810	Breslin FJ, Johnson BA, Lynch WJ.	Psychopharmacology (Berl). 2010 Jan;207(4):529-34. Epub 2009 Oct 13.	Psychopharmacology (Berl). 2010	PubMed	citation	PMID:19823810	pubmed	19823810	create date:2009/10/14 | first author:Breslin FJ
Acute administration of leptin produces anxiolytic-like effects: a comparison with fluoxetine.	/pubmed/19823809	Liu J, Garza JC, Bronner J, Kim CS, Zhang W, Lu XY.	Psychopharmacology (Berl). 2010 Jan;207(4):535-45. Epub 2009 Oct 13.	Psychopharmacology (Berl). 2010	PubMed	citation	PMID:19823809	pubmed	19823809	create date:2009/10/14 | first author:Liu J
Long-term neuropsychological effects of ecstasy in middle-aged ecstasy/polydrug users.	/pubmed/19823808	Schilt T, Koeter MW, Smal JP, Gouwetor MN, van den Brink W, Schmand B.	Psychopharmacology (Berl). 2010 Jan;207(4):583-91. Epub 2009 Oct 13.	Psychopharmacology (Berl). 2010	PubMed	citation	PMID:19823808	pubmed	19823808	create date:2009/10/14 | first author:Schilt T
Botulinum toxin B as an effective and safe treatment for neuroleptic-induced sialorrhea.	/pubmed/19823807	Steinlechner S, Klein C, Moser A, Lencer R, Hagenah J.	Psychopharmacology (Berl). 2010 Jan;207(4):593-7. Epub 2009 Oct 13.	Psychopharmacology (Berl). 2010	PubMed	citation	PMID:19823807	pubmed	19823807	create date:2009/10/14 | first author:Steinlechner S
The serotonin 5-HT(2A) receptor agonist TCB-2: a behavioral and neurophysiological analysis.	/pubmed/19823806	Fox MA, French HT, LaPorte JL, Blackler AR, Murphy DL.	Psychopharmacology (Berl). 2010 Sep;212(1):13-23. Epub 2009 Oct 13.	Psychopharmacology (Berl). 2010	PubMed	citation	PMID:19823806	pubmed	19823806	create date:2009/10/14 | first author:Fox MA
Chlorpheniramine exerts anxiolytic-like effects and activates prefrontal 5-HT systems in mice.	/pubmed/19823805	Miyata S, Hirano S, Ohsawa M, Kamei J.	Psychopharmacology (Berl). 2011 Feb;213(2-3):441-52. Epub 2009 Oct 13.	Psychopharmacology (Berl). 2011	PubMed	citation	PMID:19823805	pubmed	19823805	create date:2009/10/14 | first author:Miyata S
Rapid tryptophan depletion following cognitive behavioural therapy for panic disorder.	/pubmed/19823804	Bell C, Hood S, Potokar J, Nash J, Adrover M, Frampton C, Hince D, Rich A, Argyropoulos S, Nutt D.	Psychopharmacology (Berl). 2011 Feb;213(2-3):593-602. Epub 2009 Oct 13.	Psychopharmacology (Berl). 2011	PubMed	citation	PMID:19823804	pubmed	19823804	create date:2009/10/14 | first author:Bell C
Increased amphetamine-induced locomotor activity, sensitization, and accumbal dopamine release in M5 muscarinic receptor knockout mice.	/pubmed/19820917	Schmidt LS, Miller AD, Lester DB, Bay-Richter C, Schülein C, Frikke-Schmidt H, Wess J, Blaha CD, Woldbye DP, Fink-Jensen A, Wortwein G.	Psychopharmacology (Berl). 2010 Jan;207(4):547-58. Epub 2009 Oct 10.	Psychopharmacology (Berl). 2010	PubMed	citation	PMID:19820917	pubmed	19820917	create date:2009/10/13 | first author:Schmidt LS
Dosing protocol and analgesic efficacy determine opioid tolerance in the mouse.	/pubmed/19816677	Madia PA, Dighe SV, Sirohi S, Walker EA, Yoburn BC.	Psychopharmacology (Berl). 2009 Dec;207(3):413-22. Epub 2009 Oct 9.	Psychopharmacology (Berl). 2009	PubMed	citation	PMID:19816677	pubmed	19816677	create date:2009/10/10 | first author:Madia PA
Title	URL	Description	Details	ShortDetails	Resource	Type	Identifiers	Db	EntrezUID	Properties
Alterations to pre-pulse inhibition (PPI) in chronic cannabis users are secondary to sustained attention deficits.	/pubmed/19816676	Scholes KE, Martin-Iverson MT.	Psychopharmacology (Berl). 2009 Dec;207(3):469-84. Epub 2009 Oct 9.	Psychopharmacology (Berl). 2009	PubMed	citation	PMID:19816676	pubmed	19816676	create date:2009/10/10 | first author:Scholes KE
Impact of dopamine-glutamate interactions on striatal neuronal nitric oxide synthase activity.	/pubmed/19816675	Hoque KE, Indorkar RP, Sammut S, West AR.	Psychopharmacology (Berl). 2010 Jan;207(4):571-81. Epub 2009 Oct 9.	Psychopharmacology (Berl). 2010	PubMed	citation	PMID:19816675	pubmed	19816675	create date:2009/10/10 | first author:Hoque KE
Low-dose tryptophan depletion in recovered depressed women induces impairments in autobiographical memory specificity.	/pubmed/19813003	Haddad AD, Williams JM, McTavish SF, Harmer CJ.	Psychopharmacology (Berl). 2009 Dec;207(3):499-508. Epub 2009 Oct 8.	Psychopharmacology (Berl). 2009	PubMed	citation	PMID:19813003	pubmed	19813003	create date:2009/10/09 | first author:Haddad AD
Repeated amphetamine administration in rats revealed consistency across days and a complete dissociation between locomotor and hypothalamic-pituitary-adrenal axis effects of the drug.	/pubmed/19809808	Gagliano H, Andero R, Armario A, Nadal R.	Psychopharmacology (Berl). 2009 Dec;207(3):447-59. Epub 2009 Oct 7.	Psychopharmacology (Berl). 2009	PubMed	citation	PMID:19809808	pubmed	19809808	create date:2009/10/08 | first author:Gagliano H
Nicotine withdrawal and kappa-opioid receptors.	/pubmed/19806344	McCarthy MJ, Zhang H, Neff NH, Hadjiconstantinou M.	Psychopharmacology (Berl). 2010 Jun;210(2):221-9. Epub 2009 Oct 6.	Psychopharmacology (Berl). 2010	PubMed	citation	PMID:19806344	pubmed	19806344	create date:2009/10/07 | first author:McCarthy MJ
Residual effects of hypnotic drugs in aging drivers submitted to simulated accident scenarios: an exploratory study.	/pubmed/19798483	Meskali M, Berthelon C, Marie S, Denise P, Bocca ML.	Psychopharmacology (Berl). 2009 Dec;207(3):461-7. Epub 2009 Oct 2.	Psychopharmacology (Berl). 2009	PubMed	citation	PMID:19798483	pubmed	19798483	create date:2009/10/03 | first author:Meskali M
Social experiences affect reinstatement of cocaine-induced place preference in mice.	/pubmed/19798482	Ribeiro Do Couto B, Aguilar MA, Lluch J, Rodríguez-Arias M, Miñarro J.	Psychopharmacology (Berl). 2009 Dec;207(3):485-98. Epub 2009 Oct 2.	Psychopharmacology (Berl). 2009	PubMed	citation	PMID:19798482	pubmed	19798482	create date:2009/10/03 | first author:Ribeiro Do Couto B
The effects of thioperamide on extracellular levels of glutamate and GABA in the rat prefrontal cortex.	/pubmed/19795107	Welty N, Shoblock JR.	Psychopharmacology (Berl). 2009 Dec;207(3):433-8. Epub 2009 Oct 1.	Psychopharmacology (Berl). 2009	PubMed	citation	PMID:19795107	pubmed	19795107	create date:2009/10/02 | first author:Welty N
Decreased levels of serum brain-derived neurotrophic factor in drug-naïve first-episode schizophrenia: relationship to clinical phenotypes.	/pubmed/19787338	Chen da C, Wang J, Wang B, Yang SC, Zhang CX, Zheng YL, Li YL, Wang N, Yang KB, Xiu MH, Kosten TR, Zhang XY.	Psychopharmacology (Berl). 2009 Dec;207(3):375-80. Epub 2009 Sep 29.	Psychopharmacology (Berl). 2009	PubMed	citation	PMID:19787338	pubmed	19787338	create date:2009/09/30 | first author:Chen da C
Motivational effects of opiates in conditioned place preference and aversion paradigm--a study in three inbred strains of mice.	/pubmed/19787337	Solecki W, Turek A, Kubik J, Przewlocki R.	Psychopharmacology (Berl). 2009 Dec;207(2):245-55. Epub 2009 Sep 29.	Psychopharmacology (Berl). 2009	PubMed	citation	PMID:19787337	pubmed	19787337	create date:2009/09/30 | first author:Solecki W
Extended access to amphetamine self-administration increases impulsive choice in a delay discounting task in rats.	/pubmed/19784636	Gipson CD, Bardo MT.	Psychopharmacology (Berl). 2009 Dec;207(3):391-400. Epub 2009 Sep 26.	Psychopharmacology (Berl). 2009	PubMed	citation	PMID:19784636	pubmed	19784636	create date:2009/09/29 | first author:Gipson CD
Ethanol seeking triggered by environmental context is attenuated by blocking dopamine D1 receptors in the nucleus accumbens core and shell in rats.	/pubmed/19779700	Chaudhri N, Sahuque LL, Janak PH.	Psychopharmacology (Berl). 2009 Dec;207(2):303-14. Epub 2009 Sep 25.	Psychopharmacology (Berl). 2009	PubMed	citation	PMID:19779700	pubmed	19779700	create date:2009/09/26 | first author:Chaudhri N
Repeated aripiprazole administration attenuates cocaine seeking in a rat model of relapse.	/pubmed/19779699	Feltenstein MW, Do PH, See RE.	Psychopharmacology (Berl). 2009 Dec;207(3):401-11. Epub 2009 Sep 25.	Psychopharmacology (Berl). 2009	PubMed	citation	PMID:19779699	pubmed	19779699	create date:2009/09/26 | first author:Feltenstein MW
Cocaine craving and use during daily life.	/pubmed/19777216	Preston KL, Vahabzadeh M, Schmittner J, Lin JL, Gorelick DA, Epstein DH.	Psychopharmacology (Berl). 2009 Dec;207(2):291-301. Epub 2009 Sep 24.	Psychopharmacology (Berl). 2009	PubMed	citation	PMID:19777216	pubmed	19777216	create date:2009/09/25 | first author:Preston KL
Response to, Cognitive	psychomotor and subjective effects of sodium oxybate and triazolam in healthy volunteers	2009; 206(1):141-154.	/pubmed/19777215	Zvosec DL, Smith SW.	Psychopharmacology (Berl). 2009 Dec;207(3):509-10; author reply 511-2. Epub 2009 Sep 24. No abstract available.	Psychopharmacology (Berl). 2009	PubMed	citation	PMID:19777215	pubmed	19777215	create date:2009/09/25 | first author:Zvosec DL
A comparison of the effects of caffeine following abstinence and normal caffeine use.	/pubmed/19777214	Addicott MA, Laurienti PJ.	Psychopharmacology (Berl). 2009 Dec;207(3):423-31. Epub 2009 Sep 24.	Psychopharmacology (Berl). 2009	PubMed	citation	PMID:19777214	pubmed	19777214	create date:2009/09/25 | first author:Addicott MA
Determining the subjective and physiological effects of BZP on human females.	/pubmed/19777213	Lin JC, Bangs N, Lee H, Kydd RR, Russell BR.	Psychopharmacology (Berl). 2009 Dec;207(3):439-46. Epub 2009 Sep 24.	Psychopharmacology (Berl). 2009	PubMed	citation	PMID:19777213	pubmed	19777213	create date:2009/09/25 | first author:Lin JC
A verification of previously identified QTLs for cocaine-induced activation using a panel of B6.A chromosome substitution strains (CSS) and A/J x C57Bl/6J F2 mice.	/pubmed/19774366	Boyle AE, Gill KJ.	Psychopharmacology (Berl). 2009 Dec;207(2):325-34. Epub 2009 Sep 23.	Psychopharmacology (Berl). 2009	PubMed	citation	PMID:19774366	pubmed	19774366	create date:2009/09/24 | first author:Boyle AE
Protective effects of epigallocatechin gallate following 3-nitropropionic acid-induced brain damage: possible nitric oxide mechanisms.	/pubmed/19763544	Kumar P, Kumar A.	Psychopharmacology (Berl). 2009 Dec;207(2):257-70. Epub 2009 Sep 18.	Psychopharmacology (Berl). 2009	PubMed	citation	PMID:19763544	pubmed	19763544	create date:2009/09/19 | first author:Kumar P
Caffeine expectancies influence the subjective and behavioral effects of caffeine.	/pubmed/19760283	Harrell PT, Juliano LM.	Psychopharmacology (Berl). 2009 Dec;207(2):335-42. Epub 2009 Sep 17.	Psychopharmacology (Berl). 2009	PubMed	citation	PMID:19760283	pubmed	19760283	create date:2009/09/18 | first author:Harrell PT
Chronic therapy with citalopram decreases regional cerebral glucose utilization in OBX, and not sham-operated, rats: an autoradiographic study.	/pubmed/19760282	Skelin I, Sato H, Kovacević T, Diksic M.	Psychopharmacology (Berl). 2009 Dec;207(2):315-23. Epub 2009 Sep 17.	Psychopharmacology (Berl). 2009	PubMed	citation	PMID:19760282	pubmed	19760282	create date:2009/09/18 | first author:Skelin I
Bupropion and nicotine enhance responding for nondrug reinforcers via dissociable pharmacological mechanisms in rats.	/pubmed/19760281	Palmatier MI, Levin ME, Mays KL, Donny EC, Caggiula AR, Sved AF.	Psychopharmacology (Berl). 2009 Dec;207(3):381-90. Epub 2009 Sep 17.	Psychopharmacology (Berl). 2009	PubMed	citation	PMID:19760281	pubmed	19760281	create date:2009/09/18 | first author:Palmatier MI
Alcohol-induced increases in smoking behavior for nicotinized and denicotinized cigarettes in men and women.	/pubmed/19756530	King A, McNamara P, Conrad M, Cao D.	Psychopharmacology (Berl). 2009 Nov;207(1):107-17.	Psychopharmacology (Berl). 2009	PubMed	citation	PMID:19756530	pubmed	19756530	create date:2009/09/17 | first author:King A
Facilitation of intravenous nicotine self-administration in rats by a motivationally neutral sensory stimulus.	/pubmed/19756529	Sorge RE, Pierre VJ, Clarke PB.	Psychopharmacology (Berl). 2009 Dec;207(2):191-200. Epub 2009 Sep 16.	Psychopharmacology (Berl). 2009	PubMed	citation	PMID:19756529	pubmed	19756529	create date:2009/09/17 | first author:Sorge RE
Effects of dimethylaminoethanol pyroglutamate (DMAE p-Glu) against memory deficits induced by scopolamine: evidence from preclinical and clinical studies.	/pubmed/19756528	Blin O, Audebert C, Pitel S, Kaladjian A, Casse-Perrot C, Zaim M, Micallef J, Tisne-Versailles J, Sokoloff P, Chopin P, Marien M.	Psychopharmacology (Berl). 2009 Dec;207(2):201-12. Epub 2009 Sep 16.	Psychopharmacology (Berl). 2009	PubMed	citation	PMID:19756528	pubmed	19756528	create date:2009/09/17 | first author:Blin O
Differential effects of escitalopram on attention: a placebo-controlled, double-blind cross-over study.	/pubmed/19756527	Drueke B, Baetz J, Boecker M, Moeller O, Hiemke C, Gründer G, Gauggel S.	Psychopharmacology (Berl). 2009 Dec;207(2):213-23. Epub 2009 Sep 16.	Psychopharmacology (Berl). 2009	PubMed	citation	PMID:19756527	pubmed	19756527	create date:2009/09/17 | first author:Drueke B
Therapeutic potential of nicotine for methamphetamine-induced impairment of sensorimotor gating: involvement of pallidotegmental neurons.	/pubmed/19756526	Mizoguchi H, Arai S, Koike H, Ibi D, Kamei H, Nabeshima T, Kim HC, Takuma K, Yamada K.	Psychopharmacology (Berl). 2009 Dec;207(2):235-43. Epub 2009 Sep 16.	Psychopharmacology (Berl). 2009	PubMed	citation	PMID:19756526	pubmed	19756526	create date:2009/09/17 | first author:Mizoguchi H
A dopamine transport inhibitor with markedly low abuse liability suppresses cocaine self-administration in the rat.	/pubmed/19756525	Ferragud A, Velázquez-Sánchez C, Hernández-Rabaza V, Nácher A, Merino V, Cardá M, Murga J, Canales JJ.	Psychopharmacology (Berl). 2009 Dec;207(2):281-9. Epub 2009 Sep 16.	Psychopharmacology (Berl). 2009	PubMed	citation	PMID:19756525	pubmed	19756525	create date:2009/09/17 | first author:Ferragud A
Neural basis for a heritable phenotype: differences in the effects of apomorphine on startle gating and ventral pallidal GABA efflux in male Sprague-Dawley and Long-Evans rats.	/pubmed/19756524	Qu Y, Saint Marie RL, Breier MR, Ko D, Stouffer D, Parsons LH, Swerdlow NR.	Psychopharmacology (Berl). 2009 Dec;207(2):271-80. Epub 2009 Sep 16.	Psychopharmacology (Berl). 2009	PubMed	citation	PMID:19756524	pubmed	19756524	create date:2009/09/17 | first author:Qu Y
Diminished brain 5-HT transporter binding in major depression: a positron emission tomography study with [11C]DASB.	/pubmed/19756523	Selvaraj S, Murthy NV, Bhagwagar Z, Bose SK, Hinz R, Grasby PM, Cowen PJ.	Psychopharmacology (Berl). 2011 Feb;213(2-3):555-62. Epub 2009 Sep 16.	Psychopharmacology (Berl). 2011	PubMed	citation	PMID:19756523	pubmed	19756523	create date:2009/09/17 | first author:Selvaraj S
Impulsivity and cigarette craving: differences across subtypes.	/pubmed/19756522	Doran N, Cook J, McChargue D, Spring B.	Psychopharmacology (Berl). 2009 Dec;207(3):365-73. Epub 2009 Sep 16.	Psychopharmacology (Berl). 2009	PubMed	citation	PMID:19756522	pubmed	19756522	create date:2009/09/17 | first author:Doran N
Modelling psychosis.	/pubmed/19756521	Curran HV, D'Souza DC, Robbins TW, Fletcher P.	Psychopharmacology (Berl). 2009 Nov;206(4):513-4. No abstract available.	Psychopharmacology (Berl). 2009	PubMed	citation	PMID:19756521	pubmed	19756521	create date:2009/09/17 | first author:Curran HV
Further evidence of association between amphetamine response and SLC6A2 gene variants.	/pubmed/19727679	Dlugos AM, Hamidovic A, Palmer AA, de Wit H.	Psychopharmacology (Berl). 2009 Oct;206(3):501-11.	Psychopharmacology (Berl). 2009	PubMed	citation	PMID:19727679	pubmed	19727679	create date:2009/09/04 | first author:Dlugos AM
Age-dependent effects of low-dose nicotine treatment on cocaine-induced behavioral plasticity in rats.	/pubmed/19727678	McQuown SC, Dao JM, Belluzzi JD, Leslie FM.	Psychopharmacology (Berl). 2009 Nov;207(1):143-52.	Psychopharmacology (Berl). 2009	PubMed	citation	PMID:19727678	pubmed	19727678	create date:2009/09/04 | first author:McQuown SC
Impulsivity and response inhibition in alcohol dependence and problem gambling.	/pubmed/19727677	Lawrence AJ, Luty J, Bogdan NA, Sahakian BJ, Clark L.	Psychopharmacology (Berl). 2009 Nov;207(1):163-72.	Psychopharmacology (Berl). 2009	PubMed	citation	PMID:19727677	pubmed	19727677	create date:2009/09/04 | first author:Lawrence AJ
Recreational cocaine polydrug use impairs cognitive flexibility but not working memory.	/pubmed/19727676	Colzato LS, Huizinga M, Hommel B.	Psychopharmacology (Berl). 2009 Dec;207(2):225-34. Epub 2009 Sep 2.	Psychopharmacology (Berl). 2009	PubMed	citation	PMID:19727676	pubmed	19727676	create date:2009/09/04 | first author:Colzato LS
Nicotine-conditioned place preference induced CREB phosphorylation and Fos expression in the adult rat brain.	/pubmed/19711055	Pascual MM, Pastor V, Bernabeu RO.	Psychopharmacology (Berl). 2009 Nov;207(1):57-71. Epub 2009 Aug 27.	Psychopharmacology (Berl). 2009	PubMed	citation	PMID:19711055	pubmed	19711055	create date:2009/08/28 | first author:Pascual MM
Chronic treatment with the selective NOP receptor antagonist [Nphe 1, Arg 14, Lys 15]N/OFQ-NH 2 (UFP-101) reverses the behavioural and biochemical effects of unpredictable chronic mild stress in rats.	/pubmed/19711054	Vitale G, Ruggieri V, Filaferro M, Frigeri C, Alboni S, Tascedda F, Brunello N, Guerrini R, Cifani C, Massi M.	Psychopharmacology (Berl). 2009 Dec;207(2):173-89. Epub 2009 Aug 27.	Psychopharmacology (Berl). 2009	PubMed	citation	PMID:19711054	pubmed	19711054	create date:2009/08/28 | first author:Vitale G
Combined administration of an mGlu2/3 receptor agonist and a 5-HT 2A receptor antagonist markedly attenuate the psychomotor-activating and neurochemical effects of psychostimulants.	/pubmed/19707745	Uslaner JM, Smith SM, Huszar SL, Pachmerhiwala R, Hinchliffe RM, Vardigan JD, Hutson PH.	Psychopharmacology (Berl). 2009 Nov;206(4):641-51. Epub 2009 Aug 26.	Psychopharmacology (Berl). 2009	PubMed	citation	PMID:19707745	pubmed	19707745	create date:2009/08/27 | first author:Uslaner JM
Effects of sedative and nonsedative antihistamines on prefrontal activity during verbal fluency task in young children: a near-infrared spectroscopy (NIRS) study.	/pubmed/19705105	Tsujii T, Masuda S, Yamamoto E, Ohira T, Akiyama T, Takahashi T, Watanabe S.	Psychopharmacology (Berl). 2009 Nov;207(1):127-32. Epub 2009 Aug 25.	Psychopharmacology (Berl). 2009	PubMed	citation	PMID:19705105	pubmed	19705105	create date:2009/08/26 | first author:Tsujii T
Effects of erythropoietin on emotional processing biases in patients with major depression: an exploratory fMRI study.	/pubmed/19705104	Miskowiak KW, Favaron E, Hafizi S, Inkster B, Goodwin GM, Cowen PJ, Harmer CJ.	Psychopharmacology (Berl). 2009 Nov;207(1):133-42. Epub 2009 Aug 25.	Psychopharmacology (Berl). 2009	PubMed	citation	PMID:19705104	pubmed	19705104	create date:2009/08/26 | first author:Miskowiak KW
Impulsivity as a behavioral measure of withdrawal of orally delivered PCP and nondrug rewards in male and female monkeys.	/pubmed/19697013	Carroll ME, Mach JL, La Nasa RM, Newman JL.	Psychopharmacology (Berl). 2009 Nov;207(1):85-98. Epub 2009 Aug 21.	Psychopharmacology (Berl). 2009	PubMed	citation	PMID:19697013	pubmed	19697013	create date:2009/08/22 | first author:Carroll ME
Varenicline attenuates some of the subjective and physiological effects of intravenous nicotine in humans.	/pubmed/19693492	Sofuoglu M, Herman AI, Mooney M, Waters AJ.	Psychopharmacology (Berl). 2009 Nov;207(1):153-62. Epub 2009 Aug 20.	Psychopharmacology (Berl). 2009	PubMed	citation	PMID:19693492	pubmed	19693492	create date:2009/08/21 | first author:Sofuoglu M
Olanzapine-induced weight gain in the rat: role of 5-HT2C and histamine H1 receptors.	/pubmed/19688201	Kirk SL, Glazebrook J, Grayson B, Neill JC, Reynolds GP.	Psychopharmacology (Berl). 2009 Nov;207(1):119-25. Epub 2009 Aug 18.	Psychopharmacology (Berl). 2009	PubMed	citation	PMID:19688201	pubmed	19688201	create date:2009/08/19 | first author:Kirk SL
Genome-wide association study of antipsychotic-induced parkinsonism severity among schizophrenia patients.	/pubmed/19680635	Alkelai A, Greenbaum L, Rigbi A, Kanyas K, Lerer B.	Psychopharmacology (Berl). 2009 Oct;206(3):491-9. Epub 2009 Aug 13.	Psychopharmacology (Berl). 2009	PubMed	citation	PMID:19680635	pubmed	19680635	create date:2009/08/15 | first author:Alkelai A
Effects of MDMA on sociability and neural response to social threat and social reward.	/pubmed/19680634	Bedi G, Phan KL, Angstadt M, de Wit H.	Psychopharmacology (Berl). 2009 Nov;207(1):73-83. Epub 2009 Aug 13.	Psychopharmacology (Berl). 2009	PubMed	citation	PMID:19680634	pubmed	19680634	create date:2009/08/15 | first author:Bedi G
Self-administration of cocaine and nicotine mixtures by rhesus monkeys.	/pubmed/19680633	Freeman KB, Woolverton WL.	Psychopharmacology (Berl). 2009 Nov;207(1):99-106. Epub 2009 Aug 13.	Psychopharmacology (Berl). 2009	PubMed	citation	PMID:19680633	pubmed	19680633	create date:2009/08/15 | first author:Freeman KB
The dopamine D2 receptor antagonist sulpiride modulates striatal BOLD signal during the manipulation of information in working memory.	/pubmed/19672580	Dodds CM, Clark L, Dove A, Regenthal R, Baumann F, Bullmore E, Robbins TW, Müller U.	Psychopharmacology (Berl). 2009 Nov;207(1):35-45. Epub 2009 Aug 12.	Psychopharmacology (Berl). 2009	PubMed	citation	PMID:19672580	pubmed	19672580	create date:2009/08/13 | first author:Dodds CM
Potentiated startle as a measure of the negative affective consequences of repeated exposure to nicotine in rats.	/pubmed/19669732	Engelmann JM, Radke AK, Gewirtz JC.	Psychopharmacology (Berl). 2009 Nov;207(1):13-25. Epub 2009 Aug 11.	Psychopharmacology (Berl). 2009	PubMed	citation	PMID:19669732	pubmed	19669732	create date:2009/08/12 | first author:Engelmann JM
A functional role for the dopamine D3 receptor in the induction and expression of behavioural sensitization to ethanol in mice.	/pubmed/19662386	Harrison SJ, Nobrega JN.	Psychopharmacology (Berl). 2009 Nov;207(1):47-56. Epub 2009 Aug 7.	Psychopharmacology (Berl). 2009	PubMed	citation	PMID:19662386	pubmed	19662386	create date:2009/08/08 | first author:Harrison SJ
Title	URL	Description	Details	ShortDetails	Resource	Type	Identifiers	Db	EntrezUID	Properties
Chronic treatment of astrocytes with therapeutically relevant fluoxetine concentrations enhances cPLA2 expression secondary to 5-HT2B-induced, transactivation-mediated ERK1/2 phosphorylation.	/pubmed/19662385	Li B, Zhang S, Li M, Hertz L, Peng L.	Psychopharmacology (Berl). 2009 Nov;207(1):1-12. Epub 2009 Aug 7.	Psychopharmacology (Berl). 2009	PubMed	citation	PMID:19662385	pubmed	19662385	create date:2009/08/08 | first author:Li B
Specific effects of escitalopram on neuroendocrine response.	/pubmed/19662384	Hawken ER, Owen JA, Hudson RW, Delva NJ.	Psychopharmacology (Berl). 2009 Nov;207(1):27-34. Epub 2009 Aug 7.	Psychopharmacology (Berl). 2009	PubMed	citation	PMID:19662384	pubmed	19662384	create date:2009/08/08 | first author:Hawken ER
Ketamine-induced deficit of auditory gating in the hippocampus of rats is alleviated by medial septal inactivation and antipsychotic drugs.	/pubmed/19655127	Ma J, Tai SK, Leung LS.	Psychopharmacology (Berl). 2009 Oct;206(3):457-67. Epub 2009 Aug 5.	Psychopharmacology (Berl). 2009	PubMed	citation	PMID:19655127	pubmed	19655127	create date:2009/08/06 | first author:Ma J
Immunodensity and mRNA expression of A2A adenosine, D2 dopamine, and CB1 cannabinoid receptors in postmortem frontal cortex of subjects with schizophrenia: effect of antipsychotic treatment.	/pubmed/19652957	Urigüen L, García-Fuster MJ, Callado LF, Morentin B, La Harpe R, Casadó V, Lluis C, Franco R, García-Sevilla JA, Meana JJ.	Psychopharmacology (Berl). 2009 Oct;206(2):313-24. Epub 2009 Aug 4.	Psychopharmacology (Berl). 2009	PubMed	citation	PMID:19652957	pubmed	19652957	create date:2009/08/05 | first author:Urigüen L
Cognitive enhancing effects of ghrelin receptor agonists.	/pubmed/19652956	Atcha Z, Chen WS, Ong AB, Wong FK, Neo A, Browne ER, Witherington J, Pemberton DJ.	Psychopharmacology (Berl). 2009 Oct;206(3):415-27. Epub 2009 Aug 4.	Psychopharmacology (Berl). 2009	PubMed	citation	PMID:19652956	pubmed	19652956	create date:2009/08/05 | first author:Atcha Z
Decreased reinforcing effects of cocaine following 2 weeks of continuous D-amphetamine treatment in rats.	/pubmed/19652955	Chiodo KA, Roberts DC.	Psychopharmacology (Berl). 2009 Oct;206(3):447-56. Epub 2009 Aug 4.	Psychopharmacology (Berl). 2009	PubMed	citation	PMID:19652955	pubmed	19652955	create date:2009/08/05 | first author:Chiodo KA
Alterations in tryptophan and purine metabolism in cocaine addiction: a metabolomic study.	/pubmed/19649617	Patkar AA, Rozen S, Mannelli P, Matson W, Pae CU, Krishnan KR, Kaddurah-Daouk R.	Psychopharmacology (Berl). 2009 Oct;206(3):479-89. Epub 2009 Aug 1.	Psychopharmacology (Berl). 2009	PubMed	citation	PMID:19649617	pubmed	19649617	create date:2009/08/04 | first author:Patkar AA
The 5-HT7 receptor and disorders of the nervous system: an overview.	/pubmed/19649616	Hedlund PB.	Psychopharmacology (Berl). 2009 Oct;206(3):345-54. Epub 2009 Aug 1. Review.	Psychopharmacology (Berl). 2009	PubMed	citation	PMID:19649616	pubmed	19649616	create date:2009/08/04 | first author:Hedlund PB
PIP5K2A-dependent regulation of excitatory amino acid transporter EAAT3.	/pubmed/19644675	Fedorenko O, Tang C, Sopjani M, Föller M, Gehring EM, Strutz-Seebohm N, Ureche ON, Ivanova S, Semke A, Lang F, Seebohm G, Lang UE.	Psychopharmacology (Berl). 2009 Oct;206(3):429-35. Epub 2009 Jul 31.	Psychopharmacology (Berl). 2009	PubMed	citation	PMID:19644675	pubmed	19644675	create date:2009/08/01 | first author:Fedorenko O
Electrophysiological studies in the rat brain on the basis for aripiprazole augmentation of antidepressants in major depressive disorder.	/pubmed/19641901	Chernoloz O, El Mansari M, Blier P.	Psychopharmacology (Berl). 2009 Oct;206(2):335-44. Epub 2009 Jul 30.	Psychopharmacology (Berl). 2009	PubMed	citation	PMID:19641901	pubmed	19641901	create date:2009/07/31 | first author:Chernoloz O
A naturalistic study of grey matter volume increase after early treatment in anti-psychotic naïve, newly diagnosed schizophrenia.	/pubmed/19641900	Deng MY, McAlonan GM, Cheung C, Chiu CP, Law CW, Cheung V, Sham PC, Chen EY, Chua SE.	Psychopharmacology (Berl). 2009 Oct;206(3):437-46. Epub 2009 Jul 30.	Psychopharmacology (Berl). 2009	PubMed	citation	PMID:19641900	pubmed	19641900	create date:2009/07/31 | first author:Deng MY
Effects of adenosine A2A receptor stimulation on cocaine-seeking behavior in rats.	/pubmed/19641899	Bachtell RK, Self DW.	Psychopharmacology (Berl). 2009 Oct;206(3):469-78. Epub 2009 Jul 30.	Psychopharmacology (Berl). 2009	PubMed	citation	PMID:19641899	pubmed	19641899	create date:2009/07/31 | first author:Bachtell RK
The role of nicotinic receptors in the amelioration of cholinesterase inhibitors in scopolamine-induced memory deficits.	/pubmed/19639304	Masuoka T, Kamei C.	Psychopharmacology (Berl). 2009 Oct;206(2):259-65. Epub 2009 Jul 29.	Psychopharmacology (Berl). 2009	PubMed	citation	PMID:19639304	pubmed	19639304	create date:2009/07/30 | first author:Masuoka T
[truncated: 3,596 more rows]
