# Supplementary material for: Rising Publication Delays Inflate Journal Impact Factors
Source: PLoS One. 2012 Dec 31;7(12):e53374. doi: 10.1371/journal.pone.0053374 (PMC3534064; doi:10.1371/journal.pone.0053374)
Supplement: Data S1 — Datasets used for the analysis. (ZIP) [file pone.0053374.s005.zip › Science.csv]

Title	URL	Description	Details	ShortDetails	Resource	Type	Identifiers	Db	EntrezUID	Properties
Structure and Allostery of the PKA RIIβ Tetrameric Holoenzyme.	/pubmed/22323819	Zhang P, Smith-Nguyen EV, Keshwani MM, Deal MS, Kornev AP, Taylor SS.	Science. 2012 Feb 10;335(6069):712-6.	Science. 2012	PubMed	citation	PMID:22323819	pubmed	22323819	create date:2012/02/11 | first author:Zhang P
Structure-Based Mechanistic Insights into DNMT1-Mediated Maintenance DNA Methylation.	/pubmed/22323818	Song J, Teplova M, Ishibe-Murakami S, Patel DJ.	Science. 2012 Feb 10;335(6069):709-12.	Science. 2012	PubMed	citation	PMID:22323818	pubmed	22323818	create date:2012/02/11 | first author:Song J
Near-Field Deformation from the El Mayor-Cucapah Earthquake Revealed by Differential LIDAR.	/pubmed/22323817	Oskin ME, Arrowsmith JR, Corona AH, Elliott AJ, Fletcher JM, Fielding EJ, Gold PO, Garcia JJ, Hudnut KW, Liu-Zeng J, Teran OJ.	Science. 2012 Feb 10;335(6069):702-5.	Science. 2012	PubMed	citation	PMID:22323817	pubmed	22323817	create date:2012/02/11 | first author:Oskin ME
A Molecular MoS2 Edge Site Mimic for Catalytic Hydrogen Generation.	/pubmed/22323816	Karunadasa HI, Montalvo E, Sun Y, Majda M, Long JR, Chang CJ.	Science. 2012 Feb 10;335(6069):698-702.	Science. 2012	PubMed	citation	PMID:22323816	pubmed	22323816	create date:2012/02/11 | first author:Karunadasa HI
One-step fabrication of supramolecular microcapsules from microfluidic droplets.	/pubmed/22323815	Zhang J, Coulston RJ, Jones ST, Geng J, Scherman OA, Abell C.	Science. 2012 Feb 10;335(6069):690-4.	Science. 2012	PubMed	citation	PMID:22323815	pubmed	22323815	create date:2012/02/11 | first author:Zhang J
Structural insight into the ion-exchange mechanism of the sodium/calcium exchanger.	/pubmed/22323814	Liao J, Li H, Zeng W, Sauer DB, Belmares R, Jiang Y.	Science. 2012 Feb 10;335(6069):686-90.	Science. 2012	PubMed	citation	PMID:22323814	pubmed	22323814	create date:2012/02/11 | first author:Liao J
Visualizing long-term memory formation in two neurons of the Drosophila brain.	/pubmed/22323813	Chen CC, Wu JK, Lin HW, Pai TP, Fu TF, Wu CL, Tully T, Chiang AS.	Science. 2012 Feb 10;335(6069):678-85.	Science. 2012	PubMed	citation	PMID:22323813	pubmed	22323813	create date:2012/02/11 | first author:Chen CC
Pigment pattern formation by contact-dependent depolarization.	/pubmed/22323812	Inaba M, Yamanaka H, Kondo S.	Science. 2012 Feb 10;335(6069):677.	Science. 2012	PubMed	citation	PMID:22323812	pubmed	22323812	create date:2012/02/11 | first author:Inaba M
Seasonality in ocean microbial communities.	/pubmed/22323811	Giovannoni SJ, Vergin KL.	Science. 2012 Feb 10;335(6069):671-6.	Science. 2012	PubMed	citation	PMID:22323811	pubmed	22323811	create date:2012/02/11 | first author:Giovannoni SJ
It's All in the Symmetry.	/pubmed/22323810	Abramson J, Paz A, Philipson KD.	Science. 2012 Feb 10;335(6069):669-70. No abstract available.	Science. 2012	PubMed	citation	PMID:22323810	pubmed	22323810	create date:2012/02/11 | first author:Abramson J
Probing frozen molecular embraces.	/pubmed/22323809	Zwier TS.	Science. 2012 Feb 10;335(6069):668-9. No abstract available.	Science. 2012	PubMed	citation	PMID:22323809	pubmed	22323809	create date:2012/02/11 | first author:Zwier TS
Remembering to be tolerant.	/pubmed/22323808	Lee JY, Jameson SC.	Science. 2012 Feb 10;335(6069):667-8. No abstract available.	Science. 2012	PubMed	citation	PMID:22323808	pubmed	22323808	create date:2012/02/11 | first author:Lee JY
Critical truths about power laws.	/pubmed/22323807	Stumpf MP, Porter MA.	Science. 2012 Feb 10;335(6069):665-6. No abstract available.	Science. 2012	PubMed	citation	PMID:22323807	pubmed	22323807	create date:2012/02/11 | first author:Stumpf MP
Ode to the mushroom bodies.	/pubmed/22323806	Dubnau J.	Science. 2012 Feb 10;335(6069):664-5. No abstract available.	Science. 2012	PubMed	citation	PMID:22323806	pubmed	22323806	create date:2012/02/11 | first author:Dubnau J
Response to comments on phonemic diversity supports a serial founder effect model of language expansion from Africa"."	/pubmed/22323805	Atkinson QD.	Science. 2012 Feb 10;335(6069):657.	Science. 2012	PubMed	citation	PMID:22323805	pubmed	22323805	create date:2012/02/11 | first author:Atkinson QD
Comment on phonemic diversity supports a serial founder effect model of language expansion from Africa"."	/pubmed/22323804	Van Tuyl R, Pereltsvaig A.	Science. 2012 Feb 10;335(6069):657.	Science. 2012	PubMed	citation	PMID:22323804	pubmed	22323804	create date:2012/02/11 | first author:Van Tuyl R
Comment on phonemic diversity supports a serial founder effect model of language expansion from Africa"."	/pubmed/22323803	Wang CC, Ding QL, Tao H, Li H.	Science. 2012 Feb 10;335(6069):657.	Science. 2012	PubMed	citation	PMID:22323803	pubmed	22323803	create date:2012/02/11 | first author:Wang CC
Comment on phonemic diversity supports a serial founder effect model of language expansion from Africa"."	/pubmed/22323802	Cysouw M, Dediu D, Moran S.	Science. 2012 Feb 10;335(6069):657.	Science. 2012	PubMed	citation	PMID:22323802	pubmed	22323802	create date:2012/02/11 | first author:Cysouw M
Corrections and clarifications.	/pubmed/22323801	[No authors listed]	Science. 2012 Feb 10;335(6069):657. No abstract available.	Science. 2012	PubMed	citation	PMID:22323801	pubmed	22323801	create date:2012/02/11
Definition of success: last call.	/pubmed/22323800	[No authors listed]	Science. 2012 Feb 10;335(6069):656. No abstract available.	Science. 2012	PubMed	citation	PMID:22323800	pubmed	22323800	create date:2012/02/11
Response--ecosystem services: free lunch no more.	/pubmed/22323799	Kinzig AP, Perrings C, Chapin FS 2nd, Polasky S, Smith VK, Tilman D, Turner BL 3rd.	Science. 2012 Feb 10;335(6069):656-7. No abstract available.	Science. 2012	PubMed	citation	PMID:22323799	pubmed	22323799	create date:2012/02/11 | first author:Kinzig AP
Ecosystem services: free lunch no more.	/pubmed/22323798	Joppa LN.	Science. 2012 Feb 10;335(6069):656. No abstract available.	Science. 2012	PubMed	citation	PMID:22323798	pubmed	22323798	create date:2012/02/11 | first author:Joppa LN
Ecosystem services: heed social goals.	/pubmed/22323797	Corbera E, Pascual U.	Science. 2012 Feb 10;335(6069):655-6. No abstract available.	Science. 2012	PubMed	citation	PMID:22323797	pubmed	22323797	create date:2012/02/11 | first author:Corbera E
Response--carbon shifted but not sequestered.	/pubmed/22323796	Groves C, Cao J, Zhang C.	Science. 2012 Feb 10;335(6069):655. No abstract available.	Science. 2012	PubMed	citation	PMID:22323796	pubmed	22323796	create date:2012/02/11 | first author:Groves C
Carbon shifted but not sequestered.	/pubmed/22323795	Curl RL.	Science. 2012 Feb 10;335(6069):655. No abstract available.	Science. 2012	PubMed	citation	PMID:22323795	pubmed	22323795	create date:2012/02/11 | first author:Curl RL
The visionary.	/pubmed/22323794	Kaiser J.	Science. 2012 Feb 10;335(6069):651-3. No abstract available.	Science. 2012	PubMed	citation	PMID:22323794	pubmed	22323794	create date:2012/02/11 | first author:Kaiser J
Indoor ecosystems.	/pubmed/22323793	Humphries C.	Science. 2012 Feb 10;335(6069):648-50. No abstract available.	Science. 2012	PubMed	citation	PMID:22323793	pubmed	22323793	create date:2012/02/11 | first author:Humphries C
High Hopes for Croatia's 'Warm Spring Harbor' Remain Unfulfilled.	/pubmed/22323792	Tatalovic M.	Science. 2012 Feb 10;335(6069):647. No abstract available.	Science. 2012	PubMed	citation	PMID:22323792	pubmed	22323792	create date:2012/02/11 | first author:Tatalovic M
More than one way for invaders to wreak havoc.	/pubmed/22323791	Kerr RA.	Science. 2012 Feb 10;335(6069):646. No abstract available.	Science. 2012	PubMed	citation	PMID:22323791	pubmed	22323791	create date:2012/02/11 | first author:Kerr RA
New cystic fibrosis drug offers hope, at a price.	/pubmed/22323790	Kaiser J.	Science. 2012 Feb 10;335(6069):645. No abstract available.	Science. 2012	PubMed	citation	PMID:22323790	pubmed	22323790	create date:2012/02/11 | first author:Kaiser J
{euro}22 Billion Stimulus Brings Worries About Egalite.	/pubmed/22323789	Casassus B.	Science. 2012 Feb 10;335(6069):644-5. No abstract available.	Science. 2012	PubMed	citation	PMID:22323789	pubmed	22323789	create date:2012/02/11 | first author:Casassus B
Random sample.	/pubmed/22323788	[No authors listed]	Science. 2012 Feb 10;335(6069):641-3. No abstract available.	Science. 2012	PubMed	citation	PMID:22323788	pubmed	22323788	create date:2012/02/11
Around the world.	/pubmed/22323787	[No authors listed]	Science. 2012 Feb 10;335(6069):640-2. No abstract available.	Science. 2012	PubMed	citation	PMID:22323787	pubmed	22323787	create date:2012/02/11
This Week's Section.	/pubmed/22323786	[No authors listed]	Science. 2012 Feb 10;335(6069):640-3. No abstract available.	Science. 2012	PubMed	citation	PMID:22323786	pubmed	22323786	create date:2012/02/11
The endangered bond.	/pubmed/22323785	Schatz G.	Science. 2012 Feb 10;335(6069):635. No abstract available.	Science. 2012	PubMed	citation	PMID:22323785	pubmed	22323785	create date:2012/02/11 | first author:Schatz G
Triggering a Cell Shape Change by Exploiting Preexisting Actomyosin Contractions.	/pubmed/22323741	Roh-Johnson M, Shemer G, Higgins CD, McClellan JH, Werts AD, Tulu US, Gao L, Betzig E, Kiehart DP, Goldstein B.	Science. 2012 Feb 9. [Epub ahead of print]	Science. 2012	PubMed	citation	PMID:22323741	pubmed	22323741	create date:2012/02/11 | first author:Roh-Johnson M
The Alarmin Interleukin-33 Drives Protective Antiviral CD8+ T Cell Responses.	/pubmed/22323740	Bonilla WV, Fröhlich A, Senn K, Kallert S, Fernandez M, Johnson S, Kreutzfeldt M, Hegazy AN, Schrick C, Fallon PG, Klemenz R, Nakae S, Adler H, Merkler D, Löhning M, Pinschewer DD.	Science. 2012 Feb 9. [Epub ahead of print]	Science. 2012	PubMed	citation	PMID:22323740	pubmed	22323740	create date:2012/02/11 | first author:Bonilla WV
The Obligation to Prevent the Next Dual-Use Controversy.	/pubmed/22323739	Faden RR, Karron RA.	Science. 2012 Feb 9. [Epub ahead of print]	Science. 2012	PubMed	citation	PMID:22323739	pubmed	22323739	create date:2012/02/11 | first author:Faden RR
Plant UVR8 Photoreceptor Senses UV-B by Tryptophan-Mediated Disruption of Cross-Dimer Salt Bridges.	/pubmed/22323738	Christie JM, Arvai AS, Baxter KJ, Heilmann M, Pratt AJ, O'Hara A, Kelly SM, Hothorn M, Smith BO, Hitomi K, Jenkins GI, Getzoff ED.	Science. 2012 Feb 9. [Epub ahead of print]	Science. 2012	PubMed	citation	PMID:22323738	pubmed	22323738	create date:2012/02/11 | first author:Christie JM
Intensifying Weathering and Land Use in Iron Age Central Africa.	/pubmed/22323737	Bayon G, Dennielou B, Etoubleau J, Ponzevera E, Toucanne S, Bermell S.	Science. 2012 Feb 9. [Epub ahead of print]	Science. 2012	PubMed	citation	PMID:22323737	pubmed	22323737	create date:2012/02/11 | first author:Bayon G
ApoE-Directed Therapeutics Rapidly Clear β-Amyloid and Reverse Deficits in AD Mouse Models.	/pubmed/22323736	Cramer PE, Cirrito JR, Wesson DW, Lee CY, Karlo JC, Zinn AE, Casali BT, Restivo JL, Goebel WD, James MJ, Brunden KR, Wilson DA, Landreth GE.	Science. 2012 Feb 9. [Epub ahead of print]	Science. 2012	PubMed	citation	PMID:22323736	pubmed	22323736	create date:2012/02/11 | first author:Cramer PE
Abnormal brain structure implicated in stimulant drug addiction.	/pubmed/22301321	Ersche KD, Jones PS, Williams GB, Turton AJ, Robbins TW, Bullmore ET.	Science. 2012 Feb 3;335(6068):601-4.	Science. 2012	PubMed	citation	PMID:22301321	pubmed	22301321	create date:2012/02/04 | first author:Ersche KD
Growth of Western Australian corals in the anthropocene.	/pubmed/22301320	Cooper TF, O'Leary RA, Lough JM.	Science. 2012 Feb 3;335(6068):593-6.	Science. 2012	PubMed	citation	PMID:22301320	pubmed	22301320	create date:2012/02/04 | first author:Cooper TF
Sequential signaling crosstalk regulates endomesoderm segregation in sea urchin embryos.	/pubmed/22301319	Sethi AJ, Wikramanayake RM, Angerer RC, Range RC, Angerer LM.	Science. 2012 Feb 3;335(6068):590-3.	Science. 2012	PubMed	citation	PMID:22301319	pubmed	22301319	create date:2012/02/04 | first author:Sethi AJ
Untangling genomes from metagenomes: revealing an uncultured class of marine Euryarchaeota.	/pubmed/22301318	Iverson V, Morris RM, Frazar CD, Berthiaume CT, Morales RL, Armbrust EV.	Science. 2012 Feb 3;335(6068):587-90.	Science. 2012	PubMed	citation	PMID:22301318	pubmed	22301318	create date:2012/02/04 | first author:Iverson V
Affirmative action policies promote women and do not harm efficiency in the laboratory.	/pubmed/22301317	Balafoutas L, Sutter M.	Science. 2012 Feb 3;335(6068):579-82.	Science. 2012	PubMed	citation	PMID:22301317	pubmed	22301317	create date:2012/02/04 | first author:Balafoutas L
Natural variation in a chloride channel subunit confers avermectin resistance in C. elegans.	/pubmed/22301316	Ghosh R, Andersen EC, Shapiro JA, Gerke JP, Kruglyak L.	Science. 2012 Feb 3;335(6068):574-8.	Science. 2012	PubMed	citation	PMID:22301316	pubmed	22301316	create date:2012/02/04 | first author:Ghosh R
Iron catalysts for selective anti-Markovnikov alkene hydrosilylation using tertiary silanes.	/pubmed/22301315	Tondreau AM, Atienza CC, Weller KJ, Nye SA, Lewis KM, Delis JG, Chirik PJ.	Science. 2012 Feb 3;335(6068):567-70.	Science. 2012	PubMed	citation	PMID:22301315	pubmed	22301315	create date:2012/02/04 | first author:Tondreau AM
Spin-down of radio millisecond pulsars at genesis.	/pubmed/22301314	Tauris TM.	Science. 2012 Feb 3;335(6068):561-3.	Science. 2012	PubMed	citation	PMID:22301314	pubmed	22301314	create date:2012/02/04 | first author:Tauris TM
Nanoscopy in a living mouse brain.	/pubmed/22301313	Berning S, Willig KI, Steffens H, Dibaj P, Hell SW.	Science. 2012 Feb 3;335(6068):551.	Science. 2012	PubMed	citation	PMID:22301313	pubmed	22301313	create date:2012/02/04 | first author:Berning S
Title	URL	Description	Details	ShortDetails	Resource	Type	Identifiers	Db	EntrezUID	Properties
Physics. Seeing the superfluid transition of a gas.	/pubmed/22301312	Zwerger W.	Science. 2012 Feb 3;335(6068):549-50. No abstract available.	Science. 2012	PubMed	citation	PMID:22301312	pubmed	22301312	create date:2012/02/04 | first author:Zwerger W
Climate change. Marching in near lock-step.	/pubmed/22301311	Rodbell DT.	Science. 2012 Feb 3;335(6068):548-9. No abstract available.	Science. 2012	PubMed	citation	PMID:22301311	pubmed	22301311	create date:2012/02/04 | first author:Rodbell DT
Neuroscience. To stop or not to stop?	/pubmed/22301310	Volkow ND, Baler RD.	Science. 2012 Feb 3;335(6068):546-8. No abstract available.	Science. 2012	PubMed	citation	PMID:22301310	pubmed	22301310	create date:2012/02/04 | first author:Volkow ND
Evolution. Surviving in a toxic world.	/pubmed/22301309	Wolstenholme AJ.	Science. 2012 Feb 3;335(6068):545-6. No abstract available.	Science. 2012	PubMed	citation	PMID:22301309	pubmed	22301309	create date:2012/02/04 | first author:Wolstenholme AJ
Economics. Ready, steady, compete.	/pubmed/22301308	Villeval MC.	Science. 2012 Feb 3;335(6068):544-5. No abstract available.	Science. 2012	PubMed	citation	PMID:22301308	pubmed	22301308	create date:2012/02/04 | first author:Villeval MC
Scientific publications. Coercive citation in academic publishing.	/pubmed/22301307	Wilhite AW, Fong EA.	Science. 2012 Feb 3;335(6068):542-3. No abstract available.	Science. 2012	PubMed	citation	PMID:22301307	pubmed	22301307	create date:2012/02/04 | first author:Wilhite AW
Proceed with planning despite multiple models.	/pubmed/22301306	Dickinson R.	Science. 2012 Feb 3;335(6068):539. No abstract available.	Science. 2012	PubMed	citation	PMID:22301306	pubmed	22301306	create date:2012/02/04 | first author:Dickinson R
Comment on Abiotic pyrite formation produces a large Fe isotope fractionation"."	/pubmed/22301304	Czaja AD, Johnson CM, Yamaguchi KE, Beard BL.	Science. 2012 Feb 3;335(6068):538; author reply 538.	Science. 2012	PubMed	citation	PMID:22301304	pubmed	22301304	create date:2012/02/04 | first author:Czaja AD
Invasive species unchecked by climate.	/pubmed/22301301	Hulme PE.	Science. 2012 Feb 3;335(6068):537-8; author reply 538-9. No abstract available.	Science. 2012	PubMed	citation	PMID:22301301	pubmed	22301301	create date:2012/02/04 | first author:Hulme PE
Investing in Libya's education.	/pubmed/22301300	Sgaier SK.	Science. 2012 Feb 3;335(6068):537. No abstract available.	Science. 2012	PubMed	citation	PMID:22301300	pubmed	22301300	create date:2012/02/04 | first author:Sgaier SK
2011 International Science & Engineering Visualization Challenge. Video.	/pubmed/22301299	[No authors listed]	Science. 2012 Feb 3;335(6068):534-5. No abstract available.	Science. 2012	PubMed	citation	PMID:22301299	pubmed	22301299	create date:2012/02/04
2011 International Science & Engineering Visualization Challenge. Interactive games.	/pubmed/22301298	[No authors listed]	Science. 2012 Feb 3;335(6068):532-3. No abstract available.	Science. 2012	PubMed	citation	PMID:22301298	pubmed	22301298	create date:2012/02/04
2011 International Science & Engineering Visualization Challenge. Informational posters & graphics.	/pubmed/22301297	[No authors listed]	Science. 2012 Feb 3;335(6068):530-1. No abstract available.	Science. 2012	PubMed	citation	PMID:22301297	pubmed	22301297	create date:2012/02/04
2011 International Science & Engineering Visualization Challenge. Illustration.	/pubmed/22301296	[No authors listed]	Science. 2012 Feb 3;335(6068):528-9. No abstract available.	Science. 2012	PubMed	citation	PMID:22301296	pubmed	22301296	create date:2012/02/04
2011 International Science & Engineering Visualization Challenge. Photography.	/pubmed/22301295	[No authors listed]	Science. 2012 Feb 3;335(6068):526-7. No abstract available.	Science. 2012	PubMed	citation	PMID:22301295	pubmed	22301295	create date:2012/02/04
2011 International Science & Engineering Visualization Challenge.	/pubmed/22301294	Norman C.	Science. 2012 Feb 3;335(6068):525. No abstract available.	Science. 2012	PubMed	citation	PMID:22301294	pubmed	22301294	create date:2012/02/04 | first author:Norman C
Oil resources. Technology is turning U.S. oil around but not the world's.	/pubmed/22301293	Kerr RA.	Science. 2012 Feb 3;335(6068):522-3. No abstract available.	Science. 2012	PubMed	citation	PMID:22301293	pubmed	22301293	create date:2012/02/04 | first author:Kerr RA
Ecology. Rebuilding wetlands by managing the muddy Mississippi.	/pubmed/22301292	Gramling C.	Science. 2012 Feb 3;335(6068):520-1. No abstract available.	Science. 2012	PubMed	citation	PMID:22301292	pubmed	22301292	create date:2012/02/04 | first author:Gramling C
Genomics. China's sequencing powerhouse comes of age.	/pubmed/22301291	Normile D.	Science. 2012 Feb 3;335(6068):516-9. No abstract available.	Science. 2012	PubMed	citation	PMID:22301291	pubmed	22301291	create date:2012/02/04 | first author:Normile D
Astronomy. Celebrated exoplanet vanishes in a cloud of dust--or maybe not.	/pubmed/22301290	Bhattacharjee Y.	Science. 2012 Feb 3;335(6068):515. No abstract available.	Science. 2012	PubMed	citation	PMID:22301290	pubmed	22301290	create date:2012/02/04 | first author:Bhattacharjee Y
Cell biology. Donation spurs a cell observatory--and bigger plans.	/pubmed/22301289	Kaiser J.	Science. 2012 Feb 3;335(6068):514. No abstract available.	Science. 2012	PubMed	citation	PMID:22301289	pubmed	22301289	create date:2012/02/04 | first author:Kaiser J
Avian influenza. The limits of avian flu studies in ferrets.	/pubmed/22301288	Cohen J.	Science. 2012 Feb 3;335(6068):512-3. No abstract available.	Science. 2012	PubMed	citation	PMID:22301288	pubmed	22301288	create date:2012/02/04 | first author:Cohen J
The global knowledge society.	/pubmed/22301283	Fedoroff NV.	Science. 2012 Feb 3;335(6068):503. No abstract available.	Science. 2012	PubMed	citation	PMID:22301283	pubmed	22301283	create date:2012/02/04 | first author:Fedoroff NV
Pollinator-Mediated Selection on Flower Color Allele Drives Reinforcement.	/pubmed/22300852	Hopkins R, Rausher MD.	Science. 2012 Feb 2. [Epub ahead of print]	Science. 2012	PubMed	citation	PMID:22300852	pubmed	22300852	create date:2012/02/04 | first author:Hopkins R
Extremely Long-Lived Nuclear Pore Proteins in the Rat Brain.	/pubmed/22300851	Savas JN, Toyama BH, Xu T, Yates JR, Hetzer MW.	Science. 2012 Feb 2. [Epub ahead of print]	Science. 2012	PubMed	citation	PMID:22300851	pubmed	22300851	create date:2012/02/04 | first author:Savas JN
ER Cargo Properties Specify a Requirement for COPII Coat Rigidity Mediated by Sec13p.	/pubmed/22300850	Copic A, Latham CF, Horlbeck MA, D'Arcangelo JG, Miller EA.	Science. 2012 Feb 2. [Epub ahead of print]	Science. 2012	PubMed	citation	PMID:22300850	pubmed	22300850	create date:2012/02/04 | first author:Copic A
Founder Effects Persist Despite Adaptive Differentiation: A Field Experiment with Lizards.	/pubmed/22300849	Kolbe JJ, Leal M, Schoener TW, Spiller DA, Losos JB.	Science. 2012 Feb 2. [Epub ahead of print]	Science. 2012	PubMed	citation	PMID:22300849	pubmed	22300849	create date:2012/02/04 | first author:Kolbe JJ
Field-Effect Tunneling Transistor Based on Vertical Graphene Heterostructures.	/pubmed/22300848	Britnell L, Gorbachev RV, Jalil R, Belle BD, Schedin F, Mishchenko A, Georgiou T, Katsnelson MI, Eaves L, Morozov SV, Peres NM, Leist J, Geim AK, Novoselov KS, Ponomarenko LA.	Science. 2012 Feb 2. [Epub ahead of print]	Science. 2012	PubMed	citation	PMID:22300848	pubmed	22300848	create date:2012/02/04 | first author:Britnell L
Adaptations of avian flu virus are a cause for concern.	/pubmed/22294736	Berns KI, Casadevall A, Cohen ML, Ehrlich SA, Enquist LW, Fitch JP, Franz DR, Fraser-Liggett CM, Grant CM, Imperiale MJ, Kanabrocki J, Keim PS, Lemon SM, Levy SB, Lumpkin JR, Miller JF, Murch R, Nance ME, Osterholm MT, Relman DA, Roth JA, Vidaver AK.	Science. 2012 Feb 10;335(6069):660-1. Epub 2012 Jan 31. No abstract available.	Science. 2012	PubMed	citation	PMID:22294736	pubmed	22294736	create date:2012/02/02 | first author:Berns KI
Asymmetric segregation of polarized antigen on B cell division shapes presentation capacity.	/pubmed/22282815	Thaunat O, Granja AG, Barral P, Filby A, Montaner B, Collinson L, Martinez-Martin N, Harwood NE, Bruckbauer A, Batista FD.	Science. 2012 Jan 27;335(6067):475-9.	Science. 2012	PubMed	citation	PMID:22282815	pubmed	22282815	create date:2012/01/28 | first author:Thaunat O
Facilitated cross-species transmission of prions in extraneural tissue.	/pubmed/22282814	Béringue V, Herzog L, Jaumain E, Reine F, Sibille P, Le Dur A, Vilotte JL, Laude H.	Science. 2012 Jan 27;335(6067):472-5.	Science. 2012	PubMed	citation	PMID:22282814	pubmed	22282814	create date:2012/01/28 | first author:Béringue V
Depth perception from image defocus in a jumping spider.	/pubmed/22282813	Nagata T, Koyanagi M, Tsukamoto H, Saeki S, Isono K, Shichida Y, Tokunaga F, Kinoshita M, Arikawa K, Terakita A.	Science. 2012 Jan 27;335(6067):469-71.	Science. 2012	PubMed	citation	PMID:22282813	pubmed	22282813	create date:2012/01/28 | first author:Nagata T
Heavy livestock grazing promotes locust outbreaks by lowering plant nitrogen content.	/pubmed/22282812	Cease AJ, Elser JJ, Ford CF, Hao S, Kang L, Harrison JF.	Science. 2012 Jan 27;335(6067):467-9.	Science. 2012	PubMed	citation	PMID:22282812	pubmed	22282812	create date:2012/01/28 | first author:Cease AJ
Global correlations in tropical tree species richness and abundance reject neutrality.	/pubmed/22282811	Ricklefs RE, Renner SS.	Science. 2012 Jan 27;335(6067):464-7.	Science. 2012	PubMed	citation	PMID:22282811	pubmed	22282811	create date:2012/01/28 | first author:Ricklefs RE
The molecular diversity of adaptive convergence.	/pubmed/22282810	Tenaillon O, Rodríguez-Verdugo A, Gaut RL, McDonald P, Bennett AF, Long AD, Gaut BS.	Science. 2012 Jan 27;335(6067):457-61.	Science. 2012	PubMed	citation	PMID:22282810	pubmed	22282810	create date:2012/01/28 | first author:Tenaillon O
A long-lived lunar core dynamo.	/pubmed/22282809	Shea EK, Weiss BP, Cassata WS, Shuster DL, Tikoo SM, Gattacceca J, Grove TL, Fuller MD.	Science. 2012 Jan 27;335(6067):453-6.	Science. 2012	PubMed	citation	PMID:22282809	pubmed	22282809	create date:2012/01/28 | first author:Shea EK
Reversible reduction of oxygen to peroxide facilitated by molecular recognition.	/pubmed/22282808	Lopez N, Graham DJ, McGuire R Jr, Alliger GE, Shao-Horn Y, Cummins CC, Nocera DG.	Science. 2012 Jan 27;335(6067):450-3.	Science. 2012	PubMed	citation	PMID:22282808	pubmed	22282808	create date:2012/01/28 | first author:Lopez N
Ultrafast viscous permeation of organic solvents through diamond-like carbon nanosheets.	/pubmed/22282807	Karan S, Samitsu S, Peng X, Kurashima K, Ichinose I.	Science. 2012 Jan 27;335(6067):444-7.	Science. 2012	PubMed	citation	PMID:22282807	pubmed	22282807	create date:2012/01/28 | first author:Karan S
Unimpeded permeation of water through helium-leak-tight graphene-based membranes.	/pubmed/22282806	Nair RR, Wu HA, Jayaram PN, Grigorieva IV, Geim AK.	Science. 2012 Jan 27;335(6067):442-4.	Science. 2012	PubMed	citation	PMID:22282806	pubmed	22282806	create date:2012/01/28 | first author:Nair RR
Crystal structure of the human K2P TRAAK, a lipid- and mechano-sensitive K+ ion channel.	/pubmed/22282805	Brohawn SG, del Mármol J, MacKinnon R.	Science. 2012 Jan 27;335(6067):436-41.	Science. 2012	PubMed	citation	PMID:22282805	pubmed	22282805	create date:2012/01/28 | first author:Brohawn SG
Crystal structure of the human two-pore domain potassium channel K2P1.	/pubmed/22282804	Miller AN, Long SB.	Science. 2012 Jan 27;335(6067):432-6.	Science. 2012	PubMed	citation	PMID:22282804	pubmed	22282804	create date:2012/01/28 | first author:Miller AN
Repeatability and contingency in the evolution of a key innovation in phage lambda.	/pubmed/22282803	Meyer JR, Dobias DT, Weitz JS, Barrick JE, Quick RT, Lenski RE.	Science. 2012 Jan 27;335(6067):428-32.	Science. 2012	PubMed	citation	PMID:22282803	pubmed	22282803	create date:2012/01/28 | first author:Meyer JR
The centrosome in cells and organisms.	/pubmed/22282802	Bornens M.	Science. 2012 Jan 27;335(6067):422-6. Review.	Science. 2012	PubMed	citation	PMID:22282802	pubmed	22282802	create date:2012/01/28 | first author:Bornens M
IBI series winner. An inquiry-based curriculum for nonmajors.	/pubmed/22282801	Jackson DP, Laws PW, Franklin SV.	Science. 2012 Jan 27;335(6067):418-9. No abstract available.	Science. 2012	PubMed	citation	PMID:22282801	pubmed	22282801	create date:2012/01/28 | first author:Jackson DP
Structural biology. The inner workings of a dynamic duo.	/pubmed/22282800	Poulsen H, Nissen P.	Science. 2012 Jan 27;335(6067):416-7. No abstract available.	Science. 2012	PubMed	citation	PMID:22282800	pubmed	22282800	create date:2012/01/28 | first author:Poulsen H
Another remembered present.	/pubmed/22282799	Meyer K.	Science. 2012 Jan 27;335(6067):415-6. No abstract available.	Science. 2012	PubMed	citation	PMID:22282799	pubmed	22282799	create date:2012/01/28 | first author:Meyer K
Marerials science. Creating new types of carbon-based membranes.	/pubmed/22282798	Paul DR.	Science. 2012 Jan 27;335(6067):413-4. No abstract available.	Science. 2012	PubMed	citation	PMID:22282798	pubmed	22282798	create date:2012/01/28 | first author:Paul DR
Cell biology. The risk of prion zoonoses.	/pubmed/22282797	Collinge J.	Science. 2012 Jan 27;335(6067):411-3. No abstract available.	Science. 2012	PubMed	citation	PMID:22282797	pubmed	22282797	create date:2012/01/28 | first author:Collinge J
Evolution. The role of coevolution.	/pubmed/22282796	Thompson JN.	Science. 2012 Jan 27;335(6067):410-1. No abstract available.	Science. 2012	PubMed	citation	PMID:22282796	pubmed	22282796	create date:2012/01/28 | first author:Thompson JN
Physiology. A clearer view from fuzzy images.	/pubmed/22282795	Herberstein ME, Kemp DJ.	Science. 2012 Jan 27;335(6067):409-10. No abstract available.	Science. 2012	PubMed	citation	PMID:22282795	pubmed	22282795	create date:2012/01/28 | first author:Herberstein ME
Title	URL	Description	Details	ShortDetails	Resource	Type	Identifiers	Db	EntrezUID	Properties
Immunology. Antigen feast or famine.	/pubmed/22282794	Dustin ML, Meyer-Hermann M.	Science. 2012 Jan 27;335(6067):408-9. No abstract available.	Science. 2012	PubMed	citation	PMID:22282794	pubmed	22282794	create date:2012/01/28 | first author:Dustin ML
Global food supply. Mixed messages on prices and food security.	/pubmed/22282793	Swinnen J, Squicciarini P.	Science. 2012 Jan 27;335(6067):405-6. No abstract available.	Science. 2012	PubMed	citation	PMID:22282793	pubmed	22282793	create date:2012/01/28 | first author:Swinnen J
Portugal's Age of Enlightenment.	/pubmed/22282792	Santos NC.	Science. 2012 Jan 27;335(6067):401-2. No abstract available.	Science. 2012	PubMed	citation	PMID:22282792	pubmed	22282792	create date:2012/01/28 | first author:Santos NC
Recognizing existing models.	/pubmed/22282791	Rosenberg WJ.	Science. 2012 Jan 27;335(6067):401. No abstract available.	Science. 2012	PubMed	citation	PMID:22282791	pubmed	22282791	create date:2012/01/28 | first author:Rosenberg WJ
Comment on Dynamics of dpp signaling and proliferation control"."	/pubmed/22282789	Schwank G, Yang SF, Restrepo S, Basler K.	Science. 2012 Jan 27;335(6067):401; author reply 401.	Science. 2012	PubMed	citation	PMID:22282789	pubmed	22282789	create date:2012/01/28 | first author:Schwank G
Pause on avian flu transmission research.	/pubmed/22282787	Fouchier RA, García-Sastre A, Kawaoka Y, Barclay WS, Bouvier NM, Brown IH, Capua I, Chen H, Compans RW, Couch RB, Cox NJ, Doherty PC, Donis RO, Feldmann H, Guan Y, Katz J, Klenk HD, Kobinger G, Liu J, Liu X, Lowen A, Mettenleiter TC, et al.	Science. 2012 Jan 27;335(6067):400-1. No abstract available.	Science. 2012	PubMed	citation	PMID:22282787	pubmed	22282787	create date:2012/01/28 | first author:Fouchier RA
Behavioral sciences. Modernizing an academic monastery.	/pubmed/22282786	Miller G.	Science. 2012 Jan 27;335(6067):398-9. No abstract available.	Science. 2012	PubMed	citation	PMID:22282786	pubmed	22282786	create date:2012/01/28 | first author:Miller G
Geoscience. Ferreting out the hidden cracks in the heart of a continent.	/pubmed/22282785	Lubick N.	Science. 2012 Jan 27;335(6067):397. No abstract available.	Science. 2012	PubMed	citation	PMID:22282785	pubmed	22282785	create date:2012/01/28 | first author:Lubick N
Computer science. What it'll take to go exascale.	/pubmed/22282784	Service RF.	Science. 2012 Jan 27;335(6067):394-6. No abstract available.	Science. 2012	PubMed	citation	PMID:22282784	pubmed	22282784	create date:2012/01/28 | first author:Service RF
Nuclear physics. DOE funding crunch threatens future of only U.S. collider still running.	/pubmed/22282783	Cho A.	Science. 2012 Jan 27;335(6067):392-3. No abstract available.	Science. 2012	PubMed	citation	PMID:22282783	pubmed	22282783	create date:2012/01/28 | first author:Cho A
Astronomy. Worldwide telescope aims to look into Milky Way galaxy's black heart.	/pubmed/22282782	Clery D.	Science. 2012 Jan 27;335(6067):391. No abstract available.	Science. 2012	PubMed	citation	PMID:22282782	pubmed	22282782	create date:2012/01/28 | first author:Clery D
China. An explosive return of the 'great pox'.	/pubmed/22282781	Hvistendahl M.	Science. 2012 Jan 27;335(6067):390. No abstract available.	Science. 2012	PubMed	citation	PMID:22282781	pubmed	22282781	create date:2012/01/28 | first author:Hvistendahl M
H5N1. Ron Fouchier: in the eye of the storm.	/pubmed/22282780	Fouchier R.	Science. 2012 Jan 27;335(6067):388-9. No abstract available.	Science. 2012	PubMed	citation	PMID:22282780	pubmed	22282780	create date:2012/01/28 | first author:Fouchier R
H5N1. Flu controversy spurs research moratorium.	/pubmed/22282779	Malakoff D.	Science. 2012 Jan 27;335(6067):387-9. No abstract available.	Science. 2012	PubMed	citation	PMID:22282779	pubmed	22282779	create date:2012/01/28 | first author:Malakoff D
Teaching real science.	/pubmed/22282774	Alberts B.	Science. 2012 Jan 27;335(6067):380. No abstract available.	Science. 2012	PubMed	citation	PMID:22282774	pubmed	22282774	create date:2012/01/28 | first author:Alberts B
Unraveling the Spin Polarization of the ν = 5/2 Fractional Quantum Hall State.	/pubmed/22282477	Tiemann L, Gamez G, Kumada N, Muraki K.	Science. 2012 Jan 26. [Epub ahead of print]	Science. 2012	PubMed	citation	PMID:22282477	pubmed	22282477	create date:2012/01/28 | first author:Tiemann L
Unique Processing During a Period of High Excitation/Inhibition Balance in Adult-Born Neurons.	/pubmed/22282476	Marín-Burgin A, Mongiat LA, Pardi MB, Schinder AF.	Science. 2012 Jan 26. [Epub ahead of print]	Science. 2012	PubMed	citation	PMID:22282476	pubmed	22282476	create date:2012/01/28 | first author:Marín-Burgin A
Epithelial Nitration by a Peroxidase/NOX5 System Mediates Mosquito Antiplasmodial Immunity.	/pubmed/22282475	Oliveira GD, Lieberman J, Barillas-Mury C.	Science. 2012 Jan 26. [Epub ahead of print]	Science. 2012	PubMed	citation	PMID:22282475	pubmed	22282475	create date:2012/01/28 | first author:Oliveira GD
Mountains, Weathering, and Climate.	/pubmed/22282474	Paytan A.	Science. 2012 Jan 26. [Epub ahead of print]	Science. 2012	PubMed	citation	PMID:22282474	pubmed	22282474	create date:2012/01/28 | first author:Paytan A
Lithium Isotope History of Cenozoic Seawater: Changes in Silicate Weathering and Reverse Weathering.	/pubmed/22282473	Misra S, Froelich PN.	Science. 2012 Jan 26. [Epub ahead of print]	Science. 2012	PubMed	citation	PMID:22282473	pubmed	22282473	create date:2012/01/28 | first author:Misra S
Evolutionarily Assembled cis-Regulatory Module at a Human Ciliopathy Locus.	/pubmed/22282472	Lee JH, Silhavy JL, Lee JE, Al-Gazali L, Thomas S, Davis EE, Bielas SL, Hill KJ, Iannicelli M, Brancati F, Gabriel SB, Russ C, Logan CV, Sharif SM, Bennett CP, Abe M, Hildebrandt F, Diplas BH, Attié-Bitach T, Katsanis N, Rajab A, Koul R, et al.	Science. 2012 Jan 26. [Epub ahead of print]	Science. 2012	PubMed	citation	PMID:22282472	pubmed	22282472	create date:2012/01/28 | first author:Lee JH
Locally synchronized synaptic inputs.	/pubmed/22267814	Takahashi N, Kitamura K, Matsuo N, Mayford M, Kano M, Matsuki N, Ikegaya Y.	Science. 2012 Jan 20;335(6066):353-6.	Science. 2012	PubMed	citation	PMID:22267814	pubmed	22267814	create date:2012/01/24 | first author:Takahashi N
Tuning of natural killer cell reactivity by NKp46 and Helios calibrates T cell responses.	/pubmed/22267813	Narni-Mancinelli E, Jaeger BN, Bernat C, Fenis A, Kung S, De Gassart A, Mahmood S, Gut M, Heath SC, Estellé J, Bertosio E, Vely F, Gastinel LN, Beutler B, Malissen B, Malissen M, Gut IG, Vivier E, Ugolini S.	Science. 2012 Jan 20;335(6066):344-8.	Science. 2012	PubMed	citation	PMID:22267813	pubmed	22267813	create date:2012/01/24 | first author:Narni-Mancinelli E
Illusions promote mating success in great bowerbirds.	/pubmed/22267812	Kelley LA, Endler JA.	Science. 2012 Jan 20;335(6066):335-8.	Science. 2012	PubMed	citation	PMID:22267812	pubmed	22267812	create date:2012/01/24 | first author:Kelley LA
Manganese blocks intracellular trafficking of Shiga toxin and protects against Shiga toxicosis.	/pubmed/22267811	Mukhopadhyay S, Linstedt AD.	Science. 2012 Jan 20;335(6066):332-5.	Science. 2012	PubMed	citation	PMID:22267811	pubmed	22267811	create date:2012/01/24 | first author:Mukhopadhyay S
Destruction of Sun-grazing comet C/2011 N3 (SOHO) within the low solar corona.	/pubmed/22267810	Schrijver CJ, Brown JC, Battams K, Saint-Hilaire P, Liu W, Hudson H, Pesnell WD.	Science. 2012 Jan 20;335(6066):324-8.	Science. 2012	PubMed	citation	PMID:22267810	pubmed	22267810	create date:2012/01/24 | first author:Schrijver CJ
Single-molecule lysozyme dynamics monitored by an electronic circuit.	/pubmed/22267809	Choi Y, Moody IS, Sims PC, Hunt SR, Corso BL, Perez I, Weiss GA, Collins PG.	Science. 2012 Jan 20;335(6066):319-24.	Science. 2012	PubMed	citation	PMID:22267809	pubmed	22267809	create date:2012/01/24 | first author:Choi Y
Visualizing gas molecules interacting with supported nanoparticulate catalysts at reaction conditions.	/pubmed/22267808	Yoshida H, Kuwauchi Y, Jinschek JR, Sun K, Tanaka S, Kohyama M, Shimada S, Haruta M, Takeda S.	Science. 2012 Jan 20;335(6066):317-9.	Science. 2012	PubMed	citation	PMID:22267808	pubmed	22267808	create date:2012/01/24 | first author:Yoshida H
An engineered microbial platform for direct biofuel production from brown macroalgae.	/pubmed/22267807	Wargacki AJ, Leonard E, Win MN, Regitsky DD, Santos CN, Kim PB, Cooper SR, Raisner RM, Herman A, Sivitz AB, Lakshmanaswamy A, Kashiyama Y, Baker D, Yoshikuni Y.	Science. 2012 Jan 20;335(6066):308-13.	Science. 2012	PubMed	citation	PMID:22267807	pubmed	22267807	create date:2012/01/24 | first author:Wargacki AJ
Demonstration of blind quantum computing.	/pubmed/22267806	Barz S, Kashefi E, Broadbent A, Fitzsimons JF, Zeilinger A, Walther P.	Science. 2012 Jan 20;335(6066):303-8.	Science. 2012	PubMed	citation	PMID:22267806	pubmed	22267806	create date:2012/01/24 | first author:Barz S
Retrospective. Lynn Margulis (1938-2011).	/pubmed/22267805	Schaechter M.	Science. 2012 Jan 20;335(6066):302. No abstract available.	Science. 2012	PubMed	citation	PMID:22267805	pubmed	22267805	create date:2012/01/24 | first author:Schaechter M
Biochemistry. Enzymes in coherent motion.	/pubmed/22267804	Lu HP.	Science. 2012 Jan 20;335(6066):300-1. No abstract available.	Science. 2012	PubMed	citation	PMID:22267804	pubmed	22267804	create date:2012/01/24 | first author:Lu HP
Genetics. Sowing the seeds of centromeres.	/pubmed/22267803	Jansen LE.	Science. 2012 Jan 20;335(6066):299-300. No abstract available.	Science. 2012	PubMed	citation	PMID:22267803	pubmed	22267803	create date:2012/01/24 | first author:Jansen LE
Geophysics. Transforming earthquake detection?	/pubmed/22267802	Allen RM.	Science. 2012 Jan 20;335(6066):297-8. No abstract available.	Science. 2012	PubMed	citation	PMID:22267802	pubmed	22267802	create date:2012/01/24 | first author:Allen RM
Astronomy. The final flight of a Sun-diving comet.	/pubmed/22267801	Lisse CM.	Science. 2012 Jan 20;335(6066):296-7. No abstract available.	Science. 2012	PubMed	citation	PMID:22267801	pubmed	22267801	create date:2012/01/24 | first author:Lisse CM
Physics. Moving beyond trust in quantum computing.	/pubmed/22267800	Vedral V.	Science. 2012 Jan 20;335(6066):294-5. No abstract available.	Science. 2012	PubMed	citation	PMID:22267800	pubmed	22267800	create date:2012/01/24 | first author:Vedral V
Cancer. Taking a back door to target Myc.	/pubmed/22267799	Evan G.	Science. 2012 Jan 20;335(6066):293-4. No abstract available.	Science. 2012	PubMed	citation	PMID:22267799	pubmed	22267799	create date:2012/01/24 | first author:Evan G
Psychology. Bird-brained illusionists.	/pubmed/22267798	Anderson BL.	Science. 2012 Jan 20;335(6066):292-3. No abstract available.	Science. 2012	PubMed	citation	PMID:22267798	pubmed	22267798	create date:2012/01/24 | first author:Anderson BL
Agriculture. What next for agriculture after Durban?	/pubmed/22267797	Beddington JR, Asaduzzaman M, Clark ME, Fernández Bremauntz A, Guillou MD, Howlett DJ, Jahn MM, Lin E, Mamo T, Negra C, Nobre CA, Scholes RJ, Van Bo N, Wakhungu J.	Science. 2012 Jan 20;335(6066):289-90. No abstract available.	Science. 2012	PubMed	citation	PMID:22267797	pubmed	22267797	create date:2012/01/24 | first author:Beddington JR
Comment on Probing the ultimate limit of fiber-optic strain sensing"."	/pubmed/22267794	Cranch GA, Foster S.	Science. 2012 Jan 20;335(6066):286; author reply 286.	Science. 2012	PubMed	citation	PMID:22267794	pubmed	22267794	create date:2012/01/24 | first author:Cranch GA
Global endemism needs spatial integration.	/pubmed/22267791	Lei FM.	Science. 2012 Jan 20;335(6066):284-5; author reply 285-6. No abstract available.	Science. 2012	PubMed	citation	PMID:22267791	pubmed	22267791	create date:2012/01/24 | first author:Lei FM
Good news for European vultures.	/pubmed/22267790	Margalida A, Carrete M, Sánchez-Zapata JA, Donázar JA.	Science. 2012 Jan 20;335(6066):284. No abstract available.	Science. 2012	PubMed	citation	PMID:22267790	pubmed	22267790	create date:2012/01/24 | first author:Margalida A
Clinical trials. Experimental cancer therapies move to the front line.	/pubmed/22267789	Couzin-Frankel J.	Science. 2012 Jan 20;335(6066):282-3. No abstract available.	Science. 2012	PubMed	citation	PMID:22267789	pubmed	22267789	create date:2012/01/24 | first author:Couzin-Frankel J
Autophagy. Explaining exercise.	/pubmed/22267788	Garber K.	Science. 2012 Jan 20;335(6066):281. No abstract available.	Science. 2012	PubMed	citation	PMID:22267788	pubmed	22267788	create date:2012/01/24 | first author:Garber K
Archaeologist of sound.	/pubmed/22267787	Cowen R.	Science. 2012 Jan 20;335(6066):278-80. No abstract available.	Science. 2012	PubMed	citation	PMID:22267787	pubmed	22267787	create date:2012/01/24 | first author:Cowen R
Society for Integrative and Comparative Biology. Clingfish stick like geckos.	/pubmed/22267786	Pennisi E.	Science. 2012 Jan 20;335(6066):277. No abstract available.	Science. 2012	PubMed	citation	PMID:22267786	pubmed	22267786	create date:2012/01/24 | first author:Pennisi E
Society for Integrative and Comparative Biology. Robotic fish point to schooling gene.	/pubmed/22267785	Pennisi E.	Science. 2012 Jan 20;335(6066):276-7. No abstract available.	Science. 2012	PubMed	citation	PMID:22267785	pubmed	22267785	create date:2012/01/24 | first author:Pennisi E
Society for Integrative and Comparative Biology. Heads-up on a whale's gulp.	/pubmed/22267784	Pennisi E.	Science. 2012 Jan 20;335(6066):276. No abstract available.	Science. 2012	PubMed	citation	PMID:22267784	pubmed	22267784	create date:2012/01/24 | first author:Pennisi E
Science Indicators 2012. Report notes China's influence in emerging Asian science zone.	/pubmed/22267783	Mervis J.	Science. 2012 Jan 20;335(6066):274-5. No abstract available.	Science. 2012	PubMed	citation	PMID:22267783	pubmed	22267783	create date:2012/01/24 | first author:Mervis J
Biofuels. Engineered superbugs boost hopes of turning seaweed into fuel.	/pubmed/22267782	Stokstad E.	Science. 2012 Jan 20;335(6066):273. No abstract available.	Science. 2012	PubMed	citation	PMID:22267782	pubmed	22267782	create date:2012/01/24 | first author:Stokstad E
Title	URL	Description	Details	ShortDetails	Resource	Type	Identifiers	Db	EntrezUID	Properties
Seismology. A tantalizing view of what set off Japan's killer quake.	/pubmed/22267781	Kerr RA.	Science. 2012 Jan 20;335(6066):272. No abstract available.	Science. 2012	PubMed	citation	PMID:22267781	pubmed	22267781	create date:2012/01/24 | first author:Kerr RA
Trivializing science education.	/pubmed/22267776	Alberts B.	Science. 2012 Jan 20;335(6066):263. No abstract available.	Science. 2012	PubMed	citation	PMID:22267776	pubmed	22267776	create date:2012/01/24 | first author:Alberts B
Pause on Avian Flu Transmission Research.	/pubmed/22267586	Fouchier RA, García-Sastre A, Kawaoka Y, Barclay WS, Bouvier NM, Brown IH, Capua I, Chen H, Compans RW, Couch RB, Cox NJ, Doherty PC, Donis RO, Feldmann H, Guan Y, Katz J, Klenk HD, Kobinger G, Liu J, Liu X, Lowen A, Mettenleiter TC, et al.	Science. 2012 Jan 20. [Epub ahead of print]	Science. 2012	PubMed	citation	PMID:22267586	pubmed	22267586	create date:2012/01/24 | first author:Fouchier RA
H5N1 Debates: Hung Up on the Wrong Questions.	/pubmed/22267585	Perez DR.	Science. 2012 Jan 19. [Epub ahead of print]	Science. 2012	PubMed	citation	PMID:22267585	pubmed	22267585	create date:2012/01/24 | first author:Perez DR
Life Sciences at a Crossroads: Respiratory Transmissible H5N1.	/pubmed/22267584	Osterholm MT, Henderson DA.	Science. 2012 Jan 19. [Epub ahead of print]	Science. 2012	PubMed	citation	PMID:22267584	pubmed	22267584	create date:2012/01/24 | first author:Osterholm MT
The Limits of Government Regulation of Science.	/pubmed/22267583	Kraemer JD, Gostin LO.	Science. 2012 Jan 19. [Epub ahead of print]	Science. 2012	PubMed	citation	PMID:22267583	pubmed	22267583	create date:2012/01/24 | first author:Kraemer JD
Restricted Data on Influenza H5N1 Virus Transmission.	/pubmed/22267582	Fouchier RA, Herfst S, Osterhaus AD.	Science. 2012 Feb 10;335(6069):662-3. Epub 2012 Jan 19. No abstract available.	Science. 2012	PubMed	citation	PMID:22267582	pubmed	22267582	create date:2012/01/24 | first author:Fouchier RA
Rescued tolerant CD8 T cells are preprogrammed to reestablish the tolerant state.	/pubmed/22267581	Schietinger A, Delrow JJ, Basom RS, Blattman JN, Greenberg PD.	Science. 2012 Feb 10;335(6069):723-7. Epub 2012 Jan 19.	Science. 2012	PubMed	citation	PMID:22267581	pubmed	22267581	create date:2012/01/24 | first author:Schietinger A
Biased Signaling Pathways in β2-Adrenergic Receptor Characterized by 19F-NMR.	/pubmed/22267580	Liu JJ, Horst R, Katritch V, Stevens RC, Wüthrich K.	Science. 2012 Jan 19. [Epub ahead of print]	Science. 2012	PubMed	citation	PMID:22267580	pubmed	22267580	create date:2012/01/24 | first author:Liu JJ
Determination of noncovalent docking by infrared spectroscopy of cold gas-phase complexes.	/pubmed/22267579	Garand E, Kamrath MZ, Jordan PA, Wolk AB, Leavitt CM, McCoy AB, Miller SJ, Johnson MA.	Science. 2012 Feb 10;335(6069):694-8. Epub 2012 Jan 19.	Science. 2012	PubMed	citation	PMID:22267579	pubmed	22267579	create date:2012/01/24 | first author:Garand E
Propagation of slow slip leading up to the 2011 mw 9.0 tohoku-oki earthquake.	/pubmed/22267578	Kato A, Obara K, Igarashi T, Tsuruoka H, Nakagawa S, Hirata N.	Science. 2012 Feb 10;335(6069):705-8. Epub 2012 Jan 19.	Science. 2012	PubMed	citation	PMID:22267578	pubmed	22267578	create date:2012/01/24 | first author:Kato A
Erasure of a spinal memory trace of pain by a brief, high-dose opioid administration.	/pubmed/22246779	Drdla-Schutting R, Benrath J, Wunderbaldinger G, Sandkühler J.	Science. 2012 Jan 13;335(6065):235-8.	Science. 2012	PubMed	citation	PMID:22246779	pubmed	22246779	create date:2012/01/17 | first author:Drdla-Schutting R
iRhom2 regulation of TACE controls TNF-mediated protection against Listeria and responses to LPS.	/pubmed/22246778	McIlwain DR, Lang PA, Maretzky T, Hamada K, Ohishi K, Maney SK, Berger T, Murthy A, Duncan G, Xu HC, Lang KS, Häussinger D, Wakeham A, Itie-Youten A, Khokha R, Ohashi PS, Blobel CP, Mak TW.	Science. 2012 Jan 13;335(6065):229-32.	Science. 2012	PubMed	citation	PMID:22246778	pubmed	22246778	create date:2012/01/17 | first author:McIlwain DR
Tumor necrosis factor signaling requires iRhom2 to promote trafficking and activation of TACE.	/pubmed/22246777	Adrain C, Zettl M, Christova Y, Taylor N, Freeman M.	Science. 2012 Jan 13;335(6065):225-8.	Science. 2012	PubMed	citation	PMID:22246777	pubmed	22246777	create date:2012/01/17 | first author:Adrain C
A DOC2 protein identified by mutational profiling is essential for apicomplexan parasite exocytosis.	/pubmed/22246776	Farrell A, Thirugnanam S, Lorestani A, Dvorin JD, Eidell KP, Ferguson DJ, Anderson-White BR, Duraisingh MT, Marth GT, Gubbels MJ.	Science. 2012 Jan 13;335(6065):218-21.	Science. 2012	PubMed	citation	PMID:22246776	pubmed	22246776	create date:2012/01/17 | first author:Farrell A
Plant species richness and ecosystem multifunctionality in global drylands.	/pubmed/22246775	Maestre FT, Quero JL, Gotelli NJ, Escudero A, Ochoa V, Delgado-Baquerizo M, García-Gómez M, Bowker MA, Soliveres S, Escolar C, García-Palacios P, Berdugo M, Valencia E, Gozalo B, Gallardo A, Aguilera L, Arredondo T, Blones J, Boeken B, Bran D, Conceição AA, Cabrera O, et al.	Science. 2012 Jan 13;335(6065):214-8.	Science. 2012	PubMed	citation	PMID:22246775	pubmed	22246775	create date:2012/01/17 | first author:Maestre FT
Changes in wind pattern alter albatross distribution and life-history traits.	/pubmed/22246774	Weimerskirch H, Louzao M, de Grissac S, Delord K.	Science. 2012 Jan 13;335(6065):211-4.	Science. 2012	PubMed	citation	PMID:22246774	pubmed	22246774	create date:2012/01/17 | first author:Weimerskirch H
Direct kinetic measurements of Criegee intermediate (CH₂OO) formed by reaction of CH₂I with O₂.	/pubmed/22246773	Welz O, Savee JD, Osborn DL, Vasu SS, Percival CJ, Shallcross DE, Taatjes CA.	Science. 2012 Jan 13;335(6065):204-7.	Science. 2012	PubMed	citation	PMID:22246773	pubmed	22246773	create date:2012/01/17 | first author:Welz O
Composites reinforced in three dimensions by using low magnetic fields.	/pubmed/22246772	Erb RM, Libanori R, Rothfuchs N, Studart AR.	Science. 2012 Jan 13;335(6065):199-204.	Science. 2012	PubMed	citation	PMID:22246772	pubmed	22246772	create date:2012/01/17 | first author:Erb RM
Bistability in atomic-scale antiferromagnets.	/pubmed/22246771	Loth S, Baumann S, Lutz CP, Eigler DM, Heinrich AJ.	Science. 2012 Jan 13;335(6065):196-9.	Science. 2012	PubMed	citation	PMID:22246771	pubmed	22246771	create date:2012/01/17 | first author:Loth S
Universal signatures of fractionalized quantum critical points.	/pubmed/22246770	Isakov SV, Melko RG, Hastings MB.	Science. 2012 Jan 13;335(6065):193-5.	Science. 2012	PubMed	citation	PMID:22246770	pubmed	22246770	create date:2012/01/17 | first author:Isakov SV
Periodic emission from the gamma-ray binary 1FGL J1018.6-5856.	/pubmed/22246769	Fermi LAT Collaboration, Ackermann M, Ajello M, Ballet J, Barbiellini G, Bastieri D, Belfiore A, Bellazzini R, Berenji B, Blandford RD, Bloom ED, Bonamente E, Borgland AW, Bregeon J, Brigida M, Bruel P, Buehler R, Buson S, Caliandro GA, Cameron RA, Caraveo PA, Cavazzuti E, et al.	Science. 2012 Jan 13;335(6065):189-93.	Science. 2012	PubMed	citation	PMID:22246769	pubmed	22246769	create date:2012/01/17 | first author:Fermi LAT Collaboration
Simultaneously mitigating near-term climate change and improving human health and food security.	/pubmed/22246768	Shindell D, Kuylenstierna JC, Vignati E, van Dingenen R, Amann M, Klimont Z, Anenberg SC, Muller N, Janssens-Maenhout G, Raes F, Schwartz J, Faluvegi G, Pozzoli L, Kupiainen K, Höglund-Isaksson L, Emberson L, Streets D, Ramanathan V, Hicks K, Oanh NT, Milly G, Williams M, et al.	Science. 2012 Jan 13;335(6065):183-9.	Science. 2012	PubMed	citation	PMID:22246768	pubmed	22246768	create date:2012/01/17 | first author:Shindell D
Bubblegrams reveal the inner body of bacteriophage φKZ.	/pubmed/22246767	Wu W, Thomas JA, Cheng N, Black LW, Steven AC.	Science. 2012 Jan 13;335(6065):182.	Science. 2012	PubMed	citation	PMID:22246767	pubmed	22246767	create date:2012/01/17 | first author:Wu W
Retrospective. Paul Mead Doty (1920-2011).	/pubmed/22246766	Meselson M.	Science. 2012 Jan 13;335(6065):181. No abstract available.	Science. 2012	PubMed	citation	PMID:22246766	pubmed	22246766	create date:2012/01/17 | first author:Meselson M
Cell biology. Sheddase gets guidance.	/pubmed/22246765	Lichtenthaler SF.	Science. 2012 Jan 13;335(6065):179-80. No abstract available.	Science. 2012	PubMed	citation	PMID:22246765	pubmed	22246765	create date:2012/01/17 | first author:Lichtenthaler SF
Chemistry. An elusive intermediate gets caught.	/pubmed/22246764	Marston G.	Science. 2012 Jan 13;335(6065):178-9. No abstract available.	Science. 2012	PubMed	citation	PMID:22246764	pubmed	22246764	create date:2012/01/17 | first author:Marston G
Materials science. A composite matter of alignment.	/pubmed/22246763	Fratzl P.	Science. 2012 Jan 13;335(6065):177-8. No abstract available.	Science. 2012	PubMed	citation	PMID:22246763	pubmed	22246763	create date:2012/01/17 | first author:Fratzl P
Astronomy. Gamma-ray binaries revealed.	/pubmed/22246762	Mirabel IF.	Science. 2012 Jan 13;335(6065):175-6. No abstract available.	Science. 2012	PubMed	citation	PMID:22246762	pubmed	22246762	create date:2012/01/17 | first author:Mirabel IF
Ecology. Biodiversity and ecosystem function.	/pubmed/22246761	Midgley GF.	Science. 2012 Jan 13;335(6065):174-5. No abstract available.	Science. 2012	PubMed	citation	PMID:22246761	pubmed	22246761	create date:2012/01/17 | first author:Midgley GF
Plant science. SWEET! The pathway is complete.	/pubmed/22246760	Braun DM.	Science. 2012 Jan 13;335(6065):173-4. No abstract available.	Science. 2012	PubMed	citation	PMID:22246760	pubmed	22246760	create date:2012/01/17 | first author:Braun DM
Education. Better research needed on the impact of charter schools.	/pubmed/22246759	Betts JR, Atkinson RC.	Science. 2012 Jan 13;335(6065):171-2. No abstract available.	Science. 2012	PubMed	citation	PMID:22246759	pubmed	22246759	create date:2012/01/17 | first author:Betts JR
Comment on Late Mousterian persistence near the Arctic Circle"."	/pubmed/22246757	Zwyns N, Roebroeks W, McPherron SP, Jagich A, Hublin JJ.	Science. 2012 Jan 13;335(6065):167; author reply 167.	Science. 2012	PubMed	citation	PMID:22246757	pubmed	22246757	create date:2012/01/17 | first author:Zwyns N
Single-sex education: parameters too narrow.	/pubmed/22246754	Palaima TG.	Science. 2012 Jan 13;335(6065):166; author reply 166-8. No abstract available.	Science. 2012	PubMed	citation	PMID:22246754	pubmed	22246754	create date:2012/01/17 | first author:Palaima TG
Single-sex education: unequal to segregation.	/pubmed/22246753	Ford B.	Science. 2012 Jan 13;335(6065):166; author reply 166-8. No abstract available.	Science. 2012	PubMed	citation	PMID:22246753	pubmed	22246753	create date:2012/01/17 | first author:Ford B
Single-sex education: positive effects.	/pubmed/22246752	Park H, Behrman JR, Choi J.	Science. 2012 Jan 13;335(6065):165-6; author reply 166-8. No abstract available.	Science. 2012	PubMed	citation	PMID:22246752	pubmed	22246752	create date:2012/01/17 | first author:Park H
Single-sex education: results one-sided.	/pubmed/22246751	Kalkus OA.	Science. 2012 Jan 13;335(6065):165; author reply 166-8. No abstract available.	Science. 2012	PubMed	citation	PMID:22246751	pubmed	22246751	create date:2012/01/17 | first author:Kalkus OA
Materials Research Society's fall meeting and exhibit. Al bids to vie with Li in battery wars.	/pubmed/22246750	Service RF.	Science. 2012 Jan 13;335(6065):163. No abstract available.	Science. 2012	PubMed	citation	PMID:22246750	pubmed	22246750	create date:2012/01/17 | first author:Service RF
Materials Research Society's fall meeting and exhibit. Snapshots from the meeting.	/pubmed/22246749	Service RF.	Science. 2012 Jan 13;335(6065):163. No abstract available.	Science. 2012	PubMed	citation	PMID:22246749	pubmed	22246749	create date:2012/01/17 | first author:Service RF
Materials Research Society's fall meeting and exhibit. New lease for leftover light.	/pubmed/22246748	Service RF.	Science. 2012 Jan 13;335(6065):162. No abstract available.	Science. 2012	PubMed	citation	PMID:22246748	pubmed	22246748	create date:2012/01/17 | first author:Service RF
Archaeology. The peopling of the Aleutians.	/pubmed/22246747	Balter M.	Science. 2012 Jan 13;335(6065):158-61. No abstract available.	Science. 2012	PubMed	citation	PMID:22246747	pubmed	22246747	create date:2012/01/17 | first author:Balter M
Newsmaker interview: C. N. R. Rao. Top Indian chemist helps make the case for science windfall. Interview by Pallava Bagla.	/pubmed/22246746	Rao CN.	Science. 2012 Jan 13;335(6065):157. No abstract available.	Science. 2012	PubMed	citation	PMID:22246746	pubmed	22246746	create date:2012/01/17 | first author:Rao CN
Global change. A quick (partial) fix for an ailing atmosphere.	/pubmed/22246745	Kerr RA.	Science. 2012 Jan 13;335(6065):156. No abstract available.	Science. 2012	PubMed	citation	PMID:22246745	pubmed	22246745	create date:2012/01/17 | first author:Kerr RA
Ground-based astronomy. Pleading poverty, NSF delays plans for giant telescope.	/pubmed/22246744	Bhattacharjee Y.	Science. 2012 Jan 13;335(6065):155. No abstract available.	Science. 2012	PubMed	citation	PMID:22246744	pubmed	22246744	create date:2012/01/17 | first author:Bhattacharjee Y
China. Tobacco scientist's election tars academy's image.	/pubmed/22246743	Hvistendahl M.	Science. 2012 Jan 13;335(6065):153-4. No abstract available.	Science. 2012	PubMed	citation	PMID:22246743	pubmed	22246743	create date:2012/01/17 | first author:Hvistendahl M
It's the teachers.	/pubmed/22246738	Burris JE.	Science. 2012 Jan 13;335(6065):146. No abstract available.	Science. 2012	PubMed	citation	PMID:22246738	pubmed	22246738	create date:2012/01/17 | first author:Burris JE
High-latitude forcing of the South American summer monsoon during the Last Glacial.	/pubmed/22245741	Kanner LC, Burns SJ, Cheng H, Edwards RL.	Science. 2012 Feb 3;335(6068):570-3. Epub 2012 Jan 12.	Science. 2012	PubMed	citation	PMID:22245741	pubmed	22245741	create date:2012/01/17 | first author:Kanner LC
Female leadership raises aspirations and educational attainment for girls: a policy experiment in India.	/pubmed/22245740	Beaman L, Duflo E, Pande R, Topalova P.	Science. 2012 Feb 3;335(6068):582-6. Epub 2012 Jan 12.	Science. 2012	PubMed	citation	PMID:22245740	pubmed	22245740	create date:2012/01/17 | first author:Beaman L
Revealing the superfluid lambda transition in the universal thermodynamics of a unitary Fermi gas.	/pubmed/22245739	Ku MJ, Sommer AT, Cheuk LW, Zwierlein MW.	Science. 2012 Feb 3;335(6068):563-7. Epub 2012 Jan 12.	Science. 2012	PubMed	citation	PMID:22245739	pubmed	22245739	create date:2012/01/17 | first author:Ku MJ
Innate response activator B cells protect against microbial sepsis.	/pubmed/22245738	Rauch PJ, Chudnovskiy A, Robbins CS, Weber GF, Etzrodt M, Hilgendorf I, Tiglao E, Figueiredo JL, Iwamoto Y, Theurl I, Gorbatov R, Waring MT, Chicoine AT, Mouded M, Pittet MJ, Nahrendorf M, Weissleder R, Swirski FK.	Science. 2012 Feb 3;335(6068):597-601. Epub 2012 Jan 12.	Science. 2012	PubMed	citation	PMID:22245738	pubmed	22245738	create date:2012/01/17 | first author:Rauch PJ
Title	URL	Description	Details	ShortDetails	Resource	Type	Identifiers	Db	EntrezUID	Properties
Langerhans cells facilitate epithelial DNA damage and squamous cell carcinoma.	/pubmed/22223807	Modi BG, Neustadter J, Binda E, Lewis J, Filler RB, Roberts SJ, Kwong BY, Reddy S, Overton JD, Galan A, Tigelaar R, Cai L, Fu P, Shlomchik M, Kaplan DH, Hayday A, Girardi M.	Science. 2012 Jan 6;335(6064):104-8.	Science. 2012	PubMed	citation	PMID:22223807	pubmed	22223807	create date:2012/01/10 | first author:Modi BG
Dystroglycan function requires xylosyl- and glucuronyltransferase activities of LARGE.	/pubmed/22223806	Inamori K, Yoshida-Moriguchi T, Hara Y, Anderson ME, Yu L, Campbell KP.	Science. 2012 Jan 6;335(6064):93-6.	Science. 2012	PubMed	citation	PMID:22223806	pubmed	22223806	create date:2012/01/10 | first author:Inamori K
Ancestral developmental potential facilitates parallel evolution in ants.	/pubmed/22223805	Rajakumar R, San Mauro D, Dijkstra MB, Huang MH, Wheeler DE, Hiou-Tim F, Khila A, Cournoyea M, Abouheif E.	Science. 2012 Jan 6;335(6064):79-82.	Science. 2012	PubMed	citation	PMID:22223805	pubmed	22223805	create date:2012/01/10 | first author:Rajakumar R
Multiyear prediction of monthly mean Atlantic Meridional Overturning Circulation at 26.5°N.	/pubmed/22223804	Matei D, Baehr J, Jungclaus JH, Haak H, Müller WA, Marotzke J.	Science. 2012 Jan 6;335(6064):76-9.	Science. 2012	PubMed	citation	PMID:22223804	pubmed	22223804	create date:2012/01/10 | first author:Matei D
An exhumation history of continents over billion-year time scales.	/pubmed/22223803	Blackburn TJ, Bowring SA, Perron JT, Mahan KH, Dudas FO, Barnhart KR.	Science. 2012 Jan 6;335(6064):73-6.	Science. 2012	PubMed	citation	PMID:22223803	pubmed	22223803	create date:2012/01/10 | first author:Blackburn TJ
Ohm's law survives to the atomic scale.	/pubmed/22223802	Weber B, Mahapatra S, Ryu H, Lee S, Fuhrer A, Reusch TC, Thompson DL, Lee WC, Klimeck G, Hollenberg LC, Simmons MY.	Science. 2012 Jan 6;335(6064):64-7.	Science. 2012	PubMed	citation	PMID:22223802	pubmed	22223802	create date:2012/01/10 | first author:Weber B
Subparticle ultrafast spectrum imaging in 4D electron microscopy.	/pubmed/22223801	Yurtsever A, van der Veen RM, Zewail AH.	Science. 2012 Jan 6;335(6064):59-64.	Science. 2012	PubMed	citation	PMID:22223801	pubmed	22223801	create date:2012/01/10 | first author:Yurtsever A
PrP antibodies do not trigger mouse hippocampal neuron apoptosis.	/pubmed/22223800	Klöhn PC, Farmer M, Linehan JM, O'Malley C, Fernandez de Marco M, Taylor W, Farrow M, Khalili-Shirazi A, Brandner S, Collinge J.	Science. 2012 Jan 6;335(6064):52.	Science. 2012	PubMed	citation	PMID:22223800	pubmed	22223800	create date:2012/01/10 | first author:Klöhn PC
Retrospective. Lloyd J. Old (1933-2011).	/pubmed/22223799	Sharma P, Allison JP.	Science. 2012 Jan 6;335(6064):49. No abstract available.	Science. 2012	PubMed	citation	PMID:22223799	pubmed	22223799	create date:2012/01/10 | first author:Sharma P
Applied physics. Plasmonic modes revealed.	/pubmed/22223798	Batson PE.	Science. 2012 Jan 6;335(6064):47-8. No abstract available.	Science. 2012	PubMed	citation	PMID:22223798	pubmed	22223798	create date:2012/01/10 | first author:Batson PE
Plant science. Controlling hormone action by subversion and deception.	/pubmed/22223797	Leung J.	Science. 2012 Jan 6;335(6064):46-7. No abstract available.	Science. 2012	PubMed	citation	PMID:22223797	pubmed	22223797	create date:2012/01/10 | first author:Leung J
Applied physics. Ohm's law in a quantum world.	/pubmed/22223796	Ferry DK.	Science. 2012 Jan 6;335(6064):45-6. No abstract available.	Science. 2012	PubMed	citation	PMID:22223796	pubmed	22223796	create date:2012/01/10 | first author:Ferry DK
Genetics. Variable outcome of mutations.	/pubmed/22223795	Deplancke B, Verstrepen KJ.	Science. 2012 Jan 6;335(6064):44-5. No abstract available.	Science. 2012	PubMed	citation	PMID:22223795	pubmed	22223795	create date:2012/01/10 | first author:Deplancke B
Comment on Nonreciprocal light propagation in a silicon photonic circuit"."	/pubmed/22223793	Fan S, Baets R, Petrov A, Yu Z, Joannopoulos JD, Freude W, Melloni A, Popović M, Vanwolleghem M, Jalas D, Eich M, Krause M, Renner H, Brinkmeyer E, Doerr CR.	Science. 2012 Jan 6;335(6064):38; author reply 38.	Science. 2012	PubMed	citation	PMID:22223793	pubmed	22223793	create date:2012/01/10 | first author:Fan S
Profile: Kit Parker. Engineering a new line of attack on a signature war injury.	/pubmed/22223790	Miller G.	Science. 2012 Jan 6;335(6064):33-5. No abstract available.	Science. 2012	PubMed	citation	PMID:22223790	pubmed	22223790	create date:2012/01/10 | first author:Miller G
Cancer research. Ravenous for glucose.	/pubmed/22223789	Taubes G.	Science. 2012 Jan 6;335(6064):31. No abstract available.	Science. 2012	PubMed	citation	PMID:22223789	pubmed	22223789	create date:2012/01/10 | first author:Taubes G
Cancer research. Cancer prevention with a diabetes pill?	/pubmed/22223788	Taubes G.	Science. 2012 Jan 6;335(6064):29. No abstract available.	Science. 2012	PubMed	citation	PMID:22223788	pubmed	22223788	create date:2012/01/10 | first author:Taubes G
Cancer research. Unraveling the obesity-cancer connection.	/pubmed/22223787	Taubes G.	Science. 2012 Jan 6;335(6064):28, 30-2. No abstract available. Erratum in: Science. 2012 Jan 20;335(6066):286.	Science. 2012	PubMed	citation	PMID:22223787	pubmed	22223787	create date:2012/01/10 | first author:Taubes G
U.S. graduate education. Cornell's plans for the Big Apple rely on quality, cash, and dreams.	/pubmed/22223786	Kean S.	Science. 2012 Jan 6;335(6064):26-7. No abstract available.	Science. 2012	PubMed	citation	PMID:22223786	pubmed	22223786	create date:2012/01/10 | first author:Kean S
U.S. science. Research remains a favored child in budget decisions.	/pubmed/22223785	Mervis J.	Science. 2012 Jan 6;335(6064):25-6. No abstract available.	Science. 2012	PubMed	citation	PMID:22223785	pubmed	22223785	create date:2012/01/10 | first author:Mervis J
Oceanography. China makes waves with ambitious ocean research plan.	/pubmed/22223784	Stone R.	Science. 2012 Jan 6;335(6064):24. No abstract available.	Science. 2012	PubMed	citation	PMID:22223784	pubmed	22223784	create date:2012/01/10 | first author:Stone R
Energy. Laser fusion project alters goals, fueling concern over its strategy.	/pubmed/22223783	Clery D.	Science. 2012 Jan 6;335(6064):23. No abstract available.	Science. 2012	PubMed	citation	PMID:22223783	pubmed	22223783	create date:2012/01/10 | first author:Clery D
Biosecurity. In the eye of the storm, two rivals, two strategies.	/pubmed/22223782	Enserink M.	Science. 2012 Jan 6;335(6064):21. No abstract available.	Science. 2012	PubMed	citation	PMID:22223782	pubmed	22223782	create date:2012/01/10 | first author:Enserink M
Biosecurity. Will flu papers lead to new research oversight?	/pubmed/22223781	Enserink M, Malakoff D.	Science. 2012 Jan 6;335(6064):20, 22. No abstract available.	Science. 2012	PubMed	citation	PMID:22223781	pubmed	22223781	create date:2012/01/10 | first author:Enserink M
Voices of the next generation.	/pubmed/22223776	Alberts B.	Science. 2012 Jan 6;335(6064):13. No abstract available.	Science. 2012	PubMed	citation	PMID:22223776	pubmed	22223776	create date:2012/01/10 | first author:Alberts B
Activation-induced B cell fates are selected by intracellular stochastic competition.	/pubmed/22223740	Duffy KR, Wellard CJ, Markham JF, Zhou JH, Holmberg R, Hawkins ED, Hasbold J, Dowling MR, Hodgkin PD.	Science. 2012 Jan 20;335(6066):338-41. Epub 2012 Jan 5.	Science. 2012	PubMed	citation	PMID:22223740	pubmed	22223740	create date:2012/01/10 | first author:Duffy KR
RNA Editing Underlies Temperature Adaptation in K+ Channels from Polar Octopuses.	/pubmed/22223739	Garrett S, Rosenthal JJ.	Science. 2012 Jan 5. [Epub ahead of print]	Science. 2012	PubMed	citation	PMID:22223739	pubmed	22223739	create date:2012/01/10 | first author:Garrett S
Structural Basis for Sequence-Specific Recognition of DNA by TAL Effectors.	/pubmed/22223738	Deng D, Yan C, Pan X, Mahfouz M, Wang J, Zhu JK, Shi Y, Yan N.	Science. 2012 Feb 10;335(6069):720-3. Epub 2012 Jan 5.	Science. 2012	PubMed	citation	PMID:22223738	pubmed	22223738	create date:2012/01/10 | first author:Deng D
Centrosome loss in the evolution of planarians.	/pubmed/22223737	Azimzadeh J, Wong ML, Downhour DM, Sánchez Alvarado A, Marshall WF.	Science. 2012 Jan 27;335(6067):461-3. Epub 2012 Jan 5.	Science. 2012	PubMed	citation	PMID:22223737	pubmed	22223737	create date:2012/01/10 | first author:Azimzadeh J
The Crystal Structure of TAL Effector PthXo1 Bound to Its DNA Target.	/pubmed/22223736	Mak AN, Bradley P, Cernadas RA, Bogdanove AJ, Stoddard BL.	Science. 2012 Feb 10;335(6069):716-9. Epub 2012 Jan 5.	Science. 2012	PubMed	citation	PMID:22223736	pubmed	22223736	create date:2012/01/10 | first author:Mak AN
Fear erasure in mice requires synergy between antidepressant drugs and extinction training.	/pubmed/22194582	Karpova NN, Pickenhagen A, Lindholm J, Tiraboschi E, Kulesskaya N, Agústsdóttir A, Antila H, Popova D, Akamine Y, Sullivan R, Hen R, Drew LJ, Castrén E.	Science. 2011 Dec 23;334(6063):1731-4.	Science. 2011	PubMed	citation	PMID:22194582	pubmed	22194582	create date:2011/12/24 | first author:Karpova NN
The ribosome modulates nascent protein folding.	/pubmed/22194581	Kaiser CM, Goldman DH, Chodera JD, Tinoco I Jr, Bustamante C.	Science. 2011 Dec 23;334(6063):1723-7.	Science. 2011	PubMed	citation	PMID:22194581	pubmed	22194581	create date:2011/12/24 | first author:Kaiser CM
A cultured greigite-producing magnetotactic bacterium in a novel group of sulfate-reducing bacteria.	/pubmed/22194580	Lefèvre CT, Menguy N, Abreu F, Lins U, Pósfai M, Prozorov T, Pignol D, Frankel RB, Bazylinski DA.	Science. 2011 Dec 23;334(6063):1720-3.	Science. 2011	PubMed	citation	PMID:22194580	pubmed	22194580	create date:2011/12/24 | first author:Lefèvre CT
Model-driven engineering of RNA devices to quantitatively program gene expression.	/pubmed/22194579	Carothers JM, Goler JA, Juminaga D, Keasling JD.	Science. 2011 Dec 23;334(6063):1716-9.	Science. 2011	PubMed	citation	PMID:22194579	pubmed	22194579	create date:2011/12/24 | first author:Carothers JM
Mismatch repair, but not heteroduplex rejection, is temporally coupled to DNA replication.	/pubmed/22194578	Hombauer H, Srivatsan A, Putnam CD, Kolodner RD.	Science. 2011 Dec 23;334(6063):1713-6.	Science. 2011	PubMed	citation	PMID:22194578	pubmed	22194578	create date:2011/12/24 | first author:Hombauer H
Global seabird response to forage fish depletion--one-third for the birds.	/pubmed/22194577	Cury PM, Boyd IL, Bonhommeau S, Anker-Nilssen T, Crawford RJ, Furness RW, Mills JA, Murphy EJ, Osterblom H, Paleczny M, Piatt JF, Roux JP, Shannon L, Sydeman WJ.	Science. 2011 Dec 23;334(6063):1703-6.	Science. 2011	PubMed	citation	PMID:22194577	pubmed	22194577	create date:2011/12/24 | first author:Cury PM
From flat foot to fat foot: structure, ontogeny, function, and evolution of elephant sixth toes"."	/pubmed/22194576	Hutchinson JR, Delmer C, Miller CE, Hildebrandt T, Pitsillides AA, Boyde A.	Science. 2011 Dec 23;334(6063):1699-703.	Science. 2011	PubMed	citation	PMID:22194576	pubmed	22194576	create date:2011/12/24 | first author:Hutchinson JR
Fossilized nuclei and germination structures identify Ediacaran animal embryos" as encysting protists."	/pubmed/22194575	Huldtgren T, Cunningham JA, Yin C, Stampanoni M, Marone F, Donoghue PC, Bengtson S.	Science. 2011 Dec 23;334(6063):1696-9.	Science. 2011	PubMed	citation	PMID:22194575	pubmed	22194575	create date:2011/12/24 | first author:Huldtgren T
Evidence from numerical experiments for a feedback dynamo generating Mercury's magnetic field.	/pubmed/22194574	Heyner D, Wicht J, Gómez-Pérez N, Schmitt D, Auster HU, Glassmeier KH.	Science. 2011 Dec 23;334(6063):1690-3.	Science. 2011	PubMed	citation	PMID:22194574	pubmed	22194574	create date:2011/12/24 | first author:Heyner D
Graphitic tribological layers in metal-on-metal hip replacements.	/pubmed/22194573	Liao Y, Pourzal R, Wimmer MA, Jacobs JJ, Fischer A, Marks LD.	Science. 2011 Dec 23;334(6063):1687-90.	Science. 2011	PubMed	citation	PMID:22194573	pubmed	22194573	create date:2011/12/24 | first author:Liao Y
Angular momentum conservation in dipolar energy transfer.	/pubmed/22194572	Guo D, Knight TE, McCusker JK.	Science. 2011 Dec 23;334(6063):1684-7.	Science. 2011	PubMed	citation	PMID:22194572	pubmed	22194572	create date:2011/12/24 | first author:Guo D
Asymmetric electrophilic fluorination using an anionic chiral phase-transfer catalyst.	/pubmed/22194571	Rauniyar V, Lackner AD, Hamilton GL, Toste FD.	Science. 2011 Dec 23;334(6063):1681-4.	Science. 2011	PubMed	citation	PMID:22194571	pubmed	22194571	create date:2011/12/24 | first author:Rauniyar V
How a DNA polymerase clamp loader opens a sliding clamp.	/pubmed/22194570	Kelch BA, Makino DL, O'Donnell M, Kuriyan J.	Science. 2011 Dec 23;334(6063):1675-80.	Science. 2011	PubMed	citation	PMID:22194570	pubmed	22194570	create date:2011/12/24 | first author:Kelch BA
Npas4 regulates a transcriptional program in CA3 required for contextual memory formation.	/pubmed/22194569	Ramamoorthi K, Fropf R, Belfort GM, Fitzmaurice HL, McKinney RM, Neve RL, Otto T, Lin Y.	Science. 2011 Dec 23;334(6063):1669-75.	Science. 2011	PubMed	citation	PMID:22194569	pubmed	22194569	create date:2011/12/24 | first author:Ramamoorthi K
Pigeons on par with primates in numerical competence.	/pubmed/22194568	Scarf D, Hayne H, Colombo M.	Science. 2011 Dec 23;334(6063):1664.	Science. 2011	PubMed	citation	PMID:22194568	pubmed	22194568	create date:2011/12/24 | first author:Scarf D
Essays on science and society. Lessons from a science education portal.	/pubmed/22194567	Micklos D, Lauter S, Nisselle A.	Science. 2011 Dec 23;334(6063):1657-8. No abstract available.	Science. 2011	PubMed	citation	PMID:22194567	pubmed	22194567	create date:2011/12/24 | first author:Micklos D
Paleontology. Terminal developments in Ediacaran embryology.	/pubmed/22194566	Butterfield NJ.	Science. 2011 Dec 23;334(6063):1655-6. No abstract available.	Science. 2011	PubMed	citation	PMID:22194566	pubmed	22194566	create date:2011/12/24 | first author:Butterfield NJ
Geochemistry. Earth's redox history.	/pubmed/22194565	Hayes JM.	Science. 2011 Dec 23;334(6063):1654-5. No abstract available.	Science. 2011	PubMed	citation	PMID:22194565	pubmed	22194565	create date:2011/12/24 | first author:Hayes JM
Neuroscience. Blood-brain barrier differentiation.	/pubmed/22194564	Engelhardt B.	Science. 2011 Dec 23;334(6063):1652-3. No abstract available.	Science. 2011	PubMed	citation	PMID:22194564	pubmed	22194564	create date:2011/12/24 | first author:Engelhardt B
Chemistry. Efficient fluorination of organic molecules with chiral anions.	/pubmed/22194563	Sodeoka M.	Science. 2011 Dec 23;334(6063):1651-2. No abstract available.	Science. 2011	PubMed	citation	PMID:22194563	pubmed	22194563	create date:2011/12/24 | first author:Sodeoka M
Title	URL	Description	Details	ShortDetails	Resource	Type	Identifiers	Db	EntrezUID	Properties
Virology. An exit strategy for measles virus.	/pubmed/22194562	Racaniello V.	Science. 2011 Dec 23;334(6063):1650-1. No abstract available.	Science. 2011	PubMed	citation	PMID:22194562	pubmed	22194562	create date:2011/12/24 | first author:Racaniello V
Evolution. To group or not to group?	/pubmed/22194561	Szathmáry E.	Science. 2011 Dec 23;334(6063):1648-9. No abstract available.	Science. 2011	PubMed	citation	PMID:22194561	pubmed	22194561	create date:2011/12/24 | first author:Szathmáry E
HIV/AIDS. ARVs as HIV prevention: a tough road to wide impact.	/pubmed/22194560	Shelton JD.	Science. 2011 Dec 23;334(6063):1645-6. No abstract available.	Science. 2011	PubMed	citation	PMID:22194560	pubmed	22194560	create date:2011/12/24 | first author:Shelton JD
Comment on Nocturnality in dinosaurs inferred from scleral ring and orbit morphology"."	/pubmed/22194558	Hall MI, Kirk EC, Kamilar JM, Carrano MT.	Science. 2011 Dec 23;334(6063):1641; author reply 1641.	Science. 2011	PubMed	citation	PMID:22194558	pubmed	22194558	create date:2011/12/24 | first author:Hall MI
Turkey's rich natural heritage under assault.	/pubmed/22194555	Sekercioglu CH, Anderson S, Akçay E, Bilgin R.	Science. 2011 Dec 23;334(6063):1637-9. No abstract available.	Science. 2011	PubMed	citation	PMID:22194555	pubmed	22194555	create date:2011/12/24 | first author:Sekercioglu CH
Cultivating a demand for clean cookstoves.	/pubmed/22194553	Robinson BE, Baumgartner J.	Science. 2011 Dec 23;334(6063):1636-7; author reply 1637. No abstract available.	Science. 2011	PubMed	citation	PMID:22194553	pubmed	22194553	create date:2011/12/24 | first author:Robinson BE
Retraction.	/pubmed/22194552	Alberts B.	Science. 2011 Dec 23;334(6063):1636.	Science. 2011	PubMed	citation	PMID:22194552	pubmed	22194552	create date:2011/12/24 | first author:Alberts B
Breakthrough of the year. A disaster and a warning--but of what?	/pubmed/22194551	Normile D, Kerr RA.	Science. 2011 Dec 23;334(6063):1634. No abstract available.	Science. 2011	PubMed	citation	PMID:22194551	pubmed	22194551	create date:2011/12/24 | first author:Normile D
Breakthrough of the year. Scorecard: rating last year's Areas to Watch.	/pubmed/22194550	[No authors listed]	Science. 2011 Dec 23;334(6063):1632. No abstract available.	Science. 2011	PubMed	citation	PMID:22194550	pubmed	22194550	create date:2011/12/24
Breakthrough of the year. Areas to watch.	/pubmed/22194549	[No authors listed]	Science. 2011 Dec 23;334(6063):1630-1. No abstract available.	Science. 2011	PubMed	citation	PMID:22194549	pubmed	22194549	create date:2011/12/24
Breakthrough of the year. The runners-up.	/pubmed/22194548	[No authors listed]	Science. 2011 Dec 23;334(6063):1629-35. No abstract available.	Science. 2011	PubMed	citation	PMID:22194548	pubmed	22194548	create date:2011/12/24
Breakthrough of the year. HIV treatment as prevention.	/pubmed/22194547	Cohen J.	Science. 2011 Dec 23;334(6063):1628. No abstract available.	Science. 2011	PubMed	citation	PMID:22194547	pubmed	22194547	create date:2011/12/24 | first author:Cohen J
Higher education. Crunch time for North Korea's revolutionary new university.	/pubmed/22194545	Stone R.	Science. 2011 Dec 23;334(6063):1624-5. No abstract available.	Science. 2011	PubMed	citation	PMID:22194545	pubmed	22194545	create date:2011/12/24 | first author:Stone R
Archaeology. Preserving history, one hill at a time.	/pubmed/22194544	Lawler A.	Science. 2011 Dec 23;334(6063):1623. No abstract available.	Science. 2011	PubMed	citation	PMID:22194544	pubmed	22194544	create date:2011/12/24 | first author:Lawler A
Archaeology. Does North America hold the roots of Mesoamerican civilization?	/pubmed/22194543	Lawler A.	Science. 2011 Dec 23;334(6063):1620-1. No abstract available.	Science. 2011	PubMed	citation	PMID:22194543	pubmed	22194543	create date:2011/12/24 | first author:Lawler A
Archaeology. America's lost city.	/pubmed/22194542	Lawler A.	Science. 2011 Dec 23;334(6063):1618-23. No abstract available. Erratum in: Science. 2012 Jan 20;335(6066):286. Science. 2012 Jan 27;335(6067):401.	Science. 2011	PubMed	citation	PMID:22194542	pubmed	22194542	create date:2011/12/24 | first author:Lawler A
Fall meeting of the American Geophysical Union, 5-9 December 2011, San Francisco, California. Megaquake heightened the risk to Tokyo.	/pubmed/22194541	Kerr RA.	Science. 2011 Dec 23;334(6063):1617. No abstract available.	Science. 2011	PubMed	citation	PMID:22194541	pubmed	22194541	create date:2011/12/24 | first author:Kerr RA
Fall meeting of the American Geophysical Union, 5-9 December 2011, San Francisco, California. A Vesta core and a magnetic field, too?	/pubmed/22194539	[No authors listed]	Science. 2011 Dec 23;334(6063):1616-7. No abstract available.	Science. 2011	PubMed	citation	PMID:22194539	pubmed	22194539	create date:2011/12/24
Fall meeting of the American Geophysical Union, 5-9 December 2011, San Francisco, California. Climate outlook looking much the same, or even worse.	/pubmed/22194538	[No authors listed]	Science. 2011 Dec 23;334(6063):1616. No abstract available.	Science. 2011	PubMed	citation	PMID:22194538	pubmed	22194538	create date:2011/12/24
Neurodevelopmental disorders. New hope for a devastating neurological disorder.	/pubmed/22194537	Miller G.	Science. 2011 Dec 23;334(6063):1615. No abstract available.	Science. 2011	PubMed	citation	PMID:22194537	pubmed	22194537	create date:2011/12/24 | first author:Miller G
HIV/AIDS research. Tissue says blood is misleading, confusing HIV cure efforts.	/pubmed/22194536	Cohen J.	Science. 2011 Dec 23;334(6063):1614. No abstract available.	Science. 2011	PubMed	citation	PMID:22194536	pubmed	22194536	create date:2011/12/24 | first author:Cohen J
2012 U.S. budget. Science stays on track in last-minute spending bill.	/pubmed/22194535	Cho A, Kaiser J, Malakoff D.	Science. 2011 Dec 23;334(6063):1613. No abstract available.	Science. 2011	PubMed	citation	PMID:22194535	pubmed	22194535	create date:2011/12/24 | first author:Cho A
Science breakthroughs.	/pubmed/22194530	Alberts B.	Science. 2011 Dec 23;334(6063):1604. No abstract available.	Science. 2011	PubMed	citation	PMID:22194530	pubmed	22194530	create date:2011/12/24 | first author:Alberts B
Broadband light bending with plasmonic nanoantennas.	/pubmed/22194414	Ni X, Emani NK, Kildishev AV, Boltasseva A, Shalaev VM.	Science. 2012 Jan 27;335(6067):427. Epub 2011 Dec 22.	Science. 2012	PubMed	citation	PMID:22194414	pubmed	22194414	create date:2011/12/24 | first author:Ni X
High-resolution view of the yeast meiotic program revealed by ribosome profiling.	/pubmed/22194413	Brar GA, Yassour M, Friedman N, Regev A, Ingolia NT, Weissman JS.	Science. 2012 Feb 3;335(6068):552-7. Epub 2011 Dec 22.	Science. 2012	PubMed	citation	PMID:22194413	pubmed	22194413	create date:2011/12/24 | first author:Brar GA
Widespread genetic switches and toxicity resistance proteins for fluoride.	/pubmed/22194412	Baker JL, Sudarsan N, Weinberg Z, Roth A, Stockbridge RB, Breaker RR.	Science. 2012 Jan 13;335(6065):233-5. Epub 2011 Dec 22.	Science. 2012	PubMed	citation	PMID:22194412	pubmed	22194412	create date:2011/12/24 | first author:Baker JL
Polymerase exchange during Okazaki fragment synthesis observed in living cells.	/pubmed/22194411	Lia G, Michel B, Allemand JF.	Science. 2012 Jan 20;335(6066):328-31. Epub 2011 Dec 22.	Science. 2012	PubMed	citation	PMID:22194411	pubmed	22194411	create date:2011/12/24 | first author:Lia G
An all-silicon passive optical diode.	/pubmed/22194410	Fan L, Wang J, Varghese LT, Shen H, Niu B, Xuan Y, Weiner AM, Qi M.	Science. 2012 Jan 27;335(6067):447-50. Epub 2011 Dec 22.	Science. 2012	PubMed	citation	PMID:22194410	pubmed	22194410	create date:2011/12/24 | first author:Fan L
Presidential address. Passions.	/pubmed/22175069	Huang AS.	Science. 2011 Dec 9;334(6061):1362-6. No abstract available.	Science. 2011	PubMed	citation	PMID:22175069	pubmed	22175069	create date:2011/12/17 | first author:Huang AS
Uninformed individuals promote democratic consensus in animal groups.	/pubmed/22174256	Couzin ID, Ioannou CC, Demirel G, Gross T, Torney CJ, Hartnett A, Conradt L, Levin SA, Leonard NE.	Science. 2011 Dec 16;334(6062):1578-80.	Science. 2011	PubMed	citation	PMID:22174256	pubmed	22174256	create date:2011/12/17 | first author:Couzin ID
Autophagy-dependent anticancer immune responses induced by chemotherapeutic agents in mice.	/pubmed/22174255	Michaud M, Martins I, Sukkurwala AQ, Adjemian S, Ma Y, Pellegatti P, Shen S, Kepp O, Scoazec M, Mignot G, Rello-Varona S, Tailler M, Menger L, Vacchelli E, Galluzzi L, Ghiringhelli F, di Virgilio F, Zitvogel L, Kroemer G.	Science. 2011 Dec 16;334(6062):1573-7.	Science. 2011	PubMed	citation	PMID:22174255	pubmed	22174255	create date:2011/12/17 | first author:Michaud M
RIM-binding protein, a central part of the active zone, is essential for neurotransmitter release.	/pubmed/22174254	Liu KS, Siebert M, Mertel S, Knoche E, Wegener S, Wichmann C, Matkovic T, Muhammad K, Depner H, Mettke C, Bückers J, Hell SW, Müller M, Davis GW, Schmitz D, Sigrist SJ.	Science. 2011 Dec 16;334(6062):1565-9.	Science. 2011	PubMed	citation	PMID:22174254	pubmed	22174254	create date:2011/12/17 | first author:Liu KS
The molecular basis of acid insensitivity in the African naked mole-rat.	/pubmed/22174253	Smith ES, Omerbašić D, Lechner SG, Anirudhan G, Lapatsina L, Lewin GR.	Science. 2011 Dec 16;334(6062):1557-60.	Science. 2011	PubMed	citation	PMID:22174253	pubmed	22174253	create date:2011/12/17 | first author:Smith ES
The tricarboxylic acid cycle in cyanobacteria.	/pubmed/22174252	Zhang S, Bryant DA.	Science. 2011 Dec 16;334(6062):1551-3.	Science. 2011	PubMed	citation	PMID:22174252	pubmed	22174252	create date:2011/12/17 | first author:Zhang S
High relatedness is necessary and sufficient to maintain multicellularity in Dictyostelium.	/pubmed/22174251	Kuzdzal-Fick JJ, Fox SA, Strassmann JE, Queller DC.	Science. 2011 Dec 16;334(6062):1548-51.	Science. 2011	PubMed	citation	PMID:22174251	pubmed	22174251	create date:2011/12/17 | first author:Kuzdzal-Fick JJ
A coherent signature of anthropogenic nitrogen deposition to remote watersheds of the Northern Hemisphere.	/pubmed/22174250	Holtgrieve GW, Schindler DE, Hobbs WO, Leavitt PR, Ward EJ, Bunting L, Chen G, Finney BP, Gregory-Eaves I, Holmgren S, Lisac MJ, Lisi PJ, Nydick K, Rogers LA, Saros JE, Selbie DT, Shapley MD, Walsh PB, Wolfe AP.	Science. 2011 Dec 16;334(6062):1545-8.	Science. 2011	PubMed	citation	PMID:22174250	pubmed	22174250	create date:2011/12/17 | first author:Holtgrieve GW
Observing the multiexciton state in singlet fission and ensuing ultrafast multielectron transfer.	/pubmed/22174249	Chan WL, Ligges M, Jailaubekov A, Kaake L, Miaja-Avila L, Zhu XY.	Science. 2011 Dec 16;334(6062):1541-5.	Science. 2011	PubMed	citation	PMID:22174249	pubmed	22174249	create date:2011/12/17 | first author:Chan WL
Revealing atom-radical reactivity at low temperature through the N + OH reaction.	/pubmed/22174248	Daranlot J, Jorfi M, Xie C, Bergeat A, Costes M, Caubet P, Xie D, Guo H, Honvault P, Hickson KM.	Science. 2011 Dec 16;334(6062):1538-41.	Science. 2011	PubMed	citation	PMID:22174248	pubmed	22174248	create date:2011/12/17 | first author:Daranlot J
Growth of uniformly oriented silica MFI and BEA zeolite films on substrates.	/pubmed/22174247	Pham TC, Kim HS, Yoon KB.	Science. 2011 Dec 16;334(6062):1533-8.	Science. 2011	PubMed	citation	PMID:22174247	pubmed	22174247	create date:2011/12/17 | first author:Pham TC
Peak external photocurrent quantum efficiency exceeding 100% via MEG in a quantum dot solar cell.	/pubmed/22174246	Semonin OE, Luther JM, Choi S, Chen HY, Gao J, Nozik AJ, Beard MC.	Science. 2011 Dec 16;334(6062):1530-3.	Science. 2011	PubMed	citation	PMID:22174246	pubmed	22174246	create date:2011/12/17 | first author:Semonin OE
Detecting novel associations in large data sets.	/pubmed/22174245	Reshef DN, Reshef YA, Finucane HK, Grossman SR, McVean G, Turnbaugh PJ, Lander ES, Mitzenmacher M, Sabeti PC.	Science. 2011 Dec 16;334(6062):1518-24.	Science. 2011	PubMed	citation	PMID:22174245	pubmed	22174245	create date:2011/12/17 | first author:Reshef DN
A natural deletion of the HoxC cluster in elasmobranch fishes.	/pubmed/22174244	King BL, Gillis JA, Carlisle HR, Dahn RD.	Science. 2011 Dec 16;334(6062):1517.	Science. 2011	PubMed	citation	PMID:22174244	pubmed	22174244	create date:2011/12/17 | first author:King BL
Cause and effect in biology revisited: is Mayr's proximate-ultimate dichotomy still useful?	/pubmed/22174243	Laland KN, Sterelny K, Odling-Smee J, Hoppitt W, Uller T.	Science. 2011 Dec 16;334(6062):1512-6.	Science. 2011	PubMed	citation	PMID:22174243	pubmed	22174243	create date:2011/12/17 | first author:Laland KN
Retrospective. Har Gobind Khorana (1922-2011).	/pubmed/22174242	Caruthers M, Wells R.	Science. 2011 Dec 16;334(6062):1511. No abstract available.	Science. 2011	PubMed	citation	PMID:22174242	pubmed	22174242	create date:2011/12/17 | first author:Caruthers M
Molecular biology. Translation goes global.	/pubmed/22174241	Weiss RB, Atkins JF.	Science. 2011 Dec 16;334(6062):1509-10. No abstract available.	Science. 2011	PubMed	citation	PMID:22174241	pubmed	22174241	create date:2011/12/17 | first author:Weiss RB
Microbiology. Closing the cycle.	/pubmed/22174240	Meeks JC.	Science. 2011 Dec 16;334(6062):1508-9. No abstract available.	Science. 2011	PubMed	citation	PMID:22174240	pubmed	22174240	create date:2011/12/17 | first author:Meeks JC
Neuroscience. Sensible balance.	/pubmed/22174239	Ernst U, Pawelzik K.	Science. 2011 Dec 16;334(6062):1507-8. No abstract available.	Science. 2011	PubMed	citation	PMID:22174239	pubmed	22174239	create date:2011/12/17 | first author:Ernst U
Chemistry. Arranging reactive meetings of cold radicals.	/pubmed/22174238	Sims IR.	Science. 2011 Dec 16;334(6062):1506-7. No abstract available.	Science. 2011	PubMed	citation	PMID:22174238	pubmed	22174238	create date:2011/12/17 | first author:Sims IR
Geochemistry. A world awash with nitrogen.	/pubmed/22174237	Elser JJ.	Science. 2011 Dec 16;334(6062):1504-5. No abstract available.	Science. 2011	PubMed	citation	PMID:22174237	pubmed	22174237	create date:2011/12/17 | first author:Elser JJ
Psychology. Can ignorance promote democracy?	/pubmed/22174236	West JD, Bergstrom CT.	Science. 2011 Dec 16;334(6062):1503-4. No abstract available.	Science. 2011	PubMed	citation	PMID:22174236	pubmed	22174236	create date:2011/12/17 | first author:West JD
Title	URL	Description	Details	ShortDetails	Resource	Type	Identifiers	Db	EntrezUID	Properties
Mathematics. A correlation for the 21st century.	/pubmed/22174235	Speed T.	Science. 2011 Dec 16;334(6062):1502-3. No abstract available.	Science. 2011	PubMed	citation	PMID:22174235	pubmed	22174235	create date:2011/12/17 | first author:Speed T
Cancer. Autophagy in tumor immunity.	/pubmed/22174234	Amaravadi RK.	Science. 2011 Dec 16;334(6062):1501-2. No abstract available.	Science. 2011	PubMed	citation	PMID:22174234	pubmed	22174234	create date:2011/12/17 | first author:Amaravadi RK
Science education. Teaching creative science thinking.	/pubmed/22174233	DeHaan RL.	Science. 2011 Dec 16;334(6062):1499-500. No abstract available.	Science. 2011	PubMed	citation	PMID:22174233	pubmed	22174233	create date:2011/12/17 | first author:DeHaan RL
The future of coral reefs.	/pubmed/22174230	Hoegh-Guldberg O, Ortiz JC, Dove S.	Science. 2011 Dec 16;334(6062):1494-5; author reply 1495-6. No abstract available.	Science. 2011	PubMed	citation	PMID:22174230	pubmed	22174230	create date:2011/12/17 | first author:Hoegh-Guldberg O
Financing nuclear liability.	/pubmed/22174229	Ayyub BM, Parker L.	Science. 2011 Dec 16;334(6062):1494. No abstract available.	Science. 2011	PubMed	citation	PMID:22174229	pubmed	22174229	create date:2011/12/17 | first author:Ayyub BM
U.S. science policy. Suresh expects low-cost ideas will mean a big payoff for NSF. Interview by Jeffrey Mervis.	/pubmed/22174228	Suresh S.	Science. 2011 Dec 16;334(6062):1492-3. No abstract available.	Science. 2011	PubMed	citation	PMID:22174228	pubmed	22174228	create date:2011/12/17 | first author:Suresh S
Traditional medicine. Piercing the veil of Ayurveda.	/pubmed/22174227	Bagla P.	Science. 2011 Dec 16;334(6062):1491. No abstract available.	Science. 2011	PubMed	citation	PMID:22174227	pubmed	22174227	create date:2011/12/17 | first author:Bagla P
Infectious disease. Taking a new shot at a TB vaccine.	/pubmed/22174226	Kupferschmidt K.	Science. 2011 Dec 16;334(6062):1488-90. No abstract available.	Science. 2011	PubMed	citation	PMID:22174226	pubmed	22174226	create date:2011/12/17 | first author:Kupferschmidt K
Genetics. China bets on the variome to uncover hereditary diseases.	/pubmed/22174225	Hvistendahl M.	Science. 2011 Dec 16;334(6062):1487. No abstract available.	Science. 2011	PubMed	citation	PMID:22174225	pubmed	22174225	create date:2011/12/17 | first author:Hvistendahl M
Evolution. Darwinian medicine's drawn-out dawn.	/pubmed/22174224	Pennisi E.	Science. 2011 Dec 16;334(6062):1486-7. No abstract available.	Science. 2011	PubMed	citation	PMID:22174224	pubmed	22174224	create date:2011/12/17 | first author:Pennisi E
Animal research. Committee recommends NIH continue chimpanzee research, with new limits.	/pubmed/22174223	Cohen J.	Science. 2011 Dec 16;334(6062):1484-5. No abstract available.	Science. 2011	PubMed	citation	PMID:22174223	pubmed	22174223	create date:2011/12/17 | first author:Cohen J
Clinical research. U.K. to open health records as E.U. considers restrictions.	/pubmed/22174222	Vogel G.	Science. 2011 Dec 16;334(6062):1483-4. No abstract available.	Science. 2011	PubMed	citation	PMID:22174222	pubmed	22174222	create date:2011/12/17 | first author:Vogel G
Particle physics. Search for Higgs boson yields a definite maybe.	/pubmed/22174221	Cho A.	Science. 2011 Dec 16;334(6062):1482-3. No abstract available.	Science. 2011	PubMed	citation	PMID:22174221	pubmed	22174221	create date:2011/12/17 | first author:Cho A
Science and law: rattled by quakes.	/pubmed/22174216	Cohen JE.	Science. 2011 Dec 16;334(6062):1472. No abstract available.	Science. 2011	PubMed	citation	PMID:22174216	pubmed	22174216	create date:2011/12/17 | first author:Cohen JE
The Southern Ocean's role in carbon exchange during the last deglaciation.	/pubmed/22174131	Burke A, Robinson LF.	Science. 2012 Feb 3;335(6068):557-61. Epub 2011 Dec 15.	Science. 2012	PubMed	citation	PMID:22174131	pubmed	22174131	create date:2011/12/17 | first author:Burke A
Equilibrative nucleoside transporter 3 deficiency perturbs lysosome function and macrophage homeostasis.	/pubmed/22174130	Hsu CL, Lin W, Seshasayee D, Chen YH, Ding X, Lin Z, Suto E, Huang Z, Lee WP, Park H, Xu M, Sun M, Rangell L, Lutman JL, Ulufatu S, Stefanich E, Chalouni C, Sagolla M, Diehl L, Fielder P, Dean B, Balazs M, et al.	Science. 2012 Jan 6;335(6064):89-92. Epub 2011 Dec 15.	Science. 2012	PubMed	citation	PMID:22174130	pubmed	22174130	create date:2011/12/17 | first author:Hsu CL
Asymmetry and aging of mycobacterial cells lead to variable growth and antibiotic susceptibility.	/pubmed/22174129	Aldridge BB, Fernandez-Suarez M, Heller D, Ambravaneswaran V, Irimia D, Toner M, Fortune SM.	Science. 2012 Jan 6;335(6064):100-4. Epub 2011 Dec 15.	Science. 2012	PubMed	citation	PMID:22174129	pubmed	22174129	create date:2011/12/17 | first author:Aldridge BB
Asymmetric B cell division in the germinal center reaction.	/pubmed/22174128	Barnett BE, Ciocca ML, Goenka R, Barnett LG, Wu J, Laufer TM, Burkhardt JK, Cancro MP, Reiner SL.	Science. 2012 Jan 20;335(6066):342-4. Epub 2011 Dec 15.	Science. 2012	PubMed	citation	PMID:22174128	pubmed	22174128	create date:2011/12/17 | first author:Barnett BE
Research agenda. Guiding limited use of chimpanzees in research.	/pubmed/22174127	Altevogt BM, Pankevich DE, Pope AM, Kahn JP.	Science. 2012 Jan 6;335(6064):41-2. Epub 2011 Dec 15. No abstract available.	Science. 2012	PubMed	citation	PMID:22174127	pubmed	22174127	create date:2011/12/17 | first author:Altevogt BM
Fitness trade-offs and environmentally induced mutation buffering in isogenic C. elegans.	/pubmed/22174126	Casanueva MO, Burga A, Lehner B.	Science. 2012 Jan 6;335(6064):82-5. Epub 2011 Dec 15.	Science. 2012	PubMed	citation	PMID:22174126	pubmed	22174126	create date:2011/12/17 | first author:Casanueva MO
Empathy and pro-social behavior in rats.	/pubmed/22158823	Ben-Ami Bartal I, Decety J, Mason P.	Science. 2011 Dec 9;334(6061):1427-30. Erratum in: Science. 2012 Jan 27;335(6067):401.	Science. 2011	PubMed	citation	PMID:22158823	pubmed	22158823	create date:2011/12/14 | first author:Ben-Ami Bartal I
Explaining seasonal fluctuations of measles in Niger using nighttime lights imagery.	/pubmed/22158822	Bharti N, Tatem AJ, Ferrari MJ, Grais RF, Djibo A, Grenfell BT.	Science. 2011 Dec 9;334(6061):1424-7.	Science. 2011	PubMed	citation	PMID:22158822	pubmed	22158822	create date:2011/12/14 | first author:Bharti N
Perceptual learning incepted by decoded fMRI neurofeedback without stimulus presentation.	/pubmed/22158821	Shibata K, Watanabe T, Sasaki Y, Kawato M.	Science. 2011 Dec 9;334(6061):1413-5.	Science. 2011	PubMed	citation	PMID:22158821	pubmed	22158821	create date:2011/12/14 | first author:Shibata K
The competitive advantage of a dual-transporter system.	/pubmed/22158820	Levy S, Kafri M, Carmi M, Barkai N.	Science. 2011 Dec 9;334(6061):1408-12.	Science. 2011	PubMed	citation	PMID:22158820	pubmed	22158820	create date:2011/12/14 | first author:Levy S
Pathogen effectors target Arabidopsis EDS1 and alter its interactions with immune regulators.	/pubmed/22158819	Bhattacharjee S, Halane MK, Kim SH, Gassmann W.	Science. 2011 Dec 9;334(6061):1405-8.	Science. 2011	PubMed	citation	PMID:22158819	pubmed	22158819	create date:2011/12/14 | first author:Bhattacharjee S
Arabidopsis EDS1 connects pathogen effector recognition to cell compartment-specific immune responses.	/pubmed/22158818	Heidrich K, Wirthmueller L, Tasset C, Pouzet C, Deslandes L, Parker JE.	Science. 2011 Dec 9;334(6061):1401-4.	Science. 2011	PubMed	citation	PMID:22158818	pubmed	22158818	create date:2011/12/14 | first author:Heidrich K
Perceived predation risk reduces the number of offspring songbirds produce per year.	/pubmed/22158817	Zanette LY, White AF, Allen MC, Clinchy M.	Science. 2011 Dec 9;334(6061):1398-401.	Science. 2011	PubMed	citation	PMID:22158817	pubmed	22158817	create date:2011/12/14 | first author:Zanette LY
Capacity building helps pastoral women transform impoverished communities in Ethiopia.	/pubmed/22158816	Coppock DL, Desta S, Tezera S, Gebru G.	Science. 2011 Dec 9;334(6061):1394-8.	Science. 2011	PubMed	citation	PMID:22158816	pubmed	22158816	create date:2011/12/14 | first author:Coppock DL
Context modularity of human altruism.	/pubmed/22158815	Alexander M, Christia F.	Science. 2011 Dec 9;334(6061):1392-4.	Science. 2011	PubMed	citation	PMID:22158815	pubmed	22158815	create date:2011/12/14 | first author:Alexander M
Middle Stone Age bedding construction and settlement patterns at Sibudu, South Africa.	/pubmed/22158814	Wadley L, Sievers C, Bamford M, Goldberg P, Berna F, Miller C.	Science. 2011 Dec 9;334(6061):1388-91.	Science. 2011	PubMed	citation	PMID:22158814	pubmed	22158814	create date:2011/12/14 | first author:Wadley L
Carving at the nanoscale: sequential galvanic exchange and Kirkendall growth at room temperature.	/pubmed/22158813	González E, Arbiol J, Puntes VF.	Science. 2011 Dec 9;334(6061):1377-80.	Science. 2011	PubMed	citation	PMID:22158813	pubmed	22158813	create date:2011/12/14 | first author:González E
Materials science. Complex colloidal assembly.	/pubmed/22158812	Parak WJ.	Science. 2011 Dec 9;334(6061):1359-60. No abstract available.	Science. 2011	PubMed	citation	PMID:22158812	pubmed	22158812	create date:2011/12/14 | first author:Parak WJ
Behavior. Empathy and the laws of affect.	/pubmed/22158811	Panksepp J.	Science. 2011 Dec 9;334(6061):1358-9. No abstract available.	Science. 2011	PubMed	citation	PMID:22158811	pubmed	22158811	create date:2011/12/14 | first author:Panksepp J
Economics. Can integration tame conflicts?	/pubmed/22158810	Goette L, Meier S.	Science. 2011 Dec 9;334(6061):1356-7. No abstract available.	Science. 2011	PubMed	citation	PMID:22158810	pubmed	22158810	create date:2011/12/14 | first author:Goette L
Chemistry. Optimizing perovskites for the water-splitting reaction.	/pubmed/22158809	Vojvodic A, Nørskov JK.	Science. 2011 Dec 9;334(6061):1355-6. No abstract available.	Science. 2011	PubMed	citation	PMID:22158809	pubmed	22158809	create date:2011/12/14 | first author:Vojvodic A
Plant science. Beleaguered immunity.	/pubmed/22158808	McDowell JM.	Science. 2011 Dec 9;334(6061):1354-5. No abstract available.	Science. 2011	PubMed	citation	PMID:22158808	pubmed	22158808	create date:2011/12/14 | first author:McDowell JM
Ecology. The cost of fear.	/pubmed/22158807	Martin TE.	Science. 2011 Dec 9;334(6061):1353-4. No abstract available.	Science. 2011	PubMed	citation	PMID:22158807	pubmed	22158807	create date:2011/12/14 | first author:Martin TE
Environmental economics. Entertainment value: should the media pay for nature conservation?	/pubmed/22158806	Jepson P, Jennings S, Jones KE, Hodgetts T.	Science. 2011 Dec 9;334(6061):1351-2. No abstract available.	Science. 2011	PubMed	citation	PMID:22158806	pubmed	22158806	create date:2011/12/14 | first author:Jepson P
Primitive ladder-of-life thinking has evolved.	/pubmed/22158803	Kutschera U.	Science. 2011 Dec 9;334(6061):1347; author reply 1347-8. No abstract available.	Science. 2011	PubMed	citation	PMID:22158803	pubmed	22158803	create date:2011/12/14 | first author:Kutschera U
Rethinking clinical trials: biology's mysteries.	/pubmed/22158802	Borhani DW, Butts JA.	Science. 2011 Dec 9;334(6061):1346-7. No abstract available.	Science. 2011	PubMed	citation	PMID:22158802	pubmed	22158802	create date:2011/12/14 | first author:Borhani DW
Rethinking clinical trials: change is coming.	/pubmed/22158801	Marcus NA.	Science. 2011 Dec 9;334(6061):1346. No abstract available.	Science. 2011	PubMed	citation	PMID:22158801	pubmed	22158801	create date:2011/12/14 | first author:Marcus NA
Rethinking clinical trials: phase 1 studies insufficient.	/pubmed/22158800	Carome M, Wolfe S.	Science. 2011 Dec 9;334(6061):1346. No abstract available.	Science. 2011	PubMed	citation	PMID:22158800	pubmed	22158800	create date:2011/12/14 | first author:Carome M
Citation impact. Saudi universities offer cash in exchange for academic prestige.	/pubmed/22158799	Bhattacharjee Y.	Science. 2011 Dec 9;334(6061):1344-5. No abstract available.	Science. 2011	PubMed	citation	PMID:22158799	pubmed	22158799	create date:2011/12/14 | first author:Bhattacharjee Y
Tsunami research. Did tsunamis influence Polynesian history?	/pubmed/22158798	Normile D.	Science. 2011 Dec 9;334(6061):1342. No abstract available.	Science. 2011	PubMed	citation	PMID:22158798	pubmed	22158798	create date:2011/12/14 | first author:Normile D
Tsunami research. Tohoku inundation spurs hunt for ancient tsunamis.	/pubmed/22158797	Normile D.	Science. 2011 Dec 9;334(6061):1341-3. No abstract available.	Science. 2011	PubMed	citation	PMID:22158797	pubmed	22158797	create date:2011/12/14 | first author:Normile D
HIV prevention. Halting HIV/AIDS epidemics.	/pubmed/22158796	Cohen J.	Science. 2011 Dec 9;334(6061):1338-40. No abstract available.	Science. 2011	PubMed	citation	PMID:22158796	pubmed	22158796	create date:2011/12/14 | first author:Cohen J
Earth observations. Congress asks NOAA to consider charging for data.	/pubmed/22158795	Malakoff D.	Science. 2011 Dec 9;334(6061):1337. No abstract available.	Science. 2011	PubMed	citation	PMID:22158795	pubmed	22158795	create date:2011/12/14 | first author:Malakoff D
Technology. Critics question China's indigenous innovation effort.	/pubmed/22158794	Xin H.	Science. 2011 Dec 9;334(6061):1336-7. No abstract available.	Science. 2011	PubMed	citation	PMID:22158794	pubmed	22158794	create date:2011/12/14 | first author:Xin H
Human evolutionary genetics. Genes confirm Europeans' blow to Native Americans.	/pubmed/22158793	Balter M.	Science. 2011 Dec 9;334(6061):1335. No abstract available.	Science. 2011	PubMed	citation	PMID:22158793	pubmed	22158793	create date:2011/12/14 | first author:Balter M
Particle physics. First solid signs of the Higgs boson could be announced next week.	/pubmed/22158792	Cho A.	Science. 2011 Dec 9;334(6061):1334. No abstract available.	Science. 2011	PubMed	citation	PMID:22158792	pubmed	22158792	create date:2011/12/14 | first author:Cho A
Title	URL	Description	Details	ShortDetails	Resource	Type	Identifiers	Db	EntrezUID	Properties
Undergraduate science. Weed-out courses hamper diversity.	/pubmed/22158791	Mervis J.	Science. 2011 Dec 9;334(6061):1333. No abstract available.	Science. 2011	PubMed	citation	PMID:22158791	pubmed	22158791	create date:2011/12/14 | first author:Mervis J
Scientific funding. Robert-Jan Smits: on tearing down silos, Horizon 2020's chances, and solving his 'headache'. Interview by Daniel Clery.	/pubmed/22158790	Smits RJ.	Science. 2011 Dec 9;334(6061):1332-3. No abstract available.	Science. 2011	PubMed	citation	PMID:22158790	pubmed	22158790	create date:2011/12/14 | first author:Smits RJ
Scientific funding. Is €80 billion on the horizon for European research?	/pubmed/22158789	Reardon S.	Science. 2011 Dec 9;334(6061):1331-3. No abstract available.	Science. 2011	PubMed	citation	PMID:22158789	pubmed	22158789	create date:2011/12/14 | first author:Reardon S
Science meets farming in Africa.	/pubmed/22158784	Juma C.	Science. 2011 Dec 9;334(6061):1323. No abstract available.	Science. 2011	PubMed	citation	PMID:22158784	pubmed	22158784	create date:2011/12/14 | first author:Juma C
Sucrose efflux mediated by SWEET proteins as a key step for phloem transport.	/pubmed/22157085	Chen LQ, Qu XQ, Hou BH, Sosso D, Osorio S, Fernie AR, Frommer WB.	Science. 2012 Jan 13;335(6065):207-11. Epub 2011 Dec 8.	Science. 2012	PubMed	citation	PMID:22157085	pubmed	22157085	create date:2011/12/14 | first author:Chen LQ
Behavior. How honeybees break a decision-making deadlock.	/pubmed/22157084	Niven JE.	Science. 2012 Jan 6;335(6064):43-4. Epub 2011 Dec 8. No abstract available.	Science. 2012	PubMed	citation	PMID:22157084	pubmed	22157084	create date:2011/12/14 | first author:Niven JE
Cytoplasmic dynein moves through uncoordinated stepping of the AAA+ ring domains.	/pubmed/22157083	DeWitt MA, Chang AY, Combs PA, Yildiz A.	Science. 2012 Jan 13;335(6065):221-5. Epub 2011 Dec 8.	Science. 2012	PubMed	citation	PMID:22157083	pubmed	22157083	create date:2011/12/14 | first author:DeWitt MA
Synthetic partial waves in ultracold atomic collisions.	/pubmed/22157082	Williams RA, LeBlanc LJ, Jiménez-García K, Beeler MC, Perry AR, Phillips WD, Spielman IB.	Science. 2012 Jan 20;335(6066):314-7. Epub 2011 Dec 8.	Science. 2012	PubMed	citation	PMID:22157082	pubmed	22157082	create date:2011/12/14 | first author:Williams RA
Stop signals provide cross inhibition in collective decision-making by honeybee swarms.	/pubmed/22157081	Seeley TD, Visscher PK, Schlegel T, Hogan PM, Franks NR, Marshall JA.	Science. 2012 Jan 6;335(6064):108-11. Epub 2011 Dec 8.	Science. 2012	PubMed	citation	PMID:22157081	pubmed	22157081	create date:2011/12/14 | first author:Seeley TD
Capturing ultrasmall EMT zeolite from template-free systems.	/pubmed/22157080	Ng EP, Chateigner D, Bein T, Valtchev V, Mintova S.	Science. 2012 Jan 6;335(6064):70-3. Epub 2011 Dec 8.	Science. 2012	PubMed	citation	PMID:22157080	pubmed	22157080	create date:2011/12/14 | first author:Ng EP
A SUMOylation-dependent transcriptional subprogram is required for Myc-driven tumorigenesis.	/pubmed/22157079	Kessler JD, Kahle KT, Sun T, Meerbrey KL, Schlabach MR, Schmitt EM, Skinner SO, Xu Q, Li MZ, Hartman ZC, Rao M, Yu P, Dominguez-Vidana R, Liang AC, Solimini NL, Bernardi RJ, Yu B, Hsu T, Golding I, Luo J, Osborne CK, Creighton CJ, et al.	Science. 2012 Jan 20;335(6066):348-53. Epub 2011 Dec 8.	Science. 2012	PubMed	citation	PMID:22157079	pubmed	22157079	create date:2011/12/14 | first author:Kessler JD
The intraepithelial T cell response to NKG2D-ligands links lymphoid stress surveillance to atopy.	/pubmed/22144628	Strid J, Sobolev O, Zafirova B, Polic B, Hayday A.	Science. 2011 Dec 2;334(6060):1293-7.	Science. 2011	PubMed	citation	PMID:22144628	pubmed	22144628	create date:2011/12/07 | first author:Strid J
Robust crossover assurance and regulated interhomolog access maintain meiotic crossover number.	/pubmed/22144627	Rosu S, Libuda DE, Villeneuve AM.	Science. 2011 Dec 2;334(6060):1286-9.	Science. 2011	PubMed	citation	PMID:22144627	pubmed	22144627	create date:2011/12/07 | first author:Rosu S
Modeling effects of environmental change on wolf population dynamics, trait evolution, and life history.	/pubmed/22144626	Coulson T, MacNulty DR, Stahler DR, vonHoldt B, Wayne RK, Smith DW.	Science. 2011 Dec 2;334(6060):1275-8.	Science. 2011	PubMed	citation	PMID:22144626	pubmed	22144626	create date:2011/12/07 | first author:Coulson T
Specialized face learning is associated with individual recognition in paper wasps.	/pubmed/22144625	Sheehan MJ, Tibbetts EA.	Science. 2011 Dec 2;334(6060):1272-5.	Science. 2011	PubMed	citation	PMID:22144625	pubmed	22144625	create date:2011/12/07 | first author:Sheehan MJ
An experimental study of homophily in the adoption of health behavior.	/pubmed/22144624	Centola D.	Science. 2011 Dec 2;334(6060):1269-72.	Science. 2011	PubMed	citation	PMID:22144624	pubmed	22144624	create date:2011/12/07 | first author:Centola D
Interhemispheric ice-sheet synchronicity during the Last Glacial Maximum.	/pubmed/22144623	Weber ME, Clark PU, Ricken W, Mitrovica JX, Hostetler SW, Kuhn G.	Science. 2011 Dec 2;334(6060):1265-9.	Science. 2011	PubMed	citation	PMID:22144623	pubmed	22144623	create date:2011/12/07 | first author:Weber ME
The role of carbon dioxide during the onset of Antarctic glaciation.	/pubmed/22144622	Pagani M, Huber M, Liu Z, Bohaty SM, Henderiks J, Sijp W, Krishnan S, DeConto RM.	Science. 2011 Dec 2;334(6060):1261-4.	Science. 2011	PubMed	citation	PMID:22144622	pubmed	22144622	create date:2011/12/07 | first author:Pagani M
Enhancing hydrogen evolution activity in water splitting by tailoring Li⁺-Ni(OH)₂-Pt interfaces.	/pubmed/22144621	Subbaraman R, Tripkovic D, Strmcnik D, Chang KC, Uchimura M, Paulikas AP, Stamenkovic V, Markovic NM.	Science. 2011 Dec 2;334(6060):1256-60.	Science. 2011	PubMed	citation	PMID:22144621	pubmed	22144621	create date:2011/12/07 | first author:Subbaraman R
Entangling macroscopic diamonds at room temperature.	/pubmed/22144620	Lee KC, Sprague MR, Sussman BJ, Nunn J, Langford NK, Jin XM, Champion T, Michelberger P, Reim KF, England D, Jaksch D, Walmsley IA.	Science. 2011 Dec 2;334(6060):1253-6.	Science. 2011	PubMed	citation	PMID:22144620	pubmed	22144620	create date:2011/12/07 | first author:Lee KC
The 2011 Tohoku-Oki earthquake: displacement reaching the trench axis.	/pubmed/22144619	Fujiwara T, Kodaira S, No T, Kaiho Y, Takahashi N, Kaneda Y.	Science. 2011 Dec 2;334(6060):1240.	Science. 2011	PubMed	citation	PMID:22144619	pubmed	22144619	create date:2011/12/07 | first author:Fujiwara T
The race to x-ray microbeam and nanobeam science.	/pubmed/22144618	Ice GE, Budai JD, Pang JW.	Science. 2011 Dec 2;334(6060):1234-9.	Science. 2011	PubMed	citation	PMID:22144618	pubmed	22144618	create date:2011/12/07 | first author:Ice GE
The reproducibility of observational estimates of surface and atmospheric temperature change.	/pubmed/22144617	Santer BD, Wigley TM, Taylor KE.	Science. 2011 Dec 2;334(6060):1232-3.	Science. 2011	PubMed	citation	PMID:22144617	pubmed	22144617	create date:2011/12/07 | first author:Santer BD
Improving validation practices in omics" research."	/pubmed/22144616	Ioannidis JP, Khoury MJ.	Science. 2011 Dec 2;334(6060):1230-2.	Science. 2011	PubMed	citation	PMID:22144616	pubmed	22144616	create date:2011/12/07 | first author:Ioannidis JP
Replication in field biology: the case of the frog-eating bat.	/pubmed/22144615	Ryan MJ.	Science. 2011 Dec 2;334(6060):1229-30.	Science. 2011	PubMed	citation	PMID:22144615	pubmed	22144615	create date:2011/12/07 | first author:Ryan MJ
Methodological challenges in the study of primate cognition.	/pubmed/22144614	Tomasello M, Call J.	Science. 2011 Dec 2;334(6060):1227-8.	Science. 2011	PubMed	citation	PMID:22144614	pubmed	22144614	create date:2011/12/07 | first author:Tomasello M
Reproducible research in computational science.	/pubmed/22144613	Peng RD.	Science. 2011 Dec 2;334(6060):1226-7.	Science. 2011	PubMed	citation	PMID:22144613	pubmed	22144613	create date:2011/12/07 | first author:Peng RD
Data replication & reproducibility. Again, and again, and again .... Introduction.	/pubmed/22144612	Jasny BR, Chin G, Chong L, Vignieri S.	Science. 2011 Dec 2;334(6060):1225. No abstract available.	Science. 2011	PubMed	citation	PMID:22144612	pubmed	22144612	create date:2011/12/07 | first author:Jasny BR
GE Prize essay. Zoom!	/pubmed/22144611	Lieberman Aiden E.	Science. 2011 Dec 2;334(6060):1222-3. No abstract available.	Science. 2011	PubMed	citation	PMID:22144611	pubmed	22144611	create date:2011/12/07 | first author:Lieberman Aiden E
Sociology. Experimenting with buddies.	/pubmed/22144610	van der Leij MJ.	Science. 2011 Dec 2;334(6060):1220-1. No abstract available.	Science. 2011	PubMed	citation	PMID:22144610	pubmed	22144610	create date:2011/12/07 | first author:van der Leij MJ
Cell biology. Warburg effect and redox balance.	/pubmed/22144609	Hamanaka RB, Chandel NS.	Science. 2011 Dec 2;334(6060):1219-20. No abstract available.	Science. 2011	PubMed	citation	PMID:22144609	pubmed	22144609	create date:2011/12/07 | first author:Hamanaka RB
Medicine. Personalized cancer diagnostics.	/pubmed/22144608	Corless CL.	Science. 2011 Dec 2;334(6060):1217-8. No abstract available.	Science. 2011	PubMed	citation	PMID:22144608	pubmed	22144608	create date:2011/12/07 | first author:Corless CL
Astronomy. The pristine universe.	/pubmed/22144607	Kacprzak GG.	Science. 2011 Dec 2;334(6060):1216-7. No abstract available.	Science. 2011	PubMed	citation	PMID:22144607	pubmed	22144607	create date:2011/12/07 | first author:Kacprzak GG
Ecology. Mathematical Dances with wolves.	/pubmed/22144606	Schreiber SJ.	Science. 2011 Dec 2;334(6060):1214-5. No abstract available.	Science. 2011	PubMed	citation	PMID:22144606	pubmed	22144606	create date:2011/12/07 | first author:Schreiber SJ
Physics. Quantum correlation between distant diamonds.	/pubmed/22144605	Duan LM.	Science. 2011 Dec 2;334(6060):1213-4. No abstract available.	Science. 2011	PubMed	citation	PMID:22144605	pubmed	22144605	create date:2011/12/07 | first author:Duan LM
Cell biology. Yeast informs Alzheimer's disease.	/pubmed/22144604	McGurk L, Bonini NM.	Science. 2011 Dec 2;334(6060):1212-3. No abstract available.	Science. 2011	PubMed	citation	PMID:22144604	pubmed	22144604	create date:2011/12/07 | first author:McGurk L
Information science. Better data for a better Internet.	/pubmed/22144603	Palfrey J, Zittrain J.	Science. 2011 Dec 2;334(6060):1210-1. No abstract available.	Science. 2011	PubMed	citation	PMID:22144603	pubmed	22144603	create date:2011/12/07 | first author:Palfrey J
Comment on Preserved feedforward but impaired top-down processes in the vegetative state"."	/pubmed/22144601	King JR, Bekinschtein T, Dehaene S.	Science. 2011 Dec 2;334(6060):1203; author reply 1203.	Science. 2011	PubMed	citation	PMID:22144601	pubmed	22144601	create date:2011/12/07 | first author:King JR
Top-flight safety model for nuclear industry.	/pubmed/22144597	Skoyles JR.	Science. 2011 Dec 2;334(6060):1202-3; author reply 1203. No abstract available.	Science. 2011	PubMed	citation	PMID:22144597	pubmed	22144597	create date:2011/12/07 | first author:Skoyles JR
Lobsters at bat.	/pubmed/22144596	Mendelson M.	Science. 2011 Dec 2;334(6060):1202. No abstract available.	Science. 2011	PubMed	citation	PMID:22144596	pubmed	22144596	create date:2011/12/07 | first author:Mendelson M
Retraction.	/pubmed/22144595	Stapel DA, Lindenberg S.	Science. 2011 Dec 2;334(6060):1202. No abstract available.	Science. 2011	PubMed	citation	PMID:22144595	pubmed	22144595	create date:2011/12/07 | first author:Stapel DA
Superluminal neutrinos. Where does the time go?	/pubmed/22144594	Cho A.	Science. 2011 Dec 2;334(6060):1200-1. No abstract available.	Science. 2011	PubMed	citation	PMID:22144594	pubmed	22144594	create date:2011/12/07 | first author:Cho A
Glaciology. 'Third pole' glacier research gets a boost from China.	/pubmed/22144593	Larson C.	Science. 2011 Dec 2;334(6060):1199. No abstract available.	Science. 2011	PubMed	citation	PMID:22144593	pubmed	22144593	create date:2011/12/07 | first author:Larson C
Genetics. Aging genes: the sirtuin story unravels.	/pubmed/22144592	Couzin-Frankel J.	Science. 2011 Dec 2;334(6060):1194-8. No abstract available.	Science. 2011	PubMed	citation	PMID:22144592	pubmed	22144592	create date:2011/12/07 | first author:Couzin-Frankel J
Infectious diseases. Controversial studies give a deadly flu virus wings.	/pubmed/22144591	Enserink M.	Science. 2011 Dec 2;334(6060):1192-3. No abstract available.	Science. 2011	PubMed	citation	PMID:22144591	pubmed	22144591	create date:2011/12/07 | first author:Enserink M
Broadening participation. Berkeley engineering students demand greater effort to promote diversity.	/pubmed/22144590	Mervis J.	Science. 2011 Dec 2;334(6060):1191. No abstract available. Erratum in: Science. 2012 Jan 6;335(6064):38.	Science. 2011	PubMed	citation	PMID:22144590	pubmed	22144590	create date:2011/12/07 | first author:Mervis J
Intellectual property. Dispute over lab notebooks lands researcher in jail.	/pubmed/22144589	Cohen J.	Science. 2011 Dec 2;334(6060):1189-90. No abstract available.	Science. 2011	PubMed	citation	PMID:22144589	pubmed	22144589	create date:2011/12/07 | first author:Cohen J
Addressing scientific fraud.	/pubmed/22144584	Crocker J, Cooper ML.	Science. 2011 Dec 2;334(6060):1182. No abstract available.	Science. 2011	PubMed	citation	PMID:22144584	pubmed	22144584	create date:2011/12/07 | first author:Crocker J
Astronomy. Voyagers of discovery.	/pubmed/22144467	Linsky JL.	Science. 2011 Dec 23;334(6063):1647-8. Epub 2011 Dec 1. No abstract available.	Science. 2011	PubMed	citation	PMID:22144467	pubmed	22144467	create date:2011/12/07 | first author:Linsky JL
The Hedgehog pathway promotes blood-brain barrier integrity and CNS immune quiescence.	/pubmed/22144466	Alvarez JI, Dodelet-Devillers A, Kebir H, Ifergan I, Fabre PJ, Terouz S, Sabbagh M, Wosik K, Bourbonnière L, Bernard M, van Horssen J, de Vries HE, Charron F, Prat A.	Science. 2011 Dec 23;334(6063):1727-31. Epub 2011 Dec 1.	Science. 2011	PubMed	citation	PMID:22144466	pubmed	22144466	create date:2011/12/07 | first author:Alvarez JI
Title	URL	Description	Details	ShortDetails	Resource	Type	Identifiers	Db	EntrezUID	Properties
Isotopic evidence for massive oxidation of organic matter following the great oxidation event.	/pubmed/22144465	Kump LR, Junium C, Arthur MA, Brasier A, Fallick A, Melezhik V, Lepland A, Crne AE, Luo G.	Science. 2011 Dec 23;334(6063):1694-6. Epub 2011 Dec 1.	Science. 2011	PubMed	citation	PMID:22144465	pubmed	22144465	create date:2011/12/07 | first author:Kump LR
Candle soot as a template for a transparent robust superamphiphobic coating.	/pubmed/22144464	Deng X, Mammen L, Butt HJ, Vollmer D.	Science. 2012 Jan 6;335(6064):67-70. Epub 2011 Dec 1.	Science. 2012	PubMed	citation	PMID:22144464	pubmed	22144464	create date:2011/12/07 | first author:Deng X
RNA elimination machinery targeting meiotic mRNAs promotes facultative heterochromatin formation.	/pubmed/22144463	Zofall M, Yamanaka S, Reyes-Turcu FE, Zhang K, Rubin C, Grewal SI.	Science. 2012 Jan 6;335(6064):96-100. Epub 2011 Dec 1.	Science. 2012	PubMed	citation	PMID:22144463	pubmed	22144463	create date:2011/12/07 | first author:Zofall M
Voyager measurements of hydrogen Lyman-α diffuse emission from the Milky Way.	/pubmed/22144462	Lallement R, Quémerais E, Bertaux JL, Sandel BR, Izmodenov V.	Science. 2011 Dec 23;334(6063):1665-9. Epub 2011 Dec 1.	Science. 2011	PubMed	citation	PMID:22144462	pubmed	22144462	create date:2011/12/07 | first author:Lallement R
Stress-related noradrenergic activity prompts large-scale neural network reconfiguration.	/pubmed/22116887	Hermans EJ, van Marle HJ, Ossewaarde L, Henckens MJ, Qin S, van Kesteren MT, Schoots VC, Cousijn H, Rijpkema M, Oostenveld R, Fernández G.	Science. 2011 Nov 25;334(6059):1151-3.	Science. 2011	PubMed	citation	PMID:22116887	pubmed	22116887	create date:2011/11/26 | first author:Hermans EJ
Transplanted hypothalamic neurons restore leptin signaling and ameliorate obesity in db/db mice.	/pubmed/22116886	Czupryn A, Zhou YD, Chen X, McNay D, Anderson MP, Flier JS, Macklis JD.	Science. 2011 Nov 25;334(6059):1133-7.	Science. 2011	PubMed	citation	PMID:22116886	pubmed	22116886	create date:2011/11/26 | first author:Czupryn A
Climate change, keystone predation, and biodiversity loss.	/pubmed/22116885	Harley CD.	Science. 2011 Nov 25;334(6059):1124-7.	Science. 2011	PubMed	citation	PMID:22116885	pubmed	22116885	create date:2011/11/26 | first author:Harley CD
Phanerozoic Earth system evolution and marine biodiversity.	/pubmed/22116884	Hannisdal B, Peters SE.	Science. 2011 Nov 25;334(6059):1121-4.	Science. 2011	PubMed	citation	PMID:22116884	pubmed	22116884	create date:2011/11/26 | first author:Hannisdal B
Pelagic fishing at 42,000 years before the present and the maritime skills of modern humans.	/pubmed/22116883	O'Connor S, Ono R, Clarkson C.	Science. 2011 Nov 25;334(6059):1117-21.	Science. 2011	PubMed	citation	PMID:22116883	pubmed	22116883	create date:2011/11/26 | first author:O'Connor S
Discovery of an α-amino C-H arylation reaction using the strategy of accelerated serendipity.	/pubmed/22116882	McNally A, Prier CK, MacMillan DW.	Science. 2011 Nov 25;334(6059):1114-7.	Science. 2011	PubMed	citation	PMID:22116882	pubmed	22116882	create date:2011/11/26 | first author:McNally A
A homonuclear molecule with a permanent electric dipole moment.	/pubmed/22116881	Li W, Pohl T, Rost JM, Rittenhouse ST, Sadeghpour HR, Nipper J, Butscher B, Balewski JB, Bendkowsky V, Löw R, Pfau T.	Science. 2011 Nov 25;334(6059):1110-4.	Science. 2011	PubMed	citation	PMID:22116881	pubmed	22116881	create date:2011/11/26 | first author:Li W
A cocoon of freshly accelerated cosmic rays detected by Fermi in the Cygnus superbubble.	/pubmed/22116880	Ackermann M, Ajello M, Allafort A, Baldini L, Ballet J, Barbiellini G, Bastieri D, Belfiore A, Bellazzini R, Berenji B, Blandford RD, Bloom ED, Bonamente E, Borgland AW, Bottacini E, Brigida M, Bruel P, Buehler R, Buson S, Caliandro GA, Cameron RA, Caraveo PA, et al.	Science. 2011 Nov 25;334(6059):1103-7.	Science. 2011	PubMed	citation	PMID:22116880	pubmed	22116880	create date:2011/11/26 | first author:Ackermann M
The Cambrian conundrum: early divergence and later ecological success in the early history of animals.	/pubmed/22116879	Erwin DH, Laflamme M, Tweedt SM, Sperling EA, Pisani D, Peterson KJ.	Science. 2011 Nov 25;334(6059):1091-7.	Science. 2011	PubMed	citation	PMID:22116879	pubmed	22116879	create date:2011/11/26 | first author:Erwin DH
Road to ruin: targeting proteins for degradation in the endoplasmic reticulum.	/pubmed/22116878	Smith MH, Ploegh HL, Weissman JS.	Science. 2011 Nov 25;334(6059):1086-90. Review.	Science. 2011	PubMed	citation	PMID:22116878	pubmed	22116878	create date:2011/11/26 | first author:Smith MH
The unfolded protein response: from stress pathway to homeostatic regulation.	/pubmed/22116877	Walter P, Ron D.	Science. 2011 Nov 25;334(6059):1081-6. Review.	Science. 2011	PubMed	citation	PMID:22116877	pubmed	22116877	create date:2011/11/26 | first author:Walter P
SPORE series winner. Open source physics.	/pubmed/22116876	Christian W, Esquembre F, Barbato L.	Science. 2011 Nov 25;334(6059):1077-8. No abstract available.	Science. 2011	PubMed	citation	PMID:22116876	pubmed	22116876	create date:2011/11/26 | first author:Christian W
Cancer. Priming cancer cells for death.	/pubmed/22116875	Reed JC.	Science. 2011 Nov 25;334(6059):1075-6. No abstract available.	Science. 2011	PubMed	citation	PMID:22116875	pubmed	22116875	create date:2011/11/26 | first author:Reed JC
Cell biology. The essence of quiescence.	/pubmed/22116874	Coller HA.	Science. 2011 Nov 25;334(6059):1074-5. No abstract available.	Science. 2011	PubMed	citation	PMID:22116874	pubmed	22116874	create date:2011/11/26 | first author:Coller HA
Paleontology. What drives biodiversity changes?	/pubmed/22116873	Crampton J.	Science. 2011 Nov 25;334(6059):1073-4. No abstract available.	Science. 2011	PubMed	citation	PMID:22116873	pubmed	22116873	create date:2011/11/26 | first author:Crampton J
Astronomy. Cosmic-ray origins.	/pubmed/22116872	Binns WR.	Science. 2011 Nov 25;334(6059):1071-2. No abstract available.	Science. 2011	PubMed	citation	PMID:22116872	pubmed	22116872	create date:2011/11/26 | first author:Binns WR
Ecology. Communities under climate change.	/pubmed/22116871	Nogués-Bravo D, Rahbek C.	Science. 2011 Nov 25;334(6059):1070-1. No abstract available.	Science. 2011	PubMed	citation	PMID:22116871	pubmed	22116871	create date:2011/11/26 | first author:Nogués-Bravo D
Development. Inheriting maternal mtDNA.	/pubmed/22116870	Levine B, Elazar Z.	Science. 2011 Nov 25;334(6059):1069-70. No abstract available.	Science. 2011	PubMed	citation	PMID:22116870	pubmed	22116870	create date:2011/11/26 | first author:Levine B
Science in Europe. The new framework for EU research and innovation.	/pubmed/22116869	Horvat M.	Science. 2011 Nov 25;334(6059):1066-8. No abstract available.	Science. 2011	PubMed	citation	PMID:22116869	pubmed	22116869	create date:2011/11/26 | first author:Horvat M
Dimensions of Science Cooperation.	/pubmed/22116868	Chong L, Wible B, Jasny B.	Science. 2011 Nov 25;334(6059):1066. No abstract available.	Science. 2011	PubMed	citation	PMID:22116868	pubmed	22116868	create date:2011/11/26 | first author:Chong L
Response to comment on Hydrogen mapping of the lunar South Pole using the LRO neutron detector experiment LEND"."	/pubmed/22116866	Mitrofanov IG, Boynton WV, Litvak ML, Sanin AB, Starr RD.	Science. 2011 Nov 25;334(6059):1058-d.	Science. 2011	PubMed	citation	PMID:22116866	pubmed	22116866	create date:2011/11/26 | first author:Mitrofanov IG
Technical comment on Hydrogen mapping of the lunar South Pole using the LRO neutron detector experiment LEND"."	/pubmed/22116865	Lawrence DJ, Eke VR, Elphic RC, Feldman WC, Funsten HO, Prettyman TH, Teodoro LF.	Science. 2011 Nov 25;334(6059):1058-c.	Science. 2011	PubMed	citation	PMID:22116865	pubmed	22116865	create date:2011/11/26 | first author:Lawrence DJ
Integrated ocean drilling program will proceed.	/pubmed/22116864	Screaton EJ.	Science. 2011 Nov 25;334(6059):1058. No abstract available.	Science. 2011	PubMed	citation	PMID:22116864	pubmed	22116864	create date:2011/11/26 | first author:Screaton EJ
Protecting indigenous livestock diversity.	/pubmed/22116863	Boettcher PJ, Hoffmann I.	Science. 2011 Nov 25;334(6059):1058. No abstract available.	Science. 2011	PubMed	citation	PMID:22116863	pubmed	22116863	create date:2011/11/26 | first author:Boettcher PJ
Science adviser faced tough political climate.	/pubmed/22116862	Bowen M.	Science. 2011 Nov 25;334(6059):1057-8. No abstract available.	Science. 2011	PubMed	citation	PMID:22116862	pubmed	22116862	create date:2011/11/26 | first author:Bowen M
A well-defined planet.	/pubmed/22116861	Boss AP.	Science. 2011 Nov 25;334(6059):1057. No abstract available.	Science. 2011	PubMed	citation	PMID:22116861	pubmed	22116861	create date:2011/11/26 | first author:Boss AP
Archaeology. Archaeologists race against sea change in Orkney.	/pubmed/22116860	Reardon S.	Science. 2011 Nov 25;334(6059):1054-5. No abstract available.	Science. 2011	PubMed	citation	PMID:22116860	pubmed	22116860	create date:2011/11/26 | first author:Reardon S
Adaptation to climate change. Time to adapt to a warming world, but where's the science?	/pubmed/22116859	Kerr RA.	Science. 2011 Nov 25;334(6059):1052-3. No abstract available.	Science. 2011	PubMed	citation	PMID:22116859	pubmed	22116859	create date:2011/11/26 | first author:Kerr RA
Mysteries of the cell. Cell biology's open cases.	/pubmed/22116858	[No authors listed]	Science. 2011 Nov 25;334(6059):1051. No abstract available.	Science. 2011	PubMed	citation	PMID:22116858	pubmed	22116858	create date:2011/11/26
Mysteries of the cell. Does a gene's location in the nucleus matter?	/pubmed/22116857	Pennisi E.	Science. 2011 Nov 25;334(6059):1050-1. No abstract available.	Science. 2011	PubMed	citation	PMID:22116857	pubmed	22116857	create date:2011/11/26 | first author:Pennisi E
Mysteries of the cell. How do hungry cells start eating themselves?	/pubmed/22116856	Leslie M.	Science. 2011 Nov 25;334(6059):1049-50. No abstract available.	Science. 2011	PubMed	citation	PMID:22116856	pubmed	22116856	create date:2011/11/26 | first author:Leslie M
Mysteries of the cell. How does the cell position its proteins?	/pubmed/22116855	Travis J.	Science. 2011 Nov 25;334(6059):1048-9. No abstract available.	Science. 2011	PubMed	citation	PMID:22116855	pubmed	22116855	create date:2011/11/26 | first author:Travis J
Mysteries of the cell. How does a cell know its size?	/pubmed/22116854	Leslie M.	Science. 2011 Nov 25;334(6059):1047-8. No abstract available.	Science. 2011	PubMed	citation	PMID:22116854	pubmed	22116854	create date:2011/11/26 | first author:Leslie M
Mysteries of the cell. Do lipid rafts exist?	/pubmed/22116853	Leslie M.	Science. 2011 Nov 25;334(6059):1046-7. No abstract available.	Science. 2011	PubMed	citation	PMID:22116853	pubmed	22116853	create date:2011/11/26 | first author:Leslie M
Mysteries of the cell.	/pubmed/22116852	Travis J.	Science. 2011 Nov 25;334(6059):1046. No abstract available.	Science. 2011	PubMed	citation	PMID:22116852	pubmed	22116852	create date:2011/11/26 | first author:Travis J
International organizations. UNESCO science braces for a big squeeze.	/pubmed/22116851	Strain D.	Science. 2011 Nov 25;334(6059):1045. No abstract available.	Science. 2011	PubMed	citation	PMID:22116851	pubmed	22116851	create date:2011/11/26 | first author:Strain D
Supercomputing. Skies clear for troubled machine being built at Illinois center.	/pubmed/22116850	Service RF.	Science. 2011 Nov 25;334(6059):1044. No abstract available.	Science. 2011	PubMed	citation	PMID:22116850	pubmed	22116850	create date:2011/11/26 | first author:Service RF
Embryonic stem cells. Researchers mull impact of Geron's sudden exit from field.	/pubmed/22116849	Kaiser J.	Science. 2011 Nov 25;334(6059):1043. No abstract available.	Science. 2011	PubMed	citation	PMID:22116849	pubmed	22116849	create date:2011/11/26 | first author:Kaiser J
Animal ecology. Global tracking of small animals gains momentum.	/pubmed/22116848	Pennisi E.	Science. 2011 Nov 25;334(6059):1042. No abstract available.	Science. 2011	PubMed	citation	PMID:22116848	pubmed	22116848	create date:2011/11/26 | first author:Pennisi E
Congress and science. First spending bill giveth--and taketh away.	/pubmed/22116847	Mervis J.	Science. 2011 Nov 25;334(6059):1041. No abstract available.	Science. 2011	PubMed	citation	PMID:22116847	pubmed	22116847	create date:2011/11/26 | first author:Mervis J
Climate change. Humans are driving extreme weather; time to prepare.	/pubmed/22116846	Kerr RA.	Science. 2011 Nov 25;334(6059):1040. No abstract available.	Science. 2011	PubMed	citation	PMID:22116846	pubmed	22116846	create date:2011/11/26 | first author:Kerr RA
Science adapters wanted.	/pubmed/22116841	Alberts B.	Science. 2011 Nov 25;334(6059):1031. No abstract available.	Science. 2011	PubMed	citation	PMID:22116841	pubmed	22116841	create date:2011/11/26 | first author:Alberts B
Mouse B-type lamins are required for proper organogenesis but not by embryonic stem cells.	/pubmed/22116031	Kim Y, Sharov AA, McDole K, Cheng M, Hao H, Fan CM, Gaiano N, Ko MS, Zheng Y.	Science. 2011 Dec 23;334(6063):1706-10. Epub 2011 Nov 24.	Science. 2011	PubMed	citation	PMID:22116031	pubmed	22116031	create date:2011/11/26 | first author:Kim Y
The technology path to deep greenhouse gas emissions cuts by 2050: the pivotal role of electricity.	/pubmed/22116030	Williams JH, DeBenedictis A, Ghanadan R, Mahone A, Moore J, Morrow WR 3rd, Price S, Torn MS.	Science. 2012 Jan 6;335(6064):53-9. Epub 2011 Nov 24.	Science. 2012	PubMed	citation	PMID:22116030	pubmed	22116030	create date:2011/11/26 | first author:Williams JH
Climate change. Using the past to predict the future?	/pubmed/22116029	Hegerl GC, Russon T.	Science. 2011 Dec 9;334(6061):1360-1. Epub 2011 Nov 24. No abstract available.	Science. 2011	PubMed	citation	PMID:22116029	pubmed	22116029	create date:2011/11/26 | first author:Hegerl GC
Direct redox regulation of F-actin assembly and disassembly by Mical.	/pubmed/22116028	Hung RJ, Pak CW, Terman JR.	Science. 2011 Dec 23;334(6063):1710-3. Epub 2011 Nov 24.	Science. 2011	PubMed	citation	PMID:22116028	pubmed	22116028	create date:2011/11/26 | first author:Hung RJ
Title	URL	Description	Details	ShortDetails	Resource	Type	Identifiers	Db	EntrezUID	Properties
Climate sensitivity estimated from temperature reconstructions of the Last Glacial Maximum.	/pubmed/22116027	Schmittner A, Urban NM, Shakun JD, Mahowald NM, Clark PU, Bartlein PJ, Mix AC, Rosell-Melé A.	Science. 2011 Dec 9;334(6061):1385-8. Epub 2011 Nov 24.	Science. 2011	PubMed	citation	PMID:22116027	pubmed	22116027	create date:2011/11/26 | first author:Schmittner A
Molecular mimicry regulates ABA signaling by SnRK2 kinases and PP2C phosphatases.	/pubmed/22116026	Soon FF, Ng LM, Zhou XE, West GM, Kovach A, Tan MH, Suino-Powell KM, He Y, Xu Y, Chalmers MJ, Brunzelle JS, Zhang H, Yang H, Jiang H, Li J, Yong EL, Cutler S, Zhu JK, Griffin PR, Melcher K, Xu HE.	Science. 2012 Jan 6;335(6064):85-8. Epub 2011 Nov 24.	Science. 2012	PubMed	citation	PMID:22116026	pubmed	22116026	create date:2011/11/26 | first author:Soon FF
Rational choice, context dependence, and the value of information in European starlings (Sturnus vulgaris).	/pubmed/22096203	Freidin E, Kacelnik A.	Science. 2011 Nov 18;334(6058):1000-2.	Science. 2011	PubMed	citation	PMID:22096203	pubmed	22096203	create date:2011/11/19 | first author:Freidin E
Locomotor primitives in newborn babies and their development.	/pubmed/22096202	Dominici N, Ivanenko YP, Cappellini G, d'Avella A, Mondì V, Cicchese M, Fabiano A, Silei T, Di Paolo A, Giannini C, Poppele RE, Lacquaniti F.	Science. 2011 Nov 18;334(6058):997-9.	Science. 2011	PubMed	citation	PMID:22096202	pubmed	22096202	create date:2011/11/19 | first author:Dominici N
H2S: a universal defense against antibiotics in bacteria.	/pubmed/22096201	Shatalin K, Shatalina E, Mironov A, Nudler E.	Science. 2011 Nov 18;334(6058):986-90.	Science. 2011	PubMed	citation	PMID:22096201	pubmed	22096201	create date:2011/11/19 | first author:Shatalin K
Active starvation responses mediate antibiotic tolerance in biofilms and nutrient-limited bacteria.	/pubmed/22096200	Nguyen D, Joshi-Datar A, Lepine F, Bauerle E, Olakanmi O, Beer K, McKay G, Siehnel R, Schafhauser J, Wang Y, Britigan BE, Singh PK.	Science. 2011 Nov 18;334(6058):982-6.	Science. 2011	PubMed	citation	PMID:22096200	pubmed	22096200	create date:2011/11/19 | first author:Nguyen D
Structural basis of silencing: Sir3 BAH domain in complex with a nucleosome at 3.0 Å resolution.	/pubmed/22096199	Armache KJ, Garlick JD, Canzio D, Narlikar GJ, Kingston RE.	Science. 2011 Nov 18;334(6058):977-82.	Science. 2011	PubMed	citation	PMID:22096199	pubmed	22096199	create date:2011/11/19 | first author:Armache KJ
X-ray emission spectroscopy evidences a central carbon in the nitrogenase iron-molybdenum cofactor.	/pubmed/22096198	Lancaster KM, Roemelt M, Ettenhuber P, Hu Y, Ribbe MW, Neese F, Bergmann U, DeBeer S.	Science. 2011 Nov 18;334(6058):974-7.	Science. 2011	PubMed	citation	PMID:22096198	pubmed	22096198	create date:2011/11/19 | first author:Lancaster KM
Negative frequency-dependent selection of sexually antagonistic alleles in Myodes glareolus.	/pubmed/22096197	Mokkonen M, Kokko H, Koskela E, Lehtonen J, Mappes T, Martiskainen H, Mills SC.	Science. 2011 Nov 18;334(6058):972-4.	Science. 2011	PubMed	citation	PMID:22096197	pubmed	22096197	create date:2011/11/19 | first author:Mokkonen M
Domain dynamics during ferroelectric switching.	/pubmed/22096196	Nelson CT, Gao P, Jokisaari JR, Heikes C, Adamo C, Melville A, Baek SH, Folkman CM, Winchester B, Gu Y, Liu Y, Zhang K, Wang E, Li J, Chen LQ, Eom CB, Schlom DG, Pan X.	Science. 2011 Nov 18;334(6058):968-71.	Science. 2011	PubMed	citation	PMID:22096196	pubmed	22096196	create date:2011/11/19 | first author:Nelson CT
Silica-like malleable materials from permanent organic networks.	/pubmed/22096195	Montarnal D, Capelot M, Tournilhac F, Leibler L.	Science. 2011 Nov 18;334(6058):965-8.	Science. 2011	PubMed	citation	PMID:22096195	pubmed	22096195	create date:2011/11/19 | first author:Montarnal D
Ultralight metallic microlattices.	/pubmed/22096194	Schaedler TA, Jacobsen AJ, Torrents A, Sorensen AE, Lian J, Greer JR, Valdevit L, Carter WB.	Science. 2011 Nov 18;334(6058):962-5.	Science. 2011	PubMed	citation	PMID:22096194	pubmed	22096194	create date:2011/11/19 | first author:Schaedler TA
Giant piezoelectricity on Si for hyperactive MEMS.	/pubmed/22096193	Baek SH, Park J, Kim DM, Aksyuk VA, Das RR, Bu SD, Felker DA, Lettieri J, Vaithyanathan V, Bharadwaja SS, Bassiri-Gharb N, Chen YB, Sun HP, Folkman CM, Jang HW, Kreft DJ, Streiffer SK, Ramesh R, Pan XQ, Trolier-McKinstry S, Schlom DG, Rzchowski MS, et al.	Science. 2011 Nov 18;334(6058):958-61.	Science. 2011	PubMed	citation	PMID:22096193	pubmed	22096193	create date:2011/11/19 | first author:Baek SH
The hidden mass and large spatial extent of a post-starburst galaxy outflow.	/pubmed/22096192	Tripp TM, Meiring JD, Prochaska JX, Willmer CN, Howk JC, Werk JK, Jenkins EB, Bowen DV, Lehner N, Sembach KR, Thom C, Tumlinson J.	Science. 2011 Nov 18;334(6058):952-5.	Science. 2011	PubMed	citation	PMID:22096192	pubmed	22096192	create date:2011/11/19 | first author:Tripp TM
The large, oxygen-rich halos of star-forming galaxies are a major reservoir of galactic metals.	/pubmed/22096191	Tumlinson J, Thom C, Werk JK, Prochaska JX, Tripp TM, Weinberg DH, Peeples MS, O'Meara JM, Oppenheimer BD, Meiring JD, Katz NS, Davé R, Ford AB, Sembach KR.	Science. 2011 Nov 18;334(6058):948-52.	Science. 2011	PubMed	citation	PMID:22096191	pubmed	22096191	create date:2011/11/19 | first author:Tumlinson J
Evidence for interstitial carbon in nitrogenase FeMo cofactor.	/pubmed/22096190	Spatzal T, Aksoyoglu M, Zhang L, Andrade SL, Schleicher E, Weber S, Rees DC, Einsle O.	Science. 2011 Nov 18;334(6058):940.	Science. 2011	PubMed	citation	PMID:22096190	pubmed	22096190	create date:2011/11/19 | first author:Spatzal T
Lowering the temperature of solid oxide fuel cells.	/pubmed/22096189	Wachsman ED, Lee KT.	Science. 2011 Nov 18;334(6058):935-9.	Science. 2011	PubMed	citation	PMID:22096189	pubmed	22096189	create date:2011/11/19 | first author:Wachsman ED
Electrical energy storage for the grid: a battery of choices.	/pubmed/22096188	Dunn B, Kamath H, Tarascon JM.	Science. 2011 Nov 18;334(6058):928-35.	Science. 2011	PubMed	citation	PMID:22096188	pubmed	22096188	create date:2011/11/19 | first author:Dunn B
Sunlight in your tank--right away.	/pubmed/22096187	Service RF.	Science. 2011 Nov 18;334(6058):927. No abstract available.	Science. 2011	PubMed	citation	PMID:22096187	pubmed	22096187	create date:2011/11/19 | first author:Service RF
Turning over a new leaf.	/pubmed/22096186	Service RF.	Science. 2011 Nov 18;334(6058):925-7. No abstract available.	Science. 2011	PubMed	citation	PMID:22096186	pubmed	22096186	create date:2011/11/19 | first author:Service RF
Saving for a rainy day.	/pubmed/22096185	Cartlidge E.	Science. 2011 Nov 18;334(6058):922-4. No abstract available.	Science. 2011	PubMed	citation	PMID:22096185	pubmed	22096185	create date:2011/11/19 | first author:Cartlidge E
Materials for grid energy. Electricity now and when. Introduction.	/pubmed/22096184	Lavine M, Szuromi P, Coontz R.	Science. 2011 Nov 18;334(6058):921. No abstract available.	Science. 2011	PubMed	citation	PMID:22096184	pubmed	22096184	create date:2011/11/19 | first author:Lavine M
Retrospective. Steven P. Jobs (1955-2011).	/pubmed/22096183	Misa TJ.	Science. 2011 Nov 18;334(6058):919. No abstract available.	Science. 2011	PubMed	citation	PMID:22096183	pubmed	22096183	create date:2011/11/19 | first author:Misa TJ
Materials science. True performance metrics in electrochemical energy storage.	/pubmed/22096182	Gogotsi Y, Simon P.	Science. 2011 Nov 18;334(6058):917-8. No abstract available. Erratum in: Science. 2012 Jan 13;335(6065):167.	Science. 2011	PubMed	citation	PMID:22096182	pubmed	22096182	create date:2011/11/19 | first author:Gogotsi Y
Astronomy. Analyzing solar cycles.	/pubmed/22096181	Solanki SK, Krivova NA.	Science. 2011 Nov 18;334(6058):916-7. No abstract available.	Science. 2011	PubMed	citation	PMID:22096181	pubmed	22096181	create date:2011/11/19 | first author:Solanki SK
Microbiology. Antioxidant strategies to tolerate antibiotics.	/pubmed/22096180	Belenky P, Collins JJ.	Science. 2011 Nov 18;334(6058):915-6. No abstract available. Erratum in: Science. 2011 Dec 23;334(6063):1639.	Science. 2011	PubMed	citation	PMID:22096180	pubmed	22096180	create date:2011/11/19 | first author:Belenky P
Biochemistry. One atom makes all the difference.	/pubmed/22096179	Ramaswamy S.	Science. 2011 Nov 18;334(6058):914-5. No abstract available.	Science. 2011	PubMed	citation	PMID:22096179	pubmed	22096179	create date:2011/11/19 | first author:Ramaswamy S
Neuroscience. Human locomotor circuits conform.	/pubmed/22096178	Grillner S.	Science. 2011 Nov 18;334(6058):912-3. No abstract available.	Science. 2011	PubMed	citation	PMID:22096178	pubmed	22096178	create date:2011/11/19 | first author:Grillner S
Geography. Understanding tribal fates.	/pubmed/22096177	Arthur R, Diamond J.	Science. 2011 Nov 18;334(6058):911-2. No abstract available.	Science. 2011	PubMed	citation	PMID:22096177	pubmed	22096177	create date:2011/11/19 | first author:Arthur R
Psychology. When more is more.	/pubmed/22096176	Giraldeau LA.	Science. 2011 Nov 18;334(6058):910-1. No abstract available.	Science. 2011	PubMed	citation	PMID:22096176	pubmed	22096176	create date:2011/11/19 | first author:Giraldeau LA
Environment and development. Preparing to manage climate change financing.	/pubmed/22096175	Donner SD, Kandlikar M, Zerriffi H.	Science. 2011 Nov 18;334(6058):908-9. No abstract available.	Science. 2011	PubMed	citation	PMID:22096175	pubmed	22096175	create date:2011/11/19 | first author:Donner SD
Comment on Global trends in wind speed and wave height"."	/pubmed/22096173	Wentz FJ, Ricciardulli L.	Science. 2011 Nov 18;334(6058):905; author reply 905.	Science. 2011	PubMed	citation	PMID:22096173	pubmed	22096173	create date:2011/11/19 | first author:Wentz FJ
Race disparity in grants: oversight at home.	/pubmed/22096170	Sherley JL.	Science. 2011 Nov 18;334(6058):901-3; author reply 903. No abstract available.	Science. 2011	PubMed	citation	PMID:22096170	pubmed	22096170	create date:2011/11/19 | first author:Sherley JL
Race disparity in grants: empirical solutions vital.	/pubmed/22096168	Voss JL.	Science. 2011 Nov 18;334(6058):899; author reply 899-901. No abstract available.	Science. 2011	PubMed	citation	PMID:22096168	pubmed	22096168	create date:2011/11/19 | first author:Voss JL
Race disparity in grants: check the citations.	/pubmed/22096167	Erickson HP.	Science. 2011 Nov 18;334(6058):899; author reply 899-901. No abstract available.	Science. 2011	PubMed	citation	PMID:22096167	pubmed	22096167	create date:2011/11/19 | first author:Erickson HP
Natural resources. Dreams of a lithium empire.	/pubmed/22096166	Friedman-Rudovsky J.	Science. 2011 Nov 18;334(6058):896-7. No abstract available.	Science. 2011	PubMed	citation	PMID:22096166	pubmed	22096166	create date:2011/11/19 | first author:Friedman-Rudovsky J
Evolutionary biology. Evolutionary time travel.	/pubmed/22096165	Pennisi E.	Science. 2011 Nov 18;334(6058):893-5. No abstract available.	Science. 2011	PubMed	citation	PMID:22096165	pubmed	22096165	create date:2011/11/19 | first author:Pennisi E
Ecology. Out of the frying pan?	/pubmed/22096164	Service RF.	Science. 2011 Nov 18;334(6058):890-1. No abstract available.	Science. 2011	PubMed	citation	PMID:22096164	pubmed	22096164	create date:2011/11/19 | first author:Service RF
Ecology. Will busting dams boost salmon?	/pubmed/22096163	Service RF.	Science. 2011 Nov 18;334(6058):888-92. No abstract available.	Science. 2011	PubMed	citation	PMID:22096163	pubmed	22096163	create date:2011/11/19 | first author:Service RF
Climate change. An unsung carbon sink.	/pubmed/22096162	Larson C.	Science. 2011 Nov 18;334(6058):886-7. No abstract available.	Science. 2011	PubMed	citation	PMID:22096162	pubmed	22096162	create date:2011/11/19 | first author:Larson C
Climate change. China looks to balance its carbon books.	/pubmed/22096161	Jiao L, Stone R.	Science. 2011 Nov 18;334(6058):886-7. No abstract available.	Science. 2011	PubMed	citation	PMID:22096161	pubmed	22096161	create date:2011/11/19 | first author:Jiao L
Scientific community. Revolution brings new hopes for Libyan archaeology.	/pubmed/22096160	Enserink M.	Science. 2011 Nov 18;334(6058):885. No abstract available.	Science. 2011	PubMed	citation	PMID:22096160	pubmed	22096160	create date:2011/11/19 | first author:Enserink M
U.S. Congress. Research projects could be roadkill in revision of massive highway bill.	/pubmed/22096159	Malakoff D.	Science. 2011 Nov 18;334(6058):884. No abstract available.	Science. 2011	PubMed	citation	PMID:22096159	pubmed	22096159	create date:2011/11/19 | first author:Malakoff D
U.S. research funding. NSF creates fast track for out-of-the-box proposals.	/pubmed/22096158	Mervis J.	Science. 2011 Nov 18;334(6058):883. No abstract available.	Science. 2011	PubMed	citation	PMID:22096158	pubmed	22096158	create date:2011/11/19 | first author:Mervis J
The energy research imperative.	/pubmed/22096153	Gates B.	Science. 2011 Nov 18;334(6058):877. No abstract available.	Science. 2011	PubMed	citation	PMID:22096153	pubmed	22096153	create date:2011/11/19 | first author:Gates B
The origin of OB runaway stars.	/pubmed/22096104	Fujii MS, Portegies Zwart S.	Science. 2011 Dec 9;334(6061):1380-3. Epub 2011 Nov 17.	Science. 2011	PubMed	citation	PMID:22096104	pubmed	22096104	create date:2011/11/19 | first author:Fujii MS
Calibrating the end-Permian mass extinction.	/pubmed/22096103	Shen SZ, Crowley JL, Wang Y, Bowring SA, Erwin DH, Sadler PM, Cao CQ, Rothman DH, Henderson CM, Ramezani J, Zhang H, Shen Y, Wang XD, Wang W, Mu L, Li WZ, Tang YG, Liu XL, Liu LJ, Zeng Y, Jiang YF, Jin YG.	Science. 2011 Dec 9;334(6061):1367-72. Epub 2011 Nov 17.	Science. 2011	PubMed	citation	PMID:22096103	pubmed	22096103	create date:2011/11/19 | first author:Shen SZ
The structure of the eukaryotic ribosome at 3.0 Å resolution.	/pubmed/22096102	Ben-Shem A, Garreau de Loubresse N, Melnikov S, Jenner L, Yusupova G, Yusupov M.	Science. 2011 Dec 16;334(6062):1524-9. Epub 2011 Nov 17.	Science. 2011	PubMed	citation	PMID:22096102	pubmed	22096102	create date:2011/11/19 | first author:Ben-Shem A
Imaging of Plasmodium liver stages to drive next-generation antimalarial drug discovery.	/pubmed/22096101	Meister S, Plouffe DM, Kuhen KL, Bonamy GM, Wu T, Barnes SW, Bopp SE, Borboa R, Bright AT, Che J, Cohen S, Dharia NV, Gagaring K, Gettayacamin M, Gordon P, Groessl T, Kato N, Lee MC, McNamara CW, Fidock DA, Nagle A, Nam TG, et al.	Science. 2011 Dec 9;334(6061):1372-7. Epub 2011 Nov 17.	Science. 2011	PubMed	citation	PMID:22096101	pubmed	22096101	create date:2011/11/19 | first author:Meister S
Host proteasomal degradation generates amino acids essential for intracellular bacterial growth.	/pubmed/22096100	Price CT, Al-Quadan T, Santic M, Rosenshine I, Abu Kwaik Y.	Science. 2011 Dec 16;334(6062):1553-7. Epub 2011 Nov 17.	Science. 2011	PubMed	citation	PMID:22096100	pubmed	22096100	create date:2011/11/19 | first author:Price CT
Title	URL	Description	Details	ShortDetails	Resource	Type	Identifiers	Db	EntrezUID	Properties
Attention but not awareness modulates the BOLD signal in the human V1 during binocular suppression.	/pubmed/22076381	Watanabe M, Cheng K, Murayama Y, Ueno K, Asamizuya T, Tanaka K, Logothetis N.	Science. 2011 Nov 11;334(6057):829-31.	Science. 2011	PubMed	citation	PMID:22076381	pubmed	22076381	create date:2011/11/15 | first author:Watanabe M
A Burkholderia pseudomallei toxin inhibits helicase activity of translation factor eIF4A.	/pubmed/22076380	Cruz-Migoni A, Hautbergue GM, Artymiuk PJ, Baker PJ, Bokori-Brown M, Chang CT, Dickman MJ, Essex-Lopresti A, Harding SV, Mahadi NM, Marshall LE, Mobbs GW, Mohamed R, Nathan S, Ngugi SA, Ong C, Ooi WF, Partridge LJ, Phillips HL, Raih MF, Ruzheinikov S, Sarkar-Tyson M, et al.	Science. 2011 Nov 11;334(6057):821-4.	Science. 2011	PubMed	citation	PMID:22076380	pubmed	22076380	create date:2011/11/15 | first author:Cruz-Migoni A
tRNAs marked with CCACCA are targeted for degradation.	/pubmed/22076379	Wilusz JE, Whipple JM, Phizicky EM, Sharp PA.	Science. 2011 Nov 11;334(6057):817-21.	Science. 2011	PubMed	citation	PMID:22076379	pubmed	22076379	create date:2011/11/15 | first author:Wilusz JE
Sirt5 is a NAD-dependent protein lysine demalonylase and desuccinylase.	/pubmed/22076378	Du J, Zhou Y, Su X, Yu JJ, Khan S, Jiang H, Kim J, Woo J, Kim JH, Choi BH, He B, Chen W, Zhang S, Cerione RA, Auwerx J, Hao Q, Lin H.	Science. 2011 Nov 11;334(6057):806-9.	Science. 2011	PubMed	citation	PMID:22076378	pubmed	22076378	create date:2011/11/15 | first author:Du J
Influence of inositol pyrophosphates on cellular energy dynamics.	/pubmed/22076377	Szijgyarto Z, Garedew A, Azevedo C, Saiardi A.	Science. 2011 Nov 11;334(6057):802-5.	Science. 2011	PubMed	citation	PMID:22076377	pubmed	22076377	create date:2011/11/15 | first author:Szijgyarto Z
Global DNA demethylation during mouse erythropoiesis in vivo.	/pubmed/22076376	Shearstone JR, Pop R, Bock C, Boyle P, Meissner A, Socolovsky M.	Science. 2011 Nov 11;334(6057):799-802.	Science. 2011	PubMed	citation	PMID:22076376	pubmed	22076376	create date:2011/11/15 | first author:Shearstone JR
Aerosol indirect effect on biogeochemical cycles and climate.	/pubmed/22076375	Mahowald N.	Science. 2011 Nov 11;334(6057):794-6.	Science. 2011	PubMed	citation	PMID:22076375	pubmed	22076375	create date:2011/11/15 | first author:Mahowald N
Phase transition of FeO and stratification in Earth's outer core.	/pubmed/22076374	Ozawa H, Takahashi F, Hirose K, Ohishi Y, Hirao N.	Science. 2011 Nov 11;334(6057):792-4.	Science. 2011	PubMed	citation	PMID:22076374	pubmed	22076374	create date:2011/11/15 | first author:Ozawa H
Forecasting fire season severity in South America using sea surface temperature anomalies.	/pubmed/22076373	Chen Y, Randerson JT, Morton DC, DeFries RS, Collatz GJ, Kasibhatla PS, Giglio L, Jin Y, Marlier ME.	Science. 2011 Nov 11;334(6057):787-91.	Science. 2011	PubMed	citation	PMID:22076373	pubmed	22076373	create date:2011/11/15 | first author:Chen Y
N₂reduction and hydrogenation to ammonia by a molecular iron-potassium complex.	/pubmed/22076372	Rodriguez MM, Bill E, Brennessel WW, Holland PL.	Science. 2011 Nov 11;334(6057):780-3.	Science. 2011	PubMed	citation	PMID:22076372	pubmed	22076372	create date:2011/11/15 | first author:Rodriguez MM
Direct observation of molecular preorganization for chirality transfer on a catalyst surface.	/pubmed/22076371	Demers-Carpentier V, Goubert G, Masini F, Lafleur-Lambert R, Dong Y, Lavoie S, Mahieu G, Boukouvalas J, Gao H, Rasmussen AM, Ferrighi L, Pan Y, Hammer B, McBreen PH.	Science. 2011 Nov 11;334(6057):776-80.	Science. 2011	PubMed	citation	PMID:22076371	pubmed	22076371	create date:2011/11/15 | first author:Demers-Carpentier V
Ecology. Mosquito trials.	/pubmed/22076370	James S, Simmons CP, James AA.	Science. 2011 Nov 11;334(6057):771-2. No abstract available.	Science. 2011	PubMed	citation	PMID:22076370	pubmed	22076370	create date:2011/11/15 | first author:James S
Cell biology. Pyro-technic control of metabolism.	/pubmed/22076369	Irvine RF, Denton RM.	Science. 2011 Nov 11;334(6057):770-1. No abstract available.	Science. 2011	PubMed	citation	PMID:22076369	pubmed	22076369	create date:2011/11/15 | first author:Irvine RF
Cell biology. Anatomy of prostaglandin signals.	/pubmed/22076368	Stella N.	Science. 2011 Nov 11;334(6057):768-9. No abstract available.	Science. 2011	PubMed	citation	PMID:22076368	pubmed	22076368	create date:2011/11/15 | first author:Stella N
Materials science. Toward high-throughput zeolite membranes.	/pubmed/22076367	Tsapatsis M.	Science. 2011 Nov 11;334(6057):767-8. No abstract available.	Science. 2011	PubMed	citation	PMID:22076367	pubmed	22076367	create date:2011/11/15 | first author:Tsapatsis M
Evolution. Living fossil younger than thought.	/pubmed/22076366	Renner SS.	Science. 2011 Nov 11;334(6057):766-7. No abstract available.	Science. 2011	PubMed	citation	PMID:22076366	pubmed	22076366	create date:2011/11/15 | first author:Renner SS
Climate change. Is weather event attribution necessary for adaptation funding?	/pubmed/22076365	Hulme M, O'Neill SJ, Dessai S.	Science. 2011 Nov 11;334(6057):764-5. No abstract available.	Science. 2011	PubMed	citation	PMID:22076365	pubmed	22076365	create date:2011/11/15 | first author:Hulme M
Drawing attention to diagram use.	/pubmed/22076363	Manalo E, Uesaka Y.	Science. 2011 Nov 11;334(6057):761. No abstract available.	Science. 2011	PubMed	citation	PMID:22076363	pubmed	22076363	create date:2011/11/15 | first author:Manalo E
Competencies: a cure for pre-med curriculum.	/pubmed/22076362	Anderson WA, Amasino RM, Ares M Jr, Banerjee U, Bartel B, Corces VG, Drennan CL, Elgin SC, Epstein IR, Fanning E, Guillette LJ Jr, Handelsman J, Hatfull GF, Hoy RR, Kelley D, Leinwand LA, Losick R, Lu Y, Lynn DG, Neuhauser C, O'Dowd DK, Olivera T, et al.	Science. 2011 Nov 11;334(6057):760-1. No abstract available.	Science. 2011	PubMed	citation	PMID:22076362	pubmed	22076362	create date:2011/11/15 | first author:Anderson WA
U.S. science and austerity. Will tight budgets sink NASA flagships?	/pubmed/22076361	Bhattacharjee Y.	Science. 2011 Nov 11;334(6057):758-9. No abstract available.	Science. 2011	PubMed	citation	PMID:22076361	pubmed	22076361	create date:2011/11/15 | first author:Bhattacharjee Y
U.S. science and austerity. A difficult view from space for NOAA.	/pubmed/22076360	Malakoff D.	Science. 2011 Nov 11;334(6057):757-8. No abstract available.	Science. 2011	PubMed	citation	PMID:22076360	pubmed	22076360	create date:2011/11/15 | first author:Malakoff D
U.S. science and austerity. NSF goes back to basics to preserve basic research.	/pubmed/22076359	Mervis J.	Science. 2011 Nov 11;334(6057):756-7. No abstract available.	Science. 2011	PubMed	citation	PMID:22076359	pubmed	22076359	create date:2011/11/15 | first author:Mervis J
U.S. science and austerity. Commitments, ideology clash over DOE research spending.	/pubmed/22076358	Cho A.	Science. 2011 Nov 11;334(6057):754-5. No abstract available.	Science. 2011	PubMed	citation	PMID:22076358	pubmed	22076358	create date:2011/11/15 | first author:Cho A
U.S. science and austerity. Darwinism vs. social engineering at NIH.	/pubmed/22076357	Kaiser J.	Science. 2011 Nov 11;334(6057):753-4. No abstract available.	Science. 2011	PubMed	citation	PMID:22076357	pubmed	22076357	create date:2011/11/15 | first author:Kaiser J
U.S. science and austerity. Setting priorities has never been fun.	/pubmed/22076356	Marshall E.	Science. 2011 Nov 11;334(6057):752. No abstract available.	Science. 2011	PubMed	citation	PMID:22076356	pubmed	22076356	create date:2011/11/15 | first author:Marshall E
U.S. science and austerity. Fewer dollars, forced choices.	/pubmed/22076355	Mervis J.	Science. 2011 Nov 11;334(6057):750-2. No abstract available.	Science. 2011	PubMed	citation	PMID:22076355	pubmed	22076355	create date:2011/11/15 | first author:Mervis J
Newsmaker interview: Henry Markram. Blue Brain founder responds to critics, clarifies his goals. Interview by Greg Miller.	/pubmed/22076354	Markram H.	Science. 2011 Nov 11;334(6057):748-9. No abstract available.	Science. 2011	PubMed	citation	PMID:22076354	pubmed	22076354	create date:2011/11/15 | first author:Markram H
Atmospheric science. NSF to turn tank killer into storm chaser.	/pubmed/22076353	Malakoff D.	Science. 2011 Nov 11;334(6057):747. No abstract available.	Science. 2011	PubMed	citation	PMID:22076353	pubmed	22076353	create date:2011/11/15 | first author:Malakoff D
Sustainability. Seafood eco-label grapples with challenge of proving its impact.	/pubmed/22076352	Stokstad E.	Science. 2011 Nov 11;334(6057):746. No abstract available.	Science. 2011	PubMed	citation	PMID:22076352	pubmed	22076352	create date:2011/11/15 | first author:Stokstad E
Environmental science. China to spend billions cleaning up groundwater.	/pubmed/22076351	Qiu J.	Science. 2011 Nov 11;334(6057):745. No abstract available.	Science. 2011	PubMed	citation	PMID:22076351	pubmed	22076351	create date:2011/11/15 | first author:Qiu J
Rethinking the science system.	/pubmed/22076346	Leshner AI.	Science. 2011 Nov 11;334(6057):738. No abstract available.	Science. 2011	PubMed	citation	PMID:22076346	pubmed	22076346	create date:2011/11/15 | first author:Leshner AI
Hemoglobins S and C interfere with actin remodeling in Plasmodium falciparum-infected erythrocytes.	/pubmed/22075726	Cyrklaff M, Sanchez CP, Kilian N, Bisseye C, Simpore J, Frischknecht F, Lanzer M.	Science. 2011 Dec 2;334(6060):1283-6. Epub 2011 Nov 10.	Science. 2011	PubMed	citation	PMID:22075726	pubmed	22075726	create date:2011/11/15 | first author:Cyrklaff M
Interconversion between intestinal stem cell populations in distinct niches.	/pubmed/22075725	Takeda N, Jain R, LeBoeuf MR, Wang Q, Lu MM, Epstein JA.	Science. 2011 Dec 9;334(6061):1420-4. Epub 2011 Nov 10.	Science. 2011	PubMed	citation	PMID:22075725	pubmed	22075725	create date:2011/11/15 | first author:Takeda N
Inhibitory plasticity balances excitation and inhibition in sensory pathways and memory networks.	/pubmed/22075724	Vogels TP, Sprekeler H, Zenke F, Clopath C, Gerstner W.	Science. 2011 Dec 16;334(6062):1569-73. Epub 2011 Nov 10.	Science. 2011	PubMed	citation	PMID:22075724	pubmed	22075724	create date:2011/11/15 | first author:Vogels TP
Protostellar feedback halts the growth of the first stars in the universe.	/pubmed/22075723	Hosokawa T, Omukai K, Yoshida N, Yorke HW.	Science. 2011 Dec 2;334(6060):1250-3. Epub 2011 Nov 10.	Science. 2011	PubMed	citation	PMID:22075723	pubmed	22075723	create date:2011/11/15 | first author:Hosokawa T
Detection of pristine gas two billion years after the Big Bang.	/pubmed/22075722	Fumagalli M, O'Meara JM, Prochaska JX.	Science. 2011 Dec 2;334(6060):1245-9. Epub 2011 Nov 10.	Science. 2011	PubMed	citation	PMID:22075722	pubmed	22075722	create date:2011/11/15 | first author:Fumagalli M
Social network size affects neural circuits in macaques.	/pubmed/22053054	Sallet J, Mars RB, Noonan MP, Andersson JL, O'Reilly JX, Jbabdi S, Croxson PL, Jenkinson M, Miller KL, Rushworth MF.	Science. 2011 Nov 4;334(6056):697-700.	Science. 2011	PubMed	citation	PMID:22053054	pubmed	22053054	create date:2011/11/05 | first author:Sallet J
Exercise and genetic rescue of SCA1 via the transcriptional repressor Capicua.	/pubmed/22053053	Fryer JD, Yu P, Kang H, Mandel-Brehm C, Carter AN, Crespo-Barreto J, Gao Y, Flora A, Shaw C, Orr HT, Zoghbi HY.	Science. 2011 Nov 4;334(6056):690-3.	Science. 2011	PubMed	citation	PMID:22053053	pubmed	22053053	create date:2011/11/05 | first author:Fryer JD
Drosophila CENH3 is sufficient for centromere formation.	/pubmed/22053052	Mendiburo MJ, Padeken J, Fülöp S, Schepers A, Heun P.	Science. 2011 Nov 4;334(6056):686-90.	Science. 2011	PubMed	citation	PMID:22053052	pubmed	22053052	create date:2011/11/05 | first author:Mendiburo MJ
RNAP II CTD phosphorylated on threonine-4 is required for histone mRNA 3' end processing.	/pubmed/22053051	Hsin JP, Sheth A, Manley JL.	Science. 2011 Nov 4;334(6056):683-6.	Science. 2011	PubMed	citation	PMID:22053051	pubmed	22053051	create date:2011/11/05 | first author:Hsin JP
mTORC1 senses lysosomal amino acids through an inside-out mechanism that requires the vacuolar H(+)-ATPase.	/pubmed/22053050	Zoncu R, Bar-Peled L, Efeyan A, Wang S, Sancak Y, Sabatini DM.	Science. 2011 Nov 4;334(6056):678-83.	Science. 2011	PubMed	citation	PMID:22053050	pubmed	22053050	create date:2011/11/05 | first author:Zoncu R
Drosophila microbiome modulates host developmental and metabolic homeostasis via insulin signaling.	/pubmed/22053049	Shin SC, Kim SH, You H, Kim B, Kim AC, Lee KA, Yoon JH, Ryu JH, Lee WJ.	Science. 2011 Nov 4;334(6056):670-4.	Science. 2011	PubMed	citation	PMID:22053049	pubmed	22053049	create date:2011/11/05 | first author:Shin SC
Neural mechanisms for the coordination of duet singing in wrens.	/pubmed/22053048	Fortune ES, Rodríguez C, Li D, Ball GF, Coleman MJ.	Science. 2011 Nov 4;334(6056):666-70.	Science. 2011	PubMed	citation	PMID:22053048	pubmed	22053048	create date:2011/11/05 | first author:Fortune ES
Long-term change in the nitrogen cycle of tropical forests.	/pubmed/22053047	Hietz P, Turner BL, Wanek W, Richter A, Nock CA, Wright SJ.	Science. 2011 Nov 4;334(6056):664-6.	Science. 2011	PubMed	citation	PMID:22053047	pubmed	22053047	create date:2011/11/05 | first author:Hietz P
Atmospheric blocking and Atlantic multidecadal ocean variability.	/pubmed/22053046	Häkkinen S, Rhines PB, Worthen DL.	Science. 2011 Nov 4;334(6056):655-9.	Science. 2011	PubMed	citation	PMID:22053046	pubmed	22053046	create date:2011/11/05 | first author:Häkkinen S
The pace of shifting climate in marine and terrestrial ecosystems.	/pubmed/22053045	Burrows MT, Schoeman DS, Buckley LB, Moore P, Poloczanska ES, Brander KM, Brown C, Bruno JF, Duarte CM, Halpern BS, Holding J, Kappel CV, Kiessling W, O'Connor MI, Pandolfi JM, Parmesan C, Schwing FB, Sydeman WJ, Richardson AJ.	Science. 2011 Nov 4;334(6056):652-5.	Science. 2011	PubMed	citation	PMID:22053045	pubmed	22053045	create date:2011/11/05 | first author:Burrows MT
A fluoride-derived electrophilic late-stage fluorination reagent for PET imaging.	/pubmed/22053044	Lee E, Kamlet AS, Powers DC, Neumann CN, Boursalian GB, Furuya T, Choi DC, Hooker JM, Ritter T.	Science. 2011 Nov 4;334(6056):639-42.	Science. 2011	PubMed	citation	PMID:22053044	pubmed	22053044	create date:2011/11/05 | first author:Lee E
Porphyrin-sensitized solar cells with cobalt (II/III)-based redox electrolyte exceed 12 percent efficiency.	/pubmed/22053043	Yella A, Lee HW, Tsao HN, Yi C, Chandiran AK, Nazeeruddin MK, Diau EW, Yeh CY, Zakeeruddin SM, Grätzel M.	Science. 2011 Nov 4;334(6056):629-34. Erratum in: Science. 2011 Dec 2;334(6060):1203.	Science. 2011	PubMed	citation	PMID:22053043	pubmed	22053043	create date:2011/11/05 | first author:Yella A
The cell biology of synaptic plasticity.	/pubmed/22053042	Ho VM, Lee JA, Martin KC.	Science. 2011 Nov 4;334(6056):623-8.	Science. 2011	PubMed	citation	PMID:22053042	pubmed	22053042	create date:2011/11/05 | first author:Ho VM
The big and the small: challenges of imaging the brain's circuits.	/pubmed/22053041	Lichtman JW, Denk W.	Science. 2011 Nov 4;334(6056):618-23. Review.	Science. 2011	PubMed	citation	PMID:22053041	pubmed	22053041	create date:2011/11/05 | first author:Lichtman JW
Title	URL	Description	Details	ShortDetails	Resource	Type	Identifiers	Db	EntrezUID	Properties
Eppendorf winner. The language of dendrites.	/pubmed/22053040	Branco T.	Science. 2011 Nov 4;334(6056):615-6. No abstract available.	Science. 2011	PubMed	citation	PMID:22053040	pubmed	22053040	create date:2011/11/05 | first author:Branco T
Climate. Running out of climate space.	/pubmed/22053039	Ohlemüller R.	Science. 2011 Nov 4;334(6056):613-4. No abstract available.	Science. 2011	PubMed	citation	PMID:22053039	pubmed	22053039	create date:2011/11/05 | first author:Ohlemüller R
Atmospheric science. Ocean effects of blocking.	/pubmed/22053038	Woollings T.	Science. 2011 Nov 4;334(6056):612-3. No abstract available.	Science. 2011	PubMed	citation	PMID:22053038	pubmed	22053038	create date:2011/11/05 | first author:Woollings T
Cell biology. Growth signaling from inside.	/pubmed/22053037	Abrahamsen H, Stenmark H.	Science. 2011 Nov 4;334(6056):611-2. No abstract available.	Science. 2011	PubMed	citation	PMID:22053037	pubmed	22053037	create date:2011/11/05 | first author:Abrahamsen H
Applied physics. A photothermoelectric effect in graphene.	/pubmed/22053036	Basko D.	Science. 2011 Nov 4;334(6056):610-1. No abstract available.	Science. 2011	PubMed	citation	PMID:22053036	pubmed	22053036	create date:2011/11/05 | first author:Basko D
Neuroscience. Synaptic switch and social status.	/pubmed/22053035	Maroteaux M, Mameli M.	Science. 2011 Nov 4;334(6056):608-9. No abstract available.	Science. 2011	PubMed	citation	PMID:22053035	pubmed	22053035	create date:2011/11/05 | first author:Maroteaux M
Applied physics. Paradigm shifts in dye-sensitized solar cells.	/pubmed/22053034	McGehee MD.	Science. 2011 Nov 4;334(6056):607-8. No abstract available.	Science. 2011	PubMed	citation	PMID:22053034	pubmed	22053034	create date:2011/11/05 | first author:McGehee MD
Neuroscience. Another reason to exercise.	/pubmed/22053033	Gitler AD.	Science. 2011 Nov 4;334(6056):606-7. No abstract available.	Science. 2011	PubMed	citation	PMID:22053033	pubmed	22053033	create date:2011/11/05 | first author:Gitler AD
Sustainability. Paying for ecosystem services--promise and peril.	/pubmed/22053032	Kinzig AP, Perrings C, Chapin FS 3rd, Polasky S, Smith VK, Tilman D, Turner BL 2nd.	Science. 2011 Nov 4;334(6056):603-4. No abstract available. Erratum in: Science. 2011 Dec 9;334(6061):1348.	Science. 2011	PubMed	citation	PMID:22053032	pubmed	22053032	create date:2011/11/05 | first author:Kinzig AP
Comment on Atmospheric PCO₂ perturbations associated with the Central Atlantic Magmatic Province"."	/pubmed/22053029	Rampino MR, Caldeira K.	Science. 2011 Nov 4;334(6056):594; author reply 594.	Science. 2011	PubMed	citation	PMID:22053029	pubmed	22053029	create date:2011/11/05 | first author:Rampino MR
Conservation: model management intensity.	/pubmed/22053027	Hayashi K.	Science. 2011 Nov 4;334(6056):593-4; author reply 594-5. No abstract available.	Science. 2011	PubMed	citation	PMID:22053027	pubmed	22053027	create date:2011/11/05 | first author:Hayashi K
Conservation: limits of land sparing.	/pubmed/22053026	Fischer J, Batáry P, Bawa KS, Brussaard L, Chappell MJ, Clough Y, Daily GC, Dorrough J, Hartel T, Jackson LE, Klein AM, Kremen C, Kuemmerle T, Lindenmayer DB, Mooney HA, Perfecto I, Philpott SM, Tscharntke T, Vandermeer J, Wanger TC, Von Wehrden H.	Science. 2011 Nov 4;334(6056):593; author reply 594-5. No abstract available.	Science. 2011	PubMed	citation	PMID:22053026	pubmed	22053026	create date:2011/11/05 | first author:Fischer J
Profile: Robert Trivers. Sharp insights and a sharp tongue.	/pubmed/22053025	Kupferschmidt K.	Science. 2011 Nov 4;334(6056):589-91. No abstract available. Erratum in: Science. 2011 Dec 23;334(6063):1639.	Science. 2011	PubMed	citation	PMID:22053025	pubmed	22053025	create date:2011/11/05 | first author:Kupferschmidt K
Geophysics. A very big bang.	/pubmed/22053024	Stone R.	Science. 2011 Nov 4;334(6056):586. No abstract available. Erratum in: Science. 2011 Dec 23;334(6063):1639.	Science. 2011	PubMed	citation	PMID:22053024	pubmed	22053024	create date:2011/11/05 | first author:Stone R
Geophysics. Vigil at North Korea's Mount Doom.	/pubmed/22053023	Stone R.	Science. 2011 Nov 4;334(6056):584-8. No abstract available.	Science. 2011	PubMed	citation	PMID:22053023	pubmed	22053023	create date:2011/11/05 | first author:Stone R
12th International Congress of Human Genetics. Diabetes genes decline out of Africa.	/pubmed/22053022	Gibbons A.	Science. 2011 Nov 4;334(6056):583. No abstract available.	Science. 2011	PubMed	citation	PMID:22053022	pubmed	22053022	create date:2011/11/05 | first author:Gibbons A
12th International Congress of Human Genetics. X-tra diversity for Africans.	/pubmed/22053021	Gibbons A.	Science. 2011 Nov 4;334(6056):582-3. No abstract available.	Science. 2011	PubMed	citation	PMID:22053021	pubmed	22053021	create date:2011/11/05 | first author:Gibbons A
12th International Congress of Human Genetics. Life on the fertile frontier.	/pubmed/22053020	Gibbons A.	Science. 2011 Nov 4;334(6056):582. No abstract available.	Science. 2011	PubMed	citation	PMID:22053020	pubmed	22053020	create date:2011/11/05 | first author:Gibbons A
Epidemiology. Large African TB study reveals powerful strategy to curb disease.	/pubmed/22053019	Cohen J.	Science. 2011 Nov 4;334(6056):581. No abstract available.	Science. 2011	PubMed	citation	PMID:22053019	pubmed	22053019	create date:2011/11/05 | first author:Cohen J
Scientific misconduct. Psychologist accused of fraud on 'astonishing scale'.	/pubmed/22053018	Vogel G.	Science. 2011 Nov 4;334(6056):579. No abstract available.	Science. 2011	PubMed	citation	PMID:22053018	pubmed	22053018	create date:2011/11/05 | first author:Vogel G
Neuroscience. The brain's social network.	/pubmed/22053017	Miller G.	Science. 2011 Nov 4;334(6056):578-9. No abstract available.	Science. 2011	PubMed	citation	PMID:22053017	pubmed	22053017	create date:2011/11/05 | first author:Miller G
Bioterror research. Panel endorses anthrax vaccine study in children.	/pubmed/22053016	Couzin-Frankel J.	Science. 2011 Nov 4;334(6056):577. No abstract available.	Science. 2011	PubMed	citation	PMID:22053016	pubmed	22053016	create date:2011/11/05 | first author:Couzin-Frankel J
Understanding the human brain.	/pubmed/22053011	Brenner S, Sejnowski TJ.	Science. 2011 Nov 4;334(6056):567. No abstract available.	Science. 2011	PubMed	citation	PMID:22053011	pubmed	22053011	create date:2011/11/05 | first author:Brenner S
Inhibition of pyruvate kinase M2 by reactive oxygen species contributes to cellular antioxidant responses.	/pubmed/22052977	Anastasiou D, Poulogiannis G, Asara JM, Boxer MB, Jiang JK, Shen M, Bellinger G, Sasaki AT, Locasale JW, Auld DS, Thomas CJ, Vander Heiden MG, Cantley LC.	Science. 2011 Dec 2;334(6060):1278-83. Epub 2011 Nov 3.	Science. 2011	PubMed	citation	PMID:22052977	pubmed	22052977	create date:2011/11/05 | first author:Anastasiou D
Experimental evolution of reduced sex ratio adjustment under local mate competition.	/pubmed/22052976	Macke E, Magalhães S, Bach F, Olivieri I.	Science. 2011 Nov 25;334(6059):1127-9. Epub 2011 Nov 3.	Science. 2011	PubMed	citation	PMID:22052976	pubmed	22052976	create date:2011/11/05 | first author:Macke E
Entorhinal cortex layer III input to the hippocampus is crucial for temporal association memory.	/pubmed/22052975	Suh J, Rivest AJ, Nakashiba T, Tominaga T, Tonegawa S.	Science. 2011 Dec 9;334(6061):1415-20. Epub 2011 Nov 3.	Science. 2011	PubMed	citation	PMID:22052975	pubmed	22052975	create date:2011/11/05 | first author:Suh J
Crystal structure of the eukaryotic 60S ribosomal subunit in complex with initiation factor 6.	/pubmed/22052974	Klinge S, Voigts-Hoffmann F, Leibundgut M, Arpagaus S, Ban N.	Science. 2011 Nov 18;334(6058):941-8. Epub 2011 Nov 3.	Science. 2011	PubMed	citation	PMID:22052974	pubmed	22052974	create date:2011/11/05 | first author:Klinge S
Fermi detection of a luminous γ-ray pulsar in a globular cluster.	/pubmed/22052973	Fermi LAT Collaboration.	Science. 2011 Nov 25;334(6059):1107-10. Epub 2011 Nov 3.	Science. 2011	PubMed	citation	PMID:22052973	pubmed	22052973	create date:2011/11/05 | first author:Fermi LAT Collaboration
Deep human genealogies reveal a selective advantage to be on an expanding wave front.	/pubmed/22052972	Moreau C, Bhérer C, Vézina H, Jomphe M, Labuda D, Excoffier L.	Science. 2011 Nov 25;334(6059):1148-50. Epub 2011 Nov 3.	Science. 2011	PubMed	citation	PMID:22052972	pubmed	22052972	create date:2011/11/05 | first author:Moreau C
Editorial expression of concern.	/pubmed/22045832	Alberts B.	Science. 2011 Nov 11;334(6057):760. Epub 2011 Nov 1. No abstract available.	Science. 2011	PubMed	citation	PMID:22045832	pubmed	22045832	create date:2011/11/03 | first author:Alberts B
Fatty acids identified in the Burmese python promote beneficial cardiac growth.	/pubmed/22034436	Riquelme CA, Magida JA, Harrison BC, Wall CE, Marr TG, Secor SM, Leinwand LA.	Science. 2011 Oct 28;334(6055):528-31.	Science. 2011	PubMed	citation	PMID:22034436	pubmed	22034436	create date:2011/10/29 | first author:Riquelme CA
BRCA1 tumor suppression depends on BRCT phosphoprotein binding, but not its E3 ligase activity.	/pubmed/22034435	Shakya R, Reid LJ, Reczek CR, Cole F, Egli D, Lin CS, deRooij DG, Hirsch S, Ravi K, Hicks JB, Szabolcs M, Jasin M, Baer R, Ludwig T.	Science. 2011 Oct 28;334(6055):525-8.	Science. 2011	PubMed	citation	PMID:22034435	pubmed	22034435	create date:2011/10/29 | first author:Shakya R
How fast-folding proteins fold.	/pubmed/22034434	Lindorff-Larsen K, Piana S, Dror RO, Shaw DE.	Science. 2011 Oct 28;334(6055):517-20.	Science. 2011	PubMed	citation	PMID:22034434	pubmed	22034434	create date:2011/10/29 | first author:Lindorff-Larsen K
The complex folding network of single calmodulin molecules.	/pubmed/22034433	Stigler J, Ziegler F, Gieseke A, Gebhardt JC, Rief M.	Science. 2011 Oct 28;334(6055):512-6.	Science. 2011	PubMed	citation	PMID:22034433	pubmed	22034433	create date:2011/10/29 | first author:Stigler J
Time-critical social mobilization.	/pubmed/22034432	Pickard G, Pan W, Rahwan I, Cebrian M, Crane R, Madan A, Pentland A.	Science. 2011 Oct 28;334(6055):509-12.	Science. 2011	PubMed	citation	PMID:22034432	pubmed	22034432	create date:2011/10/29 | first author:Pickard G
Chemoenzymatic synthesis of homogeneous ultralow molecular weight heparins.	/pubmed/22034431	Xu Y, Masuko S, Takieddin M, Xu H, Liu R, Jing J, Mousa SA, Linhardt RJ, Liu J.	Science. 2011 Oct 28;334(6055):498-501.	Science. 2011	PubMed	citation	PMID:22034431	pubmed	22034431	create date:2011/10/29 | first author:Xu Y
The surface composition and temperature of asteroid 21 Lutetia as observed by Rosetta/VIRTIS.	/pubmed/22034430	Coradini A, Capaccioni F, Erard S, Arnold G, De Sanctis MC, Filacchione G, Tosi F, Barucci MA, Capria MT, Ammannito E, Grassi D, Piccioni G, Giuppi S, Bellucci G, Benkhoff J, Bibring JP, Blanco A, Blecka M, Bockelee-Morvan D, Carraro F, Carlson R, Carsenty U, et al.	Science. 2011 Oct 28;334(6055):492-4.	Science. 2011	PubMed	citation	PMID:22034430	pubmed	22034430	create date:2011/10/29 | first author:Coradini A
Asteroid 21 Lutetia: low mass, high density.	/pubmed/22034429	Pätzold M, Andert TP, Asmar SW, Anderson JD, Barriot JP, Bird MK, Häusler B, Hahn M, Tellmann S, Sierks H, Lamy P, Weiss BP.	Science. 2011 Oct 28;334(6055):491-2.	Science. 2011	PubMed	citation	PMID:22034429	pubmed	22034429	create date:2011/10/29 | first author:Pätzold M
Images of asteroid 21 Lutetia: a remnant planetesimal from the early Solar System.	/pubmed/22034428	Sierks H, Lamy P, Barbieri C, Koschny D, Rickman H, Rodrigo R, A'Hearn MF, Angrilli F, Barucci MA, Bertaux JL, Bertini I, Besse S, Carry B, Cremonese G, Da Deppo V, Davidsson B, Debei S, De Cecco M, De Leon J, Ferri F, Fornasier S, Fulle M, et al.	Science. 2011 Oct 28;334(6055):487-90.	Science. 2011	PubMed	citation	PMID:22034428	pubmed	22034428	create date:2011/10/29 | first author:Sierks H
Clonal production and organization of inhibitory interneurons in the neocortex.	/pubmed/22034427	Brown KN, Chen S, Han Z, Lu CH, Tan X, Zhang XJ, Ding L, Lopez-Cruz A, Saur D, Anderson SA, Huang K, Shi SH.	Science. 2011 Oct 28;334(6055):480-6.	Science. 2011	PubMed	citation	PMID:22034427	pubmed	22034427	create date:2011/10/29 | first author:Brown KN
SPORE series winner. An online community for students who love STEM.	/pubmed/22034426	Birch K, Blackburn C, Brody L, Wallace P.	Science. 2011 Oct 28;334(6055):467-8. No abstract available.	Science. 2011	PubMed	citation	PMID:22034426	pubmed	22034426	create date:2011/10/29 | first author:Birch K
Retrospective. Ralph M. Steinman (1943-2011).	/pubmed/22034425	Mellman I, Nussenzweig M.	Science. 2011 Oct 28;334(6055):466. No abstract available.	Science. 2011	PubMed	citation	PMID:22034425	pubmed	22034425	create date:2011/10/29 | first author:Mellman I
Biochemistry. How proteins fold.	/pubmed/22034424	Sosnick TR, Hinshaw JR.	Science. 2011 Oct 28;334(6055):464-5. No abstract available.	Science. 2011	PubMed	citation	PMID:22034424	pubmed	22034424	create date:2011/10/29 | first author:Sosnick TR
Physics. Plasmonics goes quantum.	/pubmed/22034423	Jacob Z, Shalaev VM.	Science. 2011 Oct 28;334(6055):463-4. No abstract available.	Science. 2011	PubMed	citation	PMID:22034423	pubmed	22034423	create date:2011/10/29 | first author:Jacob Z
Chemistry. Getting the farm out of pharma for heparin production.	/pubmed/22034422	Turnbull JE.	Science. 2011 Oct 28;334(6055):462-3. No abstract available.	Science. 2011	PubMed	citation	PMID:22034422	pubmed	22034422	create date:2011/10/29 | first author:Turnbull JE
Immunology. Another shot at a malaria vaccine.	/pubmed/22034421	Kappe SH, Mikolajczak SA.	Science. 2011 Oct 28;334(6055):460-1. No abstract available.	Science. 2011	PubMed	citation	PMID:22034421	pubmed	22034421	create date:2011/10/29 | first author:Kappe SH
Cancer. BRCA1, everything but the RING?	/pubmed/22034420	Greenberg RA.	Science. 2011 Oct 28;334(6055):459-60. No abstract available.	Science. 2011	PubMed	citation	PMID:22034420	pubmed	22034420	create date:2011/10/29 | first author:Greenberg RA
Evolution. The mammal family tree.	/pubmed/22034419	Helgen KM.	Science. 2011 Oct 28;334(6055):458-9. No abstract available.	Science. 2011	PubMed	citation	PMID:22034419	pubmed	22034419	create date:2011/10/29 | first author:Helgen KM
Climate change. Preparing for resettlement associated with climate change.	/pubmed/22034418	de Sherbinin A, Castro M, Gemenne F, Cernea MM, Adamo S, Fearnside PM, Krieger G, Lahmani S, Oliver-Smith A, Pankhurst A, Scudder T, Singer B, Tan Y, Wannier G, Boncour P, Ehrhart C, Hugo G, Pandey B, Shi G.	Science. 2011 Oct 28;334(6055):456-7. No abstract available.	Science. 2011	PubMed	citation	PMID:22034418	pubmed	22034418	create date:2011/10/29 | first author:de Sherbinin A
Comment on Retrieval practice produces more learning than elaborative studying with concept mapping"."	/pubmed/22034416	Mintzes JJ, Canas A, Coffey J, Gorman J, Gurley L, Hoffman R, McGuire SY, Miller N, Moon B, Trifone J, Wandersee JH.	Science. 2011 Oct 28;334(6055):453; author reply 453.	Science. 2011	PubMed	citation	PMID:22034416	pubmed	22034416	create date:2011/10/29 | first author:Mintzes JJ
Title	URL	Description	Details	ShortDetails	Resource	Type	Identifiers	Db	EntrezUID	Properties
Empirical tests for NSF classroom programs.	/pubmed/22034414	Cormas PC.	Science. 2011 Oct 28;334(6055):453. No abstract available.	Science. 2011	PubMed	citation	PMID:22034414	pubmed	22034414	create date:2011/10/29 | first author:Cormas PC
Turkish science seeks freedom.	/pubmed/22034413	Kizil C.	Science. 2011 Oct 28;334(6055):452-3. No abstract available.	Science. 2011	PubMed	citation	PMID:22034413	pubmed	22034413	create date:2011/10/29 | first author:Kizil C
Cookie-cutter curriculum is no recipe for success.	/pubmed/22034412	Raben DM, Bond JS.	Science. 2011 Oct 28;334(6055):452. No abstract available.	Science. 2011	PubMed	citation	PMID:22034412	pubmed	22034412	create date:2011/10/29 | first author:Raben DM
Energy. Step by step, NIF researchers trek toward the light.	/pubmed/22034411	Clery D.	Science. 2011 Oct 28;334(6055):449-50. No abstract available.	Science. 2011	PubMed	citation	PMID:22034411	pubmed	22034411	create date:2011/10/29 | first author:Clery D
Inertial confinement fusion. Fusion power's road not yet taken.	/pubmed/22034410	Clery D.	Science. 2011 Oct 28;334(6055):445-8. No abstract available. Erratum in: Science. 2011 Dec 9;334(6061):1348.	Science. 2011	PubMed	citation	PMID:22034410	pubmed	22034410	create date:2011/10/29 | first author:Clery D
Newsmaker interview. Iran's Alaei brothers to continue AIDS work after release from prison. Interview by Yudhijit Bhattacharjee.	/pubmed/22034409	Alaei A, Alaei K.	Science. 2011 Oct 28;334(6055):444. No abstract available.	Science. 2011	PubMed	citation	PMID:22034409	pubmed	22034409	create date:2011/10/29 | first author:Alaei A
Scientific impact. U.K. scientific papers rank first in citations.	/pubmed/22034408	Marshall E, Travis J.	Science. 2011 Oct 28;334(6055):443. No abstract available.	Science. 2011	PubMed	citation	PMID:22034408	pubmed	22034408	create date:2011/10/29 | first author:Marshall E
Cancer research. Dispute over tumor suppressor gene Runx3 boils over.	/pubmed/22034407	Normile D.	Science. 2011 Oct 28;334(6055):442-3. No abstract available.	Science. 2011	PubMed	citation	PMID:22034407	pubmed	22034407	create date:2011/10/29 | first author:Normile D
Europe. Dismay, confusion greet human stem cell patent ban.	/pubmed/22034406	Vogel G.	Science. 2011 Oct 28;334(6055):441-2. No abstract available.	Science. 2011	PubMed	citation	PMID:22034406	pubmed	22034406	create date:2011/10/29 | first author:Vogel G
China's science funding.	/pubmed/22034401	Zare RN, Winnacker EL.	Science. 2011 Oct 28;334(6055):433. No abstract available.	Science. 2011	PubMed	citation	PMID:22034401	pubmed	22034401	create date:2011/10/29 | first author:Zare RN
Postfertilization autophagy of sperm organelles prevents paternal mitochondrial DNA transmission.	/pubmed/22033522	Al Rawi S, Louvet-Vallée S, Djeddi A, Sachse M, Culetto E, Hajjar C, Boyd L, Legouis R, Galy V.	Science. 2011 Nov 25;334(6059):1144-7. Epub 2011 Oct 27.	Science. 2011	PubMed	citation	PMID:22033522	pubmed	22033522	create date:2011/10/29 | first author:Al Rawi S
Functional links between Aβ toxicity, endocytic trafficking, and Alzheimer's disease risk factors in yeast.	/pubmed/22033521	Treusch S, Hamamichi S, Goodman JL, Matlack KE, Chung CY, Baru V, Shulman JM, Parrado A, Bevis BJ, Valastyan JS, Han H, Lindhagen-Persson M, Reiman EM, Evans DA, Bennett DA, Olofsson A, DeJager PL, Tanzi RE, Caldwell KA, Caldwell GA, Lindquist S.	Science. 2011 Dec 2;334(6060):1241-5. Epub 2011 Oct 27.	Science. 2011	PubMed	citation	PMID:22033521	pubmed	22033521	create date:2011/10/29 | first author:Treusch S
Increasing the potency and breadth of an HIV antibody by using structure-based rational design.	/pubmed/22033520	Diskin R, Scheid JF, Marcovecchio PM, West AP Jr, Klein F, Gao H, Gnanapragasam PN, Abadir A, Seaman MS, Nussenzweig MC, Bjorkman PJ.	Science. 2011 Dec 2;334(6060):1289-93. Epub 2011 Oct 27.	Science. 2011	PubMed	citation	PMID:22033520	pubmed	22033520	create date:2011/10/29 | first author:Diskin R
A perovskite oxide optimized for oxygen evolution catalysis from molecular orbital principles.	/pubmed/22033519	Suntivich J, May KJ, Gasteiger HA, Goodenough JB, Shao-Horn Y.	Science. 2011 Dec 9;334(6061):1383-5. Epub 2011 Oct 27.	Science. 2011	PubMed	citation	PMID:22033519	pubmed	22033519	create date:2011/10/29 | first author:Suntivich J
Natural aryl hydrocarbon receptor ligands control organogenesis of intestinal lymphoid follicles.	/pubmed/22033518	Kiss EA, Vonarbourg C, Kopfmann S, Hobeika E, Finke D, Esser C, Diefenbach A.	Science. 2011 Dec 16;334(6062):1561-5. Epub 2011 Oct 27.	Science. 2011	PubMed	citation	PMID:22033518	pubmed	22033518	create date:2011/10/29 | first author:Kiss EA
Pretreatment mitochondrial priming correlates with clinical response to cytotoxic chemotherapy.	/pubmed/22033517	Ni Chonghaile T, Sarosiek KA, Vo TT, Ryan JA, Tammareddi A, Moore Vdel G, Deng J, Anderson KC, Richardson P, Tai YT, Mitsiades CS, Matulonis UA, Drapkin R, Stone R, Deangelo DJ, McConkey DJ, Sallan SE, Silverman L, Hirsch MS, Carrasco DR, Letai A.	Science. 2011 Nov 25;334(6059):1129-33. Epub 2011 Oct 27.	Science. 2011	PubMed	citation	PMID:22033517	pubmed	22033517	create date:2011/10/29 | first author:Ni Chonghaile T
Activity-dependent long-term depression of electrical synapses.	/pubmed/22021860	Haas JS, Zavala B, Landisman CE.	Science. 2011 Oct 21;334(6054):389-93.	Science. 2011	PubMed	citation	PMID:22021860	pubmed	22021860	create date:2011/10/25 | first author:Haas JS
Cerebellum shapes hippocampal spatial code.	/pubmed/22021859	Rochefort C, Arabo A, André M, Poucet B, Save E, Rondi-Reig L.	Science. 2011 Oct 21;334(6054):385-9.	Science. 2011	PubMed	citation	PMID:22021859	pubmed	22021859	create date:2011/10/25 | first author:Rochefort C
Mass spectrometry of intact V-type ATPases reveals bound lipids and the effects of nucleotide binding.	/pubmed/22021858	Zhou M, Morgner N, Barrera NP, Politis A, Isaacson SC, Matak-Vinković D, Murata T, Bernal RA, Stock D, Robinson CV.	Science. 2011 Oct 21;334(6054):380-5.	Science. 2011	PubMed	citation	PMID:22021858	pubmed	22021858	create date:2011/10/25 | first author:Zhou M
Antagonists induce a conformational change in cIAP1 that promotes autoubiquitination.	/pubmed/22021857	Dueber EC, Schoeffler AJ, Lingel A, Elliott JM, Fedorova AV, Giannetti AM, Zobel K, Maurer B, Varfolomeev E, Wu P, Wallweber HJ, Hymowitz SG, Deshayes K, Vucic D, Fairbrother WJ.	Science. 2011 Oct 21;334(6054):376-80.	Science. 2011	PubMed	citation	PMID:22021857	pubmed	22021857	create date:2011/10/25 | first author:Dueber EC
Computation-guided backbone grafting of a discontinuous motif onto a protein scaffold.	/pubmed/22021856	Azoitei ML, Correia BE, Ban YE, Carrico C, Kalyuzhniy O, Chen L, Schroeter A, Huang PS, McLellan JS, Kwong PD, Baker D, Strong RK, Schief WR.	Science. 2011 Oct 21;334(6054):373-6.	Science. 2011	PubMed	citation	PMID:22021856	pubmed	22021856	create date:2011/10/25 | first author:Azoitei ML
Antimicrobial peptides keep insect endosymbionts under control.	/pubmed/22021855	Login FH, Balmand S, Vallier A, Vincent-Monégat C, Vigneron A, Weiss-Gayet M, Rochat D, Heddi A.	Science. 2011 Oct 21;334(6054):362-5.	Science. 2011	PubMed	citation	PMID:22021855	pubmed	22021855	create date:2011/10/25 | first author:Login FH
Pre-Clovis mastodon hunting 13,800 years ago at the Manis site, Washington.	/pubmed/22021854	Waters MR, Stafford TW Jr, McDonald HG, Gustafson C, Rasmussen M, Cappellini E, Olsen JV, Szklarczyk D, Jensen LJ, Gilbert MT, Willerslev E.	Science. 2011 Oct 21;334(6054):351-3.	Science. 2011	PubMed	citation	PMID:22021854	pubmed	22021854	create date:2011/10/25 | first author:Waters MR
Dynamics of the reaction of methane with chlorine atom on an accurate potential energy surface.	/pubmed/22021853	Czakó G, Bowman JM.	Science. 2011 Oct 21;334(6054):343-6.	Science. 2011	PubMed	citation	PMID:22021853	pubmed	22021853	create date:2011/10/25 | first author:Czakó G
Supramolecular linear heterojunction composed of graphite-like semiconducting nanotubular segments.	/pubmed/22021852	Zhang W, Jin W, Fukushima T, Saeki A, Seki S, Aida T.	Science. 2011 Oct 21;334(6054):340-3. Erratum in: Science. 2011 Dec 9;334(6061):1348.	Science. 2011	PubMed	citation	PMID:22021852	pubmed	22021852	create date:2011/10/25 | first author:Zhang W
Detection of the water reservoir in a forming planetary system.	/pubmed/22021851	Hogerheijde MR, Bergin EA, Brinch C, Cleeves LI, Fogel JK, Blake GA, Dominik C, Lis DC, Melnick G, Neufeld D, Panić O, Pearson JC, Kristensen L, Yildiz UA, van Dishoeck EF.	Science. 2011 Oct 21;334(6054):338-40. Erratum in: Science. 2011 Dec 23;334(6063):1639.	Science. 2011	PubMed	citation	PMID:22021851	pubmed	22021851	create date:2011/10/25 | first author:Hogerheijde MR
Globalization, land use, and the invasion of West Nile virus.	/pubmed/22021850	Kilpatrick AM.	Science. 2011 Oct 21;334(6054):323-7. Review.	Science. 2011	PubMed	citation	PMID:22021850	pubmed	22021850	create date:2011/10/25 | first author:Kilpatrick AM
Cell signaling. Every bit counts.	/pubmed/22021849	Thomas PJ.	Science. 2011 Oct 21;334(6054):321-2. No abstract available.	Science. 2011	PubMed	citation	PMID:22021849	pubmed	22021849	create date:2011/10/25 | first author:Thomas PJ
Structural biology. Up close with membrane lipid-protein complexes.	/pubmed/22021848	Whitelegge J.	Science. 2011 Oct 21;334(6054):320-1. No abstract available.	Science. 2011	PubMed	citation	PMID:22021848	pubmed	22021848	create date:2011/10/25 | first author:Whitelegge J
Oceans. Eddies masquerade as planetary waves.	/pubmed/22021847	McGillicuddy DJ Jr.	Science. 2011 Oct 21;334(6054):318-9. No abstract available.	Science. 2011	PubMed	citation	PMID:22021847	pubmed	22021847	create date:2011/10/25 | first author:McGillicuddy DJ Jr
Applied physics. Antenna-guided light.	/pubmed/22021846	Engheta N.	Science. 2011 Oct 21;334(6054):317-8. No abstract available.	Science. 2011	PubMed	citation	PMID:22021846	pubmed	22021846	create date:2011/10/25 | first author:Engheta N
Planetary science. Watery disks.	/pubmed/22021845	Akeson R.	Science. 2011 Oct 21;334(6054):316-7. No abstract available.	Science. 2011	PubMed	citation	PMID:22021845	pubmed	22021845	create date:2011/10/25 | first author:Akeson R
Neuroscience. The strength of electrical synapses.	/pubmed/22021844	Hestrin S.	Science. 2011 Oct 21;334(6054):315-6. No abstract available.	Science. 2011	PubMed	citation	PMID:22021844	pubmed	22021844	create date:2011/10/25 | first author:Hestrin S
Education. Rethink summer student research.	/pubmed/22021843	Carrero-Martínez FA.	Science. 2011 Oct 21;334(6054):313. No abstract available.	Science. 2011	PubMed	citation	PMID:22021843	pubmed	22021843	create date:2011/10/25 | first author:Carrero-Martínez FA
Comment on How cats lap: water uptake by Felis catus"."	/pubmed/22021840	Nauenberg M.	Science. 2011 Oct 21;334(6054):311; author reply 311.	Science. 2011	PubMed	citation	PMID:22021840	pubmed	22021840	create date:2011/10/25 | first author:Nauenberg M
Martial arts research: weak evidence.	/pubmed/22021838	Mercer J.	Science. 2011 Oct 21;334(6054):310-1; author reply 311. No abstract available.	Science. 2011	PubMed	citation	PMID:22021838	pubmed	22021838	create date:2011/10/25 | first author:Mercer J
Martial arts research: prudent skepticism.	/pubmed/22021837	Strayhorn JM, Strayhorn JC.	Science. 2011 Oct 21;334(6054):310; author reply 311. No abstract available.	Science. 2011	PubMed	citation	PMID:22021837	pubmed	22021837	create date:2011/10/25 | first author:Strayhorn JM
Editorial expression of concern.	/pubmed/22021836	Alberts B.	Science. 2011 Oct 21;334(6054):310. No abstract available.	Science. 2011	PubMed	citation	PMID:22021836	pubmed	22021836	create date:2011/10/25 | first author:Alberts B
Network science. Open-source ecology takes root across the world.	/pubmed/22021835	Stokstad E.	Science. 2011 Oct 21;334(6054):308-9. No abstract available.	Science. 2011	PubMed	citation	PMID:22021835	pubmed	22021835	create date:2011/10/25 | first author:Stokstad E
Human subject research. Social science for pennies.	/pubmed/22021834	Bohannon J.	Science. 2011 Oct 21;334(6054):307. No abstract available.	Science. 2011	PubMed	citation	PMID:22021834	pubmed	22021834	create date:2011/10/25 | first author:Bohannon J
Particle physics. The sterile neutrino: fertile concept or dead end?	/pubmed/22021833	Cho A.	Science. 2011 Oct 21;334(6054):304-6. No abstract available.	Science. 2011	PubMed	citation	PMID:22021833	pubmed	22021833	create date:2011/10/25 | first author:Cho A
Ecological restoration. In Northern Aral Sea, rebound comes with a big catch.	/pubmed/22021832	Pala C.	Science. 2011 Oct 21;334(6054):303. No abstract available.	Science. 2011	PubMed	citation	PMID:22021832	pubmed	22021832	create date:2011/10/25 | first author:Pala C
Archaeology. Pre-Clovis mastodon hunters make a point.	/pubmed/22021831	Lawler A.	Science. 2011 Oct 21;334(6054):302. No abstract available.	Science. 2011	PubMed	citation	PMID:22021831	pubmed	22021831	create date:2011/10/25 | first author:Lawler A
Scientific publishing. China looks to purge academia of 'trash journals'.	/pubmed/22021830	Hvistendahl M.	Science. 2011 Oct 21;334(6054):301. No abstract available.	Science. 2011	PubMed	citation	PMID:22021830	pubmed	22021830	create date:2011/10/25 | first author:Hvistendahl M
U.S. science education. Navy dives into program offering cash for good scores.	/pubmed/22021829	Mervis J.	Science. 2011 Oct 21;334(6054):300. No abstract available.	Science. 2011	PubMed	citation	PMID:22021829	pubmed	22021829	create date:2011/10/25 | first author:Mervis J
National Institutes of Health. Drug-screening program looking for a home.	/pubmed/22021828	Kaiser J.	Science. 2011 Oct 21;334(6054):299. No abstract available.	Science. 2011	PubMed	citation	PMID:22021828	pubmed	22021828	create date:2011/10/25 | first author:Kaiser J
Malaria. Vaccine trial meets modest expectations, buoys hopes.	/pubmed/22021827	Vogel G, Roberts L.	Science. 2011 Oct 21;334(6054):298-9. No abstract available.	Science. 2011	PubMed	citation	PMID:22021827	pubmed	22021827	create date:2011/10/25 | first author:Vogel G
The cost of doing nothing.	/pubmed/22021822	Caldwell K.	Science. 2011 Oct 21;334(6054):289. No abstract available.	Science. 2011	PubMed	citation	PMID:22021822	pubmed	22021822	create date:2011/10/25 | first author:Caldwell K
Structural dynamics of a catalytic monolayer probed by ultrafast 2D IR vibrational echoes.	/pubmed/22021674	Rosenfeld DE, Gengeliczki Z, Smith BJ, Stack TD, Fayer MD.	Science. 2011 Nov 4;334(6056):634-9. Epub 2011 Oct 20.	Science. 2011	PubMed	citation	PMID:22021674	pubmed	22021674	create date:2011/10/25 | first author:Rosenfeld DE
Polarization of PAR proteins by advective triggering of a pattern-forming system.	/pubmed/22021673	Goehring NW, Trong PK, Bois JS, Chowdhury D, Nicola EM, Hyman AA, Grill SW.	Science. 2011 Nov 25;334(6059):1137-41. Epub 2011 Oct 20.	Science. 2011	PubMed	citation	PMID:22021673	pubmed	22021673	create date:2011/10/25 | first author:Goehring NW
Title	URL	Description	Details	ShortDetails	Resource	Type	Identifiers	Db	EntrezUID	Properties
Endocannabinoid hydrolysis generates brain prostaglandins that promote neuroinflammation.	/pubmed/22021672	Nomura DK, Morrison BE, Blankman JL, Long JZ, Kinsey SG, Marcondes MC, Ward AM, Hahn YK, Lichtman AH, Conti B, Cravatt BF.	Science. 2011 Nov 11;334(6057):809-13. Epub 2011 Oct 20.	Science. 2011	PubMed	citation	PMID:22021672	pubmed	22021672	create date:2011/10/25 | first author:Nomura DK
Wolbachia enhance Drosophila stem cell proliferation and target the germline stem cell niche.	/pubmed/22021671	Fast EM, Toomey ME, Panaram K, Desjardins D, Kolaczyk ED, Frydman HM.	Science. 2011 Nov 18;334(6058):990-2. Epub 2011 Oct 20.	Science. 2011	PubMed	citation	PMID:22021671	pubmed	22021671	create date:2011/10/25 | first author:Fast EM
Recent synchronous radiation of a living fossil.	/pubmed/22021670	Nagalingum NS, Marshall CR, Quental TB, Rai HS, Little DP, Mathews S.	Science. 2011 Nov 11;334(6057):796-9. Epub 2011 Oct 20.	Science. 2011	PubMed	citation	PMID:22021670	pubmed	22021670	create date:2011/10/25 | first author:Nagalingum NS
The antibacterial lectin RegIIIgamma promotes the spatial segregation of microbiota and host in the intestine.	/pubmed/21998396	Vaishnava S, Yamamoto M, Severson KM, Ruhn KA, Yu X, Koren O, Ley R, Wakeland EK, Hooper LV.	Science. 2011 Oct 14;334(6053):255-8.	Science. 2011	PubMed	citation	PMID:21998396	pubmed	21998396	create date:2011/10/15 | first author:Vaishnava S
Intestinal microbiota promote enteric virus replication and systemic pathogenesis.	/pubmed/21998395	Kuss SK, Best GT, Etheredge CA, Pruijssers AJ, Frierson JM, Hooper LV, Dermody TS, Pfeiffer JK.	Science. 2011 Oct 14;334(6053):249-52.	Science. 2011	PubMed	citation	PMID:21998395	pubmed	21998395	create date:2011/10/15 | first author:Kuss SK
Successful transmission of a retrovirus depends on the commensal microbiota.	/pubmed/21998394	Kane M, Case LK, Kopaskie K, Kozlova A, MacDearmid C, Chervonsky AV, Golovkina TV.	Science. 2011 Oct 14;334(6053):245-9.	Science. 2011	PubMed	citation	PMID:21998394	pubmed	21998394	create date:2011/10/15 | first author:Kane M
NMR detection of structures in the HIV-1 5'-leader RNA that regulate genome packaging.	/pubmed/21998393	Lu K, Heng X, Garyu L, Monti S, Garcia EL, Kharytonchyk S, Dorjsuren B, Kulandaivel G, Jones S, Hiremath A, Divakaruni SS, LaCotti C, Barton S, Tummillo D, Hosic A, Edme K, Albrecht S, Telesnitsky A, Summers MF.	Science. 2011 Oct 14;334(6053):242-5.	Science. 2011	PubMed	citation	PMID:21998393	pubmed	21998393	create date:2011/10/15 | first author:Lu K
Sequential establishment of stripe patterns in an expanding cell population.	/pubmed/21998392	Liu C, Fu X, Liu L, Ren X, Chau CK, Li S, Xiang L, Zeng H, Chen G, Tang LH, Lenz P, Cui X, Huang W, Hwa T, Huang JD.	Science. 2011 Oct 14;334(6053):238-41.	Science. 2011	PubMed	citation	PMID:21998392	pubmed	21998392	create date:2011/10/15 | first author:Liu C
The Escherichia coli replisome is inherently DNA damage tolerant.	/pubmed/21998391	Yeeles JT, Marians KJ.	Science. 2011 Oct 14;334(6053):235-8.	Science. 2011	PubMed	citation	PMID:21998391	pubmed	21998391	create date:2011/10/15 | first author:Yeeles JT
Global resilience of tropical forest and savanna to critical transitions.	/pubmed/21998390	Hirota M, Holmgren M, Van Nes EH, Scheffer M.	Science. 2011 Oct 14;334(6053):232-5.	Science. 2011	PubMed	citation	PMID:21998390	pubmed	21998390	create date:2011/10/15 | first author:Hirota M
The global extent and determinants of savanna and forest as alternative biome states.	/pubmed/21998389	Staver AC, Archibald S, Levin SA.	Science. 2011 Oct 14;334(6053):230-2.	Science. 2011	PubMed	citation	PMID:21998389	pubmed	21998389	create date:2011/10/15 | first author:Staver AC
Early γ oscillations synchronize developing thalamus and cortex.	/pubmed/21998388	Minlebaev M, Colonnese M, Tsintsadze T, Sirota A, Khazipov R.	Science. 2011 Oct 14;334(6053):226-9.	Science. 2011	PubMed	citation	PMID:21998388	pubmed	21998388	create date:2011/10/15 | first author:Minlebaev M
The dynamic architecture of Hox gene clusters.	/pubmed/21998387	Noordermeer D, Leleu M, Splinter E, Rougemont J, De Laat W, Duboule D.	Science. 2011 Oct 14;334(6053):222-5.	Science. 2011	PubMed	citation	PMID:21998387	pubmed	21998387	create date:2011/10/15 | first author:Noordermeer D
A 100,000-year-old ochre-processing workshop at Blombos Cave, South Africa.	/pubmed/21998386	Henshilwood CS, d'Errico F, van Niekerk KL, Coquinot Y, Jacobs Z, Lauritzen SE, Menu M, García-Moreno R.	Science. 2011 Oct 14;334(6053):219-22.	Science. 2011	PubMed	citation	PMID:21998386	pubmed	21998386	create date:2011/10/15 | first author:Henshilwood CS
Flash heating leads to low frictional strength of crustal rocks at earthquake slip rates.	/pubmed/21998385	Goldsby DL, Tullis TE.	Science. 2011 Oct 14;334(6053):216-8.	Science. 2011	PubMed	citation	PMID:21998385	pubmed	21998385	create date:2011/10/15 | first author:Goldsby DL
Linear alkane polymerization on a gold surface.	/pubmed/21998384	Zhong D, Franke JH, Podiyanachari SK, Blömker T, Zhang H, Kehr G, Erker G, Fuchs H, Chi L.	Science. 2011 Oct 14;334(6053):213-6.	Science. 2011	PubMed	citation	PMID:21998384	pubmed	21998384	create date:2011/10/15 | first author:Zhong D
Conical intersection dynamics in NO2 probed by homodyne high-harmonic spectroscopy.	/pubmed/21998383	Wörner HJ, Bertrand JB, Fabre B, Higuet J, Ruf H, Dubrouil A, Patchkovskii S, Spanner M, Mairesse Y, Blanchet V, Mével E, Constant E, Corkum PB, Villeneuve DM.	Science. 2011 Oct 14;334(6053):208-12.	Science. 2011	PubMed	citation	PMID:21998383	pubmed	21998383	create date:2011/10/15 | first author:Wörner HJ
Nanoparticle superlattice engineering with DNA.	/pubmed/21998382	Macfarlane RJ, Lee B, Jones MR, Harris N, Schatz GC, Mirkin CA.	Science. 2011 Oct 14;334(6053):204-8.	Science. 2011	PubMed	citation	PMID:21998382	pubmed	21998382	create date:2011/10/15 | first author:Macfarlane RJ
Observation of correlated particle-hole pairs and string order in low-dimensional Mott insulators.	/pubmed/21998381	Endres M, Cheneau M, Fukuhara T, Weitenberg C, Schauss P, Gross C, Mazza L, Bañuls MC, Pollet L, Bloch I, Kuhr S.	Science. 2011 Oct 14;334(6053):200-3.	Science. 2011	PubMed	citation	PMID:21998381	pubmed	21998381	create date:2011/10/15 | first author:Endres M
The diets of early hominins.	/pubmed/21998380	Ungar PS, Sponheimer M.	Science. 2011 Oct 14;334(6053):190-3. Review.	Science. 2011	PubMed	citation	PMID:21998380	pubmed	21998380	create date:2011/10/15 | first author:Ungar PS
Ecology. Grass trumps trees with fire.	/pubmed/21998379	Mayer AL, Khalyani AH.	Science. 2011 Oct 14;334(6053):188-9. No abstract available.	Science. 2011	PubMed	citation	PMID:21998379	pubmed	21998379	create date:2011/10/15 | first author:Mayer AL
Chemistry. Shining light on diabolic points.	/pubmed/21998378	Whitaker BJ.	Science. 2011 Oct 14;334(6053):187-8. No abstract available.	Science. 2011	PubMed	citation	PMID:21998378	pubmed	21998378	create date:2011/10/15 | first author:Whitaker BJ
Cell biology. SevERing mitochondria.	/pubmed/21998377	Rambold AS, Lippincott-Schwartz J.	Science. 2011 Oct 14;334(6053):186-7. No abstract available.	Science. 2011	PubMed	citation	PMID:21998377	pubmed	21998377	create date:2011/10/15 | first author:Rambold AS
Evolution. The costs of breathing.	/pubmed/21998376	Lane N.	Science. 2011 Oct 14;334(6053):184-5. No abstract available.	Science. 2011	PubMed	citation	PMID:21998376	pubmed	21998376	create date:2011/10/15 | first author:Lane N
Materials science. Self-assembly enters the design era.	/pubmed/21998375	Travesset A.	Science. 2011 Oct 14;334(6053):183-4. No abstract available.	Science. 2011	PubMed	citation	PMID:21998375	pubmed	21998375	create date:2011/10/15 | first author:Travesset A
Microbiology. Keeping bacteria at a distance.	/pubmed/21998374	Johansson ME, Hansson GC.	Science. 2011 Oct 14;334(6053):182-3. No abstract available.	Science. 2011	PubMed	citation	PMID:21998374	pubmed	21998374	create date:2011/10/15 | first author:Johansson ME
Public health. A major environmental cause of death.	/pubmed/21998373	Martin WJ 2nd, Glass RI, Balbus JM, Collins FS.	Science. 2011 Oct 14;334(6053):180-1. No abstract available.	Science. 2011	PubMed	citation	PMID:21998373	pubmed	21998373	create date:2011/10/15 | first author:Martin WJ 2nd
Comment on Changes in climatic water balance drive downhill shifts in plant species' optimum elevations"."	/pubmed/21998371	Stephenson NL, Das AJ.	Science. 2011 Oct 14;334(6053):177; author reply 177.	Science. 2011	PubMed	citation	PMID:21998371	pubmed	21998371	create date:2011/10/15 | first author:Stephenson NL
Comment on Changes in climatic water balance drive downhill shifts in plant species' optimum elevations"."	/pubmed/21998370	Hijmans RJ.	Science. 2011 Oct 14;334(6053):177; author reply 177.	Science. 2011	PubMed	citation	PMID:21998370	pubmed	21998370	create date:2011/10/15 | first author:Hijmans RJ
Comment on Changes in climatic water balance drive downhill shifts in plant species' optimum elevations"."	/pubmed/21998369	Wolf A, Anderegg WR.	Science. 2011 Oct 14;334(6053):177; author reply 177.	Science. 2011	PubMed	citation	PMID:21998369	pubmed	21998369	create date:2011/10/15 | first author:Wolf A
Biosecurity and the politics of fear.	/pubmed/21998368	Hulme PE.	Science. 2011 Oct 14;334(6053):176-7. No abstract available.	Science. 2011	PubMed	citation	PMID:21998368	pubmed	21998368	create date:2011/10/15 | first author:Hulme PE
Chemical elements: what's in a name?	/pubmed/21998367	Leal JP.	Science. 2011 Oct 14;334(6053):176. No abstract available.	Science. 2011	PubMed	citation	PMID:21998367	pubmed	21998367	create date:2011/10/15 | first author:Leal JP
Partial retraction. Detection of an infectious retrovirus, XMRV, in blood cells of patients with chronic fatigue syndrome.	/pubmed/21998366	Silverman RH, Das Gupta J, Lombardi VC, Ruscetti FW, Pfost MA, Hagen KS, Peterson DL, Ruscetti SK, Bagni RK, Petrow-Sadowski C, Gold B, Dean M, Mikovits JA.	Science. 2011 Oct 14;334(6053):176. No abstract available.	Science. 2011	PubMed	citation	PMID:21998366	pubmed	21998366	create date:2011/10/15 | first author:Silverman RH
Predicting climate change. Vital details of global warming are eluding forecasters.	/pubmed/21998365	Kerr RA.	Science. 2011 Oct 14;334(6053):173-4. No abstract available.	Science. 2011	PubMed	citation	PMID:21998365	pubmed	21998365	create date:2011/10/15 | first author:Kerr RA
The community weighs in on broader impacts.	/pubmed/21998364	[No authors listed]	Science. 2011 Oct 14;334(6053):170-1. No abstract available.	Science. 2011	PubMed	citation	PMID:21998364	pubmed	21998364	create date:2011/10/15
Peer review. Beyond the data.	/pubmed/21998363	Mervis J.	Science. 2011 Oct 14;334(6053):169-71. No abstract available.	Science. 2011	PubMed	citation	PMID:21998363	pubmed	21998363	create date:2011/10/15 | first author:Mervis J
Microbiology. Gut bacteria lend a molecular hand to viruses.	/pubmed/21998362	Pennisi E.	Science. 2011 Oct 14;334(6053):168. No abstract available.	Science. 2011	PubMed	citation	PMID:21998362	pubmed	21998362	create date:2011/10/15 | first author:Pennisi E
Human evolution. African data bolster new view of modern human origins.	/pubmed/21998361	Gibbons A.	Science. 2011 Oct 14;334(6053):167. No abstract available. Erratum in: Science. 2011 Dec 2;334(6060):1203.	Science. 2011	PubMed	citation	PMID:21998361	pubmed	21998361	create date:2011/10/15 | first author:Gibbons A
AIDS research. HIV study renews scrutiny of hormonal contraception.	/pubmed/21998360	Cohen J.	Science. 2011 Oct 14;334(6053):166. No abstract available.	Science. 2011	PubMed	citation	PMID:21998360	pubmed	21998360	create date:2011/10/15 | first author:Cohen J
Nobel Prize in chemistry. Once-ridiculed discovery redefined the term crystal.	/pubmed/21998359	Clery D.	Science. 2011 Oct 14;334(6053):165. No abstract available.	Science. 2011	PubMed	citation	PMID:21998359	pubmed	21998359	create date:2011/10/15 | first author:Clery D
Nobel Memorial Prize in economic sciences. Teasing out cause and effect in macroeconomics.	/pubmed/21998358	Bhattacharjee Y.	Science. 2011 Oct 14;334(6053):164. No abstract available.	Science. 2011	PubMed	citation	PMID:21998358	pubmed	21998358	create date:2011/10/15 | first author:Bhattacharjee Y
Gulf oil spill. Panel draws ambitious road map for Gulf restoration.	/pubmed/21998357	Malakoff D.	Science. 2011 Oct 14;334(6053):163-4. No abstract available.	Science. 2011	PubMed	citation	PMID:21998357	pubmed	21998357	create date:2011/10/15 | first author:Malakoff D
Peruvian highlands, fume-free.	/pubmed/21998353	Bodereau PN.	Science. 2011 Oct 14;334(6053):157. No abstract available.	Science. 2011	PubMed	citation	PMID:21998353	pubmed	21998353	create date:2011/10/15 | first author:Bodereau PN
Twin matter waves for interferometry beyond the classical limit.	/pubmed/21998255	Lücke B, Scherer M, Kruse J, Pezzé L, Deuretzbacher F, Hyllus P, Topic O, Peise J, Ertmer W, Arlt J, Santos L, Smerzi A, Klempt C.	Science. 2011 Nov 11;334(6057):773-6. Epub 2011 Oct 13.	Science. 2011	PubMed	citation	PMID:21998255	pubmed	21998255	create date:2011/10/15 | first author:Lücke B
A potent and broad neutralizing antibody recognizes and penetrates the HIV glycan shield.	/pubmed/21998254	Pejchal R, Doores KJ, Walker LM, Khayat R, Huang PS, Wang SK, Stanfield RL, Julien JP, Ramos A, Crispin M, Depetris R, Katpally U, Marozsan A, Cupo A, Maloveste S, Liu Y, McBride R, Ito Y, Sanders RW, Ogohara C, Paulson JC, Feizi T, et al.	Science. 2011 Nov 25;334(6059):1097-103. Epub 2011 Oct 13.	Science. 2011	PubMed	citation	PMID:21998254	pubmed	21998254	create date:2011/10/15 | first author:Pejchal R
Torsional carbon nanotube artificial muscles.	/pubmed/21998253	Foroughi J, Spinks GM, Wallace GG, Oh J, Kozlov ME, Fang S, Mirfakhrai T, Madden JD, Shin MK, Kim SJ, Baughman RH.	Science. 2011 Oct 28;334(6055):494-7. Epub 2011 Oct 13.	Science. 2011	PubMed	citation	PMID:21998253	pubmed	21998253	create date:2011/10/15 | first author:Foroughi J
Degradation of paternal mitochondria by fertilization-triggered autophagy in C. elegans embryos.	/pubmed/21998252	Sato M, Sato K.	Science. 2011 Nov 25;334(6059):1141-4. Epub 2011 Oct 13.	Science. 2011	PubMed	citation	PMID:21998252	pubmed	21998252	create date:2011/10/15 | first author:Sato M
Correction of sickle cell disease in adult mice by interference with fetal hemoglobin silencing.	/pubmed/21998251	Xu J, Peng C, Sankaran VG, Shao Z, Esrick EB, Chong BG, Ippolito GC, Fujiwara Y, Ebert BL, Tucker PW, Orkin SH.	Science. 2011 Nov 18;334(6058):993-6. Epub 2011 Oct 13.	Science. 2011	PubMed	citation	PMID:21998251	pubmed	21998251	create date:2011/10/15 | first author:Xu J
A map of local adaptation in Arabidopsis thaliana.	/pubmed/21980109	Fournier-Level A, Korte A, Cooper MD, Nordborg M, Schmitt J, Wilczek AM.	Science. 2011 Oct 7;334(6052):86-9.	Science. 2011	PubMed	citation	PMID:21980109	pubmed	21980109	create date:2011/10/08 | first author:Fournier-Level A
Adaptation to climate across the Arabidopsis thaliana genome.	/pubmed/21980108	Hancock AM, Brachi B, Faure N, Horton MW, Jarymowycz LB, Sperone FG, Toomajian C, Roux F, Bergelson J.	Science. 2011 Oct 7;334(6052):83-6.	Science. 2011	PubMed	citation	PMID:21980108	pubmed	21980108	create date:2011/10/08 | first author:Hancock AM
Title	URL	Description	Details	ShortDetails	Resource	Type	Identifiers	Db	EntrezUID	Properties
A self-quenched defect glass in a colloid-nematic liquid crystal composite.	/pubmed/21980107	Wood TA, Lintuvuori JS, Schofield AB, Marenduzzo D, Poon WC.	Science. 2011 Oct 7;334(6052):79-83.	Science. 2011	PubMed	citation	PMID:21980107	pubmed	21980107	create date:2011/10/08 | first author:Wood TA
Dispersible exfoliated zeolite nanosheets and their application as a selective membrane.	/pubmed/21980106	Varoon K, Zhang X, Elyassi B, Brewer DD, Gettel M, Kumar S, Lee JA, Maheshwari S, Mittal A, Sung CY, Cococcioni M, Francis LF, McCormick AV, Mkhoyan KA, Tsapatsis M.	Science. 2011 Oct 7;334(6052):72-5.	Science. 2011	PubMed	citation	PMID:21980106	pubmed	21980106	create date:2011/10/08 | first author:Varoon K
Detection of pulsed gamma rays above 100 GeV from the Crab pulsar.	/pubmed/21980105	VERITAS Collaboration, Aliu E, Arlen T, Aune T, Beilicke M, Benbow W, Bouvier A, Bradbury SM, Buckley JH, Bugaev V, Byrum K, Cannon A, Cesarini A, Christiansen JL, Ciupik L, Collins-Hughes E, Connolly MP, Cui W, Dickherber R, Duke C, Errando M, Falcone A, et al.	Science. 2011 Oct 7;334(6052):69-72.	Science. 2011	PubMed	citation	PMID:21980105	pubmed	21980105	create date:2011/10/08 | first author:VERITAS Collaboration
Three-dimensional Anderson localization of ultracold matter.	/pubmed/21980104	Kondov SS, McGehee WR, Zirbel JJ, DeMarco B.	Science. 2011 Oct 7;334(6052):66-8. Erratum in: Science. 2011 Nov 4;334(6056):594.	Science. 2011	PubMed	citation	PMID:21980104	pubmed	21980104	create date:2011/10/08 | first author:Kondov SS
Geochemistry. Diamond window into the lower mantle.	/pubmed/21980103	Harte B.	Science. 2011 Oct 7;334(6052):51-2. No abstract available.	Science. 2011	PubMed	citation	PMID:21980103	pubmed	21980103	create date:2011/10/08 | first author:Harte B
Physics. Toward control of large-scale quantum computing.	/pubmed/21980102	DiVincenzo DP.	Science. 2011 Oct 7;334(6052):50-1. No abstract available.	Science. 2011	PubMed	citation	PMID:21980102	pubmed	21980102	create date:2011/10/08 | first author:DiVincenzo DP
Evolution. The genomic basis of local climatic adaptation.	/pubmed/21980101	Savolainen O.	Science. 2011 Oct 7;334(6052):49-50. No abstract available.	Science. 2011	PubMed	citation	PMID:21980101	pubmed	21980101	create date:2011/10/08 | first author:Savolainen O
Immunology. Neuroimmune communication.	/pubmed/21980100	Trakhtenberg EF, Goldberg JL.	Science. 2011 Oct 7;334(6052):47-8. No abstract available.	Science. 2011	PubMed	citation	PMID:21980100	pubmed	21980100	create date:2011/10/08 | first author:Trakhtenberg EF
Ecology. Resilience to blooms.	/pubmed/21980099	Brookes JD, Carey CC.	Science. 2011 Oct 7;334(6052):46-7. No abstract available.	Science. 2011	PubMed	citation	PMID:21980099	pubmed	21980099	create date:2011/10/08 | first author:Brookes JD
Microbiology. The guts of dietary habits.	/pubmed/21980098	Gophna U.	Science. 2011 Oct 7;334(6052):45-6. No abstract available.	Science. 2011	PubMed	citation	PMID:21980098	pubmed	21980098	create date:2011/10/08 | first author:Gophna U
Conservation. Paleolithic art in peril: policy and science collide at Altamira Cave.	/pubmed/21980097	Saiz-Jimenez C, Cuezva S, Jurado V, Fernandez-Cortes A, Porca E, Benavente D, Cañaveras JC, Sanchez-Moral S.	Science. 2011 Oct 7;334(6052):42-3. No abstract available.	Science. 2011	PubMed	citation	PMID:21980097	pubmed	21980097	create date:2011/10/08 | first author:Saiz-Jimenez C
Exxon-Mobil funding overstated.	/pubmed/21980095	Bast JL.	Science. 2011 Oct 7;334(6052):39. No abstract available.	Science. 2011	PubMed	citation	PMID:21980095	pubmed	21980095	create date:2011/10/08 | first author:Bast JL
Justifiable changes to Indicators survey.	/pubmed/21980094	Toumey C, Guterbock T.	Science. 2011 Oct 7;334(6052):38-9. No abstract available.	Science. 2011	PubMed	citation	PMID:21980094	pubmed	21980094	create date:2011/10/08 | first author:Toumey C
Strategic success for hydropower in Laos.	/pubmed/21980093	Guerrier G, Paul R, Sananikhom P, Kaul S, Luthi R, Katz JP, Robino M, Khammanithong P, Brey PT.	Science. 2011 Oct 7;334(6052):38. No abstract available.	Science. 2011	PubMed	citation	PMID:21980093	pubmed	21980093	create date:2011/10/08 | first author:Guerrier G
Geology. A sign of our times.	/pubmed/21980092	Vince G.	Science. 2011 Oct 7;334(6052):37. No abstract available.	Science. 2011	PubMed	citation	PMID:21980092	pubmed	21980092	create date:2011/10/08 | first author:Vince G
A global perspective on the Anthropocene.	/pubmed/21980091	[No authors listed]	Science. 2011 Oct 7;334(6052):34-5. No abstract available.	Science. 2011	PubMed	citation	PMID:21980091	pubmed	21980091	create date:2011/10/08
Geology. An epoch debate.	/pubmed/21980090	Vince G.	Science. 2011 Oct 7;334(6052):32-3, 37. No abstract available.	Science. 2011	PubMed	citation	PMID:21980090	pubmed	21980090	create date:2011/10/08 | first author:Vince G
Nobel Prize in physiology or medicine. Immunology prize overshadowed by untimely death of awardee.	/pubmed/21980089	Travis J.	Science. 2011 Oct 7;334(6052):31. No abstract available. Erratum in: Science. 2011 Nov 18;334(6058):905.	Science. 2011	PubMed	citation	PMID:21980089	pubmed	21980089	create date:2011/10/08 | first author:Travis J
Nobel Prize in physics. Curious cosmic speed-up nabs Nobel Prize.	/pubmed/21980088	Cho A.	Science. 2011 Oct 7;334(6052):30. No abstract available. Erratum in: Science. 2012 Jan 6;335(6064):38.	Science. 2011	PubMed	citation	PMID:21980088	pubmed	21980088	create date:2011/10/08 | first author:Cho A
Clinical research. Gene therapists celebrate a decade of progress.	/pubmed/21980087	Kaiser J.	Science. 2011 Oct 7;334(6052):29-30. No abstract available.	Science. 2011	PubMed	citation	PMID:21980087	pubmed	21980087	create date:2011/10/08 | first author:Kaiser J
Newsmaker interview: Joe Selby. Sifting medical records to determine which therapies work best. Interview by Eliot Marshall.	/pubmed/21980086	Selby J.	Science. 2011 Oct 7;334(6052):28. No abstract available.	Science. 2011	PubMed	citation	PMID:21980086	pubmed	21980086	create date:2011/10/08 | first author:Selby J
Stem cells. Where do human eggs come from?	/pubmed/21980085	Vogel G.	Science. 2011 Oct 7;334(6052):27. No abstract available.	Science. 2011	PubMed	citation	PMID:21980085	pubmed	21980085	create date:2011/10/08 | first author:Vogel G
Stem cells. Human cells cloned--almost.	/pubmed/21980084	Vogel G.	Science. 2011 Oct 7;334(6052):26-7. No abstract available.	Science. 2011	PubMed	citation	PMID:21980084	pubmed	21980084	create date:2011/10/08 | first author:Vogel G
Genomics is not enough.	/pubmed/21980079	Chakravarti A.	Science. 2011 Oct 7;334(6052):15. No abstract available.	Science. 2011	PubMed	citation	PMID:21980079	pubmed	21980079	create date:2011/10/08 | first author:Chakravarti A
The influence of Late Quaternary climate-change velocity on species endemism.	/pubmed/21979937	Sandel B, Arge L, Dalsgaard B, Davies RG, Gaston KJ, Sutherland WJ, Svenning JC.	Science. 2011 Nov 4;334(6056):660-4. Epub 2011 Oct 6.	Science. 2011	PubMed	citation	PMID:21979937	pubmed	21979937	create date:2011/10/08 | first author:Sandel B
Stochastic pulse regulation in bacterial stress response.	/pubmed/21979936	Locke JC, Young JW, Fontes M, Hernández Jiménez MJ, Elowitz MB.	Science. 2011 Oct 21;334(6054):366-9. Epub 2011 Oct 6.	Science. 2011	PubMed	citation	PMID:21979936	pubmed	21979936	create date:2011/10/08 | first author:Locke JC
Hot carrier-assisted intrinsic photoresponse in graphene.	/pubmed/21979935	Gabor NM, Song JC, Ma Q, Nair NL, Taychatanapat T, Watanabe K, Taniguchi T, Levitov LS, Jarillo-Herrero P.	Science. 2011 Nov 4;334(6056):648-52. Epub 2011 Oct 6.	Science. 2011	PubMed	citation	PMID:21979935	pubmed	21979935	create date:2011/10/08 | first author:Gabor NM
An activating mutation of AKT2 and human hypoglycemia.	/pubmed/21979934	Hussain K, Challis B, Rocha N, Payne F, Minic M, Thompson A, Daly A, Scott C, Harris J, Smillie BJ, Savage DB, Ramaswami U, De Lonlay P, O'Rahilly S, Barroso I, Semple RK.	Science. 2011 Oct 28;334(6055):474. Epub 2011 Oct 6.	Science. 2011	PubMed	citation	PMID:21979934	pubmed	21979934	create date:2011/10/08 | first author:Hussain K
Lithospheric thinning beneath rifted regions of Southern California.	/pubmed/21979933	Lekic V, French SW, Fischer KM.	Science. 2011 Nov 11;334(6057):783-7. Epub 2011 Oct 6.	Science. 2011	PubMed	citation	PMID:21979933	pubmed	21979933	create date:2011/10/08 | first author:Lekic V
Editorial Expression of Concern.	/pubmed/21968394	Alberts B.	Science. 2011 Oct 3. [Epub ahead of print]	Science. 2011	PubMed	citation	PMID:21968394	pubmed	21968394	create date:2011/10/05 | first author:Alberts B
GRK2-dependent S1PR1 desensitization is required for lymphocytes to overcome their attraction to blood.	/pubmed/21960637	Arnon TI, Xu Y, Lo C, Pham T, An J, Coughlin S, Dorn GW, Cyster JG.	Science. 2011 Sep 30;333(6051):1898-903.	Science. 2011	PubMed	citation	PMID:21960637	pubmed	21960637	create date:2011/10/01 | first author:Arnon TI
Chromosome segregation errors as a cause of DNA damage and structural chromosome aberrations.	/pubmed/21960636	Janssen A, van der Burg M, Szuhai K, Kops GJ, Medema RH.	Science. 2011 Sep 30;333(6051):1895-8.	Science. 2011	PubMed	citation	PMID:21960636	pubmed	21960636	create date:2011/10/01 | first author:Janssen A
Superfast muscles set maximum call rate in echolocating bats.	/pubmed/21960635	Elemans CP, Mead AF, Jakobsen L, Ratcliffe JM.	Science. 2011 Sep 30;333(6051):1885-8.	Science. 2011	PubMed	citation	PMID:21960635	pubmed	21960635	create date:2011/10/01 | first author:Elemans CP
Histone lysine demethylase JARID1a activates CLOCK-BMAL1 and influences the circadian clock.	/pubmed/21960634	DiTacchio L, Le HD, Vollmers C, Hatori M, Witcher M, Secombe J, Panda S.	Science. 2011 Sep 30;333(6051):1881-5.	Science. 2011	PubMed	citation	PMID:21960634	pubmed	21960634	create date:2011/10/01 | first author:DiTacchio L
Diurnal and seasonal mood vary with work, sleep, and daylength across diverse cultures.	/pubmed/21960633	Golder SA, Macy MW.	Science. 2011 Sep 30;333(6051):1878-81.	Science. 2011	PubMed	citation	PMID:21960633	pubmed	21960633	create date:2011/10/01 | first author:Golder SA
Three-dimensional correlation of steric and electronic free energy relationships guides asymmetric propargylation.	/pubmed/21960632	Harper KC, Sigman MS.	Science. 2011 Sep 30;333(6051):1875-8.	Science. 2011	PubMed	citation	PMID:21960632	pubmed	21960632	create date:2011/10/01 | first author:Harper KC
Linking models of polymerization and dynamics to predict branched polymer structure and flow.	/pubmed/21960631	Read DJ, Auhl D, Das C, den Doelder J, Kapnistos M, Vittorias I, McLeish TC.	Science. 2011 Sep 30;333(6051):1871-4.	Science. 2011	PubMed	citation	PMID:21960631	pubmed	21960631	create date:2011/10/01 | first author:Read DJ
Evidence of water vapor in excess of saturation in the atmosphere of Mars.	/pubmed/21960630	Maltagliati L, Montmessin F, Fedorova A, Korablev O, Forget F, Bertaux JL.	Science. 2011 Sep 30;333(6051):1868-71.	Science. 2011	PubMed	citation	PMID:21960630	pubmed	21960630	create date:2011/10/01 | first author:Maltagliati L
MESSENGER observations of transient bursts of energetic electrons in Mercury's magnetosphere.	/pubmed/21960629	Ho GC, Krimigis SM, Gold RE, Baker DN, Slavin JA, Anderson BJ, Korth H, Starr RD, Lawrence DJ, McNutt RL Jr, Solomon SC.	Science. 2011 Sep 30;333(6051):1865-8.	Science. 2011	PubMed	citation	PMID:21960629	pubmed	21960629	create date:2011/10/01 | first author:Ho GC
MESSENGER observations of the spatial distribution of planetary ions near Mercury.	/pubmed/21960628	Zurbuchen TH, Raines JM, Slavin JA, Gershman DJ, Gilbert JA, Gloeckler G, Anderson BJ, Baker DN, Korth H, Krimigis SM, Sarantos M, Schriver D, McNutt RL Jr, Solomon SC.	Science. 2011 Sep 30;333(6051):1862-5.	Science. 2011	PubMed	citation	PMID:21960628	pubmed	21960628	create date:2011/10/01 | first author:Zurbuchen TH
The global magnetic field of Mercury from MESSENGER orbital observations.	/pubmed/21960627	Anderson BJ, Johnson CL, Korth H, Purucker ME, Winslow RM, Slavin JA, Solomon SC, McNutt RL Jr, Raines JM, Zurbuchen TH.	Science. 2011 Sep 30;333(6051):1859-62.	Science. 2011	PubMed	citation	PMID:21960627	pubmed	21960627	create date:2011/10/01 | first author:Anderson BJ
Hollows on Mercury: MESSENGER evidence for geologically recent volatile-related activity.	/pubmed/21960626	Blewett DT, Chabot NL, Denevi BW, Ernst CM, Head JW, Izenberg NR, Murchie SL, Solomon SC, Nittler LR, McCoy TJ, Xiao Z, Baker DM, Fassett CI, Braden SE, Oberst J, Scholten F, Preusker F, Hurwitz DM.	Science. 2011 Sep 30;333(6051):1856-9.	Science. 2011	PubMed	citation	PMID:21960626	pubmed	21960626	create date:2011/10/01 | first author:Blewett DT
Flood volcanism in the northern high latitudes of Mercury revealed by MESSENGER.	/pubmed/21960625	Head JW, Chapman CR, Strom RG, Fassett CI, Denevi BW, Blewett DT, Ernst CM, Watters TR, Solomon SC, Murchie SL, Prockter LM, Chabot NL, Gillis-Davis JJ, Whitten JL, Goudge TA, Baker DM, Hurwitz DM, Ostrach LR, Xiao Z, Merline WJ, Kerber L, Dickson JL, et al.	Science. 2011 Sep 30;333(6051):1853-6.	Science. 2011	PubMed	citation	PMID:21960625	pubmed	21960625	create date:2011/10/01 | first author:Head JW
Radioactive elements on Mercury's surface from MESSENGER: implications for the planet's formation and evolution.	/pubmed/21960624	Peplowski PN, Evans LG, Hauck SA 2nd, McCoy TJ, Boynton WV, Gillis-Davis JJ, Ebel DS, Goldsten JO, Hamara DK, Lawrence DJ, McNutt RL Jr, Nittler LR, Solomon SC, Rhodes EA, Sprague AL, Starr RD, Stockstill-Cahill KR.	Science. 2011 Sep 30;333(6051):1850-2.	Science. 2011	PubMed	citation	PMID:21960624	pubmed	21960624	create date:2011/10/01 | first author:Peplowski PN
The major-element composition of Mercury's surface from MESSENGER X-ray spectrometry.	/pubmed/21960623	Nittler LR, Starr RD, Weider SZ, McCoy TJ, Boynton WV, Ebel DS, Ernst CM, Evans LG, Goldsten JO, Hamara DK, Lawrence DJ, McNutt RL Jr, Schlemm CE 2nd, Solomon SC, Sprague AL.	Science. 2011 Sep 30;333(6051):1847-50.	Science. 2011	PubMed	citation	PMID:21960623	pubmed	21960623	create date:2011/10/01 | first author:Nittler LR
TAL effectors: customizable proteins for DNA targeting.	/pubmed/21960622	Bogdanove AJ, Voytas DF.	Science. 2011 Sep 30;333(6051):1843-6. Review.	Science. 2011	PubMed	citation	PMID:21960622	pubmed	21960622	create date:2011/10/01 | first author:Bogdanove AJ
SPORE series winner. Making Earth science data accessible and usable in education.	/pubmed/21960621	Ledley TS, Dahlman L, McAuliffe C, Haddad N, Taber MR, Domenico B, Lynds S, Grogan M.	Science. 2011 Sep 30;333(6051):1838-9. No abstract available.	Science. 2011	PubMed	citation	PMID:21960621	pubmed	21960621	create date:2011/10/01 | first author:Ledley TS
Retrospective. Bernadine Healy (1944-2011).	/pubmed/21960620	Shalala DE.	Science. 2011 Sep 30;333(6051):1836. No abstract available.	Science. 2011	PubMed	citation	PMID:21960620	pubmed	21960620	create date:2011/10/01 | first author:Shalala DE
Materials science. Predicting the flow of real polymers.	/pubmed/21960619	Larson RG.	Science. 2011 Sep 30;333(6051):1834-5. No abstract available.	Science. 2011	PubMed	citation	PMID:21960619	pubmed	21960619	create date:2011/10/01 | first author:Larson RG
Circadian rhythms. A new histone code for clocks?	/pubmed/21960618	Brown SA.	Science. 2011 Sep 30;333(6051):1833-4. No abstract available.	Science. 2011	PubMed	citation	PMID:21960618	pubmed	21960618	create date:2011/10/01 | first author:Brown SA
Title	URL	Description	Details	ShortDetails	Resource	Type	Identifiers	Db	EntrezUID	Properties
Planetary science. Sunshine on a cloudy forecast.	/pubmed/21960617	Heavens NG.	Science. 2011 Sep 30;333(6051):1832-3. No abstract available.	Science. 2011	PubMed	citation	PMID:21960617	pubmed	21960617	create date:2011/10/01 | first author:Heavens NG
Chemistry. Striking a balance to control stereochemistry.	/pubmed/21960616	Wiest O, Helquist P.	Science. 2011 Sep 30;333(6051):1831-2. No abstract available.	Science. 2011	PubMed	citation	PMID:21960616	pubmed	21960616	create date:2011/10/01 | first author:Wiest O
Cell biology. Sensing ER stress.	/pubmed/21960615	Kawaguchi S, Ng DT.	Science. 2011 Sep 30;333(6051):1830-1. No abstract available.	Science. 2011	PubMed	citation	PMID:21960615	pubmed	21960615	create date:2011/10/01 | first author:Kawaguchi S
Science and law. Rescuing wolves from politics: wildlife as a public trust resource.	/pubmed/21960614	Bruskotter JT, Enzler SA, Treves A.	Science. 2011 Sep 30;333(6051):1828-9. No abstract available.	Science. 2011	PubMed	citation	PMID:21960614	pubmed	21960614	create date:2011/10/01 | first author:Bruskotter JT
Comment on The response of vegetation on the Andean flank in western Amazonia to Pleistocene climate change"."	/pubmed/21960612	Punyasena SW, Dalling JW, Jaramillo C, Turner BL.	Science. 2011 Sep 30;333(6051):1825; author reply 1825.	Science. 2011	PubMed	citation	PMID:21960612	pubmed	21960612	create date:2011/10/01 | first author:Punyasena SW
The ant who learned to be an elephant.	/pubmed/21960610	Ntoumi F.	Science. 2011 Sep 30;333(6051):1824-5. No abstract available.	Science. 2011	PubMed	citation	PMID:21960610	pubmed	21960610	create date:2011/10/01 | first author:Ntoumi F
Tiger conservation: trust tradition.	/pubmed/21960609	Rabinowitz A, Luke H, Smith J.	Science. 2011 Sep 30;333(6051):1824. No abstract available.	Science. 2011	PubMed	citation	PMID:21960609	pubmed	21960609	create date:2011/10/01 | first author:Rabinowitz A
Editor's note.	/pubmed/21960608	Bradford M.	Science. 2011 Sep 30;333(6051):1824. No abstract available.	Science. 2011	PubMed	citation	PMID:21960608	pubmed	21960608	create date:2011/10/01 | first author:Bradford M
Retraction.	/pubmed/21960607	Liu Z, Feldman LC, Tolk NH, Zhang Z, Cohen PI.	Science. 2011 Sep 30;333(6051):1824. No abstract available.	Science. 2011	PubMed	citation	PMID:21960607	pubmed	21960607	create date:2011/10/01 | first author:Liu Z
Astronomy. First global telescope opens an eye on the cold universe.	/pubmed/21960606	Normile D, Clery D.	Science. 2011 Sep 30;333(6051):1820-1, 1823. No abstract available.	Science. 2011	PubMed	citation	PMID:21960606	pubmed	21960606	create date:2011/10/01 | first author:Normile D
Epidemiology. Outbreak detectives embrace the genome era.	/pubmed/21960605	Kupferschmidt K.	Science. 2011 Sep 30;333(6051):1818-9. No abstract available.	Science. 2011	PubMed	citation	PMID:21960605	pubmed	21960605	create date:2011/10/01 | first author:Kupferschmidt K
Neuroscience. Playing by ear.	/pubmed/21960604	Reardon S.	Science. 2011 Sep 30;333(6051):1816-8. No abstract available.	Science. 2011	PubMed	citation	PMID:21960604	pubmed	21960604	create date:2011/10/01 | first author:Reardon S
Sociology. Social scientists wade into the tweet stream.	/pubmed/21960603	Miller G.	Science. 2011 Sep 30;333(6051):1814-5. No abstract available.	Science. 2011	PubMed	citation	PMID:21960603	pubmed	21960603	create date:2011/10/01 | first author:Miller G
Public health. Experts debate polypill: a single pill for global health.	/pubmed/21960602	Reardon S.	Science. 2011 Sep 30;333(6051):1813. No abstract available.	Science. 2011	PubMed	citation	PMID:21960602	pubmed	21960602	create date:2011/10/01 | first author:Reardon S
Planetary science. Mercury looking less exotic, more a member of the family.	/pubmed/21960601	Kerr RA.	Science. 2011 Sep 30;333(6051):1812. No abstract available.	Science. 2011	PubMed	citation	PMID:21960601	pubmed	21960601	create date:2011/10/01 | first author:Kerr RA
Scientific workforce. NSF touts family-friendly policies as boon to women.	/pubmed/21960600	Mervis J.	Science. 2011 Sep 30;333(6051):1811. No abstract available.	Science. 2011	PubMed	citation	PMID:21960600	pubmed	21960600	create date:2011/10/01 | first author:Mervis J
Virology. The waning conflict over XMRV and chronic fatigue syndrome.	/pubmed/21960599	Cohen J.	Science. 2011 Sep 30;333(6051):1810. No abstract available.	Science. 2011	PubMed	citation	PMID:21960599	pubmed	21960599	create date:2011/10/01 | first author:Cohen J
Special relativity. From Geneva to Italy faster than a speeding photon?	/pubmed/21960598	Cho A.	Science. 2011 Sep 30;333(6051):1809. No abstract available.	Science. 2011	PubMed	citation	PMID:21960598	pubmed	21960598	create date:2011/10/01 | first author:Cho A
Turkey and science academies.	/pubmed/21960594	Alberts B.	Science. 2011 Sep 30;333(6051):1801. No abstract available.	Science. 2011	PubMed	citation	PMID:21960594	pubmed	21960594	create date:2011/10/01 | first author:Alberts B
Ionic liquid-mediated selective conversion of CO₂ to CO at low overpotentials.	/pubmed/21960532	Rosen BA, Salehi-Khojin A, Thorson MR, Zhu W, Whipple DT, Kenis PJ, Masel RI.	Science. 2011 Nov 4;334(6056):643-4. Epub 2011 Sep 29.	Science. 2011	PubMed	citation	PMID:21960532	pubmed	21960532	create date:2011/10/01 | first author:Rosen BA
Bidirectional control of social hierarchy by synaptic efficacy in medial prefrontal cortex.	/pubmed/21960531	Wang F, Zhu J, Zhu H, Zhang Q, Lin Z, Hu H.	Science. 2011 Nov 4;334(6056):693-7. Epub 2011 Sep 29.	Science. 2011	PubMed	citation	PMID:21960531	pubmed	21960531	create date:2011/10/01 | first author:Wang F
Late interleukin-6 escalates T follicular helper cell responses and controls a chronic viral infection.	/pubmed/21960530	Harker JA, Lewis GM, Mack L, Zuniga EI.	Science. 2011 Nov 11;334(6057):825-9. Epub 2011 Sep 29.	Science. 2011	PubMed	citation	PMID:21960530	pubmed	21960530	create date:2011/10/01 | first author:Harker JA
Anthropogenic aerosols and the weakening of the South Asian summer monsoon.	/pubmed/21960529	Bollasina MA, Ming Y, Ramaswamy V.	Science. 2011 Oct 28;334(6055):502-5. Epub 2011 Sep 29.	Science. 2011	PubMed	citation	PMID:21960529	pubmed	21960529	create date:2011/10/01 | first author:Bollasina MA
Wireless solar water splitting using silicon-based semiconductors and earth-abundant catalysts.	/pubmed/21960528	Reece SY, Hamel JA, Sung K, Jarvi TD, Esswein AJ, Pijpers JJ, Nocera DG.	Science. 2011 Nov 4;334(6056):645-8. Epub 2011 Sep 29.	Science. 2011	PubMed	citation	PMID:21960528	pubmed	21960528	create date:2011/10/01 | first author:Reece SY
Acceleration of emergence of bacterial antibiotic resistance in connected microenvironments.	/pubmed/21940899	Zhang Q, Lambert G, Liao D, Kim H, Robin K, Tung CK, Pourmand N, Austin RH.	Science. 2011 Sep 23;333(6050):1764-7.	Science. 2011	PubMed	citation	PMID:21940899	pubmed	21940899	create date:2011/09/24 | first author:Zhang Q
A role for Snf2-related nucleosome-spacing enzymes in genome-wide nucleosome organization.	/pubmed/21940898	Gkikopoulos T, Schofield P, Singh V, Pinskaya M, Mellor J, Smolle M, Workman JL, Barton GJ, Owen-Hughes T.	Science. 2011 Sep 23;333(6050):1758-60.	Science. 2011	PubMed	citation	PMID:21940898	pubmed	21940898	create date:2011/09/24 | first author:Gkikopoulos T
Disentangling the drivers of β diversity along latitudinal and elevational gradients.	/pubmed/21940897	Kraft NJ, Comita LS, Chase JM, Sanders NJ, Swenson NG, Crist TO, Stegen JC, Vellend M, Boyle B, Anderson MJ, Cornell HV, Davies KF, Freestone AL, Inouye BD, Harrison SP, Myers JA.	Science. 2011 Sep 23;333(6050):1755-8. Erratum in: Science. 2011 Dec 9;334(6061):1348.	Science. 2011	PubMed	citation	PMID:21940897	pubmed	21940897	create date:2011/09/24 | first author:Kraft NJ
African wild ungulates compete with or facilitate cattle depending on season.	/pubmed/21940896	Odadi WO, Karachi MK, Abdulrazak SA, Young TP.	Science. 2011 Sep 23;333(6050):1753-5. Erratum in: Science. 2011 Nov 4;334(6056):594.	Science. 2011	PubMed	citation	PMID:21940896	pubmed	21940896	create date:2011/09/24 | first author:Odadi WO
Productivity is a poor predictor of plant species richness.	/pubmed/21940895	Adler PB, Seabloom EW, Borer ET, Hillebrand H, Hautier Y, Hector A, Harpole WS, O'Halloran LR, Grace JB, Anderson TM, Bakker JD, Biederman LA, Brown CS, Buckley YM, Calabrese LB, Chu CJ, Cleland EE, Collins SL, Cottingham KL, Crawley MJ, Damschen EI, Davies KF, et al.	Science. 2011 Sep 23;333(6050):1750-3. Erratum in: Science. 2011 Nov 18;334(6058):905.	Science. 2011	PubMed	citation	PMID:21940895	pubmed	21940895	create date:2011/09/24 | first author:Adler PB
Single-base pair unwinding and asynchronous RNA release by the hepatitis C virus NS3 helicase.	/pubmed/21940894	Cheng W, Arunajadai SG, Moffitt JR, Tinoco I Jr, Bustamante C.	Science. 2011 Sep 23;333(6050):1746-9.	Science. 2011	PubMed	citation	PMID:21940894	pubmed	21940894	create date:2011/09/24 | first author:Cheng W
Asynchronous diversification in a specialized plant-pollinator mutualism.	/pubmed/21940893	Ramírez SR, Eltz T, Fujiwara MK, Gerlach G, Goldman-Huertas B, Tsutsui ND, Pierce NE.	Science. 2011 Sep 23;333(6050):1742-6.	Science. 2011	PubMed	citation	PMID:21940893	pubmed	21940893	create date:2011/09/24 | first author:Ramírez SR
Inbreeding promotes female promiscuity.	/pubmed/21940892	Michalczyk Ł, Millard AL, Martin OY, Lumley AJ, Emerson BC, Chapman T, Gage MJ.	Science. 2011 Sep 23;333(6050):1739-42.	Science. 2011	PubMed	citation	PMID:21940892	pubmed	21940892	create date:2011/09/24 | first author:Michalczyk Ł
Megacity emissions and lifetimes of nitrogen oxides probed from space.	/pubmed/21940891	Beirle S, Boersma KF, Platt U, Lawrence MG, Wagner T.	Science. 2011 Sep 23;333(6050):1737-9.	Science. 2011	PubMed	citation	PMID:21940891	pubmed	21940891	create date:2011/09/24 | first author:Beirle S
Efficient dehydrogenation of formic acid using an iron catalyst.	/pubmed/21940890	Boddien A, Mellmann D, Gärtner F, Jackstell R, Junge H, Dyson PJ, Laurenczy G, Ludwig R, Beller M.	Science. 2011 Sep 23;333(6050):1733-6.	Science. 2011	PubMed	citation	PMID:21940890	pubmed	21940890	create date:2011/09/24 | first author:Boddien A
The role of a bilayer interfacial phase on liquid metal embrittlement.	/pubmed/21940889	Luo J, Cheng H, Asl KM, Kiely CJ, Harmer MP.	Science. 2011 Sep 23;333(6050):1730-3.	Science. 2011	PubMed	citation	PMID:21940889	pubmed	21940889	create date:2011/09/24 | first author:Luo J
Geometry and mechanics in the opening of chiral seed pods.	/pubmed/21940888	Armon S, Efrati E, Kupferman R, Sharon E.	Science. 2011 Sep 23;333(6050):1726-30.	Science. 2011	PubMed	citation	PMID:21940888	pubmed	21940888	create date:2011/09/24 | first author:Armon S
Electrically controlled nonlinear generation of light with plasmonics.	/pubmed/21940887	Cai W, Vasudev AP, Brongersma ML.	Science. 2011 Sep 23;333(6050):1720-3.	Science. 2011	PubMed	citation	PMID:21940887	pubmed	21940887	create date:2011/09/24 | first author:Cai W
Materials science. Generating helices in nature.	/pubmed/21940886	Forterre Y, Dumais J.	Science. 2011 Sep 23;333(6050):1715-6. No abstract available.	Science. 2011	PubMed	citation	PMID:21940886	pubmed	21940886	create date:2011/09/24 | first author:Forterre Y
Chemistry. Ironing out hydrogen storage.	/pubmed/21940885	Ott S.	Science. 2011 Sep 23;333(6050):1714-5. No abstract available.	Science. 2011	PubMed	citation	PMID:21940885	pubmed	21940885	create date:2011/09/24 | first author:Ott S
Microbiology. Antibiotic resistance, not shaken or stirred.	/pubmed/21940884	Frisch RL, Rosenberg SM.	Science. 2011 Sep 23;333(6050):1713-4. No abstract available.	Science. 2011	PubMed	citation	PMID:21940884	pubmed	21940884	create date:2011/09/24 | first author:Frisch RL
Astronomy. A black widow's best friend?	/pubmed/21940883	Rasio FA.	Science. 2011 Sep 23;333(6050):1712-3. No abstract available.	Science. 2011	PubMed	citation	PMID:21940883	pubmed	21940883	create date:2011/09/24 | first author:Rasio FA
Ecology. Coexisting with cattle.	/pubmed/21940882	du Toit JT.	Science. 2011 Sep 23;333(6050):1710-1. No abstract available.	Science. 2011	PubMed	citation	PMID:21940882	pubmed	21940882	create date:2011/09/24 | first author:du Toit JT
Ecology. Biodiversity and productivity.	/pubmed/21940881	Willig MR.	Science. 2011 Sep 23;333(6050):1709-10. No abstract available.	Science. 2011	PubMed	citation	PMID:21940881	pubmed	21940881	create date:2011/09/24 | first author:Willig MR
Development. The sperm's sweet tooth.	/pubmed/21940880	Wassarman PM.	Science. 2011 Sep 23;333(6050):1708-9. No abstract available.	Science. 2011	PubMed	citation	PMID:21940880	pubmed	21940880	create date:2011/09/24 | first author:Wassarman PM
Education. The pseudoscience of single-sex schooling.	/pubmed/21940879	Halpern DF, Eliot L, Bigler RS, Fabes RA, Hanish LD, Hyde J, Liben LS, Martin CL.	Science. 2011 Sep 23;333(6050):1706-7. No abstract available.	Science. 2011	PubMed	citation	PMID:21940879	pubmed	21940879	create date:2011/09/24 | first author:Halpern DF
Decentralize Egypt's higher education.	/pubmed/21940878	Toney JH, Abou-Sabe M.	Science. 2011 Sep 23;333(6050):1703. No abstract available.	Science. 2011	PubMed	citation	PMID:21940878	pubmed	21940878	create date:2011/09/24 | first author:Toney JH
Breathing life into mortality data collection.	/pubmed/21940876	Rao C.	Science. 2011 Sep 23;333(6050):1702. No abstract available.	Science. 2011	PubMed	citation	PMID:21940876	pubmed	21940876	create date:2011/09/24 | first author:Rao C
Revolutionize Egypt's science culture.	/pubmed/21940875	El-Sherbeini M.	Science. 2011 Sep 23;333(6050):1702-3. No abstract available.	Science. 2011	PubMed	citation	PMID:21940875	pubmed	21940875	create date:2011/09/24 | first author:El-Sherbeini M
Virology. False positive.	/pubmed/21940874	Cohen J, Enserink M.	Science. 2011 Sep 23;333(6050):1694-701. No abstract available. Erratum in: Science. 2011 Nov 4;334(6056):594.	Science. 2011	PubMed	citation	PMID:21940874	pubmed	21940874	create date:2011/09/24 | first author:Cohen J
Plant biology. Banking seeds for future evolutionary scientists.	/pubmed/21940873	Pennisi E.	Science. 2011 Sep 23;333(6050):1693. No abstract available.	Science. 2011	PubMed	citation	PMID:21940873	pubmed	21940873	create date:2011/09/24 | first author:Pennisi E
Title	URL	Description	Details	ShortDetails	Resource	Type	Identifiers	Db	EntrezUID	Properties
Human evolution. Tracing the paths of the first Americans.	/pubmed/21940872	Balter M.	Science. 2011 Sep 23;333(6050):1692. No abstract available.	Science. 2011	PubMed	citation	PMID:21940872	pubmed	21940872	create date:2011/09/24 | first author:Balter M
Astronomy. Webb telescope pulled back from the brink--for now.	/pubmed/21940871	Bhattacharjee Y.	Science. 2011 Sep 23;333(6050):1691. No abstract available.	Science. 2011	PubMed	citation	PMID:21940871	pubmed	21940871	create date:2011/09/24 | first author:Bhattacharjee Y
Human evolution. Aboriginal genome shows two-wave settlement of Asia.	/pubmed/21940870	Gibbons A.	Science. 2011 Sep 23;333(6050):1689-91. No abstract available.	Science. 2011	PubMed	citation	PMID:21940870	pubmed	21940870	create date:2011/09/24 | first author:Gibbons A
Exoplanets. Star measurements hint at many more abodes for life.	/pubmed/21940869	Cowen R.	Science. 2011 Sep 23;333(6050):1688. No abstract available.	Science. 2011	PubMed	citation	PMID:21940869	pubmed	21940869	create date:2011/09/24 | first author:Cowen R
High-energy physics. The Tevatron's epitaph: solid science, no surprises.	/pubmed/21940868	Cho A.	Science. 2011 Sep 23;333(6050):1687-8. No abstract available.	Science. 2011	PubMed	citation	PMID:21940868	pubmed	21940868	create date:2011/09/24 | first author:Cho A
Rethinking clinical trials.	/pubmed/21940863	Grove A.	Science. 2011 Sep 23;333(6050):1679. No abstract available.	Science. 2011	PubMed	citation	PMID:21940863	pubmed	21940863	create date:2011/09/24 | first author:Grove A
Failure to confirm XMRV/MLVs in the blood of patients with chronic fatigue syndrome: a multi-laboratory study.	/pubmed/21940862	Simmons G, Glynn SA, Komaroff AL, Mikovits JA, Tobler LH, Hackett J Jr, Tang N, Switzer WM, Heneine W, Hewlett IK, Zhao J, Lo SC, Alter HJ, Linnen JM, Gao K, Coffin JM, Kearney MF, Ruscetti FW, Pfost MA, Bethel J, Kleinman S, Holmberg JA, et al.	Science. 2011 Nov 11;334(6057):814-7. Epub 2011 Sep 22.	Science. 2011	PubMed	citation	PMID:21940862	pubmed	21940862	create date:2011/09/24 | first author:Simmons G
Impacts of the Cretaceous Terrestrial Revolution and KPg extinction on mammal diversification.	/pubmed/21940861	Meredith RW, Janečka JE, Gatesy J, Ryder OA, Fisher CA, Teeling EC, Goodbla A, Eizirik E, Simão TL, Stadler T, Rabosky DL, Honeycutt RL, Flynn JJ, Ingram CM, Steiner C, Williams TL, Robinson TJ, Burk-Herrick A, Westerman M, Ayoub NA, Springer MS, Murphy WJ.	Science. 2011 Oct 28;334(6055):521-4. Epub 2011 Sep 22.	Science. 2011	PubMed	citation	PMID:21940861	pubmed	21940861	create date:2011/09/24 | first author:Meredith RW
Increasing N abundance in the northwestern Pacific Ocean due to atmospheric nitrogen deposition.	/pubmed/21940860	Kim TW, Lee K, Najjar RG, Jeong HD, Jeong HJ.	Science. 2011 Oct 28;334(6055):505-9. Epub 2011 Sep 22.	Science. 2011	PubMed	citation	PMID:21940860	pubmed	21940860	create date:2011/09/24 | first author:Kim TW
Partial Retraction.	/pubmed/21940859	Silverman RH, Das Gupta J, Lombardi VC, Ruscetti FW, Pfost MA, Hagen KS, Peterson DL, Ruscetti SK, Bagni RK, Petrow-Sadowski C, Gold B, Dean M, Mikovits JA.	Science. 2011 Sep 22. [Epub ahead of print]	Science. 2011	PubMed	citation	PMID:21940859	pubmed	21940859	create date:2011/09/24 | first author:Silverman RH
Replication-dependent loss of 5-hydroxymethylcytosine in mouse preimplantation embryos.	/pubmed/21940858	Inoue A, Zhang Y.	Science. 2011 Oct 14;334(6053):194. Epub 2011 Sep 22.	Science. 2011	PubMed	citation	PMID:21940858	pubmed	21940858	create date:2011/09/24 | first author:Inoue A
N-terminal acetylation acts as an avidity enhancer within an interconnected multiprotein complex.	/pubmed/21940857	Scott DC, Monda JK, Bennett EJ, Harper JW, Schulman BA.	Science. 2011 Nov 4;334(6056):674-8. Epub 2011 Sep 22.	Science. 2011	PubMed	citation	PMID:21940857	pubmed	21940857	create date:2011/09/24 | first author:Scott DC
An Aboriginal Australian genome reveals separate human dispersals into Asia.	/pubmed/21940856	Rasmussen M, Guo X, Wang Y, Lohmueller KE, Rasmussen S, Albrechtsen A, Skotte L, Lindgreen S, Metspalu M, Jombart T, Kivisild T, Zhai W, Eriksson A, Manica A, Orlando L, De La Vega FM, Tridico S, Metspalu E, Nielsen K, Ávila-Arcos MC, Moreno-Mayar JV, Muller C, et al.	Science. 2011 Oct 7;334(6052):94-8. Epub 2011 Sep 22.	Science. 2011	PubMed	citation	PMID:21940856	pubmed	21940856	create date:2011/09/24 | first author:Rasmussen M
TAF1B is a TFIIB-like component of the basal transcription machinery for RNA polymerase I.	/pubmed/21921199	Naidu S, Friedrich JK, Russell J, Zomerdijk JC.	Science. 2011 Sep 16;333(6049):1640-2.	Science. 2011	PubMed	citation	PMID:21921199	pubmed	21921199	create date:2011/09/17 | first author:Naidu S
Yeast Rrn7 and human TAF1B are TFIIB-related RNA polymerase I general transcription factors.	/pubmed/21921198	Knutson BA, Hahn S.	Science. 2011 Sep 16;333(6049):1637-40.	Science. 2011	PubMed	citation	PMID:21921198	pubmed	21921198	create date:2011/09/17 | first author:Knutson BA
Faking giants: the evolution of high prey clearance rates in jellyfishes.	/pubmed/21921197	Acuña JL, López-Urrutia Á, Colin S.	Science. 2011 Sep 16;333(6049):1627-9.	Science. 2011	PubMed	citation	PMID:21921197	pubmed	21921197	create date:2011/09/17 | first author:Acuña JL
A diverse assemblage of Late Cretaceous dinosaur and bird feathers from Canadian amber.	/pubmed/21921196	McKellar RC, Chatterton BD, Wolfe AP, Currie PJ.	Science. 2011 Sep 16;333(6049):1619-22.	Science. 2011	PubMed	citation	PMID:21921196	pubmed	21921196	create date:2011/09/17 | first author:McKellar RC
Selective catalytic C-H alkylation of alkenes with alcohols.	/pubmed/21921195	Lee DH, Kwon KH, Yi CS.	Science. 2011 Sep 16;333(6049):1613-6.	Science. 2011	PubMed	citation	PMID:21921195	pubmed	21921195	create date:2011/09/17 | first author:Lee DH
Primary alcohols from terminal olefins: formal anti-Markovnikov hydration via triple relay catalysis.	/pubmed/21921194	Dong G, Teo P, Wickens ZK, Grubbs RH.	Science. 2011 Sep 16;333(6049):1609-12.	Science. 2011	PubMed	citation	PMID:21921194	pubmed	21921194	create date:2011/09/17 | first author:Dong G
Unclicking the click: mechanically facilitated 1,3-dipolar cycloreversions.	/pubmed/21921193	Brantley JN, Wiggins KM, Bielawski CW.	Science. 2011 Sep 16;333(6049):1606-9.	Science. 2011	PubMed	citation	PMID:21921193	pubmed	21921193	create date:2011/09/17 | first author:Brantley JN
Kepler-16: a transiting circumbinary planet.	/pubmed/21921192	Doyle LR, Carter JA, Fabrycky DC, Slawson RW, Howell SB, Winn JN, Orosz JA, Prša A, Welsh WF, Quinn SN, Latham D, Torres G, Buchhave LA, Marcy GW, Fortney JJ, Shporer A, Ford EB, Lissauer JJ, Ragozzine D, Rucker M, Batalha N, Jenkins JM, et al.	Science. 2011 Sep 16;333(6049):1602-6.	Science. 2011	PubMed	citation	PMID:21921192	pubmed	21921192	create date:2011/09/17 | first author:Doyle LR
Compatibility with killer explains the rise of RNAi-deficient fungi.	/pubmed/21921191	Drinnenberg IA, Fink GR, Bartel DP.	Science. 2011 Sep 16;333(6049):1592.	Science. 2011	PubMed	citation	PMID:21921191	pubmed	21921191	create date:2011/09/17 | first author:Drinnenberg IA
Paleontology. Fossilized feathers.	/pubmed/21921190	Norell MA.	Science. 2011 Sep 16;333(6049):1590-1. No abstract available.	Science. 2011	PubMed	citation	PMID:21921190	pubmed	21921190	create date:2011/09/17 | first author:Norell MA
AIDS/HIV. Converging on an HIV vaccine.	/pubmed/21921189	Korber B, Gnanakaran S.	Science. 2011 Sep 16;333(6049):1589-90. No abstract available.	Science. 2011	PubMed	citation	PMID:21921189	pubmed	21921189	create date:2011/09/17 | first author:Korber B
Development. Electrically driven insulation in the central nervous system.	/pubmed/21921188	Araque A, Navarrete M.	Science. 2011 Sep 16;333(6049):1587-8. No abstract available.	Science. 2011	PubMed	citation	PMID:21921188	pubmed	21921188	create date:2011/09/17 | first author:Araque A
Geochemistry. Soil nitrites influence atmospheric chemistry.	/pubmed/21921187	Kulmala M, Petäjä T.	Science. 2011 Sep 16;333(6049):1586-7. No abstract available.	Science. 2011	PubMed	citation	PMID:21921187	pubmed	21921187	create date:2011/09/17 | first author:Kulmala M
Physics. Refining quantum cryptography.	/pubmed/21921186	Hughes R, Nordholt J.	Science. 2011 Sep 16;333(6049):1584-6. No abstract available.	Science. 2011	PubMed	citation	PMID:21921186	pubmed	21921186	create date:2011/09/17 | first author:Hughes R
Microbiology. Pyrazinamide--old TB drug finds new target.	/pubmed/21921185	Cole ST.	Science. 2011 Sep 16;333(6049):1583-4. No abstract available.	Science. 2011	PubMed	citation	PMID:21921185	pubmed	21921185	create date:2011/09/17 | first author:Cole ST
Chemistry. Mechanically throwing a reaction into reverse.	/pubmed/21921184	Leibfarth FA, Hawker CJ.	Science. 2011 Sep 16;333(6049):1582-3. No abstract available.	Science. 2011	PubMed	citation	PMID:21921184	pubmed	21921184	create date:2011/09/17 | first author:Leibfarth FA
Nuclear safety. Preventing the next Fukushima.	/pubmed/21921183	Bunn M, Heinonen O.	Science. 2011 Sep 16;333(6049):1580-1. No abstract available.	Science. 2011	PubMed	citation	PMID:21921183	pubmed	21921183	create date:2011/09/17 | first author:Bunn M
Comment on A test of the snowball theory for the rate of evolution of hybrid incompatibilities"."	/pubmed/21921181	Barbash DA.	Science. 2011 Sep 16;333(6049):1576; author reply 1576.	Science. 2011	PubMed	citation	PMID:21921181	pubmed	21921181	create date:2011/09/17 | first author:Barbash DA
Trade-secret model: legal limitations.	/pubmed/21921179	Dove ES, Joly Y, Knoppers BM.	Science. 2011 Sep 16;333(6049):1575; author reply 1575-6. No abstract available.	Science. 2011	PubMed	citation	PMID:21921179	pubmed	21921179	create date:2011/09/17 | first author:Dove ES
Trade-secret model: privacy rights.	/pubmed/21921177	Matsuura JH.	Science. 2011 Sep 16;333(6049):1574; author reply 1575-6. No abstract available.	Science. 2011	PubMed	citation	PMID:21921177	pubmed	21921177	create date:2011/09/17 | first author:Matsuura JH
Trade-secret model: potential pitfalls.	/pubmed/21921176	Weil CJ, Compton C.	Science. 2011 Sep 16;333(6049):1574-5; author reply 1575-6. No abstract available.	Science. 2011	PubMed	citation	PMID:21921176	pubmed	21921176	create date:2011/09/17 | first author:Weil CJ
U.S. science education. Two-year colleges are jumping into the U.S. research pool.	/pubmed/21921175	McCook A.	Science. 2011 Sep 16;333(6049):1572-3. No abstract available.	Science. 2011	PubMed	citation	PMID:21921175	pubmed	21921175	create date:2011/09/17 | first author:McCook A
Personalized medicine. Pushing the envelope in neuroblastoma therapy.	/pubmed/21921174	Couzin-Frankel J.	Science. 2011 Sep 16;333(6049):1569-71. No abstract available.	Science. 2011	PubMed	citation	PMID:21921174	pubmed	21921174	create date:2011/09/17 | first author:Couzin-Frankel J
Scientific community. U.S. physicists, a long way from home.	/pubmed/21921173	Cho A.	Science. 2011 Sep 16;333(6049):1567. No abstract available.	Science. 2011	PubMed	citation	PMID:21921173	pubmed	21921173	create date:2011/09/17 | first author:Cho A
Scientific community. Particle physicists' new extreme teams.	/pubmed/21921172	Cho A.	Science. 2011 Sep 16;333(6049):1564-7. No abstract available. Erratum in: Science. 2011 Nov 11;334(6057):761.	Science. 2011	PubMed	citation	PMID:21921172	pubmed	21921172	create date:2011/09/17 | first author:Cho A
European Society for Evolutionary Biology meeting. Epigenetics linked to inbreeding depression.	/pubmed/21921171	Pennisi E.	Science. 2011 Sep 16;333(6049):1563. No abstract available.	Science. 2011	PubMed	citation	PMID:21921171	pubmed	21921171	create date:2011/09/17 | first author:Pennisi E
European Society for Evolutionary Biology meeting. Mothering beetles suppress microbes to protect food for their young.	/pubmed/21921170	Pennisi E.	Science. 2011 Sep 16;333(6049):1562. No abstract available.	Science. 2011	PubMed	citation	PMID:21921170	pubmed	21921170	create date:2011/09/17 | first author:Pennisi E
European Society for Evolutionary Biology meeting. Tracing the common roots of antibiotic resistance.	/pubmed/21921169	Pennisi E.	Science. 2011 Sep 16;333(6049):1562-3. No abstract available.	Science. 2011	PubMed	citation	PMID:21921169	pubmed	21921169	create date:2011/09/17 | first author:Pennisi E
U. N. Summit on Noncommunicable Diseases. Meeting brings attention but little action on chronic diseases.	/pubmed/21921168	Reardon S.	Science. 2011 Sep 16;333(6049):1561. No abstract available.	Science. 2011	PubMed	citation	PMID:21921168	pubmed	21921168	create date:2011/09/17 | first author:Reardon S
AIDS research. Novel antibody response may explain HIV vaccine success.	/pubmed/21921167	Cohen J.	Science. 2011 Sep 16;333(6049):1560. No abstract available.	Science. 2011	PubMed	citation	PMID:21921167	pubmed	21921167	create date:2011/09/17 | first author:Cohen J
Intellectual property. Patent reform shuffles who is first in line.	/pubmed/21921166	Malakoff D.	Science. 2011 Sep 16;333(6049):1559-60. No abstract available.	Science. 2011	PubMed	citation	PMID:21921166	pubmed	21921166	create date:2011/09/17 | first author:Malakoff D
Dueling visions for science.	/pubmed/21921161	Holt R.	Science. 2011 Sep 16;333(6049):1549. No abstract available.	Science. 2011	PubMed	citation	PMID:21921161	pubmed	21921161	create date:2011/09/17 | first author:Holt R
Information transduction capacity of noisy biochemical signaling networks.	/pubmed/21921160	Cheong R, Rhee A, Wang CJ, Nemenman I, Levchenko A.	Science. 2011 Oct 21;334(6054):354-8. Epub 2011 Sep 15.	Science. 2011	PubMed	citation	PMID:21921160	pubmed	21921160	create date:2011/09/17 | first author:Cheong R
Deep mantle cycling of oceanic crust: evidence from diamonds and their mineral inclusions.	/pubmed/21921159	Walter MJ, Kohn SC, Araujo D, Bulanova GP, Smith CB, Gaillou E, Wang J, Steele A, Shirey SB.	Science. 2011 Oct 7;334(6052):54-7. Epub 2011 Sep 15.	Science. 2011	PubMed	citation	PMID:21921159	pubmed	21921159	create date:2011/09/17 | first author:Walter MJ
Functional innervation of hepatic iNKT cells is immunosuppressive following stroke.	/pubmed/21921158	Wong CH, Jenne CN, Lee WY, Léger C, Kubes P.	Science. 2011 Oct 7;334(6052):101-5. Epub 2011 Sep 15.	Science. 2011	PubMed	citation	PMID:21921158	pubmed	21921158	create date:2011/09/17 | first author:Wong CH
The influence of nonlinear mesoscale eddies on near-surface oceanic chlorophyll.	/pubmed/21921157	Chelton DB, Gaube P, Schlax MG, Early JJ, Samelson RM.	Science. 2011 Oct 21;334(6054):328-32. Epub 2011 Sep 15.	Science. 2011	PubMed	citation	PMID:21921157	pubmed	21921157	create date:2011/09/17 | first author:Chelton DB
Acetylcholine-synthesizing T cells relay neural signals in a vagus nerve circuit.	/pubmed/21921156	Rosas-Ballina M, Olofsson PS, Ochani M, Valdés-Ferrer SI, Levine YA, Reardon C, Tusche MW, Pavlov VA, Andersson U, Chavan S, Mak TW, Tracey KJ.	Science. 2011 Oct 7;334(6052):98-101. Epub 2011 Sep 15.	Science. 2011	PubMed	citation	PMID:21921156	pubmed	21921156	create date:2011/09/17 | first author:Rosas-Ballina M
Title	URL	Description	Details	ShortDetails	Resource	Type	Identifiers	Db	EntrezUID	Properties
Transgenerational epigenetic instability is a source of novel methylation variants.	/pubmed/21921155	Schmitz RJ, Schultz MD, Lewsey MG, O'Malley RC, Urich MA, Libiger O, Schork NJ, Ecker JR.	Science. 2011 Oct 21;334(6054):369-73. Epub 2011 Sep 15.	Science. 2011	PubMed	citation	PMID:21921155	pubmed	21921155	create date:2011/09/17 | first author:Schmitz RJ
HCN2 ion channels play a central role in inflammatory and neuropathic pain.	/pubmed/21903816	Emery EC, Young GT, Berrocoso EM, Chen L, McNaughton PA.	Science. 2011 Sep 9;333(6048):1462-6.	Science. 2011	PubMed	citation	PMID:21903816	pubmed	21903816	create date:2011/09/10 | first author:Emery EC
Light-induced structural and functional plasticity in Drosophila larval visual system.	/pubmed/21903815	Yuan Q, Xiang Y, Yan Z, Han C, Jan LY, Jan YN.	Science. 2011 Sep 9;333(6048):1458-62.	Science. 2011	PubMed	citation	PMID:21903815	pubmed	21903815	create date:2011/09/10 | first author:Yuan Q
Chromosome organization by a nucleoid-associated protein in live bacteria.	/pubmed/21903814	Wang W, Li GW, Chen C, Xie XS, Zhuang X.	Science. 2011 Sep 9;333(6048):1445-9.	Science. 2011	PubMed	citation	PMID:21903814	pubmed	21903814	create date:2011/09/10 | first author:Wang W
X-ROS signaling: rapid mechano-chemo transduction in heart.	/pubmed/21903813	Prosser BL, Ward CW, Lederer WJ.	Science. 2011 Sep 9;333(6048):1440-5.	Science. 2011	PubMed	citation	PMID:21903813	pubmed	21903813	create date:2011/09/10 | first author:Prosser BL
Generation of spatial patterns through cell polarity switching.	/pubmed/21903812	Robinson S, Barbier de Reuille P, Chan J, Bergmann D, Prusinkiewicz P, Coen E.	Science. 2011 Sep 9;333(6048):1436-40.	Science. 2011	PubMed	citation	PMID:21903812	pubmed	21903812	create date:2011/09/10 | first author:Robinson S
Flight at low ambient humidity increases protein catabolism in migratory birds.	/pubmed/21903811	Gerson AR, Guglielmo CG.	Science. 2011 Sep 9;333(6048):1434-6.	Science. 2011	PubMed	citation	PMID:21903811	pubmed	21903811	create date:2011/09/10 | first author:Gerson AR
Aeroelastic flutter produces hummingbird feather songs.	/pubmed/21903810	Clark CJ, Elias DO, Prum RO.	Science. 2011 Sep 9;333(6048):1430-3.	Science. 2011	PubMed	citation	PMID:21903810	pubmed	21903810	create date:2011/09/10 | first author:Clark CJ
A simple, multidimensional approach to high-throughput discovery of catalytic reactions.	/pubmed/21903809	Robbins DW, Hartwig JF.	Science. 2011 Sep 9;333(6048):1423-7.	Science. 2011	PubMed	citation	PMID:21903809	pubmed	21903809	create date:2011/09/10 | first author:Robbins DW
Australopithecus sediba at 1.977 Ma and implications for the origins of the genus Homo.	/pubmed/21903808	Pickering R, Dirks PH, Jinnah Z, de Ruiter DJ, Churchil SE, Herries AI, Woodhead JD, Hellstrom JC, Berger LR.	Science. 2011 Sep 9;333(6048):1421-3. Epub 2011 Sep 8.	Science. 2011	PubMed	citation	PMID:21903808	pubmed	21903808	create date:2011/09/10 | first author:Pickering R
The foot and ankle of Australopithecus sediba.	/pubmed/21903807	Zipfel B, DeSilva JM, Kidd RS, Carlson KJ, Churchill SE, Berger LR.	Science. 2011 Sep 9;333(6048):1417-20. Epub 2011 Sep 8.	Science. 2011	PubMed	citation	PMID:21903807	pubmed	21903807	create date:2011/09/10 | first author:Zipfel B
Australopithecus sediba hand demonstrates mosaic evolution of locomotor and manipulative abilities.	/pubmed/21903806	Kivell TL, Kibii JM, Churchill SE, Schmid P, Berger LR.	Science. 2011 Sep 9;333(6048):1411-7. Epub 2011 Sep 8.	Science. 2011	PubMed	citation	PMID:21903806	pubmed	21903806	create date:2011/09/10 | first author:Kivell TL
A partial pelvis of Australopithecus sediba.	/pubmed/21903805	Kibii JM, Churchill SE, Schmid P, Carlson KJ, Reed ND, de Ruiter DJ, Berger LR.	Science. 2011 Sep 9;333(6048):1407-11. Epub 2011 Sep 8.	Science. 2011	PubMed	citation	PMID:21903805	pubmed	21903805	create date:2011/09/10 | first author:Kibii JM
The endocast of MH1, Australopithecus sediba.	/pubmed/21903804	Carlson KJ, Stout D, Jashashvili T, de Ruiter DJ, Tafforeau P, Carlson K, Berger LR.	Science. 2011 Sep 9;333(6048):1402-7. Epub 2011 Sep 8.	Science. 2011	PubMed	citation	PMID:21903804	pubmed	21903804	create date:2011/09/10 | first author:Carlson KJ
A gene for an extended phenotype.	/pubmed/21903803	Hoover K, Grove M, Gardner M, Hughes DP, McNeil J, Slavicek J.	Science. 2011 Sep 9;333(6048):1401.	Science. 2011	PubMed	citation	PMID:21903803	pubmed	21903803	create date:2011/09/10 | first author:Hoover K
Visualizing uncertainty about the future.	/pubmed/21903802	Spiegelhalter D, Pearson M, Short I.	Science. 2011 Sep 9;333(6048):1393-400. Review.	Science. 2011	PubMed	citation	PMID:21903802	pubmed	21903802	create date:2011/09/10 | first author:Spiegelhalter D
Neuroscience. How many cell types does it take to wire a brain?	/pubmed/21903801	Ransohoff RM, Stevens B.	Science. 2011 Sep 9;333(6048):1391-2. No abstract available.	Science. 2011	PubMed	citation	PMID:21903801	pubmed	21903801	create date:2011/09/10 | first author:Ransohoff RM
Evolution. Mother tongue and Y chromosomes.	/pubmed/21903800	Forster P, Renfrew C.	Science. 2011 Sep 9;333(6048):1390-1. No abstract available.	Science. 2011	PubMed	citation	PMID:21903800	pubmed	21903800	create date:2011/09/10 | first author:Forster P
Cell signaling. Getting to the heart of mechanotransduction.	/pubmed/21903799	Hidalgo C, Donoso P.	Science. 2011 Sep 9;333(6048):1388-90. No abstract available.	Science. 2011	PubMed	citation	PMID:21903799	pubmed	21903799	create date:2011/09/10 | first author:Hidalgo C
Chemistry. High-throughput discovery of new chemical reactions.	/pubmed/21903798	Montgomery J.	Science. 2011 Sep 9;333(6048):1387-8. No abstract available.	Science. 2011	PubMed	citation	PMID:21903798	pubmed	21903798	create date:2011/09/10 | first author:Montgomery J
Geophysics. Antarctic ice flow revealed.	/pubmed/21903797	Cuffey KM.	Science. 2011 Sep 9;333(6048):1386-7. No abstract available.	Science. 2011	PubMed	citation	PMID:21903797	pubmed	21903797	create date:2011/09/10 | first author:Cuffey KM
Public health. Boosting health services research.	/pubmed/21903796	Cook-Deegan R.	Science. 2011 Sep 9;333(6048):1384-5. No abstract available.	Science. 2011	PubMed	citation	PMID:21903796	pubmed	21903796	create date:2011/09/10 | first author:Cook-Deegan R
Moving USAID forward.	/pubmed/21903795	Nichols RW.	Science. 2011 Sep 9;333(6048):1381. No abstract available.	Science. 2011	PubMed	citation	PMID:21903795	pubmed	21903795	create date:2011/09/10 | first author:Nichols RW
Hope for graduate school childbirth policies.	/pubmed/21903793	Leibfarth FA, Vermaak N.	Science. 2011 Sep 9;333(6048):1380. No abstract available.	Science. 2011	PubMed	citation	PMID:21903793	pubmed	21903793	create date:2011/09/10 | first author:Leibfarth FA
Low sperm counts may be preventable.	/pubmed/21903792	Sharpe RM.	Science. 2011 Sep 9;333(6048):1380-1. No abstract available.	Science. 2011	PubMed	citation	PMID:21903792	pubmed	21903792	create date:2011/09/10 | first author:Sharpe RM
Superheavy elements. Which way to the island?	/pubmed/21903791	Clery D.	Science. 2011 Sep 9;333(6048):1377-9. No abstract available.	Science. 2011	PubMed	citation	PMID:21903791	pubmed	21903791	create date:2011/09/10 | first author:Clery D
Paleoanthropology. Little Foot, big mystery.	/pubmed/21903790	Balter M.	Science. 2011 Sep 9;333(6048):1374. Epub 2011 Sep 8. No abstract available.	Science. 2011	PubMed	citation	PMID:21903790	pubmed	21903790	create date:2011/09/10 | first author:Balter M
Profile: Lee Berger. Paleoanthropologist now rides high on a new fossil tide.	/pubmed/21903789	Balter M.	Science. 2011 Sep 9;333(6048):1373-5. Epub 2011 Sep 8. No abstract available.	Science. 2011	PubMed	citation	PMID:21903789	pubmed	21903789	create date:2011/09/10 | first author:Balter M
Paleoanthropology. Skeletons present an exquisite paleo-puzzle.	/pubmed/21903788	Gibbons A.	Science. 2011 Sep 9;333(6048):1370-2. Epub 2011 Sep 8. No abstract available.	Science. 2011	PubMed	citation	PMID:21903788	pubmed	21903788	create date:2011/09/10 | first author:Gibbons A
Avian influenza. Warning of H5N1 resurgence surprises community.	/pubmed/21903787	Normile D.	Science. 2011 Sep 9;333(6048):1369. No abstract available.	Science. 2011	PubMed	citation	PMID:21903787	pubmed	21903787	create date:2011/09/10 | first author:Normile D
Newsmaker interview: Rao Yi. Piqued Chinese dean throws down the gauntlet. Interview by Hao Xin.	/pubmed/21903786	Rao Y.	Science. 2011 Sep 9;333(6048):1368. No abstract available.	Science. 2011	PubMed	citation	PMID:21903786	pubmed	21903786	create date:2011/09/10 | first author:Rao Y
National Science Foundation. Big budget squeeze looms for major new facilities.	/pubmed/21903785	Mervis J.	Science. 2011 Sep 9;333(6048):1366-7. No abstract available.	Science. 2011	PubMed	citation	PMID:21903785	pubmed	21903785	create date:2011/09/10 | first author:Mervis J
Still vulnerable in 2011.	/pubmed/21903780	Branscomb LM.	Science. 2011 Sep 9;333(6048):1359. No abstract available.	Science. 2011	PubMed	citation	PMID:21903780	pubmed	21903780	create date:2011/09/10 | first author:Branscomb LM
An expanded palette of genetically encoded Ca²⁺ indicators.	/pubmed/21903779	Zhao Y, Araki S, Wu J, Teramoto T, Chang YF, Nakano M, Abdelfattah AS, Fujiwara M, Ishihara T, Nagai T, Campbell RE.	Science. 2011 Sep 30;333(6051):1888-91. Epub 2011 Sep 8.	Science. 2011	PubMed	citation	PMID:21903779	pubmed	21903779	create date:2011/09/10 | first author:Zhao Y
Synthesized light transients.	/pubmed/21903778	Wirth A, Hassan MT, Grguras I, Gagnon J, Moulet A, Luu TT, Pabst S, Santra R, Alahmed ZA, Azzeer AM, Yakovlev VS, Pervak V, Krausz F, Goulielmakis E.	Science. 2011 Oct 14;334(6053):195-200. Epub 2011 Sep 8.	Science. 2011	PubMed	citation	PMID:21903778	pubmed	21903778	create date:2011/09/10 | first author:Wirth A
A major constituent of brown algae for use in high-capacity Li-ion batteries.	/pubmed/21903777	Kovalenko I, Zdyrko B, Magasinski A, Hertzberg B, Milicev Z, Burtovyy R, Luzinov I, Yushin G.	Science. 2011 Oct 7;334(6052):75-9. Epub 2011 Sep 8.	Science. 2011	PubMed	citation	PMID:21903777	pubmed	21903777	create date:2011/09/10 | first author:Kovalenko I
800,000 years of abrupt climate variability.	/pubmed/21903776	Barker S, Knorr G, Edwards RL, Parrenin F, Putnam AE, Skinner LC, Wolff E, Ziegler M.	Science. 2011 Oct 21;334(6054):347-51. Epub 2011 Sep 8.	Science. 2011	PubMed	citation	PMID:21903776	pubmed	21903776	create date:2011/09/10 | first author:Barker S
Live attenuated malaria vaccine designed to protect through hepatic CD8⁺ T cell immunity.	/pubmed/21903775	Epstein JE, Tewari K, Lyke KE, Sim BK, Billingsley PF, Laurens MB, Gunasekera A, Chakravarty S, James ER, Sedegah M, Richman A, Velmurugan S, Reyes S, Li M, Tucker K, Ahumada A, Ruben AJ, Li T, Stafford R, Eappen AG, Tamminga C, Bennett JW, et al.	Science. 2011 Oct 28;334(6055):475-80. Epub 2011 Sep 8.	Science. 2011	PubMed	citation	PMID:21903775	pubmed	21903775	create date:2011/09/10 | first author:Epstein JE
Entrainment of a population of synthetic genetic oscillators.	/pubmed/21885786	Mondragón-Palomino O, Danino T, Selimkhanov J, Tsimring L, Hasty J.	Science. 2011 Sep 2;333(6047):1315-9.	Science. 2011	PubMed	citation	PMID:21885786	pubmed	21885786	create date:2011/09/03 | first author:Mondragón-Palomino O
Epigenetic licensing of germline gene expression by maternal RNA in C. elegans.	/pubmed/21885785	Johnson CL, Spence AM.	Science. 2011 Sep 2;333(6047):1311-4.	Science. 2011	PubMed	citation	PMID:21885785	pubmed	21885785	create date:2011/09/03 | first author:Johnson CL
Multi-input RNAi-based logic circuit for identification of specific cancer cells.	/pubmed/21885784	Xie Z, Wroblewska L, Prochazka L, Weiss R, Benenson Y.	Science. 2011 Sep 2;333(6047):1307-11.	Science. 2011	PubMed	citation	PMID:21885784	pubmed	21885784	create date:2011/09/03 | first author:Xie Z
Potential for chemolithoautotrophy among ubiquitous bacteria lineages in the dark ocean.	/pubmed/21885783	Swan BK, Martinez-Garcia M, Preston CM, Sczyrba A, Woyke T, Lamy D, Reinthaler T, Poulton NJ, Masland ED, Gomez ML, Sieracki ME, DeLong EF, Herndl GJ, Stepanauskas R.	Science. 2011 Sep 2;333(6047):1296-300.	Science. 2011	PubMed	citation	PMID:21885783	pubmed	21885783	create date:2011/09/03 | first author:Swan BK
Chemical and genetic engineering of selective ion channel-ligand interactions.	/pubmed/21885782	Magnus CJ, Lee PH, Atasoy D, Su HH, Looger LL, Sternson SM.	Science. 2011 Sep 2;333(6047):1292-6.	Science. 2011	PubMed	citation	PMID:21885782	pubmed	21885782	create date:2011/09/03 | first author:Magnus CJ
Reconciling food production and biodiversity conservation: land sharing and land sparing compared.	/pubmed/21885781	Phalan B, Onial M, Balmford A, Green RE.	Science. 2011 Sep 2;333(6047):1289-91.	Science. 2011	PubMed	citation	PMID:21885781	pubmed	21885781	create date:2011/09/03 | first author:Phalan B
Out of Tibet: Pliocene woolly rhino suggests high-plateau origin of Ice Age megaherbivores.	/pubmed/21885780	Deng T, Wang X, Fortelius M, Li Q, Wang Y, Tseng ZJ, Takeuchi GT, Saylor JE, Säilä LK, Xie G.	Science. 2011 Sep 2;333(6047):1285-8.	Science. 2011	PubMed	citation	PMID:21885780	pubmed	21885780	create date:2011/09/03 | first author:Deng T
Traffic jams reduce hydrolytic efficiency of cellulase on cellulose surface.	/pubmed/21885779	Igarashi K, Uchihashi T, Koivula A, Wada M, Kimura S, Okamoto T, Penttilä M, Ando T, Samejima M.	Science. 2011 Sep 2;333(6047):1279-82. Erratum in: Science. 2011 Oct 28;334(6055):453.	Science. 2011	PubMed	citation	PMID:21885779	pubmed	21885779	create date:2011/09/03 | first author:Igarashi K
Imaging the microscopic structure of shear thinning and thickening colloidal suspensions.	/pubmed/21885778	Cheng X, McCoy JH, Israelachvili JN, Cohen I.	Science. 2011 Sep 2;333(6047):1276-9.	Science. 2011	PubMed	citation	PMID:21885778	pubmed	21885778	create date:2011/09/03 | first author:Cheng X
Femtoscale magnetically induced lattice distortions in multiferroic TbMnO₃.	/pubmed/21885777	Walker HC, Fabrizi F, Paolasini L, de Bergevin F, Herrero-Martin J, Boothroyd AT, Prabhakaran D, McMorrow DF.	Science. 2011 Sep 2;333(6047):1273-6.	Science. 2011	PubMed	citation	PMID:21885777	pubmed	21885777	create date:2011/09/03 | first author:Walker HC
A gustotopic map of taste qualities in the mammalian brain.	/pubmed/21885776	Chen X, Gabitto M, Peng Y, Ryba NJ, Zuker CS.	Science. 2011 Sep 2;333(6047):1262-6.	Science. 2011	PubMed	citation	PMID:21885776	pubmed	21885776	create date:2011/09/03 | first author:Chen X
Synthetic biology: regulating industry uses of new biotechnologies.	/pubmed/21885775	Erickson B, Singh R, Winters P.	Science. 2011 Sep 2;333(6047):1254-6.	Science. 2011	PubMed	citation	PMID:21885775	pubmed	21885775	create date:2011/09/03 | first author:Erickson B
Title	URL	Description	Details	ShortDetails	Resource	Type	Identifiers	Db	EntrezUID	Properties
Bottom-up synthetic biology: engineering in a tinkerer's world.	/pubmed/21885774	Schwille P.	Science. 2011 Sep 2;333(6047):1252-4.	Science. 2011	PubMed	citation	PMID:21885774	pubmed	21885774	create date:2011/09/03 | first author:Schwille P
Synthetic biology moving into the clinic.	/pubmed/21885773	Ruder WC, Lu T, Collins JJ.	Science. 2011 Sep 2;333(6047):1248-52. Review.	Science. 2011	PubMed	citation	PMID:21885773	pubmed	21885773	create date:2011/09/03 | first author:Ruder WC
Synthetic biology: integrated gene circuits.	/pubmed/21885772	Nandagopal N, Elowitz MB.	Science. 2011 Sep 2;333(6047):1244-8. Review.	Science. 2011	PubMed	citation	PMID:21885772	pubmed	21885772	create date:2011/09/03 | first author:Nandagopal N
Visions of synthetic biology.	/pubmed/21885771	Reardon S.	Science. 2011 Sep 2;333(6047):1242-3. No abstract available.	Science. 2011	PubMed	citation	PMID:21885771	pubmed	21885771	create date:2011/09/03 | first author:Reardon S
A lab of their own.	/pubmed/21885770	Kean S.	Science. 2011 Sep 2;333(6047):1240-1. No abstract available.	Science. 2011	PubMed	citation	PMID:21885770	pubmed	21885770	create date:2011/09/03 | first author:Kean S
Algae's second try.	/pubmed/21885769	Service RF.	Science. 2011 Sep 2;333(6047):1238-9. No abstract available.	Science. 2011	PubMed	citation	PMID:21885769	pubmed	21885769	create date:2011/09/03 | first author:Service RF
The life hacker.	/pubmed/21885768	Bohannon J.	Science. 2011 Sep 2;333(6047):1236-7. No abstract available.	Science. 2011	PubMed	citation	PMID:21885768	pubmed	21885768	create date:2011/09/03 | first author:Bohannon J
Synthetic biology. The allure of synthetic biology. Introduction.	/pubmed/21885767	Vinson V, Pennisi E.	Science. 2011 Sep 2;333(6047):1235. No abstract available.	Science. 2011	PubMed	citation	PMID:21885767	pubmed	21885767	create date:2011/09/03 | first author:Vinson V
Retrospective. John Harmen Marburger III (1941-2011).	/pubmed/21885766	Orbach RL.	Science. 2011 Sep 2;333(6047):1233. No abstract available.	Science. 2011	PubMed	citation	PMID:21885766	pubmed	21885766	create date:2011/09/03 | first author:Orbach RL
Ecology. Food and biodiversity.	/pubmed/21885765	Godfray HC.	Science. 2011 Sep 2;333(6047):1231-2. No abstract available.	Science. 2011	PubMed	citation	PMID:21885765	pubmed	21885765	create date:2011/09/03 | first author:Godfray HC
Materials science. Through thick and thin.	/pubmed/21885764	Brown E, Jaeger HM.	Science. 2011 Sep 2;333(6047):1230-1. No abstract available.	Science. 2011	PubMed	citation	PMID:21885764	pubmed	21885764	create date:2011/09/03 | first author:Brown E
Molecular biology. Demystifying DNA demethylation.	/pubmed/21885763	Nabel CS, Kohli RM.	Science. 2011 Sep 2;333(6047):1229-30. No abstract available.	Science. 2011	PubMed	citation	PMID:21885763	pubmed	21885763	create date:2011/09/03 | first author:Nabel CS
Physics. Switching light by vacuum.	/pubmed/21885762	Fleischhauer M.	Science. 2011 Sep 2;333(6047):1228-9. No abstract available.	Science. 2011	PubMed	citation	PMID:21885762	pubmed	21885762	create date:2011/09/03 | first author:Fleischhauer M
Astronomy. Let there be dust.	/pubmed/21885761	McKee CF.	Science. 2011 Sep 2;333(6047):1227-8. No abstract available.	Science. 2011	PubMed	citation	PMID:21885761	pubmed	21885761	create date:2011/09/03 | first author:McKee CF
Nuclear policy. The overlooked back end of the nuclear fuel cycle.	/pubmed/21885760	Macfarlane AM.	Science. 2011 Sep 2;333(6047):1225-6. No abstract available.	Science. 2011	PubMed	citation	PMID:21885760	pubmed	21885760	create date:2011/09/03 | first author:Macfarlane AM
Comment on Additive genetic breeding values correlate with the load of partially deleterious mutations"."	/pubmed/21885758	Postma E.	Science. 2011 Sep 2;333(6047):1221.	Science. 2011	PubMed	citation	PMID:21885758	pubmed	21885758	create date:2011/09/03 | first author:Postma E
Retraction.	/pubmed/21885757	Tomkins JL, Penrose MA, Greeff J, Lebas NR.	Science. 2011 Sep 2;333(6047):1220. No abstract available.	Science. 2011	PubMed	citation	PMID:21885757	pubmed	21885757	create date:2011/09/03 | first author:Tomkins JL
Education research: call for controls.	/pubmed/21885756	Torgerson C.	Science. 2011 Sep 2;333(6047):1220; author reply 1221. No abstract available.	Science. 2011	PubMed	citation	PMID:21885756	pubmed	21885756	create date:2011/09/03 | first author:Torgerson C
Education research: set a high bar.	/pubmed/21885755	Derting T, Williams KS, Momsen JL, Henkel TP.	Science. 2011 Sep 2;333(6047):1220-1; author reply 1221. No abstract available.	Science. 2011	PubMed	citation	PMID:21885755	pubmed	21885755	create date:2011/09/03 | first author:Derting T
Biodefense: 10 years after. Helping Hollywood create and battle a pandemic. Interview by Jon Cohen.	/pubmed/21885754	Lipkin I.	Science. 2011 Sep 2;333(6047):1219. No abstract available.	Science. 2011	PubMed	citation	PMID:21885754	pubmed	21885754	create date:2011/09/03 | first author:Lipkin I
Biodefense: 10 years after. Reinventing Project BioShield.	/pubmed/21885752	Cohen J.	Science. 2011 Sep 2;333(6047):1216-8. No abstract available.	Science. 2011	PubMed	citation	PMID:21885752	pubmed	21885752	create date:2011/09/03 | first author:Cohen J
Taking stock of the biodefense boom.	/pubmed/21885751	Kaiser J.	Science. 2011 Sep 2;333(6047):1214-5. No abstract available. Erratum in: Science. 2011 Nov 18;334(6058):905.	Science. 2011	PubMed	citation	PMID:21885751	pubmed	21885751	create date:2011/09/03 | first author:Kaiser J
Neuroscience. Sweet here, salty there: evidence for a taste map in the mammalian brain.	/pubmed/21885750	Miller G.	Science. 2011 Sep 2;333(6047):1213. No abstract available.	Science. 2011	PubMed	citation	PMID:21885750	pubmed	21885750	create date:2011/09/03 | first author:Miller G
Human subjects research. Panel blasts ethics, science of 1940s Guatemala studies.	/pubmed/21885749	Kaiser J.	Science. 2011 Sep 2;333(6047):1211. No abstract available.	Science. 2011	PubMed	citation	PMID:21885749	pubmed	21885749	create date:2011/09/03 | first author:Kaiser J
Ecology. China aims to turn tide against toxic lake pollution.	/pubmed/21885748	Stone R.	Science. 2011 Sep 2;333(6047):1210-1. No abstract available.	Science. 2011	PubMed	citation	PMID:21885748	pubmed	21885748	create date:2011/09/03 | first author:Stone R
Extreme ecosystems. Biological dark matter exerts irresistible pull in Yunnan.	/pubmed/21885747	Stone R.	Science. 2011 Sep 2;333(6047):1209. No abstract available.	Science. 2011	PubMed	citation	PMID:21885747	pubmed	21885747	create date:2011/09/03 | first author:Stone R
Solar system dynamics. Mystery Pioneer anomaly is real but still a mystery.	/pubmed/21885746	Kerr RA.	Science. 2011 Sep 2;333(6047):1208. No abstract available.	Science. 2011	PubMed	citation	PMID:21885746	pubmed	21885746	create date:2011/09/03 | first author:Kerr RA
Space. NASA to launch guidelines to protect lunar artifacts.	/pubmed/21885745	Laursen L.	Science. 2011 Sep 2;333(6047):1207-8. No abstract available.	Science. 2011	PubMed	citation	PMID:21885745	pubmed	21885745	create date:2011/09/03 | first author:Laursen L
A grand challenge in biology.	/pubmed/21885740	Alberts B.	Science. 2011 Sep 2;333(6047):1200. No abstract available.	Science. 2011	PubMed	citation	PMID:21885740	pubmed	21885740	create date:2011/09/03 | first author:Alberts B
Universal digital quantum simulation with trapped ions.	/pubmed/21885735	Lanyon BP, Hempel C, Nigg D, Müller M, Gerritsma R, Zähringer F, Schindler P, Barreiro JT, Rambach M, Kirchmair G, Hennrich M, Zoller P, Blatt R, Roos CF.	Science. 2011 Oct 7;334(6052):57-61. Epub 2011 Sep 1.	Science. 2011	PubMed	citation	PMID:21885735	pubmed	21885735	create date:2011/09/03 | first author:Lanyon BP
Glutamatergic and dopaminergic neurons mediate anxiogenic and anxiolytic effects of CRHR1.	/pubmed/21885734	Refojo D, Schweizer M, Kuehne C, Ehrenberg S, Thoeringer C, Vogl AM, Dedic N, Schumacher M, von Wolff G, Avrabos C, Touma C, Engblom D, Schütz G, Nave KA, Eder M, Wotjak CT, Sillaber I, Holsboer F, Wurst W, Deussing JM.	Science. 2011 Sep 30;333(6051):1903-7. Epub 2011 Sep 1.	Science. 2011	PubMed	citation	PMID:21885734	pubmed	21885734	create date:2011/09/03 | first author:Refojo D
Light propagation with phase discontinuities: generalized laws of reflection and refraction.	/pubmed/21885733	Yu N, Genevet P, Kats MA, Aieta F, Tetienne JP, Capasso F, Gaburro Z.	Science. 2011 Oct 21;334(6054):333-7. Epub 2011 Sep 1.	Science. 2011	PubMed	citation	PMID:21885733	pubmed	21885733	create date:2011/09/03 | first author:Yu N
Implementing the quantum von Neumann architecture with superconducting circuits.	/pubmed/21885732	Mariantoni M, Wang H, Yamamoto T, Neeley M, Bialczak RC, Chen Y, Lenander M, Lucero E, O'Connell AD, Sank D, Weides M, Wenner J, Yin Y, Zhao J, Korotkov AN, Cleland AN, Martinis JM.	Science. 2011 Oct 7;334(6052):61-5. Epub 2011 Sep 1.	Science. 2011	PubMed	citation	PMID:21885732	pubmed	21885732	create date:2011/09/03 | first author:Mariantoni M
Linking long-term dietary patterns with gut microbial enterotypes.	/pubmed/21885731	Wu GD, Chen J, Hoffmann C, Bittinger K, Chen YY, Keilbaugh SA, Bewtra M, Knights D, Walters WA, Knight R, Sinha R, Gilroy E, Gupta K, Baldassano R, Nessel L, Li H, Bushman FD, Lewis JD.	Science. 2011 Oct 7;334(6052):105-8. Epub 2011 Sep 1.	Science. 2011	PubMed	citation	PMID:21885731	pubmed	21885731	create date:2011/09/03 | first author:Wu GD
ER tubules mark sites of mitochondrial division.	/pubmed/21885730	Friedman JR, Lackner LL, West M, DiBenedetto JR, Nunnari J, Voeltz GK.	Science. 2011 Oct 21;334(6054):358-62. Epub 2011 Sep 1.	Science. 2011	PubMed	citation	PMID:21885730	pubmed	21885730	create date:2011/09/03 | first author:Friedman JR
MED23 mutation links intellectual disability to dysregulation of immediate early gene expression.	/pubmed/21868677	Hashimoto S, Boissel S, Zarhrate M, Rio M, Munnich A, Egly JM, Colleaux L.	Science. 2011 Aug 26;333(6046):1161-3.	Science. 2011	PubMed	citation	PMID:21868677	pubmed	21868677	create date:2011/08/27 | first author:Hashimoto S
Expanding the genetic code of Escherichia coli with phosphoserine.	/pubmed/21868676	Park HS, Hohn MJ, Umehara T, Guo LT, Osborne EM, Benner J, Noren CJ, Rinehart J, Söll D.	Science. 2011 Aug 26;333(6046):1151-4.	Science. 2011	PubMed	citation	PMID:21868676	pubmed	21868676	create date:2011/08/27 | first author:Park HS
Chaperonins facilitate KNOTTED1 cell-to-cell trafficking and stem cell function.	/pubmed/21868675	Xu XM, Wang J, Xuan Z, Goldshmidt A, Borrill PG, Hariharan N, Kim JY, Jackson D.	Science. 2011 Aug 26;333(6046):1141-4.	Science. 2011	PubMed	citation	PMID:21868675	pubmed	21868675	create date:2011/08/27 | first author:Xu XM
Unraveling the perplexing structure of the zeolite SSZ-57.	/pubmed/21868674	Baerlocher C, Weber T, McCusker LB, Palatinus L, Zones SI.	Science. 2011 Aug 26;333(6046):1134-7.	Science. 2011	PubMed	citation	PMID:21868674	pubmed	21868674	create date:2011/08/27 | first author:Baerlocher C
Synthesis and structure determination of the hierarchical meso-microporous zeolite ITQ-43.	/pubmed/21868673	Jiang J, Jorda JL, Yu J, Baumes LA, Mugnaioli E, Diaz-Cabanas MJ, Kolb U, Corma A.	Science. 2011 Aug 26;333(6046):1131-4.	Science. 2011	PubMed	citation	PMID:21868673	pubmed	21868673	create date:2011/08/27 | first author:Jiang J
Irradiation history of Itokawa regolith material deduced from noble gases in the Hayabusa samples.	/pubmed/21868672	Nagao K, Okazaki R, Nakamura T, Miura YN, Osawa T, Bajo K, Matsuda S, Ebihara M, Ireland TR, Kitajima F, Naraoka H, Noguchi T, Tsuchiyama A, Yurimoto H, Zolensky ME, Uesugi M, Shirai K, Abe M, Yada T, Ishibashi Y, Fujimura A, Mukai T, et al.	Science. 2011 Aug 26;333(6046):1128-31.	Science. 2011	PubMed	citation	PMID:21868672	pubmed	21868672	create date:2011/08/27 | first author:Nagao K
Three-dimensional structure of Hayabusa samples: origin and evolution of Itokawa regolith.	/pubmed/21868671	Tsuchiyama A, Uesugi M, Matsushima T, Michikami T, Kadono T, Nakamura T, Uesugi K, Nakano T, Sandford SA, Noguchi R, Matsumoto T, Matsuno J, Nagano T, Imai Y, Takeuchi A, Suzuki Y, Ogami T, Katagiri J, Ebihara M, Ireland TR, Kitajima F, Nagao K, et al.	Science. 2011 Aug 26;333(6046):1125-8.	Science. 2011	PubMed	citation	PMID:21868671	pubmed	21868671	create date:2011/08/27 | first author:Tsuchiyama A
Incipient space weathering observed on the surface of Itokawa dust particles.	/pubmed/21868670	Noguchi T, Nakamura T, Kimura M, Zolensky ME, Tanaka M, Hashimoto T, Konno M, Nakato A, Ogami T, Fujimura A, Abe M, Yada T, Mukai T, Ueno M, Okada T, Shirai K, Ishibashi Y, Okazaki R.	Science. 2011 Aug 26;333(6046):1121-5.	Science. 2011	PubMed	citation	PMID:21868670	pubmed	21868670	create date:2011/08/27 | first author:Noguchi T
Neutron activation analysis of a particle returned from asteroid Itokawa.	/pubmed/21868669	Ebihara M, Sekimoto S, Shirai N, Hamajima Y, Yamamoto M, Kumagai K, Oura Y, Ireland TR, Kitajima F, Nagao K, Nakamura T, Naraoka H, Noguchi T, Okazaki R, Tsuchiyama A, Uesugi M, Yurimoto H, Zolensky ME, Abe M, Fujimura A, Mukai T, Yada Y.	Science. 2011 Aug 26;333(6046):1119-21.	Science. 2011	PubMed	citation	PMID:21868669	pubmed	21868669	create date:2011/08/27 | first author:Ebihara M
Oxygen isotopic compositions of asteroidal materials returned from Itokawa by the Hayabusa mission.	/pubmed/21868668	Yurimoto H, Abe K, Abe M, Ebihara M, Fujimura A, Hashiguchi M, Hashizume K, Ireland TR, Itoh S, Katayama J, Kato C, Kawaguchi J, Kawasaki N, Kitajima F, Kobayashi S, Meike T, Mukai T, Nagao K, Nakamura T, Naraoka H, Noguchi T, Okazaki R, et al.	Science. 2011 Aug 26;333(6046):1116-9.	Science. 2011	PubMed	citation	PMID:21868668	pubmed	21868668	create date:2011/08/27 | first author:Yurimoto H
Itokawa dust particles: a direct link between S-type asteroids and ordinary chondrites.	/pubmed/21868667	Nakamura T, Noguchi T, Tanaka M, Zolensky ME, Kimura M, Tsuchiyama A, Nakato A, Ogami T, Ishida H, Uesugi M, Yada T, Shirai K, Fujimura A, Okazaki R, Sandford SA, Ishibashi Y, Abe M, Okada T, Ueno M, Mukai T, Yoshikawa M, Kawaguchi J.	Science. 2011 Aug 26;333(6046):1113-6.	Science. 2011	PubMed	citation	PMID:21868667	pubmed	21868667	create date:2011/08/27 | first author:Nakamura T
Mitochondria and the autophagy-inflammation-cell death axis in organismal aging.	/pubmed/21868666	Green DR, Galluzzi L, Kroemer G.	Science. 2011 Aug 26;333(6046):1109-12. Review.	Science. 2011	PubMed	citation	PMID:21868666	pubmed	21868666	create date:2011/08/27 | first author:Green DR
SPORE series winner. Astronomical perspectives for young children.	/pubmed/21868665	Ödman-Govender CJ, Kelleghan D.	Science. 2011 Aug 26;333(6046):1106-7. No abstract available.	Science. 2011	PubMed	citation	PMID:21868665	pubmed	21868665	create date:2011/08/27 | first author:Ödman-Govender CJ
Chemistry. Architecturally complex polymers with controlled heterogeneity.	/pubmed/21868664	Matyjaszewski K.	Science. 2011 Aug 26;333(6046):1104-5. No abstract available.	Science. 2011	PubMed	citation	PMID:21868664	pubmed	21868664	create date:2011/08/27 | first author:Matyjaszewski K
Plant science. A window on the sophistication of plants.	/pubmed/21868663	Jorgensen RA.	Science. 2011 Aug 26;333(6046):1103-4. No abstract available.	Science. 2011	PubMed	citation	PMID:21868663	pubmed	21868663	create date:2011/08/27 | first author:Jorgensen RA
Title	URL	Description	Details	ShortDetails	Resource	Type	Identifiers	Db	EntrezUID	Properties
Cancer. Another NOTCH for cancer.	/pubmed/21868662	Brakenhoff RH.	Science. 2011 Aug 26;333(6046):1102-3. No abstract available.	Science. 2011	PubMed	citation	PMID:21868662	pubmed	21868662	create date:2011/08/27 | first author:Brakenhoff RH
Evolution. How great wings can look alike.	/pubmed/21868661	Carroll SB.	Science. 2011 Aug 26;333(6046):1100-1. No abstract available.	Science. 2011	PubMed	citation	PMID:21868661	pubmed	21868661	create date:2011/08/27 | first author:Carroll SB
Cell biology. Arranging a cellular checkerboard.	/pubmed/21868660	Choi W, Peifer M.	Science. 2011 Aug 26;333(6046):1099-100. No abstract available.	Science. 2011	PubMed	citation	PMID:21868660	pubmed	21868660	create date:2011/08/27 | first author:Choi W
Planetary science. Bringing part of an asteroid back home.	/pubmed/21868659	Krot AN.	Science. 2011 Aug 26;333(6046):1098-9. No abstract available.	Science. 2011	PubMed	citation	PMID:21868659	pubmed	21868659	create date:2011/08/27 | first author:Krot AN
Science education. Drawing to learn in science.	/pubmed/21868658	Ainsworth S, Prain V, Tytler R.	Science. 2011 Aug 26;333(6046):1096-7. No abstract available.	Science. 2011	PubMed	citation	PMID:21868658	pubmed	21868658	create date:2011/08/27 | first author:Ainsworth S
Looking to NSF as an NIH model.	/pubmed/21868657	Yost WA.	Science. 2011 Aug 26;333(6046):1093. No abstract available.	Science. 2011	PubMed	citation	PMID:21868657	pubmed	21868657	create date:2011/08/27 | first author:Yost WA
Comment on Drought-induced reduction in global terrestrial net primary production from 2000 through 2009"."	/pubmed/21868655	Samanta A, Costa MH, Nunes EL, Vieira SA, Xu L, Myneni RB.	Science. 2011 Aug 26;333(6046):1093; author reply 1093.	Science. 2011	PubMed	citation	PMID:21868655	pubmed	21868655	create date:2011/08/27 | first author:Samanta A
Comment on Drought-induced reduction in global terrestrial net primary production from 2000 through 2009"."	/pubmed/21868654	Medlyn BE.	Science. 2011 Aug 26;333(6046):1093; author reply 1093.	Science. 2011	PubMed	citation	PMID:21868654	pubmed	21868654	create date:2011/08/27 | first author:Medlyn BE
Endangered wolves fall prey to politics.	/pubmed/21868652	Bergstrom BJ.	Science. 2011 Aug 26;333(6046):1092. No abstract available.	Science. 2011	PubMed	citation	PMID:21868652	pubmed	21868652	create date:2011/08/27 | first author:Bergstrom BJ
Predators' effects on ecosystem entropy.	/pubmed/21868651	Flueck WT.	Science. 2011 Aug 26;333(6046):1092-3. No abstract available.	Science. 2011	PubMed	citation	PMID:21868651	pubmed	21868651	create date:2011/08/27 | first author:Flueck WT
European universities. Can these networks KIC-start European innovation?	/pubmed/21868650	[No authors listed]	Science. 2011 Aug 26;333(6046):1091. No abstract available.	Science. 2011	PubMed	citation	PMID:21868650	pubmed	21868650	create date:2011/08/27
European universities. Europe's innovation engine, eager to grow, faces criticism.	/pubmed/21868649	Macilwain C.	Science. 2011 Aug 26;333(6046):1090-1. No abstract available.	Science. 2011	PubMed	citation	PMID:21868649	pubmed	21868649	create date:2011/08/27 | first author:Macilwain C
Tissue engineering. Mending the youngest hearts.	/pubmed/21868648	Vogel G.	Science. 2011 Aug 26;333(6046):1088-9. No abstract available.	Science. 2011	PubMed	citation	PMID:21868648	pubmed	21868648	create date:2011/08/27 | first author:Vogel G
Paleoanthropology. A Denisovan legacy in the immune system?	/pubmed/21868647	Gibbons A.	Science. 2011 Aug 26;333(6046):1086. No abstract available.	Science. 2011	PubMed	citation	PMID:21868647	pubmed	21868647	create date:2011/08/27 | first author:Gibbons A
Paleoanthropology. Who were the Denisovans?	/pubmed/21868646	Gibbons A.	Science. 2011 Aug 26;333(6046):1084-7. No abstract available.	Science. 2011	PubMed	citation	PMID:21868646	pubmed	21868646	create date:2011/08/27 | first author:Gibbons A
Biodiversity. 8.7 million: a new estimate for all the complex species on Earth.	/pubmed/21868645	Strain D.	Science. 2011 Aug 26;333(6046):1083. No abstract available. Erratum in: Science. 2011 Dec 16;334(6062):1496.	Science. 2011	PubMed	citation	PMID:21868645	pubmed	21868645	create date:2011/08/27 | first author:Strain D
Planetary science. Hayabusa gets to the bottom of deceptive asteroid cloaking.	/pubmed/21868644	Kerr RA.	Science. 2011 Aug 26;333(6046):1081. No abstract available.	Science. 2011	PubMed	citation	PMID:21868644	pubmed	21868644	create date:2011/08/27 | first author:Kerr RA
Newsmaker interview: Leszek Borysiewicz. Cambridge seeks global reach, says university head. Interview by Colin Macilwain.	/pubmed/21868643	Borysiewicz L.	Science. 2011 Aug 26;333(6046):1080-1. No abstract available.	Science. 2011	PubMed	citation	PMID:21868643	pubmed	21868643	create date:2011/08/27 | first author:Borysiewicz L
Scientific ocean drilling. U.S. to leave consortium and go it alone after 2013.	/pubmed/21868642	Kerr RA, Normile D.	Science. 2011 Aug 26;333(6046):1079. No abstract available.	Science. 2011	PubMed	citation	PMID:21868642	pubmed	21868642	create date:2011/08/27 | first author:Kerr RA
Much more than a telescope.	/pubmed/21868637	Turner MS.	Science. 2011 Aug 26;333(6046):1071. No abstract available.	Science. 2011	PubMed	citation	PMID:21868637	pubmed	21868637	create date:2011/08/27 | first author:Turner MS
The shaping of modern human immune systems by multiregional admixture with archaic humans.	/pubmed/21868630	Abi-Rached L, Jobin MJ, Kulkarni S, McWhinnie A, Dalva K, Gragert L, Babrzadeh F, Gharizadeh B, Luo M, Plummer FA, Kimani J, Carrington M, Middleton D, Rajalingam R, Beksac M, Marsh SG, Maiers M, Guethlein LA, Tavoularis S, Little AM, Green RE, Norman PJ, et al.	Science. 2011 Oct 7;334(6052):89-94. Epub 2011 Aug 25.	Science. 2011	PubMed	citation	PMID:21868630	pubmed	21868630	create date:2011/08/27 | first author:Abi-Rached L
Transformation of a star into a planet in a millisecond pulsar binary.	/pubmed/21868629	Bailes M, Bates SD, Bhalerao V, Bhat ND, Burgay M, Burke-Spolaor S, D'Amico N, Johnston S, Keith MJ, Kramer M, Kulkarni SR, Levin L, Lyne AG, Milia S, Possenti A, Spitler L, Stappers B, van Straten W.	Science. 2011 Sep 23;333(6050):1717-20. Epub 2011 Aug 25.	Science. 2011	PubMed	citation	PMID:21868629	pubmed	21868629	create date:2011/08/27 | first author:Bailes M
MED12, the mediator complex subunit 12 gene, is mutated at high frequency in uterine leiomyomas.	/pubmed/21868628	Mäkinen N, Mehine M, Tolvanen J, Kaasinen E, Li Y, Lehtonen HJ, Gentile M, Yan J, Enge M, Taipale M, Aavikko M, Katainen R, Virolainen E, Böhling T, Koski TA, Launonen V, Sjöberg J, Taipale J, Vahteristo P, Aaltonen LA.	Science. 2011 Oct 14;334(6053):252-5. Epub 2011 Aug 25.	Science. 2011	PubMed	citation	PMID:21868628	pubmed	21868628	create date:2011/08/27 | first author:Mäkinen N
Promoting the Middle East peace process by changing beliefs about group malleability.	/pubmed/21868627	Halperin E, Russell AG, Trzesniewski KH, Gross JJ, Dweck CS.	Science. 2011 Sep 23;333(6050):1767-9. Epub 2011 Aug 25.	Science. 2011	PubMed	citation	PMID:21868627	pubmed	21868627	create date:2011/08/27 | first author:Halperin E
A reservoir of ionized gas in the galactic halo to sustain star formation in the Milky Way.	/pubmed/21868626	Lehner N, Howk JC.	Science. 2011 Nov 18;334(6058):955-8. Epub 2011 Aug 25.	Science. 2011	PubMed	citation	PMID:21868626	pubmed	21868626	create date:2011/08/27 | first author:Lehner N
Mutational inactivation of STAG2 causes aneuploidy in human cancer.	/pubmed/21852505	Solomon DA, Kim T, Diaz-Martinez LA, Fair J, Elkahloun AG, Harris BT, Toretsky JA, Rosenberg SA, Shukla N, Ladanyi M, Samuels Y, James CD, Yu H, Kim JS, Waldman T.	Science. 2011 Aug 19;333(6045):1039-43.	Science. 2011	PubMed	citation	PMID:21852505	pubmed	21852505	create date:2011/08/20 | first author:Solomon DA
Graduate students' teaching experiences improve their methodological research skills.	/pubmed/21852504	Feldon DF, Peugh J, Timmerman BE, Maher MA, Hurst M, Strickland D, Gilmore JA, Stiegelmeyer C.	Science. 2011 Aug 19;333(6045):1037-9.	Science. 2011	PubMed	citation	PMID:21852504	pubmed	21852504	create date:2011/08/20 | first author:Feldon DF
An interaction-based approach to enhancing secondary school instruction and student achievement.	/pubmed/21852503	Allen JP, Pianta RC, Gregory A, Mikami AY, Lun J.	Science. 2011 Aug 19;333(6045):1034-7.	Science. 2011	PubMed	citation	PMID:21852503	pubmed	21852503	create date:2011/08/20 | first author:Allen JP
Inhibitory Fcγ receptor engagement drives adjuvant and anti-tumor activities of agonistic CD40 antibodies.	/pubmed/21852502	Li F, Ravetch JV.	Science. 2011 Aug 19;333(6045):1030-4.	Science. 2011	PubMed	citation	PMID:21852502	pubmed	21852502	create date:2011/08/20 | first author:Li F
Aneuploidy drives genomic instability in yeast.	/pubmed/21852501	Sheltzer JM, Blank HM, Pfau SJ, Tange Y, George BM, Humpton TJ, Brito IL, Hiraoka Y, Niwa O, Amon A.	Science. 2011 Aug 19;333(6045):1026-30.	Science. 2011	PubMed	citation	PMID:21852501	pubmed	21852501	create date:2011/08/20 | first author:Sheltzer JM
Rapid range shifts of species associated with high levels of climate warming.	/pubmed/21852500	Chen IC, Hill JK, Ohlemüller R, Roy DB, Thomas CD.	Science. 2011 Aug 19;333(6045):1024-6.	Science. 2011	PubMed	citation	PMID:21852500	pubmed	21852500	create date:2011/08/20 | first author:Chen IC
Three periods of regulatory innovation during vertebrate evolution.	/pubmed/21852499	Lowe CB, Kellis M, Siepel A, Raney BJ, Clamp M, Salama SR, Kingsley DM, Lindblad-Toh K, Haussler D.	Science. 2011 Aug 19;333(6045):1019-24. Erratum in: Science. 2011 Nov 11;334(6057):761.	Science. 2011	PubMed	citation	PMID:21852499	pubmed	21852499	create date:2011/08/20 | first author:Lowe CB
Race, ethnicity, and NIH research awards.	/pubmed/21852498	Ginther DK, Schaffer WT, Schnell J, Masimore B, Liu F, Haak LL, Kington R.	Science. 2011 Aug 19;333(6045):1015-9.	Science. 2011	PubMed	citation	PMID:21852498	pubmed	21852498	create date:2011/08/20 | first author:Ginther DK
A main group metal sandwich: five lithium cations jammed between two corannulene tetraanion decks.	/pubmed/21852497	Zabula AV, Filatov AS, Spisak SN, Rogachev AY, Petrukhina MA.	Science. 2011 Aug 19;333(6045):1008-11.	Science. 2011	PubMed	citation	PMID:21852497	pubmed	21852497	create date:2011/08/20 | first author:Zabula AV
Guided growth of millimeter-long horizontal nanowires with controlled orientations.	/pubmed/21852496	Tsivion D, Schvartzman M, Popovitz-Biro R, von Huth P, Joselevich E.	Science. 2011 Aug 19;333(6045):1003-7.	Science. 2011	PubMed	citation	PMID:21852496	pubmed	21852496	create date:2011/08/20 | first author:Tsivion D
Visualizing individual nitrogen dopants in monolayer graphene.	/pubmed/21852495	Zhao L, He R, Rim KT, Schiros T, Kim KS, Zhou H, Gutiérrez C, Chockalingam SP, Arguello CJ, Pálová L, Nordlund D, Hybertsen MS, Reichman DR, Heinz TF, Kim P, Pinczuk A, Flynn GW, Pasupathy AN.	Science. 2011 Aug 19;333(6045):999-1003.	Science. 2011	PubMed	citation	PMID:21852495	pubmed	21852495	create date:2011/08/20 | first author:Zhao L
Detection of emerging sunspot regions in the solar interior.	/pubmed/21852494	Ilonidis S, Zhao J, Kosovichev A.	Science. 2011 Aug 19;333(6045):993-6.	Science. 2011	PubMed	citation	PMID:21852494	pubmed	21852494	create date:2011/08/20 | first author:Ilonidis S
Partitioning regulatory mechanisms of within-host malaria dynamics using the effective propagation number.	/pubmed/21852493	Metcalf CJ, Graham AL, Huijben S, Barclay VC, Long GH, Grenfell BT, Read AF, Bjørnstad ON.	Science. 2011 Aug 19;333(6045):984-8.	Science. 2011	PubMed	citation	PMID:21852493	pubmed	21852493	create date:2011/08/20 | first author:Metcalf CJ
Protecting brains, not simply stimulating minds.	/pubmed/21852492	Shonkoff JP.	Science. 2011 Aug 19;333(6045):982-3.	Science. 2011	PubMed	citation	PMID:21852492	pubmed	21852492	create date:2011/08/20 | first author:Shonkoff JP
From science to policy in early childhood education.	/pubmed/21852491	Gormley WT Jr.	Science. 2011 Aug 19;333(6045):978-81. Review.	Science. 2011	PubMed	citation	PMID:21852491	pubmed	21852491	create date:2011/08/20 | first author:Gormley WT Jr
Effectiveness of early educational intervention.	/pubmed/21852490	Barnett WS.	Science. 2011 Aug 19;333(6045):975-8. Review.	Science. 2011	PubMed	citation	PMID:21852490	pubmed	21852490	create date:2011/08/20 | first author:Barnett WS
Educational interventions to advance children's scientific thinking.	/pubmed/21852489	Klahr D, Zimmerman C, Jirout J.	Science. 2011 Aug 19;333(6045):971-5. Review.	Science. 2011	PubMed	citation	PMID:21852489	pubmed	21852489	create date:2011/08/20 | first author:Klahr D
Early childhood mathematics intervention.	/pubmed/21852488	Clements DH, Sarama J.	Science. 2011 Aug 19;333(6045):968-70. Review.	Science. 2011	PubMed	citation	PMID:21852488	pubmed	21852488	create date:2011/08/20 | first author:Clements DH
Teachers' language practices and academic outcomes of preschool children.	/pubmed/21852487	Dickinson DK.	Science. 2011 Aug 19;333(6045):964-7. Review.	Science. 2011	PubMed	citation	PMID:21852487	pubmed	21852487	create date:2011/08/20 | first author:Dickinson DK
Interventions shown to aid executive function development in children 4 to 12 years old.	/pubmed/21852486	Diamond A, Lee K.	Science. 2011 Aug 19;333(6045):959-64. Review.	Science. 2011	PubMed	citation	PMID:21852486	pubmed	21852486	create date:2011/08/20 | first author:Diamond A
A passion for early education. Interview by Jeffrey Mervis.	/pubmed/21852485	Lombardi J.	Science. 2011 Aug 19;333(6045):957-8. No abstract available.	Science. 2011	PubMed	citation	PMID:21852485	pubmed	21852485	create date:2011/08/20 | first author:Lombardi J
Giving children a head start is possible--but it's not easy.	/pubmed/21852484	Mervis J.	Science. 2011 Aug 19;333(6045):956-7. No abstract available.	Science. 2011	PubMed	citation	PMID:21852484	pubmed	21852484	create date:2011/08/20 | first author:Mervis J
Past successes shape effort to expand early intervention.	/pubmed/21852483	Mervis J.	Science. 2011 Aug 19;333(6045):952-6. No abstract available.	Science. 2011	PubMed	citation	PMID:21852483	pubmed	21852483	create date:2011/08/20 | first author:Mervis J
Investing early in education. Laying the foundation for lifetime learning. Introduction.	/pubmed/21852482	Hines P, McCartney M, Mervis J, Wible B.	Science. 2011 Aug 19;333(6045):951. No abstract available.	Science. 2011	PubMed	citation	PMID:21852482	pubmed	21852482	create date:2011/08/20 | first author:Hines P
Chemistry. Taking the pulse of molecular rotational spectroscopy.	/pubmed/21852481	Pate BH.	Science. 2011 Aug 19;333(6045):947-8. No abstract available.	Science. 2011	PubMed	citation	PMID:21852481	pubmed	21852481	create date:2011/08/20 | first author:Pate BH
Title	URL	Description	Details	ShortDetails	Resource	Type	Identifiers	Db	EntrezUID	Properties
Evolution. CNCing is believing.	/pubmed/21852480	Wray GA.	Science. 2011 Aug 19;333(6045):946-7. No abstract available.	Science. 2011	PubMed	citation	PMID:21852480	pubmed	21852480	create date:2011/08/20 | first author:Wray GA
Immunology. The adjuvant effects of antibodies.	/pubmed/21852479	Smyth MJ, Kershaw MH.	Science. 2011 Aug 19;333(6045):944-5. No abstract available.	Science. 2011	PubMed	citation	PMID:21852479	pubmed	21852479	create date:2011/08/20 | first author:Smyth MJ
Microbiology. Quantifying malaria dynamics within the host.	/pubmed/21852478	Day KP, Fowkes FJ.	Science. 2011 Aug 19;333(6045):943-4. No abstract available.	Science. 2011	PubMed	citation	PMID:21852478	pubmed	21852478	create date:2011/08/20 | first author:Day KP
Cancer. Aneuploidy drives a mutator phenotype in cancer.	/pubmed/21852477	Kolodner RD, Cleveland DW, Putnam CD.	Science. 2011 Aug 19;333(6045):942-3. No abstract available.	Science. 2011	PubMed	citation	PMID:21852477	pubmed	21852477	create date:2011/08/20 | first author:Kolodner RD
Sociology. Weaving a richer tapestry in biomedical science.	/pubmed/21852476	Tabak LA, Collins FS.	Science. 2011 Aug 19;333(6045):940-1. No abstract available.	Science. 2011	PubMed	citation	PMID:21852476	pubmed	21852476	create date:2011/08/20 | first author:Tabak LA
Museums and archives in peril.	/pubmed/21852474	Lovis WA.	Science. 2011 Aug 19;333(6045):937. No abstract available.	Science. 2011	PubMed	citation	PMID:21852474	pubmed	21852474	create date:2011/08/20 | first author:Lovis WA
Invasives: sea of data still to come.	/pubmed/21852472	Marques AC.	Science. 2011 Aug 19;333(6045):936. No abstract available.	Science. 2011	PubMed	citation	PMID:21852472	pubmed	21852472	create date:2011/08/20 | first author:Marques AC
Invasives: classify with care.	/pubmed/21852471	Moore C.	Science. 2011 Aug 19;333(6045):936. No abstract available.	Science. 2011	PubMed	citation	PMID:21852471	pubmed	21852471	create date:2011/08/20 | first author:Moore C
Ecosystem rates of transformation matter.	/pubmed/21852470	Winter M, Schweiger O.	Science. 2011 Aug 19;333(6045):936-7; author reply 937. No abstract available.	Science. 2011	PubMed	citation	PMID:21852470	pubmed	21852470	create date:2011/08/20 | first author:Winter M
Infectious diseases. A tropical disease hits the road.	/pubmed/21852469	Leslie M.	Science. 2011 Aug 19;333(6045):934. No abstract available.	Science. 2011	PubMed	citation	PMID:21852469	pubmed	21852469	create date:2011/08/20 | first author:Leslie M
Infectious diseases. Drug developers finally take aim at a neglected disease.	/pubmed/21852468	Leslie M.	Science. 2011 Aug 19;333(6045):933-5. No abstract available. Erratum in: Science. 2011 Nov 11;334(6057):761.	Science. 2011	PubMed	citation	PMID:21852468	pubmed	21852468	create date:2011/08/20 | first author:Leslie M
Exoplanetary research. A distant glimpse of alien life?	/pubmed/21852467	Bhattacharjee Y.	Science. 2011 Aug 19;333(6045):930-2. No abstract available.	Science. 2011	PubMed	citation	PMID:21852467	pubmed	21852467	create date:2011/08/20 | first author:Bhattacharjee Y
Scientific community. Mass exodus roils Brazilian neuroscience institute.	/pubmed/21852466	Miller G.	Science. 2011 Aug 19;333(6045):929. No abstract available. Erratum in: Science. 2011 Oct 28;334(6055):453.	Science. 2011	PubMed	citation	PMID:21852466	pubmed	21852466	create date:2011/08/20 | first author:Miller G
Newsmaker interview: David Morrison. Into the stretch for science's point man on doomsday.	/pubmed/21852465	Morrison D.	Science. 2011 Aug 19;333(6045):928-9. No abstract available.	Science. 2011	PubMed	citation	PMID:21852465	pubmed	21852465	create date:2011/08/20 | first author:Morrison D
Antarctic science. U.S. icebreaking woes threaten McMurdo resupply, research plans.	/pubmed/21852464	Mervis J.	Science. 2011 Aug 19;333(6045):927. No abstract available.	Science. 2011	PubMed	citation	PMID:21852464	pubmed	21852464	create date:2011/08/20 | first author:Mervis J
Biomedical research funding. A minority viewpoint.	/pubmed/21852463	Price M.	Science. 2011 Aug 19;333(6045):926. No abstract available.	Science. 2011	PubMed	citation	PMID:21852463	pubmed	21852463	create date:2011/08/20 | first author:Price M
Biomedical research funding. NIH uncovers racial disparity in grant awards.	/pubmed/21852462	Kaiser J.	Science. 2011 Aug 19;333(6045):925-6. No abstract available.	Science. 2011	PubMed	citation	PMID:21852462	pubmed	21852462	create date:2011/08/20 | first author:Kaiser J
Getting education right.	/pubmed/21852458	Alberts B.	Science. 2011 Aug 19;333(6045):919. No abstract available.	Science. 2011	PubMed	citation	PMID:21852458	pubmed	21852458	create date:2011/08/20 | first author:Alberts B
Ice flow of the Antarctic ice sheet.	/pubmed/21852457	Rignot E, Mouginot J, Scheuchl B.	Science. 2011 Sep 9;333(6048):1427-30. Epub 2011 Aug 18.	Science. 2011	PubMed	citation	PMID:21852457	pubmed	21852457	create date:2011/08/20 | first author:Rignot E
Recently formed polyploid plants diversify at lower rates.	/pubmed/21852456	Mayrose I, Zhan SH, Rothfels CJ, Magnuson-Ford K, Barker MS, Rieseberg LH, Otto SP.	Science. 2011 Sep 2;333(6047):1257. Epub 2011 Aug 18.	Science. 2011	PubMed	citation	PMID:21852456	pubmed	21852456	create date:2011/08/20 | first author:Mayrose I
Unfolded proteins are Ire1-activating ligands that directly induce the unfolded protein response.	/pubmed/21852455	Gardner BM, Walter P.	Science. 2011 Sep 30;333(6051):1891-4. Epub 2011 Aug 18.	Science. 2011	PubMed	citation	PMID:21852455	pubmed	21852455	create date:2011/08/20 | first author:Gardner BM
Human sperm binding is mediated by the sialyl-Lewis(x) oligosaccharide on the zona pellucida.	/pubmed/21852454	Pang PC, Chiu PC, Lee CL, Chang LY, Panico M, Morris HR, Haslam SM, Khoo KH, Clark GF, Yeung WS, Dell A.	Science. 2011 Sep 23;333(6050):1761-4. Epub 2011 Aug 18.	Science. 2011	PubMed	citation	PMID:21852454	pubmed	21852454	create date:2011/08/20 | first author:Pang PC
Soil nitrite as a source of atmospheric HONO and OH radicals.	/pubmed/21852453	Su H, Cheng Y, Oswald R, Behrendt T, Trebs I, Meixner FX, Andreae MO, Cheng P, Zhang Y, Pöschl U.	Science. 2011 Sep 16;333(6049):1616-8. Epub 2011 Aug 18.	Science. 2011	PubMed	citation	PMID:21852453	pubmed	21852453	create date:2011/08/20 | first author:Su H
Nicotinic acetylcholine receptor β2 subunits in the medial prefrontal cortex control attention.	/pubmed/21836018	Guillem K, Bloem B, Poorthuis RB, Loos M, Smit AB, Maskos U, Spijker S, Mansvelder HD.	Science. 2011 Aug 12;333(6044):888-91.	Science. 2011	PubMed	citation	PMID:21836018	pubmed	21836018	create date:2011/08/13 | first author:Guillem K
The structure of the kinesin-1 motor-tail complex reveals the mechanism of autoinhibition.	/pubmed/21836017	Kaan HY, Hackney DD, Kozielski F.	Science. 2011 Aug 12;333(6044):883-5.	Science. 2011	PubMed	citation	PMID:21836017	pubmed	21836017	create date:2011/08/13 | first author:Kaan HY
Reciprocal rewards stabilize cooperation in the mycorrhizal symbiosis.	/pubmed/21836016	Kiers ET, Duhamel M, Beesetty Y, Mensah JA, Franken O, Verbruggen E, Fellbaum CR, Kowalchuk GA, Hart MM, Bago A, Palmer TM, West SA, Vandenkoornhuyse P, Jansa J, Bücking H.	Science. 2011 Aug 12;333(6044):880-2.	Science. 2011	PubMed	citation	PMID:21836016	pubmed	21836016	create date:2011/08/13 | first author:Kiers ET
Archaeorhizomycetes: unearthing an ancient class of ubiquitous soil fungi.	/pubmed/21836015	Rosling A, Cox F, Cruz-Martinez K, Ihrmark K, Grelet GA, Lindahl BD, Menkis A, James TY.	Science. 2011 Aug 12;333(6044):876-9.	Science. 2011	PubMed	citation	PMID:21836015	pubmed	21836015	create date:2011/08/13 | first author:Rosling A
Nest inheritance is the missing source of direct fitness in a primitively eusocial insect.	/pubmed/21836014	Leadbeater E, Carruthers JM, Green JP, Rosser NS, Field J.	Science. 2011 Aug 12;333(6044):874-6.	Science. 2011	PubMed	citation	PMID:21836014	pubmed	21836014	create date:2011/08/13 | first author:Leadbeater E
Viviparity and K-selected life history in a Mesozoic marine plesiosaur (Reptilia, Sauropterygia).	/pubmed/21836013	O'Keefe FR, Chiappe LM.	Science. 2011 Aug 12;333(6044):870-3.	Science. 2011	PubMed	citation	PMID:21836013	pubmed	21836013	create date:2011/08/13 | first author:O'Keefe FR
A synthetic nickel electrocatalyst with a turnover frequency above 100,000 s⁻¹ for H₂ production.	/pubmed/21836012	Helm ML, Stewart MP, Bullock RM, DuBois MR, DuBois DL.	Science. 2011 Aug 12;333(6044):863-6.	Science. 2011	PubMed	citation	PMID:21836012	pubmed	21836012	create date:2011/08/13 | first author:Helm ML
Interaction-driven spectrum reconstruction in bilayer graphene.	/pubmed/21836011	Mayorov AS, Elias DC, Mucha-Kruczynski M, Gorbachev RV, Tudorovskiy T, Zhukov A, Morozov SV, Katsnelson MI, Fal'ko VI, Geim AK, Novoselov KS.	Science. 2011 Aug 12;333(6044):860-3.	Science. 2011	PubMed	citation	PMID:21836011	pubmed	21836011	create date:2011/08/13 | first author:Mayorov AS
Circumstellar material in type Ia supernovae via sodium absorption features.	/pubmed/21836010	Sternberg A, Gal-Yam A, Simon JD, Leonard DC, Quimby RM, Phillips MM, Morrell N, Thompson IB, Ivans I, Marshall JL, Filippenko AV, Marcy GW, Bloom JS, Patat F, Foley RJ, Yong D, Penprase BE, Beeler DJ, Allende Prieto C, Stringfellow GS.	Science. 2011 Aug 12;333(6044):856-9.	Science. 2011	PubMed	citation	PMID:21836010	pubmed	21836010	create date:2011/08/13 | first author:Sternberg A
Epidermal electronics.	/pubmed/21836009	Kim DH, Lu N, Ma R, Kim YS, Kim RH, Wang S, Wu J, Won SM, Tao H, Islam A, Yu KJ, Kim TI, Chowdhury R, Ying M, Xu L, Li M, Chung HJ, Keum H, McCormick M, Liu P, Zhang YW, Omenetto FG, et al.	Science. 2011 Aug 12;333(6044):838-43. Erratum in: Science. 2011 Sep 23;333(6050):1703.	Science. 2011	PubMed	citation	PMID:21836009	pubmed	21836009	create date:2011/08/13 | first author:Kim DH
A simple type of wood in two Early Devonian plants.	/pubmed/21836008	Gerrienne P, Gensel PG, Strullu-Derrien C, Lardeux H, Steemans P, Prestianni C.	Science. 2011 Aug 12;333(6044):837.	Science. 2011	PubMed	citation	PMID:21836008	pubmed	21836008	create date:2011/08/13 | first author:Gerrienne P
Biochemistry. Catching a moving target.	/pubmed/21836007	Wang TT, Palese P.	Science. 2011 Aug 12;333(6044):834-5. No abstract available.	Science. 2011	PubMed	citation	PMID:21836007	pubmed	21836007	create date:2011/08/13 | first author:Wang TT
Evolution. Altruistic wasps?	/pubmed/21836006	Gadagkar R.	Science. 2011 Aug 12;333(6044):833-4. No abstract available.	Science. 2011	PubMed	citation	PMID:21836006	pubmed	21836006	create date:2011/08/13 | first author:Gadagkar R
Physics. Cool vibrations.	/pubmed/21836005	Meystre P.	Science. 2011 Aug 12;333(6044):832-3. No abstract available.	Science. 2011	PubMed	citation	PMID:21836005	pubmed	21836005	create date:2011/08/13 | first author:Meystre P
Materials science. An electronic second skin.	/pubmed/21836004	Ma Z.	Science. 2011 Aug 12;333(6044):830-1. No abstract available.	Science. 2011	PubMed	citation	PMID:21836004	pubmed	21836004	create date:2011/08/13 | first author:Ma Z
Development. Determining sexual identity.	/pubmed/21836003	Van Doren M.	Science. 2011 Aug 12;333(6044):829-30. No abstract available.	Science. 2011	PubMed	citation	PMID:21836003	pubmed	21836003	create date:2011/08/13 | first author:Van Doren M
Evolution. The plant-fungal marketplace.	/pubmed/21836002	Selosse MA, Rousset F.	Science. 2011 Aug 12;333(6044):828-9. No abstract available.	Science. 2011	PubMed	citation	PMID:21836002	pubmed	21836002	create date:2011/08/13 | first author:Selosse MA
Education. Value-added measures and the future of educational accountability.	/pubmed/21836001	Harris DN.	Science. 2011 Aug 12;333(6044):826-7. No abstract available.	Science. 2011	PubMed	citation	PMID:21836001	pubmed	21836001	create date:2011/08/13 | first author:Harris DN
Battery vehicles reduce CO₂ emissions.	/pubmed/21836000	Apt J, Peterson SB, Whitacre JF.	Science. 2011 Aug 12;333(6044):823. No abstract available.	Science. 2011	PubMed	citation	PMID:21836000	pubmed	21836000	create date:2011/08/13 | first author:Apt J
Courts complicate industry-academia ties.	/pubmed/21835999	Deftos LJ.	Science. 2011 Aug 12;333(6044):823. No abstract available.	Science. 2011	PubMed	citation	PMID:21835999	pubmed	21835999	create date:2011/08/13 | first author:Deftos LJ
Smokers respond to pictorial health warnings.	/pubmed/21835997	Wilson N.	Science. 2011 Aug 12;333(6044):822. No abstract available.	Science. 2011	PubMed	citation	PMID:21835997	pubmed	21835997	create date:2011/08/13 | first author:Wilson N
Restoring tigers to the Caspian region.	/pubmed/21835996	Driscoll CA, Luo S, MacDonald D, Dinerstein E, Chestin I, Pereladova O, O'Brien SJ.	Science. 2011 Aug 12;333(6044):822-3. No abstract available.	Science. 2011	PubMed	citation	PMID:21835996	pubmed	21835996	create date:2011/08/13 | first author:Driscoll CA
Clinical studies. Trying to reset the clock on type 1 diabetes.	/pubmed/21835995	Couzin-Frankel J.	Science. 2011 Aug 12;333(6044):819-21. No abstract available.	Science. 2011	PubMed	citation	PMID:21835995	pubmed	21835995	create date:2011/08/13 | first author:Couzin-Frankel J
Hydropower. The legacy of the Three Gorges Dam.	/pubmed/21835994	Stone R.	Science. 2011 Aug 12;333(6044):817. No abstract available.	Science. 2011	PubMed	citation	PMID:21835994	pubmed	21835994	create date:2011/08/13 | first author:Stone R
Hydropower. Mayhem on the Mekong.	/pubmed/21835993	Stone R.	Science. 2011 Aug 12;333(6044):814-8. No abstract available.	Science. 2011	PubMed	citation	PMID:21835993	pubmed	21835993	create date:2011/08/13 | first author:Stone R
Energy. Despite data gaps, U.S. moves closer to drilling in Arctic Ocean.	/pubmed/21835992	Schmidt C.	Science. 2011 Aug 12;333(6044):812-3. No abstract available.	Science. 2011	PubMed	citation	PMID:21835992	pubmed	21835992	create date:2011/08/13 | first author:Schmidt C
Fisheries science. Rejected salmon plan could bring changes to U.S. dams.	/pubmed/21835991	Service RF.	Science. 2011 Aug 12;333(6044):811. No abstract available.	Science. 2011	PubMed	citation	PMID:21835991	pubmed	21835991	create date:2011/08/13 | first author:Service RF
Title	URL	Description	Details	ShortDetails	Resource	Type	Identifiers	Db	EntrezUID	Properties
U.S. budget. Figuring out what the debt agreement means for science.	/pubmed/21835990	Mervis J.	Science. 2011 Aug 12;333(6044):810. No abstract available.	Science. 2011	PubMed	citation	PMID:21835990	pubmed	21835990	create date:2011/08/13 | first author:Mervis J
Nigeria. Landmark study reveals an oil quagmire.	/pubmed/21835989	Malakoff D.	Science. 2011 Aug 12;333(6044):809. No abstract available.	Science. 2011	PubMed	citation	PMID:21835989	pubmed	21835989	create date:2011/08/13 | first author:Malakoff D
Moving toward global science.	/pubmed/21835985	Suresh S.	Science. 2011 Aug 12;333(6044):802. No abstract available.	Science. 2011	PubMed	citation	PMID:21835985	pubmed	21835985	create date:2011/08/13 | first author:Suresh S
Focused evolution of HIV-1 neutralizing antibodies revealed by structures and deep sequencing.	/pubmed/21835983	Wu X, Zhou T, Zhu J, Zhang B, Georgiev I, Wang C, Chen X, Longo NS, Louder M, McKee K, O'Dell S, Perfetto S, Schmidt SD, Shi W, Wu L, Yang Y, Yang ZY, Yang Z, Zhang Z, Bonsignori M, Crump JA, Kapiga SH, et al.	Science. 2011 Sep 16;333(6049):1593-602. Epub 2011 Aug 11.	Science. 2011	PubMed	citation	PMID:21835983	pubmed	21835983	create date:2011/08/13 | first author:Wu X
Coherent two-dimensional nanoscopy.	/pubmed/21835982	Aeschlimann M, Brixner T, Fischer A, Kramer C, Melchior P, Pfeiffer W, Schneider C, Strüber C, Tuchscherer P, Voronine DV.	Science. 2011 Sep 23;333(6050):1723-6. Epub 2011 Aug 11.	Science. 2011	PubMed	citation	PMID:21835982	pubmed	21835982	create date:2011/08/13 | first author:Aeschlimann M
Ribosome assembly factors prevent premature translation initiation by 40S assembly intermediates.	/pubmed/21835981	Strunk BS, Loucks CR, Su M, Vashisth H, Cheng S, Schilling J, Brooks CL 3rd, Karbstein K, Skiniotis G.	Science. 2011 Sep 9;333(6048):1449-53. Epub 2011 Aug 11.	Science. 2011	PubMed	citation	PMID:21835981	pubmed	21835981	create date:2011/08/13 | first author:Strunk BS
Pyrazinamide inhibits trans-translation in Mycobacterium tuberculosis.	/pubmed/21835980	Shi W, Zhang X, Jiang X, Yuan H, Lee JS, Barry CE 3rd, Wang H, Zhang W, Zhang Y.	Science. 2011 Sep 16;333(6049):1630-2. Epub 2011 Aug 11.	Science. 2011	PubMed	citation	PMID:21835980	pubmed	21835980	create date:2011/08/13 | first author:Shi W
Role for the membrane receptor guanylyl cyclase-C in attention deficiency and hyperactive behavior.	/pubmed/21835979	Gong R, Ding C, Hu J, Lu Y, Liu F, Mann E, Xu F, Cohen MB, Luo M.	Science. 2011 Sep 16;333(6049):1642-6. Epub 2011 Aug 11.	Science. 2011	PubMed	citation	PMID:21835979	pubmed	21835979	create date:2011/08/13 | first author:Gong R
Integrating what and when across the primate medial temporal lobe.	/pubmed/21817056	Naya Y, Suzuki WA.	Science. 2011 Aug 5;333(6043):773-6.	Science. 2011	PubMed	citation	PMID:21817056	pubmed	21817056	create date:2011/08/06 | first author:Naya Y
Cartilage acidic protein-1B (LOTUS), an endogenous Nogo receptor antagonist for axon tract formation.	/pubmed/21817055	Sato Y, Iketani M, Kurihara Y, Yamaguchi M, Yamashita N, Nakamura F, Arie Y, Kawasaki T, Hirata T, Abe T, Kiyonari H, Strittmatter SM, Goshima Y, Takei K.	Science. 2011 Aug 5;333(6043):769-73.	Science. 2011	PubMed	citation	PMID:21817055	pubmed	21817055	create date:2011/08/06 | first author:Sato Y
High-speed atomic force microscopy reveals rotary catalysis of rotorless F₁-ATPase.	/pubmed/21817054	Uchihashi T, Iino R, Ando T, Noji H.	Science. 2011 Aug 5;333(6043):755-8.	Science. 2011	PubMed	citation	PMID:21817054	pubmed	21817054	create date:2011/08/06 | first author:Uchihashi T
Extending the carbon chain: hydrocarbon formation catalyzed by vanadium/molybdenum nitrogenases.	/pubmed/21817053	Hu Y, Lee CC, Ribbe MW.	Science. 2011 Aug 5;333(6043):753-5.	Science. 2011	PubMed	citation	PMID:21817053	pubmed	21817053	create date:2011/08/06 | first author:Hu Y
Signal perception in frogs and bats and the evolution of mating signals.	/pubmed/21817052	Akre KL, Farris HE, Lea AM, Page RA, Ryan MJ.	Science. 2011 Aug 5;333(6043):751-2.	Science. 2011	PubMed	citation	PMID:21817052	pubmed	21817052	create date:2011/08/06 | first author:Akre KL
A 10,000-year record of Arctic Ocean sea-ice variability--view from the beach.	/pubmed/21817051	Funder S, Goosse H, Jepsen H, Kaas E, Kjær KH, Korsgaard NJ, Larsen NK, Linderson H, Lyså A, Möller P, Olsen J, Willerslev E.	Science. 2011 Aug 5;333(6043):747-50.	Science. 2011	PubMed	citation	PMID:21817051	pubmed	21817051	create date:2011/08/06 | first author:Funder S
Reduced interannual rainfall variability in East Africa during the last ice age.	/pubmed/21817050	Wolff C, Haug GH, Timmermann A, Sinninghe Damsté JS, Brauer A, Sigman DM, Cane MA, Verschuren D.	Science. 2011 Aug 5;333(6043):743-7.	Science. 2011	PubMed	citation	PMID:21817050	pubmed	21817050	create date:2011/08/06 | first author:Wolff C
Seasonal flows on warm Martian slopes.	/pubmed/21817049	McEwen AS, Ojha L, Dundas CM, Mattson SS, Byrne S, Wray JJ, Cull SC, Murchie SL, Thomas N, Gulick VC.	Science. 2011 Aug 5;333(6043):740-3.	Science. 2011	PubMed	citation	PMID:21817049	pubmed	21817049	create date:2011/08/06 | first author:McEwen AS
Spectroscopic observation of dual catalytic sites during oxidation of CO on a Au/TiO₂ catalyst.	/pubmed/21817048	Green IX, Tang W, Neurock M, Yates JT Jr.	Science. 2011 Aug 5;333(6043):736-9.	Science. 2011	PubMed	citation	PMID:21817048	pubmed	21817048	create date:2011/08/06 | first author:Green IX
A synthetic model of the Mn₃Ca subsite of the oxygen-evolving complex in photosystem II.	/pubmed/21817047	Kanady JS, Tsui EY, Day MW, Agapie T.	Science. 2011 Aug 5;333(6043):733-6.	Science. 2011	PubMed	citation	PMID:21817047	pubmed	21817047	create date:2011/08/06 | first author:Kanady JS
Nonreciprocal light propagation in a silicon photonic circuit.	/pubmed/21817046	Feng L, Ayache M, Huang J, Xu YL, Lu MH, Chen YF, Fainman Y, Scherer A.	Science. 2011 Aug 5;333(6043):729-33.	Science. 2011	PubMed	citation	PMID:21817046	pubmed	21817046	create date:2011/08/06 | first author:Feng L
Chemical genomic profiling for antimalarial therapies, response signatures, and molecular targets.	/pubmed/21817045	Yuan J, Cheng KC, Johnson RL, Huang R, Pattaradilokrat S, Liu A, Guha R, Fidock DA, Inglese J, Wellems TE, Austin CP, Su XZ.	Science. 2011 Aug 5;333(6043):724-9.	Science. 2011	PubMed	citation	PMID:21817045	pubmed	21817045	create date:2011/08/06 | first author:Yuan J
Glacial-interglacial Indian summer monsoon dynamics.	/pubmed/21817044	An Z, Clemens SC, Shen J, Qiang X, Jin Z, Sun Y, Prell WL, Luo J, Wang S, Xu H, Cai Y, Zhou W, Liu X, Liu W, Shi Z, Yan L, Xiao X, Chang H, Wu F, Ai L, Lu F.	Science. 2011 Aug 5;333(6043):719-23.	Science. 2011	PubMed	citation	PMID:21817044	pubmed	21817044	create date:2011/08/06 | first author:An Z
Effects of working-memory training on striatal dopamine release.	/pubmed/21817043	Bäckman L, Nyberg L, Soveri A, Johansson J, Andersson M, Dahlin E, Neely AS, Virta J, Laine M, Rinne JO.	Science. 2011 Aug 5;333(6043):718.	Science. 2011	PubMed	citation	PMID:21817043	pubmed	21817043	create date:2011/08/06 | first author:Bäckman L
The future of seawater desalination: energy, technology, and the environment.	/pubmed/21817042	Elimelech M, Phillip WA.	Science. 2011 Aug 5;333(6043):712-7.	Science. 2011	PubMed	citation	PMID:21817042	pubmed	21817042	create date:2011/08/06 | first author:Elimelech M
Retrospective. Lennart Philipson (1929-2011).	/pubmed/21817041	Simons K, Mattaj IW.	Science. 2011 Aug 5;333(6043):711. No abstract available.	Science. 2011	PubMed	citation	PMID:21817041	pubmed	21817041	create date:2011/08/06 | first author:Simons K
Physics. Spotlight on plasmon lasers.	/pubmed/21817040	Sorger VJ, Zhang X.	Science. 2011 Aug 5;333(6043):709-10. No abstract available.	Science. 2011	PubMed	citation	PMID:21817040	pubmed	21817040	create date:2011/08/06 | first author:Sorger VJ
Evolution. Is bigger always better?	/pubmed/21817039	Rowe C, Healy SD.	Science. 2011 Aug 5;333(6043):708-9. No abstract available.	Science. 2011	PubMed	citation	PMID:21817039	pubmed	21817039	create date:2011/08/06 | first author:Rowe C
Atmospheric science. Glacial cycles and Indian monsoon--a southern push.	/pubmed/21817038	Liu Z.	Science. 2011 Aug 5;333(6043):706-8. No abstract available.	Science. 2011	PubMed	citation	PMID:21817038	pubmed	21817038	create date:2011/08/06 | first author:Liu Z
Microbiology. Exploiting malaria drug resistance to our advantage.	/pubmed/21817037	Cammack N.	Science. 2011 Aug 5;333(6043):705-6. No abstract available.	Science. 2011	PubMed	citation	PMID:21817037	pubmed	21817037	create date:2011/08/06 | first author:Cammack N
Biochemistry. Seeing a molecular motor at work.	/pubmed/21817036	Junge W, Müller DJ.	Science. 2011 Aug 5;333(6043):704-5. No abstract available.	Science. 2011	PubMed	citation	PMID:21817036	pubmed	21817036	create date:2011/08/06 | first author:Junge W
Science policy. Changing incentives to publish.	/pubmed/21817035	Franzoni C, Scellato G, Stephan P.	Science. 2011 Aug 5;333(6043):702-3. No abstract available.	Science. 2011	PubMed	citation	PMID:21817035	pubmed	21817035	create date:2011/08/06 | first author:Franzoni C
Science-policy interface: beyond assessments.	/pubmed/21817033	Hulme M, Mahony M, Beck S, Görg C, Hansjürgens B, Hauck J, Nesshöver C, Paulsch A, Vandewalle M, Wittmer H, Böschen S, Bridgewater P, Diaw MC, Fabre P, Figueroa A, Heong KL, Korn H, Leemans R, Lövbrand E, Hamid MN, Monfreda C, Pielke R Jr, et al.	Science. 2011 Aug 5;333(6043):697-8. No abstract available.	Science. 2011	PubMed	citation	PMID:21817033	pubmed	21817033	create date:2011/08/06 | first author:Hulme M
Fukushima research needs world's support.	/pubmed/21817032	Akabayashi A.	Science. 2011 Aug 5;333(6043):696. No abstract available.	Science. 2011	PubMed	citation	PMID:21817032	pubmed	21817032	create date:2011/08/06 | first author:Akabayashi A
Science-policy interface: scientific input limited.	/pubmed/21817031	Briggs SV, Knight AT.	Science. 2011 Aug 5;333(6043):696-7. No abstract available.	Science. 2011	PubMed	citation	PMID:21817031	pubmed	21817031	create date:2011/08/06 | first author:Briggs SV
Newsmaker profile. Wayne Clough wants Smithsonian science to escape its shadow.	/pubmed/21817030	Mervis J.	Science. 2011 Aug 5;333(6043):694-5. No abstract available.	Science. 2011	PubMed	citation	PMID:21817030	pubmed	21817030	create date:2011/08/06 | first author:Mervis J
Physics. Furtive approach rolls back the limits of quantum uncertainty.	/pubmed/21817029	Cho A.	Science. 2011 Aug 5;333(6043):690-3. No abstract available.	Science. 2011	PubMed	citation	PMID:21817029	pubmed	21817029	create date:2011/08/06 | first author:Cho A
Science education. Climate change sparks battles in classroom.	/pubmed/21817028	Reardon S.	Science. 2011 Aug 5;333(6043):688-9. No abstract available. Erratum in: Science. 2011 Sep 30;333(6051):1825.	Science. 2011	PubMed	citation	PMID:21817028	pubmed	21817028	create date:2011/08/06 | first author:Reardon S
Alternative medicine. Scourge of snake oil salesmen bids an early farewell.	/pubmed/21817027	Kupferschmidt K.	Science. 2011 Aug 5;333(6043):687. No abstract available.	Science. 2011	PubMed	citation	PMID:21817027	pubmed	21817027	create date:2011/08/06 | first author:Kupferschmidt K
Marine biology. Marine census scrambles to fund a second phase with expanded focus.	/pubmed/21817026	Pennisi E.	Science. 2011 Aug 5;333(6043):686. No abstract available.	Science. 2011	PubMed	citation	PMID:21817026	pubmed	21817026	create date:2011/08/06 | first author:Pennisi E
Newsmaker interview: Seiji Yasumura. Japan's electricity woes have researchers sweating.	/pubmed/21817025	Normile D.	Science. 2011 Aug 5;333(6043):685. No abstract available.	Science. 2011	PubMed	citation	PMID:21817025	pubmed	21817025	create date:2011/08/06 | first author:Normile D
Newsmaker interview: Seiji Yasumura. Fukushima begins 30-year odyssey in radiation health. Interview by Dennis Normile.	/pubmed/21817024	Yasumura S.	Science. 2011 Aug 5;333(6043):684-5. No abstract available.	Science. 2011	PubMed	citation	PMID:21817024	pubmed	21817024	create date:2011/08/06 | first author:Yasumura S
Embryonic stem cells. NIH wins suit challenging legality of research.	/pubmed/21817023	Kaiser J.	Science. 2011 Aug 5;333(6043):683. No abstract available.	Science. 2011	PubMed	citation	PMID:21817023	pubmed	21817023	create date:2011/08/06 | first author:Kaiser J
Social science, spared again.	/pubmed/21817018	Prewitt K.	Science. 2011 Aug 5;333(6043):673. No abstract available.	Science. 2011	PubMed	citation	PMID:21817018	pubmed	21817018	create date:2011/08/06 | first author:Prewitt K
Vacuum-induced transparency.	/pubmed/21817017	Tanji-Suzuki H, Chen W, Landig R, Simon J, Vuletić V.	Science. 2011 Sep 2;333(6047):1266-9. Epub 2011 Aug 4.	Science. 2011	PubMed	citation	PMID:21817017	pubmed	21817017	create date:2011/08/06 | first author:Tanji-Suzuki H
Tet-mediated formation of 5-carboxylcytosine and its excision by TDG in mammalian DNA.	/pubmed/21817016	He YF, Li BZ, Li Z, Liu P, Wang Y, Tang Q, Ding J, Jia Y, Chen Z, Li L, Sun Y, Li X, Dai Q, Song CX, Zhang K, He C, Xu GL.	Science. 2011 Sep 2;333(6047):1303-7. Epub 2011 Aug 4.	Science. 2011	PubMed	citation	PMID:21817016	pubmed	21817016	create date:2011/08/06 | first author:He YF
Single-shot correlations and two-qubit gate of solid-state spins.	/pubmed/21817015	Nowack KC, Shafiei M, Laforest M, Prawiroatmodjo GE, Schreiber LR, Reichl C, Wegscheider W, Vandersypen LM.	Science. 2011 Sep 2;333(6047):1269-72. Epub 2011 Aug 4.	Science. 2011	PubMed	citation	PMID:21817015	pubmed	21817015	create date:2011/08/06 | first author:Nowack KC
Control of local protein synthesis and initial events in myelination by action potentials.	/pubmed/21817014	Wake H, Lee PR, Fields RD.	Science. 2011 Sep 16;333(6049):1647-51. Epub 2011 Aug 4.	Science. 2011	PubMed	citation	PMID:21817014	pubmed	21817014	create date:2011/08/06 | first author:Wake H
Mutations in CIC and FUBP1 contribute to human oligodendroglioma.	/pubmed/21817013	Bettegowda C, Agrawal N, Jiao Y, Sausen M, Wood LD, Hruban RH, Rodriguez FJ, Cahill DP, McLendon R, Riggins G, Velculescu VE, Oba-Shinjo SM, Marie SK, Vogelstein B, Bigner D, Yan H, Papadopoulos N, Kinzler KW.	Science. 2011 Sep 9;333(6048):1453-5. Epub 2011 Aug 4.	Science. 2011	PubMed	citation	PMID:21817013	pubmed	21817013	create date:2011/08/06 | first author:Bettegowda C
RNA mimics of green fluorescent protein.	/pubmed/21798953	Paige JS, Wu KY, Jaffrey SR.	Science. 2011 Jul 29;333(6042):642-6.	Science. 2011	PubMed	citation	PMID:21798953	pubmed	21798953	create date:2011/07/30 | first author:Paige JS
Impaired respiratory and body temperature control upon acute serotonergic neuron inhibition.	/pubmed/21798952	Ray RS, Corcoran AE, Brust RD, Kim JC, Richerson GB, Nattie E, Dymecki SM.	Science. 2011 Jul 29;333(6042):637-42.	Science. 2011	PubMed	citation	PMID:21798952	pubmed	21798952	create date:2011/07/30 | first author:Ray RS
Initiation complex structure and promoter proofreading.	/pubmed/21798951	Liu X, Bushnell DA, Silva DA, Huang X, Kornberg RD.	Science. 2011 Jul 29;333(6042):633-7.	Science. 2011	PubMed	citation	PMID:21798951	pubmed	21798951	create date:2011/07/30 | first author:Liu X
Title	URL	Description	Details	ShortDetails	Resource	Type	Identifiers	Db	EntrezUID	Properties
Floral acoustics: conspicuous echoes of a dish-shaped leaf attract bat pollinators.	/pubmed/21798950	Simon R, Holderied MW, Koch CU, von Helversen O.	Science. 2011 Jul 29;333(6042):631-3.	Science. 2011	PubMed	citation	PMID:21798950	pubmed	21798950	create date:2011/07/30 | first author:Simon R
Bats use echo harmonic structure to distinguish their targets from background clutter.	/pubmed/21798949	Bates ME, Simmons JA, Zorikov TV.	Science. 2011 Jul 29;333(6042):627-30.	Science. 2011	PubMed	citation	PMID:21798949	pubmed	21798949	create date:2011/07/30 | first author:Bates ME
Tenfold population increase in Western Europe at the Neandertal-to-modern human transition.	/pubmed/21798948	Mellars P, French JC.	Science. 2011 Jul 29;333(6042):623-7.	Science. 2011	PubMed	citation	PMID:21798948	pubmed	21798948	create date:2011/07/30 | first author:Mellars P
Sr-Nd-Pb isotope evidence for ice-sheet presence on southern Greenland during the Last Interglacial.	/pubmed/21798947	Colville EJ, Carlson AE, Beard BL, Hatfield RG, Stoner JS, Reyes AV, Ullman DJ.	Science. 2011 Jul 29;333(6042):620-3.	Science. 2011	PubMed	citation	PMID:21798947	pubmed	21798947	create date:2011/07/30 | first author:Colville EJ
A single molecule of water encapsulated in fullerene C₆₀.	/pubmed/21798946	Kurotobi K, Murata Y.	Science. 2011 Jul 29;333(6042):613-6.	Science. 2011	PubMed	citation	PMID:21798946	pubmed	21798946	create date:2011/07/30 | first author:Kurotobi K
Synthesis and characterization of a neutral tricoordinate organoboron isoelectronic with amines.	/pubmed/21798945	Kinjo R, Donnadieu B, Celik MA, Frenking G, Bertrand G.	Science. 2011 Jul 29;333(6042):610-3.	Science. 2011	PubMed	citation	PMID:21798945	pubmed	21798945	create date:2011/07/30 | first author:Kinjo R
Evidence for network evolution in an Arabidopsis interactome map.	/pubmed/21798944	Arabidopsis Interactome Mapping Consortium.	Science. 2011 Jul 29;333(6042):601-7.	Science. 2011	PubMed	citation	PMID:21798944	pubmed	21798944	create date:2011/07/30 | first author:Arabidopsis Interactome Mapping Consortium
Independently evolved virulence effectors converge onto hubs in a plant immune system network.	/pubmed/21798943	Mukhtar MS, Carvunis AR, Dreze M, Epple P, Steinbrenner J, Moore J, Tasan M, Galli M, Hao T, Nishimura MT, Pevzner SJ, Donovan SE, Ghamsari L, Santhanam B, Romero V, Poulin MM, Gebreab F, Gutierrez BJ, Tam S, Monachello D, Boxem M, Harbort CJ, et al.	Science. 2011 Jul 29;333(6042):596-601.	Science. 2011	PubMed	citation	PMID:21798943	pubmed	21798943	create date:2011/07/30 | first author:Mukhtar MS
Human voice recognition depends on language ability.	/pubmed/21798942	Perrachione TK, Del Tufo SN, Gabrieli JD.	Science. 2011 Jul 29;333(6042):595.	Science. 2011	PubMed	citation	PMID:21798942	pubmed	21798942	create date:2011/07/30 | first author:Perrachione TK
Cities, productivity, and quality of life.	/pubmed/21798941	Glaeser E.	Science. 2011 Jul 29;333(6042):592-4.	Science. 2011	PubMed	citation	PMID:21798941	pubmed	21798941	create date:2011/07/30 | first author:Glaeser E
Global human capital: integrating education and population.	/pubmed/21798940	Lutz W, KC S.	Science. 2011 Jul 29;333(6042):587-92. Review.	Science. 2011	PubMed	citation	PMID:21798940	pubmed	21798940	create date:2011/07/30 | first author:Lutz W
China's demographic history and future challenges.	/pubmed/21798939	Peng X.	Science. 2011 Jul 29;333(6042):581-7. Review.	Science. 2011	PubMed	citation	PMID:21798939	pubmed	21798939	create date:2011/07/30 | first author:Peng X
India's demographic change: opportunities and challenges.	/pubmed/21798938	James KS.	Science. 2011 Jul 29;333(6042):576-80. Review.	Science. 2011	PubMed	citation	PMID:21798938	pubmed	21798938	create date:2011/07/30 | first author:James KS
Population policy in transition in the developing world.	/pubmed/21798937	Bongaarts J, Sinding S.	Science. 2011 Jul 29;333(6042):574-6.	Science. 2011	PubMed	citation	PMID:21798937	pubmed	21798937	create date:2011/07/30 | first author:Bongaarts J
The outlook for population growth.	/pubmed/21798936	Lee R.	Science. 2011 Jul 29;333(6042):569-73. Review.	Science. 2011	PubMed	citation	PMID:21798936	pubmed	21798936	create date:2011/07/30 | first author:Lee R
7 billion and counting.	/pubmed/21798935	Bloom DE.	Science. 2011 Jul 29;333(6042):562-9. Review.	Science. 2011	PubMed	citation	PMID:21798935	pubmed	21798935	create date:2011/07/30 | first author:Bloom DE
When the world's population took off: the springboard of the Neolithic Demographic Transition.	/pubmed/21798934	Bocquet-Appel JP.	Science. 2011 Jul 29;333(6042):560-1.	Science. 2011	PubMed	citation	PMID:21798934	pubmed	21798934	create date:2011/07/30 | first author:Bocquet-Appel JP
A world of chronic disease.	/pubmed/21798933	Reardon S.	Science. 2011 Jul 29;333(6042):558-9. No abstract available.	Science. 2011	PubMed	citation	PMID:21798933	pubmed	21798933	create date:2011/07/30 | first author:Reardon S
Regional snapshots.	/pubmed/21798932	Vogel G.	Science. 2011 Jul 29;333(6042):555-7. No abstract available.	Science. 2011	PubMed	citation	PMID:21798932	pubmed	21798932	create date:2011/07/30 | first author:Vogel G
Gray ladies in the spotlight.	/pubmed/21798931	Malakoff D.	Science. 2011 Jul 29;333(6042):553. No abstract available.	Science. 2011	PubMed	citation	PMID:21798931	pubmed	21798931	create date:2011/07/30 | first author:Malakoff D
Young and restless can be a volatile mix.	/pubmed/21798930	Hvistendahl M.	Science. 2011 Jul 29;333(6042):552-4. No abstract available.	Science. 2011	PubMed	citation	PMID:21798930	pubmed	21798930	create date:2011/07/30 | first author:Hvistendahl M
How to engineer a baby boom.	/pubmed/21798929	Hvistendahl M.	Science. 2011 Jul 29;333(6042):551. No abstract available.	Science. 2011	PubMed	citation	PMID:21798929	pubmed	21798929	create date:2011/07/30 | first author:Hvistendahl M
A pitched battle over life span.	/pubmed/21798928	Couzin-Frankel J.	Science. 2011 Jul 29;333(6042):549-50. No abstract available.	Science. 2011	PubMed	citation	PMID:21798928	pubmed	21798928	create date:2011/07/30 | first author:Couzin-Frankel J
Does family planning bring down fertility?	/pubmed/21798927	Kaiser J.	Science. 2011 Jul 29;333(6042):548-9. No abstract available.	Science. 2011	PubMed	citation	PMID:21798927	pubmed	21798927	create date:2011/07/30 | first author:Kaiser J
The upside of downsizing.	/pubmed/21798926	Normile D.	Science. 2011 Jul 29;333(6042):547. No abstract available.	Science. 2011	PubMed	citation	PMID:21798926	pubmed	21798926	create date:2011/07/30 | first author:Normile D
Are more people necessarily a problem?	/pubmed/21798925	Malakoff D.	Science. 2011 Jul 29;333(6042):544-6. No abstract available.	Science. 2011	PubMed	citation	PMID:21798925	pubmed	21798925	create date:2011/07/30 | first author:Malakoff D
9 billion?	/pubmed/21798924	Roberts L.	Science. 2011 Jul 29;333(6042):540-3. No abstract available.	Science. 2011	PubMed	citation	PMID:21798924	pubmed	21798924	create date:2011/07/30 | first author:Roberts L
Population. Doom or vroom? Introduction.	/pubmed/21798923	Chin G, Marathe T, Roberts L.	Science. 2011 Jul 29;333(6042):538-9. No abstract available.	Science. 2011	PubMed	citation	PMID:21798923	pubmed	21798923	create date:2011/07/30 | first author:Chin G
SPORE series winner. Facilitating scientific investigations and training data scientists.	/pubmed/21798922	Korb MA, Thakkar U.	Science. 2011 Jul 29;333(6042):534-5. No abstract available.	Science. 2011	PubMed	citation	PMID:21798922	pubmed	21798922	create date:2011/07/30 | first author:Korb MA
Cell biology. A cellular roadmap for the plant kingdom.	/pubmed/21798921	Landry CR.	Science. 2011 Jul 29;333(6042):532-3. No abstract available.	Science. 2011	PubMed	citation	PMID:21798921	pubmed	21798921	create date:2011/07/30 | first author:Landry CR
Chemistry. H₂O in a desert of carbon atoms.	/pubmed/21798920	Balch AL.	Science. 2011 Jul 29;333(6042):531-2. No abstract available.	Science. 2011	PubMed	citation	PMID:21798920	pubmed	21798920	create date:2011/07/30 | first author:Balch AL
Chemistry. Building a Lewis base with boron.	/pubmed/21798919	Wang Y, Robinson GH.	Science. 2011 Jul 29;333(6042):530-1. No abstract available.	Science. 2011	PubMed	citation	PMID:21798919	pubmed	21798919	create date:2011/07/30 | first author:Wang Y
Neuroscience. Who's talking?	/pubmed/21798918	Kuhl PK.	Science. 2011 Jul 29;333(6042):529-30. No abstract available.	Science. 2011	PubMed	citation	PMID:21798918	pubmed	21798918	create date:2011/07/30 | first author:Kuhl PK
Ecology. The world through a bat's ear.	/pubmed/21798917	Fenton MB.	Science. 2011 Jul 29;333(6042):528-9. No abstract available.	Science. 2011	PubMed	citation	PMID:21798917	pubmed	21798917	create date:2011/07/30 | first author:Fenton MB
Research agenda. Promoting convergence in biomedical science.	/pubmed/21798916	Sharp PA, Langer R.	Science. 2011 Jul 29;333(6042):527. No abstract available.	Science. 2011	PubMed	citation	PMID:21798916	pubmed	21798916	create date:2011/07/30 | first author:Sharp PA
Lab course goals: science or writing?	/pubmed/21798915	Goggin ME.	Science. 2011 Jul 29;333(6042):524; author reply 524. No abstract available.	Science. 2011	PubMed	citation	PMID:21798915	pubmed	21798915	create date:2011/07/30 | first author:Goggin ME
An online alternative to freshman year.	/pubmed/21798913	Nusbaum NJ.	Science. 2011 Jul 29;333(6042):523. No abstract available.	Science. 2011	PubMed	citation	PMID:21798913	pubmed	21798913	create date:2011/07/30 | first author:Nusbaum NJ
Hidden declines in post-Soviet education.	/pubmed/21798912	Gorobets A.	Science. 2011 Jul 29;333(6042):523-4. No abstract available.	Science. 2011	PubMed	citation	PMID:21798912	pubmed	21798912	create date:2011/07/30 | first author:Gorobets A
Mental health. Predicting the psychological risks of war.	/pubmed/21798911	Miller G.	Science. 2011 Jul 29;333(6042):520-1. No abstract available.	Science. 2011	PubMed	citation	PMID:21798911	pubmed	21798911	create date:2011/07/30 | first author:Miller G
Neuropathology. A battle no soldier wants to fight.	/pubmed/21798910	Miller G.	Science. 2011 Jul 29;333(6042):517-9. No abstract available.	Science. 2011	PubMed	citation	PMID:21798910	pubmed	21798910	create date:2011/07/30 | first author:Miller G
The invisible wounds of war. Healing the brain, healing the mind.	/pubmed/21798909	Miller G.	Science. 2011 Jul 29;333(6042):514-7. No abstract available.	Science. 2011	PubMed	citation	PMID:21798909	pubmed	21798909	create date:2011/07/30 | first author:Miller G
Science and religion. When is it Ramadan? An Arab astronomer has answers.	/pubmed/21798908	Cartlidge E.	Science. 2011 Jul 29;333(6042):513. No abstract available.	Science. 2011	PubMed	citation	PMID:21798908	pubmed	21798908	create date:2011/07/30 | first author:Cartlidge E
Radio astronomy. Russia launches a telescope, decades in the making.	/pubmed/21798907	Clery D.	Science. 2011 Jul 29;333(6042):512. No abstract available.	Science. 2011	PubMed	citation	PMID:21798907	pubmed	21798907	create date:2011/07/30 | first author:Clery D
Paleontology. Bad birthday news for first bird?	/pubmed/21798906	Balter M.	Science. 2011 Jul 29;333(6042):511. No abstract available.	Science. 2011	PubMed	citation	PMID:21798906	pubmed	21798906	create date:2011/07/30 | first author:Balter M
U.S. science education. Report alters definition of what students should learn.	/pubmed/21798905	Mervis J.	Science. 2011 Jul 29;333(6042):510. No abstract available.	Science. 2011	PubMed	citation	PMID:21798905	pubmed	21798905	create date:2011/07/30 | first author:Mervis J
Planetary science. How an alluring geologic enigma won the Mars rover sweepstakes.	/pubmed/21798904	Kerr RA.	Science. 2011 Jul 29;333(6042):508-9. No abstract available.	Science. 2011	PubMed	citation	PMID:21798904	pubmed	21798904	create date:2011/07/30 | first author:Kerr RA
Particle physics. One year on, LHC sees hints of Higgs--and nothing else.	/pubmed/21798903	Cho A.	Science. 2011 Jul 29;333(6042):507. No abstract available.	Science. 2011	PubMed	citation	PMID:21798903	pubmed	21798903	create date:2011/07/30 | first author:Cho A
Population and development.	/pubmed/21798898	Osotimehin B.	Science. 2011 Jul 29;333(6042):499. No abstract available.	Science. 2011	PubMed	citation	PMID:21798898	pubmed	21798898	create date:2011/07/30 | first author:Osotimehin B
Exome sequencing of head and neck squamous cell carcinoma reveals inactivating mutations in NOTCH1.	/pubmed/21798897	Agrawal N, Frederick MJ, Pickering CR, Bettegowda C, Chang K, Li RJ, Fakhry C, Xie TX, Zhang J, Wang J, Zhang N, El-Naggar AK, Jasser SA, Weinstein JN, Treviño L, Drummond JA, Muzny DM, Wu Y, Wood LD, Hruban RH, Westra WH, Koch WM, et al.	Science. 2011 Aug 26;333(6046):1154-7. Epub 2011 Jul 28.	Science. 2011	PubMed	citation	PMID:21798897	pubmed	21798897	create date:2011/07/30 | first author:Agrawal N
Nectins establish a checkerboard-like cellular pattern in the auditory epithelium.	/pubmed/21798896	Togashi H, Kominami K, Waseda M, Komura H, Miyoshi J, Takeichi M, Takai Y.	Science. 2011 Aug 26;333(6046):1144-7. Epub 2011 Jul 28.	Science. 2011	PubMed	citation	PMID:21798896	pubmed	21798896	create date:2011/07/30 | first author:Togashi H
Title	URL	Description	Details	ShortDetails	Resource	Type	Identifiers	Db	EntrezUID	Properties
Isotopic signature of N(2)O produced by marine ammonia-oxidizing archaea.	/pubmed/21798895	Santoro AE, Buchwald C, McIlvin MR, Casciotti KL.	Science. 2011 Sep 2;333(6047):1282-5. Epub 2011 Jul 28.	Science. 2011	PubMed	citation	PMID:21798895	pubmed	21798895	create date:2011/07/30 | first author:Santoro AE
A neutralizing antibody selected from plasma cells that binds to group 1 and group 2 influenza A hemagglutinins.	/pubmed/21798894	Corti D, Voss J, Gamblin SJ, Codoni G, Macagno A, Jarrossay D, Vachieri SG, Pinna D, Minola A, Vanzetta F, Silacci C, Fernandez-Rodriguez BM, Agatic G, Bianchi S, Giacchetto-Sasselli I, Calder L, Sallusto F, Collins P, Haire LF, Temperton N, Langedijk JP, Skehel JJ, et al.	Science. 2011 Aug 12;333(6044):850-6. Epub 2011 Jul 28.	Science. 2011	PubMed	citation	PMID:21798894	pubmed	21798894	create date:2011/07/30 | first author:Corti D
The mutational landscape of head and neck squamous cell carcinoma.	/pubmed/21798893	Stransky N, Egloff AM, Tward AD, Kostic AD, Cibulskis K, Sivachenko A, Kryukov GV, Lawrence MS, Sougnez C, McKenna A, Shefler E, Ramos AH, Stojanov P, Carter SL, Voet D, Cortés ML, Auclair D, Berger MF, Saksena G, Guiducci C, Onofrio RC, Parkin M, et al.	Science. 2011 Aug 26;333(6046):1157-60. Epub 2011 Jul 28.	Science. 2011	PubMed	citation	PMID:21798893	pubmed	21798893	create date:2011/07/30 | first author:Stransky N
Identity: key to children's understanding of belief.	/pubmed/21778403	Perner J, Mauer MC, Hildenbrand M.	Science. 2011 Jul 22;333(6041):474-7.	Science. 2011	PubMed	citation	PMID:21778403	pubmed	21778403	create date:2011/07/23 | first author:Perner J
Host cell invasion by apicomplexan parasites: insights from the co-structure of AMA1 with a RON2 peptide.	/pubmed/21778402	Tonkin ML, Roques M, Lamarque MH, Pugnière M, Douguet D, Crawford J, Lebrun M, Boulanger MJ.	Science. 2011 Jul 22;333(6041):463-7.	Science. 2011	PubMed	citation	PMID:21778402	pubmed	21778402	create date:2011/07/23 | first author:Tonkin ML
Structural basis of type II topoisomerase inhibition by the anticancer drug etoposide.	/pubmed/21778401	Wu CC, Li TK, Farh L, Lin LY, Lin TS, Yu YJ, Yen TJ, Chiang CW, Chan NL.	Science. 2011 Jul 22;333(6041):459-62.	Science. 2011	PubMed	citation	PMID:21778401	pubmed	21778401	create date:2011/07/23 | first author:Wu CC
Cilia-like beating of active microtubule bundles.	/pubmed/21778400	Sanchez T, Welch D, Nicastro D, Dogic Z.	Science. 2011 Jul 22;333(6041):456-9.	Science. 2011	PubMed	citation	PMID:21778400	pubmed	21778400	create date:2011/07/23 | first author:Sanchez T
7000 years of Emiliania huxleyi viruses in the Black Sea.	/pubmed/21778399	Coolen MJ.	Science. 2011 Jul 22;333(6041):451-2.	Science. 2011	PubMed	citation	PMID:21778399	pubmed	21778399	create date:2011/07/23 | first author:Coolen MJ
A common scaling rule for abundance, energetics, and production of parasitic and free-living species.	/pubmed/21778398	Hechinger RF, Lafferty KD, Dobson AP, Brown JH, Kuris AM.	Science. 2011 Jul 22;333(6041):445-8.	Science. 2011	PubMed	citation	PMID:21778398	pubmed	21778398	create date:2011/07/23 | first author:Hechinger RF
Experimental and theoretical differential cross sections for a four-atom reaction: HD + OH → H₂O + D.	/pubmed/21778397	Xiao C, Xu X, Liu S, Wang T, Dong W, Yang T, Sun Z, Dai D, Xu X, Zhang DH, Yang X.	Science. 2011 Jul 22;333(6041):440-2.	Science. 2011	PubMed	citation	PMID:21778397	pubmed	21778397	create date:2011/07/23 | first author:Xiao C
Supramolecular Archimedean cages assembled with 72 hydrogen bonds.	/pubmed/21778396	Liu Y, Hu C, Comotti A, Ward MD.	Science. 2011 Jul 22;333(6041):436-40.	Science. 2011	PubMed	citation	PMID:21778396	pubmed	21778396	create date:2011/07/23 | first author:Liu Y
Start of the Wilson cycle at 3 Ga shown by diamonds from subcontinental mantle.	/pubmed/21778395	Shirey SB, Richardson SH.	Science. 2011 Jul 22;333(6041):434-6.	Science. 2011	PubMed	citation	PMID:21778395	pubmed	21778395	create date:2011/07/23 | first author:Shirey SB
Atmospheric carbon injection linked to end-Triassic mass extinction.	/pubmed/21778394	Ruhl M, Bonis NR, Reichart GJ, Sinninghe Damsté JS, Kürschner WM.	Science. 2011 Jul 22;333(6041):430-4.	Science. 2011	PubMed	citation	PMID:21778394	pubmed	21778394	create date:2011/07/23 | first author:Ruhl M
Topological defects coupling smectic modulations to intra-unit-cell nematicity in cuprates.	/pubmed/21778393	Mesaros A, Fujita K, Eisaki H, Uchida S, Davis JC, Sachdev S, Zaanen J, Lawler MJ, Kim EA.	Science. 2011 Jul 22;333(6041):426-30.	Science. 2011	PubMed	citation	PMID:21778393	pubmed	21778393	create date:2011/07/23 | first author:Mesaros A
Projecting coral reef futures under global warming and ocean acidification.	/pubmed/21778392	Pandolfi JM, Connolly SR, Marshall DJ, Cohen AL.	Science. 2011 Jul 22;333(6041):418-22. Review.	Science. 2011	PubMed	citation	PMID:21778392	pubmed	21778392	create date:2011/07/23 | first author:Pandolfi JM
Plant science. Future prospects for cereals that fix nitrogen.	/pubmed/21778391	Beatty PH, Good AG.	Science. 2011 Jul 22;333(6041):416-7. No abstract available.	Science. 2011	PubMed	citation	PMID:21778391	pubmed	21778391	create date:2011/07/23 | first author:Beatty PH
Chemistry. A versatile molecular trap built from hydrogen-bonded tiles.	/pubmed/21778390	Lauher JW.	Science. 2011 Jul 22;333(6041):415-6. No abstract available.	Science. 2011	PubMed	citation	PMID:21778390	pubmed	21778390	create date:2011/07/23 | first author:Lauher JW
Geochemistry. Onset of plate tectonics.	/pubmed/21778389	Van Kranendonk MJ.	Science. 2011 Jul 22;333(6041):413-4. No abstract available.	Science. 2011	PubMed	citation	PMID:21778389	pubmed	21778389	create date:2011/07/23 | first author:Van Kranendonk MJ
Cell biology. Bringing it together with RNA.	/pubmed/21778388	Thodey K, Smolke CD.	Science. 2011 Jul 22;333(6041):412-3. No abstract available.	Science. 2011	PubMed	citation	PMID:21778388	pubmed	21778388	create date:2011/07/23 | first author:Thodey K
Evolution. Seeing the trees in your terrace.	/pubmed/21778387	Kubatko LS, Pearl DK.	Science. 2011 Jul 22;333(6041):411-2. No abstract available.	Science. 2011	PubMed	citation	PMID:21778387	pubmed	21778387	create date:2011/07/23 | first author:Kubatko LS
Biochemistry. Revealing a parasite's invasive trick.	/pubmed/21778386	Baum J, Cowman AF.	Science. 2011 Jul 22;333(6041):410-1. No abstract available.	Science. 2011	PubMed	citation	PMID:21778386	pubmed	21778386	create date:2011/07/23 | first author:Baum J
Disaster management. Redesigning flood insurance.	/pubmed/21778385	Michel-Kerjan E, Kunreuther H.	Science. 2011 Jul 22;333(6041):408-9. No abstract available.	Science. 2011	PubMed	citation	PMID:21778385	pubmed	21778385	create date:2011/07/23 | first author:Michel-Kerjan E
Comment on Activation of β-catenin in dendritic cells regulates immunity versus tolerance in the intestine"."	/pubmed/21778384	Murphy KM.	Science. 2011 Jul 22;333(6041):405; author reply 405.	Science. 2011	PubMed	citation	PMID:21778384	pubmed	21778384	create date:2011/07/23 | first author:Murphy KM
Dolphin research: arguing against captivity.	/pubmed/21778383	Marino L.	Science. 2011 Jul 22;333(6041):405. No abstract available.	Science. 2011	PubMed	citation	PMID:21778383	pubmed	21778383	create date:2011/07/23 | first author:Marino L
Blame testing, not teachers.	/pubmed/21778382	Allchin D.	Science. 2011 Jul 22;333(6041):405. No abstract available.	Science. 2011	PubMed	citation	PMID:21778382	pubmed	21778382	create date:2011/07/23 | first author:Allchin D
Retraction.	/pubmed/21778381	Sebastiani P, Solovieff N, Puca A, Hartley SW, Melista E, Andersen S, Dworkis DA, Wilk JB, Myers RH, Steinberg MH, Montano M, Baldwin CT, Perls TT.	Science. 2011 Jul 22;333(6041):404. No abstract available.	Science. 2011	PubMed	citation	PMID:21778381	pubmed	21778381	create date:2011/07/23 | first author:Sebastiani P
Invasives: a major conservation threat.	/pubmed/21778380	Lambertini M, Leape J, Marton-Lefèvre J, Mittermeier RA, Rose M, Robinson JG, Stuart SN, Waldman B, Genovesi P.	Science. 2011 Jul 22;333(6041):404-5. No abstract available.	Science. 2011	PubMed	citation	PMID:21778380	pubmed	21778380	create date:2011/07/23 | first author:Lambertini M
7th World Congress on Mummy Studies. One sick mummy gets a double diagnosis.	/pubmed/21778379	Pringle H.	Science. 2011 Jul 22;333(6041):403. No abstract available.	Science. 2011	PubMed	citation	PMID:21778379	pubmed	21778379	create date:2011/07/23 | first author:Pringle H
7th World Congress on Mummy Studies. For best ticket to the afterlife, pay up.	/pubmed/21778378	Pringle H.	Science. 2011 Jul 22;333(6041):403. No abstract available.	Science. 2011	PubMed	citation	PMID:21778378	pubmed	21778378	create date:2011/07/23 | first author:Pringle H
7th World Congress on Mummy Studies. In the hands of mummy experts, ancient faces gain new life.	/pubmed/21778377	Pringle H.	Science. 2011 Jul 22;333(6041):402-3. No abstract available.	Science. 2011	PubMed	citation	PMID:21778377	pubmed	21778377	create date:2011/07/23 | first author:Pringle H
Glaciology. Antarctic ice's future still mired in its murky past.	/pubmed/21778376	Kerr RA.	Science. 2011 Jul 22;333(6041):401. No abstract available.	Science. 2011	PubMed	citation	PMID:21778376	pubmed	21778376	create date:2011/07/23 | first author:Kerr RA
Behavioral ecology. Why do parrots talk? Venezuelan site offers clues.	/pubmed/21778375	Morell V.	Science. 2011 Jul 22;333(6041):398-400. No abstract available.	Science. 2011	PubMed	citation	PMID:21778375	pubmed	21778375	create date:2011/07/23 | first author:Morell V
Newsmaker interview: Harold Varmus. Piloting cancer research with a shrinking budget. Interview by Jocelyn Kaiser.	/pubmed/21778374	Varmus H.	Science. 2011 Jul 22;333(6041):397. No abstract available.	Science. 2011	PubMed	citation	PMID:21778374	pubmed	21778374	create date:2011/07/23 | first author:Varmus H
Fisheries science. Europe unveils 'radical' plan to reform fishing industry.	/pubmed/21778373	Malakoff D.	Science. 2011 Jul 22;333(6041):396. No abstract available.	Science. 2011	PubMed	citation	PMID:21778373	pubmed	21778373	create date:2011/07/23 | first author:Malakoff D
Pakistan. Decrying CIA vaccination sham, health workers brace for backlash.	/pubmed/21778372	Reardon S.	Science. 2011 Jul 22;333(6041):395. No abstract available.	Science. 2011	PubMed	citation	PMID:21778372	pubmed	21778372	create date:2011/07/23 | first author:Reardon S
Scientific literacy. New NSF survey tries to separate knowledge and belief.	/pubmed/21778371	Bhattacharjee Y.	Science. 2011 Jul 22;333(6041):394. No abstract available.	Science. 2011	PubMed	citation	PMID:21778371	pubmed	21778371	create date:2011/07/23 | first author:Bhattacharjee Y
AIDS research. Complexity surrounds HIV prevention advances.	/pubmed/21778370	Cohen J.	Science. 2011 Jul 22;333(6041):393. No abstract available.	Science. 2011	PubMed	citation	PMID:21778370	pubmed	21778370	create date:2011/07/23 | first author:Cohen J
Breakthroughs for development.	/pubmed/21778365	Shah R.	Science. 2011 Jul 22;333(6041):385. No abstract available.	Science. 2011	PubMed	citation	PMID:21778365	pubmed	21778365	create date:2011/07/23 | first author:Shah R
Tet proteins can convert 5-methylcytosine to 5-formylcytosine and 5-carboxylcytosine.	/pubmed/21778364	Ito S, Shen L, Dai Q, Wu SC, Collins LB, Swenberg JA, He C, Zhang Y.	Science. 2011 Sep 2;333(6047):1300-3. Epub 2011 Jul 21.	Science. 2011	PubMed	citation	PMID:21778364	pubmed	21778364	create date:2011/07/23 | first author:Ito S
Impacts of fishing low-trophic level species on marine ecosystems.	/pubmed/21778363	Smith AD, Brown CJ, Bulman CM, Fulton EA, Johnson P, Kaplan IC, Lozano-Montes H, Mackinson S, Marzloff M, Shannon LJ, Shin YJ, Tam J.	Science. 2011 Aug 26;333(6046):1147-50. Epub 2011 Jul 21. Erratum in: Science. 2011 Oct 7;334(6052):39.	Science. 2011	PubMed	citation	PMID:21778363	pubmed	21778363	create date:2011/07/23 | first author:Smith AD
Synaptic pruning by microglia is necessary for normal brain development.	/pubmed/21778362	Paolicelli RC, Bolasco G, Pagani F, Maggi L, Scianni M, Panzanelli P, Giustetto M, Ferreira TA, Guiducci E, Dumas L, Ragozzino D, Gross CT.	Science. 2011 Sep 9;333(6048):1456-8. Epub 2011 Jul 21.	Science. 2011	PubMed	citation	PMID:21778362	pubmed	21778362	create date:2011/07/23 | first author:Paolicelli RC
The persistently variable background" stratospheric aerosol layer and global climate change."	/pubmed/21778361	Solomon S, Daniel JS, Neely RR 3rd, Vernier JP, Dutton EG, Thomason LW.	Science. 2011 Aug 12;333(6044):866-70. Epub 2011 Jul 21.	Science. 2011	PubMed	citation	PMID:21778361	pubmed	21778361	create date:2011/07/23 | first author:Solomon S
optix drives the repeated convergent evolution of butterfly wing pattern mimicry.	/pubmed/21778360	Reed RD, Papa R, Martin A, Hines HM, Counterman BA, Pardo-Diaz C, Jiggins CD, Chamberlain NL, Kronforst MR, Chen R, Halder G, Nijhout HF, McMillan WO.	Science. 2011 Aug 26;333(6046):1137-41. Epub 2011 Jul 21.	Science. 2011	PubMed	citation	PMID:21778360	pubmed	21778360	create date:2011/07/23 | first author:Reed RD
Quantum simulation of frustrated classical magnetism in triangular optical lattices.	/pubmed/21778359	Struck J, Ölschläger C, Le Targat R, Soltan-Panahi P, Eckardt A, Lewenstein M, Windpassinger P, Sengstock K.	Science. 2011 Aug 19;333(6045):996-9. Epub 2011 Jul 21.	Science. 2011	PubMed	citation	PMID:21778359	pubmed	21778359	create date:2011/07/23 | first author:Struck J
The plant cell wall-decomposing machinery underlies the functional diversity of forest fungi.	/pubmed/21764756	Eastwood DC, Floudas D, Binder M, Majcherczyk A, Schneider P, Aerts A, Asiegbu FO, Baker SE, Barry K, Bendiksby M, Blumentritt M, Coutinho PM, Cullen D, de Vries RP, Gathman A, Goodell B, Henrissat B, Ihrmark K, Kauserud H, Kohler A, LaButti K, Lapidus A, et al.	Science. 2011 Aug 5;333(6043):762-5. Epub 2011 Jul 14. Erratum in: Science. 2011 Sep 30;333(6051):1825.	Science. 2011	PubMed	citation	PMID:21764756	pubmed	21764756	create date:2011/07/19 | first author:Eastwood DC
Google effects on memory: cognitive consequences of having information at our fingertips.	/pubmed/21764755	Sparrow B, Liu J, Wegner DM.	Science. 2011 Aug 5;333(6043):776-8. Epub 2011 Jul 14.	Science. 2011	PubMed	citation	PMID:21764755	pubmed	21764755	create date:2011/07/19 | first author:Sparrow B
A large and persistent carbon sink in the world's forests.	/pubmed/21764754	Pan Y, Birdsey RA, Fang J, Houghton R, Kauppi PE, Kurz WA, Phillips OL, Shvidenko A, Lewis SL, Canadell JG, Ciais P, Jackson RB, Pacala SW, McGuire AD, Piao S, Rautiainen A, Sitch S, Hayes D.	Science. 2011 Aug 19;333(6045):988-93. Epub 2011 Jul 14.	Science. 2011	PubMed	citation	PMID:21764754	pubmed	21764754	create date:2011/07/19 | first author:Pan Y
Sequence and structural convergence of broad and potent HIV antibodies that mimic CD4 binding.	/pubmed/21764753	Scheid JF, Mouquet H, Ueberheide B, Diskin R, Klein F, Oliveira TY, Pietzsch J, Fenyo D, Abadir A, Velinzon K, Hurley A, Myung S, Boulad F, Poignard P, Burton DR, Pereyra F, Ho DD, Walker BD, Seaman MS, Bjorkman PJ, Chait BT, Nussenzweig MC.	Science. 2011 Sep 16;333(6049):1633-7. Epub 2011 Jul 14.	Science. 2011	PubMed	citation	PMID:21764753	pubmed	21764753	create date:2011/07/19 | first author:Scheid JF
The leukemogenicity of AML1-ETO is dependent on site-specific lysine acetylation.	/pubmed/21764752	Wang L, Gural A, Sun XJ, Zhao X, Perna F, Huang G, Hatlen MA, Vu L, Liu F, Xu H, Asai T, Xu H, Deblasio T, Menendez S, Voza F, Jiang Y, Cole PA, Zhang J, Melnick A, Roeder RG, Nimer SD.	Science. 2011 Aug 5;333(6043):765-9. Epub 2011 Jul 14.	Science. 2011	PubMed	citation	PMID:21764752	pubmed	21764752	create date:2011/07/19 | first author:Wang L
Life at the top: rank and stress in wild male baboons.	/pubmed/21764751	Gesquiere LR, Learn NH, Simao MC, Onyango PO, Alberts SC, Altmann J.	Science. 2011 Jul 15;333(6040):357-60.	Science. 2011	PubMed	citation	PMID:21764751	pubmed	21764751	create date:2011/07/19 | first author:Gesquiere LR
Title	URL	Description	Details	ShortDetails	Resource	Type	Identifiers	Db	EntrezUID	Properties
Linking context with reward: a functional circuit from hippocampal CA3 to ventral tegmental area.	/pubmed/21764750	Luo AH, Tahsili-Fahadan P, Wise RA, Lupica CR, Aston-Jones G.	Science. 2011 Jul 15;333(6040):353-7.	Science. 2011	PubMed	citation	PMID:21764750	pubmed	21764750	create date:2011/07/19 | first author:Luo AH
Precise manipulation of chromosomes in vivo enables genome-wide codon replacement.	/pubmed/21764749	Isaacs FJ, Carr PA, Wang HH, Lajoie MJ, Sterling B, Kraal L, Tolonen AC, Gianoulis TA, Goodman DB, Reppas NB, Emig CJ, Bang D, Hwang SJ, Jewett MC, Jacobson JM, Church GM.	Science. 2011 Jul 15;333(6040):348-53.	Science. 2011	PubMed	citation	PMID:21764749	pubmed	21764749	create date:2011/07/19 | first author:Isaacs FJ
Electrical spiking in Escherichia coli probed with a fluorescent voltage-indicating protein.	/pubmed/21764748	Kralj JM, Hochbaum DR, Douglass AD, Cohen AE.	Science. 2011 Jul 15;333(6040):345-8.	Science. 2011	PubMed	citation	PMID:21764748	pubmed	21764748	create date:2011/07/19 | first author:Kralj JM
Control of mitotic spindle angle by the RAS-regulated ERK1/2 pathway determines lung tube shape.	/pubmed/21764747	Tang N, Marshall WF, McMahon M, Metzger RJ, Martin GR.	Science. 2011 Jul 15;333(6040):342-5.	Science. 2011	PubMed	citation	PMID:21764747	pubmed	21764747	create date:2011/07/19 | first author:Tang N
Chirality in planar cell shape contributes to left-right asymmetric epithelial morphogenesis.	/pubmed/21764746	Taniguchi K, Maeda R, Ando T, Okumura T, Nakazawa N, Hatori R, Nakamura M, Hozumi S, Fujiwara H, Matsuno K.	Science. 2011 Jul 15;333(6040):339-41.	Science. 2011	PubMed	citation	PMID:21764746	pubmed	21764746	create date:2011/07/19 | first author:Taniguchi K
Directing zeolite structures into hierarchically nanoporous architectures.	/pubmed/21764745	Na K, Jo C, Kim J, Cho K, Jung J, Seo Y, Messinger RJ, Chmelka BF, Ryoo R.	Science. 2011 Jul 15;333(6040):328-32.	Science. 2011	PubMed	citation	PMID:21764745	pubmed	21764745	create date:2011/07/19 | first author:Na K
Real-space imaging of Kondo screening in a two-dimensional O₂ lattice.	/pubmed/21764744	Jiang Y, Zhang YN, Cao JX, Wu RQ, Ho W.	Science. 2011 Jul 15;333(6040):324-8.	Science. 2011	PubMed	citation	PMID:21764744	pubmed	21764744	create date:2011/07/19 | first author:Jiang Y
Explosive percolation is continuous.	/pubmed/21764743	Riordan O, Warnke L.	Science. 2011 Jul 15;333(6040):322-4.	Science. 2011	PubMed	citation	PMID:21764743	pubmed	21764743	create date:2011/07/19 | first author:Riordan O
Metallic quantum well states in artificial structures of strongly correlated oxide.	/pubmed/21764742	Yoshimatsu K, Horiba K, Kumigashira H, Yoshida T, Fujimori A, Oshima M.	Science. 2011 Jul 15;333(6040):319-22.	Science. 2011	PubMed	citation	PMID:21764742	pubmed	21764742	create date:2011/07/19 | first author:Yoshimatsu K
Structure of the FANCI-FANCD2 complex: insights into the Fanconi anemia DNA repair pathway.	/pubmed/21764741	Joo W, Xu G, Persky NS, Smogorzewska A, Rudge DG, Buzovetsky O, Elledge SJ, Pavletich NP.	Science. 2011 Jul 15;333(6040):312-6.	Science. 2011	PubMed	citation	PMID:21764741	pubmed	21764741	create date:2011/07/19 | first author:Joo W
Trophic downgrading of planet Earth.	/pubmed/21764740	Estes JA, Terborgh J, Brashares JS, Power ME, Berger J, Bond WJ, Carpenter SR, Essington TE, Holt RD, Jackson JB, Marquis RJ, Oksanen L, Oksanen T, Paine RT, Pikitch EK, Ripple WJ, Sandin SA, Scheffer M, Schoener TW, Shurin JB, Sinclair AR, Soulé ME, et al.	Science. 2011 Jul 15;333(6040):301-6. Review.	Science. 2011	PubMed	citation	PMID:21764740	pubmed	21764740	create date:2011/07/19 | first author:Estes JA
Education. Preschool matters.	/pubmed/21764739	Melhuish EC.	Science. 2011 Jul 15;333(6040):299-300. No abstract available.	Science. 2011	PubMed	citation	PMID:21764739	pubmed	21764739	create date:2011/07/19 | first author:Melhuish EC
Computer science. Networking--smoothly does it.	/pubmed/21764738	Janson S.	Science. 2011 Jul 15;333(6040):298-9. No abstract available.	Science. 2011	PubMed	citation	PMID:21764738	pubmed	21764738	create date:2011/07/19 | first author:Janson S
Chemistry. Pores within pores--how to craft ordered hierarchical zeolites.	/pubmed/21764737	Möller K, Bein T.	Science. 2011 Jul 15;333(6040):297-8. No abstract available.	Science. 2011	PubMed	citation	PMID:21764737	pubmed	21764737	create date:2011/07/19 | first author:Möller K
Psychology. Sentence and word complexity.	/pubmed/21764736	Heinz J, Idsardi W.	Science. 2011 Jul 15;333(6040):295-7. No abstract available. Erratum in: Science. 2011 Sep 30;333(6051):1825.	Science. 2011	PubMed	citation	PMID:21764736	pubmed	21764736	create date:2011/07/19 | first author:Heinz J
Developmental biology. Tubular transformations.	/pubmed/21764735	Horne-Badovinac S, Munro E.	Science. 2011 Jul 15;333(6040):294-5. No abstract available.	Science. 2011	PubMed	citation	PMID:21764735	pubmed	21764735	create date:2011/07/19 | first author:Horne-Badovinac S
Behavior. Sympathy for the CEO.	/pubmed/21764734	Sapolsky RM.	Science. 2011 Jul 15;333(6040):293-4. No abstract available.	Science. 2011	PubMed	citation	PMID:21764734	pubmed	21764734	create date:2011/07/19 | first author:Sapolsky RM
Shedding light on solar fuel efficiencies.	/pubmed/21764733	Hammarström L, Winkler JR, Gray HB, Styring S.	Science. 2011 Jul 15;333(6040):288. No abstract available.	Science. 2011	PubMed	citation	PMID:21764733	pubmed	21764733	create date:2011/07/19 | first author:Hammarström L
Crash course in injury-prevention research.	/pubmed/21764732	Guarnieri M.	Science. 2011 Jul 15;333(6040):288. No abstract available.	Science. 2011	PubMed	citation	PMID:21764732	pubmed	21764732	create date:2011/07/19 | first author:Guarnieri M
Concerns about extrapolating right off the bat.	/pubmed/21764731	Fisher B, Naidoo R.	Science. 2011 Jul 15;333(6040):287; author reply 287-8. No abstract available.	Science. 2011	PubMed	citation	PMID:21764731	pubmed	21764731	create date:2011/07/19 | first author:Fisher B
Oil exploration. Gulf drilling disaster triggers scrutiny of Mediterranean oil rush.	/pubmed/21764729	Margottini L.	Science. 2011 Jul 15;333(6040):285. No abstract available.	Science. 2011	PubMed	citation	PMID:21764729	pubmed	21764729	create date:2011/07/19 | first author:Margottini L
Revolutionizing Egypt's science. Modernizing mummy maintenance.	/pubmed/21764728	Lawler A.	Science. 2011 Jul 15;333(6040):282-3. No abstract available.	Science. 2011	PubMed	citation	PMID:21764728	pubmed	21764728	create date:2011/07/19 | first author:Lawler A
Revolutionizing Egypt's science. Tackling Egypt's new plague.	/pubmed/21764727	Lawler A.	Science. 2011 Jul 15;333(6040):281. No abstract available.	Science. 2011	PubMed	citation	PMID:21764727	pubmed	21764727	create date:2011/07/19 | first author:Lawler A
Revolutionizing Egypt's science. Does Cairo need a Caltech?	/pubmed/21764726	Lawler A.	Science. 2011 Jul 15;333(6040):280. No abstract available.	Science. 2011	PubMed	citation	PMID:21764726	pubmed	21764726	create date:2011/07/19 | first author:Lawler A
Revolutionizing Egypt's science. A new day for Egyptian science?	/pubmed/21764725	Lawler A.	Science. 2011 Jul 15;333(6040):278-9, 281-4. No abstract available.	Science. 2011	PubMed	citation	PMID:21764725	pubmed	21764725	create date:2011/07/19 | first author:Lawler A
Psychology. Searching for the Google effect on people's memory.	/pubmed/21764724	Bohannon J.	Science. 2011 Jul 15;333(6040):277. No abstract available.	Science. 2011	PubMed	citation	PMID:21764724	pubmed	21764724	create date:2011/07/19 | first author:Bohannon J
Science funding. European Commission and ERC: 'Let's stay together'.	/pubmed/21764723	Enserink M.	Science. 2011 Jul 15;333(6040):276. No abstract available.	Science. 2011	PubMed	citation	PMID:21764723	pubmed	21764723	create date:2011/07/19 | first author:Enserink M
U.S science budget. House panel would kill Webb Space Telescope.	/pubmed/21764722	Bhattacharjee Y.	Science. 2011 Jul 15;333(6040):275-6. No abstract available.	Science. 2011	PubMed	citation	PMID:21764722	pubmed	21764722	create date:2011/07/19 | first author:Bhattacharjee Y
Avoiding a setback to STEM.	/pubmed/21764717	Boone RD, Marsteller P.	Science. 2011 Jul 15;333(6040):267. No abstract available.	Science. 2011	PubMed	citation	PMID:21764717	pubmed	21764717	create date:2011/07/19 | first author:Boone RD
A pericyte origin of spinal cord scar tissue.	/pubmed/21737741	Göritz C, Dias DO, Tomilin N, Barbacid M, Shupliakov O, Frisén J.	Science. 2011 Jul 8;333(6039):238-42.	Science. 2011	PubMed	citation	PMID:21737741	pubmed	21737741	create date:2011/07/09 | first author:Göritz C
Isolation of single human hematopoietic stem cells capable of long-term multilineage engraftment.	/pubmed/21737740	Notta F, Doulatov S, Laurenti E, Poeppl A, Jurisica I, Dick JE.	Science. 2011 Jul 8;333(6039):218-21.	Science. 2011	PubMed	citation	PMID:21737740	pubmed	21737740	create date:2011/07/09 | first author:Notta F
Running with the Red Queen: host-parasite coevolution selects for biparental sex.	/pubmed/21737739	Morran LT, Schmidt OG, Gelarden IA, Parrish RC 2nd, Lively CM.	Science. 2011 Jul 8;333(6039):216-8.	Science. 2011	PubMed	citation	PMID:21737739	pubmed	21737739	create date:2011/07/09 | first author:Morran LT
Observation of transient structural-transformation dynamics in a Cu2S nanorod.	/pubmed/21737738	Zheng H, Rivest JB, Miller TA, Sadtler B, Lindenberg A, Toney MF, Wang LW, Kisielowski C, Alivisatos AP.	Science. 2011 Jul 8;333(6039):206-9.	Science. 2011	PubMed	citation	PMID:21737738	pubmed	21737738	create date:2011/07/09 | first author:Zheng H
Frequency metrology in quantum degenerate helium: direct measurement of the 2 3S1 --> 2 1S0 transition.	/pubmed/21737737	van Rooij R, Borbely JS, Simonet J, Hoogerland MD, Eikema KS, Rozendaal RA, Vassen W.	Science. 2011 Jul 8;333(6039):196-8.	Science. 2011	PubMed	citation	PMID:21737737	pubmed	21737737	create date:2011/07/09 | first author:van Rooij R
The onset of turbulence in pipe flow.	/pubmed/21737736	Avila K, Moxey D, de Lozar A, Avila M, Barkley D, Hof B.	Science. 2011 Jul 8;333(6039):192-6.	Science. 2011	PubMed	citation	PMID:21737736	pubmed	21737736	create date:2011/07/09 | first author:Avila K
Glycolytic oscillations and limits on robust efficiency.	/pubmed/21737735	Chandra FA, Buzi G, Doyle JC.	Science. 2011 Jul 8;333(6039):187-92.	Science. 2011	PubMed	citation	PMID:21737735	pubmed	21737735	create date:2011/07/09 | first author:Chandra FA
The coevolution of galaxies and supermassive black holes: a local perspective.	/pubmed/21737734	Heckman TM, Kauffmann G.	Science. 2011 Jul 8;333(6039):182-5.	Science. 2011	PubMed	citation	PMID:21737734	pubmed	21737734	create date:2011/07/09 | first author:Heckman TM
The cosmic history of star formation.	/pubmed/21737733	Dunlop JS.	Science. 2011 Jul 8;333(6039):178-81.	Science. 2011	PubMed	citation	PMID:21737733	pubmed	21737733	create date:2011/07/09 | first author:Dunlop JS
Galaxy evolution. Galactic paleontology.	/pubmed/21737732	Tolstoy E.	Science. 2011 Jul 8;333(6039):176-8.	Science. 2011	PubMed	citation	PMID:21737732	pubmed	21737732	create date:2011/07/09 | first author:Tolstoy E
Galaxy evolution. Galaxy zoo volunteers share pain and glory of research.	/pubmed/21737731	Clery D.	Science. 2011 Jul 8;333(6039):173-5. No abstract available.	Science. 2011	PubMed	citation	PMID:21737731	pubmed	21737731	create date:2011/07/09 | first author:Clery D
Galaxy evolution. Milky way researchers' home away from home.	/pubmed/21737730	Bhattacharjee Y.	Science. 2011 Jul 8;333(6039):170-2. No abstract available.	Science. 2011	PubMed	citation	PMID:21737730	pubmed	21737730	create date:2011/07/09 | first author:Bhattacharjee Y
Galaxy evolution. A universe of galaxies. Introduction.	/pubmed/21737729	Cruz M, Coontz R.	Science. 2011 Jul 8;333(6039):169. No abstract available.	Science. 2011	PubMed	citation	PMID:21737729	pubmed	21737729	create date:2011/07/09 | first author:Cruz M
Evolution. Sex, death, and the Red Queen.	/pubmed/21737728	Brockhurst MA.	Science. 2011 Jul 8;333(6039):166-7. No abstract available.	Science. 2011	PubMed	citation	PMID:21737728	pubmed	21737728	create date:2011/07/09 | first author:Brockhurst MA
Applied physics. A critical point for turbulence.	/pubmed/21737727	Eckhardt B.	Science. 2011 Jul 8;333(6039):165-6. No abstract available.	Science. 2011	PubMed	citation	PMID:21737727	pubmed	21737727	create date:2011/07/09 | first author:Eckhardt B
Physics. Precision, not power.	/pubmed/21737726	Eyler EE.	Science. 2011 Jul 8;333(6039):164-5. No abstract available.	Science. 2011	PubMed	citation	PMID:21737726	pubmed	21737726	create date:2011/07/09 | first author:Eyler EE
Medicine. Lipases in cachexia.	/pubmed/21737725	Arner P.	Science. 2011 Jul 8;333(6039):163-4. No abstract available.	Science. 2011	PubMed	citation	PMID:21737725	pubmed	21737725	create date:2011/07/09 | first author:Arner P
Astrophysics. A dark age for space astronomy?	/pubmed/21737724	Bonnet RM, Bleeker JA.	Science. 2011 Jul 8;333(6039):161-2. No abstract available.	Science. 2011	PubMed	citation	PMID:21737724	pubmed	21737724	create date:2011/07/09 | first author:Bonnet RM
NSF's struggle to articulate relevance.	/pubmed/21737723	Frodeman R, Holbrook JB.	Science. 2011 Jul 8;333(6039):157-8. No abstract available.	Science. 2011	PubMed	citation	PMID:21737723	pubmed	21737723	create date:2011/07/09 | first author:Frodeman R
Seeds of change for restoration ecology.	/pubmed/21737722	Aerts R, Honnay O.	Science. 2011 Jul 8;333(6039):156. No abstract available.	Science. 2011	PubMed	citation	PMID:21737722	pubmed	21737722	create date:2011/07/09 | first author:Aerts R
Manufacturing decline yields drug shortages.	/pubmed/21737721	Connelly P, Quinn BP.	Science. 2011 Jul 8;333(6039):156-7. No abstract available.	Science. 2011	PubMed	citation	PMID:21737721	pubmed	21737721	create date:2011/07/09 | first author:Connelly P
Title	URL	Description	Details	ShortDetails	Resource	Type	Identifiers	Db	EntrezUID	Properties
Japan disaster. Facilities plot research revival.	/pubmed/21737720	Normile D.	Science. 2011 Jul 8;333(6039):154. No abstract available.	Science. 2011	PubMed	citation	PMID:21737720	pubmed	21737720	create date:2011/07/09 | first author:Normile D
Japan disaster. Picking up the pieces at ravaged Tohoku University.	/pubmed/21737719	Normile D.	Science. 2011 Jul 8;333(6039):153-5. No abstract available.	Science. 2011	PubMed	citation	PMID:21737719	pubmed	21737719	create date:2011/07/09 | first author:Normile D
Radioactive waste disposal. Light at the end of the radwaste disposal tunnel could be real.	/pubmed/21737718	Kerr RA.	Science. 2011 Jul 8;333(6039):150-2. No abstract available.	Science. 2011	PubMed	citation	PMID:21737718	pubmed	21737718	create date:2011/07/09 | first author:Kerr RA
Nuclear waste. Waste panel expected to back interim storage.	/pubmed/21737717	Kintisch E.	Science. 2011 Jul 8;333(6039):148-9. No abstract available.	Science. 2011	PubMed	citation	PMID:21737717	pubmed	21737717	create date:2011/07/09 | first author:Kintisch E
Synthetic biology. DARPA offers $30 million to jump-start cellular factories.	/pubmed/21737716	Pennisi E.	Science. 2011 Jul 8;333(6039):147. No abstract available.	Science. 2011	PubMed	citation	PMID:21737716	pubmed	21737716	create date:2011/07/09 | first author:Pennisi E
Ecology. Cash advance, new approach aim to relaunch Biosphere 2.	/pubmed/21737715	Stokstad E.	Science. 2011 Jul 8;333(6039):146. No abstract available.	Science. 2011	PubMed	citation	PMID:21737715	pubmed	21737715	create date:2011/07/09 | first author:Stokstad E
Newsmaker interview: Debora Zarin. Unseen world of clinical trials emerges from U.S. database. Interview by Eliot Marshall.	/pubmed/21737714	Zarin D.	Science. 2011 Jul 8;333(6039):145. No abstract available.	Science. 2011	PubMed	citation	PMID:21737714	pubmed	21737714	create date:2011/07/09 | first author:Zarin D
China. Foreign researchers begin to make their mark.	/pubmed/21737713	Qiu J.	Science. 2011 Jul 8;333(6039):144. No abstract available.	Science. 2011	PubMed	citation	PMID:21737713	pubmed	21737713	create date:2011/07/09 | first author:Qiu J
FDA. Once on 'fast track,' avastin now derailed.	/pubmed/21737712	Couzin-Frankel J, Ogale Y.	Science. 2011 Jul 8;333(6039):143-4. No abstract available.	Science. 2011	PubMed	citation	PMID:21737712	pubmed	21737712	create date:2011/07/09 | first author:Couzin-Frankel J
A threat to medical innovation.	/pubmed/21737707	Rosbash M.	Science. 2011 Jul 8;333(6039):136. No abstract available.	Science. 2011	PubMed	citation	PMID:21737707	pubmed	21737707	create date:2011/07/09 | first author:Rosbash M
Schema-dependent gene activation and memory encoding in neocortex.	/pubmed/21737703	Tse D, Takeuchi T, Kakeyama M, Kajii Y, Okuno H, Tohyama C, Bito H, Morris RG.	Science. 2011 Aug 12;333(6044):891-5. Epub 2011 Jul 7.	Science. 2011	PubMed	citation	PMID:21737703	pubmed	21737703	create date:2011/07/09 | first author:Tse D
A highly conserved neutralizing epitope on group 2 influenza A viruses.	/pubmed/21737702	Ekiert DC, Friesen RH, Bhabha G, Kwaks T, Jongeneelen M, Yu W, Ophorst C, Cox F, Korse HJ, Brandenburg B, Vogels R, Brakenhoff JP, Kompier R, Koldijk MH, Cornelissen LA, Poon LL, Peiris M, Koudstaal W, Wilson IA, Goudsmit J.	Science. 2011 Aug 12;333(6044):843-50. Epub 2011 Jul 7.	Science. 2011	PubMed	citation	PMID:21737702	pubmed	21737702	create date:2011/07/09 | first author:Ekiert DC
CRASY: mass- or electron-correlated rotational alignment spectroscopy.	/pubmed/21737701	Schröter C, Kosma K, Schultz T.	Science. 2011 Aug 19;333(6045):1011-5. Epub 2011 Jul 7.	Science. 2011	PubMed	citation	PMID:21737701	pubmed	21737701	create date:2011/07/09 | first author:Schröter C
Herschel detects a massive dust reservoir in supernova 1987A.	/pubmed/21737700	Matsuura M, Dwek E, Meixner M, Otsuka M, Babler B, Barlow MJ, Roman-Duval J, Engelbracht C, Sandstrom K, Lakićević M, van Loon JT, Sonneborn G, Clayton GC, Long KS, Lundqvist P, Nozawa T, Gordon KD, Hony S, Panuzzo P, Okumura K, Misselt KA, Montiel E, et al.	Science. 2011 Sep 2;333(6047):1258-61. Epub 2011 Jul 7.	Science. 2011	PubMed	citation	PMID:21737700	pubmed	21737700	create date:2011/07/09 | first author:Matsuura M
Conservation. High value and long life--double jeopardy for tunas and billfishes.	/pubmed/21737699	Collette BB, Carpenter KE, Polidoro BA, Juan-Jordá MJ, Boustany A, Die DJ, Elfes C, Fox W, Graves J, Harrison LR, McManus R, Minte-Vera CV, Nelson R, Restrepo V, Schratwieser J, Sun CL, Amorim A, Brick Peres M, Canales C, Cardenas G, Chang SK, Chiang WC, et al.	Science. 2011 Jul 15;333(6040):291-2. Epub 2011 Jul 7. No abstract available.	Science. 2011	PubMed	citation	PMID:21737699	pubmed	21737699	create date:2011/07/09 | first author:Collette BB
Drosophila Sex lethal gene initiates female development in germline progenitors.	/pubmed/21737698	Hashiyama K, Hayashi Y, Kobayashi S.	Science. 2011 Aug 12;333(6044):885-8. Epub 2011 Jul 7.	Science. 2011	PubMed	citation	PMID:21737698	pubmed	21737698	create date:2011/07/09 | first author:Hashiyama K
Following the crowd: brain substrates of long-term memory conformity.	/pubmed/21719681	Edelson M, Sharot T, Dolan RJ, Dudai Y.	Science. 2011 Jul 1;333(6038):108-11.	Science. 2011	PubMed	citation	PMID:21719681	pubmed	21719681	create date:2011/07/02 | first author:Edelson M
Oxytocin selectively gates fear responses through distinct outputs from the central amygdala.	/pubmed/21719680	Viviani D, Charlet A, van den Burg E, Robinet C, Hurni N, Abatis M, Magara F, Stoop R.	Science. 2011 Jul 1;333(6038):104-7.	Science. 2011	PubMed	citation	PMID:21719680	pubmed	21719680	create date:2011/07/02 | first author:Viviani D
A key enzyme in the biogenesis of lysosomes is a protease that regulates cholesterol metabolism.	/pubmed/21719679	Marschner K, Kollmann K, Schweizer M, Braulke T, Pohl S.	Science. 2011 Jul 1;333(6038):87-90.	Science. 2011	PubMed	citation	PMID:21719679	pubmed	21719679	create date:2011/07/02 | first author:Marschner K
Mechanism of RAD51-dependent DNA interstrand cross-link repair.	/pubmed/21719678	Long DT, Räschle M, Joukov V, Walter JC.	Science. 2011 Jul 1;333(6038):84-7.	Science. 2011	PubMed	citation	PMID:21719678	pubmed	21719678	create date:2011/07/02 | first author:Long DT
Pattern in escalations in insurgent and terrorist activity.	/pubmed/21719677	Johnson N, Carran S, Botner J, Fontaine K, Laxague N, Nuetzel P, Turnley J, Tivnan B.	Science. 2011 Jul 1;333(6038):81-4.	Science. 2011	PubMed	citation	PMID:21719677	pubmed	21719677	create date:2011/07/02 | first author:Johnson N
Formation and spread of aircraft-induced holes in clouds.	/pubmed/21719676	Heymsfield AJ, Thompson G, Morrison H, Bansemer A, Rasmussen RM, Minnis P, Wang Z, Zhang D.	Science. 2011 Jul 1;333(6038):77-81.	Science. 2011	PubMed	citation	PMID:21719676	pubmed	21719676	create date:2011/07/02 | first author:Heymsfield AJ
Large sulfur isotope fractionation does not require disproportionation.	/pubmed/21719675	Sim MS, Bosak T, Ono S.	Science. 2011 Jul 1;333(6038):74-7.	Science. 2011	PubMed	citation	PMID:21719675	pubmed	21719675	create date:2011/07/02 | first author:Sim MS
Solvated electrons in high-temperature melts and glasses of the room-temperature stable electride [Ca₂₄Al₂₈O₆₄]⁴⁺·4e⁻.	/pubmed/21719674	Kim SW, Shimoyama T, Hosono H.	Science. 2011 Jul 1;333(6038):71-4.	Science. 2011	PubMed	citation	PMID:21719674	pubmed	21719674	create date:2011/07/02 | first author:Kim SW
Superelastic effect in polycrystalline ferrous alloys.	/pubmed/21719673	Omori T, Ando K, Okano M, Xu X, Tanaka Y, Ohnuma I, Kainuma R, Ishida K.	Science. 2011 Jul 1;333(6038):68-71.	Science. 2011	PubMed	citation	PMID:21719673	pubmed	21719673	create date:2011/07/02 | first author:Omori T
Rotary photon drag enhanced by a slow-light medium.	/pubmed/21719672	Franke-Arnold S, Gibson G, Boyd RW, Padgett MJ.	Science. 2011 Jul 1;333(6038):65-7.	Science. 2011	PubMed	citation	PMID:21719672	pubmed	21719672	create date:2011/07/02 | first author:Franke-Arnold S
Reconfigurable knots and links in chiral nematic colloids.	/pubmed/21719671	Tkalec U, Ravnik M, Čopar S, Žumer S, Muševič I.	Science. 2011 Jul 1;333(6038):62-5.	Science. 2011	PubMed	citation	PMID:21719671	pubmed	21719671	create date:2011/07/02 | first author:Tkalec U
Probing individual environmental bacteria for viruses by using microfluidic digital PCR.	/pubmed/21719670	Tadmor AD, Ottesen EA, Leadbetter JR, Phillips R.	Science. 2011 Jul 1;333(6038):58-62.	Science. 2011	PubMed	citation	PMID:21719670	pubmed	21719670	create date:2011/07/02 | first author:Tadmor AD
A biological screw in a beetle's leg.	/pubmed/21719669	van de Kamp T, Vagovič P, Baumbach T, Riedel A.	Science. 2011 Jul 1;333(6038):52.	Science. 2011	PubMed	citation	PMID:21719669	pubmed	21719669	create date:2011/07/02 | first author:van de Kamp T
Cell biology. Protease sets site-1 on lysosomes.	/pubmed/21719668	Ye J.	Science. 2011 Jul 1;333(6038):50-1. No abstract available.	Science. 2011	PubMed	citation	PMID:21719668	pubmed	21719668	create date:2011/07/02 | first author:Ye J
Chemistry. Electrons in cement.	/pubmed/21719667	Edwards PP.	Science. 2011 Jul 1;333(6038):49-50. No abstract available.	Science. 2011	PubMed	citation	PMID:21719667	pubmed	21719667	create date:2011/07/02 | first author:Edwards PP
Neuroscience. Remember when?	/pubmed/21719666	Roediger HL 3rd, McDermott KB.	Science. 2011 Jul 1;333(6038):47-8. No abstract available.	Science. 2011	PubMed	citation	PMID:21719666	pubmed	21719666	create date:2011/07/02 | first author:Roediger HL 3rd
Applied physics. Knot your simple defect lines?	/pubmed/21719665	Kamien RD.	Science. 2011 Jul 1;333(6038):46-7. No abstract available.	Science. 2011	PubMed	citation	PMID:21719665	pubmed	21719665	create date:2011/07/02 | first author:Kamien RD
Virology. Revealing virus-host interplay.	/pubmed/21719664	Krupovic M, Bamford DH.	Science. 2011 Jul 1;333(6038):45-6. No abstract available.	Science. 2011	PubMed	citation	PMID:21719664	pubmed	21719664	create date:2011/07/02 | first author:Krupovic M
Cell biology. Fishing in the nuclear pore.	/pubmed/21719663	Kriwacki RW, Yoon MK.	Science. 2011 Jul 1;333(6038):44-5. No abstract available.	Science. 2011	PubMed	citation	PMID:21719663	pubmed	21719663	create date:2011/07/02 | first author:Kriwacki RW
AIDS. Turning the tide against HIV.	/pubmed/21719662	Shattock RJ, Warren M, McCormack S, Hankins CA.	Science. 2011 Jul 1;333(6038):42-3. No abstract available.	Science. 2011	PubMed	citation	PMID:21719662	pubmed	21719662	create date:2011/07/02 | first author:Shattock RJ
Comment on The mechanism for activation of GTP hydrolysis on the ribosome"."	/pubmed/21719661	Liljas A, Ehrenberg M, Åqvist J.	Science. 2011 Jul 1;333(6038):37; author reply 37.	Science. 2011	PubMed	citation	PMID:21719661	pubmed	21719661	create date:2011/07/02 | first author:Liljas A
An unorthodox approach to forest restoration.	/pubmed/21719660	Kettle CJ, Burslem DF, Ghazoul J.	Science. 2011 Jul 1;333(6038):36; author reply 36-7. No abstract available.	Science. 2011	PubMed	citation	PMID:21719660	pubmed	21719660	create date:2011/07/02 | first author:Kettle CJ
Editorial expression of concern.	/pubmed/21719658	Alberts B.	Science. 2011 Jul 1;333(6038):35. No abstract available.	Science. 2011	PubMed	citation	PMID:21719658	pubmed	21719658	create date:2011/07/02 | first author:Alberts B
Not-so-sunny outlook for organic photovoltaics.	/pubmed/21719657	Chandross EA.	Science. 2011 Jul 1;333(6038):35-6. No abstract available.	Science. 2011	PubMed	citation	PMID:21719657	pubmed	21719657	create date:2011/07/02 | first author:Chandross EA
Science on the shuttle. The highs and lows of shuttle science.	/pubmed/21719656	Charles D.	Science. 2011 Jul 1;333(6038):30-3. No abstract available.	Science. 2011	PubMed	citation	PMID:21719656	pubmed	21719656	create date:2011/07/02 | first author:Charles D
Science on the shuttle. NASA's busload of science.	/pubmed/21719655	Charles D.	Science. 2011 Jul 1;333(6038):28-9. No abstract available.	Science. 2011	PubMed	citation	PMID:21719655	pubmed	21719655	create date:2011/07/02 | first author:Charles D
Infectious diseases. As E. coli outbreak recedes, new questions come to the fore.	/pubmed/21719654	Kupferschmidt K.	Science. 2011 Jul 1;333(6038):27. No abstract available.	Science. 2011	PubMed	citation	PMID:21719654	pubmed	21719654	create date:2011/07/02 | first author:Kupferschmidt K
Scientific workforce. Suit seeks redress for a start-up package gone sour.	/pubmed/21719653	Mervis J.	Science. 2011 Jul 1;333(6038):24-5. No abstract available.	Science. 2011	PubMed	citation	PMID:21719653	pubmed	21719653	create date:2011/07/02 | first author:Mervis J
Social psychology. Antismoking drive tries cigarette ads, in reverse.	/pubmed/21719652	Reardon S.	Science. 2011 Jul 1;333(6038):23-4. No abstract available.	Science. 2011	PubMed	citation	PMID:21719652	pubmed	21719652	create date:2011/07/02 | first author:Reardon S
Particle physics. Underground lab would cost U.S. billions.	/pubmed/21719651	Cho A.	Science. 2011 Jul 1;333(6038):22-3. No abstract available.	Science. 2011	PubMed	citation	PMID:21719651	pubmed	21719651	create date:2011/07/02 | first author:Cho A
AIDS: let science inform policy.	/pubmed/21719646	Fauci AS.	Science. 2011 Jul 1;333(6038):13. No abstract available.	Science. 2011	PubMed	citation	PMID:21719646	pubmed	21719646	create date:2011/07/02 | first author:Fauci AS
Structural basis for tail-anchored membrane protein biogenesis by the Get3-receptor complex.	/pubmed/21719644	Stefer S, Reitz S, Wang F, Wild K, Pang YY, Schwarz D, Bomke J, Hein C, Löhr F, Bernhard F, Denic V, Dötsch V, Sinning I.	Science. 2011 Aug 5;333(6043):758-62. Epub 2011 Jun 30.	Science. 2011	PubMed	citation	PMID:21719644	pubmed	21719644	create date:2011/07/02 | first author:Stefer S
Trace metals as biomarkers for eumelanin pigment in the fossil record.	/pubmed/21719643	Wogelius RA, Manning PL, Barden HE, Edwards NP, Webb SM, Sellers WI, Taylor KG, Larson PL, Dodson P, You H, Da-qing L, Bergmann U.	Science. 2011 Sep 16;333(6049):1622-6. Epub 2011 Jun 30.	Science. 2011	PubMed	citation	PMID:21719643	pubmed	21719643	create date:2011/07/02 | first author:Wogelius RA
Isolation of Succinivibrionaceae implicated in low methane emissions from Tammar wallabies.	/pubmed/21719642	Pope PB, Smith W, Denman SE, Tringe SG, Barry K, Hugenholtz P, McSweeney CS, McHardy AC, Morrison M.	Science. 2011 Jul 29;333(6042):646-8. Epub 2011 Jun 30.	Science. 2011	PubMed	citation	PMID:21719642	pubmed	21719642	create date:2011/07/02 | first author:Pope PB
Title	URL	Description	Details	ShortDetails	Resource	Type	Identifiers	Db	EntrezUID	Properties
Altered telomeres in tumors with ATRX and DAXX mutations.	/pubmed/21719641	Heaphy CM, de Wilde RF, Jiao Y, Klein AP, Edil BH, Shi C, Bettegowda C, Rodriguez FJ, Eberhart CG, Hebbar S, Offerhaus GJ, McLendon R, Rasheed BA, He Y, Yan H, Bigner DD, Oba-Shinjo SM, Marie SK, Riggins GJ, Kinzler KW, Vogelstein B, Hruban RH, et al.	Science. 2011 Jul 22;333(6041):425. Epub 2011 Jun 30.	Science. 2011	PubMed	citation	PMID:21719641	pubmed	21719641	create date:2011/07/02 | first author:Heaphy CM
Friction anisotropy-driven domain imaging on exfoliated monolayer graphene.	/pubmed/21719640	Choi JS, Kim JS, Byun IS, Lee DH, Lee MJ, Park BH, Lee C, Yoon D, Cheong H, Lee KH, Son YW, Park JY, Salmeron M.	Science. 2011 Jul 29;333(6042):607-10. Epub 2011 Jun 30.	Science. 2011	PubMed	citation	PMID:21719640	pubmed	21719640	create date:2011/07/02 | first author:Choi JS
Sleep and synaptic homeostasis: structural evidence in Drosophila.	/pubmed/21700878	Bushey D, Tononi G, Cirelli C.	Science. 2011 Jun 24;332(6037):1576-81.	Science. 2011	PubMed	citation	PMID:21700878	pubmed	21700878	create date:2011/06/28 | first author:Bushey D
Inducing sleep by remote control facilitates memory consolidation in Drosophila.	/pubmed/21700877	Donlea JM, Thimgan MS, Suzuki Y, Gottschalk L, Shaw PJ.	Science. 2011 Jun 24;332(6037):1571-6.	Science. 2011	PubMed	citation	PMID:21700877	pubmed	21700877	create date:2011/06/28 | first author:Donlea JM
A synthetic optogenetic transcription device enhances blood-glucose homeostasis in mice.	/pubmed/21700876	Ye H, Daoud-El Baba M, Peng RW, Fussenegger M.	Science. 2011 Jun 24;332(6037):1565-8.	Science. 2011	PubMed	citation	PMID:21700876	pubmed	21700876	create date:2011/06/28 | first author:Ye H
Mutagenic processing of ribonucleotides in DNA by yeast topoisomerase I.	/pubmed/21700875	Kim N, Huang SN, Williams JS, Li YC, Clark AB, Cho JE, Kunkel TA, Pommier Y, Jinks-Robertson S.	Science. 2011 Jun 24;332(6037):1561-4.	Science. 2011	PubMed	citation	PMID:21700875	pubmed	21700875	create date:2011/06/28 | first author:Kim N
A cell cycle phosphoproteome of the yeast centrosome.	/pubmed/21700874	Keck JM, Jones MH, Wong CC, Binkley J, Chen D, Jaspersen SL, Holinger EP, Xu T, Niepel M, Rout MP, Vogel J, Sidow A, Yates JR 3rd, Winey M.	Science. 2011 Jun 24;332(6037):1557-61.	Science. 2011	PubMed	citation	PMID:21700874	pubmed	21700874	create date:2011/06/28 | first author:Keck JM
Gametogenesis eliminates age-induced cellular damage and resets life span in yeast.	/pubmed/21700873	Unal E, Kinde B, Amon A.	Science. 2011 Jun 24;332(6037):1554-7.	Science. 2011	PubMed	citation	PMID:21700873	pubmed	21700873	create date:2011/06/28 | first author:Unal E
Lévy walks evolve through interaction between movement and environmental complexity.	/pubmed/21700872	de Jager M, Weissing FJ, Herman PM, Nolet BA, van de Koppel J.	Science. 2011 Jun 24;332(6037):1551-3.	Science. 2011	PubMed	citation	PMID:21700872	pubmed	21700872	create date:2011/06/28 | first author:de Jager M
Abiotic pyrite formation produces a large Fe isotope fractionation.	/pubmed/21700871	Guilbaud R, Butler IB, Ellam RM.	Science. 2011 Jun 24;332(6037):1548-51.	Science. 2011	PubMed	citation	PMID:21700871	pubmed	21700871	create date:2011/06/28 | first author:Guilbaud R
Net oxidative addition of C(sp3)-F bonds to iridium via initial C-H bond activation.	/pubmed/21700870	Choi J, Wang DY, Kundu S, Choliy Y, Emge TJ, Krogh-Jespersen K, Goldman AS.	Science. 2011 Jun 24;332(6037):1545-8.	Science. 2011	PubMed	citation	PMID:21700870	pubmed	21700870	create date:2011/06/28 | first author:Choi J
A 15N-poor isotopic composition for the solar system as shown by Genesis solar wind samples.	/pubmed/21700869	Marty B, Chaussidon M, Wiens RC, Jurewicz AJ, Burnett DS.	Science. 2011 Jun 24;332(6037):1533-6.	Science. 2011	PubMed	citation	PMID:21700869	pubmed	21700869	create date:2011/06/28 | first author:Marty B
The oxygen isotopic composition of the Sun inferred from captured solar wind.	/pubmed/21700868	McKeegan KD, Kallio AP, Heber VS, Jarzebinski G, Mao PH, Coath CD, Kunihiro T, Wiens RC, Nordholt JE, Moses RW Jr, Reisenfeld DB, Jurewicz AJ, Burnett DS.	Science. 2011 Jun 24;332(6037):1528-32.	Science. 2011	PubMed	citation	PMID:21700868	pubmed	21700868	create date:2011/06/28 | first author:McKeegan KD
Scale for the phase diagram of quantum chromodynamics.	/pubmed/21700867	Gupta S, Luo X, Mohanty B, Ritter HG, Xu N.	Science. 2011 Jun 24;332(6037):1525-8. Erratum in: Science. 2011 Sep 16;333(6049):1576.	Science. 2011	PubMed	citation	PMID:21700867	pubmed	21700867	create date:2011/06/28 | first author:Gupta S
16-month-olds rationally infer causes of failed actions.	/pubmed/21700866	Gweon H, Schulz L.	Science. 2011 Jun 24;332(6037):1524.	Science. 2011	PubMed	citation	PMID:21700866	pubmed	21700866	create date:2011/06/28 | first author:Gweon H
Human fatty liver disease: old questions and new insights.	/pubmed/21700865	Cohen JC, Horton JD, Hobbs HH.	Science. 2011 Jun 24;332(6037):1519-23. Review.	Science. 2011	PubMed	citation	PMID:21700865	pubmed	21700865	create date:2011/06/28 | first author:Cohen JC
SPORE series winner. Computational experiments for science education.	/pubmed/21700864	Xie C, Tinker R, Tinker B, Pallant A, Damelin D, Berenfeld B.	Science. 2011 Jun 24;332(6037):1516-7. No abstract available.	Science. 2011	PubMed	citation	PMID:21700864	pubmed	21700864	create date:2011/06/28 | first author:Xie C
Ecology. Why did you Lévy?	/pubmed/21700863	Grünbaum D.	Science. 2011 Jun 24;332(6037):1514-5. No abstract available.	Science. 2011	PubMed	citation	PMID:21700863	pubmed	21700863	create date:2011/06/28 | first author:Grünbaum D
Physics. The limits of ordinary matter.	/pubmed/21700862	Müller B.	Science. 2011 Jun 24;332(6037):1513-4. No abstract available.	Science. 2011	PubMed	citation	PMID:21700862	pubmed	21700862	create date:2011/06/28 | first author:Müller B
Neuroscience. Attention--voluntary control of brain cells.	/pubmed/21700861	Roelfsema PR.	Science. 2011 Jun 24;332(6037):1512-3. No abstract available.	Science. 2011	PubMed	citation	PMID:21700861	pubmed	21700861	create date:2011/06/28 | first author:Roelfsema PR
Molecular biology. A new twist for topoisomerase.	/pubmed/21700860	Cerritelli SM, Chon H, Crouch RJ.	Science. 2011 Jun 24;332(6037):1510-1. No abstract available.	Science. 2011	PubMed	citation	PMID:21700860	pubmed	21700860	create date:2011/06/28 | first author:Cerritelli SM
Planetary Science. The Earth and the Sun.	/pubmed/21700859	Clayton RN.	Science. 2011 Jun 24;332(6037):1509-10. No abstract available.	Science. 2011	PubMed	citation	PMID:21700859	pubmed	21700859	create date:2011/06/28 | first author:Clayton RN
Physiology. Synthetic physiology.	/pubmed/21700858	Chow BY, Boyden ES.	Science. 2011 Jun 24;332(6037):1508-9. No abstract available.	Science. 2011	PubMed	citation	PMID:21700858	pubmed	21700858	create date:2011/06/28 | first author:Chow BY
Education. Mathematics teachers' subtle, complex disciplinary knowledge.	/pubmed/21700857	Davis B.	Science. 2011 Jun 24;332(6037):1506-7. No abstract available.	Science. 2011	PubMed	citation	PMID:21700857	pubmed	21700857	create date:2011/06/28 | first author:Davis B
Science festivals open doors.	/pubmed/21700856	Riboli-Sasco L, Perié L.	Science. 2011 Jun 24;332(6037):1503. No abstract available.	Science. 2011	PubMed	citation	PMID:21700856	pubmed	21700856	create date:2011/06/28 | first author:Riboli-Sasco L
Dolphin research: continue captivity.	/pubmed/21700854	Menard M.	Science. 2011 Jun 24;332(6037):1501. No abstract available.	Science. 2011	PubMed	citation	PMID:21700854	pubmed	21700854	create date:2011/06/28 | first author:Menard M
Dolphin research: educating the public.	/pubmed/21700853	Reiss D.	Science. 2011 Jun 24;332(6037):1501. No abstract available.	Science. 2011	PubMed	citation	PMID:21700853	pubmed	21700853	create date:2011/06/28 | first author:Reiss D
Effects of creating order from chaos.	/pubmed/21700852	Vaughan W.	Science. 2011 Jun 24;332(6037):1501-2; author reply 1502-3. No abstract available.	Science. 2011	PubMed	citation	PMID:21700852	pubmed	21700852	create date:2011/06/28 | first author:Vaughan W
Profile: Ogobara Doumbo. Mali researcher shows how to reverse brain drain.	/pubmed/21700851	Taylor DA.	Science. 2011 Jun 24;332(6037):1498-9. No abstract available.	Science. 2011	PubMed	citation	PMID:21700851	pubmed	21700851	create date:2011/06/28 | first author:Taylor DA
Biotechnology. Lab-on-a-chip maker looks to put Hong Kong on biotech map.	/pubmed/21700850	Stone R.	Science. 2011 Jun 24;332(6037):1497. No abstract available.	Science. 2011	PubMed	citation	PMID:21700850	pubmed	21700850	create date:2011/06/28 | first author:Stone R
Technology. Battery FAQs.	/pubmed/21700849	Service RF.	Science. 2011 Jun 24;332(6037):1495. No abstract available.	Science. 2011	PubMed	citation	PMID:21700849	pubmed	21700849	create date:2011/06/28 | first author:Service RF
Technology. Getting there.	/pubmed/21700848	Service RF.	Science. 2011 Jun 24;332(6037):1494-6. No abstract available.	Science. 2011	PubMed	citation	PMID:21700848	pubmed	21700848	create date:2011/06/28 | first author:Service RF
Lunar science. Apollo physicist launches noisy dustup over old moon data.	/pubmed/21700847	Laursen L.	Science. 2011 Jun 24;332(6037):1493. No abstract available.	Science. 2011	PubMed	citation	PMID:21700847	pubmed	21700847	create date:2011/06/28 | first author:Laursen L
Biomedicine. NIH's secondhand shop for tried-and-tested drugs.	/pubmed/21700846	Kaiser J.	Science. 2011 Jun 24;332(6037):1492. No abstract available.	Science. 2011	PubMed	citation	PMID:21700846	pubmed	21700846	create date:2011/06/28 | first author:Kaiser J
Biosecurity. Panel selects most dangerous select agents.	/pubmed/21700845	Bhattacharjee Y.	Science. 2011 Jun 24;332(6037):1491-2. No abstract available.	Science. 2011	PubMed	citation	PMID:21700845	pubmed	21700845	create date:2011/06/28 | first author:Bhattacharjee Y
Education is not a race.	/pubmed/21700840	Stipek D.	Science. 2011 Jun 24;332(6037):1481. No abstract available.	Science. 2011	PubMed	citation	PMID:21700840	pubmed	21700840	create date:2011/06/28 | first author:Stipek D
Organization of intracellular reactions with rationally designed RNA assemblies.	/pubmed/21700839	Delebecque CJ, Lindner AB, Silver PA, Aldaye FA.	Science. 2011 Jul 22;333(6041):470-4. Epub 2011 Jun 23.	Science. 2011	PubMed	citation	PMID:21700839	pubmed	21700839	create date:2011/06/28 | first author:Delebecque CJ
The mosaic of surface charge in contact electrification.	/pubmed/21700838	Baytekin HT, Patashinski AZ, Branicki M, Baytekin B, Soh S, Grzybowski BA.	Science. 2011 Jul 15;333(6040):308-12. Epub 2011 Jun 23.	Science. 2011	PubMed	citation	PMID:21700838	pubmed	21700838	create date:2011/06/28 | first author:Baytekin HT
Dinosaur body temperatures determined from isotopic (¹³C-¹⁸O) ordering in fossil biominerals.	/pubmed/21700837	Eagle RA, Tütken T, Martin TS, Tripati AK, Fricke HC, Connely M, Cifelli RL, Eiler JM.	Science. 2011 Jul 22;333(6041):443-5. Epub 2011 Jun 23.	Science. 2011	PubMed	citation	PMID:21700837	pubmed	21700837	create date:2011/06/28 | first author:Eagle RA
Targeted genome editing across species using ZFNs and TALENs.	/pubmed/21700836	Wood AJ, Lo TW, Zeitler B, Pickle CS, Ralston EJ, Lee AH, Amora R, Miller JC, Leung E, Meng X, Zhang L, Rebar EJ, Gregory PD, Urnov FD, Meyer BJ.	Science. 2011 Jul 15;333(6040):307. Epub 2011 Jun 23.	Science. 2011	PubMed	citation	PMID:21700836	pubmed	21700836	create date:2011/06/28 | first author:Wood AJ
Self-recognition in social amoebae is mediated by allelic pairs of tiger genes.	/pubmed/21700835	Hirose S, Benabentos R, Ho HI, Kuspa A, Shaulsky G.	Science. 2011 Jul 22;333(6041):467-70. Epub 2011 Jun 23.	Science. 2011	PubMed	citation	PMID:21700835	pubmed	21700835	create date:2011/06/28 | first author:Hirose S
SIRT6 promotes DNA repair under stress by activating PARP1.	/pubmed/21680843	Mao Z, Hine C, Tian X, Van Meter M, Au M, Vaidya A, Seluanov A, Gorbunova V.	Science. 2011 Jun 17;332(6036):1443-6.	Science. 2011	PubMed	citation	PMID:21680843	pubmed	21680843	create date:2011/06/18 | first author:Mao Z
Direct ubiquitination of pattern recognition receptor FLS2 attenuates plant innate immunity.	/pubmed/21680842	Lu D, Lin W, Gao X, Wu S, Cheng C, Avila J, Heese A, Devarenne TP, He P, Shan L.	Science. 2011 Jun 17;332(6036):1439-42.	Science. 2011	PubMed	citation	PMID:21680842	pubmed	21680842	create date:2011/06/18 | first author:Lu D
A molecular mechanism for circadian clock negative feedback.	/pubmed/21680841	Duong HA, Robles MS, Knutti D, Weitz CJ.	Science. 2011 Jun 17;332(6036):1436-9.	Science. 2011	PubMed	citation	PMID:21680841	pubmed	21680841	create date:2011/06/18 | first author:Duong HA
[truncated: 27,004 more rows]
[truncated: 3 more columns]
