# Supplementary material for: Rising Publication Delays Inflate Journal Impact Factors
Source: PLoS One. 2012 Dec 31;7(12):e53374. doi: 10.1371/journal.pone.0053374 (PMC3534064; doi:10.1371/journal.pone.0053374)
Supplement: Data S1 — Datasets used for the analysis. (ZIP) [file pone.0053374.s005.zip › Sleep.csv]

Title	URL	Description	Details	ShortDetails	Resource	Type	Identifiers	Db	EntrezUID	Properties
The consensus sleep diary: standardizing prospective sleep self-monitoring.	/pubmed/22294820	Carney CE, Buysse DJ, Ancoli-Israel S, Edinger JD, Krystal AD, Lichstein KL, Morin CM.	Sleep. 2012 Feb 1;35(2):287-302.	Sleep. 2012	PubMed	citation	PMID:22294820	pubmed	22294820	create date:2012/02/02 | first author:Carney CE
A closed literature-based discovery technique finds a mechanistic link between hypogonadism and diminished sleep quality in aging men.	/pubmed/22294819	Miller CM, Rindflesch TC, Fiszman M, Hristovski D, Shin D, Rosemblat G, Zhang H, Strohl KP.	Sleep. 2012 Feb 1;35(2):279-85.	Sleep. 2012	PubMed	citation	PMID:22294819	pubmed	22294819	create date:2012/02/02 | first author:Miller CM
Effects of a 3-hour sleep delay on sleep homeostasis in alcohol dependent adults.	/pubmed/22294818	Armitage R, Hoffmann R, Conroy DA, Arnedt JT, Brower KJ.	Sleep. 2012 Feb 1;35(2):273-8.	Sleep. 2012	PubMed	citation	PMID:22294818	pubmed	22294818	create date:2012/02/02 | first author:Armitage R
The supraglottic effect of a reduction in expiratory mask pressure during continuous positive airway pressure.	/pubmed/22294817	Masdeu MJ, Patel AV, Seelall V, Rapoport DM, Ayappa I.	Sleep. 2012 Feb 1;35(2):263-72.	Sleep. 2012	PubMed	citation	PMID:22294817	pubmed	22294817	create date:2012/02/02 | first author:Masdeu MJ
Daily Sleep and Fatigue Characteristics in Nulliparous Women during the Third Trimester of Pregnancy.	/pubmed/22294816	Tsai SY, Lin JW, Kuo LT, Thomas KA.	Sleep. 2012 Feb 1;35(2):257-62.	Sleep. 2012	PubMed	citation	PMID:22294816	pubmed	22294816	create date:2012/02/02 | first author:Tsai SY
Sleep in spousal Alzheimer caregivers: a longitudinal study with a focus on the effects of major patient transitions on sleep.	/pubmed/22294815	von Käanel R, Mausbach BT, Ancoli-Israel S, Dimsdale JE, Mills PJ, Patterson TL, Ziegler MG, Roepke SK, Chattillion EA, Allison M, Grant I.	Sleep. 2012 Feb 1;35(2):247-55.	Sleep. 2012	PubMed	citation	PMID:22294815	pubmed	22294815	create date:2012/02/02 | first author:von Käanel R
The Longitudinal Relationship between Fatigue and Sleep in Breast Cancer Patients Undergoing Chemotherapy.	/pubmed/22294814	Liu L, Rissling M, Natarajan L, Fiorentino L, Mills PJ, Dimsdale JE, Sadler GR, Parker BA, Ancoli-Israel S.	Sleep. 2012 Feb 1;35(2):237-45.	Sleep. 2012	PubMed	citation	PMID:22294814	pubmed	22294814	create date:2012/02/02 | first author:Liu L
Glucose tolerance in patients with narcolepsy.	/pubmed/22294813	Beitinger PA, Fulda S, Dalal MA, Wehrle R, Keckeis M, Wetter TC, Han F, Pollmächer T, Schuld A.	Sleep. 2012 Feb 1;35(2):231-6.	Sleep. 2012	PubMed	citation	PMID:22294813	pubmed	22294813	create date:2012/02/02 | first author:Beitinger PA
Free Recall of Word Lists under Total Sleep Deprivation and after Recovery Sleep.	/pubmed/22294812	de Almeida Valverde Zanini G, Tufik S, Andersen ML, da Silva RC, Bueno OF, Rodrigues CC, Pompéia S.	Sleep. 2012 Feb 1;35(2):223-30.	Sleep. 2012	PubMed	citation	PMID:22294812	pubmed	22294812	create date:2012/02/02 | first author:de Almeida Valverde Zanini G
Switch-Task Performance in Rats Is Disturbed by 12 h of Sleep Deprivation But Not by 12 h of Sleep Fragmentation.	/pubmed/22294811	Leenaars CH, Joosten RN, Zwart A, Sandberg H, Ruimschotel E, Hanegraaf MA, Dematteis M, Feenstra MG, van Someren EJ.	Sleep. 2012 Feb 1;35(2):211-21.	Sleep. 2012	PubMed	citation	PMID:22294811	pubmed	22294811	create date:2012/02/02 | first author:Leenaars CH
Respiratory Cycle-Related EEG Changes: Response to CPAP.	/pubmed/22294810	Chervin RD, Shelgikar AV, Burns JW.	Sleep. 2012 Feb 1;35(2):203-9.	Sleep. 2012	PubMed	citation	PMID:22294810	pubmed	22294810	create date:2012/02/02 | first author:Chervin RD
An Adaptive-Duration Version of the PVT Accurately Tracks Changes in Psychomotor Vigilance Induced by Sleep Restriction.	/pubmed/22294809	Basner M, Dinges DF.	Sleep. 2012 Feb 1;35(2):193-202.	Sleep. 2012	PubMed	citation	PMID:22294809	pubmed	22294809	create date:2012/02/02 | first author:Basner M
CSF Levels of Hypocretin-1 (Orexin-A) Peak during Early Infancy in Humans.	/pubmed/22294808	Aran A, Shors I, Lin L, Mignot E, Schimmel MS.	Sleep. 2012 Feb 1;35(2):187-91.	Sleep. 2012	PubMed	citation	PMID:22294808	pubmed	22294808	create date:2012/02/02 | first author:Aran A
Maturation of Heart Rate and Blood Pressure Variability during Sleep in Term-Born Infants.	/pubmed/22294807	Yiallourou SR, Sands SA, Walker AM, Horne RS.	Sleep. 2012 Feb 1;35(2):177-86.	Sleep. 2012	PubMed	citation	PMID:22294807	pubmed	22294807	create date:2012/02/02 | first author:Yiallourou SR
Insomnia research is coming of age.	/pubmed/22294806	Riemann D.	Sleep. 2012 Feb 1;35(2):175. No abstract available.	Sleep. 2012	PubMed	citation	PMID:22294806	pubmed	22294806	create date:2012/02/02 | first author:Riemann D
Seeking useful biomarkers for the quality and effectiveness of sleep.	/pubmed/22294805	Thomas RJ.	Sleep. 2012 Feb 1;35(2):173-4. No abstract available.	Sleep. 2012	PubMed	citation	PMID:22294805	pubmed	22294805	create date:2012/02/02 | first author:Thomas RJ
The emerging role of hypocretin (orexin-a) in the developing central nervous system.	/pubmed/22294804	Kotagal S.	Sleep. 2012 Feb 1;35(2):171-2. No abstract available.	Sleep. 2012	PubMed	citation	PMID:22294804	pubmed	22294804	create date:2012/02/02 | first author:Kotagal S
Direct comparison of two new actigraphs and polysomnography in children and adolescents.	/pubmed/22215930	Meltzer LJ, Walsh CM, Traylor J, Westin AM.	Sleep. 2012 Jan 1;35(1):159-66.	Sleep. 2012	PubMed	citation	PMID:22215930	pubmed	22215930	create date:2012/01/05 | first author:Meltzer LJ
Reliability of a single objective measure in assessing sleepiness.	/pubmed/22215929	Sunwoo BY, Jackson N, Maislin G, Gurubhagavatula I, George CF, Pack AI.	Sleep. 2012 Jan 1;35(1):149-58.	Sleep. 2012	PubMed	citation	PMID:22215929	pubmed	22215929	create date:2012/01/05 | first author:Sunwoo BY
Electrocardiogram-based sleep spectrogram measures of sleep stability and glucose disposal in sleep disordered breathing.	/pubmed/22215928	Pogach MS, Punjabi NM, Thomas N, Thomas RJ.	Sleep. 2012 Jan 1;35(1):139-48.	Sleep. 2012	PubMed	citation	PMID:22215928	pubmed	22215928	create date:2012/01/05 | first author:Pogach MS
Insomnia symptoms and HIV infection among participants in the Women's Interagency HIV Study.	/pubmed/22215927	Jean-Louis G, Weber KM, Aouizerat BE, Levine AM, Maki PM, Liu C, Anastos KM, Milam J, Althoff KN, Wilson TE.	Sleep. 2012 Jan 1;35(1):131-7.	Sleep. 2012	PubMed	citation	PMID:22215927	pubmed	22215927	create date:2012/01/05 | first author:Jean-Louis G
Relationship between Kleine-Levin syndrome and upper respiratory infection in Taiwan.	/pubmed/22215926	Huang YS, Guilleminault C, Lin KL, Hwang FM, Liu FY, Kung YP.	Sleep. 2012 Jan 1;35(1):123-9.	Sleep. 2012	PubMed	citation	PMID:22215926	pubmed	22215926	create date:2012/01/05 | first author:Huang YS
The effects of stimulus degradation after 48 hours of total sleep deprivation.	/pubmed/22215925	Rakitin BC, Tucker AM, Basner RC, Stern Y.	Sleep. 2012 Jan 1;35(1):113-21.	Sleep. 2012	PubMed	citation	PMID:22215925	pubmed	22215925	create date:2012/01/05 | first author:Rakitin BC
Effects of GF-015535-00, a novel α1 GABA A receptor ligand, on the sleep-wake cycle in mice, with reference to zolpidem.	/pubmed/22215924	Anaclet C, Zhang M, Zhao C, Buda C, Seugnet L, Lin JS.	Sleep. 2012 Jan 1;35(1):103-11.	Sleep. 2012	PubMed	citation	PMID:22215924	pubmed	22215924	create date:2012/01/05 | first author:Anaclet C
A prospective study of sleep duration and pneumonia risk in women.	/pubmed/22215923	Patel SR, Malhotra A, Gao X, Hu FB, Neuman MI, Fawzi WW.	Sleep. 2012 Jan 1;35(1):97-101.	Sleep. 2012	PubMed	citation	PMID:22215923	pubmed	22215923	create date:2012/01/05 | first author:Patel SR
Interrelationships between body mass, oxygen desaturation, and apnea-hypopnea indices in a sleep clinic population.	/pubmed/22215922	Ling IT, James AL, Hillman DR.	Sleep. 2012 Jan 1;35(1):89-96.	Sleep. 2012	PubMed	citation	PMID:22215922	pubmed	22215922	create date:2012/01/05 | first author:Ling IT
Sleep, glucose, and daytime functioning in youth with type 1 diabetes.	/pubmed/22215921	Perfect MM, Patel PG, Scott RE, Wheeler MD, Patel C, Griffin K, Sorensen ST, Goodwin JL, Quan SF.	Sleep. 2012 Jan 1;35(1):81-8.	Sleep. 2012	PubMed	citation	PMID:22215921	pubmed	22215921	create date:2012/01/05 | first author:Perfect MM
Density and frequency caudo-rostral gradients of sleep spindles recorded in the human cortex.	/pubmed/22215920	Peter-Derex L, Comte JC, Mauguière F, Salin PA.	Sleep. 2012 Jan 1;35(1):69-79.	Sleep. 2012	PubMed	citation	PMID:22215920	pubmed	22215920	create date:2012/01/05 | first author:Peter-Derex L
Persistent insomnia: the role of objective short sleep duration and mental health.	/pubmed/22215919	Vgontzas AN, Fernandez-Mendoza J, Bixler EO, Singareddy R, Shaffer ML, Calhoun SL, Liao D, Basta M, Chrousos GP.	Sleep. 2012 Jan 1;35(1):61-8.	Sleep. 2012	PubMed	citation	PMID:22215919	pubmed	22215919	create date:2012/01/05 | first author:Vgontzas AN
A randomized controlled trial of intensive sleep retraining (ISR): a brief conditioning treatment for chronic insomnia.	/pubmed/22215918	Harris J, Lack L, Kemp K, Wright H, Bootzin R.	Sleep. 2012 Jan 1;35(1):49-60.	Sleep. 2012	PubMed	citation	PMID:22215918	pubmed	22215918	create date:2012/01/05 | first author:Harris J
Magnetic resonance spectroscopy and neurocognitive dysfunction in obstructive sleep apnea before and after CPAP treatment.	/pubmed/22215917	O'Donoghue FJ, Wellard RM, Rochford PD, Dawson A, Barnes M, Ruehland WR, Jackson ML, Howard ME, Pierce RJ, Jackson GD.	Sleep. 2012 Jan 1;35(1):41-8.	Sleep. 2012	PubMed	citation	PMID:22215917	pubmed	22215917	create date:2012/01/05 | first author:O'Donoghue FJ
The treatment of central sleep apnea syndromes in adults: practice parameters with an evidence-based literature review and meta-analyses.	/pubmed/22215916	Aurora RN, Chowdhuri S, Ramar K, Bista SR, Casey KR, Lamm CI, Kristo DA, Mallea JM, Rowley JA, Zak RS, Tracy SL.	Sleep. 2012 Jan 1;35(1):17-40.	Sleep. 2012	PubMed	citation	PMID:22215916	pubmed	22215916	create date:2012/01/05 | first author:Aurora RN
Tired and sick.	/pubmed/22215915	Teodorescu MC, Teodorescu M.	Sleep. 2012 Jan 1;35(1):15-6. No abstract available.	Sleep. 2012	PubMed	citation	PMID:22215915	pubmed	22215915	create date:2012/01/05 | first author:Teodorescu MC
Obesity, oxygen desaturation, and the need for a phenotypic classification of sleep disordered breathing.	/pubmed/22215914	Coppola MP.	Sleep. 2012 Jan 1;35(1):13-4. No abstract available.	Sleep. 2012	PubMed	citation	PMID:22215914	pubmed	22215914	create date:2012/01/05 | first author:Coppola MP
What a difference a day makes.	/pubmed/22215913	Spielman AJ, Glovinsky PB.	Sleep. 2012 Jan 1;35(1):11-2. No abstract available.	Sleep. 2012	PubMed	citation	PMID:22215913	pubmed	22215913	create date:2012/01/05 | first author:Spielman AJ
Is brain injury in obstructive sleep apnea reversible?	/pubmed/22215912	Macey PM.	Sleep. 2012 Jan 1;35(1):9-10. No abstract available.	Sleep. 2012	PubMed	citation	PMID:22215912	pubmed	22215912	create date:2012/01/05 | first author:Macey PM
REM-related" obstructive sleep apnea: an epiphenomenon or a clinically important entity?"	/pubmed/22215911	Mokhlesi B, Punjabi NM.	Sleep. 2012 Jan 1;35(1):5-7. No abstract available.	Sleep. 2012	PubMed	citation	PMID:22215911	pubmed	22215911	create date:2012/01/05 | first author:Mokhlesi B
Stimulus-induced, sleep-bound, focal seizures: a case report.	/pubmed/22131612	Siclari F, Nobili L, Lo Russo G, Moscato A, Buck A, Bassetti CL, Khatami R.	Sleep. 2011 Dec 1;34(12):1727-30.	Sleep. 2011	PubMed	citation	PMID:22131612	pubmed	22131612	create date:2011/12/02 | first author:Siclari F
The association of fatigue with depression and insomnia in HIV-seropositive patients: a pilot study.	/pubmed/22131611	Low Y, Preud'homme X, Goforth HW, Omonuwa T, Krystal AD.	Sleep. 2011 Dec 1;34(12):1723-6.	Sleep. 2011	PubMed	citation	PMID:22131611	pubmed	22131611	create date:2011/12/02 | first author:Low Y
Poor self-reported sleep quality predicts mortality within one year of inpatient post-acute rehabilitation among older adults.	/pubmed/22131610	Martin JL, Fiorentino L, Jouldjian S, Mitchell M, Josephson KR, Alessi CA.	Sleep. 2011 Dec 1;34(12):1715-21.	Sleep. 2011	PubMed	citation	PMID:22131610	pubmed	22131610	create date:2011/12/02 | first author:Martin JL
Correlating subjective and objective sleepiness: revisiting the association using survival analysis.	/pubmed/22131609	Aurora RN, Caffo B, Crainiceanu C, Punjabi NM.	Sleep. 2011 Dec 1;34(12):1707-14.	Sleep. 2011	PubMed	citation	PMID:22131609	pubmed	22131609	create date:2011/12/02 | first author:Aurora RN
Higher frontal EEG synchronization in young women with major depression: a marker for increased homeostatic sleep pressure?	/pubmed/22131608	Birchler-Pedross A, Frey S, Chellappa SL, Götz T, Brunner P, Knoblauch V, Wirz-Justice A, Cajochen C.	Sleep. 2011 Dec 1;34(12):1699-706.	Sleep. 2011	PubMed	citation	PMID:22131608	pubmed	22131608	create date:2011/12/02 | first author:Birchler-Pedross A
The performance of two automatic servo-ventilation devices in the treatment of central sleep apnea.	/pubmed/22131607	Javaheri S, Goetting MG, Khayat R, Wylie PE, Goodwin JL, Parthasarathy S.	Sleep. 2011 Dec 1;34(12):1693-8.	Sleep. 2011	PubMed	citation	PMID:22131607	pubmed	22131607	create date:2011/12/02 | first author:Javaheri S
Continuous positive airway pressure in severe obstructive sleep apnea reduces pain sensitivity.	/pubmed/22131606	Khalid I, Roehrs TA, Hudgel DW, Roth T.	Sleep. 2011 Dec 1;34(12):1687-91.	Sleep. 2011	PubMed	citation	PMID:22131606	pubmed	22131606	create date:2011/12/02 | first author:Khalid I
Relation between self-reported sleep duration and arterial stiffness: a cross-sectional study of middle-aged Japanese civil servants.	/pubmed/22131605	Yoshioka E, Saijo Y, Kita T, Okada E, Satoh H, Kawaharada M, Kishi R.	Sleep. 2011 Dec 1;34(12):1681-6.	Sleep. 2011	PubMed	citation	PMID:22131605	pubmed	22131605	create date:2011/12/02 | first author:Yoshioka E
A randomized controlled trial of cognitive-behavior therapy plus bright light therapy for adolescent delayed sleep phase disorder.	/pubmed/22131604	Gradisar M, Dohnt H, Gardner G, Paine S, Starkey K, Menne A, Slater A, Wright H, Hudson JL, Weaver E, Trenowden S.	Sleep. 2011 Dec 1;34(12):1671-80.	Sleep. 2011	PubMed	citation	PMID:22131604	pubmed	22131604	create date:2011/12/02 | first author:Gradisar M
Habitual short sleep impacts frontal switch mechanism in attention to novelty.	/pubmed/22131603	Gumenyuk V, Roth T, Korzyukov O, Jefferson C, Bowyer S, Drake CL.	Sleep. 2011 Dec 1;34(12):1659-70.	Sleep. 2011	PubMed	citation	PMID:22131603	pubmed	22131603	create date:2011/12/02 | first author:Gumenyuk V
Race and residential socioeconomics as predictors of CPAP adherence.	/pubmed/22131602	Billings ME, Auckley D, Benca R, Foldvary-Schaefer N, Iber C, Redline S, Rosen CL, Zee P, Kapur VK.	Sleep. 2011 Dec 1;34(12):1653-8.	Sleep. 2011	PubMed	citation	PMID:22131602	pubmed	22131602	create date:2011/12/02 | first author:Billings ME
MSLT in primary insomnia: stability and relation to nocturnal sleep.	/pubmed/22131601	Roehrs TA, Randall S, Harris E, Maan R, Roth T.	Sleep. 2011 Dec 1;34(12):1647-52.	Sleep. 2011	PubMed	citation	PMID:22131601	pubmed	22131601	create date:2011/12/02 | first author:Roehrs TA
Heritability of insomnia symptoms in youth and their relationship to depression and anxiety.	/pubmed/22131600	Gehrman PR, Meltzer LJ, Moore M, Pack AI, Perlis ML, Eaves LJ, Silberg JL.	Sleep. 2011 Dec 1;34(12):1641-6.	Sleep. 2011	PubMed	citation	PMID:22131600	pubmed	22131600	create date:2011/12/02 | first author:Gehrman PR
Title	URL	Description	Details	ShortDetails	Resource	Type	Identifiers	Db	EntrezUID	Properties
The effect of exercise training on obstructive sleep apnea and sleep quality: a randomized controlled trial.	/pubmed/22131599	Kline CE, Crowley EP, Ewing GB, Burch JB, Blair SN, Durstine JL, Davis JM, Youngstedt SD.	Sleep. 2011 Dec 1;34(12):1631-40.	Sleep. 2011	PubMed	citation	PMID:22131599	pubmed	22131599	create date:2011/12/02 | first author:Kline CE
Bad light affects sleep: Time and latitude of birth" as determinants of children's differential sleep duration across Europe?"	/pubmed/22131598	Erren TC, Gross JV, Nise MS, Meyer-Rochow VB.	Sleep. 2011 Dec 1;34(12):1629. No abstract available.	Sleep. 2011	PubMed	citation	PMID:22131598	pubmed	22131598	create date:2011/12/02 | first author:Erren TC
Rehabilitating sleep.	/pubmed/22131597	Braun ME, Gooneratne NS.	Sleep. 2011 Dec 1;34(12):1627-8. No abstract available.	Sleep. 2011	PubMed	citation	PMID:22131597	pubmed	22131597	create date:2011/12/02 | first author:Braun ME
Every cloud has a silver lining--treatment of complicated breathing patterns during sleep.	/pubmed/22131596	Randerath WJ.	Sleep. 2011 Dec 1;34(12):1625-6. No abstract available.	Sleep. 2011	PubMed	citation	PMID:22131596	pubmed	22131596	create date:2011/12/02 | first author:Randerath WJ
Arterial stiffness: a long sleeper issue?	/pubmed/22131595	Drager LF, Lorenzi-Filho G.	Sleep. 2011 Dec 1;34(12):1623-4. No abstract available.	Sleep. 2011	PubMed	citation	PMID:22131595	pubmed	22131595	create date:2011/12/02 | first author:Drager LF
The lesser of two evils.	/pubmed/22131594	Riegel B, Sawyer AM, Libonati J.	Sleep. 2011 Dec 1;34(12):1621-2. No abstract available.	Sleep. 2011	PubMed	citation	PMID:22131594	pubmed	22131594	create date:2011/12/02 | first author:Riegel B
The future of sleep medicine.	/pubmed/22131593	Strollo PJ Jr, Badr MS, Coppola MP, Fleishman SA, Jacobowitz O, Kushida CA; American Academy of Sleep Medicine Task Force.	Sleep. 2011 Dec 1;34(12):1613-9. No abstract available.	Sleep. 2011	PubMed	citation	PMID:22131593	pubmed	22131593	create date:2011/12/02 | first author:Strollo PJ Jr
Senator Mark O. Hatfield: an advocate for sleep.	/pubmed/22049553	Dement WC.	Sleep. 2011 Oct;34(10):1443-4. No abstract available.	Sleep. 2011	PubMed	citation	PMID:22049553	pubmed	22049553	create date:2011/11/04 | first author:Dement WC
Increased aortic root size is associated with nocturnal hypoxia and diastolic blood pressure in obstructive sleep apnea.	/pubmed/22043131	Baguet JP, Minville C, Tamisier R, Roche F, Barone-Rochette G, Ormezzano O, Levy P, Pepin JL.	Sleep. 2011 Nov 1;34(11):1605-7.	Sleep. 2011	PubMed	citation	PMID:22043131	pubmed	22043131	create date:2011/11/02 | first author:Baguet JP
Ethnic disparities in CPAP adherence in New Zealand: effects of socioeconomic status, health literacy and self-efficacy.	/pubmed/22043130	Bakker JP, O'Keeffe KM, Neill AM, Campbell AJ.	Sleep. 2011 Nov 1;34(11):1595-603.	Sleep. 2011	PubMed	citation	PMID:22043130	pubmed	22043130	create date:2011/11/02 | first author:Bakker JP
Self-reported sleep duration and time in bed as predictors of physical function decline: results from the InCHIANTI study.	/pubmed/22043129	Stenholm S, Kronholm E, Bandinelli S, Guralnik JM, Ferrucci L.	Sleep. 2011 Nov 1;34(11):1583-93.	Sleep. 2011	PubMed	citation	PMID:22043129	pubmed	22043129	create date:2011/11/02 | first author:Stenholm S
Quantification of the fragmentation of rest-activity patterns in elderly individuals using a state transition analysis.	/pubmed/22043128	Lim AS, Yu L, Costa MD, Buchman AS, Bennett DA, Leurgans SE, Saper CB.	Sleep. 2011 Nov 1;34(11):1569-81.	Sleep. 2011	PubMed	citation	PMID:22043128	pubmed	22043128	create date:2011/11/02 | first author:Lim AS
Evaluation of the association of menopausal status with delta and beta EEG activity during sleep.	/pubmed/22043127	Campbell IG, Bromberger JT, Buysse DJ, Hall MH, Hardin KA, Kravitz HM, Matthews KA, Rasor MO, Utts J, Gold E.	Sleep. 2011 Nov 1;34(11):1561-8.	Sleep. 2011	PubMed	citation	PMID:22043127	pubmed	22043127	create date:2011/11/02 | first author:Campbell IG
Sleep-stage dynamics in patients with chronic fatigue syndrome with or without fibromyalgia.	/pubmed/22043126	Kishi A, Natelson BH, Togo F, Struzik ZR, Rapoport DM, Yamamoto Y.	Sleep. 2011 Nov 1;34(11):1551-60.	Sleep. 2011	PubMed	citation	PMID:22043126	pubmed	22043126	create date:2011/11/02 | first author:Kishi A
Antagonizing corticotropin-releasing factor in the central nucleus of the amygdala attenuates fear-induced reductions in sleep but not freezing.	/pubmed/22043125	Liu X, Wellman LL, Yang L, Ambrozewicz MA, Tang X, Sanford LD.	Sleep. 2011 Nov 1;34(11):1539-49.	Sleep. 2011	PubMed	citation	PMID:22043125	pubmed	22043125	create date:2011/11/02 | first author:Liu X
State-dependent changes in cortical gain control as measured by auditory evoked responses to varying intensity stimuli.	/pubmed/22043124	Phillips DJ, Schei JL, Meighan PC, Rector DM.	Sleep. 2011 Nov 1;34(11):1527-37.	Sleep. 2011	PubMed	citation	PMID:22043124	pubmed	22043124	create date:2011/11/02 | first author:Phillips DJ
Loneliness is associated with sleep fragmentation in a communal society.	/pubmed/22043123	Kurina LM, Knutson KL, Hawkley LC, Cacioppo JT, Lauderdale DS, Ober C.	Sleep. 2011 Nov 1;34(11):1519-26.	Sleep. 2011	PubMed	citation	PMID:22043123	pubmed	22043123	create date:2011/11/02 | first author:Kurina LM
The Childhood Adenotonsillectomy Trial (CHAT): rationale, design, and challenges of a randomized controlled trial evaluating a standard surgical procedure in a pediatric population.	/pubmed/22043122	Redline S, Amin R, Beebe D, Chervin RD, Garetz SL, Giordani B, Marcus CL, Moore RH, Rosen CL, Arens R, Gozal D, Katz ES, Mitchell RB, Muzumdar H, Taylor HG, Thomas N, Ellenberg S.	Sleep. 2011 Nov 1;34(11):1509-17.	Sleep. 2011	PubMed	citation	PMID:22043122	pubmed	22043122	create date:2011/11/02 | first author:Redline S
Poor sleep quality predicts deficient emotion information processing over time in early adolescence.	/pubmed/22043121	Soffer-Dudek N, Sadeh A, Dahl RE, Rosenblat-Stein S.	Sleep. 2011 Nov 1;34(11):1499-508.	Sleep. 2011	PubMed	citation	PMID:22043121	pubmed	22043121	create date:2011/11/02 | first author:Soffer-Dudek N
Poor sleep quality is associated with preterm birth.	/pubmed/22043120	Okun ML, Schetter CD, Glynn LM.	Sleep. 2011 Nov 1;34(11):1493-8.	Sleep. 2011	PubMed	citation	PMID:22043120	pubmed	22043120	create date:2011/11/02 | first author:Okun ML
Sleep duration and sleep quality in relation to 12-year cardiovascular disease incidence: the MORGEN study.	/pubmed/22043119	Hoevenaar-Blom MP, Spijkerman AM, Kromhout D, van den Berg JF, Verschuren WM.	Sleep. 2011 Nov 1;34(11):1487-92.	Sleep. 2011	PubMed	citation	PMID:22043119	pubmed	22043119	create date:2011/11/02 | first author:Hoevenaar-Blom MP
Treating obstructive sleep apnea with hypoglossal nerve stimulation.	/pubmed/22043118	Eastwood PR, Barnes M, Walsh JH, Maddison KJ, Hee G, Schwartz AR, Smith PL, Malhotra A, McEvoy RD, Wheatley JR, O'Donoghue FJ, Rochford PD, Churchward T, Campbell MC, Palme CE, Robinson S, Goding GS, Eckert DJ, Jordan AS, Catcheside PG, Tyler L, Antic NA, et al.	Sleep. 2011 Nov 1;34(11):1479-86.	Sleep. 2011	PubMed	citation	PMID:22043118	pubmed	22043118	create date:2011/11/02 | first author:Eastwood PR
Identification of causal genes, networks, and transcriptional regulators of REM sleep and wake.	/pubmed/22043117	Millstein J, Winrow CJ, Kasarskis A, Owens JR, Zhou L, Summa KC, Fitzpatrick K, Zhang B, Vitaterna MH, Schadt EE, Renger JJ, Turek FW.	Sleep. 2011 Nov 1;34(11):1469-77.	Sleep. 2011	PubMed	citation	PMID:22043117	pubmed	22043117	create date:2011/11/02 | first author:Millstein J
A review of genetic association studies of obstructive sleep apnea: field synopsis and meta-analysis.	/pubmed/22043116	Varvarigou V, Dahabreh IJ, Malhotra A, Kales SN.	Sleep. 2011 Nov 1;34(11):1461-8.	Sleep. 2011	PubMed	citation	PMID:22043116	pubmed	22043116	create date:2011/11/02 | first author:Varvarigou V
Toward a multi-level approach to CPAP adherence.	/pubmed/22043115	Platt AB, Patel NP.	Sleep. 2011 Nov 1;34(11):1459-60. No abstract available.	Sleep. 2011	PubMed	citation	PMID:22043115	pubmed	22043115	create date:2011/11/02 | first author:Platt AB
Are short bad sleep nights a hindrance to a healthy heart?	/pubmed/22043114	Cappuccio FP, Miller MA.	Sleep. 2011 Nov 1;34(11):1457-8. No abstract available.	Sleep. 2011	PubMed	citation	PMID:22043114	pubmed	22043114	create date:2011/11/02 | first author:Cappuccio FP
Back to the future or forward to the past?	/pubmed/22043113	Kuna ST.	Sleep. 2011 Nov 1;34(11):1455-6. No abstract available.	Sleep. 2011	PubMed	citation	PMID:22043113	pubmed	22043113	create date:2011/11/02 | first author:Kuna ST
Searching for the missing heritability.	/pubmed/22043112	Watson NF.	Sleep. 2011 Nov 1;34(11):1453-4. No abstract available.	Sleep. 2011	PubMed	citation	PMID:22043112	pubmed	22043112	create date:2011/11/02 | first author:Watson NF
Genetic underpinnings of obstructive sleep apnea: are we making progress?	/pubmed/22043111	Sleiman P, Hakonarson H.	Sleep. 2011 Nov 1;34(11):1449-52. No abstract available.	Sleep. 2011	PubMed	citation	PMID:22043111	pubmed	22043111	create date:2011/11/02 | first author:Sleiman P
Efficacy and safety of doxepin 3 and 6 mg in a 35-day sleep laboratory trial in adults with chronic primary insomnia.	/pubmed/21966075	Krystal AD, Lankford A, Durrence HH, Ludington E, Jochelson P, Rogowski R, Roth T.	Sleep. 2011 Oct 1;34(10):1433-42.	Sleep. 2011	PubMed	citation	PMID:21966075	pubmed	21966075	create date:2011/10/04 | first author:Krystal AD
NREM sleep stage transitions control ultradian REM sleep rhythm.	/pubmed/21966074	Kishi A, Yasuda H, Matsumoto T, Inami Y, Horiguchi J, Tamaki M, Struzik ZR, Yamamoto Y.	Sleep. 2011 Oct 1;34(10):1423-32.	Sleep. 2011	PubMed	citation	PMID:21966074	pubmed	21966074	create date:2011/10/04 | first author:Kishi A
Fast and slow spindles during the sleep slow oscillation: disparate coalescence and engagement in memory processing.	/pubmed/21966073	Mölle M, Bergmann TO, Marshall L, Born J.	Sleep. 2011 Oct 1;34(10):1411-21.	Sleep. 2011	PubMed	citation	PMID:21966073	pubmed	21966073	create date:2011/10/04 | first author:Mölle M
Cross-lagged relationships between workplace demands, control, support, and sleep problems.	/pubmed/21966072	Hanson LL, Åkerstedt T, Näswall K, Leineweber C, Theorell T, Westerlund H.	Sleep. 2011 Oct 1;34(10):1403-10.	Sleep. 2011	PubMed	citation	PMID:21966072	pubmed	21966072	create date:2011/10/04 | first author:Hanson LL
Longitudinal course and outcome of chronic insomnia in Hong Kong Chinese children: a 5-year follow-up study of a community-based cohort.	/pubmed/21966071	Zhang J, Lam SP, Li SX, Li AM, Lai KY, Wing YK.	Sleep. 2011 Oct 1;34(10):1395-402.	Sleep. 2011	PubMed	citation	PMID:21966071	pubmed	21966071	create date:2011/10/04 | first author:Zhang J
Sleep EEG provides evidence that cortical changes persist into late adolescence.	/pubmed/21966070	Tarokh L, Van Reen E, LeBourgeois M, Seifer R, Carskadon MA.	Sleep. 2011 Oct 1;34(10):1385-93.	Sleep. 2011	PubMed	citation	PMID:21966070	pubmed	21966070	create date:2011/10/04 | first author:Tarokh L
The role of infant sleep in intergenerational transmission of trauma.	/pubmed/21966069	Hairston IS, Waxler E, Seng JS, Fezzey AG, Rosenblum KL, Muzik M.	Sleep. 2011 Oct 1;34(10):1373-83.	Sleep. 2011	PubMed	citation	PMID:21966069	pubmed	21966069	create date:2011/10/04 | first author:Hairston IS
Narcolepsy with cataplexy associated with nocturnal compulsive behaviors: a case-control study.	/pubmed/21966068	Palaia V, Poli F, Pizza F, Antelmi E, Franceschini C, Moghadam KK, Provini F, Pagotto U, Montagna P, Schenck CH, Mignot E, Plazzi G.	Sleep. 2011 Oct 1;34(10):1365-71.	Sleep. 2011	PubMed	citation	PMID:21966068	pubmed	21966068	create date:2011/10/04 | first author:Palaia V
Analysis of cortical thickness in narcolepsy patients with cataplexy.	/pubmed/21966067	Joo EY, Jeon S, Lee M, Kim ST, Yoon U, Koo DL, Lee JM, Hong SB.	Sleep. 2011 Oct 1;34(10):1357-64.	Sleep. 2011	PubMed	citation	PMID:21966067	pubmed	21966067	create date:2011/10/04 | first author:Joo EY
Association of sleep characteristics and cognition in older community-dwelling men: the MrOS sleep study.	/pubmed/21966066	Blackwell T, Yaffe K, Ancoli-Israel S, Redline S, Ensrud KE, Stefanick ML, Laffan A, Stone KL; Osteoporotic Fractures in Men (MrOS) Study Group.	Sleep. 2011 Oct 1;34(10):1347-56.	Sleep. 2011	PubMed	citation	PMID:21966066	pubmed	21966066	create date:2011/10/04 | first author:Blackwell T
Toll-like receptor 4 is a regulator of monocyte and electroencephalographic responses to sleep loss.	/pubmed/21966065	Wisor JP, Clegern WC, Schmidt MA.	Sleep. 2011 Oct 1;34(10):1335-45.	Sleep. 2011	PubMed	citation	PMID:21966065	pubmed	21966065	create date:2011/10/04 | first author:Wisor JP
Next-day effects of ramelteon (8 mg), zopiclone (7.5 mg), and placebo on highway driving performance, memory functioning, psychomotor performance, and mood in healthy adult subjects.	/pubmed/21966064	Mets MA, de Vries JM, de Senerpont Domis LM, Volkerts ER, Olivier B, Verster JC.	Sleep. 2011 Oct 1;34(10):1327-34.	Sleep. 2011	PubMed	citation	PMID:21966064	pubmed	21966064	create date:2011/10/04 | first author:Mets MA
The characteristics of sleepiness during real driving at night--a study of driving performance, physiology and subjective experience.	/pubmed/21966063	Sandberg D, Anund A, Fors C, Kecklund G, Karlsson JG, Wahde M, Åkerstedt T.	Sleep. 2011 Oct 1;34(10):1317-25.	Sleep. 2011	PubMed	citation	PMID:21966063	pubmed	21966063	create date:2011/10/04 | first author:Sandberg D
Shared genetic background for regulation of mood and sleep: association of GRIA3 with sleep duration in healthy Finnish women.	/pubmed/21966062	Utge S, Kronholm E, Partonen T, Soronen P, Ollila HM, Loukola A, Perola M, Salomaa V, Porkka-Heiskanen T, Paunio T.	Sleep. 2011 Oct 1;34(10):1309-16.	Sleep. 2011	PubMed	citation	PMID:21966062	pubmed	21966062	create date:2011/10/04 | first author:Utge S
Sleep duration or bedtime? Exploring the relationship between sleep habits and weight status and activity patterns.	/pubmed/21966061	Olds TS, Maher CA, Matricciani L.	Sleep. 2011 Oct 1;34(10):1299-307.	Sleep. 2011	PubMed	citation	PMID:21966061	pubmed	21966061	create date:2011/10/04 | first author:Olds TS
The association between short sleep duration and weight gain is dependent on disinhibited eating behavior in adults.	/pubmed/21966060	Chaput JP, Després JP, Bouchard C, Tremblay A.	Sleep. 2011 Oct 1;34(10):1291-7.	Sleep. 2011	PubMed	citation	PMID:21966060	pubmed	21966060	create date:2011/10/04 | first author:Chaput JP
Why can't my child sleep and will there be long-term consequences? Lessons from prospective community-based studies.	/pubmed/21966059	Gregory AM.	Sleep. 2011 Oct 1;34(10):1289-90. No abstract available.	Sleep. 2011	PubMed	citation	PMID:21966059	pubmed	21966059	create date:2011/10/04 | first author:Gregory AM
Sleep EEG, the clearest window through which to view adolescent brain development.	/pubmed/21966058	Colrain IM, Baker FC.	Sleep. 2011 Oct 1;34(10):1287-8. No abstract available.	Sleep. 2011	PubMed	citation	PMID:21966058	pubmed	21966058	create date:2011/10/04 | first author:Colrain IM
The challenges of interpreting residual effects of hypnotics.	/pubmed/21966057	Roth T.	Sleep. 2011 Oct 1;34(10):1285-6. No abstract available.	Sleep. 2011	PubMed	citation	PMID:21966057	pubmed	21966057	create date:2011/10/04 | first author:Roth T
Scoring sleep in neurological patients: the need for specific considerations.	/pubmed/21966056	Santamaria J, Högl B, Trenkwalder C, Bliwise D.	Sleep. 2011 Oct 1;34(10):1283-4. No abstract available.	Sleep. 2011	PubMed	citation	PMID:21966056	pubmed	21966056	create date:2011/10/04 | first author:Santamaria J
Continuous positive airway pressure: evaluation of a novel therapy for patients with acute ischemic stroke.	/pubmed/21886365	Bravata DM, Concato J, Fried T, Ranjbar N, Sadarangani T, McClain V, Struve F, Zygmunt L, Knight HJ, Lo A, Richerson GB, Gorman M, Williams LS, Brass LM, Agostini J, Mohsenin V, Roux F, Yaggi HK.	Sleep. 2011 Sep 1;34(9):1271-7.	Sleep. 2011	PubMed	citation	PMID:21886365	pubmed	21886365	create date:2011/09/03 | first author:Bravata DM
Title	URL	Description	Details	ShortDetails	Resource	Type	Identifiers	Db	EntrezUID	Properties
Sleep disturbance impairs stroke recovery in the rat.	/pubmed/21886364	Zunzunegui C, Gao B, Cam E, Hodor A, Bassetti CL.	Sleep. 2011 Sep 1;34(9):1261-9.	Sleep. 2011	PubMed	citation	PMID:21886364	pubmed	21886364	create date:2011/09/03 | first author:Zunzunegui C
The role of the spontaneous and evoked k-complex in good-sleeper controls and in individuals with insomnia.	/pubmed/21886363	Forget D, Morin CM, Bastien CH.	Sleep. 2011 Sep 1;34(9):1251-60.	Sleep. 2011	PubMed	citation	PMID:21886363	pubmed	21886363	create date:2011/09/03 | first author:Forget D
The extent of processing of near-hearing threshold stimuli during natural sleep.	/pubmed/21886362	Campbell K, Muller-Gass A.	Sleep. 2011 Sep 1;34(9):1243-9.	Sleep. 2011	PubMed	citation	PMID:21886362	pubmed	21886362	create date:2011/09/03 | first author:Campbell K
The effect of sleep deprivation on vocal expression of emotion in adolescents and adults.	/pubmed/21886361	McGlinchey EL, Talbot LS, Chang KH, Kaplan KA, Dahl RE, Harvey AG.	Sleep. 2011 Sep 1;34(9):1233-41.	Sleep. 2011	PubMed	citation	PMID:21886361	pubmed	21886361	create date:2011/09/03 | first author:McGlinchey EL
Relationships between menopausal and mood symptoms and EEG sleep measures in a multi-ethnic sample of middle-aged women: the SWAN sleep study.	/pubmed/21886360	Kravitz HM, Avery E, Sowers M, Bromberger JT, Owens JF, Matthews KA, Hall M, Zheng H, Gold EB, Buysse DJ.	Sleep. 2011 Sep 1;34(9):1221-32.	Sleep. 2011	PubMed	citation	PMID:21886360	pubmed	21886360	create date:2011/09/03 | first author:Kravitz HM
Sleep disturbances are related to decreased transmission of blue light to the retina caused by lens yellowing.	/pubmed/21886359	Kessel L, Siganos G, Jørgensen T, Larsen M.	Sleep. 2011 Sep 1;34(9):1215-9.	Sleep. 2011	PubMed	citation	PMID:21886359	pubmed	21886359	create date:2011/09/03 | first author:Kessel L
Effects of sleep apnea on nocturnal free fatty acids in subjects with heart failure.	/pubmed/21886358	Jun JC, Drager LF, Najjar SS, Gottlieb SS, Brown CD, Smith PL, Schwartz AR, Polotsky VY.	Sleep. 2011 Sep 1;34(9):1207-13.	Sleep. 2011	PubMed	citation	PMID:21886358	pubmed	21886358	create date:2011/09/03 | first author:Jun JC
Longitudinal association between short sleep, body weight, and emotional and learning problems in Hispanic and Caucasian children.	/pubmed/21886357	Silva GE, Goodwin JL, Parthasarathy S, Sherrill DL, Vana KD, Drescher AA, Quan SF.	Sleep. 2011 Sep 1;34(9):1197-205.	Sleep. 2011	PubMed	citation	PMID:21886357	pubmed	21886357	create date:2011/09/03 | first author:Silva GE
Prevalence and impact of short sleep duration in redeployed OIF soldiers.	/pubmed/21886356	Luxton DD, Greenburg D, Ryan J, Niven A, Wheeler G, Mysliwiec V.	Sleep. 2011 Sep 1;34(9):1189-95.	Sleep. 2011	PubMed	citation	PMID:21886356	pubmed	21886356	create date:2011/09/03 | first author:Luxton DD
Sleep reactivity and insomnia: genetic and environmental influences.	/pubmed/21886355	Drake CL, Friedman NP, Wright KP Jr, Roth T.	Sleep. 2011 Sep 1;34(9):1179-88.	Sleep. 2011	PubMed	citation	PMID:21886355	pubmed	21886355	create date:2011/09/03 | first author:Drake CL
Sleep duration and self-rated health: the national health interview survey 2008.	/pubmed/21886354	Shankar A, Charumathi S, Kalidindi S.	Sleep. 2011 Sep 1;34(9):1173-7.	Sleep. 2011	PubMed	citation	PMID:21886354	pubmed	21886354	create date:2011/09/03 | first author:Shankar A
Insomnia and the performance of US workers: results from the America insomnia survey.	/pubmed/21886353	Kessler RC, Berglund PA, Coulouvrat C, Hajak G, Roth T, Shahly V, Shillington AC, Stephenson JJ, Walsh JK.	Sleep. 2011 Sep 1;34(9):1161-71.	Sleep. 2011	PubMed	citation	PMID:21886353	pubmed	21886353	create date:2011/09/03 | first author:Kessler RC
Sleeping problems and suicide in 75,000 norwegian adults: a 20 year follow-up of the HUNT I study.	/pubmed/21886352	Bjørngaard JH, Bjerkeset O, Romundstad P, Gunnell D.	Sleep. 2011 Sep 1;34(9):1155-9.	Sleep. 2011	PubMed	citation	PMID:21886352	pubmed	21886352	create date:2011/09/03 | first author:Bjørngaard JH
Sleep duration and childhood obesity: moving from research to practice.	/pubmed/21886351	Hale L, Berger LM.	Sleep. 2011 Sep 1;34(9):1153-4. No abstract available.	Sleep. 2011	PubMed	citation	PMID:21886351	pubmed	21886351	create date:2011/09/03 | first author:Hale L
The economic burden of insomnia at the workplace. An opportunity and time for intervention?	/pubmed/21886350	Sivertsen B, Lallukka T, Salo P.	Sleep. 2011 Sep 1;34(9):1151-2. No abstract available.	Sleep. 2011	PubMed	citation	PMID:21886350	pubmed	21886350	create date:2011/09/03 | first author:Sivertsen B
Insomnia is a risk factor for suicide-what are the next steps?	/pubmed/21886349	McCall WV.	Sleep. 2011 Sep 1;34(9):1149-50. No abstract available.	Sleep. 2011	PubMed	citation	PMID:21886349	pubmed	21886349	create date:2011/09/03 | first author:McCall WV
Dedications honor sleep research and sleep medicine trailblazer dr. William C. Dement.	/pubmed/21886348	Walsh JK, Strollo PJ.	Sleep. 2011 Sep 1;34(9):1147-8. No abstract available.	Sleep. 2011	PubMed	citation	PMID:21886348	pubmed	21886348	create date:2011/09/03 | first author:Walsh JK
Urinary leukotriene E4, obesity, and adenotonsillar hypertrophy in Chinese children with sleep disordered breathing.	/pubmed/21804676	Shen Y, Xu Z, Shen K.	Sleep. 2011 Aug 1;34(8):1135-041.	Sleep. 2011	PubMed	citation	PMID:21804676	pubmed	21804676	create date:2011/08/02 | first author:Shen Y
Tissue oxygenation in brain, muscle, and fat in a rat model of sleep apnea: differential effect of obstructive apneas and intermittent hypoxia.	/pubmed/21804675	Almendros I, Farré R, Planas AM, Torres M, Bonsignore MR, Navajas D, Montserrat JM.	Sleep. 2011 Aug 1;34(8):1127-33.	Sleep. 2011	PubMed	citation	PMID:21804675	pubmed	21804675	create date:2011/08/02 | first author:Almendros I
REM sleep behavior disorder in the marmoset MPTP model of early Parkinson disease.	/pubmed/21804674	Verhave PS, Jongsma MJ, Van den Berg RM, Vis JC, Vanwersch RA, Smit AB, Van Someren EJ, Philippens IH.	Sleep. 2011 Aug 1;34(8):1119-25.	Sleep. 2011	PubMed	citation	PMID:21804674	pubmed	21804674	create date:2011/08/02 | first author:Verhave PS
Insomnia subtypes and their relationship to excessive daytime sleepiness in Brazilian community-dwelling older adults.	/pubmed/21804673	Hara C, Stewart R, Lima-Costa MF, Rocha FL, Fuzikawa C, Uchoa E, Firmo JO, Castro-Costa É.	Sleep. 2011 Aug 1;34(8):1111-7.	Sleep. 2011	PubMed	citation	PMID:21804673	pubmed	21804673	create date:2011/08/02 | first author:Hara C
Insomnia and daytime sleepiness are risk factors for depressive symptoms in the elderly.	/pubmed/21804672	Jaussent I, Bouyer J, Ancelin ML, Akbaraly T, Pérès K, Ritchie K, Besset A, Dauvilliers Y.	Sleep. 2011 Aug 1;34(8):1103-10.	Sleep. 2011	PubMed	citation	PMID:21804672	pubmed	21804672	create date:2011/08/02 | first author:Jaussent I
Functional role of diverse changes in sympathetic nerve activity in regulating arterial pressure during REM sleep.	/pubmed/21804671	Yoshimoto M, Yoshida I, Miki K.	Sleep. 2011 Aug 1;34(8):1093-101.	Sleep. 2011	PubMed	citation	PMID:21804671	pubmed	21804671	create date:2011/08/02 | first author:Yoshimoto M
Positive airway pressure initiation: a randomized controlled trial to assess the impact of therapy mode and titration process on efficacy, adherence, and outcomes.	/pubmed/21804670	Kushida CA, Berry RB, Blau A, Crabtree T, Fietze I, Kryger MH, Kuna ST, Pegram GV Jr, Penzel T.	Sleep. 2011 Aug 1;34(8):1083-92.	Sleep. 2011	PubMed	citation	PMID:21804670	pubmed	21804670	create date:2011/08/02 | first author:Kushida CA
Quantitative effects of trunk and head position on the apnea hypopnea index in obstructive sleep apnea.	/pubmed/21804669	van Kesteren ER, van Maanen JP, Hilgevoord AA, Laman DM, de Vries N.	Sleep. 2011 Aug 1;34(8):1075-81.	Sleep. 2011	PubMed	citation	PMID:21804669	pubmed	21804669	create date:2011/08/02 | first author:van Kesteren ER
Response of genioglossus muscle to increasing chemical drive in sleeping obstructive apnea patients.	/pubmed/21804668	Loewen AH, Ostrowski M, Laprairie J, Maturino F, Hanly PJ, Younes M.	Sleep. 2011 Aug 1;34(8):1061-73.	Sleep. 2011	PubMed	citation	PMID:21804668	pubmed	21804668	create date:2011/08/02 | first author:Loewen AH
Pulse transit time in screening sleep disordered breathing in an elderly population: the PROOF-SYNAPSE study.	/pubmed/21804667	Chouchou F, Sforza E, Celle S, Pichot V, Maudoux D, Garcin A, Barthélémy JC, Roche F; PROOF Study Group.	Sleep. 2011 Aug 1;34(8):1051-9.	Sleep. 2011	PubMed	citation	PMID:21804667	pubmed	21804667	create date:2011/08/02 | first author:Chouchou F
The prefrontal model revisited: double dissociations between young sleep deprived and elderly subjects on cognitive components of performance.	/pubmed/21804666	Tucker AM, Stern Y, Basner RC, Rakitin BC.	Sleep. 2011 Aug 1;34(8):1039-50.	Sleep. 2011	PubMed	citation	PMID:21804666	pubmed	21804666	create date:2011/08/02 | first author:Tucker AM
Pregnant women with gestational hypertension may have a high frequency of sleep disordered breathing.	/pubmed/21804665	Reid J, Skomro R, Cotton D, Ward H, Olatunbosun F, Gjevre J, Guilleminault C.	Sleep. 2011 Aug 1;34(8):1033-8.	Sleep. 2011	PubMed	citation	PMID:21804665	pubmed	21804665	create date:2011/08/02 | first author:Reid J
An exploration of differences in sleep characteristics between Mexico-born US immigrants and other Americans to address the Hispanic Paradox.	/pubmed/21804664	Seicean S, Neuhauser D, Strohl K, Redline S.	Sleep. 2011 Aug 1;34(8):1021-31.	Sleep. 2011	PubMed	citation	PMID:21804664	pubmed	21804664	create date:2011/08/02 | first author:Seicean S
The association between use of mobile phones after lights out and sleep disturbances among Japanese adolescents: a nationwide cross-sectional survey.	/pubmed/21804663	Munezawa T, Kaneita Y, Osaki Y, Kanda H, Minowa M, Suzuki K, Higuchi S, Mori J, Yamamoto R, Ohida T.	Sleep. 2011 Aug 1;34(8):1013-20.	Sleep. 2011	PubMed	citation	PMID:21804663	pubmed	21804663	create date:2011/08/02 | first author:Munezawa T
Nighttime insomnia symptoms and perceived health in the America Insomnia Survey (AIS).	/pubmed/21804662	Walsh JK, Coulouvrat C, Hajak G, Lakoma MD, Petukhova M, Roth T, Sampson NA, Shahly V, Shillington A, Stephenson JJ, Kessler RC.	Sleep. 2011 Aug 1;34(8):997-1011.	Sleep. 2011	PubMed	citation	PMID:21804662	pubmed	21804662	create date:2011/08/02 | first author:Walsh JK
Associations between sleep-wake consolidation and language development in early childhood: a longitudinal twin study.	/pubmed/21804661	Dionne G, Touchette E, Forget-Dubois N, Petit D, Tremblay RE, Montplaisir JY, Boivin M.	Sleep. 2011 Aug 1;34(8):987-95.	Sleep. 2011	PubMed	citation	PMID:21804661	pubmed	21804661	create date:2011/08/02 | first author:Dionne G
A quantum advance in PSG recordings: the importance of head position in mediating the AHI.	/pubmed/21804660	Schwab RJ.	Sleep. 2011 Aug 1;34(8):985-6. No abstract available.	Sleep. 2011	PubMed	citation	PMID:21804660	pubmed	21804660	create date:2011/08/02 | first author:Schwab RJ
Activation of the upper airway dilator muscle genioglossus during sleep is largely dependent on an interaction between chemical drive and mechanoreceptor feedback.	/pubmed/21804659	Trinder J, Jordan AS.	Sleep. 2011 Aug 1;34(8):983-4. No abstract available.	Sleep. 2011	PubMed	citation	PMID:21804659	pubmed	21804659	create date:2011/08/02 | first author:Trinder J
Adoption of cultural norms that encourage adequate sleep.	/pubmed/21804658	Gangwisch JE.	Sleep. 2011 Aug 1;34(8):981-2. No abstract available.	Sleep. 2011	PubMed	citation	PMID:21804658	pubmed	21804658	create date:2011/08/02 | first author:Gangwisch JE
The natural history of insomnia in the Ibadan study of ageing.	/pubmed/21731147	Gureje O, Oladeji BD, Abiona T, Makanjuola V, Esan O.	Sleep. 2011 Jul 1;34(7):965-73.	Sleep. 2011	PubMed	citation	PMID:21731147	pubmed	21731147	create date:2011/07/07 | first author:Gureje O
Heritability and mortality risk of insomnia-related symptoms: a genetic epidemiologic study in a population-based twin cohort.	/pubmed/21731146	Hublin C, Partinen M, Koskenvuo M, Kaprio J.	Sleep. 2011 Jul 1;34(7):957-64.	Sleep. 2011	PubMed	citation	PMID:21731146	pubmed	21731146	create date:2011/07/07 | first author:Hublin C
Equivalence of nasal and oronasal masks during initial CPAP titration for obstructive sleep apnea syndrome.	/pubmed/21731145	Teo M, Amis T, Lee S, Falland K, Lambert S, Wheatley J.	Sleep. 2011 Jul 1;34(7):951-5.	Sleep. 2011	PubMed	citation	PMID:21731145	pubmed	21731145	create date:2011/07/07 | first author:Teo M
The effects of sleep extension on the athletic performance of collegiate basketball players.	/pubmed/21731144	Mah CD, Mah KE, Kezirian EJ, Dement WC.	Sleep. 2011 Jul 1;34(7):943-50.	Sleep. 2011	PubMed	citation	PMID:21731144	pubmed	21731144	create date:2011/07/07 | first author:Mah CD
Sleep, wake and phase dependent changes in neurobehavioral function under forced desynchrony.	/pubmed/21731143	Zhou X, Ferguson SA, Matthews RW, Sargent C, Darwent D, Kennaway DJ, Roach GD.	Sleep. 2011 Jul 1;34(7):931-41.	Sleep. 2011	PubMed	citation	PMID:21731143	pubmed	21731143	create date:2011/07/07 | first author:Zhou X
The efficacy of a restart break for recycling with optimal performance depends critically on circadian timing.	/pubmed/21731142	Van Dongen HP, Belenky G, Vila BJ.	Sleep. 2011 Jul 1;34(7):917-29.	Sleep. 2011	PubMed	citation	PMID:21731142	pubmed	21731142	create date:2011/07/07 | first author:Van Dongen HP
Amelioration of obstructive sleep apnea in REM sleep behavior disorder: implications for the neuromuscular control of OSA.	/pubmed/21731141	Huang J, Zhang J, Lam SP, Li SX, Ho CK, Lam V, Yu MW, Wing YK.	Sleep. 2011 Jul 1;34(7):909-15.	Sleep. 2011	PubMed	citation	PMID:21731141	pubmed	21731141	create date:2011/07/07 | first author:Huang J
Periodic limb movements and disrupted sleep in children with sickle cell disease.	/pubmed/21731140	Rogers VE, Marcus CL, Jawad AF, Smith-Whitley K, Ohene-Frempong K, Bowdre C, Allen J, Arens R, Mason TB.	Sleep. 2011 Jul 1;34(7):899-908.	Sleep. 2011	PubMed	citation	PMID:21731140	pubmed	21731140	create date:2011/07/07 | first author:Rogers VE
Does sleep duration predict metabolic risk in obese adolescents attending tertiary services? A cross-sectional study.	/pubmed/21731139	Sung V, Beebe DW, Vandyke R, Fenchel MC, Crimmins NA, Kirk S, Hiscock H, Amin R, Wake M.	Sleep. 2011 Jul 1;34(7):891-8.	Sleep. 2011	PubMed	citation	PMID:21731139	pubmed	21731139	create date:2011/07/07 | first author:Sung V
Sleep duration and overweight in European children: is the association modified by geographic region?	/pubmed/21731138	Hense S, Pohlabeln H, De Henauw S, Eiben G, Molnar D, Moreno LA, Barba G, Hadjigeorgiou C, Veidebaum T, Ahrens W.	Sleep. 2011 Jul 1;34(7):885-90.	Sleep. 2011	PubMed	citation	PMID:21731138	pubmed	21731138	create date:2011/07/07 | first author:Hense S
Prevalence and persistence of sleep disordered breathing symptoms in young children: a 6-year population-based cohort study.	/pubmed/21731137	Bonuck KA, Chervin RD, Cole TJ, Emond A, Henderson J, Xu L, Freeman K.	Sleep. 2011 Jul 1;34(7):875-84.	Sleep. 2011	PubMed	citation	PMID:21731137	pubmed	21731137	create date:2011/07/07 | first author:Bonuck KA
Sedative medication use: prevalence, risk factors, and associations with body mass index using population-level data.	/pubmed/21731136	Vozoris NT, Leung RS.	Sleep. 2011 Jul 1;34(7):869-74.	Sleep. 2011	PubMed	citation	PMID:21731136	pubmed	21731136	create date:2011/07/07 | first author:Vozoris NT
Prevalence and polysomnographic correlates of insomnia comorbid with medical disorders.	/pubmed/21731135	Budhiraja R, Roth T, Hudgel DW, Budhiraja P, Drake CL.	Sleep. 2011 Jul 1;34(7):859-67.	Sleep. 2011	PubMed	citation	PMID:21731135	pubmed	21731135	create date:2011/07/07 | first author:Budhiraja R
Sleep neurobiology from a clinical perspective.	/pubmed/21731134	España RA, Scammell TE.	Sleep. 2011 Jul 1;34(7):845-58. Review.	Sleep. 2011	PubMed	citation	PMID:21731134	pubmed	21731134	create date:2011/07/07 | first author:España RA
Title	URL	Description	Details	ShortDetails	Resource	Type	Identifiers	Db	EntrezUID	Properties
Replies to commentaries on ATP changes during sleep.	/pubmed/21731133	Dworak M, McCarley RW, Kim T, Kalinchuk AV, Basheer R.	Sleep. 2011 Jul 1;34(7):841-3. No abstract available.	Sleep. 2011	PubMed	citation	PMID:21731133	pubmed	21731133	create date:2011/07/07 | first author:Dworak M
Repeatability is not the same as accuracy.	/pubmed/21731132	Heller HC.	Sleep. 2011 Jul 1;34(7):839. No abstract available.	Sleep. 2011	PubMed	citation	PMID:21731132	pubmed	21731132	create date:2011/07/07 | first author:Heller HC
Measuring in vivo metabolite levels in brain.	/pubmed/21731131	Wilson DF.	Sleep. 2011 Jul 1;34(7):837. No abstract available.	Sleep. 2011	PubMed	citation	PMID:21731131	pubmed	21731131	create date:2011/07/07 | first author:Wilson DF
Does the brain gain back energy during sleep? But what does it mean?	/pubmed/21731130	Haddad GG.	Sleep. 2011 Jul 1;34(7):835-6. No abstract available.	Sleep. 2011	PubMed	citation	PMID:21731130	pubmed	21731130	create date:2011/07/07 | first author:Haddad GG
What is the meaning of the ATP surge during sleep?	/pubmed/21731129	Wong-Riley M.	Sleep. 2011 Jul 1;34(7):833-4. No abstract available.	Sleep. 2011	PubMed	citation	PMID:21731129	pubmed	21731129	create date:2011/07/07 | first author:Wong-Riley M
Introduction to forum on critical topics in SLEEP.	/pubmed/21731128	Pack AI.	Sleep. 2011 Jul 1;34(7):831. No abstract available.	Sleep. 2011	PubMed	citation	PMID:21731128	pubmed	21731128	create date:2011/07/07 | first author:Pack AI
Draining the homeostat.	/pubmed/21731127	Cohen DA.	Sleep. 2011 Jul 1;34(7):829-30. No abstract available.	Sleep. 2011	PubMed	citation	PMID:21731127	pubmed	21731127	create date:2011/07/07 | first author:Cohen DA
The need for pharmacovigilance in sleep medicine.	/pubmed/21731126	Parthasarathy S.	Sleep. 2011 Jul 1;34(7):827-8. No abstract available.	Sleep. 2011	PubMed	citation	PMID:21731126	pubmed	21731126	create date:2011/07/07 | first author:Parthasarathy S
Effects of CPAP on daytime function.	/pubmed/21731123	Montserrat JM, Rodenstein D, Barbé F.	Sleep. 2011 Jul 1;34(7):821; author reply 823, 825. No abstract available.	Sleep. 2011	PubMed	citation	PMID:21731123	pubmed	21731123	create date:2011/07/07 | first author:Montserrat JM
Electroacupuncture for residual insomnia associated with major depressive disorder: a randomized controlled trial.	/pubmed/21629370	Yeung WF, Chung KF, Tso KC, Zhang SP, Zhang ZJ, Ho LM.	Sleep. 2011 Jun 1;34(6):807-15.	Sleep. 2011	PubMed	citation	PMID:21629370	pubmed	21629370	create date:2011/06/02 | first author:Yeung WF
Air leak is associated with poor adherence to autoPAP therapy.	/pubmed/21629369	Valentin A, Subramanian S, Quan SF, Berry RB, Parthasarathy S.	Sleep. 2011 Jun 1;34(6):801-6.	Sleep. 2011	PubMed	citation	PMID:21629369	pubmed	21629369	create date:2011/06/02 | first author:Valentin A
Time for bed: parent-set bedtimes associated with improved sleep and daytime functioning in adolescents.	/pubmed/21629368	Short MA, Gradisar M, Wright H, Lack LC, Dohnt H, Carskadon MA.	Sleep. 2011 Jun 1;34(6):797-800.	Sleep. 2011	PubMed	citation	PMID:21629368	pubmed	21629368	create date:2011/06/02 | first author:Short MA
Independent contributions of cortical gray matter, aging, sex and alcoholism to K-complex amplitude evoked during sleep.	/pubmed/21629367	Colrain IM, Sullivan EV, Rohlfing T, Baker FC, Nicholas CL, Padilla ML, Chanraud S, Pitel AL, Pfefferbaum A.	Sleep. 2011 Jun 1;34(6):787-95.	Sleep. 2011	PubMed	citation	PMID:21629367	pubmed	21629367	create date:2011/06/02 | first author:Colrain IM
Sleep disturbances and nocturnal agitation behaviors in older adults with dementia.	/pubmed/21629366	Rose KM, Beck C, Tsai PF, Liem PH, Davila DG, Kleban M, Gooneratne NS, Kalra G, Richards KC.	Sleep. 2011 Jun 1;34(6):779-86.	Sleep. 2011	PubMed	citation	PMID:21629366	pubmed	21629366	create date:2011/06/02 | first author:Rose KM
Upper airway genioglossal activity in children with sickle cell disease.	/pubmed/21629365	Huang J, Pinto SJ, Allen JL, Arens R, Bowdre CY, Jawad AF, Mason TB 2nd, Ohene-Frempong K, Smith-Whitley K, Marcus CL.	Sleep. 2011 Jun 1;34(6):773-8.	Sleep. 2011	PubMed	citation	PMID:21629365	pubmed	21629365	create date:2011/06/02 | first author:Huang J
Effects of stressor predictability and controllability on sleep, temperature, and fear behavior in mice.	/pubmed/21629364	Yang L, Wellman LL, Ambrozewicz MA, Sanford LD.	Sleep. 2011 Jun 1;34(6):759-71.	Sleep. 2011	PubMed	citation	PMID:21629364	pubmed	21629364	create date:2011/06/02 | first author:Yang L
Tissue vibration induces carotid artery endothelial dysfunction: a mechanism linking snoring and carotid atherosclerosis?	/pubmed/21629363	Cho JG, Witting PK, Verma M, Wu BJ, Shanu A, Kairaitis K, Amis TC, Wheatley JR.	Sleep. 2011 Jun 1;34(6):751-7.	Sleep. 2011	PubMed	citation	PMID:21629363	pubmed	21629363	create date:2011/06/02 | first author:Cho JG
The heterogeneity of obstructive sleep apnea (predominant obstructive vs pure obstructive apnea).	/pubmed/21629362	Xie A, Bedekar A, Skatrud JB, Teodorescu M, Gong Y, Dempsey JA.	Sleep. 2011 Jun 1;34(6):745-50.	Sleep. 2011	PubMed	citation	PMID:21629362	pubmed	21629362	create date:2011/06/02 | first author:Xie A
Fewer spontaneous arousals in infants with apparent life-threatening event.	/pubmed/21629361	Franco P, Montemitro E, Scaillet S, Groswasser J, Kato I, Lin JS, Villa MP.	Sleep. 2011 Jun 1;34(6):733-43.	Sleep. 2011	PubMed	citation	PMID:21629361	pubmed	21629361	create date:2011/06/02 | first author:Franco P
Baroreflex sensitivity during sleep in infants: impact of sleeping position and sleep state.	/pubmed/21629360	Yiallourou SR, Sands SA, Walker AM, Horne RS.	Sleep. 2011 Jun 1;34(6):725-32.	Sleep. 2011	PubMed	citation	PMID:21629360	pubmed	21629360	create date:2011/06/02 | first author:Yiallourou SR
Upper airway collapsibility during wakefulness in children with sleep disordered breathing, as determined by the negative expiratory pressure technique.	/pubmed/21629359	Carrera HL, McDonough JM, Gallagher PR, Pinto S, Samuel J, DiFeo N, Marcus CL.	Sleep. 2011 Jun 1;34(6):717-24.	Sleep. 2011	PubMed	citation	PMID:21629359	pubmed	21629359	create date:2011/06/02 | first author:Carrera HL
Associations of Framingham risk score profile and coronary artery calcification with sleep characteristics in middle-aged men and women: Pittsburgh SleepSCORE study.	/pubmed/21629358	Matthews KA, Strollo PJ Jr, Hall M, Mezick EJ, Kamarck TW, Owens JF, Buysse DJ, Reis SE.	Sleep. 2011 Jun 1;34(6):711-6.	Sleep. 2011	PubMed	citation	PMID:21629358	pubmed	21629358	create date:2011/06/02 | first author:Matthews KA
An integrated health-economic analysis of diagnostic and therapeutic strategies in the treatment of moderate-to-severe obstructive sleep apnea.	/pubmed/21629357	Pietzsch JB, Garner A, Cipriano LE, Linehan JH.	Sleep. 2011 Jun 1;34(6):695-709.	Sleep. 2011	PubMed	citation	PMID:21629357	pubmed	21629357	create date:2011/06/02 | first author:Pietzsch JB
A nuisance or nemesis: the adverse effects of snoring.	/pubmed/21629356	Rice TB, Strollo PJ Jr.	Sleep. 2011 Jun 1;34(6):693-4. No abstract available.	Sleep. 2011	PubMed	citation	PMID:21629356	pubmed	21629356	create date:2011/06/02 | first author:Rice TB
The demise of portable monitoring to diagnose OSA? Not so fast!	/pubmed/21629355	Ayas NT, Pack A, Marra C.	Sleep. 2011 Jun 1;34(6):691-2. No abstract available.	Sleep. 2011	PubMed	citation	PMID:21629355	pubmed	21629355	create date:2011/06/02 | first author:Ayas NT
Association between narcolepsy and H1N1 exposure.	/pubmed/21629353	Marcus CL.	Sleep. 2011 Jun 1;34(6):687; author reply 689-90. No abstract available.	Sleep. 2011	PubMed	citation	PMID:21629353	pubmed	21629353	create date:2011/06/02 | first author:Marcus CL
Do mice habituate to gentle handling?" A comparison of resting behavior	corticosterone levels and synaptic function in handled and undisturbed C57BL/6J mice."	/pubmed/21532962	Longordo F, Fan J, Steimer T, Kopp C, Lüthi A.	Sleep. 2011 May 1;34(5):679-81.	Sleep. 2011	PubMed	citation	PMID:21532962	pubmed	21532962	create date:2011/05/03 | first author:Longordo F
Sleep-wake behavior in chronic fatigue syndrome.	/pubmed/21532961	Rahman K, Burton A, Galbraith S, Lloyd A, Vollmer-Conna U.	Sleep. 2011 May 1;34(5):671-8.	Sleep. 2011	PubMed	citation	PMID:21532961	pubmed	21532961	create date:2011/05/03 | first author:Rahman K
Habitual sleep/wake patterns in the Old Order Amish: heritability and association with non-genetic factors.	/pubmed/21532960	Evans DS, Snitker S, Wu SH, Mody A, Njajou OT, Perlis ML, Gehrman PR, Shuldiner AR, Hsueh WC.	Sleep. 2011 May 1;34(5):661-9.	Sleep. 2011	PubMed	citation	PMID:21532960	pubmed	21532960	create date:2011/05/03 | first author:Evans DS
A review of evidence for the claim that children are sleeping less than in the past.	/pubmed/21532959	Matricciani L, Olds T, Williams M.	Sleep. 2011 May 1;34(5):651-9. Review.	Sleep. 2011	PubMed	citation	PMID:21532959	pubmed	21532959	create date:2011/05/03 | first author:Matricciani L
Infant growth in length follows prolonged sleep and increased naps.	/pubmed/21532958	Lampl M, Johnson ML.	Sleep. 2011 May 1;34(5):641-50.	Sleep. 2011	PubMed	citation	PMID:21532958	pubmed	21532958	create date:2011/05/03 | first author:Lampl M
Factors that influence weekday sleep duration in European children.	/pubmed/21532957	Hense S, Barba G, Pohlabeln H, De Henauw S, Marild S, Molnar D, Moreno LA, Hadjigeorgiou C, Veidebaum T, Ahrens W.	Sleep. 2011 May 1;34(5):633-9.	Sleep. 2011	PubMed	citation	PMID:21532957	pubmed	21532957	create date:2011/05/03 | first author:Hense S
Presentations of primary hypersomnia in Chinese children.	/pubmed/21532956	Han F, Lin L, Li J, Aran A, Dong SX, An P, Zhao L, Li M, Li QY, Yan H, Wang JS, Gao HY, Li M, Gao ZC, Strohl KP, Mignot E.	Sleep. 2011 May 1;34(5):627-32.	Sleep. 2011	PubMed	citation	PMID:21532956	pubmed	21532956	create date:2011/05/03 | first author:Han F
Longitudinal study of cognitive function in idiopathic REM sleep behavior disorder.	/pubmed/21532955	Fantini ML, Farini E, Ortelli P, Zucconi M, Manconi M, Cappa S, Ferini-Strambi L.	Sleep. 2011 May 1;34(5):619-25.	Sleep. 2011	PubMed	citation	PMID:21532955	pubmed	21532955	create date:2011/05/03 | first author:Fantini ML
Predictability of sleep in patients with insomnia.	/pubmed/21532954	Vallières A, Ivers H, Beaulieu-Bonneau S, Morin CM.	Sleep. 2011 May 1;34(5):609-17.	Sleep. 2011	PubMed	citation	PMID:21532954	pubmed	21532954	create date:2011/05/03 | first author:Vallières A
The Insomnia Severity Index: psychometric indicators to detect insomnia cases and evaluate treatment response.	/pubmed/21532953	Morin CM, Belleville G, Bélanger L, Ivers H.	Sleep. 2011 May 1;34(5):601-8.	Sleep. 2011	PubMed	citation	PMID:21532953	pubmed	21532953	create date:2011/05/03 | first author:Morin CM
Light-induced changes of the circadian clock of humans: increasing duration is more effective than increasing light intensity.	/pubmed/21532952	Dewan K, Benloucif S, Reid K, Wolfe LF, Zee PC.	Sleep. 2011 May 1;34(5):593-9.	Sleep. 2011	PubMed	citation	PMID:21532952	pubmed	21532952	create date:2011/05/03 | first author:Dewan K
Maximizing sensitivity of the psychomotor vigilance test (PVT) to sleep loss.	/pubmed/21532951	Basner M, Dinges DF.	Sleep. 2011 May 1;34(5):581-91.	Sleep. 2011	PubMed	citation	PMID:21532951	pubmed	21532951	create date:2011/05/03 | first author:Basner M
Short or long sleep duration is associated with memory impairment in older Chinese: the Guangzhou Biobank Cohort Study.	/pubmed/21532950	Xu L, Jiang CQ, Lam TH, Liu B, Jin YL, Zhu T, Zhang WS, Cheng KK, Thomas GN.	Sleep. 2011 May 1;34(5):575-80.	Sleep. 2011	PubMed	citation	PMID:21532950	pubmed	21532950	create date:2011/05/03 | first author:Xu L
Change in sleep duration and cognitive function: findings from the Whitehall II Study.	/pubmed/21532949	Ferrie JE, Shipley MJ, Akbaraly TN, Marmot MG, Kivimäki M, Singh-Manoux A.	Sleep. 2011 May 1;34(5):565-73.	Sleep. 2011	PubMed	citation	PMID:21532949	pubmed	21532949	create date:2011/05/03 | first author:Ferrie JE
The intersect of biology and culture in shaping children's sleep.	/pubmed/21532948	Lumeng JC.	Sleep. 2011 May 1;34(5):563-4. No abstract available.	Sleep. 2011	PubMed	citation	PMID:21532948	pubmed	21532948	create date:2011/05/03 | first author:Lumeng JC
Neuropsychological characterization of evolving cognitive decline in idiopathic REM sleep behavior disorder is important, but not easy.	/pubmed/21532947	Boeve BF, Ferman TJ.	Sleep. 2011 May 1;34(5):561-2. No abstract available.	Sleep. 2011	PubMed	citation	PMID:21532947	pubmed	21532947	create date:2011/05/03 | first author:Boeve BF
How to get a bigger dose of bright light.	/pubmed/21532946	Eastman CI.	Sleep. 2011 May 1;34(5):559-60. No abstract available.	Sleep. 2011	PubMed	citation	PMID:21532946	pubmed	21532946	create date:2011/05/03 | first author:Eastman CI
Is insomnia associated with mortality?	/pubmed/21532944	Kripke DF.	Sleep. 2011 May 1;34(5):555; author reply 557-8. No abstract available.	Sleep. 2011	PubMed	citation	PMID:21532944	pubmed	21532944	create date:2011/05/03 | first author:Kripke DF
Evidence that neurons of the sublaterodorsal tegmental nucleus triggering paradoxical (REM) sleep are glutamatergic.	/pubmed/21461384	Clément O, Sapin E, Bérod A, Fort P, Luppi PH.	Sleep. 2011 Apr 1;34(4):419-23.	Sleep. 2011	PubMed	citation	PMID:21461384	pubmed	21461384	create date:2011/04/05 | first author:Clément O
Heart rate changes accompanying periodic leg movements during sleep in narcoleptic patients.	/pubmed/21461376	Ferri R, Zucconi M, Rye DB.	Sleep. 2011 Apr 1;34(4):409-10; author reply 411-2. No abstract available.	Sleep. 2011	PubMed	citation	PMID:21461376	pubmed	21461376	create date:2011/04/05 | first author:Ferri R
A new animal model of obstructive sleep apnea responding to continuous positive airway pressure.	/pubmed/21461333	Neuzeret PC, Gormand F, Reix P, Parrot S, Sastre JP, Buda C, Guidon G, Sakai K, Lin JS.	Sleep. 2011 Apr 1;34(4):541-8.	Sleep. 2011	PubMed	citation	PMID:21461333	pubmed	21461333	create date:2011/04/05 | first author:Neuzeret PC
Moving beyond average values: assessing the night-to-night instability of sleep and arousal in DSM-IV-TR insomnia subtypes.	/pubmed/21461332	Sánchez-Ortuño MM, Carney CE, Edinger JD, Wyatt JK, Harris A.	Sleep. 2011 Apr 1;34(4):531-9.	Sleep. 2011	PubMed	citation	PMID:21461332	pubmed	21461332	create date:2011/04/05 | first author:Sánchez-Ortuño MM
Female reproductive hormones alter sleep architecture in ovariectomized rats.	/pubmed/21461331	Deurveilher S, Rusak B, Semba K.	Sleep. 2011 Apr 1;34(4):519-30. Erratum in: Sleep. 2011;34(7):976.	Sleep. 2011	PubMed	citation	PMID:21461331	pubmed	21461331	create date:2011/04/05 | first author:Deurveilher S
Socioeconomic status, occupational characteristics, and sleep duration in African/Caribbean immigrants and US White health care workers.	/pubmed/21461330	Ertel KA, Berkman LF, Buxton OM.	Sleep. 2011 Apr 1;34(4):509-18.	Sleep. 2011	PubMed	citation	PMID:21461330	pubmed	21461330	create date:2011/04/05 | first author:Ertel KA
Title	URL	Description	Details	ShortDetails	Resource	Type	Identifiers	Db	EntrezUID	Properties
Prevalence and risk factors of excessive daytime sleepiness in a community sample of young children: the role of obesity, asthma, anxiety/depression, and sleep.	/pubmed/21461329	Calhoun SL, Vgontzas AN, Fernandez-Mendoza J, Mayes SD, Tsaoussoglou M, Basta M, Bixler EO.	Sleep. 2011 Apr 1;34(4):503-7.	Sleep. 2011	PubMed	citation	PMID:21461329	pubmed	21461329	create date:2011/04/05 | first author:Calhoun SL
Effects of race on upper airway dynamic function during sleep in children.	/pubmed/21461328	Pinto S, Huang J, Tapia I, Karamessinis L, Pepe M, Gallagher PR, Bradford R, Nixon T, Lee NY, Marcus CL.	Sleep. 2011 Apr 1;34(4):495-501.	Sleep. 2011	PubMed	citation	PMID:21461328	pubmed	21461328	create date:2011/04/05 | first author:Pinto S
Frequent nightmares in children: familial aggregation and associations with parent-reported behavioral and mood problems.	/pubmed/21461327	Li SX, Yu MW, Lam SP, Zhang J, Li AM, Lai KY, Wing YK.	Sleep. 2011 Apr 1;34(4):487-93.	Sleep. 2011	PubMed	citation	PMID:21461327	pubmed	21461327	create date:2011/04/05 | first author:Li SX
A novel nasal expiratory positive airway pressure (EPAP) device for the treatment of obstructive sleep apnea: a randomized controlled trial.	/pubmed/21461326	Berry RB, Kryger MH, Massie CA.	Sleep. 2011 Apr 1;34(4):479-85.	Sleep. 2011	PubMed	citation	PMID:21461326	pubmed	21461326	create date:2011/04/05 | first author:Berry RB
Comparative effects of two oral appliances on upper airway structure in obstructive sleep apnea.	/pubmed/21461325	Sutherland K, Deane SA, Chan AS, Schwab RJ, Ng AT, Darendeliler MA, Cistulli PA.	Sleep. 2011 Apr 1;34(4):469-77.	Sleep. 2011	PubMed	citation	PMID:21461325	pubmed	21461325	create date:2011/04/05 | first author:Sutherland K
Performance characteristics of upper airway critical collapsing pressure measurements during sleep.	/pubmed/21461324	Kirkness JP, Peterson LA, Squier SB, McGinley BM, Schneider H, Meyer A, Schwartz AR, Smith PL, Patil SP.	Sleep. 2011 Apr 1;34(4):459-67.	Sleep. 2011	PubMed	citation	PMID:21461324	pubmed	21461324	create date:2011/04/05 | first author:Kirkness JP
Efficacy of an internet-based intervention for infant and toddler sleep disturbances.	/pubmed/21461323	Mindell JA, Du Mond CE, Sadeh A, Telofski LS, Kulkarni N, Gunn E.	Sleep. 2011 Apr 1;34(4):451-8.	Sleep. 2011	PubMed	citation	PMID:21461323	pubmed	21461323	create date:2011/04/05 | first author:Mindell JA
The association between insomnia severity and healthcare and productivity costs in a health plan sample.	/pubmed/21461322	Sarsour K, Kalsekar A, Swindle R, Foley K, Walsh JK.	Sleep. 2011 Apr 1;34(4):443-50.	Sleep. 2011	PubMed	citation	PMID:21461322	pubmed	21461322	create date:2011/04/05 | first author:Sarsour K
Sleep disordered breathing with excessive daytime sleepiness is a risk factor for mortality in older adults.	/pubmed/21461321	Gooneratne NS, Richards KC, Joffe M, Lam RW, Pack F, Staley B, Dinges DF, Pack AI.	Sleep. 2011 Apr 1;34(4):435-42.	Sleep. 2011	PubMed	citation	PMID:21461321	pubmed	21461321	create date:2011/04/05 | first author:Gooneratne NS
Phasic motor activity of respiratory and non-respiratory muscles in REM sleep.	/pubmed/21461320	Fraigne JJ, Orem JM.	Sleep. 2011 Apr 1;34(4):425-34.	Sleep. 2011	PubMed	citation	PMID:21461320	pubmed	21461320	create date:2011/04/05 | first author:Fraigne JJ
One more step towards justifying targeted treatment for insomnia.	/pubmed/21461319	Perlis ML, Gehrman P.	Sleep. 2011 Apr 1;34(4):417-8. No abstract available.	Sleep. 2011	PubMed	citation	PMID:21461319	pubmed	21461319	create date:2011/04/05 | first author:Perlis ML
Sleep disordered breathing and subjective sleepiness in the elderly: a deadly combination?	/pubmed/21461318	Mokhlesi B, Pamidi S, Yaggi HK.	Sleep. 2011 Apr 1;34(4):413-5. No abstract available.	Sleep. 2011	PubMed	citation	PMID:21461318	pubmed	21461318	create date:2011/04/05 | first author:Mokhlesi B
Effects of the adenosine deaminase polymorphism and caffeine intake on sleep parameters in a large population sample.	/pubmed/21359089	Mazzotti DR, Guindalini C, Pellegrino R, Barrueco KF, Santos-Silva R, Bittencourt LR, Tufik S.	Sleep. 2011 Mar 1;34(3):399-402.	Sleep. 2011	PubMed	citation	PMID:21359089	pubmed	21359089	create date:2011/03/02 | first author:Mazzotti DR
Executive summary of respiratory indications for polysomnography in children: an evidence-based review.	/pubmed/21359088	Wise MS, Nichols CD, Grigg-Damberger MM, Marcus CL, Witmans MB, Kirk VG, D'Andrea LA, Hoban TF.	Sleep. 2011 Mar 1;34(3):389-98AW. Review.	Sleep. 2011	PubMed	citation	PMID:21359088	pubmed	21359088	create date:2011/03/02 | first author:Wise MS
Practice parameters for the respiratory indications for polysomnography in children.	/pubmed/21359087	Aurora RN, Zak RS, Karippot A, Lamm CI, Morgenthaler TI, Auerbach SH, Bista SR, Casey KR, Chowdhuri S, Kristo DA, Ramar K; American Academy of Sleep Medicine.	Sleep. 2011 Mar 1;34(3):379-88.	Sleep. 2011	PubMed	citation	PMID:21359087	pubmed	21359087	create date:2011/03/02 | first author:Aurora RN
Disturbed glucoregulatory response to food intake after moderate sleep restriction.	/pubmed/21358855	Schmid SM, Hallschmid M, Jauch-Chara K, Wilms B, Lehnert H, Born J, Schultes B.	Sleep. 2011 Mar 1;34(3):371-7.	Sleep. 2011	PubMed	citation	PMID:21358855	pubmed	21358855	create date:2011/03/02 | first author:Schmid SM
Excessive daytime sleepiness is associated with increased health care utilization among patients referred for assessment of OSA.	/pubmed/21358854	Ronksley PE, Hemmelgarn BR, Heitman SJ, Flemons WW, Ghali WA, Manns B, Faris P, Tsai WH.	Sleep. 2011 Mar 1;34(3):363-70.	Sleep. 2011	PubMed	citation	PMID:21358854	pubmed	21358854	create date:2011/03/02 | first author:Ronksley PE
Sleep disturbances in patients admitted to a step-down unit after ICU discharge: the role of mechanical ventilation.	/pubmed/21358853	Fanfulla F, Ceriana P, D'Artavilla Lupo N, Trentin R, Frigerio F, Nava S.	Sleep. 2011 Mar 1;34(3):355-62.	Sleep. 2011	PubMed	citation	PMID:21358853	pubmed	21358853	create date:2011/03/02 | first author:Fanfulla F
Abnormally low serum acylcarnitine levels in narcolepsy patients.	/pubmed/21358852	Miyagawa T, Miyadera H, Tanaka S, Kawashima M, Shimada M, Honda Y, Tokunaga K, Honda M.	Sleep. 2011 Mar 1;34(3):349-53A.	Sleep. 2011	PubMed	citation	PMID:21358852	pubmed	21358852	create date:2011/03/02 | first author:Miyagawa T
The dopamine transporter is decreased in the striatum of subjects with restless legs syndrome.	/pubmed/21358851	Earley CJ, Kuwabara H, Wong DF, Gamaldo C, Salas R, Brasic J, Ravert HT, Dannals RF, Allen RP.	Sleep. 2011 Mar 1;34(3):341-7.	Sleep. 2011	PubMed	citation	PMID:21358851	pubmed	21358851	create date:2011/03/02 | first author:Earley CJ
Sleep deprivation increases blood pressure in healthy normotensive elderly and attenuates the blood pressure response to orthostatic challenge.	/pubmed/21358850	Robillard R, Lanfranchi PA, Prince F, Filipini D, Carrier J.	Sleep. 2011 Mar 1;34(3):335-9.	Sleep. 2011	PubMed	citation	PMID:21358850	pubmed	21358850	create date:2011/03/02 | first author:Robillard R
Topographic differences in the adolescent maturation of the slow wave EEG during NREM sleep.	/pubmed/21358849	Feinberg I, de Bie E, Davis NM, Campbell IG.	Sleep. 2011 Mar 1;34(3):325-33.	Sleep. 2011	PubMed	citation	PMID:21358849	pubmed	21358849	create date:2011/03/02 | first author:Feinberg I
Impact of sleep restriction on neurobehavioral functioning of children with attention deficit hyperactivity disorder.	/pubmed/21358848	Gruber R, Wiebe S, Montecalvo L, Brunetti B, Amsel R, Carrier J.	Sleep. 2011 Mar 1;34(3):315-23.	Sleep. 2011	PubMed	citation	PMID:21358848	pubmed	21358848	create date:2011/03/02 | first author:Gruber R
The association between obstructive sleep apnea and neurocognitive performance--the Apnea Positive Pressure Long-term Efficacy Study (APPLES).	/pubmed/21358847	Quan SF, Chan CS, Dement WC, Gevins A, Goodwin JL, Gottlieb DJ, Green S, Guilleminault C, Hirshkowitz M, Hyde PR, Kay GG, Leary EB, Nichols DA, Schweitzer PK, Simon RD, Walsh JK, Kushida CA.	Sleep. 2011 Mar 1;34(3):303-314B.	Sleep. 2011	PubMed	citation	PMID:21358847	pubmed	21358847	create date:2011/03/02 | first author:Quan SF
Task positive and default mode networks during a parametric working memory task in obstructive sleep apnea patients and healthy controls.	/pubmed/21358846	Prilipko O, Huynh N, Schwartz S, Tantrakul V, Kim JH, Peralta AR, Kushida C, Paiva T, Guilleminault C.	Sleep. 2011 Mar 1;34(3):293-301A.	Sleep. 2011	PubMed	citation	PMID:21358846	pubmed	21358846	create date:2011/03/02 | first author:Prilipko O
Propofol anesthesia and sleep: a high-density EEG study.	/pubmed/21358845	Murphy M, Bruno MA, Riedner BA, Boveroux P, Noirhomme Q, Landsness EC, Brichant JF, Phillips C, Massimini M, Laureys S, Tononi G, Boly M.	Sleep. 2011 Mar 1;34(3):283-91A.	Sleep. 2011	PubMed	citation	PMID:21358845	pubmed	21358845	create date:2011/03/02 | first author:Murphy M
Go signaling in mushroom bodies regulates sleep in Drosophila.	/pubmed/21358844	Guo F, Yi W, Zhou M, Guo A.	Sleep. 2011 Mar 1;34(3):273-81.	Sleep. 2011	PubMed	citation	PMID:21358844	pubmed	21358844	create date:2011/03/02 | first author:Guo F
Evidence for neuroinflammatory and microglial changes in the cerebral response to sleep loss.	/pubmed/21358843	Wisor JP, Schmidt MA, Clegern WC.	Sleep. 2011 Mar 1;34(3):261-72.	Sleep. 2011	PubMed	citation	PMID:21358843	pubmed	21358843	create date:2011/03/02 | first author:Wisor JP
The effects of sleep deprivation on dissociable prototype learning systems.	/pubmed/21358842	Maddox WT, Glass BD, Zeithamova D, Savarie ZR, Bowen C, Matthews MD, Schnyer DM.	Sleep. 2011 Mar 1;34(3):253-60.	Sleep. 2011	PubMed	citation	PMID:21358842	pubmed	21358842	create date:2011/03/02 | first author:Maddox WT
Getting to the heart of sleep deprivation.	/pubmed/21358841	Calvin AD, Caples SM.	Sleep. 2011 Mar 1;34(3):251-2. No abstract available.	Sleep. 2011	PubMed	citation	PMID:21358841	pubmed	21358841	create date:2011/03/02 | first author:Calvin AD
Will APPLES hit a ceiling?	/pubmed/21358840	Bliwise DL, Greenaway MC.	Sleep. 2011 Mar 1;34(3):249-50. No abstract available.	Sleep. 2011	PubMed	citation	PMID:21358840	pubmed	21358840	create date:2011/03/02 | first author:Bliwise DL
Sleep, anesthesia, and consciousness.	/pubmed/21358839	Mashour GA.	Sleep. 2011 Mar 1;34(3):247-8. No abstract available.	Sleep. 2011	PubMed	citation	PMID:21358839	pubmed	21358839	create date:2011/03/02 | first author:Mashour GA
Sleep-disordered breathing in the National Football League is not a trivial matter.	/pubmed/21358838	George CF, Kab V.	Sleep. 2011 Mar 1;34(3):245. No abstract available.	Sleep. 2011	PubMed	citation	PMID:21358838	pubmed	21358838	create date:2011/03/02 | first author:George CF
Peripheral blood leukocyte gene expression patterns and metabolic parameters in habitually snoring and non-snoring children with normal polysomnographic findings.	/pubmed/21286499	Khalyfa A, Gharib SA, Kim J, Capdevila OS, Kheirandish-Gozal L, Bhattacharjee R, Hegazi M, Gozal D.	Sleep. 2011 Feb 1;34(2):153-60.	Sleep. 2011	PubMed	citation	PMID:21286499	pubmed	21286499	create date:2011/02/03 | first author:Khalyfa A
Predictors of the trajectories of self-reported sleep disturbance in men with prostate cancer during and following radiation therapy.	/pubmed/21286498	Miaskowski C, Paul SM, Cooper BA, Lee K, Dodd M, West C, Aouizerat BE, Dunn L, Swift PS, Wara W.	Sleep. 2011 Feb 1;34(2):171-9.	Sleep. 2011	PubMed	citation	PMID:21286498	pubmed	21286498	create date:2011/02/03 | first author:Miaskowski C
Macrophage migratory inhibitory factor (MIF) may be a key factor in inflammation in obstructive sleep apnea.	/pubmed/21286497	Edwards KM, Tomfohr LM, Mills PJ, Bosch JA, Ancoli-Israel S, Loredo JS, Dimsdale J.	Sleep. 2011 Feb 1;34(2):161-3.	Sleep. 2011	PubMed	citation	PMID:21286497	pubmed	21286497	create date:2011/02/03 | first author:Edwards KM
The prospects for enhancing sleep across the lifespan.	/pubmed/21286496	Tucker AM.	Sleep. 2011 Feb 1;34(2):135-6. No abstract available.	Sleep. 2011	PubMed	citation	PMID:21286496	pubmed	21286496	create date:2011/02/03 | first author:Tucker AM
Does timing of alcohol administration affect sleep?	/pubmed/21286495	Van Reen E, Tarokh L, Rupp TL, Seifer R, Carskadon MA.	Sleep. 2011 Feb 1;34(2):195-205.	Sleep. 2011	PubMed	citation	PMID:21286495	pubmed	21286495	create date:2011/02/03 | first author:Van Reen E
Sleep and sleepiness in children with nocturnal enuresis.	/pubmed/21286252	Cohen-Zrubavel V, Kushnir B, Kushnir J, Sadeh A.	Sleep. 2011 Feb 1;34(2):191-4.	Sleep. 2011	PubMed	citation	PMID:21286252	pubmed	21286252	create date:2011/02/03 | first author:Cohen-Zrubavel V
The sleep EEG as a marker of intellectual ability in school age children.	/pubmed/21286251	Geiger A, Huber R, Kurth S, Ringli M, Jenni OG, Achermann P.	Sleep. 2011 Feb 1;34(2):181-9.	Sleep. 2011	PubMed	citation	PMID:21286251	pubmed	21286251	create date:2011/02/03 | first author:Geiger A
Daytime sleepiness and REM sleep characteristics in myotonic dystrophy: a case-control study.	/pubmed/21286250	Yu H, Laberge L, Jaussent I, Bayard S, Scholtz S, Raoul M, Pages M, Dauvilliers Y.	Sleep. 2011 Feb 1;34(2):165-70.	Sleep. 2011	PubMed	citation	PMID:21286250	pubmed	21286250	create date:2011/02/03 | first author:Yu H
Sleep deprivation during early-adult development results in long-lasting learning deficits in adult Drosophila.	/pubmed/21286249	Seugnet L, Suzuki Y, Donlea JM, Gottschalk L, Shaw PJ.	Sleep. 2011 Feb 1;34(2):137-46.	Sleep. 2011	PubMed	citation	PMID:21286249	pubmed	21286249	create date:2011/02/03 | first author:Seugnet L
Short sleep and circulating adipokine concentrations: does the fat hit the fire?	/pubmed/21286248	Penev PD.	Sleep. 2011 Feb 1;34(2):131-2. Review. No abstract available.	Sleep. 2011	PubMed	citation	PMID:21286248	pubmed	21286248	create date:2011/02/03 | first author:Penev PD
Circadian type and bed-timing regularity in 654 retired seniors: correlations with subjective sleep measures.	/pubmed/21286245	Monk TH, Buysse DJ, Billy BD, Fletcher ME, Kennedy KS, Schlarb JE, Beach SR.	Sleep. 2011 Feb 1;34(2):235-9.	Sleep. 2011	PubMed	citation	PMID:21286245	pubmed	21286245	create date:2011/02/03 | first author:Monk TH
Relationship of sleep quantity and quality with 24-hour urinary catecholamines and salivary awakening cortisol in healthy middle-aged adults.	/pubmed/21286244	Zhang J, Ma RC, Kong AP, So WY, Li AM, Lam SP, Li SX, Yu MW, Ho CS, Chan MH, Zhang B, Wing YK.	Sleep. 2011 Feb 1;34(2):225-33.	Sleep. 2011	PubMed	citation	PMID:21286244	pubmed	21286244	create date:2011/02/03 | first author:Zhang J
Autonomic response to periodic leg movements during sleep in narcolepsy-cataplexy.	/pubmed/21286243	Dauvilliers Y, Pennestri MH, Whittom S, Lanfranchi PA, Montplaisir JY.	Sleep. 2011 Feb 1;34(2):219-23.	Sleep. 2011	PubMed	citation	PMID:21286243	pubmed	21286243	create date:2011/02/03 | first author:Dauvilliers Y
Sleep related changes in blood pressure in hypocretin-deficient narcoleptic mice.	/pubmed/21286242	Bastianini S, Silvani A, Berteotti C, Elghozi JL, Franzini C, Lenzi P, Lo Martire V, Zoccoli G.	Sleep. 2011 Feb 1;34(2):213-8.	Sleep. 2011	PubMed	citation	PMID:21286242	pubmed	21286242	create date:2011/02/03 | first author:Bastianini S
Twelve months of nightly zolpidem does not lead to dose escalation: a prospective placebo-controlled study.	/pubmed/21286241	Roehrs TA, Randall S, Harris E, Maan R, Roth T.	Sleep. 2011 Feb 1;34(2):207-12.	Sleep. 2011	PubMed	citation	PMID:21286241	pubmed	21286241	create date:2011/02/03 | first author:Roehrs TA
Sleep duration and circulating adipokine levels.	/pubmed/21286230	Hayes AL, Xu F, Babineau D, Patel SR.	Sleep. 2011 Feb 1;34(2):147-52.	Sleep. 2011	PubMed	citation	PMID:21286230	pubmed	21286230	create date:2011/02/03 | first author:Hayes AL
The search on an ideal disease marker for childhood obstructive sleep apnea syndrome.	/pubmed/21286229	Wong TK.	Sleep. 2011 Feb 1;34(2):133-4. Review. No abstract available.	Sleep. 2011	PubMed	citation	PMID:21286229	pubmed	21286229	create date:2011/02/03 | first author:Wong TK
Title	URL	Description	Details	ShortDetails	Resource	Type	Identifiers	Db	EntrezUID	Properties
Decision making in narcolepsy with cataplexy.	/pubmed/21203380	Bayard S, Abril B, Yu H, Scholz S, Carlander B, Dauvilliers Y.	Sleep. 2011 Jan 1;34(1):99-104.	Sleep. 2011	PubMed	citation	PMID:21203380	pubmed	21203380	create date:2011/01/05 | first author:Bayard S
Insomnia symptoms, nightmares, and suicidal ideation in a college student sample.	/pubmed/21203379	Nadorff MR, Nazem S, Fiske A.	Sleep. 2011 Jan 1;34(1):93-8.	Sleep. 2011	PubMed	citation	PMID:21203379	pubmed	21203379	create date:2011/01/05 | first author:Nadorff MR
Identifying moderators of CPAP efficacy.	/pubmed/21203378	Aloia MS.	Sleep. 2011 Jan 1;34(1):9-10. No abstract available.	Sleep. 2011	PubMed	citation	PMID:21203378	pubmed	21203378	create date:2011/01/05 | first author:Aloia MS
Adolescent changes in homeostatic regulation of EEG activity in the delta and theta frequency bands during NREM sleep.	/pubmed/21203377	Campbell IG, Darchia N, Higgins LM, Dykan IV, Davis NM, de Bie E, Feinberg I.	Sleep. 2011 Jan 1;34(1):83-91.	Sleep. 2011	PubMed	citation	PMID:21203377	pubmed	21203377	create date:2011/01/05 | first author:Campbell IG
The 2007 AASM recommendations for EEG electrode placement in polysomnography: impact on sleep and cortical arousal scoring.	/pubmed/21203376	Ruehland WR, O'Donoghue FJ, Pierce RJ, Thornton AT, Singh P, Copland JM, Stevens B, Rochford PD.	Sleep. 2011 Jan 1;34(1):73-81.	Sleep. 2011	PubMed	citation	PMID:21203376	pubmed	21203376	create date:2011/01/05 | first author:Ruehland WR
Noise pollution: a ubiquitous unrecognized disruptor of sleep?	/pubmed/21203375	Hume KI.	Sleep. 2011 Jan 1;34(1):7-8. No abstract available.	Sleep. 2011	PubMed	citation	PMID:21203375	pubmed	21203375	create date:2011/01/05 | first author:Hume KI
Cortical evoked responses associated with arousal from sleep.	/pubmed/21203374	Phillips DJ, Schei JL, Meighan PC, Rector DM.	Sleep. 2011 Jan 1;34(1):65-72.	Sleep. 2011	PubMed	citation	PMID:21203374	pubmed	21203374	create date:2011/01/05 | first author:Phillips DJ
Dynamics of neurobehavioral performance variability under forced desynchrony: evidence of state instability.	/pubmed/21203373	Zhou X, Ferguson SA, Matthews RW, Sargent C, Darwent D, Kennaway DJ, Roach GD.	Sleep. 2011 Jan 1;34(1):57-63.	Sleep. 2011	PubMed	citation	PMID:21203373	pubmed	21203373	create date:2011/01/05 | first author:Zhou X
Decreased REM sleep and altered circadian sleep regulation in mice lacking vasoactive intestinal polypeptide.	/pubmed/21203371	Hu WP, Li JD, Colwell CS, Zhou QY.	Sleep. 2011 Jan 1;34(1):49-56.	Sleep. 2011	PubMed	citation	PMID:21203371	pubmed	21203371	create date:2011/01/05 | first author:Hu WP
Behavioral and genetic dissection of a mouse model for advanced sleep phase syndrome.	/pubmed/21203370	Jiang P, Striz M, Wisor JP, O'Hara BF.	Sleep. 2011 Jan 1;34(1):39-48.	Sleep. 2011	PubMed	citation	PMID:21203370	pubmed	21203370	create date:2011/01/05 | first author:Jiang P
Neuropeptide B induces slow wave sleep in mice.	/pubmed/21203369	Hirashima N, Tsunematsu T, Ichiki K, Tanaka H, Kilduff TS, Yamanaka A.	Sleep. 2011 Jan 1;34(1):31-7.	Sleep. 2011	PubMed	citation	PMID:21203369	pubmed	21203369	create date:2011/01/05 | first author:Hirashima N
The influence of hearing impairment on sleep quality among workers exposed to harmful noise.	/pubmed/21203368	Test T, Canfi A, Eyal A, Shoam-Vardi I, Sheiner EK.	Sleep. 2011 Jan 1;34(1):25-30.	Sleep. 2011	PubMed	citation	PMID:21203368	pubmed	21203368	create date:2011/01/05 | first author:Test T
Effects of continuous positive airway pressure on fatigue and sleepiness in patients with obstructive sleep apnea: data from a randomized controlled trial.	/pubmed/21203367	Tomfohr LM, Ancoli-Israel S, Loredo JS, Dimsdale JE.	Sleep. 2011 Jan 1;34(1):121-6.	Sleep. 2011	PubMed	citation	PMID:21203367	pubmed	21203367	create date:2011/01/05 | first author:Tomfohr LM
The effect of CPAP in normalizing daytime sleepiness, quality of life, and neurocognitive function in patients with moderate to severe OSA.	/pubmed/21203366	Antic NA, Catcheside P, Buchan C, Hensley M, Naughton MT, Rowland S, Williamson B, Windler S, McEvoy RD.	Sleep. 2011 Jan 1;34(1):111-9.	Sleep. 2011	PubMed	citation	PMID:21203366	pubmed	21203366	create date:2011/01/05 | first author:Antic NA
Single and combined effects of air, road, and rail traffic noise on sleep and recuperation.	/pubmed/21203365	Basner M, Müller U, Elmenhorst EM.	Sleep. 2011 Jan 1;34(1):11-23.	Sleep. 2011	PubMed	citation	PMID:21203365	pubmed	21203365	create date:2011/01/05 | first author:Basner M
Reliable calculation of the efficacy of non-surgical and surgical treatment of obstructive sleep apnea revisited.	/pubmed/21203364	Ravesloot MJ, de Vries N.	Sleep. 2011 Jan 1;34(1):105-10.	Sleep. 2011	PubMed	citation	PMID:21203364	pubmed	21203364	create date:2011/01/05 | first author:Ravesloot MJ
Clonidine has a paradoxical effect on cyclic arousal and sleep bruxism during NREM sleep.	/pubmed/21120152	Carra MC, Macaluso GM, Rompré PH, Huynh N, Parrino L, Terzano MG, Lavigne GJ.	Sleep. 2010 Dec;33(12):1711-6.	Sleep. 2010	PubMed	citation	PMID:21120152	pubmed	21120152	create date:2010/12/02 | first author:Carra MC
Paradoxical sleep insomnia and decreased cholinergic neurons after myocardial infarction in rats.	/pubmed/21120151	Bah TM, Laplante F, Wann BP, Sullivan R, Rousseau G, Godbout R.	Sleep. 2010 Dec;33(12):1703-10. Erratum in: Sleep. 2011;34(2):240.	Sleep. 2010	PubMed	citation	PMID:21120151	pubmed	21120151	create date:2010/12/02 | first author:Bah TM
Association between depression and insomnia subtypes: a longitudinal study on the elderly in Japan.	/pubmed/21120150	Yokoyama E, Kaneita Y, Saito Y, Uchiyama M, Matsuzaki Y, Tamaki T, Munezawa T, Ohida T.	Sleep. 2010 Dec;33(12):1693-702.	Sleep. 2010	PubMed	citation	PMID:21120150	pubmed	21120150	create date:2010/12/02 | first author:Yokoyama E
Pulse wave amplitude drops during sleep are reliable surrogate markers of changes in cortical activity.	/pubmed/21120131	Delessert A, Espa F, Rossetti A, Lavigne G, Tafti M, Heinzer R.	Sleep. 2010 Dec;33(12):1687-92.	Sleep. 2010	PubMed	citation	PMID:21120131	pubmed	21120131	create date:2010/12/02 | first author:Delessert A
Utility of sleep stage transitions in assessing sleep continuity.	/pubmed/21120130	Laffan A, Caffo B, Swihart BJ, Punjabi NM.	Sleep. 2010 Dec;33(12):1681-6.	Sleep. 2010	PubMed	citation	PMID:21120130	pubmed	21120130	create date:2010/12/02 | first author:Laffan A
Effects of sleep deprivation on memory in mice: role of state-dependent learning.	/pubmed/21120129	Patti CL, Zanin KA, Sanday L, Kameda SR, Fernandes-Santos L, Fernandes HA, Andersen ML, Tufik S, Frussa-Filho R.	Sleep. 2010 Dec;33(12):1669-79.	Sleep. 2010	PubMed	citation	PMID:21120129	pubmed	21120129	create date:2010/12/02 | first author:Patti CL
Effects of anesthesia on the response to sleep deprivation.	/pubmed/21120128	Nelson AB, Faraguna U, Tononi G, Cirelli C.	Sleep. 2010 Dec;33(12):1659-67.	Sleep. 2010	PubMed	citation	PMID:21120128	pubmed	21120128	create date:2010/12/02 | first author:Nelson AB
Are inflammatory and coagulation biomarkers related to sleep characteristics in mid-life women?: Study of Women's Health across the Nation sleep study.	/pubmed/21120127	Matthews KA, Zheng H, Kravitz HM, Sowers M, Bromberger JT, Buysse DJ, Owens JF, Sanders M, Hall M.	Sleep. 2010 Dec;33(12):1649-55.	Sleep. 2010	PubMed	citation	PMID:21120127	pubmed	21120127	create date:2010/12/02 | first author:Matthews KA
A novel approach to prediction of mild obstructive sleep disordered breathing in a population-based sample: the Sleep Heart Health Study.	/pubmed/21120126	Caffo B, Diener-West M, Punjabi NM, Samet J.	Sleep. 2010 Dec;33(12):1641-8.	Sleep. 2010	PubMed	citation	PMID:21120126	pubmed	21120126	create date:2010/12/02 | first author:Caffo B
Sleep symptoms predict the development of the metabolic syndrome.	/pubmed/21120125	Troxel WM, Buysse DJ, Matthews KA, Kip KE, Strollo PJ, Hall M, Drumheller O, Reis SE.	Sleep. 2010 Dec;33(12):1633-40.	Sleep. 2010	PubMed	citation	PMID:21120125	pubmed	21120125	create date:2010/12/02 | first author:Troxel WM
Longitudinal study of sleep patterns of United States Military Academy cadets.	/pubmed/21120124	Miller NL, Shattuck LG, Matsangas P.	Sleep. 2010 Dec;33(12):1623-31.	Sleep. 2010	PubMed	citation	PMID:21120124	pubmed	21120124	create date:2010/12/02 | first author:Miller NL
Sleep patterns before, during, and after deployment to Iraq and Afghanistan.	/pubmed/21120123	Seelig AD, Jacobson IG, Smith B, Hooper TI, Boyko EJ, Gackstetter GD, Gehrman P, Macera CA, Smith TC; Millennium Cohort Study Team.	Sleep. 2010 Dec;33(12):1615-22.	Sleep. 2010	PubMed	citation	PMID:21120123	pubmed	21120123	create date:2010/12/02 | first author:Seelig AD
The use of exogenous melatonin in delayed sleep phase disorder: a meta-analysis.	/pubmed/21120122	van Geijlswijk IM, Korzilius HP, Smits MG.	Sleep. 2010 Dec;33(12):1605-14. Review.	Sleep. 2010	PubMed	citation	PMID:21120122	pubmed	21120122	create date:2010/12/02 | first author:van Geijlswijk IM
Functional neuroimaging insights into the physiology of human sleep.	/pubmed/21120121	Dang-Vu TT, Schabus M, Desseilles M, Sterpenich V, Bonjean M, Maquet P.	Sleep. 2010 Dec;33(12):1589-603. Review.	Sleep. 2010	PubMed	citation	PMID:21120121	pubmed	21120121	create date:2010/12/02 | first author:Dang-Vu TT
Insomnia as a predictor of depression: do insomnia subtypes matter?	/pubmed/21120120	Pigeon WR.	Sleep. 2010 Dec;33(12):1585-6. No abstract available.	Sleep. 2010	PubMed	citation	PMID:21120120	pubmed	21120120	create date:2010/12/02 | first author:Pigeon WR
Time in general anesthesia: depriving the homeostat?	/pubmed/21120119	Daley JT, Kelz MB.	Sleep. 2010 Dec;33(12):1583-4. No abstract available.	Sleep. 2010	PubMed	citation	PMID:21120119	pubmed	21120119	create date:2010/12/02 | first author:Daley JT
Shedding light on the effectiveness of melatonin for circadian rhythm sleep disorders.	/pubmed/21120118	Zee PC.	Sleep. 2010 Dec;33(12):1581-2. No abstract available.	Sleep. 2010	PubMed	citation	PMID:21120118	pubmed	21120118	create date:2010/12/02 | first author:Zee PC
Alterations in cyclic alternating pattern associated with phase advanced sleep are differentially modulated by gaboxadol and zolpidem.	/pubmed/21102998	Svetnik V, Ferri R, Ray S, Ma J, Walsh JK, Snyder E, Ebert B, Deacon S.	Sleep. 2010 Nov;33(11):1562-70.	Sleep. 2010	PubMed	citation	PMID:21102998	pubmed	21102998	create date:2010/11/26 | first author:Svetnik V
Efficacy and Safety of Doxepin 1 mg and 3 mg in a 12-week Sleep Laboratory and Outpatient Trial of Elderly Subjects with Chronic Primary Insomnia.	/pubmed/21102997	Krystal AD, Durrence HH, Scharf M, Jochelson P, Rogowski R, Ludington E, Roth T.	Sleep. 2010 Nov;33(11):1553-61.	Sleep. 2010	PubMed	citation	PMID:21102997	pubmed	21102997	create date:2010/11/26 | first author:Krystal AD
Reliability and validity of the brief insomnia questionnaire in the America insomnia survey.	/pubmed/21102996	Kessler RC, Coulouvrat C, Hajak G, Lakoma MD, Roth T, Sampson N, Shahly V, Shillington A, Stephenson JJ, Walsh JK, Zammit GK.	Sleep. 2010 Nov;33(11):1539-49.	Sleep. 2010	PubMed	citation	PMID:21102996	pubmed	21102996	create date:2010/11/26 | first author:Kessler RC
Motor unit recruitment in human genioglossus muscle in response to hypercapnia.	/pubmed/21102995	Nicholas CL, Bei B, Worsnop C, Malhotra A, Jordan AS, Saboisky JP, Chan JK, Duckworth E, White DP, Trinder J.	Sleep. 2010 Nov;33(11):1529-38.	Sleep. 2010	PubMed	citation	PMID:21102995	pubmed	21102995	create date:2010/11/26 | first author:Nicholas CL
Eye movements and abducens motoneuron behavior after cholinergic activation of the nucleus reticularis pontis caudalis.	/pubmed/21102994	Márquez-Ruiz J, Escudero M.	Sleep. 2010 Nov;33(11):1517-27.	Sleep. 2010	PubMed	citation	PMID:21102994	pubmed	21102994	create date:2010/11/26 | first author:Márquez-Ruiz J
Analysis of slow-wave activity and slow-wave oscillations prior to somnambulism.	/pubmed/21102993	Jaar O, Pilon M, Carrier J, Montplaisir J, Zadra A.	Sleep. 2010 Nov;33(11):1511-6.	Sleep. 2010	PubMed	citation	PMID:21102993	pubmed	21102993	create date:2010/11/26 | first author:Jaar O
Contribution of cancer symptoms, dysfunctional sleep related thoughts, and sleep inhibitory behaviors to the insomnia process in breast cancer survivors: a daily process analysis.	/pubmed/21102992	Rumble ME, Keefe FJ, Edinger JD, Affleck G, Marcom PK, Shaw HS.	Sleep. 2010 Nov;33(11):1501-9.	Sleep. 2010	PubMed	citation	PMID:21102992	pubmed	21102992	create date:2010/11/26 | first author:Rumble ME
Positive airway pressure adherence in veterans with posttraumatic stress disorder.	/pubmed/21102991	El-Solh AA, Ayyar L, Akinnusi M, Relia S, Akinnusi O.	Sleep. 2010 Nov;33(11):1495-500.	Sleep. 2010	PubMed	citation	PMID:21102991	pubmed	21102991	create date:2010/11/26 | first author:El-Solh AA
Parent and self-report of sleep-problems and daytime tiredness among adolescents with inflammatory bowel disease and their population-based controls.	/pubmed/21102990	Pirinen T, Kolho KL, Simola P, Ashorn M, Aronen ET.	Sleep. 2010 Nov;33(11):1487-93.	Sleep. 2010	PubMed	citation	PMID:21102990	pubmed	21102990	create date:2010/11/26 | first author:Pirinen T
Socializing by Day May Affect Performance by Night: Vulnerability to Sleep Deprivation is Differentially Mediated by Social Exposure in Extraverts vs Introverts.	/pubmed/21102989	Rupp TL, Killgore WD, Balkin TJ.	Sleep. 2010 Nov;33(11):1475-85.	Sleep. 2010	PubMed	citation	PMID:21102989	pubmed	21102989	create date:2010/11/26 | first author:Rupp TL
Coping with sleep deprivation: shifts in regional brain activity and learning strategy.	/pubmed/21102988	Hagewoud R, Havekes R, Tiba PA, Novati A, Hogenelst K, Weinreder P, Van der Zee EA, Meerlo P.	Sleep. 2010 Nov;33(11):1465-73.	Sleep. 2010	PubMed	citation	PMID:21102988	pubmed	21102988	create date:2010/11/26 | first author:Hagewoud R
Clinical and therapeutic aspects of childhood narcolepsy-cataplexy: a retrospective study of 51 children.	/pubmed/21102987	Aran A, Einen M, Lin L, Plazzi G, Nishino S, Mignot E.	Sleep. 2010 Nov;33(11):1457-64.	Sleep. 2010	PubMed	citation	PMID:21102987	pubmed	21102987	create date:2010/11/26 | first author:Aran A
The association between sleep disordered breathing, academic grades, and cognitive and behavioral functioning among overweight subjects during middle to late childhood.	/pubmed/21102986	Beebe DW, Ris MD, Kramer ME, Long E, Amin R.	Sleep. 2010 Nov;33(11):1447-56.	Sleep. 2010	PubMed	citation	PMID:21102986	pubmed	21102986	create date:2010/11/26 | first author:Beebe DW
Intermittent hypoxia mobilizes bone marrow-derived very small embryonic-like stem cells and activates developmental transcriptional programs in mice.	/pubmed/21102985	Gharib SA, Dayyat EA, Khalyfa A, Kim J, Clair HB, Kucia M, Gozal D.	Sleep. 2010 Nov;33(11):1439-46.	Sleep. 2010	PubMed	citation	PMID:21102985	pubmed	21102985	create date:2010/11/26 | first author:Gharib SA
Treatment of Obstructive Sleep Apnea may be an Important Adjunct to Therapy of Posttraumatic Stress Disorder not to be Overlooked.	/pubmed/21102984	Hurwitz TD, Khawaja I.	Sleep. 2010 Nov;33(11):1435-6. No abstract available.	Sleep. 2010	PubMed	citation	PMID:21102984	pubmed	21102984	create date:2010/11/26 | first author:Hurwitz TD
Social experience and personality affect resilience to sleep deprivation.	/pubmed/21102983	Schröder CM.	Sleep. 2010 Nov;33(11):1433-4. No abstract available.	Sleep. 2010	PubMed	citation	PMID:21102983	pubmed	21102983	create date:2010/11/26 | first author:Schröder CM
Sleep. Eat. Perform?	/pubmed/21102982	Gruber R.	Sleep. 2010 Nov;33(11):1431-2. No abstract available.	Sleep. 2010	PubMed	citation	PMID:21102982	pubmed	21102982	create date:2010/11/26 | first author:Gruber R
Title	URL	Description	Details	ShortDetails	Resource	Type	Identifiers	Db	EntrezUID	Properties
Post-H1N1 narcolepsy-cataplexy.	/pubmed/21102981	Dauvilliers Y, Montplaisir J, Cochen V, Desautels A, Einen M, Lin L, Kawashima M, Bayard S, Monaca C, Tiberge M, Filipini D, Tripathy A, Nguyen BH, Kotagal S, Mignot E.	Sleep. 2010 Nov;33(11):1428-30. No abstract available.	Sleep. 2010	PubMed	citation	PMID:21102981	pubmed	21102981	create date:2010/11/26 | first author:Dauvilliers Y
Duty to warn?-the ethics of disclosing information about possible risks associated with H1N1 vaccination.	/pubmed/21102980	Caplan AL.	Sleep. 2010 Nov;33(11):1426-7. No abstract available.	Sleep. 2010	PubMed	citation	PMID:21102980	pubmed	21102980	create date:2010/11/26 | first author:Caplan AL
Vaccination for H1N1 in influenza.	/pubmed/21102979	Dinges DF.	Sleep. 2010 Nov;33(11):1425. No abstract available.	Sleep. 2010	PubMed	citation	PMID:21102979	pubmed	21102979	create date:2010/11/26 | first author:Dinges DF
Practice parameters for the surgical modifications of the upper airway for obstructive sleep apnea in adults.	/pubmed/21061864	Aurora RN, Casey KR, Kristo D, Auerbach S, Bista SR, Chowdhuri S, Karippot A, Lamm C, Ramar K, Zak R, Morgenthaler TI; American Academy of Sleep Medicine.	Sleep. 2010 Oct;33(10):1408-13. Review.	Sleep. 2010	PubMed	citation	PMID:21061864	pubmed	21061864	create date:2010/11/11 | first author:Aurora RN
Surgical modifications of the upper airway for obstructive sleep apnea in adults: a systematic review and meta-analysis.	/pubmed/21061863	Caples SM, Rowley JA, Prinsell JR, Pallanch JF, Elamin MB, Katz SG, Harwick JD.	Sleep. 2010 Oct;33(10):1396-407. Review.	Sleep. 2010	PubMed	citation	PMID:21061863	pubmed	21061863	create date:2010/11/11 | first author:Caples SM
Alcohol alters sensory processing to respiratory stimuli in healthy men and women during wakefulness.	/pubmed/21061862	Eckert DJ, Elgar NJ, McEvoy RD, Catcheside PG.	Sleep. 2010 Oct;33(10):1389-95.	Sleep. 2010	PubMed	citation	PMID:21061862	pubmed	21061862	create date:2010/11/11 | first author:Eckert DJ
Normative data on the sleep habits of Australian children and adolescents.	/pubmed/21061861	Olds T, Maher C, Blunden S, Matricciani L.	Sleep. 2010 Oct;33(10):1381-8.	Sleep. 2010	PubMed	citation	PMID:21061861	pubmed	21061861	create date:2010/11/11 | first author:Olds T
Continuous positive airway pressure reduces risk of motor vehicle crash among drivers with obstructive sleep apnea: systematic review and meta-analysis.	/pubmed/21061860	Tregear S, Reston J, Schoelles K, Phillips B.	Sleep. 2010 Oct;33(10):1373-80. Review.	Sleep. 2010	PubMed	citation	PMID:21061860	pubmed	21061860	create date:2010/11/11 | first author:Tregear S
Associations of early pregnancy sleep duration with trimester-specific blood pressures and hypertensive disorders in pregnancy.	/pubmed/21061859	Williams MA, Miller RS, Qiu C, Cripe SM, Gelaye B, Enquobahrie D.	Sleep. 2010 Oct;33(10):1363-71.	Sleep. 2010	PubMed	citation	PMID:21061859	pubmed	21061859	create date:2010/11/11 | first author:Williams MA
Sleep restriction during pregnancy: hypertension and renal abnormalities in young offspring rats.	/pubmed/21061858	Thomal JT, Palma BD, Ponzio BF, Franco Mdo C, Zaladek-Gil F, Fortes ZB, Tufik S, Gomes GN.	Sleep. 2010 Oct;33(10):1357-62.	Sleep. 2010	PubMed	citation	PMID:21061858	pubmed	21061858	create date:2010/11/11 | first author:Thomal JT
Autonomic cardiovascular tests in children with obstructive sleep apnea syndrome.	/pubmed/21061857	Montesano M, Miano S, Paolino MC, Massolo AC, Ianniello F, Forlani M, Villa MP.	Sleep. 2010 Oct;33(10):1349-55.	Sleep. 2010	PubMed	citation	PMID:21061857	pubmed	21061857	create date:2010/11/11 | first author:Montesano M
Unbiased categorical classification of pediatric sleep disordered breathing.	/pubmed/21061856	Spruyt K, Verleye G, Gozal D.	Sleep. 2010 Oct;33(10):1341-7.	Sleep. 2010	PubMed	citation	PMID:21061856	pubmed	21061856	create date:2010/11/11 | first author:Spruyt K
Differences in overnight polysomnography scores using the adult and pediatric criteria for respiratory events in adolescents.	/pubmed/21061855	Accardo JA, Shults J, Leonard MB, Traylor J, Marcus CL.	Sleep. 2010 Oct;33(10):1333-9.	Sleep. 2010	PubMed	citation	PMID:21061855	pubmed	21061855	create date:2010/11/11 | first author:Accardo JA
Sleep disturbances as a predictor of cause-specific work disability and delayed return to work.	/pubmed/21061854	Salo P, Oksanen T, Sivertsen B, Hall M, Pentti J, Virtanen M, Vahtera J, Kivimäki M.	Sleep. 2010 Oct;33(10):1323-31.	Sleep. 2010	PubMed	citation	PMID:21061854	pubmed	21061854	create date:2010/11/11 | first author:Salo P
A time for learning and a time for sleep: the effect of sleep deprivation on contextual fear conditioning at different times of the day.	/pubmed/21061853	Hagewoud R, Whitcomb SN, Heeringa AN, Havekes R, Koolhaas JM, Meerlo P.	Sleep. 2010 Oct;33(10):1315-22.	Sleep. 2010	PubMed	citation	PMID:21061853	pubmed	21061853	create date:2010/11/11 | first author:Hagewoud R
Sleep deprivation and interference by emotional distracters.	/pubmed/21061852	Chuah LY, Dolcos F, Chen AK, Zheng H, Parimal S, Chee MW.	Sleep. 2010 Oct;33(10):1305-13.	Sleep. 2010	PubMed	citation	PMID:21061852	pubmed	21061852	create date:2010/11/11 | first author:Chuah LY
Dopaminergic regulation of sleep and cataplexy in a murine model of narcolepsy.	/pubmed/21061851	Burgess CR, Tse G, Gillis L, Peever JH.	Sleep. 2010 Oct;33(10):1295-304.	Sleep. 2010	PubMed	citation	PMID:21061851	pubmed	21061851	create date:2010/11/11 | first author:Burgess CR
Hypocretin and GABA interact in the pontine reticular formation to increase wakefulness.	/pubmed/21061850	Brevig HN, Watson CJ, Lydic R, Baghdoyan HA.	Sleep. 2010 Oct;33(10):1285-93.	Sleep. 2010	PubMed	citation	PMID:21061850	pubmed	21061850	create date:2010/11/11 | first author:Brevig HN
Future directions for research on sleep durations in pediatric populations.	/pubmed/21061849	Lumeng JC.	Sleep. 2010 Oct;33(10):1281-2. No abstract available.	Sleep. 2010	PubMed	citation	PMID:21061849	pubmed	21061849	create date:2010/11/11 | first author:Lumeng JC
From obstructive sleep apnea in childhood to cardiovascular disease in adulthood: what is the evidence?	/pubmed/21061848	Kaditis A.	Sleep. 2010 Oct;33(10):1279-80. No abstract available.	Sleep. 2010	PubMed	citation	PMID:21061848	pubmed	21061848	create date:2010/11/11 | first author:Kaditis A
Both duration and timing of sleep are important to memory consolidation.	/pubmed/21061847	Poe GR, Walsh CM, Bjorness TE.	Sleep. 2010 Oct;33(10):1277-8. No abstract available.	Sleep. 2010	PubMed	citation	PMID:21061847	pubmed	21061847	create date:2010/11/11 | first author:Poe GR
On the goodness of recommendations: the changing face of practice parameters.	/pubmed/21061846	Aurora RN, Morgenthaler TI.	Sleep. 2010 Oct;33(10):1273-6. No abstract available.	Sleep. 2010	PubMed	citation	PMID:21061846	pubmed	21061846	create date:2010/11/11 | first author:Aurora RN
Assessing the prioritization of primary care referrals for polysomnograms.	/pubmed/20857874	Thornton JD, Chandriani K, Thornton JG, Farooq S, Moallem M, Krishnan V, Auckley D.	Sleep. 2010 Sep;33(9):1255-60.	Sleep. 2010	PubMed	citation	PMID:20857874	pubmed	20857874	create date:2010/09/23 | first author:Thornton JD
Relationship between surface facial dimensions and upper airway structures in obstructive sleep apnea.	/pubmed/20857873	Lee RW, Sutherland K, Chan AS, Zeng B, Grunstein RR, Darendeliler MA, Schwab RJ, Cistulli PA.	Sleep. 2010 Sep;33(9):1249-54.	Sleep. 2010	PubMed	citation	PMID:20857873	pubmed	20857873	create date:2010/09/23 | first author:Lee RW
Increased disease activity is associated with altered sleep architecture in an experimental model of systemic lupus erythematosus.	/pubmed/20857872	Palma BD, Tufik S.	Sleep. 2010 Sep;33(9):1244-8.	Sleep. 2010	PubMed	citation	PMID:20857872	pubmed	20857872	create date:2010/09/23 | first author:Palma BD
The injection of hypocretin-1 into the nucleus pontis oralis induces either active sleep or wakefulness depending on the behavioral state when it is administered.	/pubmed/20857871	Xi M, Chase MH.	Sleep. 2010 Sep;33(9):1236-43.	Sleep. 2010	PubMed	citation	PMID:20857871	pubmed	20857871	create date:2010/09/23 | first author:Xi M
Energy expenditure is affected by rate of accumulation of sleep deficit in rats.	/pubmed/20857870	Caron AM, Stephenson R.	Sleep. 2010 Sep;33(9):1226-35.	Sleep. 2010	PubMed	citation	PMID:20857870	pubmed	20857870	create date:2010/09/23 | first author:Caron AM
Enhancing slow wave sleep with sodium oxybate reduces the behavioral and physiological impact of sleep loss.	/pubmed/20857869	Walsh JK, Hall-Porter JM, Griffin KS, Dodson ER, Forst EH, Curry DT, Eisenstein RD, Schweitzer PK.	Sleep. 2010 Sep;33(9):1217-25.	Sleep. 2010	PubMed	citation	PMID:20857869	pubmed	20857869	create date:2010/09/23 | first author:Walsh JK
Insomnia symptoms and daytime function in stable heart failure.	/pubmed/20857868	Redeker NS, Jeon S, Muench U, Campbell D, Walsleben J, Rapoport DM.	Sleep. 2010 Sep;33(9):1210-6.	Sleep. 2010	PubMed	citation	PMID:20857868	pubmed	20857868	create date:2010/09/23 | first author:Redeker NS
The association of sleep duration with adolescents' fat and carbohydrate consumption.	/pubmed/20857867	Weiss A, Xu F, Storfer-Isser A, Thomas A, Ievers-Landis CE, Redline S.	Sleep. 2010 Sep;33(9):1201-9.	Sleep. 2010	PubMed	citation	PMID:20857867	pubmed	20857867	create date:2010/09/23 | first author:Weiss A
Consequences of comorbid sleep apnea in the metabolic syndrome--implications for cardiovascular risk.	/pubmed/20857866	Trombetta IC, Somers VK, Maki-Nunes C, Drager LF, Toschi-Dias E, Alves MJ, Fraga RF, Rondon MU, Bechara MG, Lorenzi-Filho G, Negrão CE.	Sleep. 2010 Sep;33(9):1193-9.	Sleep. 2010	PubMed	citation	PMID:20857866	pubmed	20857866	create date:2010/09/23 | first author:Trombetta IC
Catecholamines, adiponectin, and insulin resistance as measured by HOMA in children with obstructive sleep apnea.	/pubmed/20857865	Kelly A, Dougherty S, Cucchiara A, Marcus CL, Brooks LJ.	Sleep. 2010 Sep;33(9):1185-91.	Sleep. 2010	PubMed	citation	PMID:20857865	pubmed	20857865	create date:2010/09/23 | first author:Kelly A
Obstructive sleep apnea and aging effects on macrovascular and microcirculatory function.	/pubmed/20857864	Yim-Yeh S, Rahangdale S, Nguyen AT, Jordan AS, Novack V, Veves A, Malhotra A.	Sleep. 2010 Sep;33(9):1177-83.	Sleep. 2010	PubMed	citation	PMID:20857864	pubmed	20857864	create date:2010/09/23 | first author:Yim-Yeh S
The relative impact of obstructive sleep apnea and hypertension on the structural and functional changes of the thoracic aorta.	/pubmed/20857863	Lee LC, Torres MC, Khoo SM, Chong EY, Lau C, Than Y, Shi DX, Kailasam A, Poh KK, Lee CH, Yeo TC.	Sleep. 2010 Sep;33(9):1173-6.	Sleep. 2010	PubMed	citation	PMID:20857863	pubmed	20857863	create date:2010/09/23 | first author:Lee LC
Determining sleep quality in children with sleep disordered breathing: EEG spectral analysis compared with conventional polysomnography.	/pubmed/20857862	Yang JS, Nicholas CL, Nixon GM, Davey MJ, Anderson V, Walker AM, Trinder JA, Horne RS.	Sleep. 2010 Sep;33(9):1165-72.	Sleep. 2010	PubMed	citation	PMID:20857862	pubmed	20857862	create date:2010/09/23 | first author:Yang JS
Insomnia with short sleep duration and mortality: the Penn State cohort.	/pubmed/20857861	Vgontzas AN, Liao D, Pejovic S, Calhoun S, Karataraki M, Basta M, Fernández-Mendoza J, Bixler EO.	Sleep. 2010 Sep;33(9):1159-64.	Sleep. 2010	PubMed	citation	PMID:20857861	pubmed	20857861	create date:2010/09/23 | first author:Vgontzas AN
Separating the contribution of glucocorticoids and wakefulness to the molecular and electrophysiological correlates of sleep homeostasis.	/pubmed/20857860	Mongrain V, Hernandez SA, Pradervand S, Dorsaz S, Curie T, Hagiwara G, Gip P, Heller HC, Franken P.	Sleep. 2010 Sep;33(9):1147-57.	Sleep. 2010	PubMed	citation	PMID:20857860	pubmed	20857860	create date:2010/09/23 | first author:Mongrain V
Short sleep duration in prevalent and persistent psychological distress in young adults: the DRIVE study.	/pubmed/20857859	Glozier N, Martiniuk A, Patton G, Ivers R, Li Q, Hickie I, Senserrick T, Woodward M, Norton R, Stevenson M.	Sleep. 2010 Sep;33(9):1139-45.	Sleep. 2010	PubMed	citation	PMID:20857859	pubmed	20857859	create date:2010/09/23 | first author:Glozier N
Short sleep duration promoting overconsumption of food: A reward-driven eating behavior?	/pubmed/20857858	Chaput JP.	Sleep. 2010 Sep;33(9):1135-6. No abstract available.	Sleep. 2010	PubMed	citation	PMID:20857858	pubmed	20857858	create date:2010/09/23 | first author:Chaput JP
Metabolic disease in sleep disordered breathing: puberty! puberty!	/pubmed/20857857	Bhattacharjee R, Gozal D.	Sleep. 2010 Sep;33(9):1133-4. No abstract available.	Sleep. 2010	PubMed	citation	PMID:20857857	pubmed	20857857	create date:2010/09/23 | first author:Bhattacharjee R
Sleep homeostasis: finding Odysseus among the mnesteres.	/pubmed/20857856	Veasey S.	Sleep. 2010 Sep;33(9):1131-2. No abstract available.	Sleep. 2010	PubMed	citation	PMID:20857856	pubmed	20857856	create date:2010/09/23 | first author:Veasey S
Changes in serum TSH and free T4 during human sleep restriction.	/pubmed/20815195	Kessler L, Nedeltcheva A, Imperial J, Penev PD.	Sleep. 2010 Aug;33(8):1115-8.	Sleep. 2010	PubMed	citation	PMID:20815195	pubmed	20815195	create date:2010/09/08 | first author:Kessler L
Comparison between a single-channel nasal airflow device and oximetry for the diagnosis of obstructive sleep apnea.	/pubmed/20815194	Rofail LM, Wong KK, Unger G, Marks GB, Grunstein RR.	Sleep. 2010 Aug;33(8):1106-14.	Sleep. 2010	PubMed	citation	PMID:20815194	pubmed	20815194	create date:2010/09/08 | first author:Rofail LM
The utility of single-channel nasal airflow pressure transducer in the diagnosis of OSA at home.	/pubmed/20815193	Rofail LM, Wong KK, Unger G, Marks GB, Grunstein RR.	Sleep. 2010 Aug;33(8):1097-105.	Sleep. 2010	PubMed	citation	PMID:20815193	pubmed	20815193	create date:2010/09/08 | first author:Rofail LM
A descriptive analysis of neck myoclonus during routine polysomnography.	/pubmed/20815192	Frauscher B, Brandauer E, Gschliesser V, Falkenstetter T, Furtner MT, Ulmer H, Poewe W, Högl B.	Sleep. 2010 Aug;33(8):1091-6.	Sleep. 2010	PubMed	citation	PMID:20815192	pubmed	20815192	create date:2010/09/08 | first author:Frauscher B
The impact of partial sleep deprivation on moral reasoning in military officers.	/pubmed/20815191	Olsen OK, Pallesen S, Eid J.	Sleep. 2010 Aug;33(8):1086-90.	Sleep. 2010	PubMed	citation	PMID:20815191	pubmed	20815191	create date:2010/09/08 | first author:Olsen OK
The effects of sleep-disordered breathing on arterial stiffness are modulated by age.	/pubmed/20815190	Korcarz CE, Gepner AD, Peppard PE, Young TB, Stein JH.	Sleep. 2010 Aug;33(8):1081-5.	Sleep. 2010	PubMed	citation	PMID:20815190	pubmed	20815190	create date:2010/09/08 | first author:Korcarz CE
Differences in craniofacial structures and obesity in Caucasian and Chinese patients with obstructive sleep apnea.	/pubmed/20815189	Lee RW, Vasudavan S, Hui DS, Prvan T, Petocz P, Darendeliler MA, Cistulli PA.	Sleep. 2010 Aug;33(8):1075-80.	Sleep. 2010	PubMed	citation	PMID:20815189	pubmed	20815189	create date:2010/09/08 | first author:Lee RW
Snoring and the risk of obstructive sleep apnea in patients with pulmonary embolism.	/pubmed/20815188	Epstein MD, Segal LN, Ibrahim SM, Friedman N, Bustami R.	Sleep. 2010 Aug;33(8):1069-74.	Sleep. 2010	PubMed	citation	PMID:20815188	pubmed	20815188	create date:2010/09/08 | first author:Epstein MD
Fatigue in multiple sclerosis: mechanisms, evaluation, and treatment.	/pubmed/20815187	Braley TJ, Chervin RD.	Sleep. 2010 Aug;33(8):1061-7. Review.	Sleep. 2010	PubMed	citation	PMID:20815187	pubmed	20815187	create date:2010/09/08 | first author:Braley TJ
Title	URL	Description	Details	ShortDetails	Resource	Type	Identifiers	Db	EntrezUID	Properties
Sleeping like a baby--does gender influence infant arousability?	/pubmed/20815186	Richardson HL, Walker AM, Horne RS.	Sleep. 2010 Aug;33(8):1055-60.	Sleep. 2010	PubMed	citation	PMID:20815186	pubmed	20815186	create date:2010/09/08 | first author:Richardson HL
Effects of reducing or eliminating resident work shifts over 16 hours: a systematic review.	/pubmed/20815185	Levine AC, Adusumilli J, Landrigan CP.	Sleep. 2010 Aug;33(8):1043-53. Review.	Sleep. 2010	PubMed	citation	PMID:20815185	pubmed	20815185	create date:2010/09/08 | first author:Levine AC
Sleep duration and cardiovascular disease: results from the National Health Interview Survey.	/pubmed/20815184	Sabanayagam C, Shankar A.	Sleep. 2010 Aug;33(8):1037-42.	Sleep. 2010	PubMed	citation	PMID:20815184	pubmed	20815184	create date:2010/09/08 | first author:Sabanayagam C
Effects of modafinil on the sleep EEG depend on Val158Met genotype of COMT.	/pubmed/20815183	Bodenmann S, Landolt HP.	Sleep. 2010 Aug;33(8):1027-35.	Sleep. 2010	PubMed	citation	PMID:20815183	pubmed	20815183	create date:2010/09/08 | first author:Bodenmann S
Neurobehavioral dynamics following chronic sleep restriction: dose-response effects of one night for recovery.	/pubmed/20815182	Banks S, Van Dongen HP, Maislin G, Dinges DF.	Sleep. 2010 Aug;33(8):1013-26.	Sleep. 2010	PubMed	citation	PMID:20815182	pubmed	20815182	create date:2010/09/08 | first author:Banks S
Expanding the clinical spectrum of OSA--an association with pulmonary embolism?	/pubmed/20815181	Cistulli PA, Phillips CL.	Sleep. 2010 Aug;33(8):1009-10. No abstract available.	Sleep. 2010	PubMed	citation	PMID:20815181	pubmed	20815181	create date:2010/09/08 | first author:Cistulli PA
Assessing fatigue in multiple sclerosis: shedding light on the elephant in the dark.	/pubmed/20815180	Decker MJ.	Sleep. 2010 Aug;33(8):1005-6. No abstract available.	Sleep. 2010	PubMed	citation	PMID:20815180	pubmed	20815180	create date:2010/09/08 | first author:Decker MJ
Modafinil prevents inhibitory avoidance memory deficit induced by sleep deprivation in rats.	/pubmed/20614860	Moreira KM, Ferreira TL, Hipolide DC, Fornari RV, Tufik S, Oliveira MG.	Sleep. 2010 Jul;33(7):990-3.	Sleep. 2010	PubMed	citation	PMID:20614860	pubmed	20614860	create date:2010/07/10 | first author:Moreira KM
Prospective trial of efficacy and safety of ondansetron and fluoxetine in patients with obstructive sleep apnea syndrome.	/pubmed/20614859	Prasad B, Radulovacki M, Olopade C, Herdegen JJ, Logan T, Carley DW.	Sleep. 2010 Jul;33(7):982-9.	Sleep. 2010	PubMed	citation	PMID:20614859	pubmed	20614859	create date:2010/07/10 | first author:Prasad B
Marital/cohabitation status and history in relation to sleep in midlife women.	/pubmed/20614858	Troxel WM, Buysse DJ, Matthews KA, Kravitz HM, Bromberger JT, Sowers M, Hall MH.	Sleep. 2010 Jul;33(7):973-81.	Sleep. 2010	PubMed	citation	PMID:20614858	pubmed	20614858	create date:2010/07/10 | first author:Troxel WM
Upper airway sensory function in children with obstructive sleep apnea syndrome.	/pubmed/20614857	Tapia IE, Bandla P, Traylor J, Karamessinis L, Huang J, Marcus CL.	Sleep. 2010 Jul;33(7):968-72.	Sleep. 2010	PubMed	citation	PMID:20614857	pubmed	20614857	create date:2010/07/10 | first author:Tapia IE
Sleep health in U.S. Hispanic population.	/pubmed/20614856	Loredo JS, Soler X, Bardwell W, Ancoli-Israel S, Dimsdale JE, Palinkas LA.	Sleep. 2010 Jul;33(7):962-7. Review.	Sleep. 2010	PubMed	citation	PMID:20614856	pubmed	20614856	create date:2010/07/10 | first author:Loredo JS
Short sleep duration as a risk factor for hypercholesterolemia: analyses of the National Longitudinal Study of Adolescent Health.	/pubmed/20614855	Gangwisch JE, Malaspina D, Babiss LA, Opler MG, Posner K, Shen S, Turner JB, Zammit GK, Ginsberg HN.	Sleep. 2010 Jul;33(7):956-61.	Sleep. 2010	PubMed	citation	PMID:20614855	pubmed	20614855	create date:2010/07/10 | first author:Gangwisch JE
Aging effects on cardiac and respiratory dynamics in healthy subjects across sleep stages.	/pubmed/20614854	Schumann AY, Bartsch RP, Penzel T, Ivanov PCh, Kantelhardt JW.	Sleep. 2010 Jul;33(7):943-55.	Sleep. 2010	PubMed	citation	PMID:20614854	pubmed	20614854	create date:2010/07/10 | first author:Schumann AY
Effects of paraxanthine and caffeine on sleep, locomotor activity, and body temperature in orexin/ataxin-3 transgenic narcoleptic mice.	/pubmed/20614853	Okuro M, Fujiki N, Kotorii N, Ishimaru Y, Sokoloff P, Nishino S.	Sleep. 2010 Jul;33(7):930-42.	Sleep. 2010	PubMed	citation	PMID:20614853	pubmed	20614853	create date:2010/07/10 | first author:Okuro M
Interleukin-1 inhibits putative cholinergic neurons in vitro and REM sleep when microinjected into the rat laterodorsal tegmental nucleus.	/pubmed/20614852	Brambilla D, Barajon I, Bianchi S, Opp MR, Imeri L.	Sleep. 2010 Jul;33(7):919-29.	Sleep. 2010	PubMed	citation	PMID:20614852	pubmed	20614852	create date:2010/07/10 | first author:Brambilla D
Benzodiazepine receptor agonists cause drug-specific and state-specific alterations in EEG power and acetylcholine release in rat pontine reticular formation.	/pubmed/20614851	Hambrecht-Wiedbusch VS, Gauthier EA, Baghdoyan HA, Lydic R.	Sleep. 2010 Jul;33(7):909-18.	Sleep. 2010	PubMed	citation	PMID:20614851	pubmed	20614851	create date:2010/07/10 | first author:Hambrecht-Wiedbusch VS
Metabolic response of the cerebral cortex following gentle sleep deprivation and modafinil administration.	/pubmed/20614850	Petit JM, Tobler I, Kopp C, Morgenthaler F, Borbély AA, Magistretti PJ.	Sleep. 2010 Jul;33(7):901-8.	Sleep. 2010	PubMed	citation	PMID:20614850	pubmed	20614850	create date:2010/07/10 | first author:Petit JM
Changes in components of energy regulation in mouse cortex with increases in wakefulness.	/pubmed/20614849	Nikonova EV, Naidoo N, Zhang L, Romer M, Cater JR, Scharf MT, Galante RJ, Pack AI.	Sleep. 2010 Jul;33(7):889-900.	Sleep. 2010	PubMed	citation	PMID:20614849	pubmed	20614849	create date:2010/07/10 | first author:Nikonova EV
Sleep disruption aggravates focal cerebral ischemia in the rat.	/pubmed/20614848	Gao B, Cam E, Jaeger H, Zunzunegui C, Sarnthein J, Bassetti CL.	Sleep. 2010 Jul;33(7):879-87.	Sleep. 2010	PubMed	citation	PMID:20614848	pubmed	20614848	create date:2010/07/10 | first author:Gao B
Anti-Tribbles homolog 2 autoantibodies in Japanese patients with narcolepsy.	/pubmed/20614847	Toyoda H, Tanaka S, Miyagawa T, Honda Y, Tokunaga K, Honda M.	Sleep. 2010 Jul;33(7):875-8.	Sleep. 2010	PubMed	citation	PMID:20614847	pubmed	20614847	create date:2010/07/10 | first author:Toyoda H
Anti-Tribbles homolog 2 (TRIB2) autoantibodies in narcolepsy are associated with recent onset of cataplexy.	/pubmed/20614846	Kawashima M, Lin L, Tanaka S, Jennum P, Knudsen S, Nevsimalova S, Plazzi G, Mignot E.	Sleep. 2010 Jul;33(7):869-74.	Sleep. 2010	PubMed	citation	PMID:20614846	pubmed	20614846	create date:2010/07/10 | first author:Kawashima M
Opinion polls and science.	/pubmed/20614845	Webb WB.	Sleep. 2010 Jul;33(7):865-6. No abstract available.	Sleep. 2010	PubMed	citation	PMID:20614845	pubmed	20614845	create date:2010/07/10 | first author:Webb WB
Sleep as a mechanism through which social relationships affect health.	/pubmed/20614844	Hale L.	Sleep. 2010 Jul;33(7):862-3. No abstract available.	Sleep. 2010	PubMed	citation	PMID:20614844	pubmed	20614844	create date:2010/07/10 | first author:Hale L
Sleep and metabolic fitness.	/pubmed/20614843	Tremblay A, Chaput JP.	Sleep. 2010 Jul;33(7):861. No abstract available.	Sleep. 2010	PubMed	citation	PMID:20614843	pubmed	20614843	create date:2010/07/10 | first author:Tremblay A
In vivo evidence of the specificity of effects of GABA(A) receptor modulating medications.	/pubmed/20614842	Krystal AD.	Sleep. 2010 Jul;33(7):859-60. No abstract available.	Sleep. 2010	PubMed	citation	PMID:20614842	pubmed	20614842	create date:2010/07/10 | first author:Krystal AD
The trouble with Tribbles: do antibodies against TRIB2 cause narcolepsy?	/pubmed/20614841	Lim AS, Scammell TE.	Sleep. 2010 Jul;33(7):857-8. No abstract available.	Sleep. 2010	PubMed	citation	PMID:20614841	pubmed	20614841	create date:2010/07/10 | first author:Lim AS
Sleep and sleep disturbance in children: Reliability and validity of the Dutch version of the Child Sleep Habits Questionnaire.	/pubmed/20550026	Waumans RC, Terwee CB, Van den Berg G, Knol DL, Van Litsenburg RR, Gemke RJ.	Sleep. 2010 Jun;33(6):841-5.	Sleep. 2010	PubMed	citation	PMID:20550026	pubmed	20550026	create date:2010/06/17 | first author:Waumans RC
Endogenous melatonin is not obligatory for the regulation of the rat sleep-wake cycle.	/pubmed/20550025	Fisher SP, Sugden D.	Sleep. 2010 Jun;33(6):833-40.	Sleep. 2010	PubMed	citation	PMID:20550025	pubmed	20550025	create date:2010/06/17 | first author:Fisher SP
Effects of the melatonin MT-1/MT-2 agonist ramelteon on daytime body temperature and sleep.	/pubmed/20550024	Markwald RR, Lee-Chiong TL, Burke TM, Snider JA, Wright KP Jr.	Sleep. 2010 Jun;33(6):825-31.	Sleep. 2010	PubMed	citation	PMID:20550024	pubmed	20550024	create date:2010/06/17 | first author:Markwald RR
Sleep-disordered breathing in the National Football League.	/pubmed/20550023	Rice TB, Dunn RE, Lincoln AE, Tucker AM, Vogel RA, Heyer RA, Yates AP, Wilson PW, Pellmen EJ, Allen TW, Newman AB, Strollo PJ Jr; National Football League Subcommittee on Cardiovascular Health.	Sleep. 2010 Jun;33(6):819-24.	Sleep. 2010	PubMed	citation	PMID:20550023	pubmed	20550023	create date:2010/06/17 | first author:Rice TB
Choroidal blood-flow responses to hyperoxia and hypercapnia in men with obstructive sleep apnea.	/pubmed/20550022	Tonini M, Khayi H, Pepin JL, Renard E, Baguet JP, Lévy P, Romanet JP, Geiser MH, Chiquet C.	Sleep. 2010 Jun;33(6):811-8.	Sleep. 2010	PubMed	citation	PMID:20550022	pubmed	20550022	create date:2010/06/17 | first author:Tonini M
Developmental changes in the human sleep EEG during early adolescence.	/pubmed/20550021	Tarokh L, Carskadon MA.	Sleep. 2010 Jun;33(6):801-9.	Sleep. 2010	PubMed	citation	PMID:20550021	pubmed	20550021	create date:2010/06/17 | first author:Tarokh L
Acute dopamine-agonist treatment in restless legs syndrome: effects on sleep architecture and NREM sleep instability.	/pubmed/20550020	Ferri R, Manconi M, Aricò D, Sagrada C, Zucconi M, Bruni O, Oldani A, Ferini-Strambi L.	Sleep. 2010 Jun;33(6):793-800.	Sleep. 2010	PubMed	citation	PMID:20550020	pubmed	20550020	create date:2010/06/17 | first author:Ferri R
Development and validation of patient-reported outcome measures for sleep disturbance and sleep-related impairments.	/pubmed/20550019	Buysse DJ, Yu L, Moul DE, Germain A, Stover A, Dodds NE, Johnston KL, Shablesky-Cade MA, Pilkonis PA.	Sleep. 2010 Jun;33(6):781-92.	Sleep. 2010	PubMed	citation	PMID:20550019	pubmed	20550019	create date:2010/06/17 | first author:Buysse DJ
Prevalence and correlates of frequent nightmares: a community-based 2-phase study.	/pubmed/20550018	Li SX, Zhang B, Li AM, Wing YK.	Sleep. 2010 Jun;33(6):774-80.	Sleep. 2010	PubMed	citation	PMID:20550018	pubmed	20550018	create date:2010/06/17 | first author:Li SX
Diffusion tensor imaging in idiopathic REM sleep behavior disorder reveals microstructural changes in the brainstem, substantia nigra, olfactory region, and other brain regions.	/pubmed/20550017	Unger MM, Belke M, Menzler K, Heverhagen JT, Keil B, Stiasny-Kolster K, Rosenow F, Diederich NJ, Mayer G, Möller JC, Oertel WH, Knake S.	Sleep. 2010 Jun;33(6):767-73.	Sleep. 2010	PubMed	citation	PMID:20550017	pubmed	20550017	create date:2010/06/17 | first author:Unger MM
Periodic limb movement during sleep is associated with nocturnal hypertension in children.	/pubmed/20550016	Wing YK, Zhang J, Ho CK, Au CT, Li AM.	Sleep. 2010 Jun;33(6):759-65.	Sleep. 2010	PubMed	citation	PMID:20550016	pubmed	20550016	create date:2010/06/17 | first author:Wing YK
Dietary patterns only partially explain the effect of short sleep duration on the incidence of obesity.	/pubmed/20550015	Nishiura C, Noguchi J, Hashimoto H.	Sleep. 2010 Jun;33(6):753-7.	Sleep. 2010	PubMed	citation	PMID:20550015	pubmed	20550015	create date:2010/06/17 | first author:Nishiura C
The 10-year risk of verified motor vehicle crashes in relation to physiologic sleepiness.	/pubmed/20550014	Drake C, Roehrs T, Breslau N, Johnson E, Jefferson C, Scofield H, Roth T.	Sleep. 2010 Jun;33(6):745-52.	Sleep. 2010	PubMed	citation	PMID:20550014	pubmed	20550014	create date:2010/06/17 | first author:Drake C
The effect of short sleep duration on coronary heart disease risk is greatest among those with sleep disturbance: a prospective study from the Whitehall II cohort.	/pubmed/20550013	Chandola T, Ferrie JE, Perski A, Akbaraly T, Marmot MG.	Sleep. 2010 Jun;33(6):739-44.	Sleep. 2010	PubMed	citation	PMID:20550013	pubmed	20550013	create date:2010/06/17 | first author:Chandola T
The onset of the adolescent delta power decline occurs after age 11 years: a comment on Tarokh and Carskadon.	/pubmed/20550012	Feinberg I, Campbell IG.	Sleep. 2010 Jun;33(6):737; author reply 738. No abstract available.	Sleep. 2010	PubMed	citation	PMID:20550012	pubmed	20550012	create date:2010/06/17 | first author:Feinberg I
Nightmares: an under-diagnosed and undertreated condition?	/pubmed/20550011	Schredl M.	Sleep. 2010 Jun;33(6):733-4. No abstract available.	Sleep. 2010	PubMed	citation	PMID:20550011	pubmed	20550011	create date:2010/06/17 | first author:Schredl M
Idiopathic REM sleep behavior disorder and Parkinson's disease--two sides of one coin?	/pubmed/20550010	Focke NK, Trenkwalder C.	Sleep. 2010 Jun;33(6):731-2. No abstract available.	Sleep. 2010	PubMed	citation	PMID:20550010	pubmed	20550010	create date:2010/06/17 | first author:Focke NK
Can the MSLT be a useful tool to assess motor vehicle crash risk in sleepy drivers?	/pubmed/20550009	Philip P.	Sleep. 2010 Jun;33(6):729-30. No abstract available.	Sleep. 2010	PubMed	citation	PMID:20550009	pubmed	20550009	create date:2010/06/17 | first author:Philip P
CPAP pressure requirements for obstructive sleep apnea patients at varying altitudes.	/pubmed/20469814	Patz DS, Swihart B, White DP.	Sleep. 2010 May;33(5):715-8.	Sleep. 2010	PubMed	citation	PMID:20469814	pubmed	20469814	create date:2010/05/18 | first author:Patz DS
Shift work sleep disorder is associated with an attenuated brain response of sensory memory and an increased brain response to novelty: an ERP study.	/pubmed/20469813	Gumenyuk V, Roth T, Korzyukov O, Jefferson C, Kick A, Spear L, Tepley N, Drake CL.	Sleep. 2010 May;33(5):703-13.	Sleep. 2010	PubMed	citation	PMID:20469813	pubmed	20469813	create date:2010/05/18 | first author:Gumenyuk V
Polymorphism in the PER3 promoter associates with diurnal preference and delayed sleep phase disorder.	/pubmed/20469812	Archer SN, Carpen JD, Gibson M, Lim GH, Johnston JD, Skene DJ, von Schantz M.	Sleep. 2010 May;33(5):695-701.	Sleep. 2010	PubMed	citation	PMID:20469812	pubmed	20469812	create date:2010/05/18 | first author:Archer SN
Restless legs syndrome is frequent in narcolepsy with cataplexy patients.	/pubmed/20469811	Plazzi G, Ferri R, Antelmi E, Bayard S, Franceschini C, Cosentino FI, Abril B, Spruyt K, Provini F, Montagna P, Dauvilliers Y.	Sleep. 2010 May;33(5):689-94.	Sleep. 2010	PubMed	citation	PMID:20469811	pubmed	20469811	create date:2010/05/18 | first author:Plazzi G
Prevalence, nature, and correlates of sleep problems among children with fragile X syndrome based on a large scale parent survey.	/pubmed/20469810	Kronk R, Bishop EE, Raspa M, Bickel JO, Mandel DA, Bailey DB Jr.	Sleep. 2010 May;33(5):679-87.	Sleep. 2010	PubMed	citation	PMID:20469810	pubmed	20469810	create date:2010/05/18 | first author:Kronk R
Title	URL	Description	Details	ShortDetails	Resource	Type	Identifiers	Db	EntrezUID	Properties
Sleep EEG predictors and correlates of the response to cognitive behavioral therapy for insomnia.	/pubmed/20469809	Krystal AD, Edinger JD.	Sleep. 2010 May;33(5):669-77.	Sleep. 2010	PubMed	citation	PMID:20469809	pubmed	20469809	create date:2010/05/18 | first author:Krystal AD
Genetic and environmental influences on different components of the Pittsburgh Sleep Quality Index and their overlap.	/pubmed/20469808	Barclay NL, Eley TC, Buysse DJ, Rijsdijk FV, Gregory AM.	Sleep. 2010 May;33(5):659-68.	Sleep. 2010	PubMed	citation	PMID:20469808	pubmed	20469808	create date:2010/05/18 | first author:Barclay NL
Circadian variation of sleep during the follicular and luteal phases of the menstrual cycle.	/pubmed/20469807	Shechter A, Varin F, Boivin DB.	Sleep. 2010 May;33(5):647-56.	Sleep. 2010	PubMed	citation	PMID:20469807	pubmed	20469807	create date:2010/05/18 | first author:Shechter A
Heritability of abnormalities in cardiopulmonary coupling in sleep apnea: use of an electrocardiogram-based technique.	/pubmed/20469806	Ibrahim LH, Jacono FJ, Patel SR, Thomas RJ, Larkin EK, Mietus JE, Peng CK, Goldberger AL, Redline S.	Sleep. 2010 May;33(5):643-6.	Sleep. 2010	PubMed	citation	PMID:20469806	pubmed	20469806	create date:2010/05/18 | first author:Ibrahim LH
Circadian regulation of sleep and the sleep EEG under constant sleep pressure in the rat.	/pubmed/20469805	Yasenkov R, Deboer T.	Sleep. 2010 May;33(5):631-41.	Sleep. 2010	PubMed	citation	PMID:20469805	pubmed	20469805	create date:2010/05/18 | first author:Yasenkov R
Differential effects of controllable and uncontrollable footshock stress on sleep in mice.	/pubmed/20469804	Sanford LD, Yang L, Wellman LL, Liu X, Tang X.	Sleep. 2010 May;33(5):621-30.	Sleep. 2010	PubMed	citation	PMID:20469804	pubmed	20469804	create date:2010/05/18 | first author:Sanford LD
Sleep problems and workplace injuries in Canada.	/pubmed/20469803	Kling RN, McLeod CB, Koehoorn M.	Sleep. 2010 May;33(5):611-8.	Sleep. 2010	PubMed	citation	PMID:20469803	pubmed	20469803	create date:2010/05/18 | first author:Kling RN
Sociodemographic and health correlates of sleep quality and duration among very old Chinese.	/pubmed/20469802	Gu D, Sautter J, Pipkin R, Zeng Y.	Sleep. 2010 May;33(5):601-10.	Sleep. 2010	PubMed	citation	PMID:20469802	pubmed	20469802	create date:2010/05/18 | first author:Gu D
Associations between short sleep duration and central obesity in women.	/pubmed/20469801	Theorell-Haglöw J, Berne C, Janson C, Sahlin C, Lindberg E.	Sleep. 2010 May;33(5):593-8.	Sleep. 2010	PubMed	citation	PMID:20469801	pubmed	20469801	create date:2010/05/18 | first author:Theorell-Haglöw J
Sleep duration and all-cause mortality: a systematic review and meta-analysis of prospective studies.	/pubmed/20469800	Cappuccio FP, D'Elia L, Strazzullo P, Miller MA.	Sleep. 2010 May;33(5):585-92. Review.	Sleep. 2010	PubMed	citation	PMID:20469800	pubmed	20469800	create date:2010/05/18 | first author:Cappuccio FP
Do evoked potential differences reflect a deficit in those suffering a sleep disorder, or resilience in those who can avoid it?	/pubmed/20469799	Colrain IM.	Sleep. 2010 May;33(5):579-80. No abstract available.	Sleep. 2010	PubMed	citation	PMID:20469799	pubmed	20469799	create date:2010/05/18 | first author:Colrain IM
Sleep well to stay safe: ready for primetime?	/pubmed/20469798	Teodorescu MC, Szklo-Coxe M.	Sleep. 2010 May;33(5):577-8. No abstract available.	Sleep. 2010	PubMed	citation	PMID:20469798	pubmed	20469798	create date:2010/05/18 | first author:Teodorescu MC
Sleeping at the century mark.	/pubmed/20469797	Bliwise DL, Zee PC.	Sleep. 2010 May;33(5):575-6. No abstract available.	Sleep. 2010	PubMed	citation	PMID:20469797	pubmed	20469797	create date:2010/05/18 | first author:Bliwise DL
Obesity and sleep: a bidirectional association?	/pubmed/20469796	Vgontzas AN, Bixler EO, Basta M.	Sleep. 2010 May;33(5):573-4. No abstract available.	Sleep. 2010	PubMed	citation	PMID:20469796	pubmed	20469796	create date:2010/05/18 | first author:Vgontzas AN
Sleep disordered breathing, daytime symptoms, and functional performance in stable heart failure.	/pubmed/20394325	Redeker NS, Muench U, Zucker MJ, Walsleben J, Gilbert M, Freudenberger R, Chen M, Campbell D, Blank L, Berkowitz R, Adams L, Rapoport DM.	Sleep. 2010 Apr;33(4):551-60.	Sleep. 2010	PubMed	citation	PMID:20394325	pubmed	20394325	create date:2010/04/17 | first author:Redeker NS
Sleep symptoms during the menopausal transition and early postmenopause: observations from the Seattle Midlife Women's Health Study.	/pubmed/20394324	Woods NF, Mitchell ES.	Sleep. 2010 Apr;33(4):539-49.	Sleep. 2010	PubMed	citation	PMID:20394324	pubmed	20394324	create date:2010/04/17 | first author:Woods NF
Subjective perception of sleep, but not its objective quality, is associated with immediate postpartum mood disturbances in healthy women.	/pubmed/20394323	Bei B, Milgrom J, Ericksen J, Trinder J.	Sleep. 2010 Apr;33(4):531-8.	Sleep. 2010	PubMed	citation	PMID:20394323	pubmed	20394323	create date:2010/04/17 | first author:Bei B
Randomized controlled trial comparing flexible and continuous positive airway pressure delivery: effects on compliance, objective and subjective sleepiness and vigilance.	/pubmed/20394322	Bakker J, Campbell A, Neill A.	Sleep. 2010 Apr;33(4):523-9.	Sleep. 2010	PubMed	citation	PMID:20394322	pubmed	20394322	create date:2010/04/17 | first author:Bakker J
Cognitive function and sleep related breathing disorders in a healthy elderly population: the SYNAPSE study.	/pubmed/20394321	Sforza E, Roche F, Thomas-Anterion C, Kerleroux J, Beauchet O, Celle S, Maudoux D, Pichot V, Laurent B, Barthélémy JC.	Sleep. 2010 Apr;33(4):515-21.	Sleep. 2010	PubMed	citation	PMID:20394321	pubmed	20394321	create date:2010/04/17 | first author:Sforza E
Contribution of routine to sleep quality in community elderly.	/pubmed/20394320	Zisberg A, Gur-Yaish N, Shochat T.	Sleep. 2010 Apr;33(4):509-14.	Sleep. 2010	PubMed	citation	PMID:20394320	pubmed	20394320	create date:2010/04/17 | first author:Zisberg A
Impact of monetary incentives on cognitive performance and error monitoring following sleep deprivation.	/pubmed/20394319	Hsieh S, Li TH, Tsai LL.	Sleep. 2010 Apr;33(4):499-507.	Sleep. 2010	PubMed	citation	PMID:20394319	pubmed	20394319	create date:2010/04/17 | first author:Hsieh S
Inter-individual differences in the dynamics of sleep homeostasis.	/pubmed/20394318	Rusterholz T, Dürr R, Achermann P.	Sleep. 2010 Apr;33(4):491-8.	Sleep. 2010	PubMed	citation	PMID:20394318	pubmed	20394318	create date:2010/04/17 | first author:Rusterholz T
Circadian and wake-dependent influences on subjective sleepiness, cognitive throughput, and reaction time performance in older and young adults.	/pubmed/20394317	Silva EJ, Wang W, Ronda JM, Wyatt JK, Duffy JF.	Sleep. 2010 Apr;33(4):481-90.	Sleep. 2010	PubMed	citation	PMID:20394317	pubmed	20394317	create date:2010/04/17 | first author:Silva EJ
Characteristics of sleep slow waves in children and adolescents.	/pubmed/20394316	Kurth S, Jenni OG, Riedner BA, Tononi G, Carskadon MA, Huber R.	Sleep. 2010 Apr;33(4):475-80.	Sleep. 2010	PubMed	citation	PMID:20394316	pubmed	20394316	create date:2010/04/17 | first author:Kurth S
Sex differences in the association of regional fat distribution with the severity of obstructive sleep apnea.	/pubmed/20394315	Simpson L, Mukherjee S, Cooper MN, Ward KL, Lee JD, Fedson AC, Potter J, Hillman DR, Eastwood P, Palmer LJ, Kirkness J.	Sleep. 2010 Apr;33(4):467-74. Erratum in: Sleep. 2010 Aug 1;33(8):preceding 1003. Hillman Fanzca, David R [corrected to Hillman, David R].	Sleep. 2010	PubMed	citation	PMID:20394315	pubmed	20394315	create date:2010/04/17 | first author:Simpson L
Insomnia with objective short sleep duration is associated with deficits in neuropsychological performance: a general population study.	/pubmed/20394314	Fernandez-Mendoza J, Calhoun S, Bixler EO, Pejovic S, Karataraki M, Liao D, Vela-Bueno A, Ramos-Platon MJ, Sauder KA, Vgontzas AN.	Sleep. 2010 Apr;33(4):459-65.	Sleep. 2010	PubMed	citation	PMID:20394314	pubmed	20394314	create date:2010/04/17 | first author:Fernandez-Mendoza J
Nonrestorative sleep as a distinct component of insomnia.	/pubmed/20394313	Roth T, Zammit G, Lankford A, Mayleben D, Stern T, Pitman V, Clark D, Werth JL.	Sleep. 2010 Apr;33(4):449-58.	Sleep. 2010	PubMed	citation	PMID:20394313	pubmed	20394313	create date:2010/04/17 | first author:Roth T
Chronic caffeine treatment prevents sleep deprivation-induced impairment of cognitive function and synaptic plasticity.	/pubmed/20394312	Alhaider IA, Aleisa AM, Tran TT, Alzoubi KH, Alkadhi KA.	Sleep. 2010 Apr;33(4):437-44.	Sleep. 2010	PubMed	citation	PMID:20394312	pubmed	20394312	create date:2010/04/17 | first author:Alhaider IA
Central deficiency of corticotropin-releasing hormone receptor type 1 (CRH-R1) abolishes effects of CRH on NREM but not on REM sleep in mice.	/pubmed/20394311	Romanowski CP, Fenzl T, Flachskamm C, Wurst W, Holsboer F, Deussing JM, Kimura M.	Sleep. 2010 Apr;33(4):427-36.	Sleep. 2010	PubMed	citation	PMID:20394311	pubmed	20394311	create date:2010/04/17 | first author:Romanowski CP
What we don't know about sleep-related breathing disorders in the elderly.	/pubmed/20394310	Richards K, Sawyer AM.	Sleep. 2010 Apr;33(4):423-5. No abstract available.	Sleep. 2010	PubMed	citation	PMID:20394310	pubmed	20394310	create date:2010/04/17 | first author:Richards K
Enhancing circadian zeitgebers.	/pubmed/20394309	Monk TH.	Sleep. 2010 Apr;33(4):421-2. No abstract available.	Sleep. 2010	PubMed	citation	PMID:20394309	pubmed	20394309	create date:2010/04/17 | first author:Monk TH
Regional fat distribution and sleep apnea: sex makes a difference.	/pubmed/20394308	Riha RL.	Sleep. 2010 Apr;33(4):419-20. No abstract available.	Sleep. 2010	PubMed	citation	PMID:20394308	pubmed	20394308	create date:2010/04/17 | first author:Riha RL
Nonrestorative sleep: have we finally found it?	/pubmed/20394307	Riemann D.	Sleep. 2010 Apr;33(4):417-8. No abstract available.	Sleep. 2010	PubMed	citation	PMID:20394307	pubmed	20394307	create date:2010/04/17 | first author:Riemann D
Napping is associated with increased risk of type 2 diabetes: the Guangzhou Biobank Cohort Study.	/pubmed/20337199	Lam KB, Jiang CQ, Thomas GN, Arora T, Zhang WS, Taheri S, Adab P, Lam TH, Cheng KK.	Sleep. 2010 Mar;33(3):402-7.	Sleep. 2010	PubMed	citation	PMID:20337199	pubmed	20337199	create date:2010/03/27 | first author:Lam KB
EEG sleep spectra in older adults across all circadian phases during NREM sleep.	/pubmed/20337198	Münch M, Silva EJ, Ronda JM, Czeisler CA, Duffy JF.	Sleep. 2010 Mar;33(3):389-401.	Sleep. 2010	PubMed	citation	PMID:20337198	pubmed	20337198	create date:2010/03/27 | first author:Münch M
Discharge patterns of human genioglossus motor units during arousal from sleep.	/pubmed/20337197	Wilkinson V, Malhotra A, Nicholas CL, Worsnop C, Jordan AS, Butler JE, Saboisky JP, Gandevia SC, White DP, Trinder J.	Sleep. 2010 Mar;33(3):379-87.	Sleep. 2010	PubMed	citation	PMID:20337197	pubmed	20337197	create date:2010/03/27 | first author:Wilkinson V
Day/Night rhythm of hemostatic factors in obstructive sleep apnea.	/pubmed/20337196	von Känel R, Natarajan L, Ancoli-Israel S, Mills PJ, Loredo JS, Dimsdale JE.	Sleep. 2010 Mar;33(3):371-7.	Sleep. 2010	PubMed	citation	PMID:20337196	pubmed	20337196	create date:2010/03/27 | first author:von Känel R
Differential expression of lipid and carbohydrate metabolism genes in upper airway versus diaphragm muscle.	/pubmed/20337195	van Lunteren E, Spiegler S, Moyer M.	Sleep. 2010 Mar;33(3):363-70.	Sleep. 2010	PubMed	citation	PMID:20337195	pubmed	20337195	create date:2010/03/27 | first author:van Lunteren E
Dysregulation of heart rhythm during sleep in leptin-deficient obese mice.	/pubmed/20337194	SilvanI A, Bastianini S, Berteotti C, Franzini C, Lenzi P, Lo Martire V, Zoccoli G.	Sleep. 2010 Mar;33(3):355-61.	Sleep. 2010	PubMed	citation	PMID:20337194	pubmed	20337194	create date:2010/03/27 | first author:SilvanI A
A case-crossover study of sleep and work hours and the risk of road traffic accidents.	/pubmed/20337193	Valent F, Di Bartolomeo S, Marchetti R, Sbrojavacca R, Barbone F.	Sleep. 2010 Mar;33(3):349-54.	Sleep. 2010	PubMed	citation	PMID:20337193	pubmed	20337193	create date:2010/03/27 | first author:Valent F
Association between a serotonin transporter length polymorphism and primary insomnia.	/pubmed/20337192	Deuschle M, Schredl M, Schilling C, Wüst S, Frank J, Witt SH, Rietschel M, Buckert M, Meyer-Lindenberg A, Schulze TG.	Sleep. 2010 Mar;33(3):343-7.	Sleep. 2010	PubMed	citation	PMID:20337192	pubmed	20337192	create date:2010/03/27 | first author:Deuschle M
Sleep deprivation impairs the accurate recognition of human emotions.	/pubmed/20337191	van der Helm E, Gujar N, Walker MP.	Sleep. 2010 Mar;33(3):335-42.	Sleep. 2010	PubMed	citation	PMID:20337191	pubmed	20337191	create date:2010/03/27 | first author:van der Helm E
Central sleep apnea indicates autonomic dysfunction in asymptomatic carotid stenosis: a potential marker of cerebrovascular and cardiovascular risk.	/pubmed/20337190	Rupprecht S, Hoyer D, Hagemann G, Witte OW, Schwab M.	Sleep. 2010 Mar;33(3):327-33.	Sleep. 2010	PubMed	citation	PMID:20337190	pubmed	20337190	create date:2010/03/27 | first author:Rupprecht S
Sleep measures and morning plasma TNF-alpha levels in children with sleep-disordered breathing.	/pubmed/20337189	Gozal D, Serpero LD, Kheirandish-Gozal L, Capdevila OS, Khalyfa A, Tauman R.	Sleep. 2010 Mar;33(3):319-25.	Sleep. 2010	PubMed	citation	PMID:20337189	pubmed	20337189	create date:2010/03/27 | first author:Gozal D
Sleep and rhythm consequences of a genetically induced loss of serotonin.	/pubmed/20337188	Leu-Semenescu S, Arnulf I, Decaix C, Moussa F, Clot F, Boniol C, Touitou Y, Levy R, Vidailhet M, Roze E.	Sleep. 2010 Mar;33(3):307-14.	Sleep. 2010	PubMed	citation	PMID:20337188	pubmed	20337188	create date:2010/03/27 | first author:Leu-Semenescu S
Abnormal sleep/wake dynamics in orexin knockout mice.	/pubmed/20337187	Diniz Behn CG, Klerman EB, Mochizuki T, Lin SC, Scammell TE.	Sleep. 2010 Mar;33(3):297-306.	Sleep. 2010	PubMed	citation	PMID:20337187	pubmed	20337187	create date:2010/03/27 | first author:Diniz Behn CG
Sleep duration and five-year abdominal fat accumulation in a minority cohort: the IRAS family study.	/pubmed/20337186	Hairston KG, Bryer-Ash M, Norris JM, Haffner S, Bowden DW, Wagenknecht LE.	Sleep. 2010 Mar;33(3):289-95.	Sleep. 2010	PubMed	citation	PMID:20337186	pubmed	20337186	create date:2010/03/27 | first author:Hairston KG
Evidence continues to mount on the relationship of restless legs syndrome/ periodic limb movements in sleep to hypertension, cardiovascular disease, and stroke.	/pubmed/20337185	Walters AS, Rye DB.	Sleep. 2010 Mar;33(3):287. No abstract available.	Sleep. 2010	PubMed	citation	PMID:20337185	pubmed	20337185	create date:2010/03/27 | first author:Walters AS
Mad dogs and Englishmen go out in the midday sun.	/pubmed/20337184	Bursztyn M.	Sleep. 2010 Mar;33(3):285-6. No abstract available.	Sleep. 2010	PubMed	citation	PMID:20337184	pubmed	20337184	create date:2010/03/27 | first author:Bursztyn M
The case-crossover study: a novel design in evaluating transient fatigue as a risk factor for road traffic accidents.	/pubmed/20337183	Lombardi DA.	Sleep. 2010 Mar;33(3):283-4. No abstract available.	Sleep. 2010	PubMed	citation	PMID:20337183	pubmed	20337183	create date:2010/03/27 | first author:Lombardi DA
Title	URL	Description	Details	ShortDetails	Resource	Type	Identifiers	Db	EntrezUID	Properties
Sleep deprivation and emotion recognition.	/pubmed/20337182	Schröder CM.	Sleep. 2010 Mar;33(3):281-2. No abstract available.	Sleep. 2010	PubMed	citation	PMID:20337182	pubmed	20337182	create date:2010/03/27 | first author:Schröder CM
At the request of the corresponding (first) author, the editors of Sleep are retracting the following paper and erratum: Guilleminault C, Quo S, Huynh NT, Li K. Orthodontic expansion treatment and adenotonsillectomy in the treatment of obstructive sleep apnea in prepubertal children. Sleep;31(7):953...	/pubmed/20213963	[No authors listed]	Sleep. 2010 Jan;33(1):8. No abstract available.	Sleep. 2010	PubMed	citation	PMID:20213963	pubmed	20213963	create date:2010/03/11
Randomized controlled trial of variable-pressure versus fixed-pressure continuous positive airway pressure (CPAP) treatment for patients with obstructive sleep apnea/hypopnea syndrome (OSAHS).	/pubmed/20175411	Vennelle M, White S, Riha RL, Mackay TW, Engleman HM, Douglas NJ.	Sleep. 2010 Feb;33(2):267-71.	Sleep. 2010	PubMed	citation	PMID:20175411	pubmed	20175411	create date:2010/02/24 | first author:Vennelle M
Evaluation of sham-CPAP as a placebo in CPAP intervention studies.	/pubmed/20175410	Rodway GW, Weaver TE, Mancini C, Cater J, Maislin G, Staley B, Ferguson KA, George CF, Schulman DA, Greenberg H, Rapoport DM, Walsleben JA, Lee-Chiong T, Kuna ST.	Sleep. 2010 Feb;33(2):260-6.	Sleep. 2010	PubMed	citation	PMID:20175410	pubmed	20175410	create date:2010/02/24 | first author:Rodway GW
Sleep disturbance, daytime sleepiness, and neurocognitive performance in children with juvenile idiopathic arthritis.	/pubmed/20175409	Ward TM, Archbold K, Lentz M, Ringold S, Wallace CA, Landis CA.	Sleep. 2010 Feb;33(2):252-9.	Sleep. 2010	PubMed	citation	PMID:20175409	pubmed	20175409	create date:2010/02/24 | first author:Ward TM
Dopamine transporter regulation during four nights of REM sleep deprivation followed by recovery--an in vivo molecular imaging study in humans.	/pubmed/20175408	Martins RC, Andersen ML, Garbuio SA, Bittencourt LR, Guindalini C, Shih MC, Hoexter MQ, Bressan RA, Castiglioni ML, Tufik S.	Sleep. 2010 Feb;33(2):243-51.	Sleep. 2010	PubMed	citation	PMID:20175408	pubmed	20175408	create date:2010/02/24 | first author:Martins RC
Reduced brain gray matter concentration in patients with obstructive sleep apnea syndrome.	/pubmed/20175407	Joo EY, Tae WS, Lee MJ, Kang JW, Park HS, Lee JY, Suh M, Hong SB.	Sleep. 2010 Feb;33(2):235-41.	Sleep. 2010	PubMed	citation	PMID:20175407	pubmed	20175407	create date:2010/02/24 | first author:Joo EY
A 12-week, randomized, double-blind, placebo-controlled study evaluating the effect of eszopiclone 2 mg on sleep/wake function in older adults with primary and comorbid insomnia.	/pubmed/20175406	Ancoli-Israel S, Krystal AD, McCall WV, Schaefer K, Wilson A, Claus R, Rubens R, Roth T.	Sleep. 2010 Feb;33(2):225-34.	Sleep. 2010	PubMed	citation	PMID:20175406	pubmed	20175406	create date:2010/02/24 | first author:Ancoli-Israel S
Age-related reduction in daytime sleep propensity and nocturnal slow wave sleep.	/pubmed/20175405	Dijk DJ, Groeger JA, Stanley N, Deacon S.	Sleep. 2010 Feb;33(2):211-23.	Sleep. 2010	PubMed	citation	PMID:20175405	pubmed	20175405	create date:2010/02/24 | first author:Dijk DJ
Nocturnal cerebral hemodynamics in snorers and in patients with obstructive sleep apnea: a near-infrared spectroscopy study.	/pubmed/20175404	Pizza F, Biallas M, Wolf M, Werth E, Bassetti CL.	Sleep. 2010 Feb;33(2):205-10.	Sleep. 2010	PubMed	citation	PMID:20175404	pubmed	20175404	create date:2010/02/24 | first author:Pizza F
PVT lapses differ according to eyes open, closed, or looking away.	/pubmed/20175403	Anderson C, Wales AW, Horne JA.	Sleep. 2010 Feb;33(2):197-204.	Sleep. 2010	PubMed	citation	PMID:20175403	pubmed	20175403	create date:2010/02/24 | first author:Anderson C
Prediction of probabilistic sleep distributions following travel across multiple time zones.	/pubmed/20175402	Darwent D, Dawson D, Roach GD.	Sleep. 2010 Feb;33(2):185-95.	Sleep. 2010	PubMed	citation	PMID:20175402	pubmed	20175402	create date:2010/02/24 | first author:Darwent D
Habitual sleep duration and insomnia and the risk of cardiovascular events and all-cause death: report from a community-based cohort.	/pubmed/20175401	Chien KL, Chen PC, Hsu HC, Su TC, Sung FC, Chen MF, Lee YT.	Sleep. 2010 Feb;33(2):177-84.	Sleep. 2010	PubMed	citation	PMID:20175401	pubmed	20175401	create date:2010/02/24 | first author:Chien KL
Validation of the ICSD-2 criteria for CSF hypocretin-1 measurements in the diagnosis of narcolepsy in the Danish population.	/pubmed/20175400	Knudsen S, Jennum PJ, Alving J, Sheikh SP, Gammeltoft S.	Sleep. 2010 Feb;33(2):169-76.	Sleep. 2010	PubMed	citation	PMID:20175400	pubmed	20175400	create date:2010/02/24 | first author:Knudsen S
Association of short sleep duration with weight gain and obesity at 1-year follow-up: a large-scale prospective study.	/pubmed/20175399	Watanabe M, Kikuchi H, Tanaka K, Takahashi M.	Sleep. 2010 Feb;33(2):161-7.	Sleep. 2010	PubMed	citation	PMID:20175399	pubmed	20175399	create date:2010/02/24 | first author:Watanabe M
The prevalence of short sleep duration by industry and occupation in the National Health Interview Survey.	/pubmed/20175398	Luckhaupt SE, Tak S, Calvert GM.	Sleep. 2010 Feb;33(2):149-59.	Sleep. 2010	PubMed	citation	PMID:20175398	pubmed	20175398	create date:2010/02/24 | first author:Luckhaupt SE
Impaired nocturnal cerebral hemodynamics during long obstructive apneas: the key to understanding stroke in OSAS patients?	/pubmed/20175397	Netzer NC.	Sleep. 2010 Feb;33(2):146-7. No abstract available.	Sleep. 2010	PubMed	citation	PMID:20175397	pubmed	20175397	create date:2010/02/24 | first author:Netzer NC
Predicting sleep/wake behavior for model-based fatigue risk management.	/pubmed/20175396	Van Dongen HP.	Sleep. 2010 Feb;33(2):144-5. No abstract available.	Sleep. 2010	PubMed	citation	PMID:20175396	pubmed	20175396	create date:2010/02/24 | first author:Van Dongen HP
If you weigh too much, maybe you should try sleeping more.	/pubmed/20175395	Ayas NT.	Sleep. 2010 Feb;33(2):143-4. No abstract available.	Sleep. 2010	PubMed	citation	PMID:20175395	pubmed	20175395	create date:2010/02/24 | first author:Ayas NT
Ethical integrity is the sine qua non of scientific reporting.	/pubmed/20175394	Dinges DF.	Sleep. 2010 Feb;33(2):141-2. No abstract available.	Sleep. 2010	PubMed	citation	PMID:20175394	pubmed	20175394	create date:2010/02/24 | first author:Dinges DF
Does subjective sleepiness predict objective sleep propensity?	/pubmed/20120629	Short M, Lack L, Wright H.	Sleep. 2010 Jan;33(1):123-9.	Sleep. 2010	PubMed	citation	PMID:20120629	pubmed	20120629	create date:2010/02/04 | first author:Short M
Changes in cardiac variability after REM sleep deprivation in recurrent nightmares.	/pubmed/20120628	Nielsen T, Paquette T, Solomonova E, Lara-Carrasco J, Colombo R, Lanfranchi P.	Sleep. 2010 Jan;33(1):113-22.	Sleep. 2010	PubMed	citation	PMID:20120628	pubmed	20120628	create date:2010/02/04 | first author:Nielsen T
The impact of sleep-related attentional bias on polysomnographically measured sleep in primary insomnia.	/pubmed/20120627	Spiegelhalder K, Kyle SD, Feige B, Prem M, Nissen C, Espie CA, Riemann D.	Sleep. 2010 Jan;33(1):107-12.	Sleep. 2010	PubMed	citation	PMID:20120627	pubmed	20120627	create date:2010/02/04 | first author:Spiegelhalder K
Earlier parental set bedtimes as a protective factor against depression and suicidal ideation.	/pubmed/20120626	Gangwisch JE, Babiss LA, Malaspina D, Turner JB, Zammit GK, Posner K.	Sleep. 2010 Jan;33(1):97-106.	Sleep. 2010	PubMed	citation	PMID:20120626	pubmed	20120626	create date:2010/02/04 | first author:Gangwisch JE
Associations between obstructive sleep apnea, metabolic syndrome, and sleep duration, as measured with an actigraph, in an urban male working population in Japan.	/pubmed/20120625	Chin K, Oga T, Takahashi K, Takegami M, Nakayama-Ashida Y, Wakamura T, Sumi K, Nakamura T, Horita S, Oka Y, Minami I, Fukuhara S, Kadotani H.	Sleep. 2010 Jan;33(1):89-95.	Sleep. 2010	PubMed	citation	PMID:20120625	pubmed	20120625	create date:2010/02/04 | first author:Chin K
Impulse control disorders with the use of dopaminergic agents in restless legs syndrome: a case-control study.	/pubmed/20120624	Cornelius JR, Tippmann-Peikert M, Slocumb NL, Frerichs CF, Silber MH.	Sleep. 2010 Jan;33(1):81-7.	Sleep. 2010	PubMed	citation	PMID:20120624	pubmed	20120624	create date:2010/02/04 | first author:Cornelius JR
Restless legs syndrome and erectile dysfunction.	/pubmed/20120623	Gao X, Schwarzschild MA, O'Reilly EJ, Wang H, Ascherio A.	Sleep. 2010 Jan;33(1):75-9.	Sleep. 2010	PubMed	citation	PMID:20120623	pubmed	20120623	create date:2010/02/04 | first author:Gao X
Sleep disturbance immediately prior to trauma predicts subsequent psychiatric disorder.	/pubmed/20120622	Bryant RA, Creamer M, O'Donnell M, Silove D, McFarlane AC.	Sleep. 2010 Jan;33(1):69-74.	Sleep. 2010	PubMed	citation	PMID:20120622	pubmed	20120622	create date:2010/02/04 | first author:Bryant RA
Cognitive replay of visuomotor learning at sleep onset: temporal dynamics and relationship to task performance.	/pubmed/20120621	Wamsley EJ, Perry K, Djonlagic I, Reaven LB, Stickgold R.	Sleep. 2010 Jan;33(1):59-68.	Sleep. 2010	PubMed	citation	PMID:20120621	pubmed	20120621	create date:2010/02/04 | first author:Wamsley EJ
Effects of sleep deprivation on dissociated components of executive functioning.	/pubmed/20120620	Tucker AM, Whitney P, Belenky G, Hinson JM, Van Dongen HP.	Sleep. 2010 Jan;33(1):47-57.	Sleep. 2010	PubMed	citation	PMID:20120620	pubmed	20120620	create date:2010/02/04 | first author:Tucker AM
Trends in the prevalence of short sleepers in the USA: 1975-2006.	/pubmed/20120619	Knutson KL, Van Cauter E, Rathouz PJ, DeLeire T, Lauderdale DS.	Sleep. 2010 Jan;33(1):37-45.	Sleep. 2010	PubMed	citation	PMID:20120619	pubmed	20120619	create date:2010/02/04 | first author:Knutson KL
Does narcolepsy symptom severity vary according to HLA-DQB1*0602 allele status?	/pubmed/20120618	Watson NF, Ton TG, Koepsell TD, Gersuk VH, Longstreth WT Jr.	Sleep. 2010 Jan;33(1):29-35.	Sleep. 2010	PubMed	citation	PMID:20120618	pubmed	20120618	create date:2010/02/04 | first author:Watson NF
Genetic evidence for a role for protein kinase A in the maintenance of sleep and thalamocortical oscillations.	/pubmed/20120617	Hellman K, Hernandez P, Park A, Abel T.	Sleep. 2010 Jan;33(1):19-28.	Sleep. 2010	PubMed	citation	PMID:20120617	pubmed	20120617	create date:2010/02/04 | first author:Hellman K
Bedtimes and the blues: evidence in support of improving adolescent sleep.	/pubmed/20120616	Hale L.	Sleep. 2010 Jan;33(1):17-8. No abstract available.	Sleep. 2010	PubMed	citation	PMID:20120616	pubmed	20120616	create date:2010/02/04 | first author:Hale L
Life goes on in dreams.	/pubmed/20120615	Schwartz S.	Sleep. 2010 Jan;33(1):15-6. No abstract available.	Sleep. 2010	PubMed	citation	PMID:20120615	pubmed	20120615	create date:2010/02/04 | first author:Schwartz S
Is time for sleep declining among Americans?	/pubmed/20120614	Basner M.	Sleep. 2010 Jan;33(1):13-4. No abstract available.	Sleep. 2010	PubMed	citation	PMID:20120614	pubmed	20120614	create date:2010/02/04 | first author:Basner M
The DSM-V sleep-wake disorders nosology: an update and an invitation to the sleep community.	/pubmed/20120613	Reynolds CF 3rd, Redline S; DSM-V Sleep-Wake Disorders Workgroup and Advisors.	Sleep. 2010 Jan;33(1):10-1. No abstract available.	Sleep. 2010	PubMed	citation	PMID:20120613	pubmed	20120613	create date:2010/02/04 | first author:Reynolds CF 3rd
Polysomnographic abnormalities in succinic semialdehyde dehydrogenase (SSADH) deficiency.	/pubmed/20041601	Pearl PL, Shamim S, Theodore WH, Gibson KM, Forester K, Combs SE, Lewin D, Dustin I, Reeves-Tyer P, Jakobs C, Sato S.	Sleep. 2009 Dec;32(12):1645-8.	Sleep. 2009	PubMed	citation	PMID:20041601	pubmed	20041601	create date:2010/01/01 | first author:Pearl PL
NREM arousal parasomnias and their distinction from nocturnal frontal lobe epilepsy: a video EEG analysis.	/pubmed/20041600	Derry CP, Harvey AS, Walker MC, Duncan JS, Berkovic SF.	Sleep. 2009 Dec;32(12):1637-44.	Sleep. 2009	PubMed	citation	PMID:20041600	pubmed	20041600	create date:2010/01/01 | first author:Derry CP
Dream-enacting behaviors in a normal population.	/pubmed/20041599	Nielsen T, Svob C, Kuiken D.	Sleep. 2009 Dec;32(12):1629-36.	Sleep. 2009	PubMed	citation	PMID:20041599	pubmed	20041599	create date:2010/01/01 | first author:Nielsen T
Dreamlike mentations during sleepwalking and sleep terrors in adults.	/pubmed/20041598	Oudiette D, Leu S, Pottier M, Buzare MA, Brion A, Arnulf I.	Sleep. 2009 Dec;32(12):1621-7.	Sleep. 2009	PubMed	citation	PMID:20041598	pubmed	20041598	create date:2010/01/01 | first author:Oudiette D
Neonatal maternal separation disrupts regulation of sleep and breathing in adult male rats.	/pubmed/20041597	Kinkead R, Montandon G, Bairam A, Lajeunesse Y, Horner R.	Sleep. 2009 Dec;32(12):1611-20.	Sleep. 2009	PubMed	citation	PMID:20041597	pubmed	20041597	create date:2010/01/01 | first author:Kinkead R
Sleep and the transition to adolescence: a longitudinal study.	/pubmed/20041596	Sadeh A, Dahl RE, Shahar G, Rosenblat-Stein S.	Sleep. 2009 Dec;32(12):1602-9.	Sleep. 2009	PubMed	citation	PMID:20041596	pubmed	20041596	create date:2010/01/01 | first author:Sadeh A
Eszopiclone prevents excitotoxicity and neurodegeneration in the hippocampus induced by experimental apnea.	/pubmed/20041595	Fung SJ, Xi MC, Zhang JH, Yamuy J, Sampogna S, Tsai KL, Lim V, Morales FR, Chase MH.	Sleep. 2009 Dec;32(12):1593-601.	Sleep. 2009	PubMed	citation	PMID:20041595	pubmed	20041595	create date:2010/01/01 | first author:Fung SJ
Obstructive sleep apnea and aldosterone.	/pubmed/20041594	Svatikova A, Olson LJ, Wolk R, Phillips BG, Adachi T, Schwartz GL, Somers VK.	Sleep. 2009 Dec;32(12):1589-92.	Sleep. 2009	PubMed	citation	PMID:20041594	pubmed	20041594	create date:2010/01/01 | first author:Svatikova A
Abdominal compression increases upper airway collapsibility during sleep in obese male obstructive sleep apnea patients.	/pubmed/20041593	Stadler DL, McEvoy RD, Sprecher KE, Thomson KJ, Ryan MK, Thompson CC, Catcheside PG.	Sleep. 2009 Dec;32(12):1579-87.	Sleep. 2009	PubMed	citation	PMID:20041593	pubmed	20041593	create date:2010/01/01 | first author:Stadler DL
Sleep behaviors and sleep quality in children with autism spectrum disorders.	/pubmed/20041592	Souders MC, Mason TB, Valladares O, Bucan M, Levy SE, Mandell DS, Weaver TE, Pinto-Martin J.	Sleep. 2009 Dec;32(12):1566-78.	Sleep. 2009	PubMed	citation	PMID:20041592	pubmed	20041592	create date:2010/01/01 | first author:Souders MC
Sleep contribution to motor memory consolidation: a motor imagery study.	/pubmed/20041591	Debarnot U, Creveaux T, Collet C, Doyon J, Guillot A.	Sleep. 2009 Dec;32(12):1559-65.	Sleep. 2009	PubMed	citation	PMID:20041591	pubmed	20041591	create date:2010/01/01 | first author:Debarnot U
Stepped care": a health technology solution for delivering cognitive behavioral therapy as a first line insomnia treatment."	/pubmed/20041590	Espie CA.	Sleep. 2009 Dec;32(12):1549-58. Review.	Sleep. 2009	PubMed	citation	PMID:20041590	pubmed	20041590	create date:2010/01/01 | first author:Espie CA
Narcolepsy and streptococcal infections.	/pubmed/20041589	Longstreth WT Jr, Ton TG, Koepsell TD.	Sleep. 2009 Dec;32(12):1548. No abstract available.	Sleep. 2009	PubMed	citation	PMID:20041589	pubmed	20041589	create date:2010/01/01 | first author:Longstreth WT Jr
Title	URL	Description	Details	ShortDetails	Resource	Type	Identifiers	Db	EntrezUID	Properties
Insomnia and hypertension.	/pubmed/20041588	Vgontzas AN, Liao D, Bixler EO.	Sleep. 2009 Dec;32(12):1547. No abstract available.	Sleep. 2009	PubMed	citation	PMID:20041588	pubmed	20041588	create date:2010/01/01 | first author:Vgontzas AN
Can homemade video recording become more than a screening tool?	/pubmed/20041587	Nobili L.	Sleep. 2009 Dec;32(12):1544-5. No abstract available.	Sleep. 2009	PubMed	citation	PMID:20041587	pubmed	20041587	create date:2010/01/01 | first author:Nobili L
Sleepwalking déjà vu.	/pubmed/20041586	Pressman MR.	Sleep. 2009 Dec;32(12):1542-3. No abstract available.	Sleep. 2009	PubMed	citation	PMID:20041586	pubmed	20041586	create date:2010/01/01 | first author:Pressman MR
Is it time to step up to stepped care with our cognitive-behavioral insomnia therapies?	/pubmed/20041585	Edinger JD.	Sleep. 2009 Dec;32(12):1539-41. No abstract available.	Sleep. 2009	PubMed	citation	PMID:20041585	pubmed	20041585	create date:2010/01/01 | first author:Edinger JD
Thermal infrared imaging: a novel method to monitor airflow during polysomnography.	/pubmed/19928392	Murthy JN, van Jaarsveld J, Fei J, Pavlidis I, Harrykissoon RI, Lucke JF, Faiz S, Castriotta RJ.	Sleep. 2009 Nov;32(11):1521-7.	Sleep. 2009	PubMed	citation	PMID:19928392	pubmed	19928392	create date:2009/11/26 | first author:Murthy JN
Effects of acute 3,4-methylenedioxymethamphetamine on sleep and daytime sleepiness in MDMA users: a preliminary study.	/pubmed/19928391	Randall S, Johanson CE, Tancer M, Roehrs T.	Sleep. 2009 Nov;32(11):1513-9.	Sleep. 2009	PubMed	citation	PMID:19928391	pubmed	19928391	create date:2009/11/26 | first author:Randall S
Lack of association of the APOE epsilon 4 allele with the risk of obstructive sleep apnea: meta-analysis and meta-regression.	/pubmed/19928390	Thakre TP, Mamtani MR, Kulkarni H.	Sleep. 2009 Nov;32(11):1507-11.	Sleep. 2009	PubMed	citation	PMID:19928390	pubmed	19928390	create date:2009/11/26 | first author:Thakre TP
The effect of posture on Cheyne-Stokes respirations and hemodynamics in patients with heart failure.	/pubmed/19928389	Soll BA, Yeo KK, Davis JW, Seto TB, Schatz IJ, Shen EN.	Sleep. 2009 Nov;32(11):1499-506.	Sleep. 2009	PubMed	citation	PMID:19928389	pubmed	19928389	create date:2009/11/26 | first author:Soll BA
Body mass index-independent metabolic alterations in narcolepsy with cataplexy.	/pubmed/19928388	Poli F, Plazzi G, Di Dalmazi G, Ribichini D, Vicennati V, Pizza F, Mignot E, Montagna P, Pasquali R, Pagotto U.	Sleep. 2009 Nov;32(11):1491-7.	Sleep. 2009	PubMed	citation	PMID:19928388	pubmed	19928388	create date:2009/11/26 | first author:Poli F
A compromise circadian phase position for permanent night work improves mood, fatigue, and performance.	/pubmed/19928387	Smith MR, Fogg LF, Eastman CI.	Sleep. 2009 Nov;32(11):1481-9.	Sleep. 2009	PubMed	citation	PMID:19928387	pubmed	19928387	create date:2009/11/26 | first author:Smith MR
Tolerance of chronic 90-minute time-in-bed restriction in older long sleepers.	/pubmed/19928386	Youngstedt SD, Kline CE, Zielinski MR, Kripke DF, Devlin TM, Bogan RK, Wilcox S, Hardin JW.	Sleep. 2009 Nov;32(11):1467-79.	Sleep. 2009	PubMed	citation	PMID:19928386	pubmed	19928386	create date:2009/11/26 | first author:Youngstedt SD
Effect of retirement on sleep disturbances: the GAZEL prospective cohort study.	/pubmed/19928385	Vahtera J, Westerlund H, Hall M, Sjösten N, Kivimäki M, SalO P, Ferrie JE, Jokela M, Pentti J, Singh-Manoux A, Goldberg M, Zins M.	Sleep. 2009 Nov;32(11):1459-66.	Sleep. 2009	PubMed	citation	PMID:19928385	pubmed	19928385	create date:2009/11/26 | first author:Vahtera J
A review of the effects of sleep during the first year of life on cognitive, psychomotor, and temperament development.	/pubmed/19928384	Ednick M, Cohen AP, McPhail GL, Beebe D, Simakajornboon N, Amin RS.	Sleep. 2009 Nov;32(11):1449-58. Review.	Sleep. 2009	PubMed	citation	PMID:19928384	pubmed	19928384	create date:2009/11/26 | first author:Ednick M
The effects of sleep deprivation on information-integration categorization performance.	/pubmed/19928383	Maddox WT, Glass BD, Wolosin SM, Savarie ZR, Bowen C, Matthews MD, Schnyer DM.	Sleep. 2009 Nov;32(11):1439-48.	Sleep. 2009	PubMed	citation	PMID:19928383	pubmed	19928383	create date:2009/11/26 | first author:Maddox WT
The roles of dopamine transport inhibition and dopamine release facilitation in wake enhancement and rebound hypersomnolence induced by dopaminergic agents.	/pubmed/19928382	Gruner JA, Marcy VR, Lin YG, Bozyczko-Coyne D, Marino MJ, Gasior M.	Sleep. 2009 Nov;32(11):1425-38.	Sleep. 2009	PubMed	citation	PMID:19928382	pubmed	19928382	create date:2009/11/26 | first author:Gruner JA
Sleep deprivation specifically impairs short-term olfactory memory in Drosophila.	/pubmed/19928381	Li X, Yu F, Guo A.	Sleep. 2009 Nov;32(11):1417-24.	Sleep. 2009	PubMed	citation	PMID:19928381	pubmed	19928381	create date:2009/11/26 | first author:Li X
The search for apnea genes.	/pubmed/19928380	Patel SR.	Sleep. 2009 Nov;32(11):1414-5. No abstract available.	Sleep. 2009	PubMed	citation	PMID:19928380	pubmed	19928380	create date:2009/11/26 | first author:Patel SR
Impact of sleeping angle on the upper airway and pathogenesis of Cheyne Stokes Respiration.	/pubmed/19928379	Hanly PJ.	Sleep. 2009 Nov;32(11):1412-3. No abstract available.	Sleep. 2009	PubMed	citation	PMID:19928379	pubmed	19928379	create date:2009/11/26 | first author:Hanly PJ
Retire for better sleep?	/pubmed/19928378	Mehra R.	Sleep. 2009 Nov;32(11):1410-1. No abstract available.	Sleep. 2009	PubMed	citation	PMID:19928378	pubmed	19928378	create date:2009/11/26 | first author:Mehra R
Rebound hypersomnolence, stimulant abuse, and DAT-mediated dopamine release.	/pubmed/19928377	Nishino S.	Sleep. 2009 Nov;32(11):1407-9. No abstract available.	Sleep. 2009	PubMed	citation	PMID:19928377	pubmed	19928377	create date:2009/11/26 | first author:Nishino S
The variable response-stimulus interval effect and sleep deprivation: an unexplored aspect of psychomotor vigilance task performance.	/pubmed/19848367	Tucker AM, Basner RC, Stern Y, Rakitin BC.	Sleep. 2009 Oct;32(10):1393-5.	Sleep. 2009	PubMed	citation	PMID:19848367	pubmed	19848367	create date:2009/10/24 | first author:Tucker AM
An improved methodology for individualized performance prediction of sleep-deprived individuals with the two-process model.	/pubmed/19848366	Rajaraman S, Gribok AV, Wesensten NJ, Balkin TJ, Reifman J.	Sleep. 2009 Oct;32(10):1377-92.	Sleep. 2009	PubMed	citation	PMID:19848366	pubmed	19848366	create date:2009/10/24 | first author:Rajaraman S
Sex differences in subjective and actigraphic sleep measures: a population-based study of elderly persons.	/pubmed/19848365	van den Berg JF, Miedema HM, Tulen JH, Hofman A, Neven AK, Tiemeier H.	Sleep. 2009 Oct;32(10):1367-75.	Sleep. 2009	PubMed	citation	PMID:19848365	pubmed	19848365	create date:2009/10/24 | first author:van den Berg JF
Determinants of ventilatory instability in obstructive sleep apnea: inherent or acquired?	/pubmed/19848364	Loewen A, Ostrowski M, Laprairie J, Atkar R, Gnitecki J, Hanly P, Younes M.	Sleep. 2009 Oct;32(10):1355-65.	Sleep. 2009	PubMed	citation	PMID:19848364	pubmed	19848364	create date:2009/10/24 | first author:Loewen A
Impact of alcoholism on sleep architecture and EEG power spectra in men and women.	/pubmed/19848363	Colrain IM, Turlington S, Baker FC.	Sleep. 2009 Oct;32(10):1341-52.	Sleep. 2009	PubMed	citation	PMID:19848363	pubmed	19848363	create date:2009/10/24 | first author:Colrain IM
Sleep spindle activity is correlated with reading abilities in developmental dyslexia.	/pubmed/19848362	Bruni O, Ferri R, Novelli L, Terribili M, Troianiello M, Finotti E, Leuzzi V, Curatolo P.	Sleep. 2009 Oct;32(10):1333-40.	Sleep. 2009	PubMed	citation	PMID:19848362	pubmed	19848362	create date:2009/10/24 | first author:Bruni O
Sleep stage dynamics differ between children with and without obstructive sleep apnea.	/pubmed/19848361	Chervin RD, Fetterolf JL, Ruzicka DL, Thelen BJ, Burns JW.	Sleep. 2009 Oct;32(10):1325-32.	Sleep. 2009	PubMed	citation	PMID:19848361	pubmed	19848361	create date:2009/10/24 | first author:Chervin RD
Modulation of genioglossus muscle activity across sleep-wake states by histamine at the hypoglossal motor pool.	/pubmed/19848360	Bastedo T, Chan E, Park E, Liu H, Horner RL.	Sleep. 2009 Oct;32(10):1313-24.	Sleep. 2009	PubMed	citation	PMID:19848360	pubmed	19848360	create date:2009/10/24 | first author:Bastedo T
Sleep deprivation in pigeons and rats using motion detection.	/pubmed/19848359	Newman SM, Paletz EM, Obermeyer WH, Benca RM.	Sleep. 2009 Oct;32(10):1299-312.	Sleep. 2009	PubMed	citation	PMID:19848359	pubmed	19848359	create date:2009/10/24 | first author:Newman SM
An ERP examination of the different effects of sleep deprivation on exogenously cued and endogenously cued attention.	/pubmed/19848358	Trujillo LT, Kornguth S, Schnyer DM.	Sleep. 2009 Oct;32(10):1285-97.	Sleep. 2009	PubMed	citation	PMID:19848358	pubmed	19848358	create date:2009/10/24 | first author:Trujillo LT
Sleep-dependent improvement in visuomotor learning: a causal role for slow waves.	/pubmed/19848357	Landsness EC, Crupi D, Hulse BK, Peterson MJ, Huber R, Ansari H, Coen M, Cirelli C, Benca RM, Ghilardi MF, Tononi G.	Sleep. 2009 Oct;32(10):1273-84.	Sleep. 2009	PubMed	citation	PMID:19848357	pubmed	19848357	create date:2009/10/24 | first author:Landsness EC
Acute cardiovascular changes with obstructive events in children with sleep disordered breathing.	/pubmed/19848356	O'Driscoll DM, Foster AM, Ng ML, Yang JS, Bashir F, Nixon GM, Davey MJ, Anderson V, Walker AM, Trinder J, Horne RS.	Sleep. 2009 Oct;32(10):1265-71.	Sleep. 2009	PubMed	citation	PMID:19848356	pubmed	19848356	create date:2009/10/24 | first author:O'Driscoll DM
Endothelial function in normotensive men with obstructive sleep apnea before and 6 months after CPAP treatment.	/pubmed/19848355	Bayram NA, Ciftci B, Keles T, Durmaz T, Turhan S, Bozkurt E, Peker Y.	Sleep. 2009 Oct;32(10):1257-63.	Sleep. 2009	PubMed	citation	PMID:19848355	pubmed	19848355	create date:2009/10/24 | first author:Bayram NA
The chicken-or-egg debate in OSA pathogenesis.	/pubmed/19848354	Owens R, Wellman A, Malhotra A.	Sleep. 2009 Oct;32(10):1255-6. No abstract available.	Sleep. 2009	PubMed	citation	PMID:19848354	pubmed	19848354	create date:2009/10/24 | first author:Owens R
Slow waves and learning: beyond correlations.	/pubmed/19848353	Aeschbach D.	Sleep. 2009 Oct;32(10):1253-4. No abstract available.	Sleep. 2009	PubMed	citation	PMID:19848353	pubmed	19848353	create date:2009/10/24 | first author:Aeschbach D
Cardiovascular disease and sleep disordered breathing: are children vulnerable?	/pubmed/19848352	Bhattacharjee R, Gozal D.	Sleep. 2009 Oct;32(10):1251-2. No abstract available.	Sleep. 2009	PubMed	citation	PMID:19848352	pubmed	19848352	create date:2009/10/24 | first author:Bhattacharjee R
A continued commitment to excellence.	/pubmed/19848351	Dinges DF.	Sleep. 2009 Oct;32(10):1249-50. No abstract available.	Sleep. 2009	PubMed	citation	PMID:19848351	pubmed	19848351	create date:2009/10/24 | first author:Dinges DF
Sleep 2009. Abstracts of the 23rd Annual Meeting of the Associated Professional Sleep Societies, LLC. June 6-11, 2009. Seattle, Washington, USA.	/pubmed/19760817	[No authors listed]	Sleep. 2009;32 Suppl:A1-427. No abstract available.	Sleep. 2009	PubMed	citation	PMID:19760817	pubmed	19760817	create date:2009/09/19
Narcolepsy with long sleep time: a specific entity?	/pubmed/19750928	Vernet C, Arnulf I.	Sleep. 2009 Sep;32(9):1229-35.	Sleep. 2009	PubMed	citation	PMID:19750928	pubmed	19750928	create date:2009/09/16 | first author:Vernet C
Insomnia, depression, and physical disorders in late life: a 2-year longitudinal community study in Koreans.	/pubmed/19750927	Kim JM, Stewart R, Kim SW, Yang SJ, Shin IS, Yoon JS.	Sleep. 2009 Sep;32(9):1221-8.	Sleep. 2009	PubMed	citation	PMID:19750927	pubmed	19750927	create date:2009/09/16 | first author:Kim JM
Workplace bullying and sleep disturbances: findings from a large scale cross-sectional survey in the French working population.	/pubmed/19750926	Niedhammer I, David S, Degioanni S, Drummond A, Philip P, Acquarone D, Aicardi F, André-Mazeaud P, Arsento M, Astier R, Baille H, Bajon-Thery F, Barre E, Basire C, Battu JL, Baudry S, Beatini C, Beaud'huin N, Becker C, Bellezza D, Beque C, Bernstein O, et al.	Sleep. 2009 Sep;32(9):1211-9.	Sleep. 2009	PubMed	citation	PMID:19750926	pubmed	19750926	create date:2009/09/16 | first author:Niedhammer I
Does the circadian modulation of dream recall modify with age?	/pubmed/19750925	Chellappa SL, Münch M, Blatter K, Knoblauch V, Cajochen C.	Sleep. 2009 Sep;32(9):1201-9.	Sleep. 2009	PubMed	citation	PMID:19750925	pubmed	19750925	create date:2009/09/16 | first author:Chellappa SL
Lucid dreaming: a state of consciousness with features of both waking and non-lucid dreaming.	/pubmed/19750924	Voss U, Holzmann R, Tuin I, Hobson JA.	Sleep. 2009 Sep;32(9):1191-200.	Sleep. 2009	PubMed	citation	PMID:19750924	pubmed	19750924	create date:2009/09/16 | first author:Voss U
Sleep duration and obesity in children: is the association dependent on age and choice of the outcome parameter?	/pubmed/19750923	Bayer O, Rosario AS, Wabitsch M, von Kries R.	Sleep. 2009 Sep;32(9):1183-9.	Sleep. 2009	PubMed	citation	PMID:19750923	pubmed	19750923	create date:2009/09/16 | first author:Bayer O
Upper airway collapsibility during REM sleep in children with the obstructive sleep apnea syndrome.	/pubmed/19750922	Huang J, Karamessinis LR, Pepe ME, Glinka SM, Samuel JM, Gallagher PR, Marcus CL.	Sleep. 2009 Sep;32(9):1173-81.	Sleep. 2009	PubMed	citation	PMID:19750922	pubmed	19750922	create date:2009/09/16 | first author:Huang J
Brain activation changes before and after PAP treatment in obstructive sleep apnea.	/pubmed/19750921	Castronovo V, Canessa N, Strambi LF, Aloia MS, Consonni M, Marelli S, Iadanza A, Bruschi A, Falini A, Cappa SF.	Sleep. 2009 Sep;32(9):1161-72.	Sleep. 2009	PubMed	citation	PMID:19750921	pubmed	19750921	create date:2009/09/16 | first author:Castronovo V
Breast cancer patients have progressively impaired sleep-wake activity rhythms during chemotherapy.	/pubmed/19750920	Savard J, Liu L, Natarajan L, Rissling MB, Neikrug AB, He F, Dimsdale JE, Mills PJ, Parker BA, Sadler GR, Ancoli-Israel S.	Sleep. 2009 Sep;32(9):1155-60.	Sleep. 2009	PubMed	citation	PMID:19750920	pubmed	19750920	create date:2009/09/16 | first author:Savard J
Excessive muscle activity increases over time in idiopathic REM sleep behavior disorder.	/pubmed/19750919	Iranzo A, Ratti PL, Casanova-Molla J, Serradell M, Vilaseca I, Santamaria J.	Sleep. 2009 Sep;32(9):1149-53.	Sleep. 2009	PubMed	citation	PMID:19750919	pubmed	19750919	create date:2009/09/16 | first author:Iranzo A
Cholinergic modulation of GABAergic and glutamatergic transmission in the dorsal subcoeruleus: mechanisms for REM sleep control.	/pubmed/19750918	Heister DS, Hayar A, Garcia-Rill E.	Sleep. 2009 Sep;32(9):1135-47.	Sleep. 2009	PubMed	citation	PMID:19750918	pubmed	19750918	create date:2009/09/16 | first author:Heister DS
Orexin neurons are necessary for the circadian control of REM sleep.	/pubmed/19750917	Kantor S, Mochizuki T, Janisiewicz AM, Clark E, Nishino S, Scammell TE.	Sleep. 2009 Sep;32(9):1127-34.	Sleep. 2009	PubMed	citation	PMID:19750917	pubmed	19750917	create date:2009/09/16 | first author:Kantor S
Title	URL	Description	Details	ShortDetails	Resource	Type	Identifiers	Db	EntrezUID	Properties
Evidence of subthalamic PGO-like waves during REM sleep in humans: a deep brain polysomnographic study.	/pubmed/19750916	Fernández-Mendoza J, Lozano B, Seijo F, Santamarta-Liébana E, Ramos-Platón MJ, Vela-Bueno A, Fernández-González F.	Sleep. 2009 Sep;32(9):1117-26.	Sleep. 2009	PubMed	citation	PMID:19750916	pubmed	19750916	create date:2009/09/16 | first author:Fernández-Mendoza J
Losing sleep over work? Does it matter?	/pubmed/19750915	Glozier N, Grunstein R.	Sleep. 2009 Sep;32(9):1115-6. No abstract available.	Sleep. 2009	PubMed	citation	PMID:19750915	pubmed	19750915	create date:2009/09/16 | first author:Glozier N
Regulation of neuronal activities within REM sleep-sign generators.	/pubmed/19750914	Datta S.	Sleep. 2009 Sep;32(9):1113-4. No abstract available.	Sleep. 2009	PubMed	citation	PMID:19750914	pubmed	19750914	create date:2009/09/16 | first author:Datta S
White matter differences predict cognitive vulnerability to sleep deprivation.	/pubmed/19725262	Rocklage M, Williams V, Pacheco J, Schnyer DM.	Sleep. 2009 Aug;32(8):1100-3.	Sleep. 2009	PubMed	citation	PMID:19725262	pubmed	19725262	create date:2009/09/04 | first author:Rocklage M
Cardiovascular variability during periodic leg movements in sleep in children.	/pubmed/19725261	Walter LM, Foster AM, Patterson RR, Anderson V, Davey MJ, Nixon GM, Trinder J, Walker AM, Horne RS.	Sleep. 2009 Aug;32(8):1093-9.	Sleep. 2009	PubMed	citation	PMID:19725261	pubmed	19725261	create date:2009/09/04 | first author:Walter LM
Prenatal origins of poor sleep in children.	/pubmed/19725260	Pesonen AK, Räikkönen K, Matthews K, Heinonen K, Paavonen JE, Lahti J, Komsi N, Lemola S, Järvenpää AL, Kajantie E, Strandberg T.	Sleep. 2009 Aug;32(8):1086-92.	Sleep. 2009	PubMed	citation	PMID:19725260	pubmed	19725260	create date:2009/09/04 | first author:Pesonen AK
Sibling risk of pediatric obstructive sleep apnea syndrome and adenotonsillar hypertrophy.	/pubmed/19725259	Friberg D, Sundquist J, Li X, Hemminki K, Sundquist K.	Sleep. 2009 Aug;32(8):1077-83.	Sleep. 2009	PubMed	citation	PMID:19725259	pubmed	19725259	create date:2009/09/04 | first author:Friberg D
Restless legs syndrome in a community sample of Korean adults: prevalence, impact on quality of life, and association with DSM-IV psychiatric disorders.	/pubmed/19725258	Cho SJ, Hong JP, Hahm BJ, Jeon HJ, Chang SM, Cho MJ, Lee HB.	Sleep. 2009 Aug;32(8):1069-76.	Sleep. 2009	PubMed	citation	PMID:19725258	pubmed	19725258	create date:2009/09/04 | first author:Cho SJ
Sleep duration and health-related quality of life among older adults: a population-based cohort in Spain.	/pubmed/19725257	Faubel R, Lopez-Garcia E, Guallar-Castillón P, Balboa-Castillo T, Gutiérrez-Fisac JL, Banegas JR, Rodríguez-Artalejo F.	Sleep. 2009 Aug;32(8):1059-68.	Sleep. 2009	PubMed	citation	PMID:19725257	pubmed	19725257	create date:2009/09/04 | first author:Faubel R
Longitudinal evaluation of sleep-disordered breathing and sleep symptoms with change in quality of life: the Sleep Heart Health Study (SHHS).	/pubmed/19725256	Silva GE, An MW, Goodwin JL, Shahar E, Redline S, Resnick H, Baldwin CM, Quan SF.	Sleep. 2009 Aug;32(8):1049-57.	Sleep. 2009	PubMed	citation	PMID:19725256	pubmed	19725256	create date:2009/09/04 | first author:Silva GE
Electroacupuncture for primary insomnia: a randomized controlled trial.	/pubmed/19725255	Yeung WF, Chung KF, Zhang SP, Yap TG, Law AC.	Sleep. 2009 Aug;32(8):1039-47.	Sleep. 2009	PubMed	citation	PMID:19725255	pubmed	19725255	create date:2009/09/04 | first author:Yeung WF
Incidence and risk factors of insomnia in a population-based sample.	/pubmed/19725254	LeBlanc M, Mérette C, Savard J, Ivers H, Baillargeon L, Morin CM.	Sleep. 2009 Aug;32(8):1027-37.	Sleep. 2009	PubMed	citation	PMID:19725254	pubmed	19725254	create date:2009/09/04 | first author:LeBlanc M
Diclofenac potassium restores objective and subjective measures of sleep quality in women with primary dysmenorrhea.	/pubmed/19725253	Iacovides S, Avidon I, Bentley A, Baker FC.	Sleep. 2009 Aug;32(8):1019-26.	Sleep. 2009	PubMed	citation	PMID:19725253	pubmed	19725253	create date:2009/09/04 | first author:Iacovides S
Pain sensitivity in sleepy pain-free normals.	/pubmed/19725252	Chhangani BS, Roehrs TA, Harris EJ, Hyde M, Drake C, Hudgel DW, Roth T.	Sleep. 2009 Aug;32(8):1011-7.	Sleep. 2009	PubMed	citation	PMID:19725252	pubmed	19725252	create date:2009/09/04 | first author:Chhangani BS
Donepezil improves episodic memory in young individuals vulnerable to the effects of sleep deprivation.	/pubmed/19725251	Chuah LY, Chong DL, Chen AK, Rekshan WR 3rd, Tan JC, Zheng H, Chee MW.	Sleep. 2009 Aug;32(8):999-1010.	Sleep. 2009	PubMed	citation	PMID:19725251	pubmed	19725251	create date:2009/09/04 | first author:Chuah LY
Localized loss of hypocretin (orexin) cells in narcolepsy without cataplexy.	/pubmed/19725250	Thannickal TC, Nienhuis R, Siegel JM.	Sleep. 2009 Aug;32(8):993-8.	Sleep. 2009	PubMed	citation	PMID:19725250	pubmed	19725250	create date:2009/09/04 | first author:Thannickal TC
Persistent short-term memory defects following sleep deprivation in a drosophila model of Parkinson disease.	/pubmed/19725249	Seugnet L, Galvin JE, Suzuki Y, Gottschalk L, Shaw PJ.	Sleep. 2009 Aug;32(8):984-92.	Sleep. 2009	PubMed	citation	PMID:19725249	pubmed	19725249	create date:2009/09/04 | first author:Seugnet L
Elevated anti-streptococcal antibodies in patients with recent narcolepsy onset.	/pubmed/19725248	Aran A, Lin L, Nevsimalova S, Plazzi G, Hong SC, Weiner K, Zeitzer J, Mignot E.	Sleep. 2009 Aug;32(8):979-83.	Sleep. 2009	PubMed	citation	PMID:19725248	pubmed	19725248	create date:2009/09/04 | first author:Aran A
Insomnia and hypertension: connecting the zzzots.	/pubmed/19725247	Krakow B.	Sleep. 2009 Aug;32(8):977-8. No abstract available.	Sleep. 2009	PubMed	citation	PMID:19725247	pubmed	19725247	create date:2009/09/04 | first author:Krakow B
A caution on interpreting odds ratios.	/pubmed/19725246	Sainani KL, Schmajuk G, Liu V.	Sleep. 2009 Aug;32(8):976. No abstract available.	Sleep. 2009	PubMed	citation	PMID:19725246	pubmed	19725246	create date:2009/09/04 | first author:Sainani KL
Basal metabolic rate in narcoleptic patients.	/pubmed/19639760	Dahmen N, Tonn P, Messroghli L, Ghezel-Ahmadi D, Engel A.	Sleep. 2009 Jul;32(7):962-4.	Sleep. 2009	PubMed	citation	PMID:19639760	pubmed	19639760	create date:2009/07/31 | first author:Dahmen N
In-situ mechanical characteristics of the tongue are not altered in the obese Zucker rat.	/pubmed/19639759	Ray AD, Farkas GA, Pendergast DR.	Sleep. 2009 Jul;32(7):957-61.	Sleep. 2009	PubMed	citation	PMID:19639759	pubmed	19639759	create date:2009/07/31 | first author:Ray AD
Obstructive sleep apnea in New Zealand adults: prevalence and risk factors among Māori and non-Māori.	/pubmed/19639758	Mihaere KM, Harris R, Gander PH, Reid PM, Purdie G, Robson B, Neill A.	Sleep. 2009 Jul;32(7):949-56.	Sleep. 2009	PubMed	citation	PMID:19639758	pubmed	19639758	create date:2009/07/31 | first author:Mihaere KM
Simple four-variable screening tool for identification of patients with sleep-disordered breathing.	/pubmed/19639757	Takegami M, Hayashino Y, Chin K, Sokejima S, Kadotani H, Akashiba T, Kimura H, Ohi M, Fukuhara S.	Sleep. 2009 Jul;32(7):939-48.	Sleep. 2009	PubMed	citation	PMID:19639757	pubmed	19639757	create date:2009/07/31 | first author:Takegami M
Model-based assessment of cardiovascular autonomic control in children with obstructive sleep apnea.	/pubmed/19639756	Chaicharn J, Lin Z, Chen ML, Ward SL, Keens T, Khoo MC.	Sleep. 2009 Jul;32(7):927-38.	Sleep. 2009	PubMed	citation	PMID:19639756	pubmed	19639756	create date:2009/07/31 | first author:Chaicharn J
Developmental emergence of power-law wake behavior depends upon the functional integrity of the locus coeruleus.	/pubmed/19639755	Gall AJ, Joshi B, Best J, Florang VR, Doorn JA, Blumberg MS.	Sleep. 2009 Jul;32(7):920-6.	Sleep. 2009	PubMed	citation	PMID:19639755	pubmed	19639755	create date:2009/07/31 | first author:Gall AJ
Development of the FOSQ-10: a short version of the Functional Outcomes of Sleep Questionnaire.	/pubmed/19639754	Chasens ER, Ratcliffe SJ, Weaver TE.	Sleep. 2009 Jul;32(7):915-9.	Sleep. 2009	PubMed	citation	PMID:19639754	pubmed	19639754	create date:2009/07/31 | first author:Chasens ER
Neurobehavioral performance in young adults living on a 28-h day for 6 weeks.	/pubmed/19639753	Lee JH, Wang W, Silva EJ, Chang AM, Scheuermaier KD, Cain SW, Duffy JF.	Sleep. 2009 Jul;32(7):905-13.	Sleep. 2009	PubMed	citation	PMID:19639753	pubmed	19639753	create date:2009/07/31 | first author:Lee JH
Prevalent hypertension and stroke in the Sleep Heart Health Study: association with an ECG-derived spectrographic marker of cardiopulmonary coupling.	/pubmed/19639752	Thomas RJ, Weiss MD, Mietus JE, Peng CK, Goldberger AL, Gottlieb DJ.	Sleep. 2009 Jul;32(7):897-904.	Sleep. 2009	PubMed	citation	PMID:19639752	pubmed	19639752	create date:2009/07/31 | first author:Thomas RJ
GABAergic antagonism of the central nucleus of the amygdala attenuates reductions in rapid eye movement sleep after inescapable footshock stress.	/pubmed/19639751	Liu X, Yang L, Wellman LL, Tang X, Sanford LD.	Sleep. 2009 Jul;32(7):888-96.	Sleep. 2009	PubMed	citation	PMID:19639751	pubmed	19639751	create date:2009/07/31 | first author:Liu X
Potentiating effect of eszopiclone on GABA(A) receptor-mediated responses in pedunculopontine neurons.	/pubmed/19639750	Ye M, Garcia-Rill E.	Sleep. 2009 Jul;32(7):879-87.	Sleep. 2009	PubMed	citation	PMID:19639750	pubmed	19639750	create date:2009/07/31 | first author:Ye M
Estradiol and progesterone modulate spontaneous sleep patterns and recovery from sleep deprivation in ovariectomized rats.	/pubmed/19639749	Deurveilher S, Rusak B, Semba K.	Sleep. 2009 Jul;32(7):865-77.	Sleep. 2009	PubMed	citation	PMID:19639749	pubmed	19639749	create date:2009/07/31 | first author:Deurveilher S
Gender differences in the cross-sectional relationships between sleep duration and markers of inflammation: Whitehall II study.	/pubmed/19639748	Miller MA, Kandala NB, Kivimaki M, Kumari M, Brunner EJ, Lowe GD, Marmot MG, Cappuccio FP.	Sleep. 2009 Jul;32(7):857-64.	Sleep. 2009	PubMed	citation	PMID:19639748	pubmed	19639748	create date:2009/07/31 | first author:Miller MA
Sleep and depression in postpartum women: a population-based study.	/pubmed/19639747	Dørheim SK, Bondevik GT, Eberhard-Gran M, Bjorvatn B.	Sleep. 2009 Jul;32(7):847-55.	Sleep. 2009	PubMed	citation	PMID:19639747	pubmed	19639747	create date:2009/07/31 | first author:Dørheim SK
Factual errors in Brooks and Peever's rebuttal to critiques.	/pubmed/19639746	Chase MH.	Sleep. 2009 Jul;32(7):845-6. No abstract available.	Sleep. 2009	PubMed	citation	PMID:19639746	pubmed	19639746	create date:2009/07/31 | first author:Chase MH
Autonomic arousals in sleep related breathing disorders: a link between daytime somnolence and hypertension?	/pubmed/19639745	Lombardi C, Castiglioni P, Lugaresi E, Cortelli P, Montagna P, Parati G.	Sleep. 2009 Jul;32(7):843-4. No abstract available.	Sleep. 2009	PubMed	citation	PMID:19639745	pubmed	19639745	create date:2009/07/31 | first author:Lombardi C
Let her sleep...but how much?	/pubmed/19639744	Mullington JM.	Sleep. 2009 Jul;32(7):841-2. No abstract available.	Sleep. 2009	PubMed	citation	PMID:19639744	pubmed	19639744	create date:2009/07/31 | first author:Mullington JM
Cost-effectiveness of eszopiclone for the treatment of adults with primary chronic insomnia.	/pubmed/19544759	Snedecor SJ, Botteman MF, Bojke C, Schaefer K, Barry N, Pickard AS.	Sleep. 2009 Jun;32(6):817-24.	Sleep. 2009	PubMed	citation	PMID:19544759	pubmed	19544759	create date:2009/06/24 | first author:Snedecor SJ
Logging on for better sleep: RCT of the effectiveness of online treatment for insomnia.	/pubmed/19544758	Vincent N, Lewycky S.	Sleep. 2009 Jun;32(6):807-15.	Sleep. 2009	PubMed	citation	PMID:19544758	pubmed	19544758	create date:2009/06/24 | first author:Vincent N
Neighborhood of residence is associated with daily adherence to CPAP therapy.	/pubmed/19544757	Platt AB, Field SH, Asch DA, Chen Z, Patel NP, Gupta R, Roche DF, Gurubhagavatula I, Christie JD, Kuna ST.	Sleep. 2009 Jun;32(6):799-806.	Sleep. 2009	PubMed	citation	PMID:19544757	pubmed	19544757	create date:2009/06/24 | first author:Platt AB
Obstructive sleep apnea: a risk factor for work disability.	/pubmed/19544756	Omachi TA, Claman DM, Blanc PD, Eisner MD.	Sleep. 2009 Jun;32(6):791-8.	Sleep. 2009	PubMed	citation	PMID:19544756	pubmed	19544756	create date:2009/06/24 | first author:Omachi TA
Sleep disorders and their association with laboratory pain sensitivity in temporomandibular joint disorder.	/pubmed/19544755	Smith MT, Wickwire EM, Grace EG, Edwards RR, Buenaver LF, Peterson S, Klick B, Haythornthwaite JA.	Sleep. 2009 Jun;32(6):779-90.	Sleep. 2009	PubMed	citation	PMID:19544755	pubmed	19544755	create date:2009/06/24 | first author:Smith MT
Polysomnographic and health-related quality of life correlates of restless legs syndrome in the Sleep Heart Health Study.	/pubmed/19544754	Winkelman JW, Redline S, Baldwin CM, Resnick HE, Newman AB, Gottlieb DJ.	Sleep. 2009 Jun;32(6):772-8.	Sleep. 2009	PubMed	citation	PMID:19544754	pubmed	19544754	create date:2009/06/24 | first author:Winkelman JW
Actigraphy in the assessment of insomnia: a quantitative approach.	/pubmed/19544753	Natale V, Plazzi G, Martoni M.	Sleep. 2009 Jun;32(6):767-71.	Sleep. 2009	PubMed	citation	PMID:19544753	pubmed	19544753	create date:2009/06/24 | first author:Natale V
Nighttime blood pressure in normotensive subjects with chronic insomnia: implications for cardiovascular risk.	/pubmed/19544752	Lanfranchi PA, Pennestri MH, Fradette L, Dumont M, Morin CM, Montplaisir J.	Sleep. 2009 Jun;32(6):760-6.	Sleep. 2009	PubMed	citation	PMID:19544752	pubmed	19544752	create date:2009/06/24 | first author:Lanfranchi PA
Idiopathic hypersomnia with and without long sleep time: a controlled series of 75 patients.	/pubmed/19544751	Vernet C, Arnulf I.	Sleep. 2009 Jun;32(6):753-9.	Sleep. 2009	PubMed	citation	PMID:19544751	pubmed	19544751	create date:2009/06/24 | first author:Vernet C
Dubious bargain: trading sleep for Leno and Letterman.	/pubmed/19544750	Basner M, Dinges DF.	Sleep. 2009 Jun;32(6):747-52.	Sleep. 2009	PubMed	citation	PMID:19544750	pubmed	19544750	create date:2009/06/24 | first author:Basner M
Long working hours and sleep disturbances: the Whitehall II prospective cohort study.	/pubmed/19544749	Virtanen M, Ferrie JE, Gimeno D, Vahtera J, Elovainio M, Singh-Manoux A, Marmot MG, Kivimäki M.	Sleep. 2009 Jun;32(6):737-45.	Sleep. 2009	PubMed	citation	PMID:19544749	pubmed	19544749	create date:2009/06/24 | first author:Virtanen M
Sleep disordered breathing in children in a general population sample: prevalence and risk factors.	/pubmed/19544748	Bixler EO, Vgontzas AN, Lin HM, Liao D, Calhoun S, Vela-Bueno A, Fedok F, Vlasic V, Graff G.	Sleep. 2009 Jun;32(6):731-6.	Sleep. 2009	PubMed	citation	PMID:19544748	pubmed	19544748	create date:2009/06/24 | first author:Bixler EO
Effects of skilled training on sleep slow wave activity and cortical gene expression in the rat.	/pubmed/19544747	Hanlon EC, Faraguna U, Vyazovskiy VV, Tononi G, Cirelli C.	Sleep. 2009 Jun;32(6):719-29.	Sleep. 2009	PubMed	citation	PMID:19544747	pubmed	19544747	create date:2009/06/24 | first author:Hanlon EC
Title	URL	Description	Details	ShortDetails	Resource	Type	Identifiers	Db	EntrezUID	Properties
All work and no play makes Jack lose sleep. Commentary on Virtanen et al. Long working hours and sleep disturbances: the Whitehall II prospective cohort study. Sleep 2009;32:737-745.	/pubmed/19544746	Gangwisch JE.	Sleep. 2009 Jun;32(6):717-8. No abstract available.	Sleep. 2009	PubMed	citation	PMID:19544746	pubmed	19544746	create date:2009/06/24 | first author:Gangwisch JE
Natural history of sleep-disordered breathing: shedding light on the early years. Commentary on Bixler et al. Sleep disordered breathing in children in a general population sample: prevalence and risk factors. Sleep 2009;32(6):731-736.	/pubmed/19544745	Gottlieb DJ, Young TB.	Sleep. 2009 Jun;32(6):715-6. No abstract available.	Sleep. 2009	PubMed	citation	PMID:19544745	pubmed	19544745	create date:2009/06/24 | first author:Gottlieb DJ
Sleepy synapses. Commentary on Hanlon et al. Effects of skilled training on sleep slow wave activity and cortical gene expression in the rat" Sleep 2009;32:719-729."	/pubmed/19544744	Szymusiak R.	Sleep. 2009 Jun;32(6):713-4. No abstract available.	Sleep. 2009	PubMed	citation	PMID:19544744	pubmed	19544744	create date:2009/06/24 | first author:Szymusiak R
Early developmental changes in sleep in infants: the impact of maternal depression.	/pubmed/19480236	Armitage R, Flynn H, Hoffmann R, Vazquez D, Lopez J, Marcus S.	Sleep. 2009 May;32(5):693-6.	Sleep. 2009	PubMed	citation	PMID:19480236	pubmed	19480236	create date:2009/06/02 | first author:Armitage R
Working memory in 8 Kleine-Levin syndrome patients: an fMRI study.	/pubmed/19480235	Engström M, Vigren P, Karlsson T, Landtblom AM.	Sleep. 2009 May;32(5):681-8.	Sleep. 2009	PubMed	citation	PMID:19480235	pubmed	19480235	create date:2009/06/02 | first author:Engström M
Sleep problems and disorders among adolescents with persistent and subthreshold attention-deficit/hyperactivity disorders.	/pubmed/19480234	Gau SS, Chiang HL.	Sleep. 2009 May;32(5):671-9.	Sleep. 2009	PubMed	citation	PMID:19480234	pubmed	19480234	create date:2009/06/02 | first author:Gau SS
The time course of the probability of transition into and out of REM sleep.	/pubmed/19480233	Bassi A, Vivaldi EA, Ocampo-Garcés A.	Sleep. 2009 May;32(5):655-69.	Sleep. 2009	PubMed	citation	PMID:19480233	pubmed	19480233	create date:2009/06/02 | first author:Bassi A
Comparison of mandibular advancement splint and tongue stabilizing device in obstructive sleep apnea: a randomized controlled trial.	/pubmed/19480232	Deane SA, Cistulli PA, Ng AT, Zeng B, Petocz P, Darendeliler MA.	Sleep. 2009 May;32(5):648-53. Erratum in: Sleep. 2009 Aug 1;32(8):table of contents.	Sleep. 2009	PubMed	citation	PMID:19480232	pubmed	19480232	create date:2009/06/02 | first author:Deane SA
Effects of exercise training in patients with chronic heart failure and sleep apnea.	/pubmed/19480231	Ueno LM, Drager LF, Rodrigues AC, Rondon MU, Braga AM, Mathias W Jr, Krieger EM, Barretto AC, Middlekauff HR, Lorenzi-Filho G, Negrão CE.	Sleep. 2009 May;32(5):637-47.	Sleep. 2009	PubMed	citation	PMID:19480231	pubmed	19480231	create date:2009/06/02 | first author:Ueno LM
Validation of a portable monitoring system for the diagnosis of obstructive sleep apnea syndrome.	/pubmed/19480230	Santos-Silva R, Sartori DE, Truksinas V, Truksinas E, Alonso FF, Tufik S, Bittencourt LR.	Sleep. 2009 May;32(5):629-36.	Sleep. 2009	PubMed	citation	PMID:19480230	pubmed	19480230	create date:2009/06/02 | first author:Santos-Silva R
Medication adherence and persistence in severe obstructive sleep apnea.	/pubmed/19480229	Villar I, Izuel M, Carrizo S, Vicente E, Marin JM.	Sleep. 2009 May;32(5):623-8.	Sleep. 2009	PubMed	citation	PMID:19480229	pubmed	19480229	create date:2009/06/02 | first author:Villar I
Empirical evidence for syndrome Z": a hierarchical 5-factor model of the metabolic syndrome incorporating sleep disturbance measures."	/pubmed/19480228	Nock NL, Li L, Larkin EK, Patel SR, Redline S.	Sleep. 2009 May;32(5):615-22.	Sleep. 2009	PubMed	citation	PMID:19480228	pubmed	19480228	create date:2009/06/02 | first author:Nock NL
Evidence for metabolic hypothalamo-amygdala dysfunction in narcolepsy.	/pubmed/19480227	Poryazova R, Schnepf B, Werth E, Khatami R, Dydak U, Meier D, Boesiger P, Bassetti CL.	Sleep. 2009 May;32(5):607-13.	Sleep. 2009	PubMed	citation	PMID:19480227	pubmed	19480227	create date:2009/06/02 | first author:Poryazova R
A nightly bedtime routine: impact on sleep in young children and maternal mood.	/pubmed/19480226	Mindell JA, Telofski LS, Wiegand B, Kurtz ES.	Sleep. 2009 May;32(5):599-606.	Sleep. 2009	PubMed	citation	PMID:19480226	pubmed	19480226	create date:2009/06/02 | first author:Mindell JA
Review of the relationship of restless legs syndrome and periodic limb movements in sleep to hypertension, heart disease, and stroke.	/pubmed/19480225	Walters AS, Rye DB.	Sleep. 2009 May;32(5):589-97. Review.	Sleep. 2009	PubMed	citation	PMID:19480225	pubmed	19480225	create date:2009/06/02 | first author:Walters AS
A case of compulsive behaviors observed in a restless legs syndrome patient treated with a dopamine agonist.	/pubmed/19480224	Salas RE, Allen RP, Earley CJ, Gamaldo CE.	Sleep. 2009 May;32(5):587-8. No abstract available.	Sleep. 2009	PubMed	citation	PMID:19480224	pubmed	19480224	create date:2009/06/02 | first author:Salas RE
Exercise: alternative therapy for heart failure-associated sleep apnea?	/pubmed/19480223	Morgan BJ.	Sleep. 2009 May;32(5):585-6. No abstract available.	Sleep. 2009	PubMed	citation	PMID:19480223	pubmed	19480223	create date:2009/06/02 | first author:Morgan BJ
To adhere or not to adhere--patients selectively decide.	/pubmed/19480222	Platt AB, Kuna ST.	Sleep. 2009 May;32(5):583-4. No abstract available.	Sleep. 2009	PubMed	citation	PMID:19480222	pubmed	19480222	create date:2009/06/02 | first author:Platt AB
Using magnetic resonance spectroscopy in narcolepsy to study the limbic mechanisms of cataplexy.	/pubmed/19480221	Picchioni D.	Sleep. 2009 May;32(5):581-2. No abstract available.	Sleep. 2009	PubMed	citation	PMID:19480221	pubmed	19480221	create date:2009/06/02 | first author:Picchioni D
The editors are retracting the following paper and abstract: Fogel RB, Malhotra A, Dalagiorgou G, Robinson MK, Jakab M, Kikinis R, Pittman SD, White DP. Anatomic and physiologic predictors of apnea severity in morbidly obese subjects. Sleep 2003;26(2):150-155 and Fogel RB, Malhotra A, Pillar G, Dala...	/pubmed/19415890	[No authors listed]	Sleep. 2009 Apr;32(4):445. No abstract available.	Sleep. 2009	PubMed	citation	PMID:19415890	pubmed	19415890	create date:2009/05/07
Infant sleep disturbance is associated with preconceptional psychological distress: findings from the Southampton Women's Survey.	/pubmed/19413152	Baird J, Hill CM, Kendrick T, Inskip HM; SWS Study Group.	Sleep. 2009 Apr;32(4):566-8.	Sleep. 2009	PubMed	citation	PMID:19413152	pubmed	19413152	create date:2009/05/06 | first author:Baird J
Shift work disorder among oil rig workers in the North Sea.	/pubmed/19413151	Waage S, Moen BE, Pallesen S, Eriksen HR, Ursin H, Akerstedt T, Bjorvatn B.	Sleep. 2009 Apr;32(4):558-65.	Sleep. 2009	PubMed	citation	PMID:19413151	pubmed	19413151	create date:2009/05/06 | first author:Waage S
Validation of ApneaLink as screening device for Cheyne-Stokes respiration.	/pubmed/19413150	Weinreich G, Armitstead J, Töpfer V, Wang YM, Wang Y, Teschler H.	Sleep. 2009 Apr;32(4):553-7.	Sleep. 2009	PubMed	citation	PMID:19413150	pubmed	19413150	create date:2009/05/06 | first author:Weinreich G
Low socioeconomic status is a risk factor for CPAP acceptance among adult OSAS patients requiring treatment.	/pubmed/19413149	Simon-Tuval T, Reuveni H, Greenberg-Dotan S, Oksenberg A, Tal A, Tarasiuk A.	Sleep. 2009 Apr;32(4):545-52.	Sleep. 2009	PubMed	citation	PMID:19413149	pubmed	19413149	create date:2009/05/06 | first author:Simon-Tuval T
Long-term effect of continuous positive airway pressure therapy on inflammation markers of patients with obstructive sleep apnea syndrome.	/pubmed/19413148	Steiropoulos P, Kotsianidis I, Nena E, Tsara V, Gounari E, Hatzizisi O, Kyriazis G, Christaki P, Froudarakis M, Bouros D.	Sleep. 2009 Apr;32(4):537-43.	Sleep. 2009	PubMed	citation	PMID:19413148	pubmed	19413148	create date:2009/05/06 | first author:Steiropoulos P
Children show individual night-to-night variability of periodic limb movements in sleep.	/pubmed/19413147	Picchietti MA, Picchietti DL, England SJ, Walters AS, Couvadelli BV, Lewin DS, Hening W.	Sleep. 2009 Apr;32(4):530-5.	Sleep. 2009	PubMed	citation	PMID:19413147	pubmed	19413147	create date:2009/05/06 | first author:Picchietti MA
Prevalence of EEG paroxysmal activity in a population of children with obstructive sleep apnea syndrome.	/pubmed/19413146	Miano S, Paolino MC, Peraita-Adrados R, Montesano M, Barberi S, Villa MP.	Sleep. 2009 Apr;32(4):522-9.	Sleep. 2009	PubMed	citation	PMID:19413146	pubmed	19413146	create date:2009/05/06 | first author:Miano S
Maternal smoking impairs arousal patterns in sleeping infants.	/pubmed/19413145	Richardson HL, Walker AM, Horne RS.	Sleep. 2009 Apr;32(4):515-21.	Sleep. 2009	PubMed	citation	PMID:19413145	pubmed	19413145	create date:2009/05/06 | first author:Richardson HL
Cognitive behavioral therapy for patients with primary insomnia or insomnia associated predominantly with mixed psychiatric disorders: a randomized clinical trial.	/pubmed/19413144	Edinger JD, Olsen MK, Stechuchak KM, Means MK, Lineberger MD, Kirby A, Carney CE.	Sleep. 2009 Apr;32(4):499-510.	Sleep. 2009	PubMed	citation	PMID:19413144	pubmed	19413144	create date:2009/05/06 | first author:Edinger JD
Insomnia with objective short sleep duration is associated with a high risk for hypertension.	/pubmed/19413143	Vgontzas AN, Liao D, Bixler EO, Chrousos GP, Vela-Bueno A.	Sleep. 2009 Apr;32(4):491-7.	Sleep. 2009	PubMed	citation	PMID:19413143	pubmed	19413143	create date:2009/05/06 | first author:Vgontzas AN
Association between sleep architecture and measures of body composition.	/pubmed/19413142	Rao MN, Blackwell T, Redline S, Stefanick ML, Ancoli-Israel S, Stone KL; Osteoporotic Fractures in Men (MrOS) Study Group.	Sleep. 2009 Apr;32(4):483-90.	Sleep. 2009	PubMed	citation	PMID:19413142	pubmed	19413142	create date:2009/05/06 | first author:Rao MN
Eye movements and abducens motoneuron behavior during cholinergically induced REM sleep.	/pubmed/19413141	Márquez-Ruiz J, Escudero M.	Sleep. 2009 Apr;32(4):471-81.	Sleep. 2009	PubMed	citation	PMID:19413141	pubmed	19413141	create date:2009/05/06 | first author:Márquez-Ruiz J
Molecular signatures of obstructive sleep apnea in adults: a review and perspective.	/pubmed/19413140	Arnardottir ES, Mackiewicz M, Gislason T, Teff KL, Pack AI.	Sleep. 2009 Apr;32(4):447-70. Review.	Sleep. 2009	PubMed	citation	PMID:19413140	pubmed	19413140	create date:2009/05/06 | first author:Arnardottir ES
Social factors associated with CPAP acceptance.	/pubmed/19413139	Aloia MS.	Sleep. 2009 Apr;32(4):443-4. No abstract available.	Sleep. 2009	PubMed	citation	PMID:19413139	pubmed	19413139	create date:2009/05/06 | first author:Aloia MS
Evidence for the pathophysiology of insomnia.	/pubmed/19413138	Bonnet MH.	Sleep. 2009 Apr;32(4):441-2. No abstract available.	Sleep. 2009	PubMed	citation	PMID:19413138	pubmed	19413138	create date:2009/05/06 | first author:Bonnet MH
Season of birth, gender, and social-cultural effects on sleep timing preferences in humans.	/pubmed/19294963	Natale V, Adan A, Fabbri M.	Sleep. 2009 Mar;32(3):423-6.	Sleep. 2009	PubMed	citation	PMID:19294963	pubmed	19294963	create date:2009/03/20 | first author:Natale V
Fermented ginseng improves the first-night effect in humans.	/pubmed/19294962	Kitaoka K, Uchida K, Okamoto N, Chikahisa S, Miyazaki T, Takeda E, Séi H.	Sleep. 2009 Mar;32(3):413-21.	Sleep. 2009	PubMed	citation	PMID:19294962	pubmed	19294962	create date:2009/03/20 | first author:Kitaoka K
Evidence of dissociated arousal states during NREM parasomnia from an intracerebral neurophysiological study.	/pubmed/19294961	Terzaghi M, Sartori I, Tassi L, Didato G, Rustioni V, LoRusso G, Manni R, Nobili L.	Sleep. 2009 Mar;32(3):409-12.	Sleep. 2009	PubMed	citation	PMID:19294961	pubmed	19294961	create date:2009/03/20 | first author:Terzaghi M
Auditory inhibition of rapid eye movements and dream recall from REM sleep.	/pubmed/19294960	Stuart K, Conduit R.	Sleep. 2009 Mar;32(3):399-408.	Sleep. 2009	PubMed	citation	PMID:19294960	pubmed	19294960	create date:2009/03/20 | first author:Stuart K
Modeling napping, post-lunch dip, and other variations in human sleep propensity.	/pubmed/19294959	Bes F, Jobert M, Schulz H.	Sleep. 2009 Mar;32(3):392-8.	Sleep. 2009	PubMed	citation	PMID:19294959	pubmed	19294959	create date:2009/03/20 | first author:Bes F
Daytime sleepiness and driving performance in patients with obstructive sleep apnea: comparison of the MSLT, the MWT, and a simulated driving task.	/pubmed/19294958	Pizza F, Contardi S, Mondini S, Trentin L, Cirignotta F.	Sleep. 2009 Mar;32(3):382-91.	Sleep. 2009	PubMed	citation	PMID:19294958	pubmed	19294958	create date:2009/03/20 | first author:Pizza F
Relationship between obstructive sleep apnea severity and brain activation during a sustained attention task.	/pubmed/19294957	Ayalon L, Ancoli-Israel S, Aka AA, McKenna BS, Drummond SP.	Sleep. 2009 Mar;32(3):373-81.	Sleep. 2009	PubMed	citation	PMID:19294957	pubmed	19294957	create date:2009/03/20 | first author:Ayalon L
Airway dilator muscle activity and lung volume during stable breathing in obstructive sleep apnea.	/pubmed/19294956	Jordan AS, White DP, Lo YL, Wellman A, Eckert DJ, Yim-Yeh S, Eikermann M, Smith SA, Stevenson KE, Malhotra A.	Sleep. 2009 Mar;32(3):361-8.	Sleep. 2009	PubMed	citation	PMID:19294956	pubmed	19294956	create date:2009/03/20 | first author:Jordan AS
Efficacy and safety of 6-month nightly ramelteon administration in adults with chronic primary insomnia.	/pubmed/19294955	Mayer G, Wang-Weigand S, Roth-Schechter B, Lehmann R, Staner C, Partinen M.	Sleep. 2009 Mar;32(3):351-60.	Sleep. 2009	PubMed	citation	PMID:19294955	pubmed	19294955	create date:2009/03/20 | first author:Mayer G
Sleep disturbances in prepubertal children with attention deficit hyperactivity disorder: a home polysomnography study.	/pubmed/19294954	Gruber R, Xi T, Frenette S, Robert M, Vannasinh P, Carrier J.	Sleep. 2009 Mar;32(3):343-50.	Sleep. 2009	PubMed	citation	PMID:19294954	pubmed	19294954	create date:2009/03/20 | first author:Gruber R
Evaluation of a school-based intervention for adolescent sleep problems.	/pubmed/19294953	Moseley L, Gradisar M.	Sleep. 2009 Mar;32(3):334-41.	Sleep. 2009	PubMed	citation	PMID:19294953	pubmed	19294953	create date:2009/03/20 | first author:Moseley L
Individual differences in childhood sleep problems predict later cognitive executive control.	/pubmed/19294952	Friedman NP, Corley RP, Hewitt JK, Wright KP Jr.	Sleep. 2009 Mar;32(3):323-33.	Sleep. 2009	PubMed	citation	PMID:19294952	pubmed	19294952	create date:2009/03/20 | first author:Friedman NP
Banking sleep: realization of benefits during subsequent sleep restriction and recovery.	/pubmed/19294951	Rupp TL, Wesensten NJ, Bliese PD, Balkin TJ.	Sleep. 2009 Mar;32(3):311-21.	Sleep. 2009	PubMed	citation	PMID:19294951	pubmed	19294951	create date:2009/03/20 | first author:Rupp TL
Slow wave sleep and REM sleep awakenings do not affect sleep dependent memory consolidation.	/pubmed/19294950	Genzel L, Dresler M, Wehrle R, Grözinger M, Steiger A.	Sleep. 2009 Mar;32(3):302-10.	Sleep. 2009	PubMed	citation	PMID:19294950	pubmed	19294950	create date:2009/03/20 | first author:Genzel L
Association of sleep duration with mortality from cardiovascular disease and other causes for Japanese men and women: the JACC study.	/pubmed/19294949	Ikehara S, Iso H, Date C, Kikuchi S, Watanabe Y, Wada Y, Inaba Y, Tamakoshi A; JACC Study Group.	Sleep. 2009 Mar;32(3):295-301.	Sleep. 2009	PubMed	citation	PMID:19294949	pubmed	19294949	create date:2009/03/20 | first author:Ikehara S
Title	URL	Description	Details	ShortDetails	Resource	Type	Identifiers	Db	EntrezUID	Properties
Still missing some significant ingredients.	/pubmed/19294948	Schabus M.	Sleep. 2009 Mar;32(3):291-3. No abstract available.	Sleep. 2009	PubMed	citation	PMID:19294948	pubmed	19294948	create date:2009/03/20 | first author:Schabus M
Sleep--an affair of the heart.	/pubmed/19294947	Patel SR.	Sleep. 2009 Mar;32(3):289-90. No abstract available.	Sleep. 2009	PubMed	citation	PMID:19294947	pubmed	19294947	create date:2009/03/20 | first author:Patel SR
Obstructive sleep apnea syndrome is associated with overactive bladder and urgency incontinence in men.	/pubmed/19238815	Kemmer H, Mathes AM, Dilk O, Gröschel A, Grass C, Stöckle M.	Sleep. 2009 Feb;32(2):271-5.	Sleep. 2009	PubMed	citation	PMID:19238815	pubmed	19238815	create date:2009/02/26 | first author:Kemmer H
Obstructive sleep apnea leads to transient uncoupling of coronary blood flow and myocardial work in humans.	/pubmed/19238814	Hamilton GS, Meredith IT, Walker AM, Solin P.	Sleep. 2009 Feb;32(2):263-70.	Sleep. 2009	PubMed	citation	PMID:19238814	pubmed	19238814	create date:2009/02/26 | first author:Hamilton GS
Behavioral correlates of sleep-disordered breathing in older men.	/pubmed/19238813	Kezirian EJ, Harrison SL, Ancoli-Israel S, Redline S, Ensrud K, Goldberg AN, Claman DM, Spira AP, Stone KL; Study of Osteoporotic in Men Research Group.	Sleep. 2009 Feb;32(2):253-61.	Sleep. 2009	PubMed	citation	PMID:19238813	pubmed	19238813	create date:2009/02/26 | first author:Kezirian EJ
Expenditure on health care in obese women with and without sleep apnea.	/pubmed/19238812	Banno K, Ramsey C, Walld R, Kryger MH.	Sleep. 2009 Feb;32(2):247-52.	Sleep. 2009	PubMed	citation	PMID:19238812	pubmed	19238812	create date:2009/02/26 | first author:Banno K
Motor-behavioral episodes in REM sleep behavior disorder and phasic events during REM sleep.	/pubmed/19238811	Manni R, Terzaghi M, Glorioso M.	Sleep. 2009 Feb;32(2):241-5.	Sleep. 2009	PubMed	citation	PMID:19238811	pubmed	19238811	create date:2009/02/26 | first author:Manni R
Paradoxical (REM) sleep deprivation causes a large and rapidly reversible decrease in long-term potentiation, synaptic transmission, glutamate receptor protein levels, and ERK/MAPK activation in the dorsal hippocampus.	/pubmed/19238810	Ravassard P, Pachoud B, Comte JC, Mejia-Perez C, Scoté-Blachon C, Gay N, Claustrat B, Touret M, Luppi PH, Salin PA.	Sleep. 2009 Feb;32(2):227-40.	Sleep. 2009	PubMed	citation	PMID:19238810	pubmed	19238810	create date:2009/02/26 | first author:Ravassard P
Sleep homeostasis during repeated sleep restriction and recovery: support from EEG dynamics.	/pubmed/19238809	Akerstedt T, Kecklund G, Ingre M, Lekander M, Axelsson J.	Sleep. 2009 Feb;32(2):217-22.	Sleep. 2009	PubMed	citation	PMID:19238809	pubmed	19238809	create date:2009/02/26 | first author:Akerstedt T
Sustaining executive functions during sleep deprivation: A comparison of caffeine, dextroamphetamine, and modafinil.	/pubmed/19238808	Killgore WD, Kahn-Greene ET, Grugle NL, Killgore DB, Balkin TJ.	Sleep. 2009 Feb;32(2):205-16.	Sleep. 2009	PubMed	citation	PMID:19238808	pubmed	19238808	create date:2009/02/26 | first author:Killgore WD
Sleep duration and biomarkers of inflammation.	/pubmed/19238807	Patel SR, Zhu X, Storfer-Isser A, Mehra R, Jenny NS, Tracy R, Redline S.	Sleep. 2009 Feb;32(2):200-4.	Sleep. 2009	PubMed	citation	PMID:19238807	pubmed	19238807	create date:2009/02/26 | first author:Patel SR
The direction of longitudinal associations between sleep problems and depression symptoms: a study of twins aged 8 and 10 years.	/pubmed/19238806	Gregory AM, Rijsdijk FV, Lau JY, Dahl RE, Eley TC.	Sleep. 2009 Feb;32(2):189-99.	Sleep. 2009	PubMed	citation	PMID:19238806	pubmed	19238806	create date:2009/02/26 | first author:Gregory AM
CSF histamine contents in narcolepsy, idiopathic hypersomnia and obstructive sleep apnea syndrome.	/pubmed/19238805	Kanbayashi T, Kodama T, Kondo H, Satoh S, Inoue Y, Chiba S, Shimizu T, Nishino S.	Sleep. 2009 Feb;32(2):181-7.	Sleep. 2009	PubMed	citation	PMID:19238805	pubmed	19238805	create date:2009/02/26 | first author:Kanbayashi T
Decreased CSF histamine in narcolepsy with and without low CSF hypocretin-1 in comparison to healthy controls.	/pubmed/19238804	Nishino S, Sakurai E, Nevsimalova S, Yoshida Y, Watanabe T, Yanai K, Mignot E.	Sleep. 2009 Feb;32(2):175-80.	Sleep. 2009	PubMed	citation	PMID:19238804	pubmed	19238804	create date:2009/02/26 | first author:Nishino S
Elevated estradiol plasma levels in women with restless legs during pregnancy.	/pubmed/19238803	Dzaja A, Wehrle R, Lancel M, Pollmächer T.	Sleep. 2009 Feb;32(2):169-74.	Sleep. 2009	PubMed	citation	PMID:19238803	pubmed	19238803	create date:2009/02/26 | first author:Dzaja A
A randomized, double-blind, placebo-controlled, crossover study of XP13512/GSK1838262 in the treatment of patients with primary restless legs syndrome.	/pubmed/19238802	Kushida CA, Walters AS, Becker P, Thein SG, Perkins AT, Roth T, Canafax D, Barrett RW; XP021 Study Group.	Sleep. 2009 Feb;32(2):159-68.	Sleep. 2009	PubMed	citation	PMID:19238802	pubmed	19238802	create date:2009/02/26 | first author:Kushida CA
The new AASM criteria for scoring hypopneas: impact on the apnea hypopnea index.	/pubmed/19238801	Ruehland WR, Rochford PD, O'Donoghue FJ, Pierce RJ, Singh P, Thornton AT.	Sleep. 2009 Feb;32(2):150-7.	Sleep. 2009	PubMed	citation	PMID:19238801	pubmed	19238801	create date:2009/02/26 | first author:Ruehland WR
Sleep classification according to AASM and Rechtschaffen & Kales: effects on sleep scoring parameters.	/pubmed/19238800	Moser D, Anderer P, Gruber G, Parapatics S, Loretz E, Boeck M, Kloesch G, Heller E, Schmidt A, Danker-Hopfe H, Saletu B, Zeitlhofer J, Dorffner G.	Sleep. 2009 Feb;32(2):139-49.	Sleep. 2009	PubMed	citation	PMID:19238800	pubmed	19238800	create date:2009/02/26 | first author:Moser D
Searching for marker of REM sleep behavior disorder: submentalis muscle EMG amplitude analysis during sleep in patients with narcolepsy/cataplexy.	/pubmed/19238799	Maski KP, Kothare SV.	Sleep. 2009 Feb;32(2):137. No abstract available.	Sleep. 2009	PubMed	citation	PMID:19238799	pubmed	19238799	create date:2009/02/26 | first author:Maski KP
Just a good deal or truly a steal? Medical cost savings and the impact on the cost-effectiveness of treating sleep apnea.	/pubmed/19238798	Kapur VK, Alfonso-Cristancho R.	Sleep. 2009 Feb;32(2):135-6. No abstract available.	Sleep. 2009	PubMed	citation	PMID:19238798	pubmed	19238798	create date:2009/02/26 | first author:Kapur VK
Is low histamine a fundamental cause of sleepiness in narcolepsy and idiopathic hypersomnia?	/pubmed/19238797	Scammell TE, Mochizuki T.	Sleep. 2009 Feb;32(2):133-4. No abstract available.	Sleep. 2009	PubMed	citation	PMID:19238797	pubmed	19238797	create date:2009/02/26 | first author:Scammell TE
Unraveling the mechanisms of REM sleep atonia.	/pubmed/19226735	Brooks PL, Peever JH.	Sleep. 2008 Nov;31(11):1492-7. No abstract available.	Sleep. 2008	PubMed	citation	PMID:19226735	pubmed	19226735	create date:2009/02/21 | first author:Brooks PL
Obstructive apneas induce early release of mesenchymal stem cells into circulating blood.	/pubmed/19189787	Carreras A, Almendros I, Acerbi I, Montserrat JM, Navajas D, Farré R.	Sleep. 2009 Jan;32(1):117-9.	Sleep. 2009	PubMed	citation	PMID:19189787	pubmed	19189787	create date:2009/02/05 | first author:Carreras A
A consensus definition of cataplexy in mouse models of narcolepsy.	/pubmed/19189786	Scammell TE, Willie JT, Guilleminault C, Siegel JM; International Working Group on Rodent Models of Narcolepsy.	Sleep. 2009 Jan;32(1):111-6.	Sleep. 2009	PubMed	citation	PMID:19189786	pubmed	19189786	create date:2009/02/05 | first author:Scammell TE
Prevalence and correlates of insomnia and its impact on quality of life in Chinese schizophrenia patients.	/pubmed/19189785	Xiang YT, Weng YZ, Leung CM, Tang WK, Lai KY, Ungvari GS.	Sleep. 2009 Jan;32(1):105-9.	Sleep. 2009	PubMed	citation	PMID:19189785	pubmed	19189785	create date:2009/02/05 | first author:Xiang YT
Irregular respiration as a marker of wakefulness during titration of CPAP.	/pubmed/19189784	Ayappa I, Norman RG, Whiting D, Tsai AH, Anderson F, Donnely E, Silberstein DJ, Rapoport DM.	Sleep. 2009 Jan;32(1):99-104.	Sleep. 2009	PubMed	citation	PMID:19189784	pubmed	19189784	create date:2009/02/05 | first author:Ayappa I
Effect of continuous positive airway pressure on sleep structure in heart failure patients with central sleep apnea.	/pubmed/19189783	Ruttanaumpawan P, Logan AG, Floras JS, Bradley TD; CANPAP Investigators.	Sleep. 2009 Jan;32(1):91-8.	Sleep. 2009	PubMed	citation	PMID:19189783	pubmed	19189783	create date:2009/02/05 | first author:Ruttanaumpawan P
Development of NREM sleep instability-continuity (cyclic alternating pattern) in healthy term infants aged 1 to 4 months.	/pubmed/19189782	Miano S, PiaVilla M, Blanco D, Zamora E, Rodriguez R, Ferri R, Bruni O, Peraita-Adrados R.	Sleep. 2009 Jan;32(1):83-90.	Sleep. 2009	PubMed	citation	PMID:19189782	pubmed	19189782	create date:2009/02/05 | first author:Miano S
Race and financial strain are independent correlates of sleep in midlife women: the SWAN sleep study.	/pubmed/19189781	Hall MH, Matthews KA, Kravitz HM, Gold EB, Buysse DJ, Bromberger JT, Owens JF, Sowers M.	Sleep. 2009 Jan;32(1):73-82.	Sleep. 2009	PubMed	citation	PMID:19189781	pubmed	19189781	create date:2009/02/05 | first author:Hall MH
Insomnia did not predict incident hypertension in older adults in the cardiovascular health study.	/pubmed/19189780	Phillips B, Bůzková P, Enright P; Cardiovascular Health Study Research Group.	Sleep. 2009 Jan;32(1):65-72.	Sleep. 2009	PubMed	citation	PMID:19189780	pubmed	19189780	create date:2009/02/05 | first author:Phillips B
The economic burden of insomnia: direct and indirect costs for individuals with insomnia syndrome, insomnia symptoms, and good sleepers.	/pubmed/19189779	Daley M, Morin CM, LeBlanc M, Grégoire JP, Savard J.	Sleep. 2009 Jan;32(1):55-64.	Sleep. 2009	PubMed	citation	PMID:19189779	pubmed	19189779	create date:2009/02/05 | first author:Daley M
Prediction of obstructive sleep apnea with craniofacial photographic analysis.	/pubmed/19189778	Lee RW, Petocz P, Prvan T, Chan AS, Grunstein RR, Cistulli PA.	Sleep. 2009 Jan;32(1):46-52.	Sleep. 2009	PubMed	citation	PMID:19189778	pubmed	19189778	create date:2009/02/05 | first author:Lee RW
Craniofacial phenotyping in obstructive sleep apnea--a novel quantitative photographic approach.	/pubmed/19189777	Lee RW, Chan AS, Grunstein RR, Cistulli PA.	Sleep. 2009 Jan;32(1):37-45.	Sleep. 2009	PubMed	citation	PMID:19189777	pubmed	19189777	create date:2009/02/05 | first author:Lee RW
Effects and side-effects of surgery for snoring and obstructive sleep apnea--a systematic review.	/pubmed/19189776	Franklin KA, Anttila H, Axelsson S, Gislason T, Maasilta P, Myhre KI, Rehnqvist N.	Sleep. 2009 Jan;32(1):27-36. Review.	Sleep. 2009	PubMed	citation	PMID:19189776	pubmed	19189776	create date:2009/02/05 | first author:Franklin KA
Sleep promotes generalization of extinction of conditioned fear.	/pubmed/19189775	Pace-Schott EF, Milad MR, Orr SP, Rauch SL, Stickgold R, Pitman RK.	Sleep. 2009 Jan;32(1):19-26.	Sleep. 2009	PubMed	citation	PMID:19189775	pubmed	19189775	create date:2009/02/05 | first author:Pace-Schott EF
Re-redefining success in airway surgery for obstructive sleep apnea.	/pubmed/19189774	Friedman M, Wilson M.	Sleep. 2009 Jan;32(1):17. No abstract available.	Sleep. 2009	PubMed	citation	PMID:19189774	pubmed	19189774	create date:2009/02/05 | first author:Friedman M
Discovery of the dreaming sleep stage: a recollection.	/pubmed/19189773	Gottesmann C.	Sleep. 2009 Jan;32(1):15-6. No abstract available.	Sleep. 2009	PubMed	citation	PMID:19189773	pubmed	19189773	create date:2009/02/05 | first author:Gottesmann C
Heart failure, central sleep apnea, CPAP, and arousals: another piece of the puzzle.	/pubmed/19189772	Casey KR.	Sleep. 2009 Jan;32(1):13-4. No abstract available.	Sleep. 2009	PubMed	citation	PMID:19189772	pubmed	19189772	create date:2009/02/05 | first author:Casey KR
Craniofacial profile assessment in patients with obstructive sleep apnea.	/pubmed/19189771	Hui DS.	Sleep. 2009 Jan;32(1):11-2. No abstract available.	Sleep. 2009	PubMed	citation	PMID:19189771	pubmed	19189771	create date:2009/02/05 | first author:Hui DS
A human model that suggests a role for sleep in the cognitive neuropsychology of PTSD and recovery.	/pubmed/19189770	Mellman TA.	Sleep. 2009 Jan;32(1):9-10. No abstract available.	Sleep. 2009	PubMed	citation	PMID:19189770	pubmed	19189770	create date:2009/02/05 | first author:Mellman TA
Presleep arousal and sleep disturbances in children.	/pubmed/19090331	Gregory AM, Willis TA, Wiggs L, Harvey AG; STEPS Team.	Sleep. 2008 Dec;31(12):1745-7.	Sleep. 2008	PubMed	citation	PMID:19090331	pubmed	19090331	create date:2008/12/19 | first author:Gregory AM
Polysomnographic values in children undergoing puberty: pediatric vs. adult respiratory rules in adolescents.	/pubmed/19090330	Tapia IE, Karamessinis L, Bandla P, Huang J, Kelly A, Pepe M, Schultz B, Gallagher P, Brooks LJ, Marcus CL.	Sleep. 2008 Dec;31(12):1737-44.	Sleep. 2008	PubMed	citation	PMID:19090330	pubmed	19090330	create date:2008/12/19 | first author:Tapia IE
Sympathetic withdrawal augments cerebral blood flow during acute hypercapnia in sleeping lambs.	/pubmed/19090329	Cassaglia PA, Griffiths RI, Walker AM.	Sleep. 2008 Dec;31(12):1729-34.	Sleep. 2008	PubMed	citation	PMID:19090329	pubmed	19090329	create date:2008/12/19 | first author:Cassaglia PA
Hypoadiponectinemia is related to sympathetic activation and severity of obstructive sleep apnea.	/pubmed/19090328	Lam JC, Xu A, Tam S, Khong PI, Yao TJ, Lam DC, Lai AY, Lam B, Lam KS, Mary SM.	Sleep. 2008 Dec;31(12):1721-7.	Sleep. 2008	PubMed	citation	PMID:19090328	pubmed	19090328	create date:2008/12/19 | first author:Lam JC
Respiratory cycle-related EEG changes during sleep reflect esophageal pressures.	/pubmed/19090327	Chervin RD, Malhotra RK, Burns JW.	Sleep. 2008 Dec;31(12):1713-20.	Sleep. 2008	PubMed	citation	PMID:19090327	pubmed	19090327	create date:2008/12/19 | first author:Chervin RD
Blood pressure and heart rate during continuous experimental sleep fragmentation in healthy adults.	/pubmed/19090326	Carrington MJ, Trinder J.	Sleep. 2008 Dec;31(12):1701-12.	Sleep. 2008	PubMed	citation	PMID:19090326	pubmed	19090326	create date:2008/12/19 | first author:Carrington MJ
QT interval prolongation in future SIDS victims: a polysomnographic study.	/pubmed/19090325	Franco P, Groswasser J, Scaillet S, Lanquart JP, Benatar A, Sastre JP, Chevalier P, Kugener B, Kahn A, Lin JS.	Sleep. 2008 Dec;31(12):1691-9.	Sleep. 2008	PubMed	citation	PMID:19090325	pubmed	19090325	create date:2008/12/19 | first author:Franco P
The influence of in utero exposure to smoking on sleep patterns in preterm neonates.	/pubmed/19090324	Stéphan-Blanchard E, Telliez F, Léké A, Djeddi D, Bach V, Libert JP, Chardon K.	Sleep. 2008 Dec;31(12):1683-9.	Sleep. 2008	PubMed	citation	PMID:19090324	pubmed	19090324	create date:2008/12/19 | first author:Stéphan-Blanchard E
EEG spectral analysis in primary insomnia: NREM period effects and sex differences.	/pubmed/19090323	Buysse DJ, Germain A, Hall ML, Moul DE, Nofzinger EA, Begley A, Ehlers CL, Thompson W, Kupfer DJ.	Sleep. 2008 Dec;31(12):1673-82.	Sleep. 2008	PubMed	citation	PMID:19090323	pubmed	19090323	create date:2008/12/19 | first author:Buysse DJ
APD125, a selective serotonin 5-HT(2A) receptor inverse agonist, significantly improves sleep maintenance in primary insomnia.	/pubmed/19090322	Rosenberg R, Seiden DJ, Hull SG, Erman M, Schwartz H, Anderson C, Prosser W, Shanahan W, Sanchez M, Chuang E, Roth T.	Sleep. 2008 Dec;31(12):1663-71.	Sleep. 2008	PubMed	citation	PMID:19090322	pubmed	19090322	create date:2008/12/19 | first author:Rosenberg R
Title	URL	Description	Details	ShortDetails	Resource	Type	Identifiers	Db	EntrezUID	Properties
The prevalence of insomnia, its sociodemographic and clinical correlates, and treatment in rural and urban regions of Beijing, China: a general population-based survey.	/pubmed/19090321	Xiang YT, Ma X, Cai ZJ, Li SR, Xiang YQ, Guo HL, Hou YZ, Li ZB, Li ZJ, Tao YF, Dang WM, Wu XM, Deng J, Lai KY, Ungvari GS.	Sleep. 2008 Dec;31(12):1655-62.	Sleep. 2008	PubMed	citation	PMID:19090321	pubmed	19090321	create date:2008/12/19 | first author:Xiang YT
Modafinil increases arousal determined by P13 potential amplitude: an effect blocked by gap junction antagonists.	/pubmed/19090320	Beck P, Odle A, Wallace-Huitt T, Skinner RD, Garcia-Rill E.	Sleep. 2008 Dec;31(12):1647-54.	Sleep. 2008	PubMed	citation	PMID:19090320	pubmed	19090320	create date:2008/12/19 | first author:Beck P
Night shift performance is improved by a compromise circadian phase position: study 3. Circadian phase after 7 night shifts with an intervening weekend off.	/pubmed/19090319	Smith MR, Eastman CI.	Sleep. 2008 Dec;31(12):1639-45.	Sleep. 2008	PubMed	citation	PMID:19090319	pubmed	19090319	create date:2008/12/19 | first author:Smith MR
Morphine increases acetylcholine release in the trigeminal nuclear complex.	/pubmed/19090318	Zhu Z, Bowman HR, Baghdoyan HA, Lydic R.	Sleep. 2008 Dec;31(12):1629-37.	Sleep. 2008	PubMed	citation	PMID:19090318	pubmed	19090318	create date:2008/12/19 | first author:Zhu Z
Subclinical REM sleep behavior disorder and its clinical and research implications.	/pubmed/19090317	Schenck CH, Mahowald MW.	Sleep. 2008 Dec;31(12):1627. No abstract available.	Sleep. 2008	PubMed	citation	PMID:19090317	pubmed	19090317	create date:2008/12/19 | first author:Schenck CH
Gaps that wake you up.	/pubmed/19090316	Siegel JM.	Sleep. 2008 Dec;31(12):1625-6. No abstract available.	Sleep. 2008	PubMed	citation	PMID:19090316	pubmed	19090316	create date:2008/12/19 | first author:Siegel JM
Validation of the fatigue severity scale in a Swiss cohort.	/pubmed/19014080	Valko PO, Bassetti CL, Bloch KE, Held U, Baumann CR.	Sleep. 2008 Nov;31(11):1601-7.	Sleep. 2008	PubMed	citation	PMID:19014080	pubmed	19014080	create date:2008/11/19 | first author:Valko PO
A video method to study Drosophila sleep.	/pubmed/19014079	Zimmerman JE, Raizen DM, Maycock MH, Maislin G, Pack AI.	Sleep. 2008 Nov;31(11):1587-98.	Sleep. 2008	PubMed	citation	PMID:19014079	pubmed	19014079	create date:2008/11/19 | first author:Zimmerman JE
Chronically restricted sleep leads to depression-like changes in neurotransmitter receptor sensitivity and neuroendocrine stress reactivity in rats.	/pubmed/19014078	Novati A, Roman V, Cetin T, Hagewoud R, den Boer JA, Luiten PG, Meerlo P.	Sleep. 2008 Nov;31(11):1579-85.	Sleep. 2008	PubMed	citation	PMID:19014078	pubmed	19014078	create date:2008/11/19 | first author:Novati A
Interpreting wrist actigraphic indices of sleep in epidemiologic studies of the elderly: the Study of Osteoporotic Fractures.	/pubmed/19014077	Mehra R, Stone KL, Ancoli-Israel S, Litwack-Harrison S, Ensrud KE, Redline S; Study of Osteoporotic Fractures Research Group.	Sleep. 2008 Nov;31(11):1569-76.	Sleep. 2008	PubMed	citation	PMID:19014077	pubmed	19014077	create date:2008/11/19 | first author:Mehra R
Assessment of sleep in ventilator-supported critically III patients.	/pubmed/19014076	Ambrogio C, Koebnick J, Quan SF, Ranieri M, Parthasarathy S.	Sleep. 2008 Nov;31(11):1559-68.	Sleep. 2008	PubMed	citation	PMID:19014076	pubmed	19014076	create date:2008/11/19 | first author:Ambrogio C
Effects of continuous positive airway pressure on quality of life in patients with moderate to severe obstructive sleep apnea: data from a randomized controlled trial.	/pubmed/19014075	Siccoli MM, Pepperell JC, Kohler M, Craig SE, Davies RJ, Stradling JR.	Sleep. 2008 Nov;31(11):1551-8.	Sleep. 2008	PubMed	citation	PMID:19014075	pubmed	19014075	create date:2008/11/19 | first author:Siccoli MM
Effect of body posture on pharyngeal shape and size in adults with and without obstructive sleep apnea.	/pubmed/19014074	Walsh JH, Leigh MS, Paduch A, Maddison KJ, Armstrong JJ, Sampson DD, Hillman DR, Eastwood PR.	Sleep. 2008 Nov;31(11):1543-9.	Sleep. 2008	PubMed	citation	PMID:19014074	pubmed	19014074	create date:2008/11/19 | first author:Walsh JH
Association study of serotonin transporter gene polymorphisms with obstructive sleep apnea syndrome in Chinese Han population.	/pubmed/19014073	Yue W, Liu H, Zhang J, Zhang X, Wang X, Liu T, Liu P, Hao W.	Sleep. 2008 Nov;31(11):1535-41.	Sleep. 2008	PubMed	citation	PMID:19014073	pubmed	19014073	create date:2008/11/19 | first author:Yue W
Prospective randomized study of patients with insomnia and mild sleep disordered breathing.	/pubmed/19014072	Guilleminault C, Davis K, Huynh NT.	Sleep. 2008 Nov;31(11):1527-33.	Sleep. 2008	PubMed	citation	PMID:19014072	pubmed	19014072	create date:2008/11/19 | first author:Guilleminault C
The multidimensional correlates associated with short nocturnal sleep duration and subjective insomnia among Taiwanese adolescents.	/pubmed/19014071	Yen CF, Ko CH, Yen JY, Cheng CP.	Sleep. 2008 Nov;31(11):1515-25.	Sleep. 2008	PubMed	citation	PMID:19014071	pubmed	19014071	create date:2008/11/19 | first author:Yen CF
Associations between sleep duration patterns and overweight/obesity at age 6.	/pubmed/19014070	Touchette E, Petit D, Tremblay RE, Boivin M, Falissard B, Genolini C, Montplaisir JY.	Sleep. 2008 Nov;31(11):1507-14.	Sleep. 2008	PubMed	citation	PMID:19014070	pubmed	19014070	create date:2008/11/19 | first author:Touchette E
Reduced brain GABA in primary insomnia: preliminary data from 4T proton magnetic resonance spectroscopy (1H-MRS).	/pubmed/19014069	Winkelman JW, Buxton OM, Jensen JE, Benson KL, O'Connor SP, Wang W, Renshaw PF.	Sleep. 2008 Nov;31(11):1499-506.	Sleep. 2008	PubMed	citation	PMID:19014069	pubmed	19014069	create date:2008/11/19 | first author:Winkelman JW
Confirmation of the consensus that glycinergic postsynaptic inhibition is responsible for the atonia of REM sleep.	/pubmed/19014068	Chase MH.	Sleep. 2008 Nov;31(11):1487-91.	Sleep. 2008	PubMed	citation	PMID:19014068	pubmed	19014068	create date:2008/11/19 | first author:Chase MH
Glycine-mediated postsynaptic inhibition is responsible for REM sleep atonia.	/pubmed/19014067	Soja PJ.	Sleep. 2008 Nov;31(11):1483-6. No abstract available.	Sleep. 2008	PubMed	citation	PMID:19014067	pubmed	19014067	create date:2008/11/19 | first author:Soja PJ
Are all motoneurons created equal in the eyes of REM sleep and the mechanisms of muscle atonia?	/pubmed/19014066	Funk GD.	Sleep. 2008 Nov;31(11):1479-82. No abstract available.	Sleep. 2008	PubMed	citation	PMID:19014066	pubmed	19014066	create date:2008/11/19 | first author:Funk GD
What causes muscle atonia in REM?	/pubmed/19014065	Berger AJ.	Sleep. 2008 Nov;31(11):1477-8. No abstract available.	Sleep. 2008	PubMed	citation	PMID:19014065	pubmed	19014065	create date:2008/11/19 | first author:Berger AJ
Adventures and tribulations in the search for the mechanisms of the atonia of REM sleep.	/pubmed/19014064	Kubin L.	Sleep. 2008 Nov;31(11):1473-6. No abstract available.	Sleep. 2008	PubMed	citation	PMID:19014064	pubmed	19014064	create date:2008/11/19 | first author:Kubin L
The motor atonia of REM sleep: a critical topics forum. Introduction.	/pubmed/19014063	Lydic R.	Sleep. 2008 Nov;31(11):1471-2. No abstract available.	Sleep. 2008	PubMed	citation	PMID:19014063	pubmed	19014063	create date:2008/11/19 | first author:Lydic R
Effect of sleep disordered breathing on the sleep of bed partners in the Sleep Heart Health Study.	/pubmed/18853943	Sharief I, Silva GE, Goodwin JL, Quan SF.	Sleep. 2008 Oct;31(10):1449-56.	Sleep. 2008	PubMed	citation	PMID:18853943	pubmed	18853943	create date:2008/10/16 | first author:Sharief I
Influence of head extension, flexion, and rotation on collapsibility of the passive upper airway.	/pubmed/18853942	Walsh JH, Maddison KJ, Platt PR, Hillman DR, Eastwood PR.	Sleep. 2008 Oct;31(10):1440-7.	Sleep. 2008	PubMed	citation	PMID:18853942	pubmed	18853942	create date:2008/10/16 | first author:Walsh JH
A portable automated assessment tool for sleep apnea using a combined Holter-oximeter.	/pubmed/18853941	Heneghan C, Chua CP, Garvey JF, de Chazal P, Shouldice R, Boyle P, McNicholas WT.	Sleep. 2008 Oct;31(10):1432-9.	Sleep. 2008	PubMed	citation	PMID:18853941	pubmed	18853941	create date:2008/10/16 | first author:Heneghan C
Portable monitoring and autotitration versus polysomnography for the diagnosis and treatment of sleep apnea.	/pubmed/18853940	Berry RB, Hill G, Thompson L, McLaurin V.	Sleep. 2008 Oct;31(10):1423-31.	Sleep. 2008	PubMed	citation	PMID:18853940	pubmed	18853940	create date:2008/10/16 | first author:Berry RB
Lack of effects of pramipexole on REM sleep behavior disorder in Parkinson disease.	/pubmed/18853939	Kumru H, Iranzo A, Carrasco E, Valldeoriola F, Marti MJ, Santamaria J, Tolosa E.	Sleep. 2008 Oct;31(10):1418-21.	Sleep. 2008	PubMed	citation	PMID:18853939	pubmed	18853939	create date:2008/10/16 | first author:Kumru H
Searching for a marker of REM sleep behavior disorder: submentalis muscle EMG amplitude analysis during sleep in patients with narcolepsy/cataplexy.	/pubmed/18853938	Ferri R, Franceschini C, Zucconi M, Vandi S, Poli F, Bruni O, Cipolli C, Montagna P, Plazzi G.	Sleep. 2008 Oct;31(10):1409-17.	Sleep. 2008	PubMed	citation	PMID:18853938	pubmed	18853938	create date:2008/10/16 | first author:Ferri R
Instrumental conditioning of human sensorimotor rhythm (12-15 Hz) and its impact on sleep as well as declarative learning.	/pubmed/18853937	Hoedlmoser K, Pecherstorfer T, Gruber G, Anderer P, Doppelmayr M, Klimesch W, Schabus M.	Sleep. 2008 Oct;31(10):1401-8.	Sleep. 2008	PubMed	citation	PMID:18853937	pubmed	18853937	create date:2008/10/16 | first author:Hoedlmoser K
Microdialysis elevation of adenosine in the basal forebrain produces vigilance impairments in the rat psychomotor vigilance task.	/pubmed/18853936	Christie MA, Bolortuya Y, Chen LC, McKenna JT, McCarley RW, Strecker RE.	Sleep. 2008 Oct;31(10):1393-8.	Sleep. 2008	PubMed	citation	PMID:18853936	pubmed	18853936	create date:2008/10/16 | first author:Christie MA
The non-benzodiazepine hypnotic zolpidem impairs sleep-dependent cortical plasticity.	/pubmed/18853935	Seibt J, Aton SJ, Jha SK, Coleman T, Dumoulin MC, Frank MG.	Sleep. 2008 Oct;31(10):1381-91.	Sleep. 2008	PubMed	citation	PMID:18853935	pubmed	18853935	create date:2008/10/16 | first author:Seibt J
Zolpidem extended-release 12.5 mg associated with improvements in work performance in a 6-month randomized, placebo-controlled trial.	/pubmed/18853934	Erman M, Guiraud A, Joish VN, Lerner D.	Sleep. 2008 Oct;31(10):1371-8.	Sleep. 2008	PubMed	citation	PMID:18853934	pubmed	18853934	create date:2008/10/16 | first author:Erman M
Effect of gaboxadol on sleep in adult and elderly patients with primary insomnia: results from two randomized, placebo-controlled, 30-night polysomnography studies.	/pubmed/18853933	Lankford DA, Corser BC, Zheng YP, Li Z, Snavely DB, Lines CR, Deacon S.	Sleep. 2008 Oct;31(10):1359-70.	Sleep. 2008	PubMed	citation	PMID:18853933	pubmed	18853933	create date:2008/10/16 | first author:Lankford DA
Adolescent insomnia as a risk factor for early adult depression and substance abuse.	/pubmed/18853932	Roane BM, Taylor DJ.	Sleep. 2008 Oct;31(10):1351-6.	Sleep. 2008	PubMed	citation	PMID:18853932	pubmed	18853932	create date:2008/10/16 | first author:Roane BM
Sex steroid hormone profiles are related to sleep measures from polysomnography and the Pittsburgh Sleep Quality Index.	/pubmed/18853931	Sowers MF, Zheng H, Kravitz HM, Matthews K, Bromberger JT, Gold EB, Owens J, Consens F, Hall M.	Sleep. 2008 Oct;31(10):1339-49.	Sleep. 2008	PubMed	citation	PMID:18853931	pubmed	18853931	create date:2008/10/16 | first author:Sowers MF
Heavy snoring and carotid atherosclerosis: is there more than an association?	/pubmed/18853930	Drager LF, Lorenzi-Filho G.	Sleep. 2008 Oct;31(10):1335; discussion 1337. No abstract available.	Sleep. 2008	PubMed	citation	PMID:18853930	pubmed	18853930	create date:2008/10/16 | first author:Drager LF
Eszopiclone improves overnight polysomnography and continuous positive airway pressure titration: a prospective, randomized, placebo-controlled trial.	/pubmed/18788656	Lettieri CJ, Quast TN, Eliasson AH, Andrada T.	Sleep. 2008 Sep;31(9):1310-6.	Sleep. 2008	PubMed	citation	PMID:18788656	pubmed	18788656	create date:2008/09/16 | first author:Lettieri CJ
Diminished capability to recognize the optimal temperature for sleep initiation may contribute to poor sleep in elderly people.	/pubmed/18788655	Raymann RJ, Van Someren EJ.	Sleep. 2008 Sep;31(9):1301-9.	Sleep. 2008	PubMed	citation	PMID:18788655	pubmed	18788655	create date:2008/09/16 | first author:Raymann RJ
More daytime sleeping predicts less functional recovery among older people undergoing inpatient post-acute rehabilitation.	/pubmed/18788654	Alessi CA, Martin JL, Webber AP, Alam T, Littner MR, Harker JO, Josephson KR.	Sleep. 2008 Sep;31(9):1291-300.	Sleep. 2008	PubMed	citation	PMID:18788654	pubmed	18788654	create date:2008/09/16 | first author:Alessi CA
Low-dose sublingual zolpidem tartrate is associated with dose-related improvement in sleep onset and duration in insomnia characterized by middle-of-the-night (MOTN) awakenings.	/pubmed/18788653	Roth T, Hull SG, Lankford DA, Rosenberg R, Scharf MB; Intermezzo Study Group.	Sleep. 2008 Sep;31(9):1277-84.	Sleep. 2008	PubMed	citation	PMID:18788653	pubmed	18788653	create date:2008/09/16 | first author:Roth T
Prefrontal hypoactivation and recovery in insomnia.	/pubmed/18788652	Altena E, Van Der Werf YD, Sanz-Arigita EJ, Voorn TA, Rombouts SA, Kuijer JP, Van Someren EJ.	Sleep. 2008 Sep;31(9):1271-6.	Sleep. 2008	PubMed	citation	PMID:18788652	pubmed	18788652	create date:2008/09/16 | first author:Altena E
The effect of acute sleep deprivation on visual evoked potentials in professional drivers.	/pubmed/18788651	Jackson ML, Croft RJ, Owens K, Pierce RJ, Kennedy GA, Crewther D, Howard ME.	Sleep. 2008 Sep;31(9):1261-9.	Sleep. 2008	PubMed	citation	PMID:18788651	pubmed	18788651	create date:2008/09/16 | first author:Jackson ML
Effects of night work, sleep loss and time on task on simulated threat detection performance.	/pubmed/18788650	Basner M, Rubinstein J, Fomberstein KM, Coble MC, Ecker A, Avinash D, Dinges DF.	Sleep. 2008 Sep;31(9):1251-9.	Sleep. 2008	PubMed	citation	PMID:18788650	pubmed	18788650	create date:2008/09/16 | first author:Basner M
Sleep architecture in unrestrained rhesus monkeys (Macaca mulatta) synchronized to 24-hour light-dark cycles.	/pubmed/18788649	Hsieh KC, Robinson EL, Fuller CA.	Sleep. 2008 Sep;31(9):1239-50.	Sleep. 2008	PubMed	citation	PMID:18788649	pubmed	18788649	create date:2008/09/16 | first author:Hsieh KC
Defining the boundaries of the response of sleep leg movements to a single dose of dopamine agonist.	/pubmed/18788648	Manconi M, Ferri R, Feroah TR, Zucconi M, Ferini-Strambi L.	Sleep. 2008 Sep;31(9):1229-37.	Sleep. 2008	PubMed	citation	PMID:18788648	pubmed	18788648	create date:2008/09/16 | first author:Manconi M
Periodic limb movements during sleep: population prevalence, clinical correlates, and racial differences.	/pubmed/18788647	Scofield H, Roth T, Drake C.	Sleep. 2008 Sep;31(9):1221-7.	Sleep. 2008	PubMed	citation	PMID:18788647	pubmed	18788647	create date:2008/09/16 | first author:Scofield H
Sleep-induced hypotension precipitates severe myocardial ischemia.	/pubmed/18788646	Kim SJ, Kuklov A, Kehoe RF, Crystal GJ.	Sleep. 2008 Sep;31(9):1215-20.	Sleep. 2008	PubMed	citation	PMID:18788646	pubmed	18788646	create date:2008/09/16 | first author:Kim SJ
Heavy snoring as a cause of carotid artery atherosclerosis.	/pubmed/18788645	Lee SA, Amis TC, Byth K, Larcos G, Kairaitis K, Robinson TD, Wheatley JR.	Sleep. 2008 Sep;31(9):1207-13.	Sleep. 2008	PubMed	citation	PMID:18788645	pubmed	18788645	create date:2008/09/16 | first author:Lee SA
Title	URL	Description	Details	ShortDetails	Resource	Type	Identifiers	Db	EntrezUID	Properties
Not so good vibrations. Commentary on Lee et al. Heavy snoring as a cause of carotid artery atherosclerosis. SLEEP 2008;31(9):1207-1213.	/pubmed/18788644	Rahangdale S, Campana L, Malhotra A.	Sleep. 2008 Sep;31(9):1204-5. No abstract available.	Sleep. 2008	PubMed	citation	PMID:18788644	pubmed	18788644	create date:2008/09/16 | first author:Rahangdale S
Short sleep and obesity: are poor sleep, chronic stress, and unhealthy behaviors the link?	/pubmed/18788643	Vgontzas AN, Bixler EO.	Sleep. 2008 Sep;31(9):1203. No abstract available.	Sleep. 2008	PubMed	citation	PMID:18788643	pubmed	18788643	create date:2008/09/16 | first author:Vgontzas AN
Diagnosis of REM sleep behavior disorder by video-polysomnographic study: is one night enough?	/pubmed/18714790	Zhang J, Lam SP, Ho CK, Li AM, Tsoh J, Mok V, Wing YK.	Sleep. 2008 Aug;31(8):1179-85.	Sleep. 2008	PubMed	citation	PMID:18714790	pubmed	18714790	create date:2008/08/22 | first author:Zhang J
Work-related sleep disturbances and sickness absence in the Swedish working population, 1993-1999.	/pubmed/18714789	Westerlund H, Alexanderson K, Akerstedt T, Magnusson Hanson L, Theorell T, Kivimäki M.	Sleep. 2008 Aug;31(8):1169-77.	Sleep. 2008	PubMed	citation	PMID:18714789	pubmed	18714789	create date:2008/08/22 | first author:Westerlund H
Early morning executive functioning during sleep deprivation is compromised by a PERIOD3 polymorphism.	/pubmed/18714788	Groeger JA, Viola AU, Lo JC, von Schantz M, Archer SN, Dijk DJ.	Sleep. 2008 Aug;31(8):1159-67.	Sleep. 2008	PubMed	citation	PMID:18714788	pubmed	18714788	create date:2008/08/22 | first author:Groeger JA
Motor sequence learning increases sleep spindles and fast frequencies in post-training sleep.	/pubmed/18714787	Morin A, Doyon J, Dostie V, Barakat M, Hadj Tahar A, Korman M, Benali H, Karni A, Ungerleider LG, Carrier J.	Sleep. 2008 Aug;31(8):1149-56.	Sleep. 2008	PubMed	citation	PMID:18714787	pubmed	18714787	create date:2008/08/22 | first author:Morin A
Prone sleeping impairs circulatory control during sleep in healthy term infants: implications for SIDS.	/pubmed/18714786	Yiallourou SR, Walker AM, Horne RS.	Sleep. 2008 Aug;31(8):1139-46.	Sleep. 2008	PubMed	citation	PMID:18714786	pubmed	18714786	create date:2008/08/22 | first author:Yiallourou SR
Sleep disordered breathing and hypertension: does self-reported sleepiness modify the association?	/pubmed/18714785	Kapur VK, Resnick HE, Gottlieb DJ; Sleep Heart Health Study Group.	Sleep. 2008 Aug;31(8):1127-32.	Sleep. 2008	PubMed	citation	PMID:18714785	pubmed	18714785	create date:2008/08/22 | first author:Kapur VK
Hypocretin receptor expression in canine and murine narcolepsy models and in hypocretin-ligand deficient human narcolepsy.	/pubmed/18714784	Mishima K, Fujiki N, Yoshida Y, Sakurai T, Honda M, Mignot E, Nishino S.	Sleep. 2008 Aug;31(8):1119-26.	Sleep. 2008	PubMed	citation	PMID:18714784	pubmed	18714784	create date:2008/08/22 | first author:Mishima K
Genetic association of daytime sleepiness and depressive symptoms in elderly men.	/pubmed/18714783	Lessov-Schlaggar CN, Bliwise DL, Krasnow RE, Swan GE, Reed T.	Sleep. 2008 Aug;31(8):1111-7.	Sleep. 2008	PubMed	citation	PMID:18714783	pubmed	18714783	create date:2008/08/22 | first author:Lessov-Schlaggar CN
Neural alterations and depressive symptoms in obstructive sleep apnea patients.	/pubmed/18714782	Cross RL, Kumar R, Macey PM, Doering LV, Alger JR, Yan-Go FL, Harper RM.	Sleep. 2008 Aug;31(8):1103-9.	Sleep. 2008	PubMed	citation	PMID:18714782	pubmed	18714782	create date:2008/08/22 | first author:Cross RL
Association between short sleep and suicidal ideation and suicide attempt among adults in the general population.	/pubmed/18714781	Goodwin RD, Marusic A.	Sleep. 2008 Aug;31(8):1097-101.	Sleep. 2008	PubMed	citation	PMID:18714781	pubmed	18714781	create date:2008/08/22 | first author:Goodwin RD
Sleep duration associated with mortality in elderly, but not middle-aged, adults in a large US sample.	/pubmed/18714780	Gangwisch JE, Heymsfield SB, Boden-Albala B, Buijs RM, Kreier F, Opler MG, Pickering TG, Rundle AG, Zammit GK, Malaspina D.	Sleep. 2008 Aug;31(8):1087-96.	Sleep. 2008	PubMed	citation	PMID:18714780	pubmed	18714780	create date:2008/08/22 | first author:Gangwisch JE
Sleep apnea as an independent risk factor for all-cause mortality: the Busselton Health Study.	/pubmed/18714779	Marshall NS, Wong KK, Liu PY, Cullen SR, Knuiman MW, Grunstein RR.	Sleep. 2008 Aug;31(8):1079-85.	Sleep. 2008	PubMed	citation	PMID:18714779	pubmed	18714779	create date:2008/08/22 | first author:Marshall NS
Sleep disordered breathing and mortality: eighteen-year follow-up of the Wisconsin sleep cohort.	/pubmed/18714778	Young T, Finn L, Peppard PE, Szklo-Coxe M, Austin D, Nieto FJ, Stubbs R, Hla KM.	Sleep. 2008 Aug;31(8):1071-8.	Sleep. 2008	PubMed	citation	PMID:18714778	pubmed	18714778	create date:2008/08/22 | first author:Young T
Response to restless legs syndrome and diabetic neuropathy--commentary by Gemignani, et al.	/pubmed/18714777	Merlino G, Serafini A, Gigli GL.	Sleep. 2008 Aug;31(8):1069. No abstract available.	Sleep. 2008	PubMed	citation	PMID:18714777	pubmed	18714777	create date:2008/08/22 | first author:Merlino G
Does untreated obstructive sleep apnea lead to death? A commentary on Young et al. Sleep 2008;31:1071-8 and Marshall et al. Sleep 2008;31:1079-85.	/pubmed/18714776	Pack AI, Platt AB, Pien GW.	Sleep. 2008 Aug;31(8):1067-8. No abstract available.	Sleep. 2008	PubMed	citation	PMID:18714776	pubmed	18714776	create date:2008/08/22 | first author:Pack AI
Multicenter case-control study on restless legs syndrome in multiple sclerosis: the REMS study.	/pubmed/18655317	Italian REMS Study Group, Manconi M, Ferini-Strambi L, Filippi M, Bonanni E, Iudice A, Murri L, Gigli GL, Fratticci L, Merlino G, Terzano G, Granella F, Parrino L, Silvestri R, Aricò I, Dattola V, Russo G, Luongo C, Cicolin A, Tribolo A, Cavalla P, Savarese M, et al.	Sleep. 2008 Jul;31(7):944-52.	Sleep. 2008	PubMed	citation	PMID:18655317	pubmed	18655317	create date:2008/07/29 | first author:Italian REMS Study Group
Effects of eszopiclone and zolpidem on sleep and waking states in the adult guinea pig.	/pubmed/18652100	Xi M, Chase MH.	Sleep. 2008 Jul;31(7):1043-51.	Sleep. 2008	PubMed	citation	PMID:18652100	pubmed	18652100	create date:2008/07/26 | first author:Xi M
Contextual fear extinction ameliorates sleep disturbances found following fear conditioning in rats.	/pubmed/18652099	Wellman LL, Yang L, Tang X, Sanford LD.	Sleep. 2008 Jul;31(7):1035-42.	Sleep. 2008	PubMed	citation	PMID:18652099	pubmed	18652099	create date:2008/07/26 | first author:Wellman LL
Effect of hypercapnia on sleep and breathing in unanesthetized cats.	/pubmed/18652098	Fraigne JJ, Dunin-Barkowski WL, Orem JM.	Sleep. 2008 Jul;31(7):1025-33.	Sleep. 2008	PubMed	citation	PMID:18652098	pubmed	18652098	create date:2008/07/26 | first author:Fraigne JJ
Fasting glycemia in sleep disordered breathing: lowering the threshold on oxyhemoglobin desaturation.	/pubmed/18652097	Stamatakis K, Sanders MH, Caffo B, Resnick HE, Gottlieb DJ, Mehra R, Punjabi NM.	Sleep. 2008 Jul;31(7):1018-24.	Sleep. 2008	PubMed	citation	PMID:18652097	pubmed	18652097	create date:2008/07/26 | first author:Stamatakis K
The cardiovascular response to arousal from sleep decreases with age in healthy adults.	/pubmed/18652096	Goff EA, O'Driscoll DM, Simonds AK, Trinder J, Morrell MJ.	Sleep. 2008 Jul;31(7):1009-17.	Sleep. 2008	PubMed	citation	PMID:18652096	pubmed	18652096	create date:2008/07/26 | first author:Goff EA
Improving sleep quality in older adults with moderate sleep complaints: A randomized controlled trial of Tai Chi Chih.	/pubmed/18652095	Irwin MR, Olmstead R, Motivala SJ.	Sleep. 2008 Jul;31(7):1001-8.	Sleep. 2008	PubMed	citation	PMID:18652095	pubmed	18652095	create date:2008/07/26 | first author:Irwin MR
Predictors of sleep quality in women in the menopausal transition.	/pubmed/18652094	Pien GW, Sammel MD, Freeman EW, Lin H, DeBlasis TL.	Sleep. 2008 Jul;31(7):991-9.	Sleep. 2008	PubMed	citation	PMID:18652094	pubmed	18652094	create date:2008/07/26 | first author:Pien GW
Sleep disturbance during the menopausal transition in a multi-ethnic community sample of women.	/pubmed/18652093	Kravitz HM, Zhao X, Bromberger JT, Gold EB, Hall MH, Matthews KA, Sowers MR.	Sleep. 2008 Jul;31(7):979-90. Erratum in: Sleep. 2008 Sep 1;31(9):table of contents.	Sleep. 2008	PubMed	citation	PMID:18652093	pubmed	18652093	create date:2008/07/26 | first author:Kravitz HM
Brain structural changes in obstructive sleep apnea.	/pubmed/18652092	Macey PM, Kumar R, Woo MA, Valladares EM, Yan-Go FL, Harper RM.	Sleep. 2008 Jul;31(7):967-77.	Sleep. 2008	PubMed	citation	PMID:18652092	pubmed	18652092	create date:2008/07/26 | first author:Macey PM
Variability of QT interval duration in obstructive sleep apnea: an indicator of disease severity.	/pubmed/18652091	Baumert M, Smith J, Catcheside P, McEvoy RD, Abbott D, Sanders P, Nalivaiko E.	Sleep. 2008 Jul;31(7):959-66.	Sleep. 2008	PubMed	citation	PMID:18652091	pubmed	18652091	create date:2008/07/26 | first author:Baumert M
Orthodontic expansion treatment and adenotonsillectomy in the treatment of obstructive sleep apnea in prepubertal children.	/pubmed/18652090	Guilleminault C, Quo S, Huynh NT, Li K.	Sleep. 2008 Jul;31(7):953-7. Erratum in: Sleep. 2009 Jan 1;32(1):table of contents. Retraction in: Sleep. 2010 Jan;33(1):8.	Sleep. 2008	PubMed	citation	PMID:18652090	pubmed	18652090	create date:2008/07/26 | first author:Guilleminault C
Entropy-based measures of EEG arousals as biomarkers for sleep dynamics: applications to hypertension.	/pubmed/18652089	Jamasebi R, Redline S, Patel SR, Loparo KA.	Sleep. 2008 Jul;31(7):935-43.	Sleep. 2008	PubMed	citation	PMID:18652089	pubmed	18652089	create date:2008/07/26 | first author:Jamasebi R
Sleep deprivation of rats: the hyperphagic response is real.	/pubmed/18652088	Koban M, Sita LV, Le WW, Hoffman GE.	Sleep. 2008 Jul;31(7):927-33.	Sleep. 2008	PubMed	citation	PMID:18652088	pubmed	18652088	create date:2008/07/26 | first author:Koban M
Melantonin for the treatment of advanced sleep phase disorder.	/pubmed/18652087	Zee PC.	Sleep. 2008 Jul;31(7):923; author reply 925. No abstract available.	Sleep. 2008	PubMed	citation	PMID:18652087	pubmed	18652087	create date:2008/07/26 | first author:Zee PC
Sleep 2008. Abstracts of the 22nd Annual Meeting of the Associated Professional Sleep Societies, LLC. June 7-12, 2008. Baltimore, Maryland, USA.	/pubmed/18574901	[No authors listed]	Sleep. 2008;31 Suppl:A1-382. No abstract available.	Sleep. 2008	PubMed	citation	PMID:18574901	pubmed	18574901	create date:2008/06/26
Sleep disturbance in heavy marijuana users.	/pubmed/18548836	Bolla KI, Lesage SR, Gamaldo CE, Neubauer DN, Funderburk FR, Cadet JL, David PM, Verdejo-Garcia A, Benbrook AR.	Sleep. 2008 Jun;31(6):901-8.	Sleep. 2008	PubMed	citation	PMID:18548836	pubmed	18548836	create date:2008/06/14 | first author:Bolla KI
Chronic psychophysiological insomnia: hyperarousal and/or inhibition deficits? An ERPs investigation.	/pubmed/18548835	Bastien CH, St-Jean G, Morin CM, Turcotte I, Carrier J.	Sleep. 2008 Jun;31(6):887-98.	Sleep. 2008	PubMed	citation	PMID:18548835	pubmed	18548835	create date:2008/06/14 | first author:Bastien CH
The course of insomnia over one year: a longitudinal study in the general population in Sweden.	/pubmed/18548834	Jansson-Fröjmark M, Linton SJ.	Sleep. 2008 Jun;31(6):881-6.	Sleep. 2008	PubMed	citation	PMID:18548834	pubmed	18548834	create date:2008/06/14 | first author:Jansson-Fröjmark M
A comparison of insomnia and depression as predictors of disability pension: the HUNT Study.	/pubmed/18548833	Overland S, Glozier N, Sivertsen B, Stewart R, Neckelmann D, Krokstad S, Mykletun A.	Sleep. 2008 Jun;31(6):875-80.	Sleep. 2008	PubMed	citation	PMID:18548833	pubmed	18548833	create date:2008/06/14 | first author:Overland S
Effect of modafinil on cerebral blood flow in narcolepsy patients.	/pubmed/18548832	Joo EY, Seo DW, Tae WS, Hong SB.	Sleep. 2008 Jun;31(6):868-73.	Sleep. 2008	PubMed	citation	PMID:18548832	pubmed	18548832	create date:2008/06/14 | first author:Joo EY
Challenging sleep homeostasis in narcolepsy-cataplexy: implications for non-REM and REM sleep regulation.	/pubmed/18548831	Khatami R, Landolt HP, Achermann P, Adam M, Rétey JV, Werth E, Schmid D, Bassetti CL.	Sleep. 2008 Jun;31(6):859-67.	Sleep. 2008	PubMed	citation	PMID:18548831	pubmed	18548831	create date:2008/06/14 | first author:Khatami R
Elevated PEM (phasic electromyographic metric) rates identify rapid eye movement behavior disorder patients on nights without behavioral abnormalities.	/pubmed/18548830	Bliwise DL, Rye DB.	Sleep. 2008 Jun;31(6):853-7.	Sleep. 2008	PubMed	citation	PMID:18548830	pubmed	18548830	create date:2008/06/14 | first author:Bliwise DL
Altered iron metabolism in lymphocytes from subjects with restless legs syndrome.	/pubmed/18548829	Earley CJ, Ponnuru P, Wang X, Patton SM, Conner JR, Beard JL, Taub DD, Allen RP.	Sleep. 2008 Jun;31(6):847-52.	Sleep. 2008	PubMed	citation	PMID:18548829	pubmed	18548829	create date:2008/06/14 | first author:Earley CJ
The role of arousal related brainstem reflexes in causing recovery from upper airway occlusion in infants.	/pubmed/18548828	Wulbrand H, McNamara F, Thach BT.	Sleep. 2008 Jun;31(6):833-40.	Sleep. 2008	PubMed	citation	PMID:18548828	pubmed	18548828	create date:2008/06/14 | first author:Wulbrand H
Two randomized placebo-controlled trials to evaluate the efficacy and tolerability of mirtazapine for the treatment of obstructive sleep apnea.	/pubmed/18548827	Marshall NS, Yee BJ, Desai AV, Buchanan PR, Wong KK, Crompton R, Melehan KL, Zack N, Rao SG, Gendreau RM, Kranzler J, Grunstein RR.	Sleep. 2008 Jun;31(6):824-31.	Sleep. 2008	PubMed	citation	PMID:18548827	pubmed	18548827	create date:2008/06/14 | first author:Marshall NS
Obstructive sleep apnea syndrome in siblings: an 8-year Swedish follow-up study.	/pubmed/18548826	Sundquist J, Li X, Friberg D, Hemminki K, Sundquist K.	Sleep. 2008 Jun;31(6):817-23.	Sleep. 2008	PubMed	citation	PMID:18548826	pubmed	18548826	create date:2008/06/14 | first author:Sundquist J
Coronary blood flow becomes uncoupled from myocardial work during obstructive sleep apnea in the presence of endothelial dysfunction.	/pubmed/18548825	Hamilton GS, Solin P, Walker A.	Sleep. 2008 Jun;31(6):809-16.	Sleep. 2008	PubMed	citation	PMID:18548825	pubmed	18548825	create date:2008/06/14 | first author:Hamilton GS
Heavy snoring is a risk factor for case fatality and poor short-term prognosis after a first acute myocardial infarction.	/pubmed/18548824	Janszky I, Ljung R, Rohani M, Hallqvist J.	Sleep. 2008 Jun;31(6):801-7.	Sleep. 2008	PubMed	citation	PMID:18548824	pubmed	18548824	create date:2008/06/14 | first author:Janszky I
Longitudinal association of sleep-disordered breathing and nondipping of nocturnal blood pressure in the Wisconsin Sleep Cohort Study.	/pubmed/18548823	Hla KM, Young T, Finn L, Peppard PE, Szklo-Coxe M, Stubbs M.	Sleep. 2008 Jun;31(6):795-800.	Sleep. 2008	PubMed	citation	PMID:18548823	pubmed	18548823	create date:2008/06/14 | first author:Hla KM
Neuroimaging insights into the pathophysiology of sleep disorders.	/pubmed/18548822	Desseilles M, Dang-Vu T, Schabus M, Sterpenich V, Maquet P, Schwartz S.	Sleep. 2008 Jun;31(6):777-94. Review.	Sleep. 2008	PubMed	citation	PMID:18548822	pubmed	18548822	create date:2008/06/14 | first author:Desseilles M
Catathrenia is not expiratory snoring.	/pubmed/18548821	Guilleminault C, Hagen CC, Khaja AM.	Sleep. 2008 Jun;31(6):774-5. No abstract available.	Sleep. 2008	PubMed	citation	PMID:18548821	pubmed	18548821	create date:2008/06/14 | first author:Guilleminault C
To sleep, perchance to dip: obstructive sleep apnea, blood pressure, and cardiovascular disease.	/pubmed/18548820	Al Lawati NM, Ayas NT.	Sleep. 2008 Jun;31(6):772-3. No abstract available.	Sleep. 2008	PubMed	citation	PMID:18548820	pubmed	18548820	create date:2008/06/14 | first author:Al Lawati NM
Title	URL	Description	Details	ShortDetails	Resource	Type	Identifiers	Db	EntrezUID	Properties
MX2 gene expression tends to be downregulated in subjects with HLA-DQB1*0602.	/pubmed/18517045	Tanaka S, Honda Y, Honda M.	Sleep. 2008 May;31(5):749-51.	Sleep. 2008	PubMed	citation	PMID:18517045	pubmed	18517045	create date:2008/06/04 | first author:Tanaka S
Factors associated with concordance and variability of sleep quality in persons with Alzheimer's disease and their caregivers.	/pubmed/18517044	McCurry SM, Pike KC, Vitiello MV, Logsdon RG, Teri L.	Sleep. 2008 May;31(5):741-8.	Sleep. 2008	PubMed	citation	PMID:18517044	pubmed	18517044	create date:2008/06/04 | first author:McCurry SM
Association between nighttime sleep and napping in older adults.	/pubmed/18517043	Goldman SE, Hall M, Boudreau R, Matthews KA, Cauley JA, Ancoli-Israel S, Stone KL, Rubin SM, Satterfield S, Simonsick EM, Newman AB.	Sleep. 2008 May;31(5):733-40.	Sleep. 2008	PubMed	citation	PMID:18517043	pubmed	18517043	create date:2008/06/04 | first author:Goldman SE
Quantification of electromyographic activity during REM sleep in multiple muscles in REM sleep behavior disorder.	/pubmed/18517042	Frauscher B, Iranzo A, Högl B, Casanova-Molla J, Salamero M, Gschliesser V, Tolosa E, Poewe W, Santamaria J; SINBAR (Sleep Innsbruck Barcelona group).	Sleep. 2008 May;31(5):724-31.	Sleep. 2008	PubMed	citation	PMID:18517042	pubmed	18517042	create date:2008/06/04 | first author:Frauscher B
123I-MIBG cardiac scintigraphy provides clues to the underlying neurodegenerative disorder in idiopathic REM sleep behavior disorder.	/pubmed/18517041	Miyamoto T, Miyamoto M, Suzuki K, Nishibayashi M, Iwanami M, Hirata K.	Sleep. 2008 May;31(5):717-23.	Sleep. 2008	PubMed	citation	PMID:18517041	pubmed	18517041	create date:2008/06/04 | first author:Miyamoto T
Cold exposure and sleep in the rat: REM sleep homeostasis and body size.	/pubmed/18517040	Amici R, Cerri M, Ocampo-Garcés A, Baracchi F, Dentico D, Jones CA, Luppi M, Perez E, Parmeggiani PL, Zamboni G.	Sleep. 2008 May;31(5):708-15.	Sleep. 2008	PubMed	citation	PMID:18517040	pubmed	18517040	create date:2008/06/04 | first author:Amici R
Carotid blood flow during REM sleep.	/pubmed/18517039	Calasso M, Parmeggiani PL.	Sleep. 2008 May;31(5):701-7.	Sleep. 2008	PubMed	citation	PMID:18517039	pubmed	18517039	create date:2008/06/04 | first author:Calasso M
The microstructure of active and quiet sleep as cortical delta activity emerges in infant rats.	/pubmed/18517038	Seelke AM, Blumberg MS.	Sleep. 2008 May;31(5):691-9.	Sleep. 2008	PubMed	citation	PMID:18517038	pubmed	18517038	create date:2008/06/04 | first author:Seelke AM
The developmental decrease in REM sleep: the role of transmitters and electrical coupling.	/pubmed/18517037	Garcia-Rill E, Charlesworth A, Heister D, Ye M, Hayar A.	Sleep. 2008 May;31(5):673-90. Review.	Sleep. 2008	PubMed	citation	PMID:18517037	pubmed	18517037	create date:2008/06/04 | first author:Garcia-Rill E
Slow wave sleep enhancement with gaboxadol reduces daytime sleepiness during sleep restriction.	/pubmed/18517036	Walsh JK, Snyder E, Hall J, Randazzo AC, Griffin K, Groeger J, Eisenstein R, Feren SD, Dickey P, Schweitzer PK.	Sleep. 2008 May;31(5):659-72.	Sleep. 2008	PubMed	citation	PMID:18517036	pubmed	18517036	create date:2008/06/04 | first author:Walsh JK
Associations of usual sleep duration with serum lipid and lipoprotein levels.	/pubmed/18517035	Kaneita Y, Uchiyama M, Yoshiike N, Ohida T.	Sleep. 2008 May;31(5):645-52.	Sleep. 2008	PubMed	citation	PMID:18517035	pubmed	18517035	create date:2008/06/04 | first author:Kaneita Y
Self-reported sleep duration is associated with the metabolic syndrome in midlife adults.	/pubmed/18517034	Hall MH, Muldoon MF, Jennings JR, Buysse DJ, Flory JD, Manuck SB.	Sleep. 2008 May;31(5):635-43.	Sleep. 2008	PubMed	citation	PMID:18517034	pubmed	18517034	create date:2008/06/04 | first author:Hall MH
Sleep is increased by weight gain and decreased by weight loss in mice.	/pubmed/18517033	Guan Z, Vgontzas AN, Bixler EO, Fang J.	Sleep. 2008 May;31(5):627-33.	Sleep. 2008	PubMed	citation	PMID:18517033	pubmed	18517033	create date:2008/06/04 | first author:Guan Z
Meta-analysis of short sleep duration and obesity in children and adults.	/pubmed/18517032	Cappuccio FP, Taggart FM, Kandala NB, Currie A, Peile E, Stranges S, Miller MA.	Sleep. 2008 May;31(5):619-26.	Sleep. 2008	PubMed	citation	PMID:18517032	pubmed	18517032	create date:2008/06/04 | first author:Cappuccio FP
Inter-individual differences in habitual sleep timing and entrained phase of endogenous circadian rhythms of BMAL1, PER2 and PER3 mRNA in human leukocytes.	/pubmed/18517031	Archer SN, Viola AU, Kyriakopoulou V, von Schantz M, Dijk DJ.	Sleep. 2008 May;31(5):608-17.	Sleep. 2008	PubMed	citation	PMID:18517031	pubmed	18517031	create date:2008/06/04 | first author:Archer SN
Psychomotor performance deficits and their relation to prior nights' sleep among individuals with primary insomnia.	/pubmed/18517030	Edinger JD, Means MK, Carney CE, Krystal AD.	Sleep. 2008 May;31(5):599-607.	Sleep. 2008	PubMed	citation	PMID:18517030	pubmed	18517030	create date:2008/06/04 | first author:Edinger JD
Too weighty a link between short sleep and obesity?	/pubmed/18517029	Horne J.	Sleep. 2008 May;31(5):595-6. No abstract available.	Sleep. 2008	PubMed	citation	PMID:18517029	pubmed	18517029	create date:2008/06/04 | first author:Horne J
Increasing sleep duration for a healthier (and less obese?) population tomorrow.	/pubmed/18517028	Young T.	Sleep. 2008 May;31(5):593-4. No abstract available.	Sleep. 2008	PubMed	citation	PMID:18517028	pubmed	18517028	create date:2008/06/04 | first author:Young T
Towards an improved neuropsychology of poor sleep?	/pubmed/18517027	Espie CA, Kyle SD.	Sleep. 2008 May;31(5):591-2. No abstract available.	Sleep. 2008	PubMed	citation	PMID:18517027	pubmed	18517027	create date:2008/06/04 | first author:Espie CA
Autonomic arousals related to traffic noise during sleep.	/pubmed/18457245	Griefahn B, Bröde P, Marks A, Basner M.	Sleep. 2008 Apr;31(4):569-77.	Sleep. 2008	PubMed	citation	PMID:18457245	pubmed	18457245	create date:2008/05/07 | first author:Griefahn B
Sleep-disordered breathing and cardiovascular disease in the Bay Area Sleep Cohort.	/pubmed/18457244	Endeshaw YW, Bloom HL, Bliwise DL.	Sleep. 2008 Apr;31(4):563-8.	Sleep. 2008	PubMed	citation	PMID:18457244	pubmed	18457244	create date:2008/05/07 | first author:Endeshaw YW
Influence of thermal drive on central sleep apnea in the preterm neonate.	/pubmed/18457243	Tourneux P, Cardot V, Museux N, Chardon K, Léké A, Telliez F, Libert JP, Bach V.	Sleep. 2008 Apr;31(4):549-56.	Sleep. 2008	PubMed	citation	PMID:18457243	pubmed	18457243	create date:2008/05/07 | first author:Tourneux P
Influence of nasal resistance on oral appliance treatment outcome in obstructive sleep apnea.	/pubmed/18457242	Zeng B, Ng AT, Qian J, Petocz P, Darendeliler MA, Cistulli PA.	Sleep. 2008 Apr;31(4):543-7.	Sleep. 2008	PubMed	citation	PMID:18457242	pubmed	18457242	create date:2008/05/07 | first author:Zeng B
Puberty and upper airway dynamics during sleep.	/pubmed/18457241	Bandla P, Huang J, Karamessinis L, Kelly A, Pepe M, Samuel J, Brooks L, Mason TA 2nd, Gallagher PR, Marcus CL.	Sleep. 2008 Apr;31(4):534-41.	Sleep. 2008	PubMed	citation	PMID:18457241	pubmed	18457241	create date:2008/05/07 | first author:Bandla P
Discharge patterns of human genioglossus motor units during sleep onset.	/pubmed/18457240	Wilkinson V, Malhotra A, Nicholas CL, Worsnop C, Jordan AS, Butler JE, Saboisky JP, Gandevia SC, White DP, Trinder J.	Sleep. 2008 Apr;31(4):525-33.	Sleep. 2008	PubMed	citation	PMID:18457240	pubmed	18457240	create date:2008/05/07 | first author:Wilkinson V
The association between sleep duration and weight gain in adults: a 6-year prospective study from the Quebec Family Study.	/pubmed/18457239	Chaput JP, Després JP, Bouchard C, Tremblay A.	Sleep. 2008 Apr;31(4):517-23.	Sleep. 2008	PubMed	citation	PMID:18457239	pubmed	18457239	create date:2008/05/07 | first author:Chaput JP
Glucocorticoids are not responsible for paradoxical sleep deprivation-induced memory impairments.	/pubmed/18457238	Tiba PA, Oliveira MG, Rossi VC, Tufik S, Suchecki D.	Sleep. 2008 Apr;31(4):505-15.	Sleep. 2008	PubMed	citation	PMID:18457238	pubmed	18457238	create date:2008/05/07 | first author:Tiba PA
Long-term effect of cued fear conditioning on REM sleep microarchitecture in rats.	/pubmed/18457237	Madan V, Brennan FX, Mann GL, Horbal AA, Dunn GA, Ross RJ, Morrison AR.	Sleep. 2008 Apr;31(4):497-503.	Sleep. 2008	PubMed	citation	PMID:18457237	pubmed	18457237	create date:2008/05/07 | first author:Madan V
Cognitive behavioral therapy for insomnia enhances depression outcome in patients with comorbid major depressive disorder and insomnia.	/pubmed/18457236	Manber R, Edinger JD, Gress JL, San Pedro-Salcedo MG, Kuo TF, Kalista T.	Sleep. 2008 Apr;31(4):489-95.	Sleep. 2008	PubMed	citation	PMID:18457236	pubmed	18457236	create date:2008/05/07 | first author:Manber R
Is insomnia a perpetuating factor for late-life depression in the IMPACT cohort?	/pubmed/18457235	Pigeon WR, Hegel M, Unützer J, Fan MY, Sateia MJ, Lyness JM, Phillips C, Perlis ML.	Sleep. 2008 Apr;31(4):481-8.	Sleep. 2008	PubMed	citation	PMID:18457235	pubmed	18457235	create date:2008/05/07 | first author:Pigeon WR
Prevalence, course, and comorbidity of insomnia and depression in young adults.	/pubmed/18457234	Buysse DJ, Angst J, Gamma A, Ajdacic V, Eich D, Rössler W.	Sleep. 2008 Apr;31(4):473-80.	Sleep. 2008	PubMed	citation	PMID:18457234	pubmed	18457234	create date:2008/05/07 | first author:Buysse DJ
A genetic screen for sleep and circadian mutants reveals mechanisms underlying regulation of sleep in Drosophila.	/pubmed/18457233	Wu MN, Koh K, Yue Z, Joiner WJ, Sehgal A.	Sleep. 2008 Apr;31(4):465-72.	Sleep. 2008	PubMed	citation	PMID:18457233	pubmed	18457233	create date:2008/05/07 | first author:Wu MN
Pontine reticular formation (PnO) administration of hypocretin-1 increases PnO GABA levels and wakefulness.	/pubmed/18457232	Watson CJ, Soto-Calderon H, Lydic R, Baghdoyan HA.	Sleep. 2008 Apr;31(4):453-64. Review.	Sleep. 2008	PubMed	citation	PMID:18457232	pubmed	18457232	create date:2008/05/07 | first author:Watson CJ
Insufficient evidence for the use of automated and semi-automated scoring of polysomnographic recordings.	/pubmed/18457231	Zammit GK.	Sleep. 2008 Apr;31(4):449-50; author reply 451. No abstract available.	Sleep. 2008	PubMed	citation	PMID:18457231	pubmed	18457231	create date:2008/05/07 | first author:Zammit GK
Insomnia and depression.	/pubmed/18457230	Taylor DJ.	Sleep. 2008 Apr;31(4):447-8. No abstract available.	Sleep. 2008	PubMed	citation	PMID:18457230	pubmed	18457230	create date:2008/05/07 | first author:Taylor DJ
Effect of expiratory positive airway pressure on sleep disordered breathing.	/pubmed/18363320	Heinzer R, White DP, Malhotra A, Lo YL, Dover L, Stevenson KE, Jordan AS.	Sleep. 2008 Mar;31(3):429-32.	Sleep. 2008	PubMed	citation	PMID:18363320	pubmed	18363320	create date:2008/03/28 | first author:Heinzer R
Sleep-disordered breathing in the usual lifestyle setting as detected with home monitoring in a population of working men in Japan.	/pubmed/18363319	Nakayama-Ashida Y, Takegami M, Chin K, Sumi K, Nakamura T, Takahashi K, Wakamura T, Horita S, Oka Y, Minami I, Fukuhara S, Kadotani H.	Sleep. 2008 Mar;31(3):419-25.	Sleep. 2008	PubMed	citation	PMID:18363319	pubmed	18363319	create date:2008/03/28 | first author:Nakayama-Ashida Y
Cardiovascular disease and health-care utilization in snorers: a population survey.	/pubmed/18363318	Dunai A, Keszei AP, Kopp MS, Shapiro CM, Mucsi I, Novak M.	Sleep. 2008 Mar;31(3):411-6.	Sleep. 2008	PubMed	citation	PMID:18363318	pubmed	18363318	create date:2008/03/28 | first author:Dunai A
Cortical processing of respiratory afferent stimuli during sleep in children with the obstructive sleep apnea syndrome.	/pubmed/18363317	Huang J, Colrain IM, Melendres MC, Karamessinis LR, Pepe ME, Samuel JM, Abi-Raad RF, Trescher WH, Marcus CL.	Sleep. 2008 Mar;31(3):403-10.	Sleep. 2008	PubMed	citation	PMID:18363317	pubmed	18363317	create date:2008/03/28 | first author:Huang J
The use of actigraphy to study sleep disorders in preschoolers: some concerns about detection of nighttime awakenings.	/pubmed/18363316	Sitnick SL, Goodlin-Jones BL, Anders TF.	Sleep. 2008 Mar;31(3):395-401.	Sleep. 2008	PubMed	citation	PMID:18363316	pubmed	18363316	create date:2008/03/28 | first author:Sitnick SL
The subjective meaning of sleep quality: a comparison of individuals with and without insomnia.	/pubmed/18363315	Harvey AG, Stinson K, Whitaker KL, Moskovitz D, Virk H.	Sleep. 2008 Mar;31(3):383-93.	Sleep. 2008	PubMed	citation	PMID:18363315	pubmed	18363315	create date:2008/03/28 | first author:Harvey AG
Sleep in adults with attention deficit hyperactivity disorder (ADHD) before and during treatment with methylphenidate: a controlled polysomnographic study.	/pubmed/18363314	Sobanski E, Schredl M, Kettler N, Alm B.	Sleep. 2008 Mar;31(3):375-81.	Sleep. 2008	PubMed	citation	PMID:18363314	pubmed	18363314	create date:2008/03/28 | first author:Sobanski E
Upper airway surface tension but not upper airway collapsibility is elevated in primary Sjögren's syndrome.	/pubmed/18363313	Hilditch CJ, McEvoy RD, George KE, Thompson CC, Ryan MK, Rischmueller M, Catcheside PG.	Sleep. 2008 Mar;31(3):367-74.	Sleep. 2008	PubMed	citation	PMID:18363313	pubmed	18363313	create date:2008/03/28 | first author:Hilditch CJ
Systemic vs. central administration of common hypnotics reveals opposing effects on genioglossus muscle activity in rats.	/pubmed/18363312	Park E, Younes M, Liu H, Liu X, Horner RL.	Sleep. 2008 Mar;31(3):355-65.	Sleep. 2008	PubMed	citation	PMID:18363312	pubmed	18363312	create date:2008/03/28 | first author:Park E
Hypocretin and human African trypanosomiasis.	/pubmed/18363311	Dauvilliers Y, Bisser S, Chapotot F, Vatunga G, Cespuglio R, Josenando T, Buguet A.	Sleep. 2008 Mar;31(3):348-54.	Sleep. 2008	PubMed	citation	PMID:18363311	pubmed	18363311	create date:2008/03/28 | first author:Dauvilliers Y
Increased GABA levels in medial prefrontal cortex of young adults with narcolepsy.	/pubmed/18363310	Kim SJ, Lyoo IK, Lee YS, Sung YH, Kim HJ, Kim JH, Kim KH, Jeong DU.	Sleep. 2008 Mar;31(3):342-7.	Sleep. 2008	PubMed	citation	PMID:18363310	pubmed	18363310	create date:2008/03/28 | first author:Kim SJ
High prevalence of eating disorders in narcolepsy with cataplexy: a case-control study.	/pubmed/18363309	Fortuyn HA, Swinkels S, Buitelaar J, Renier WO, Furer JW, Rijnders CA, Hodiamont PP, Overeem S.	Sleep. 2008 Mar;31(3):335-41.	Sleep. 2008	PubMed	citation	PMID:18363309	pubmed	18363309	create date:2008/03/28 | first author:Fortuyn HA
Effects of sinoaortic denervation on hemodynamic parameters during natural sleep in rats.	/pubmed/18363308	Silveira NP, Moreira ED, Drager LF, Silva GJ, Krieger EM.	Sleep. 2008 Mar;31(3):328-33.	Sleep. 2008	PubMed	citation	PMID:18363308	pubmed	18363308	create date:2008/03/28 | first author:Silveira NP
Cerebrovascular response to arousal from NREM and REM sleep.	/pubmed/18363307	Bangash MF, Xie A, Skatrud JB, Reichmuth KJ, Barczi SR, Morgan BJ.	Sleep. 2008 Mar;31(3):321-7.	Sleep. 2008	PubMed	citation	PMID:18363307	pubmed	18363307	create date:2008/03/28 | first author:Bangash MF
Asymmetry in sympathetic and vagal activities during sleep-wake transitions.	/pubmed/18363306	Kuo TB, Shaw FZ, Lai CJ, Yang CC.	Sleep. 2008 Mar;31(3):311-20.	Sleep. 2008	PubMed	citation	PMID:18363306	pubmed	18363306	create date:2008/03/28 | first author:Kuo TB
Title	URL	Description	Details	ShortDetails	Resource	Type	Identifiers	Db	EntrezUID	Properties
Catathrenia (nocturnal groaning): what is it?	/pubmed/18363305	Vetrugno R, Lugaresi E, Ferini-Strambi L, Montagna P.	Sleep. 2008 Mar;31(3):308-9. No abstract available.	Sleep. 2008	PubMed	citation	PMID:18363305	pubmed	18363305	create date:2008/03/28 | first author:Vetrugno R
Restless legs syndrome and diabetic neuropathy.	/pubmed/18363304	Gemignani F, Brindani F, Marbini A.	Sleep. 2008 Mar;31(3):307. No abstract available.	Sleep. 2008	PubMed	citation	PMID:18363304	pubmed	18363304	create date:2008/03/28 | first author:Gemignani F
Comparison of sleep parameters from actigraphy and polysomnography in older women: the SOF study.	/pubmed/18274276	Blackwell T, Redline S, Ancoli-Israel S, Schneider JL, Surovec S, Johnson NL, Cauley JA, Stone KL; Study of Osteoporotic Fractures Research Group.	Sleep. 2008 Feb;31(2):283-91.	Sleep. 2008	PubMed	citation	PMID:18274276	pubmed	18274276	create date:2008/02/16 | first author:Blackwell T
Fatigue and sleep disturbance in adult survivors of childhood cancer: a report from the childhood cancer survivor study (CCSS).	/pubmed/18274275	Mulrooney DA, Ness KK, Neglia JP, Whitton JA, Green DM, Zeltzer LK, Robison LL, Mertens AC.	Sleep. 2008 Feb;31(2):271-81.	Sleep. 2008	PubMed	citation	PMID:18274275	pubmed	18274275	create date:2008/02/16 | first author:Mulrooney DA
Sleep-stabilizing effects of E-6199, compared to zopiclone, zolpidem and THIP in mice.	/pubmed/18274274	Alexandre C, Dordal A, Aixendri R, Guzman A, Hamon M, Adrien J.	Sleep. 2008 Feb;31(2):259-70.	Sleep. 2008	PubMed	citation	PMID:18274274	pubmed	18274274	create date:2008/02/16 | first author:Alexandre C
The relationship of daytime hypoxemia and nocturnal hypoxia in obstructive sleep apnea syndrome.	/pubmed/18274273	Fanfulla F, Grassi M, Taurino AE, D'Artavilla Lupo N, Trentin R.	Sleep. 2008 Feb;31(2):249-55.	Sleep. 2008	PubMed	citation	PMID:18274273	pubmed	18274273	create date:2008/02/16 | first author:Fanfulla F
Polysomnographic respiratory abnormalities in asymptomatic individuals.	/pubmed/18274272	Pavlova MK, Duffy JF, Shea SA.	Sleep. 2008 Feb;31(2):241-8.	Sleep. 2008	PubMed	citation	PMID:18274272	pubmed	18274272	create date:2008/02/16 | first author:Pavlova MK
Manipulation of core body and skin temperature improves vigilance and maintenance of wakefulness in narcolepsy.	/pubmed/18274271	Fronczek R, Raymann RJ, Romeijn N, Overeem S, Fischer M, van Dijk JG, Lammers GJ, Van Someren EJ.	Sleep. 2008 Feb;31(2):233-40.	Sleep. 2008	PubMed	citation	PMID:18274271	pubmed	18274271	create date:2008/02/16 | first author:Fronczek R
Periodic leg movements predict total sleep time in persons with cognitive impairment and sleep disturbance.	/pubmed/18274270	Richards KC, Roberson PK, Simpson K, Lambert CW, Bliwise DL, Cole CS, Enderlin C, Shue VM, Siddiqui N, Williams JS.	Sleep. 2008 Feb;31(2):224-30.	Sleep. 2008	PubMed	citation	PMID:18274270	pubmed	18274270	create date:2008/02/16 | first author:Richards KC
Epidemiology of restless legs syndrome in Korean adults.	/pubmed/18274269	Cho YW, Shin WC, Yun CH, Hong SB, Kim JH, Allen RP, Earley CJ.	Sleep. 2008 Feb;31(2):219-23.	Sleep. 2008	PubMed	citation	PMID:18274269	pubmed	18274269	create date:2008/02/16 | first author:Cho YW
A systematic change in dreams after 9/11/01.	/pubmed/18274268	Hartmann E, Brezler T.	Sleep. 2008 Feb;31(2):213-8.	Sleep. 2008	PubMed	citation	PMID:18274268	pubmed	18274268	create date:2008/02/16 | first author:Hartmann E
Fast sleep spindle (13-15 hz) activity correlates with sleep-dependent improvement in visuomotor performance.	/pubmed/18274267	Tamaki M, Matsuoka T, Nittono H, Hori T.	Sleep. 2008 Feb;31(2):204-11.	Sleep. 2008	PubMed	citation	PMID:18274267	pubmed	18274267	create date:2008/02/16 | first author:Tamaki M
Enhancement of declarative memory performance following a daytime nap is contingent on strength of initial task acquisition.	/pubmed/18274266	Tucker MA, Fishbein W.	Sleep. 2008 Feb;31(2):197-203.	Sleep. 2008	PubMed	citation	PMID:18274266	pubmed	18274266	create date:2008/02/16 | first author:Tucker MA
Sleep-wake patterns and sleep disturbance among Hong Kong Chinese adolescents.	/pubmed/18274265	Chung KF, Cheung MM.	Sleep. 2008 Feb;31(2):185-94.	Sleep. 2008	PubMed	citation	PMID:18274265	pubmed	18274265	create date:2008/02/16 | first author:Chung KF
Persistence and change in symptoms of insomnia among adolescents.	/pubmed/18274264	Roberts RE, Roberts CR, Chan W.	Sleep. 2008 Feb;31(2):177-84.	Sleep. 2008	PubMed	citation	PMID:18274264	pubmed	18274264	create date:2008/02/16 | first author:Roberts RE
Rapid eye movement sleep deprivation contributes to reduction of neurogenesis in the hippocampal dentate gyrus of the adult rat.	/pubmed/18274263	Guzman-Marin R, Suntsova N, Bashir T, Nienhuis R, Szymusiak R, McGinty D.	Sleep. 2008 Feb;31(2):167-75.	Sleep. 2008	PubMed	citation	PMID:18274263	pubmed	18274263	create date:2008/02/16 | first author:Guzman-Marin R
The sleeping brain's influence on memory.	/pubmed/18274262	Ellenbogen JM.	Sleep. 2008 Feb;31(2):163-4. No abstract available.	Sleep. 2008	PubMed	citation	PMID:18274262	pubmed	18274262	create date:2008/02/16 | first author:Ellenbogen JM
Aging and nocturnal driving: better with coffee or a nap? A randomized study.	/pubmed/18246990	Sagaspe P, Taillard J, Chaumet G, Moore N, Bioulac B, Philip P.	Sleep. 2007 Dec;30(12):1808-13.	Sleep. 2007	PubMed	citation	PMID:18246990	pubmed	18246990	create date:2008/02/06 | first author:Sagaspe P
The relationship between nurse work schedules, sleep duration, and drowsy driving.	/pubmed/18246989	Scott LD, Hwang WT, Rogers AE, Nysse T, Dean GE, Dinges DF.	Sleep. 2007 Dec;30(12):1801-7.	Sleep. 2007	PubMed	citation	PMID:18246989	pubmed	18246989	create date:2008/02/06 | first author:Scott LD
Sex hormones, sleep, and core body temperature in older postmenopausal women.	/pubmed/18246988	Murphy PJ, Campbell SS.	Sleep. 2007 Dec;30(12):1788-94.	Sleep. 2007	PubMed	citation	PMID:18246988	pubmed	18246988	create date:2008/02/06 | first author:Murphy PJ
Time structure analysis of leg movements during sleep in REM sleep behavior disorder.	/pubmed/18246987	Manconi M, Ferri R, Zucconi M, Fantini ML, Plazzi G, Ferini-Strambi L.	Sleep. 2007 Dec;30(12):1779-85.	Sleep. 2007	PubMed	citation	PMID:18246987	pubmed	18246987	create date:2008/02/06 | first author:Manconi M
EMG variance during polysomnography as an assessment for REM sleep behavior disorder.	/pubmed/18246986	Burns JW, Consens FB, Little RJ, Angell KJ, Gilman S, Chervin RD.	Sleep. 2007 Dec;30(12):1771-8.	Sleep. 2007	PubMed	citation	PMID:18246986	pubmed	18246986	create date:2008/02/06 | first author:Burns JW
Differentiating obstructive from central and complex sleep apnea using an automated electrocardiogram-based method.	/pubmed/18246985	Thomas RJ, Mietus JE, Peng CK, Gilmartin G, Daly RW, Goldberger AL, Gottlieb DJ.	Sleep. 2007 Dec;30(12):1756-69.	Sleep. 2007	PubMed	citation	PMID:18246985	pubmed	18246985	create date:2008/02/06 | first author:Thomas RJ
Noninvasive determination of brain tissue oxygenation during sleep in obstructive sleep apnea: a near-infrared spectroscopic approach.	/pubmed/18246984	Olopade CO, Mensah E, Gupta R, Huo D, Picchietti DL, Gratton E, Michalos A.	Sleep. 2007 Dec;30(12):1747-55.	Sleep. 2007	PubMed	citation	PMID:18246984	pubmed	18246984	create date:2008/02/06 | first author:Olopade CO
Family history of insomnia in a population-based sample.	/pubmed/18246983	Beaulieu-Bonneau S, LeBlanc M, Mérette C, Dauvilliers Y, Morin CM.	Sleep. 2007 Dec;30(12):1739-45.	Sleep. 2007	PubMed	citation	PMID:18246983	pubmed	18246983	create date:2008/02/06 | first author:Beaulieu-Bonneau S
Efficacy and safety of as-needed, post bedtime dosing with indiplon in insomnia patients with chronic difficulty maintaining sleep.	/pubmed/18246982	Roth T, Zammit GK, Scharf MB, Farber R.	Sleep. 2007 Dec;30(12):1731-8.	Sleep. 2007	PubMed	citation	PMID:18246982	pubmed	18246982	create date:2008/02/06 | first author:Roth T
Treatment of narcolepsy and other hypersomnias of central origin.	/pubmed/18246981	Wise MS, Arand DL, Auger RR, Brooks SN, Watson NF; American Academy of Sleep Medicine.	Sleep. 2007 Dec;30(12):1712-27. Review.	Sleep. 2007	PubMed	citation	PMID:18246981	pubmed	18246981	create date:2008/02/06 | first author:Wise MS
Practice parameters for the treatment of narcolepsy and other hypersomnias of central origin.	/pubmed/18246980	Morgenthaler TI, Kapur VK, Brown T, Swick TJ, Alessi C, Aurora RN, Boehlecke B, Chesson AL Jr, Friedman L, Maganti R, Owens J, Pancer J, Zak R; Standards of Practice Committee of the American Academy of Sleep Medicine.	Sleep. 2007 Dec;30(12):1705-11. Review. Erratum in: Sleep. 2008 Feb 1;31(2):table of contents.	Sleep. 2007	PubMed	citation	PMID:18246980	pubmed	18246980	create date:2008/02/06 | first author:Morgenthaler TI
Sleep disordered breathing and daytime sleepiness are associated with poor academic performance in teenagers. A study using the Pediatric Daytime Sleepiness Scale (PDSS).	/pubmed/18246979	Perez-Chada D, Perez-Lloret S, Videla AJ, Cardinali D, Bergna MA, Fernández-Acquier M, Larrateguy L, Zabert GE, Drake C.	Sleep. 2007 Dec;30(12):1698-703.	Sleep. 2007	PubMed	citation	PMID:18246979	pubmed	18246979	create date:2008/02/06 | first author:Perez-Chada D
Short sleep duration and adiposity in Chinese adolescents.	/pubmed/18246978	Yu Y, Lu BS, Wang B, Wang H, Yang J, Li Z, Wang L, Liu X, Tang G, Xing H, Xu X, Zee PC, Wang X.	Sleep. 2007 Dec;30(12):1688-97.	Sleep. 2007	PubMed	citation	PMID:18246978	pubmed	18246978	create date:2008/02/06 | first author:Yu Y
The increase in longitudinally measured sleepiness across adolescence is related to the maturational decline in low-frequency EEG power.	/pubmed/18246977	Campbell IG, Higgins LM, Trinidad JM, Richardson P, Feinberg I.	Sleep. 2007 Dec;30(12):1677-87.	Sleep. 2007	PubMed	citation	PMID:18246977	pubmed	18246977	create date:2008/02/06 | first author:Campbell IG
Sleep duration as a risk factor for diabetes incidence in a large U.S. sample.	/pubmed/18246976	Gangwisch JE, Heymsfield SB, Boden-Albala B, Buijs RM, Kreier F, Pickering TG, Rundle AG, Zammit GK, Malaspina D.	Sleep. 2007 Dec;30(12):1667-73.	Sleep. 2007	PubMed	citation	PMID:18246976	pubmed	18246976	create date:2008/02/06 | first author:Gangwisch JE
A prospective study of change in sleep duration: associations with mortality in the Whitehall II cohort.	/pubmed/18246975	Ferrie JE, Shipley MJ, Cappuccio FP, Brunner E, Miller MA, Kumari M, Marmot MG.	Sleep. 2007 Dec;30(12):1659-66.	Sleep. 2007	PubMed	citation	PMID:18246975	pubmed	18246975	create date:2008/02/06 | first author:Ferrie JE
Sleep homeostasis and cortical synchronization: III. A high-density EEG study of sleep slow waves in humans.	/pubmed/18246974	Riedner BA, Vyazovskiy VV, Huber R, Massimini M, Esser S, Murphy M, Tononi G.	Sleep. 2007 Dec;30(12):1643-57.	Sleep. 2007	PubMed	citation	PMID:18246974	pubmed	18246974	create date:2008/02/06 | first author:Riedner BA
Sleep homeostasis and cortical synchronization: II. A local field potential study of sleep slow waves in the rat.	/pubmed/18246973	Vyazovskiy VV, Riedner BA, Cirelli C, Tononi G.	Sleep. 2007 Dec;30(12):1631-42.	Sleep. 2007	PubMed	citation	PMID:18246973	pubmed	18246973	create date:2008/02/06 | first author:Vyazovskiy VV
Sleep homeostasis and cortical synchronization: I. Modeling the effects of synaptic strength on sleep slow waves.	/pubmed/18246972	Esser SK, Hill SL, Tononi G.	Sleep. 2007 Dec;30(12):1617-30.	Sleep. 2007	PubMed	citation	PMID:18246972	pubmed	18246972	create date:2008/02/06 | first author:Esser SK
The parable of parabola: what the U-shaped curve can and cannot tell us about sleep.	/pubmed/18246971	Bliwise DL, Young TB.	Sleep. 2007 Dec;30(12):1614-5.	Sleep. 2007	PubMed	citation	PMID:18246971	pubmed	18246971	create date:2008/02/06 | first author:Bliwise DL
Practice parameters for the use of autotitrating continuous positive airway pressure devices for titrating pressures and treating adult patients with obstructive sleep apnea syndrome: an update for 2007. An American Academy of Sleep Medicine report.	/pubmed/18220088	Morgenthaler TI, Aurora RN, Brown T, Zak R, Alessi C, Boehlecke B, Chesson AL Jr, Friedman L, Kapur V, Maganti R, Owens J, Pancer J, Swick TJ; Standards of Practice Committee of the AASM; American Academy of Sleep Medicine.	Sleep. 2008 Jan;31(1):141-7.	Sleep. 2008	PubMed	citation	PMID:18220088	pubmed	18220088	create date:2008/01/29 | first author:Morgenthaler TI
Catathrenia: parasomnia or uncommon feature of sleep disordered breathing?	/pubmed/18220087	Guilleminault C, Hagen CC, Khaja AM.	Sleep. 2008 Jan;31(1):132-9.	Sleep. 2008	PubMed	citation	PMID:18220087	pubmed	18220087	create date:2008/01/29 | first author:Guilleminault C
Continuous positive airway pressure (CPAP) induces early nasal inflammation.	/pubmed/18220086	Almendros I, Acerbi I, Vilaseca I, Montserrat JM, Navajas D, Farré R.	Sleep. 2008 Jan;31(1):127-31.	Sleep. 2008	PubMed	citation	PMID:18220086	pubmed	18220086	create date:2008/01/29 | first author:Almendros I
Serum aminotransferase levels are associated with markers of hypoxia in patients with obstructive sleep apnea.	/pubmed/18220085	Norman D, Bardwell WA, Arosemena F, Nelesen R, Mills PJ, Loredo JS, Lavine JE, Dimsdale JE.	Sleep. 2008 Jan;31(1):121-6.	Sleep. 2008	PubMed	citation	PMID:18220085	pubmed	18220085	create date:2008/01/29 | first author:Norman D
Surges of arterial pressure during REM sleep in spontaneously hypertensive rats.	/pubmed/18220084	Berteotti C, Franzini C, Lenzi P, Zoccoli G, Silvani A.	Sleep. 2008 Jan;31(1):111-7.	Sleep. 2008	PubMed	citation	PMID:18220084	pubmed	18220084	create date:2008/01/29 | first author:Berteotti C
Attenuated heart rate recovery following exercise testing in overweight young men with untreated obstructive sleep apnea.	/pubmed/18220083	Hargens TA, Guill SG, Zedalis D, Gregg JM, Nickols-Richardson SM, Herbert WG.	Sleep. 2008 Jan;31(1):104-10.	Sleep. 2008	PubMed	citation	PMID:18220083	pubmed	18220083	create date:2008/01/29 | first author:Hargens TA
The effects on cardiovascular autonomic control of repetitive arousal from sleep.	/pubmed/18220082	Chaicharn J, Carrington M, Trinder J, Khoo MC.	Sleep. 2008 Jan;31(1):93-103.	Sleep. 2008	PubMed	citation	PMID:18220082	pubmed	18220082	create date:2008/01/29 | first author:Chaicharn J
Long-term efficacy and safety of zolpidem extended-release 12.5 mg, administered 3 to 7 nights per week for 24 weeks, in patients with chronic primary insomnia: a 6-month, randomized, double-blind, placebo-controlled, parallel-group, multicenter study.	/pubmed/18220081	Krystal AD, Erman M, Zammit GK, Soubrane C, Roth T; ZOLONG Study Group.	Sleep. 2008 Jan;31(1):79-90.	Sleep. 2008	PubMed	citation	PMID:18220081	pubmed	18220081	create date:2008/01/29 | first author:Krystal AD
Short sleep duration in middle childhood: risk factors and consequences.	/pubmed/18220080	Nixon GM, Thompson JM, Han DY, Becroft DM, Clark PM, Robinson E, Waldie KE, Wild CJ, Black PN, Mitchell EA.	Sleep. 2008 Jan;31(1):71-8.	Sleep. 2008	PubMed	citation	PMID:18220080	pubmed	18220080	create date:2008/01/29 | first author:Nixon GM
Longitudinal study of bad dreams in preschool-aged children: prevalence, demographic correlates, risk and protective factors.	/pubmed/18220079	Simard V, Nielsen TA, Tremblay RE, Boivin M, Montplaisir JY.	Sleep. 2008 Jan;31(1):62-70.	Sleep. 2008	PubMed	citation	PMID:18220079	pubmed	18220079	create date:2008/01/29 | first author:Simard V
Respiratory-related evoked potentials during sleep in children.	/pubmed/18220078	Melendres MC, Marcus CL, Abi-Raad RF, Trescher WH, Lutz JM, Colrain IM.	Sleep. 2008 Jan;31(1):55-61.	Sleep. 2008	PubMed	citation	PMID:18220078	pubmed	18220078	create date:2008/01/29 | first author:Melendres MC
Maturation of spontaneous arousals in healthy infants.	/pubmed/18220077	Montemitro E, Franco P, Scaillet S, Kato I, Groswasser J, Villa MP, Kahn A, Sastre JP, Ecochard R, Thiriez G, Lin JS.	Sleep. 2008 Jan;31(1):47-54.	Sleep. 2008	PubMed	citation	PMID:18220077	pubmed	18220077	create date:2008/01/29 | first author:Montemitro E
Selective 5HT2A and 5HT6 receptor antagonists promote sleep in rats.	/pubmed/18220076	Morairty SR, Hedley L, Flores J, Martin R, Kilduff TS.	Sleep. 2008 Jan;31(1):34-44.	Sleep. 2008	PubMed	citation	PMID:18220076	pubmed	18220076	create date:2008/01/29 | first author:Morairty SR
Title	URL	Description	Details	ShortDetails	Resource	Type	Identifiers	Db	EntrezUID	Properties
Effects of serotonergic activation by 5-hydroxytryptophan on sleep and body temperature of C57BL/6J and interleukin-6-deficient mice are dose and time related.	/pubmed/18220075	Morrow JD, Vikraman S, Imeri L, Opp MR.	Sleep. 2008 Jan;31(1):21-33.	Sleep. 2008	PubMed	citation	PMID:18220075	pubmed	18220075	create date:2008/01/29 | first author:Morrow JD
Heart rate and spectral EEG changes accompanying periodic and isolated leg movements during sleep.	/pubmed/18220074	Ferri R, Zucconi M.	Sleep. 2008 Jan;31(1):16-7; discussion 18-9. No abstract available.	Sleep. 2008	PubMed	citation	PMID:18220074	pubmed	18220074	create date:2008/01/29 | first author:Ferri R
Whither the upper airway resistance syndrome?	/pubmed/18220073	Johnson NT.	Sleep. 2008 Jan;31(1):14-5. No abstract available.	Sleep. 2008	PubMed	citation	PMID:18220073	pubmed	18220073	create date:2008/01/29 | first author:Johnson NT
Automatic analysis of single-channel sleep EEG: validation in healthy individuals.	/pubmed/18041491	Berthomier C, Drouot X, Herman-Stoïca M, Berthomier P, Prado J, Bokar-Thire D, Benoit O, Mattout J, d'Ortho MP.	Sleep. 2007 Nov;30(11):1587-95.	Sleep. 2007	PubMed	citation	PMID:18041491	pubmed	18041491	create date:2007/11/29 | first author:Berthomier C
Sleep architecture and NREM alterations in children and adolescents with Asperger syndrome.	/pubmed/18041490	Bruni O, Ferri R, Vittori E, Novelli L, Vignati M, Porfirio MC, Aricò D, Bernabei P, Curatolo P.	Sleep. 2007 Nov;30(11):1577-85.	Sleep. 2007	PubMed	citation	PMID:18041490	pubmed	18041490	create date:2007/11/29 | first author:Bruni O
Evaluation of automated and semi-automated scoring of polysomnographic recordings from a clinical trial using zolpidem in the treatment of insomnia.	/pubmed/18041489	Svetnik V, Ma J, Soper KA, Doran S, Renger JJ, Deacon S, Koblan KS.	Sleep. 2007 Nov;30(11):1562-74.	Sleep. 2007	PubMed	citation	PMID:18041489	pubmed	18041489	create date:2007/11/29 | first author:Svetnik V
Efficacy and safety of doxepin 1 mg, 3 mg, and 6 mg in adults with primary insomnia.	/pubmed/18041488	Roth T, Rogowski R, Hull S, Schwartz H, Koshorek G, Corser B, Seiden D, Lankford A.	Sleep. 2007 Nov;30(11):1555-61.	Sleep. 2007	PubMed	citation	PMID:18041488	pubmed	18041488	create date:2007/11/29 | first author:Roth T
Dysfunctional beliefs and attitudes about sleep (DBAS): validation of a brief version (DBAS-16).	/pubmed/18041487	Morin CM, Vallières A, Ivers H.	Sleep. 2007 Nov;30(11):1547-54.	Sleep. 2007	PubMed	citation	PMID:18041487	pubmed	18041487	create date:2007/11/29 | first author:Morin CM
Liability to anxiety and severe life events as predictors of new-onset sleep disturbances.	/pubmed/18041486	Vahtera J, Kivimäki M, Hublin C, Korkeila K, Suominen S, Paunio T, Koskenvuo M.	Sleep. 2007 Nov;30(11):1537-46.	Sleep. 2007	PubMed	citation	PMID:18041486	pubmed	18041486	create date:2007/11/29 | first author:Vahtera J
Zaleplon and zolpidem objectively alleviate sleep disturbances in mountaineers at a 3,613 meter altitude.	/pubmed/18041485	Beaumont M, Batéjat D, Piérard C, Van Beers P, Philippe M, Léger D, Savourey G, Jouanin JC.	Sleep. 2007 Nov;30(11):1527-33.	Sleep. 2007	PubMed	citation	PMID:18041485	pubmed	18041485	create date:2007/11/29 | first author:Beaumont M
Reduced cerebral blood flow during wakefulness in obstructive sleep apnea-hypopnea syndrome.	/pubmed/18041484	Joo EY, Tae WS, Han SJ, Cho JW, Hong SB.	Sleep. 2007 Nov;30(11):1515-20.	Sleep. 2007	PubMed	citation	PMID:18041484	pubmed	18041484	create date:2007/11/29 | first author:Joo EY
Sleep apnea in heart failure increases heart rate variability and sympathetic dominance.	/pubmed/18041483	Szollosi I, Krum H, Kaye D, Naughton MT.	Sleep. 2007 Nov;30(11):1509-14.	Sleep. 2007	PubMed	citation	PMID:18041483	pubmed	18041483	create date:2007/11/29 | first author:Szollosi I
Sonographic measurement of lateral parapharyngeal wall thickness in patients with obstructive sleep apnea.	/pubmed/18041482	Liu KH, Chu WC, To KW, Ko FW, Tong MW, Chan JW, Hui DS.	Sleep. 2007 Nov;30(11):1503-8.	Sleep. 2007	PubMed	citation	PMID:18041482	pubmed	18041482	create date:2007/11/29 | first author:Liu KH
Circadian rhythm sleep disorders: part II, advanced sleep phase disorder, delayed sleep phase disorder, free-running disorder, and irregular sleep-wake rhythm. An American Academy of Sleep Medicine review.	/pubmed/18041481	Sack RL, Auckley D, Auger RR, Carskadon MA, Wright KP Jr, Vitiello MV, Zhdanova IV; American Academy of Sleep Medicine.	Sleep. 2007 Nov;30(11):1484-501. Review.	Sleep. 2007	PubMed	citation	PMID:18041481	pubmed	18041481	create date:2007/11/29 | first author:Sack RL
Circadian rhythm sleep disorders: part I, basic principles, shift work and jet lag disorders. An American Academy of Sleep Medicine review.	/pubmed/18041480	Sack RL, Auckley D, Auger RR, Carskadon MA, Wright KP Jr, Vitiello MV, Zhdanova IV; American Academy of Sleep Medicine.	Sleep. 2007 Nov;30(11):1460-83. Review.	Sleep. 2007	PubMed	citation	PMID:18041480	pubmed	18041480	create date:2007/11/29 | first author:Sack RL
Practice parameters for the clinical evaluation and treatment of circadian rhythm sleep disorders. An American Academy of Sleep Medicine report.	/pubmed/18041479	Morgenthaler TI, Lee-Chiong T, Alessi C, Friedman L, Aurora RN, Boehlecke B, Brown T, Chesson AL Jr, Kapur V, Maganti R, Owens J, Pancer J, Swick TJ, Zak R; Standards of Practice Committee of the American Academy of Sleep Medicine.	Sleep. 2007 Nov;30(11):1445-59. Review. Erratum in: Sleep. 2008 Jul 1;31(7):table of contents.	Sleep. 2007	PubMed	citation	PMID:18041479	pubmed	18041479	create date:2007/11/29 | first author:Morgenthaler TI
Plasma melatonin rhythms in young and older humans during sleep, sleep deprivation, and wake.	/pubmed/18041478	Zeitzer JM, Duffy JF, Lockley SW, Dijk DJ, Czeisler CA.	Sleep. 2007 Nov;30(11):1437-43.	Sleep. 2007	PubMed	citation	PMID:18041478	pubmed	18041478	create date:2007/11/29 | first author:Zeitzer JM
Circadian rhythms of melatonin, cortisol, and clock gene expression during simulated night shift work.	/pubmed/18041477	James FO, Cermakian N, Boivin DB.	Sleep. 2007 Nov;30(11):1427-36.	Sleep. 2007	PubMed	citation	PMID:18041477	pubmed	18041477	create date:2007/11/29 | first author:James FO
Running promotes wakefulness and increases cataplexy in orexin knockout mice.	/pubmed/18041476	España RA, McCormack SL, Mochizuki T, Scammell TE.	Sleep. 2007 Nov;30(11):1417-25.	Sleep. 2007	PubMed	citation	PMID:18041476	pubmed	18041476	create date:2007/11/29 | first author:España RA
Electrical coupling: novel mechanism for sleep-wake control.	/pubmed/18041475	Garcia-Rill E, Heister DS, Ye M, Charlesworth A, Hayar A.	Sleep. 2007 Nov;30(11):1405-14.	Sleep. 2007	PubMed	citation	PMID:18041475	pubmed	18041475	create date:2007/11/29 | first author:Garcia-Rill E
Practical consequences of fatigue-related performance failures.	/pubmed/18041474	Monk TH.	Sleep. 2007 Nov;30(11):1402-3. No abstract available.	Sleep. 2007	PubMed	citation	PMID:18041474	pubmed	18041474	create date:2007/11/29 | first author:Monk TH
No thanks	it keeps me awake": the genetics of coffee-attributed sleep disturbance."	/pubmed/17969472	Luciano M, Zhu G, Kirk KM, Gordon SD, Heath AC, Montgomery GW, Martin NG.	Sleep. 2007 Oct;30(10):1378-86.	Sleep. 2007	PubMed	citation	PMID:17969472	pubmed	17969472	create date:2007/11/01 | first author:Luciano M
Prevalence and course of sleep problems in childhood.	/pubmed/17969471	Fricke-Oerkermann L, Plück J, Schredl M, Heinz K, Mitschke A, Wiater A, Lehmkuhl G.	Sleep. 2007 Oct;30(10):1371-7.	Sleep. 2007	PubMed	citation	PMID:17969471	pubmed	17969471	create date:2007/11/01 | first author:Fricke-Oerkermann L
Wake detection capacity of actigraphy during sleep.	/pubmed/17969470	Paquet J, Kawinska A, Carrier J.	Sleep. 2007 Oct;30(10):1362-9.	Sleep. 2007	PubMed	citation	PMID:17969470	pubmed	17969470	create date:2007/11/01 | first author:Paquet J
An ECG-based algorithm for the automatic identification of autonomic activations associated with cortical arousal.	/pubmed/17969469	Basner M, Griefahn B, Müller U, Plath G, Samel A.	Sleep. 2007 Oct;30(10):1349-61.	Sleep. 2007	PubMed	citation	PMID:17969469	pubmed	17969469	create date:2007/11/01 | first author:Basner M
Joint effect of alcohol and usual sleep duration on the risk of dysglycemia.	/pubmed/17969468	Kadono M, Hasegawa G, Shigeta M, Nakazawa A, Ueda M, Fukui M, Yoshikawa T, Nakamura N.	Sleep. 2007 Oct;30(10):1341-7.	Sleep. 2007	PubMed	citation	PMID:17969468	pubmed	17969468	create date:2007/11/01 | first author:Kadono M
The interactive effects of extended wakefulness and low-dose alcohol on simulated driving and vigilance.	/pubmed/17969467	Howard ME, Jackson ML, Kennedy GA, Swann P, Barnes M, Pierce RJ.	Sleep. 2007 Oct;30(10):1334-40.	Sleep. 2007	PubMed	citation	PMID:17969467	pubmed	17969467	create date:2007/11/01 | first author:Howard ME
Effects of moderate sleep deprivation and low-dose alcohol on driving simulator performance and perception in young men.	/pubmed/17969466	Vakulin A, Baulk SD, Catcheside PG, Anderson R, van den Heuvel CJ, Banks S, McEvoy RD.	Sleep. 2007 Oct;30(10):1327-33.	Sleep. 2007	PubMed	citation	PMID:17969466	pubmed	17969466	create date:2007/11/01 | first author:Vakulin A
Poor sleep is associated with poorer physical performance and greater functional limitations in older women.	/pubmed/17969465	Goldman SE, Stone KL, Ancoli-Israel S, Blackwell T, Ewing SK, Boudreau R, Cauley JA, Hall M, Matthews KA, Newman AB.	Sleep. 2007 Oct;30(10):1317-24.	Sleep. 2007	PubMed	citation	PMID:17969465	pubmed	17969465	create date:2007/11/01 | first author:Goldman SE
Sleep-disordered breathing and psychomotor vigilance in a community-based sample.	/pubmed/17969464	Kim H, Dinges DF, Young T.	Sleep. 2007 Oct;30(10):1309-16.	Sleep. 2007	PubMed	citation	PMID:17969464	pubmed	17969464	create date:2007/11/01 | first author:Kim H
Sleep apneas are increased in mice lacking monoamine oxidase A.	/pubmed/17969463	Real C, Popa D, Seif I, Callebert J, Launay JM, Adrien J, Escourrou P.	Sleep. 2007 Oct;30(10):1295-302.	Sleep. 2007	PubMed	citation	PMID:17969463	pubmed	17969463	create date:2007/11/01 | first author:Real C
Sleep quality and the sleep electroencephalogram in women with severe premenstrual syndrome.	/pubmed/17969462	Baker FC, Kahan TL, Trinder J, Colrain IM.	Sleep. 2007 Oct;30(10):1283-91.	Sleep. 2007	PubMed	citation	PMID:17969462	pubmed	17969462	create date:2007/11/01 | first author:Baker FC
Idiopathic hypersomnia: a study of 77 cases.	/pubmed/17969461	Anderson KN, Pilsworth S, Sharples LD, Smith IE, Shneerson JM.	Sleep. 2007 Oct;30(10):1274-81.	Sleep. 2007	PubMed	citation	PMID:17969461	pubmed	17969461	create date:2007/11/01 | first author:Anderson KN
Eating disorder and metabolism in narcoleptic patients.	/pubmed/17969460	Chabas D, Foulon C, Gonzalez J, Nasr M, Lyon-Caen O, Willer JC, Derenne JP, Arnulf I.	Sleep. 2007 Oct;30(10):1267-73.	Sleep. 2007	PubMed	citation	PMID:17969460	pubmed	17969460	create date:2007/11/01 | first author:Chabas D
A novel quantitative trait locus on mouse chromosome 18, era1	modifies the entrainment of circadian rhythms.	/pubmed/17969459	Wisor JP, Striz M, DeVoss J, Murphy GM Jr, Edgar DM, O'Hara BF.	Sleep. 2007 Oct;30(10):1255-63.	Sleep. 2007	PubMed	citation	PMID:17969459	pubmed	17969459	create date:2007/11/01 | first author:Wisor JP
Sleep and mortality: a population-based 22-year follow-up study.	/pubmed/17969458	Hublin C, Partinen M, Koskenvuo M, Kaprio J.	Sleep. 2007 Oct;30(10):1245-53.	Sleep. 2007	PubMed	citation	PMID:17969458	pubmed	17969458	create date:2007/11/01 | first author:Hublin C
Waking brain states and homeostatic requirement. Commentary on Franken P. The quality of waking and process S. Sleep 2007;30:126-7.	/pubmed/17969457	Feinberg I.	Sleep. 2007 Oct;30(10):1243. No abstract available.	Sleep. 2007	PubMed	citation	PMID:17969457	pubmed	17969457	create date:2007/11/01 | first author:Feinberg I
Delayed sleep phase disorder in temporal isolation.	/pubmed/17910395	Campbell SS, Murphy PJ.	Sleep. 2007 Sep;30(9):1225-8.	Sleep. 2007	PubMed	citation	PMID:17910395	pubmed	17910395	create date:2007/10/04 | first author:Campbell SS
Adolescent use of mobile phones for calling and for sending text messages after lights out: results from a prospective cohort study with a one-year follow-up.	/pubmed/17910394	Van den Bulck J.	Sleep. 2007 Sep;30(9):1220-3.	Sleep. 2007	PubMed	citation	PMID:17910394	pubmed	17910394	create date:2007/10/04 | first author:Van den Bulck J
Associations between sleep duration patterns and behavioral/cognitive functioning at school entry.	/pubmed/17910393	Touchette E, Petit D, Séguin JR, Boivin M, Tremblay RE, Montplaisir JY.	Sleep. 2007 Sep;30(9):1213-9.	Sleep. 2007	PubMed	citation	PMID:17910393	pubmed	17910393	create date:2007/10/04 | first author:Touchette E
Discrepancy between subjective symptomatology and objective neuropsychological performance in insomnia.	/pubmed/17910392	Orff HJ, Drummond SP, Nowakowski S, Perils ML.	Sleep. 2007 Sep;30(9):1205-11.	Sleep. 2007	PubMed	citation	PMID:17910392	pubmed	17910392	create date:2007/10/04 | first author:Orff HJ
Nocturnal hypoxia exposure with simulated altitude for 14 days does not significantly alter working memory or vigilance in humans.	/pubmed/17910391	Thomas RJ, Tamisier R, Boucher J, Kotlar Y, Vigneault K, Weiss JW, Gilmartin G.	Sleep. 2007 Sep;30(9):1195-203.	Sleep. 2007	PubMed	citation	PMID:17910391	pubmed	17910391	create date:2007/10/04 | first author:Thomas RJ
Behavioral correlates of sleep-disordered breathing in older women.	/pubmed/17910390	Kezirian EJ, Harrison SL, Ancoli-Israel S, Redline S, Ensrud K, Claman DM, Stone KL; Study of Osteoporotic Fractures Research Group.	Sleep. 2007 Sep;30(9):1181-8.	Sleep. 2007	PubMed	citation	PMID:17910390	pubmed	17910390	create date:2007/10/04 | first author:Kezirian EJ
Gender differences in morbidity and health care utilization among adult obstructive sleep apnea patients.	/pubmed/17910389	Greenberg-Dotan S, Reuveni H, Simon-Tuval T, Oksenberg A, Tarasiuk A.	Sleep. 2007 Sep;30(9):1173-80.	Sleep. 2007	PubMed	citation	PMID:17910389	pubmed	17910389	create date:2007/10/04 | first author:Greenberg-Dotan S
Dream-associated behaviors affecting pregnant and postpartum women.	/pubmed/17910388	Nielsen T, Paquette T.	Sleep. 2007 Sep;30(9):1162-9.	Sleep. 2007	PubMed	citation	PMID:17910388	pubmed	17910388	create date:2007/10/04 | first author:Nielsen T
Is passive smoking associated with sleep disturbance among pregnant women?	/pubmed/17910387	Ohida T, Kaneita Y, Osaki Y, Harano S, Tanihata T, Takemura S, Wada K, Kanda H, Hayashi K, Uchiyama M.	Sleep. 2007 Sep;30(9):1155-61.	Sleep. 2007	PubMed	citation	PMID:17910387	pubmed	17910387	create date:2007/10/04 | first author:Ohida T
Elevated inflammatory markers in response to prolonged sleep restriction are associated with increased pain experience in healthy volunteers.	/pubmed/17910386	Haack M, Sanchez E, Mullington JM.	Sleep. 2007 Sep;30(9):1145-52.	Sleep. 2007	PubMed	citation	PMID:17910386	pubmed	17910386	create date:2007/10/04 | first author:Haack M
Optimization of biomathematical model predictions for cognitive performance impairment in individuals: accounting for unknown traits and uncertain states in homeostatic and circadian processes.	/pubmed/17910385	Van Dongen HP, Mott CG, Huang JK, Mollicone DJ, McKenzie FD, Dinges DF.	Sleep. 2007 Sep;30(9):1129-43.	Sleep. 2007	PubMed	citation	PMID:17910385	pubmed	17910385	create date:2007/10/04 | first author:Van Dongen HP
Sleep duration and sleep complaints and risk of myocardial infarction in middle-aged men and women from the general population: the MONICA/KORA Augsburg cohort study.	/pubmed/17910384	Meisinger C, Heier M, Löwel H, Schneider A, Döring A.	Sleep. 2007 Sep;30(9):1121-7.	Sleep. 2007	PubMed	citation	PMID:17910384	pubmed	17910384	create date:2007/10/04 | first author:Meisinger C
Daily siesta, cardiovascular risk factors, and measures of subclinical atherosclerosis: results of the Heinz Nixdorf Recall Study.	/pubmed/17910383	Stang A, Dragano N, Poole C, Moebus S, Möhlenkamp S, Schmermund A, Siegrist J, Erbel R, Jöckel KH.	Sleep. 2007 Sep;30(9):1111-9.	Sleep. 2007	PubMed	citation	PMID:17910383	pubmed	17910383	create date:2007/10/04 | first author:Stang A
Title	URL	Description	Details	ShortDetails	Resource	Type	Identifiers	Db	EntrezUID	Properties
Nighttime sleep, Chinese afternoon nap, and mortality in the elderly.	/pubmed/17910382	Lan TY, Lan TH, Wen CP, Lin YH, Chuang YL.	Sleep. 2007 Sep;30(9):1105-10.	Sleep. 2007	PubMed	citation	PMID:17910382	pubmed	17910382	create date:2007/10/04 | first author:Lan TY
Racial differences in self-reports of sleep duration in a population-based study.	/pubmed/17910381	Hale L, Do DP.	Sleep. 2007 Sep;30(9):1096-103.	Sleep. 2007	PubMed	citation	PMID:17910381	pubmed	17910381	create date:2007/10/04 | first author:Hale L
American time use survey: sleep time and its relationship to waking activities.	/pubmed/17910380	Basner M, Fomberstein KM, Razavi FM, Banks S, William JH, Rosa RR, Dinges DF.	Sleep. 2007 Sep;30(9):1085-95.	Sleep. 2007	PubMed	citation	PMID:17910380	pubmed	17910380	create date:2007/10/04 | first author:Basner M
Moving towards individualized performance models.	/pubmed/17910378	Reifman J, Rajaraman S, Gribok AV.	Sleep. 2007 Sep;30(9):1081-2; discussion 1083. No abstract available.	Sleep. 2007	PubMed	citation	PMID:17910378	pubmed	17910378	create date:2007/10/04 | first author:Reifman J
Sleep and the developing brain.	/pubmed/17910377	Dahl RE.	Sleep. 2007 Sep;30(9):1079-80. No abstract available.	Sleep. 2007	PubMed	citation	PMID:17910377	pubmed	17910377	create date:2007/10/04 | first author:Dahl RE
Social and demographic factors related to sleep duration.	/pubmed/17910376	Patel SR.	Sleep. 2007 Sep;30(9):1077-8. No abstract available.	Sleep. 2007	PubMed	citation	PMID:17910376	pubmed	17910376	create date:2007/10/04 | first author:Patel SR
Sleep and EEG spectra in rats recorded via telemetry during surgical recovery.	/pubmed/17702276	Tang X, Yang L, Sanford LD.	Sleep. 2007 Aug;30(8):1057-61.	Sleep. 2007	PubMed	citation	PMID:17702276	pubmed	17702276	create date:2007/08/19 | first author:Tang X
Serotonin and serotonin transporter gene variant in rotating shift workers.	/pubmed/17702275	Sookoian S, Gemma C, Gianotti TF, Burgueño A, Alvarez A, González CD, Pirola CJ.	Sleep. 2007 Aug;30(8):1049-53.	Sleep. 2007	PubMed	citation	PMID:17702275	pubmed	17702275	create date:2007/08/19 | first author:Sookoian S
Disorders of arousal from sleep and violent behavior: the role of physical contact and proximity.	/pubmed/17702274	Pressman MR.	Sleep. 2007 Aug;30(8):1039-47. Review.	Sleep. 2007	PubMed	citation	PMID:17702274	pubmed	17702274	create date:2007/08/19 | first author:Pressman MR
REM sleep behavior disorder in patients with guadeloupean parkinsonism, a tauopathy.	/pubmed/17702273	De Cock VC, Lannuzel A, Verhaeghe S, Roze E, Ruberg M, Derenne JP, Willer JC, Vidailhet M, Arnulf I.	Sleep. 2007 Aug;30(8):1026-32.	Sleep. 2007	PubMed	citation	PMID:17702273	pubmed	17702273	create date:2007/08/19 | first author:De Cock VC
Cardiac autonomic regulation during sleep in idiopathic REM sleep behavior disorder.	/pubmed/17702272	Lanfranchi PA, Fradette L, Gagnon JF, Colombo R, Montplaisir J.	Sleep. 2007 Aug;30(8):1019-25.	Sleep. 2007	PubMed	citation	PMID:17702272	pubmed	17702272	create date:2007/08/19 | first author:Lanfranchi PA
Trends in medication prescribing for pediatric sleep difficulties in US outpatient settings.	/pubmed/17702271	Stojanovski SD, Rasu RS, Balkrishnan R, Nahata MC.	Sleep. 2007 Aug;30(8):1013-7.	Sleep. 2007	PubMed	citation	PMID:17702271	pubmed	17702271	create date:2007/08/19 | first author:Stojanovski SD
Performance on the continuous performance test in children with ADHD is associated with sleep efficiency.	/pubmed/17702270	Gruber R, Grizenko N, Schwartz G, Bellingham J, Guzman R, Joober R.	Sleep. 2007 Aug;30(8):1003-9.	Sleep. 2007	PubMed	citation	PMID:17702270	pubmed	17702270	create date:2007/08/19 | first author:Gruber R
Endothelial dysfunction and C-reactive protein in relation with the severity of obstructive sleep apnea syndrome.	/pubmed/17702269	Chung S, Yoon IY, Shin YK, Lee CH, Kim JW, Lee T, Choi DJ, Ahn HJ.	Sleep. 2007 Aug;30(8):997-1001.	Sleep. 2007	PubMed	citation	PMID:17702269	pubmed	17702269	create date:2007/08/19 | first author:Chung S
Correlates of serum C-reactive protein (CRP)--no association with sleep duration or sleep disordered breathing.	/pubmed/17702268	Taheri S, Austin D, Lin L, Nieto FJ, Young T, Mignot E.	Sleep. 2007 Aug;30(8):991-6.	Sleep. 2007	PubMed	citation	PMID:17702268	pubmed	17702268	create date:2007/08/19 | first author:Taheri S
Insufficient non-REM sleep intensity in narcolepsy-cataplexy.	/pubmed/17702267	Khatami R, Landolt HP, Achermann P, Rétey JV, Werth E, Mathis J, Bassetti CL.	Sleep. 2007 Aug;30(8):980-9.	Sleep. 2007	PubMed	citation	PMID:17702267	pubmed	17702267	create date:2007/08/19 | first author:Khatami R
Identification of differentially expressed genes in blood cells of narcolepsy patients.	/pubmed/17702266	Tanaka S, Honda Y, Honda M.	Sleep. 2007 Aug;30(8):974-9.	Sleep. 2007	PubMed	citation	PMID:17702266	pubmed	17702266	create date:2007/08/19 | first author:Tanaka S
CSF hypocretin-1 levels and clinical profiles in narcolepsy and idiopathic CNS hypersomnia in Norway.	/pubmed/17702265	Heier MS, Evsiukova T, Vilming S, Gjerstad MD, Schrader H, Gautvik K.	Sleep. 2007 Aug;30(8):969-73.	Sleep. 2007	PubMed	citation	PMID:17702265	pubmed	17702265	create date:2007/08/19 | first author:Heier MS
Nightly treatment of primary insomnia with eszopiclone for six months: effect on sleep, quality of life, and work limitations.	/pubmed/17702264	Walsh JK, Krystal AD, Amato DA, Rubens R, Caron J, Wessel TC, Schaefer K, Roach J, Wallenstein G, Roth T.	Sleep. 2007 Aug;30(8):959-68.	Sleep. 2007	PubMed	citation	PMID:17702264	pubmed	17702264	create date:2007/08/19 | first author:Walsh JK
Chronic insomnia and MRI-measured hippocampal volumes: a pilot study.	/pubmed/17702263	Riemann D, Voderholzer U, Spiegelhalder K, Hornyak M, Buysse DJ, Nissen C, Hennig J, Perlis ML, van Elst LT, Feige B.	Sleep. 2007 Aug;30(8):955-8.	Sleep. 2007	PubMed	citation	PMID:17702263	pubmed	17702263	create date:2007/08/19 | first author:Riemann D
Rat model of chronic recurrent airway obstructions to study the sleep apnea syndrome.	/pubmed/17682665	Farré R, Nácher M, Serrano-Mollar A, Gáldiz JB, Alvarez FJ, Navajas D, Montserrat JM.	Sleep. 2007 Jul;30(7):930-3.	Sleep. 2007	PubMed	citation	PMID:17682665	pubmed	17682665	create date:2007/08/09 | first author:Farré R
Obstructive sleep apnea is associated with increased urinary albumin excretion.	/pubmed/17682664	Faulx MD, Storfer-Isser A, Kirchner HL, Jenny NS, Tracy RP, Redline S.	Sleep. 2007 Jul;30(7):923-9.	Sleep. 2007	PubMed	citation	PMID:17682664	pubmed	17682664	create date:2007/08/09 | first author:Faulx MD
Interpretation of normalized spectral heart rate variability indices in sleep research: a critical review.	/pubmed/17682663	Burr RL.	Sleep. 2007 Jul;30(7):913-9. Review.	Sleep. 2007	PubMed	citation	PMID:17682663	pubmed	17682663	create date:2007/08/09 | first author:Burr RL
Human thalamic and cortical activities assessed by dimension of activation and spectral edge frequency during sleep wake cycles.	/pubmed/17682662	Rey M, Bastuji H, Garcia-Larrea L, Guillemant P, Mauguière F, Magnin M.	Sleep. 2007 Jul;30(7):907-12.	Sleep. 2007	PubMed	citation	PMID:17682662	pubmed	17682662	create date:2007/08/09 | first author:Rey M
Sleep estimation using wrist actigraphy in adolescents with and without sleep disordered breathing: a comparison of three data modes.	/pubmed/17682661	Johnson NL, Kirchner HL, Rosen CL, Storfer-Isser A, Cartar LN, Ancoli-Israel S, Emancipator JL, Kibler AM, Redline S.	Sleep. 2007 Jul;30(7):899-905.	Sleep. 2007	PubMed	citation	PMID:17682661	pubmed	17682661	create date:2007/08/09 | first author:Johnson NL
Pulse transit time and blood pressure changes following auditory-evoked subcortical arousal and waking of infants.	/pubmed/17682660	Galland BC, Tan E, Taylor BJ.	Sleep. 2007 Jul;30(7):891-7.	Sleep. 2007	PubMed	citation	PMID:17682660	pubmed	17682660	create date:2007/08/09 | first author:Galland BC
Insomnia associated with valerian and melatonin usage in the 2002 National Health Interview Survey.	/pubmed/17682659	Bliwise DL, Ansari FP.	Sleep. 2007 Jul;30(7):881-4.	Sleep. 2007	PubMed	citation	PMID:17682659	pubmed	17682659	create date:2007/08/09 | first author:Bliwise DL
Chronic insomnia as a risk factor for developing anxiety and depression.	/pubmed/17682658	Neckelmann D, Mykletun A, Dahl AA.	Sleep. 2007 Jul;30(7):873-80.	Sleep. 2007	PubMed	citation	PMID:17682658	pubmed	17682658	create date:2007/08/09 | first author:Neckelmann D
Association of restless legs syndrome in type 2 diabetes: a case-control study.	/pubmed/17682657	Merlino G, Fratticci L, Valente M, Del Giudice A, Noacco C, Dolso P, Cancelli I, Scalise A, Gigli GL.	Sleep. 2007 Jul;30(7):866-71.	Sleep. 2007	PubMed	citation	PMID:17682657	pubmed	17682657	create date:2007/08/09 | first author:Merlino G
Polysomnography findings in patients with restless legs syndrome and in healthy controls: a comparative observational study.	/pubmed/17682656	Hornyak M, Feige B, Voderholzer U, Philipsen A, Riemann D.	Sleep. 2007 Jul;30(7):861-5.	Sleep. 2007	PubMed	citation	PMID:17682656	pubmed	17682656	create date:2007/08/09 | first author:Hornyak M
The familial risk and HLA susceptibility among narcolepsy patients in Hong Kong Chinese.	/pubmed/17682655	Chen L, Fong SY, Lam CW, Tang NL, Ng MH, Li AM, Ho CK, Cheng SH, Lau KM, Wing YK.	Sleep. 2007 Jul;30(7):851-8.	Sleep. 2007	PubMed	citation	PMID:17682655	pubmed	17682655	create date:2007/08/09 | first author:Chen L
REM sleep characteristics in narcolepsy and REM sleep behavior disorder.	/pubmed/17682654	Dauvilliers Y, Rompré S, Gagnon JF, Vendette M, Petit D, Montplaisir J.	Sleep. 2007 Jul;30(7):844-9.	Sleep. 2007	PubMed	citation	PMID:17682654	pubmed	17682654	create date:2007/08/09 | first author:Dauvilliers Y
Relationship between REM density, duty cycle, and obstructive sleep apnea in children.	/pubmed/17682653	Karamessinis L, Galster P, Schultz B, Elliott J, Mason TA 2nd, Brooks LJ, Gallagher PR, Marcus CL.	Sleep. 2007 Jul;30(7):837-43.	Sleep. 2007	PubMed	citation	PMID:17682653	pubmed	17682653	create date:2007/08/09 | first author:Karamessinis L
Changes in REM-sleep percentage over the adult lifespan.	/pubmed/17682652	Floyd JA, Janisse JJ, Jenuwine ES, Ager JW.	Sleep. 2007 Jul;30(7):829-36.	Sleep. 2007	PubMed	citation	PMID:17682652	pubmed	17682652	create date:2007/08/09 | first author:Floyd JA
Characterization of REM-sleep associated ponto-geniculo-occipital waves in the human pons.	/pubmed/17682651	Lim AS, Lozano AM, Moro E, Hamani C, Hutchison WD, Dostrovsky JO, Lang AE, Wennberg RA, Murray BJ.	Sleep. 2007 Jul;30(7):823-7.	Sleep. 2007	PubMed	citation	PMID:17682651	pubmed	17682651	create date:2007/08/09 | first author:Lim AS
Reliability of sleep EEG measures: a comment on Van Dongen et al.	/pubmed/17682650	Feinberg I, Campbell IG.	Sleep. 2007 Jul;30(7):821. No abstract available.	Sleep. 2007	PubMed	citation	PMID:17682650	pubmed	17682650	create date:2007/08/09 | first author:Feinberg I
Absence of alterations in serum sex hormone levels in idiopathic REM sleep behavior disorder.	/pubmed/17580603	Iranzo A, Santamaría J, Vilaseca I, de Osaba MJ.	Sleep. 2007 Jun;30(6):803-6.	Sleep. 2007	PubMed	citation	PMID:17580603	pubmed	17580603	create date:2007/06/22 | first author:Iranzo A
Influence on human sleep patterns of lowering and delaying the minimum core body temperature by slow changes in the thermal environment.	/pubmed/17580602	Togo F, Aizawa S, Arai J, Yoshikawa S, Ishiwata T, Shephard RJ, Aoyagi Y.	Sleep. 2007 Jun;30(6):797-802.	Sleep. 2007	PubMed	citation	PMID:17580602	pubmed	17580602	create date:2007/06/22 | first author:Togo F
Intra-individual daily and yearly variability in actigraphically recorded sleep measures: the CARDIA study.	/pubmed/17580601	Knutson KL, Rathouz PJ, Yan LL, Liu K, Lauderdale DS.	Sleep. 2007 Jun;30(6):793-6.	Sleep. 2007	PubMed	citation	PMID:17580601	pubmed	17580601	create date:2007/06/22 | first author:Knutson KL
Is homeostatic sleep regulation under low sleep pressure modified by age?	/pubmed/17580600	Munch M, Knoblauch V, Blatter K, Wirz-Justice A, Cajochen C.	Sleep. 2007 Jun;30(6):781-92.	Sleep. 2007	PubMed	citation	PMID:17580600	pubmed	17580600	create date:2007/06/22 | first author:Munch M
Increased homeostatic response to behavioral sleep fragmentation in morning types compared to evening types.	/pubmed/17580599	Mongrain V, Dumont M.	Sleep. 2007 Jun;30(6):773-80.	Sleep. 2007	PubMed	citation	PMID:17580599	pubmed	17580599	create date:2007/06/22 | first author:Mongrain V
REM sleep behavior disorder and narcoleptic features in anti-Ma2-associated encephalitis.	/pubmed/17580598	Compta Y, Iranzo A, Santamaría J, Casamitjana R, Graus F.	Sleep. 2007 Jun;30(6):767-9.	Sleep. 2007	PubMed	citation	PMID:17580598	pubmed	17580598	create date:2007/06/22 | first author:Compta Y
The significance of the sympathetic nervous system in the pathophysiology of periodic leg movements in sleep.	/pubmed/17580597	Guggisberg AG, Hess CW, Mathis J.	Sleep. 2007 Jun;30(6):755-66.	Sleep. 2007	PubMed	citation	PMID:17580597	pubmed	17580597	create date:2007/06/22 | first author:Guggisberg AG
Long-term nightly treatment with indiplon in adults with primary insomnia: results of a double-blind, placebo-controlled, 3-month study.	/pubmed/17580596	Scharf MB, Black J, Hull S, Landin R, Farber R.	Sleep. 2007 Jun;30(6):743-52.	Sleep. 2007	PubMed	citation	PMID:17580596	pubmed	17580596	create date:2007/06/22 | first author:Scharf MB
The relationship of subjective sleep quality, pain, and quality of life in advanced cancer patients.	/pubmed/17580595	Mystakidou K, Parpa E, Tsilika E, Pathiaki M, Gennatas K, Smyrniotis V, Vassiliou I.	Sleep. 2007 Jun;30(6):737-42.	Sleep. 2007	PubMed	citation	PMID:17580595	pubmed	17580595	create date:2007/06/22 | first author:Mystakidou K
Inflammation and sleep in healthy individuals.	/pubmed/17580594	Mills PJ, von Känel R, Norman D, Natarajan L, Ziegler MG, Dimsdale JE.	Sleep. 2007 Jun;30(6):729-35.	Sleep. 2007	PubMed	citation	PMID:17580594	pubmed	17580594	create date:2007/06/22 | first author:Mills PJ
The effect of acute intermittent hypercapnic hypoxia treatment on IL-6, TNF-alpha, and CRP levels in piglets.	/pubmed/17580593	Tam CS, Wong M, Tam K, Aouad L, Waters KA.	Sleep. 2007 Jun;30(6):723-7.	Sleep. 2007	PubMed	citation	PMID:17580593	pubmed	17580593	create date:2007/06/22 | first author:Tam CS
Relationship between hours of CPAP use and achieving normal levels of sleepiness and daily functioning.	/pubmed/17580592	Weaver TE, Maislin G, Dinges DF, Bloxham T, George CF, Greenberg H, Kader G, Mahowald M, Younger J, Pack AI.	Sleep. 2007 Jun;30(6):711-9.	Sleep. 2007	PubMed	citation	PMID:17580592	pubmed	17580592	create date:2007/06/22 | first author:Weaver TE
Two year reduction in sleep apnea symptoms and associated diabetes incidence after weight loss in severe obesity.	/pubmed/17580591	Grunstein RR, Stenlöf K, Hedner JA, Peltonen M, Karason K, Sjöström L.	Sleep. 2007 Jun;30(6):703-10.	Sleep. 2007	PubMed	citation	PMID:17580591	pubmed	17580591	create date:2007/06/22 | first author:Grunstein RR
Sleep and sex: what can go wrong? A review of the literature on sleep related disorders and abnormal sexual behaviors and experiences.	/pubmed/17580590	Schenck CH, Arnulf I, Mahowald MW.	Sleep. 2007 Jun;30(6):683-702. Review.	Sleep. 2007	PubMed	citation	PMID:17580590	pubmed	17580590	create date:2007/06/22 | first author:Schenck CH
Title	URL	Description	Details	ShortDetails	Resource	Type	Identifiers	Db	EntrezUID	Properties
Sleep-disordered breathing and C-reactive protein: a commentary.	/pubmed/17580589	Ohayon MM, Guilleminault C.	Sleep. 2007 Jun;30(6):679; discussion 680. No abstract available.	Sleep. 2007	PubMed	citation	PMID:17580589	pubmed	17580589	create date:2007/06/22 | first author:Ohayon MM
The impact of a 4-hour sleep delay on slow wave activity in twins discordant for chronic fatigue syndrome.	/pubmed/17552382	Armitage R, Landis C, Hoffmann R, Lentz M, Watson NF, Goldberg J, Buchwald D.	Sleep. 2007 May;30(5):657-62.	Sleep. 2007	PubMed	citation	PMID:17552382	pubmed	17552382	create date:2007/06/08 | first author:Armitage R
The effects of adaptive servo ventilation on cerebral vascular reactivity in patients with congestive heart failure and sleep-disordered breathing.	/pubmed/17552381	Morrell MJ, Meadows GE, Hastings P, Vazir A, Kostikas K, Simonds AK, Corfield DR.	Sleep. 2007 May;30(5):648-53.	Sleep. 2007	PubMed	citation	PMID:17552381	pubmed	17552381	create date:2007/06/08 | first author:Morrell MJ
The cyclic alternating pattern demonstrates increased sleep instability and correlates with fatigue and sleepiness in adults with upper airway resistance syndrome.	/pubmed/17552380	Guilleminault C, Lopes MC, Hagen CC, da Rosa A.	Sleep. 2007 May;30(5):641-7.	Sleep. 2007	PubMed	citation	PMID:17552380	pubmed	17552380	create date:2007/06/08 | first author:Guilleminault C
Increased adherence to CPAP with a group cognitive behavioral treatment intervention: a randomized trial.	/pubmed/17552379	Richards D, Bartlett DJ, Wong K, Malouff J, Grunstein RR.	Sleep. 2007 May;30(5):635-40.	Sleep. 2007	PubMed	citation	PMID:17552379	pubmed	17552379	create date:2007/06/08 | first author:Richards D
The case of Judge Nodd" and other sleeping judges--media	society	and judicial sleepiness."	/pubmed/17552378	Grunstein RR, Banerjee D.	Sleep. 2007 May;30(5):625-32. Review.	Sleep. 2007	PubMed	citation	PMID:17552378	pubmed	17552378	create date:2007/06/08 | first author:Grunstein RR
Prevalence and risk factors of subjective sleepiness in the general adult population.	/pubmed/17552377	Pallesen S, Nordhus IH, Omvik S, Sivertsen B, Tell GS, Bjorvatn B.	Sleep. 2007 May;30(5):619-24.	Sleep. 2007	PubMed	citation	PMID:17552377	pubmed	17552377	create date:2007/06/08 | first author:Pallesen S
Slow eye movements and subjective estimates of sleepiness predict EEG power changes during sleep deprivation.	/pubmed/17552376	Marzano C, Fratello F, Moroni F, Pellicciari MC, Curcio G, Ferrara M, Ferlazzo F, De Gennaro L.	Sleep. 2007 May;30(5):610-6.	Sleep. 2007	PubMed	citation	PMID:17552376	pubmed	17552376	create date:2007/06/08 | first author:Marzano C
Sleep deprivation elevates expectation of gains and attenuates response to losses following risky decisions.	/pubmed/17552375	Venkatraman V, Chuah YM, Huettel SA, Chee MW.	Sleep. 2007 May;30(5):603-9.	Sleep. 2007	PubMed	citation	PMID:17552375	pubmed	17552375	create date:2007/06/08 | first author:Venkatraman V
The selective extrasynaptic GABAA agonist, gaboxadol, improves traditional hypnotic efficacy measures and enhances slow wave activity in a model of transient insomnia.	/pubmed/17552374	Walsh JK, Deacon S, Dijk DJ, Lundahl J.	Sleep. 2007 May;30(5):593-602.	Sleep. 2007	PubMed	citation	PMID:17552374	pubmed	17552374	create date:2007/06/08 | first author:Walsh JK
ERP evidence of enhanced excitatory and reduced inhibitory processes of auditory stimuli during sleep in patients with primary insomnia.	/pubmed/17552373	Yang CM, Lo HS.	Sleep. 2007 May;30(5):585-92.	Sleep. 2007	PubMed	citation	PMID:17552373	pubmed	17552373	create date:2007/06/08 | first author:Yang CM
Randomized clinical effectiveness trial of nurse-administered small-group cognitive behavior therapy for persistent insomnia in general practice.	/pubmed/17552372	Espie CA, MacMahon KM, Kelly HL, Broomfield NM, Douglas NJ, Engleman HM, McKinstry B, Morin CM, Walker A, Wilson P.	Sleep. 2007 May;30(5):574-84.	Sleep. 2007	PubMed	citation	PMID:17552372	pubmed	17552372	create date:2007/06/08 | first author:Espie CA
Microdialysis delivery of morphine to the hypoglossal nucleus of Wistar rat increases hypoglossal acetylcholine release.	/pubmed/17552371	Skulsky EM, Osman NI, Baghdoyan HA, Lydic R.	Sleep. 2007 May;30(5):566-73.	Sleep. 2007	PubMed	citation	PMID:17552371	pubmed	17552371	create date:2007/06/08 | first author:Skulsky EM
A role for the molecular chaperone protein BiP/GRP78 in Drosophila sleep homeostasis.	/pubmed/17552370	Naidoo N, Casiano V, Cater J, Zimmerman J, Pack AI.	Sleep. 2007 May;30(5):557-65.	Sleep. 2007	PubMed	citation	PMID:17552370	pubmed	17552370	create date:2007/06/08 | first author:Naidoo N
Cyclic alternating pattern in the electroencephalogram: what is its clinical utility?	/pubmed/17552369	Thomas RJ.	Sleep. 2007 May;30(5):553-5. No abstract available.	Sleep. 2007	PubMed	citation	PMID:17552369	pubmed	17552369	create date:2007/06/08 | first author:Thomas RJ
Morphine-induced acetylcholine release at the hypoglossal motor nucleus: implications for opiate-induced respiratory suppression.	/pubmed/17552368	Horner RL.	Sleep. 2007 May;30(5):551-2. No abstract available.	Sleep. 2007	PubMed	citation	PMID:17552368	pubmed	17552368	create date:2007/06/08 | first author:Horner RL
Sleep, development, and human health.	/pubmed/17552367	Blumberg MS, Karlsson KA, Seelke AM.	Sleep. 2007 May;30(5):549-50. No abstract available.	Sleep. 2007	PubMed	citation	PMID:17552367	pubmed	17552367	create date:2007/06/08 | first author:Blumberg MS
Sleep 2007. Abstracts of the 21st Annual Meeting of the Associated Professional Sleep Societies, LLC, June 9-14, 2007, Minneapolis, Minnesota, USA.	/pubmed/17539197	[No authors listed]	Sleep. 2007;30 Suppl:A1-387. No abstract available.	Sleep. 2007	PubMed	citation	PMID:17539197	pubmed	17539197	create date:2007/06/02
The association of angiotensin converting enzyme (ACE) polymorphisms with sleep apnea and hypertension.	/pubmed/17520798	Patel SR, Larkin EK, Mignot E, Lin L, Redline S.	Sleep. 2007 Apr;30(4):531-3.	Sleep. 2007	PubMed	citation	PMID:17520798	pubmed	17520798	create date:2007/05/25 | first author:Patel SR
Practice parameters for the use of actigraphy in the assessment of sleep and sleep disorders: an update for 2007.	/pubmed/17520797	Morgenthaler T, Alessi C, Friedman L, Owens J, Kapur V, Boehlecke B, Brown T, Chesson A Jr, Coleman J, Lee-Chiong T, Pancer J, Swick TJ; Standards of Practice Committee; American Academy of Sleep Medicine.	Sleep. 2007 Apr;30(4):519-29.	Sleep. 2007	PubMed	citation	PMID:17520797	pubmed	17520797	create date:2007/05/25 | first author:Morgenthaler T
Sensory stimulation triggers spindles during sleep stage 2.	/pubmed/17520796	Sato Y, Fukuoka Y, Minamitani H, Honda K.	Sleep. 2007 Apr;30(4):511-8.	Sleep. 2007	PubMed	citation	PMID:17520796	pubmed	17520796	create date:2007/05/25 | first author:Sato Y
Arousal responses to olfactory or trigeminal stimulation during sleep.	/pubmed/17520795	Stuck BA, Stieber K, Frey S, Freiburg C, Hörmann K, Maurer JT, Hummel T.	Sleep. 2007 Apr;30(4):506-10.	Sleep. 2007	PubMed	citation	PMID:17520795	pubmed	17520795	create date:2007/05/25 | first author:Stuck BA
The effects of sleep deprivation on pain inhibition and spontaneous pain in women.	/pubmed/17520794	Smith MT, Edwards RR, McCann UD, Haythornthwaite JA.	Sleep. 2007 Apr;30(4):494-505.	Sleep. 2007	PubMed	citation	PMID:17520794	pubmed	17520794	create date:2007/05/25 | first author:Smith MT
Auditory startle reaction is disinhibited in idiopathic restless legs syndrome.	/pubmed/17520793	Frauscher B, Löscher W, Högl B, Poewe W, Kofler M.	Sleep. 2007 Apr;30(4):489-93. Erratum in: Sleep. 2007 May 1;30(5):547.	Sleep. 2007	PubMed	citation	PMID:17520793	pubmed	17520793	create date:2007/05/25 | first author:Frauscher B
Pentobarbital sedation increases genioglossus respiratory activity in sleeping rats.	/pubmed/17520792	Younes M, Park E, Horner RL.	Sleep. 2007 Apr;30(4):478-88.	Sleep. 2007	PubMed	citation	PMID:17520792	pubmed	17520792	create date:2007/05/25 | first author:Younes M
Adaptive servoventilation versus noninvasive positive pressure ventilation for central, mixed, and complex sleep apnea syndromes.	/pubmed/17520791	Morgenthaler TI, Gay PC, Gordon N, Brown LK.	Sleep. 2007 Apr;30(4):468-75.	Sleep. 2007	PubMed	citation	PMID:17520791	pubmed	17520791	create date:2007/05/25 | first author:Morgenthaler TI
Redefining success in airway surgery for obstructive sleep apnea: a meta analysis and synthesis of the evidence.	/pubmed/17520790	Elshaug AG, Moss JR, Southcott AM, Hiller JE.	Sleep. 2007 Apr;30(4):461-7.	Sleep. 2007	PubMed	citation	PMID:17520790	pubmed	17520790	create date:2007/05/25 | first author:Elshaug AG
Reduced NREM sleep instability in children with sleep disordered breathing.	/pubmed/17520789	Kheirandish-Gozal L, Miano S, Bruni O, Ferri R, Pagani J, Villa MP, Gozal D.	Sleep. 2007 Apr;30(4):450-7.	Sleep. 2007	PubMed	citation	PMID:17520789	pubmed	17520789	create date:2007/05/25 | first author:Kheirandish-Gozal L
Adipokines in children with sleep disordered breathing.	/pubmed/17520788	Tauman R, Serpero LD, Capdevila OS, O'Brien LM, Goldbart AD, Kheirandish-Gozal L, Gozal D.	Sleep. 2007 Apr;30(4):443-9.	Sleep. 2007	PubMed	citation	PMID:17520788	pubmed	17520788	create date:2007/05/25 | first author:Tauman R
Hyperactive night and day? Actigraphy studies in adult ADHD: a baseline comparison and the effect of methylphenidate.	/pubmed/17520787	Boonstra AM, Kooij JJ, Oosterlaan J, Sergeant JA, Buitelaar JK, Van Someren EJ.	Sleep. 2007 Apr;30(4):433-42.	Sleep. 2007	PubMed	citation	PMID:17520787	pubmed	17520787	create date:2007/05/25 | first author:Boonstra AM
Association between sleep and morning testosterone levels in older men.	/pubmed/17520786	Penev PD.	Sleep. 2007 Apr;30(4):427-32.	Sleep. 2007	PubMed	citation	PMID:17520786	pubmed	17520786	create date:2007/05/25 | first author:Penev PD
Interleukin-1beta mediates sleep alteration in rats with rotenone-induced parkinsonism.	/pubmed/17520785	Yi PL, Tsai CH, Lu MK, Liu HJ, Chen YC, Chang FC.	Sleep. 2007 Apr;30(4):413-25.	Sleep. 2007	PubMed	citation	PMID:17520785	pubmed	17520785	create date:2007/05/25 | first author:Yi PL
Number and function of circulating human antigen presenting cells regulated by sleep.	/pubmed/17520784	Dimitrov S, Lange T, Nohroudi K, Born J.	Sleep. 2007 Apr;30(4):401-11.	Sleep. 2007	PubMed	citation	PMID:17520784	pubmed	17520784	create date:2007/05/25 | first author:Dimitrov S
Interaction between sleep and the immune response in Drosophila: a role for the NFkappaB relish.	/pubmed/17520783	Williams JA, Sathyanarayanan S, Hendricks JC, Sehgal A.	Sleep. 2007 Apr;30(4):389-400.	Sleep. 2007	PubMed	citation	PMID:17520783	pubmed	17520783	create date:2007/05/25 | first author:Williams JA
Computation of attributable fractions on the basis of exposure probabilities.	/pubmed/17520782	Eide GE, Heuch I.	Sleep. 2007 Apr;30(4):386. No abstract available. Erratum in: Sleep. 2007 May 1;30(5):547.	Sleep. 2007	PubMed	citation	PMID:17520782	pubmed	17520782	create date:2007/05/25 | first author:Eide GE
Toward comprehensive interdisciplinary academic sleep centers.	/pubmed/17520781	Pack AI.	Sleep. 2007 Apr;30(4):383-4: discussion 385. No abstract available.	Sleep. 2007	PubMed	citation	PMID:17520781	pubmed	17520781	create date:2007/05/25 | first author:Pack AI
The impact of media use on sleep patterns and sleep disorders among school-aged children in China.	/pubmed/17425233	Li S, Jin X, Wu S, Jiang F, Yan C, Shen X.	Sleep. 2007 Mar;30(3):361-7.	Sleep. 2007	PubMed	citation	PMID:17425233	pubmed	17425233	create date:2007/04/12 | first author:Li S
The characteristics of recovery sleep when recovery opportunity is restricted.	/pubmed/17425232	Jay SM, Lamond N, Ferguson SA, Dorrian J, Jones CB, Dawson D.	Sleep. 2007 Mar;30(3):353-60.	Sleep. 2007	PubMed	citation	PMID:17425232	pubmed	17425232	create date:2007/04/12 | first author:Jay SM
The effects of 53 hours of sleep deprivation on moral judgment.	/pubmed/17425231	Killgore WD, Killgore DB, Day LM, Li C, Kamimori GH, Balkin TJ.	Sleep. 2007 Mar;30(3):345-52.	Sleep. 2007	PubMed	citation	PMID:17425231	pubmed	17425231	create date:2007/04/12 | first author:Killgore WD
Sleepy driver near-misses may predict accident risks.	/pubmed/17425230	Powell NB, Schechtman KB, Riley RW, Guilleminault C, Chiang RP, Weaver EM.	Sleep. 2007 Mar;30(3):331-42.	Sleep. 2007	PubMed	citation	PMID:17425230	pubmed	17425230	create date:2007/04/12 | first author:Powell NB
Maintenance of wakefulness test as a predictor of driving performance in patients with untreated obstructive sleep apnea.	/pubmed/17425229	Sagaspe P, Taillard J, Chaumet G, Guilleminault C, Coste O, Moore N, Bioulac B, Philip P.	Sleep. 2007 Mar;30(3):327-30.	Sleep. 2007	PubMed	citation	PMID:17425229	pubmed	17425229	create date:2007/04/12 | first author:Sagaspe P
Early CPAP use identifies subsequent adherence to CPAP therapy.	/pubmed/17425228	Budhiraja R, Parthasarathy S, Drake CL, Roth T, Sharief I, Budhiraja P, Saunders V, Hudgel DW.	Sleep. 2007 Mar;30(3):320-4.	Sleep. 2007	PubMed	citation	PMID:17425228	pubmed	17425228	create date:2007/04/12 | first author:Budhiraja R
Gender-related differences in symptoms of patients with suspected breathing disorders in sleep: a clinical population study using the sleep disorders questionnaire.	/pubmed/17425227	Valipour A, Lothaller H, Rauscher H, Zwick H, Burghuber OC, Lavie P.	Sleep. 2007 Mar;30(3):312-9.	Sleep. 2007	PubMed	citation	PMID:17425227	pubmed	17425227	create date:2007/04/12 | first author:Valipour A
Proton magnetic resonance spectroscopy study of brain metabolism in obstructive sleep apnoea syndrome before and after continuous positive airway pressure treatment.	/pubmed/17425226	Tonon C, Vetrugno R, Lodi R, Gallassi R, Provini F, Iotti S, Plazzi G, Montagna P, Lugaresi E, Barbiroli B.	Sleep. 2007 Mar;30(3):305-11.	Sleep. 2007	PubMed	citation	PMID:17425226	pubmed	17425226	create date:2007/04/12 | first author:Tonon C
Sleep-disordered breathing and cardiovascular risk.	/pubmed/17425225	Caples SM, Garcia-Touchard A, Somers VK.	Sleep. 2007 Mar;30(3):291-303. Review.	Sleep. 2007	PubMed	citation	PMID:17425225	pubmed	17425225	create date:2007/04/12 | first author:Caples SM
Effect of short-term treatment with gaboxadol on sleep maintenance and initiation in patients with primary insomnia.	/pubmed/17425224	Deacon S, Staner L, Staner C, Legters A, Loft H, Lundahl J.	Sleep. 2007 Mar;30(3):281-7.	Sleep. 2007	PubMed	citation	PMID:17425224	pubmed	17425224	create date:2007/04/12 | first author:Deacon S
Epidemiology of insomnia: a longitudinal study in a UK population.	/pubmed/17425223	Morphy H, Dunn KM, Lewis M, Boardman HF, Croft PR.	Sleep. 2007 Mar;30(3):274-80.	Sleep. 2007	PubMed	citation	PMID:17425223	pubmed	17425223	create date:2007/04/12 | first author:Morphy H
The direct and indirect costs of untreated insomnia in adults in the United States.	/pubmed/17425222	Ozminkowski RJ, Wang S, Walsh JK.	Sleep. 2007 Mar;30(3):263-73.	Sleep. 2007	PubMed	citation	PMID:17425222	pubmed	17425222	create date:2007/04/12 | first author:Ozminkowski RJ
Long term effects of sleep deprivation on the mammalian circadian pacemaker.	/pubmed/17425221	Deboer T, Détári L, Meijer JH.	Sleep. 2007 Mar;30(3):257-62.	Sleep. 2007	PubMed	citation	PMID:17425221	pubmed	17425221	create date:2007/04/12 | first author:Deboer T
Altered circadian and homeostatic sleep regulation in prokineticin 2-deficient mice.	/pubmed/17425220	Hu WP, Li JD, Zhang C, Boehmer L, Siegel JM, Zhou QY.	Sleep. 2007 Mar;30(3):247-56.	Sleep. 2007	PubMed	citation	PMID:17425220	pubmed	17425220	create date:2007/04/12 | first author:Hu WP
Title	URL	Description	Details	ShortDetails	Resource	Type	Identifiers	Db	EntrezUID	Properties
Academic sleep centers of the future: an achievable vision.	/pubmed/17425219	Silber MH.	Sleep. 2007 Mar;30(3):244-5. No abstract available.	Sleep. 2007	PubMed	citation	PMID:17425219	pubmed	17425219	create date:2007/04/12 | first author:Silber MH
Upper-airway inflammation triggered by vibration in a rat model of snoring.	/pubmed/17326549	Almendros I, Acerbi I, Puig F, Montserrat JM, Navajas D, Farré R.	Sleep. 2007 Feb;30(2):225-7.	Sleep. 2007	PubMed	citation	PMID:17326549	pubmed	17326549	create date:2007/03/01 | first author:Almendros I
Self-reported sleep quality is associated with the metabolic syndrome.	/pubmed/17326548	Jennings JR, Muldoon MF, Hall M, Buysse DJ, Manuck SB.	Sleep. 2007 Feb;30(2):219-23.	Sleep. 2007	PubMed	citation	PMID:17326548	pubmed	17326548	create date:2007/03/01 | first author:Jennings JR
Comorbidity of chronic insomnia with medical problems.	/pubmed/17326547	Taylor DJ, Mallory LJ, Lichstein KL, Durrence HH, Riedel BW, Bush AJ.	Sleep. 2007 Feb;30(2):213-8. Erratum in: Sleep. 2007 Jul 1;30(7):table of contents.	Sleep. 2007	PubMed	citation	PMID:17326547	pubmed	17326547	create date:2007/03/01 | first author:Taylor DJ
Dose-response effects of cognitive-behavioral insomnia therapy: a randomized clinical trial.	/pubmed/17326546	Edinger JD, Wohlgemuth WK, Radtke RA, Coffman CJ, Carney CE.	Sleep. 2007 Feb;30(2):203-12.	Sleep. 2007	PubMed	citation	PMID:17326546	pubmed	17326546	create date:2007/03/01 | first author:Edinger JD
Association between sleep problems and symptoms of attention-deficit/hyperactivity disorder in young adults.	/pubmed/17326545	Gau SS, Kessler RC, Tseng WL, Wu YY, Chiu YN, Yeh CB, Hwu HG.	Sleep. 2007 Feb;30(2):195-201.	Sleep. 2007	PubMed	citation	PMID:17326545	pubmed	17326545	create date:2007/03/01 | first author:Gau SS
Auto-adjusting versus fixed positive pressure therapy in mild to moderate obstructive sleep apnoea.	/pubmed/17326544	Nolan GM, Doherty LS, Mc Nicholas WT.	Sleep. 2007 Feb;30(2):189-94.	Sleep. 2007	PubMed	citation	PMID:17326544	pubmed	17326544	create date:2007/03/01 | first author:Nolan GM
Tracheal traction effects on upper airway patency in rabbits: the role of tissue pressure.	/pubmed/17326543	Kairaitis K, Byth K, Parikh R, Stavrinou R, Wheatley JR, Amis TC.	Sleep. 2007 Feb;30(2):179-86.	Sleep. 2007	PubMed	citation	PMID:17326543	pubmed	17326543	create date:2007/03/01 | first author:Kairaitis K
Sleep-related epilepsy in the A/J mouse.	/pubmed/17326542	Strohl KP, Gallaugher L, Lynn A, Friedman L, Hill A, Singer JB, Lander ES, Nadeau J.	Sleep. 2007 Feb;30(2):169-76.	Sleep. 2007	PubMed	citation	PMID:17326542	pubmed	17326542	create date:2007/03/01 | first author:Strohl KP
A model-based approach to homeostatic and ultradian aspects of nocturnal sleep structure in narcolepsy.	/pubmed/17326541	Ferrillo F, Donadio S, De Carli F, Garbarino S, Nobili L.	Sleep. 2007 Feb;30(2):157-65.	Sleep. 2007	PubMed	citation	PMID:17326541	pubmed	17326541	create date:2007/03/01 | first author:Ferrillo F
Functional imaging of cataplexy during status cataplecticus.	/pubmed/17326540	Chabas D, Habert MO, Maksud P, Tourbah A, Minz M, Willer JC, Arnulf I.	Sleep. 2007 Feb;30(2):153-6.	Sleep. 2007	PubMed	citation	PMID:17326540	pubmed	17326540	create date:2007/03/01 | first author:Chabas D
Pediatric parasomnias.	/pubmed/17326539	Mason TB 2nd, Pack AI.	Sleep. 2007 Feb;30(2):141-51. Review.	Sleep. 2007	PubMed	citation	PMID:17326539	pubmed	17326539	create date:2007/03/01 | first author:Mason TB 2nd
Exploratory behavior, cortical BDNF expression, and sleep homeostasis.	/pubmed/17326538	Huber R, Tononi G, Cirelli C.	Sleep. 2007 Feb;30(2):129-39.	Sleep. 2007	PubMed	citation	PMID:17326538	pubmed	17326538	create date:2007/03/01 | first author:Huber R
The quality of waking and process S.	/pubmed/17326537	Franken P.	Sleep. 2007 Feb;30(2):126-7. No abstract available.	Sleep. 2007	PubMed	citation	PMID:17326537	pubmed	17326537	create date:2007/03/01 | first author:Franken P
Impairment of reaction time among children awakened during stage 4 sleep.	/pubmed/17310871	Splaingard M, Hayes J, Smith GA.	Sleep. 2007 Jan;30(1):104-8.	Sleep. 2007	PubMed	citation	PMID:17310871	pubmed	17310871	create date:2007/02/22 | first author:Splaingard M
Time-on-task impairment of psychomotor vigilance is affected by mild skin warming and changes with aging and insomnia.	/pubmed/17310870	Raymann RJ, Van Someren EJ.	Sleep. 2007 Jan;30(1):96-103.	Sleep. 2007	PubMed	citation	PMID:17310870	pubmed	17310870	create date:2007/02/22 | first author:Raymann RJ
Nightmares and sleep disturbances in relation to suicidality in suicide attempters.	/pubmed/17310869	Sjöström N, Waern M, Hetta J.	Sleep. 2007 Jan;30(1):91-5.	Sleep. 2007	PubMed	citation	PMID:17310869	pubmed	17310869	create date:2007/02/22 | first author:Sjöström N
Insomnia and hypersomnia associated with depressive phenomenology and comorbidity in childhood depression.	/pubmed/17310868	Liu X, Buysse DJ, Gentzler AL, Kiss E, Mayer L, Kapornai K, Vetró A, Kovacs M.	Sleep. 2007 Jan;30(1):83-90.	Sleep. 2007	PubMed	citation	PMID:17310868	pubmed	17310868	create date:2007/02/22 | first author:Liu X
Kinetics of NREM delta EEG power density across NREM periods depend on age and on delta-band designation.	/pubmed/17310867	Darchia N, Campbell IG, Tan X, Feinberg I.	Sleep. 2007 Jan;30(1):71-9.	Sleep. 2007	PubMed	citation	PMID:17310867	pubmed	17310867	create date:2007/02/22 | first author:Darchia N
Reproducibility of changes in behaviour and fMRI activation associated with sleep deprivation in a working memory task.	/pubmed/17310866	Lim J, Choo WC, Chee MW.	Sleep. 2007 Jan;30(1):61-70.	Sleep. 2007	PubMed	citation	PMID:17310866	pubmed	17310866	create date:2007/02/22 | first author:Lim J
Experimental sleep fragmentation impairs attentional set-shifting in rats.	/pubmed/17310865	McCoy JG, Tartar JL, Bebis AC, Ward CP, McKenna JT, Baxter MG, McGaughy J, McCarley RW, Strecker RE.	Sleep. 2007 Jan;30(1):52-60.	Sleep. 2007	PubMed	citation	PMID:17310865	pubmed	17310865	create date:2007/02/22 | first author:McCoy JG
Cardiac variability and heart-rate increment as a marker of sleep fragmentation in patients with a sleep disorder: a preliminary study.	/pubmed/17310864	Sforza E, Pichot V, Cervena K, Barthélémy JC, Roche F.	Sleep. 2007 Jan;30(1):43-51.	Sleep. 2007	PubMed	citation	PMID:17310864	pubmed	17310864	create date:2007/02/22 | first author:Sforza E
Efficacy of mirtazapine in obstructive sleep apnea syndrome.	/pubmed/17310863	Carley DW, Olopade C, Ruigt GS, Radulovacki M.	Sleep. 2007 Jan;30(1):35-41.	Sleep. 2007	PubMed	citation	PMID:17310863	pubmed	17310863	create date:2007/02/22 | first author:Carley DW
C-reactive protein is associated with sleep disordered breathing independent of adiposity.	/pubmed/17310862	Punjabi NM, Beamer BA.	Sleep. 2007 Jan;30(1):29-34.	Sleep. 2007	PubMed	citation	PMID:17310862	pubmed	17310862	create date:2007/02/22 | first author:Punjabi NM
Evaluation of hypothalamic-specific autoimmunity in patients with narcolepsy.	/pubmed/17310861	Martínez-Rodríguez JE, Sabater L, Graus F, Iranzo A, Santamaria J.	Sleep. 2007 Jan;30(1):27-8.	Sleep. 2007	PubMed	citation	PMID:17310861	pubmed	17310861	create date:2007/02/22 | first author:Martínez-Rodríguez JE
The epidemiology of narcolepsy.	/pubmed/17310860	Longstreth WT Jr, Koepsell TD, Ton TG, Hendrickson AF, van Belle G.	Sleep. 2007 Jan;30(1):13-26. Review.	Sleep. 2007	PubMed	citation	PMID:17310860	pubmed	17310860	create date:2007/02/22 | first author:Longstreth WT Jr
Barriers to treatment seeking in primary insomnia in the United Kingdom: a cross-sectional perspective.	/pubmed/17252896	Stinson K, Tang NK, Harvey AG.	Sleep. 2006 Dec;29(12):1643-6.	Sleep. 2006	PubMed	citation	PMID:17252896	pubmed	17252896	create date:2007/01/27 | first author:Stinson K
Estimating dim light melatonin onset (DLMO) phase in adolescents using summer or school-year sleep/wake schedules.	/pubmed/17252895	Crowley SJ, Acebo C, Fallone G, Carskadon MA.	Sleep. 2006 Dec;29(12):1632-41.	Sleep. 2006	PubMed	citation	PMID:17252895	pubmed	17252895	create date:2007/01/27 | first author:Crowley SJ
Sleep continuity measured by survival curve analysis.	/pubmed/17252894	Norman RG, Scott MA, Ayappa I, Walsleben JA, Rapoport DM.	Sleep. 2006 Dec;29(12):1625-31.	Sleep. 2006	PubMed	citation	PMID:17252894	pubmed	17252894	create date:2007/01/27 | first author:Norman RG
Parenting advice books about child sleep: cosleeping and crying it out.	/pubmed/17252893	Ramos KD, Youngclarke DM.	Sleep. 2006 Dec;29(12):1616-23. Review.	Sleep. 2006	PubMed	citation	PMID:17252893	pubmed	17252893	create date:2007/01/27 | first author:Ramos KD
A behavioral-educational intervention to promote maternal and infant sleep: a pilot randomized, controlled trial.	/pubmed/17252892	Stremler R, Hodnett E, Lee K, MacMillan S, Mill C, Ongcangco L, Willan A.	Sleep. 2006 Dec;29(12):1609-15.	Sleep. 2006	PubMed	citation	PMID:17252892	pubmed	17252892	create date:2007/01/27 | first author:Stremler R
Transcutaneous carbon dioxide monitoring and capnography during pediatric polysomnography.	/pubmed/17252891	Kirk VG, Batuyong ED, Bohn SG.	Sleep. 2006 Dec;29(12):1601-8.	Sleep. 2006	PubMed	citation	PMID:17252891	pubmed	17252891	create date:2007/01/27 | first author:Kirk VG
Increasing cortical excitability: a possible explanation for the proconvulsant role of sleep deprivation.	/pubmed/17252890	Scalise A, Desiato MT, Gigli GL, Romigi A, Tombini M, Marciani MG, Izzi F, Placidi F.	Sleep. 2006 Dec;29(12):1595-8.	Sleep. 2006	PubMed	citation	PMID:17252890	pubmed	17252890	create date:2007/01/27 | first author:Scalise A
Different periodicity and time structure of leg movements during sleep in narcolepsy/cataplexy and restless legs syndrome.	/pubmed/17252889	Ferri R, Zucconi M, Manconi M, Bruni O, Ferini-Strambi L, Vandi S, Montagna P, Mignot E, Plazzi G.	Sleep. 2006 Dec;29(12):1587-94.	Sleep. 2006	PubMed	citation	PMID:17252889	pubmed	17252889	create date:2007/01/27 | first author:Ferri R
Effects of atomoxetine and methylphenidate on sleep in children with ADHD.	/pubmed/17252888	Sangal RB, Owens J, Allen AJ, Sutton V, Schuh K, Kelsey D.	Sleep. 2006 Dec;29(12):1573-85.	Sleep. 2006	PubMed	citation	PMID:17252888	pubmed	17252888	create date:2007/01/27 | first author:Sangal RB
Characterizing sleep in children with autism spectrum disorders: a multidimensional approach.	/pubmed/17252887	Malow BA, Marzec ML, McGrew SG, Wang L, Henderson LM, Stone WL.	Sleep. 2006 Dec;29(12):1563-71.	Sleep. 2006	PubMed	citation	PMID:17252887	pubmed	17252887	create date:2007/01/27 | first author:Malow BA
Sleep hygiene practices in two community dwelling samples of older adults.	/pubmed/17252886	McCrae CS, Rowe MA, Dautovich ND, Lichstein KL, Durrence HH, Riedel BW, Taylor DJ, Bush AJ.	Sleep. 2006 Dec;29(12):1551-60.	Sleep. 2006	PubMed	citation	PMID:17252886	pubmed	17252886	create date:2007/01/27 | first author:McCrae CS
Insomnia among Japanese adolescents: a nationwide representative survey.	/pubmed/17252885	Kaneita Y, Ohida T, Osaki Y, Tanihata T, Minowa M, Suzuki K, Wada K, Kanda H, Hayashi K.	Sleep. 2006 Dec;29(12):1543-50.	Sleep. 2006	PubMed	citation	PMID:17252885	pubmed	17252885	create date:2007/01/27 | first author:Kaneita Y
Prediction of uvulopalatopharyngoplasty outcome: anatomy-based staging system versus severity-based staging system.	/pubmed/17252884	Li HY, Wang PC, Lee LA, Chen NH, Fang TJ.	Sleep. 2006 Dec;29(12):1537-41.	Sleep. 2006	PubMed	citation	PMID:17252884	pubmed	17252884	create date:2007/01/27 | first author:Li HY
Sleepiness in obstructive sleep apnea: a harbinger of impaired cardiac function?	/pubmed/17252883	Choi JB, Nelesen R, Loredo JS, Mills PJ, Ancoli-Israel S, Ziegler MG, Dimsdale JE.	Sleep. 2006 Dec;29(12):1531-6.	Sleep. 2006	PubMed	citation	PMID:17252883	pubmed	17252883	create date:2007/01/27 | first author:Choi JB
Daytime impairment and neurodegeneration in OSAS.	/pubmed/17252882	Nowak M, Kornhuber J, Meyrer R.	Sleep. 2006 Dec;29(12):1521-30. Review.	Sleep. 2006	PubMed	citation	PMID:17252882	pubmed	17252882	create date:2007/01/27 | first author:Nowak M
Stability of the Pittsburgh Sleep Quality Index and the Epworth Sleepiness Questionnaires over 1 year in early middle-aged adults: the CARDIA study.	/pubmed/17162998	Knutson KL, Rathouz PJ, Yan LL, Liu K, Lauderdale DS.	Sleep. 2006 Nov;29(11):1503-6.	Sleep. 2006	PubMed	citation	PMID:17162998	pubmed	17162998	create date:2006/12/14 | first author:Knutson KL
The ERP old-new effect: A useful indicator in studying the effects of sleep on memory retrieval processes.	/pubmed/17162997	Mograss M, Godbout R, Guillem F.	Sleep. 2006 Nov;29(11):1491-500.	Sleep. 2006	PubMed	citation	PMID:17162997	pubmed	17162997	create date:2006/12/14 | first author:Mograss M
Pupil miosis within 5 minutes in darkness is a valid and sensitive quantitative measure of alertness: application in daytime sleepiness associated with sleep apnea.	/pubmed/17162996	Bitsios P, Schiza SE, Giakoumaki SG, Savidou K, Alegakis AK, Siafakas N.	Sleep. 2006 Nov;29(11):1482-8.	Sleep. 2006	PubMed	citation	PMID:17162996	pubmed	17162996	create date:2006/12/14 | first author:Bitsios P
Modafinil activates cortical and subcortical sites in the sleep-deprived state.	/pubmed/17162995	Thomas RJ, Kwong K.	Sleep. 2006 Nov;29(11):1471-81.	Sleep. 2006	PubMed	citation	PMID:17162995	pubmed	17162995	create date:2006/12/14 | first author:Thomas RJ
Association between habitual naps and sleep apnea.	/pubmed/17162994	Masa JF, Rubio M, Pérez P, Mota M, de Cos JS, Montserrat JM.	Sleep. 2006 Nov;29(11):1463-8.	Sleep. 2006	PubMed	citation	PMID:17162994	pubmed	17162994	create date:2006/12/14 | first author:Masa JF
The prognostic value of simulated snoring in awake patients with suspected sleep-disordered breathing: introduction of a new technique of examination.	/pubmed/17162993	Herzog M, Metz T, Schmidt A, Bremert T, Venohr B, Hosemann W, Kaftan H.	Sleep. 2006 Nov;29(11):1456-62.	Sleep. 2006	PubMed	citation	PMID:17162993	pubmed	17162993	create date:2006/12/14 | first author:Herzog M
Comparison of CPAP titration at home or the sleep laboratory in the sleep apnea hypopnea syndrome.	/pubmed/17162992	Cross MD, Vennelle M, Engleman HM, White S, Mackay TW, Twaddle S, Douglas NJ.	Sleep. 2006 Nov;29(11):1451-5.	Sleep. 2006	PubMed	citation	PMID:17162992	pubmed	17162992	create date:2006/12/14 | first author:Cross MD
Altered skin-temperature regulation in narcolepsy relates to sleep propensity.	/pubmed/17162991	Fronczek R, Overeem S, Lammers GJ, van Dijk JG, Van Someren EJ.	Sleep. 2006 Nov;29(11):1444-9.	Sleep. 2006	PubMed	citation	PMID:17162991	pubmed	17162991	create date:2006/12/14 | first author:Fronczek R
Narcolepsy without cataplexy: 2 subtypes based on CSF hypocretin-1/orexin-A findings.	/pubmed/17162990	Oka Y, Inoue Y, Kanbayashi T, Kuroda K, Miyamoto M, Miyamoto T, Ikeda A, Shimizu T, Hishikawa Y, Shibasaki H.	Sleep. 2006 Nov;29(11):1439-43.	Sleep. 2006	PubMed	citation	PMID:17162990	pubmed	17162990	create date:2006/12/14 | first author:Oka Y
Title	URL	Description	Details	ShortDetails	Resource	Type	Identifiers	Db	EntrezUID	Properties
A study of the diagnostic utility of HLA typing, CSF hypocretin-1 measurements, and MSLT testing for the diagnosis of narcolepsy in 163 Korean patients with unexplained excessive daytime sleepiness.	/pubmed/17162989	Hong SC, Lin L, Jeong JH, Shin YK, Han JH, Lee JH, Lee SP, Zhang J, Einen M, Mignot E.	Sleep. 2006 Nov;29(11):1429-38.	Sleep. 2006	PubMed	citation	PMID:17162989	pubmed	17162989	create date:2006/12/14 | first author:Hong SC
Attention bias for sleep-related stimuli in primary insomnia and delayed sleep phase syndrome using the dot-probe task.	/pubmed/17162988	MacMahon KM, Broomfield NM, Espie CA.	Sleep. 2006 Nov;29(11):1420-7.	Sleep. 2006	PubMed	citation	PMID:17162988	pubmed	17162988	create date:2006/12/14 | first author:MacMahon KM
Practice parameters for the psychological and behavioral treatment of insomnia: an update. An american academy of sleep medicine report.	/pubmed/17162987	Morgenthaler T, Kramer M, Alessi C, Friedman L, Boehlecke B, Brown T, Coleman J, Kapur V, Lee-Chiong T, Owens J, Pancer J, Swick T; American Academy of Sleep Medicine.	Sleep. 2006 Nov;29(11):1415-9.	Sleep. 2006	PubMed	citation	PMID:17162987	pubmed	17162987	create date:2006/12/14 | first author:Morgenthaler T
Psychological and behavioral treatment of insomnia:update of the recent evidence (1998-2004).	/pubmed/17162986	Morin CM, Bootzin RR, Buysse DJ, Edinger JD, Espie CA, Lichstein KL.	Sleep. 2006 Nov;29(11):1398-414. Review.	Sleep. 2006	PubMed	citation	PMID:17162986	pubmed	17162986	create date:2006/12/14 | first author:Morin CM
Insomnia comorbidity and impact and hypnotic use by age group in a national survey population aged 16 to 74 years.	/pubmed/17162985	Stewart R, Besset A, Bebbington P, Brugha T, Lindesay J, Jenkins R, Singleton N, Meltzer H.	Sleep. 2006 Nov;29(11):1391-7.	Sleep. 2006	PubMed	citation	PMID:17162985	pubmed	17162985	create date:2006/12/14 | first author:Stewart R
Basal forebrain and saporin cholinergic lesions: the devil dwells in delivery details.	/pubmed/17162984	Kalinchuk AV, Porkka-Heiskanen T, McCarley RW.	Sleep. 2006 Nov;29(11):1385-7; discussion 1387-9. No abstract available.	Sleep. 2006	PubMed	citation	PMID:17162984	pubmed	17162984	create date:2006/12/14 | first author:Kalinchuk AV
Adenosinergic regulation of sleep: multiple sites of action in the brain.	/pubmed/17162983	Noor Alam MD, Szymusiak R, McGinty D.	Sleep. 2006 Nov;29(11):1384-5; discussion 1387-9. No abstract available.	Sleep. 2006	PubMed	citation	PMID:17162983	pubmed	17162983	create date:2006/12/14 | first author:Noor Alam MD
A global rather than local role for adenosine in sleep homeostasis.	/pubmed/17162982	Heller HC.	Sleep. 2006 Nov;29(11):1382-3; discussion 1387-9. No abstract available.	Sleep. 2006	PubMed	citation	PMID:17162982	pubmed	17162982	create date:2006/12/14 | first author:Heller HC
Adenosine and sleep homeostasis in the basal forebrain: commentary on Blanco-Centurion et al. (2006).	/pubmed/17162981	Radulovacki M.	Sleep. 2006 Nov;29(11):1381-2; discussion 1387-9. No abstract available.	Sleep. 2006	PubMed	citation	PMID:17162981	pubmed	17162981	create date:2006/12/14 | first author:Radulovacki M
An investigation of interpretive bias in insomnia: an analog study comparing normal and poor sleepers.	/pubmed/17068991	Ree MJ, Pollitt A, Harvey AG.	Sleep. 2006 Oct;29(10):1359-62.	Sleep. 2006	PubMed	citation	PMID:17068991	pubmed	17068991	create date:2006/10/31 | first author:Ree MJ
A comparison of actigraphy and polysomnography in older adults treated for chronic primary insomnia.	/pubmed/17068990	Sivertsen B, Omvik S, Havik OE, Pallesen S, Bjorvatn B, Nielsen GH, Straume S, Nordhus IH.	Sleep. 2006 Oct;29(10):1353-8.	Sleep. 2006	PubMed	citation	PMID:17068990	pubmed	17068990	create date:2006/10/31 | first author:Sivertsen B
Sleep disturbance, norepinephrine, and D-dimer are all related in elderly caregivers of people with Alzheimer disease.	/pubmed/17068989	Mausbach BT, Ancoli-Israel S, von Känel R, Patterson TL, Aschbacher K, Mills PJ, Ziegler MG, Dimsdale JE, Calleran S, Grant I.	Sleep. 2006 Oct;29(10):1347-52.	Sleep. 2006	PubMed	citation	PMID:17068989	pubmed	17068989	create date:2006/10/31 | first author:Mausbach BT
Sleep EEG changes after middle cerebral artery infarcts in mice: different effects of striatal and cortical lesions.	/pubmed/17068988	Baumann CR, Kilic E, Petit B, Werth E, Hermann DM, Tafti M, Bassetti CL.	Sleep. 2006 Oct;29(10):1339-44.	Sleep. 2006	PubMed	citation	PMID:17068988	pubmed	17068988	create date:2006/10/31 | first author:Baumann CR
Circadian regulation of arousal: role of the noradrenergic locus coeruleus system and light exposure.	/pubmed/17068987	González MM, Aston-Jones G.	Sleep. 2006 Oct;29(10):1327-36.	Sleep. 2006	PubMed	citation	PMID:17068987	pubmed	17068987	create date:2006/10/31 | first author:González MM
REM sleep behavior disorder and REM sleep without atonia in probable Alzheimer disease.	/pubmed/17068986	Gagnon JF, Petit D, Fantini ML, Rompré S, Gauthier S, Panisset M, Robillard A, Montplaisir J.	Sleep. 2006 Oct;29(10):1321-5.	Sleep. 2006	PubMed	citation	PMID:17068986	pubmed	17068986	create date:2006/10/31 | first author:Gagnon JF
Nightmare complaints in treatment-seeking patients in clinical sleep medicine settings: diagnostic and treatment implications.	/pubmed/17068985	Krakow B.	Sleep. 2006 Oct;29(10):1313-9.	Sleep. 2006	PubMed	citation	PMID:17068985	pubmed	17068985	create date:2006/10/31 | first author:Krakow B
Healthcare utilization in women with obstructive sleep apnea syndrome 2 years after diagnosis and treatment.	/pubmed/17068984	Banno K, Manfreda J, Walld R, Delaive K, Kryger MH.	Sleep. 2006 Oct;29(10):1307-11.	Sleep. 2006	PubMed	citation	PMID:17068984	pubmed	17068984	create date:2006/10/31 | first author:Banno K
Obstructive sleep apnea and plasma natriuretic peptide levels in a community-based sample.	/pubmed/17068983	Patwardhan AA, Larson MG, Levy D, Benjamin EJ, Leip EP, Keyes MJ, Wang TJ, Gottlieb DJ, Vasan RS.	Sleep. 2006 Oct;29(10):1301-6.	Sleep. 2006	PubMed	citation	PMID:17068983	pubmed	17068983	create date:2006/10/31 | first author:Patwardhan AA
Sleep practices and sudden infant death syndrome: a new proposal for scoring risk factors.	/pubmed/17068982	Geib LT, Aerts D, Nunes ML.	Sleep. 2006 Oct;29(10):1288-94.	Sleep. 2006	PubMed	citation	PMID:17068982	pubmed	17068982	create date:2006/10/31 | first author:Geib LT
Toddler behavior following polysomnography: effects of unintended sleep disturbance.	/pubmed/17068981	Montgomery-Downs HE, Gozal D.	Sleep. 2006 Oct;29(10):1282-7.	Sleep. 2006	PubMed	citation	PMID:17068981	pubmed	17068981	create date:2006/10/31 | first author:Montgomery-Downs HE
Practice parameters for behavioral treatment of bedtime problems and night wakings in infants and young children.	/pubmed/17068980	Morgenthaler TI, Owens J, Alessi C, Boehlecke B, Brown TM, Coleman J Jr, Friedman L, Kapur VK, Lee-Chiong T, Pancer J, Swick TJ; American Academy of Sleep Medicine.	Sleep. 2006 Oct;29(10):1277-81.	Sleep. 2006	PubMed	citation	PMID:17068980	pubmed	17068980	create date:2006/10/31 | first author:Morgenthaler TI
Behavioral treatment of bedtime problems and night wakings in infants and young children.	/pubmed/17068979	Mindell JA, Kuhn B, Lewin DS, Meltzer LJ, Sadeh A; American Academy of Sleep Medicine.	Sleep. 2006 Oct;29(10):1263-76. Review. Erratum in: Sleep. 2006 Nov 1;29(11):1380.	Sleep. 2006	PubMed	citation	PMID:17068979	pubmed	17068979	create date:2006/10/31 | first author:Mindell JA
The pipeline of investigators for sleep research--a crisis!	/pubmed/17068978	Pack AI, Zee PC.	Sleep. 2006 Oct;29(10):1260-1. No abstract available.	Sleep. 2006	PubMed	citation	PMID:17068978	pubmed	17068978	create date:2006/10/31 | first author:Pack AI
A reassessment of the hyperphagia/weight-loss paradox during sleep deprivation.	/pubmed/17040011	Martins PJ, D'Almeida V, Nobrega JN, Tufik S.	Sleep. 2006 Sep;29(9):1233-8.	Sleep. 2006	PubMed	citation	PMID:17040011	pubmed	17040011	create date:2006/10/17 | first author:Martins PJ
Sex differences in sleep: the response to sleep deprivation and restraint stress in mice.	/pubmed/17040010	Koehl M, Battle S, Meerlo P.	Sleep. 2006 Sep;29(9):1224-31.	Sleep. 2006	PubMed	citation	PMID:17040010	pubmed	17040010	create date:2006/10/17 | first author:Koehl M
Diurnal sex differences in the sleep-wake cycle of mice are dependent on gonadal function.	/pubmed/17040009	Paul KN, Dugovic C, Turek FW, Laposky AD.	Sleep. 2006 Sep;29(9):1211-23.	Sleep. 2006	PubMed	citation	PMID:17040009	pubmed	17040009	create date:2006/10/17 | first author:Paul KN
Complex sleep apnea syndrome: is it a unique clinical syndrome?	/pubmed/17040008	Morgenthaler TI, Kagramanov V, Hanak V, Decker PA.	Sleep. 2006 Sep;29(9):1203-9.	Sleep. 2006	PubMed	citation	PMID:17040008	pubmed	17040008	create date:2006/10/17 | first author:Morgenthaler TI
Nocturnal overdrive pacing for the treatment of sleep apnea syndrome.	/pubmed/17040007	Melzer C, Fietze I, Duru F, Glos M, Lemola K, Bloch K, Erickson M, Cho Y, Markowitz T, Theres H.	Sleep. 2006 Sep;29(9):1197-202.	Sleep. 2006	PubMed	citation	PMID:17040007	pubmed	17040007	create date:2006/10/17 | first author:Melzer C
A randomized trial evaluating the effectiveness of sodium oxybate therapy on quality of life in narcolepsy.	/pubmed/17040006	Weaver TE, Cuellar N.	Sleep. 2006 Sep;29(9):1189-94.	Sleep. 2006	PubMed	citation	PMID:17040006	pubmed	17040006	create date:2006/10/17 | first author:Weaver TE
PLMS and PLMW in healthy subjects as a function of age: prevalence and interval distribution.	/pubmed/17040005	Pennestri MH, Whittom S, Adam B, Petit D, Carrier J, Montplaisir J.	Sleep. 2006 Sep;29(9):1183-7.	Sleep. 2006	PubMed	citation	PMID:17040005	pubmed	17040005	create date:2006/10/17 | first author:Pennestri MH
Attenuated thermoregulatory response to mild thermal challenge in subjects with sleep-onset insomnia.	/pubmed/17040004	van den Heuvel C, Ferguson S, Dawson D.	Sleep. 2006 Sep;29(9):1174-80.	Sleep. 2006	PubMed	citation	PMID:17040004	pubmed	17040004	create date:2006/10/17 | first author:van den Heuvel C
Recommendations for a standard research assessment of insomnia.	/pubmed/17040003	Buysse DJ, Ancoli-Israel S, Edinger JD, Lichstein KL, Morin CM.	Sleep. 2006 Sep;29(9):1155-73. Review. Erratum in: Sleep. 2006 Nov 1;29(11):1380.	Sleep. 2006	PubMed	citation	PMID:17040003	pubmed	17040003	create date:2006/10/17 | first author:Buysse DJ
Bruxism in children: effect on sleep architecture and daytime cognitive performance and behavior.	/pubmed/17040002	Herrera M, Valencia I, Grant M, Metroka D, Chialastri A, Kothare SV.	Sleep. 2006 Sep;29(9):1143-8. Erratum in: Sleep. 2006 Nov 1;29(11):1380.	Sleep. 2006	PubMed	citation	PMID:17040002	pubmed	17040002	create date:2006/10/17 | first author:Herrera M
An epidemiologic study of sleep-disordered breathing symptoms among adolescents.	/pubmed/17040001	Johnson EO, Roth T.	Sleep. 2006 Sep;29(9):1135-42.	Sleep. 2006	PubMed	citation	PMID:17040001	pubmed	17040001	create date:2006/10/17 | first author:Johnson EO
Neurobehavioral morbidity associated with disordered breathing during sleep in children: a comprehensive review.	/pubmed/17040000	Beebe DW.	Sleep. 2006 Sep;29(9):1115-34. Review.	Sleep. 2006	PubMed	citation	PMID:17040000	pubmed	17040000	create date:2006/10/17 | first author:Beebe DW
Words matter: a proposed nosologic lexicon for sleep breathing.	/pubmed/17039999	Sotos JG.	Sleep. 2006 Sep;29(9):1111-3. No abstract available.	Sleep. 2006	PubMed	citation	PMID:17039999	pubmed	17039999	create date:2006/10/17 | first author:Sotos JG
Episodic diencephalic hypoperfusion in Kleine-Levin syndrome.	/pubmed/16944679	Hong SB, Joo EY, Tae WS, Lee J, Han SJ, Lee HW.	Sleep. 2006 Aug;29(8):1091-3.	Sleep. 2006	PubMed	citation	PMID:16944679	pubmed	16944679	create date:2006/09/02 | first author:Hong SB
Validation of a new noninvasive method to measure blood pressure and assess baroreflex sensitivity in preterm infants during sleep.	/pubmed/16944678	Yiallourou SR, Walker AM, Horne RS.	Sleep. 2006 Aug;29(8):1083-8.	Sleep. 2006	PubMed	citation	PMID:16944678	pubmed	16944678	create date:2006/09/02 | first author:Yiallourou SR
Circadian phase in delayed sleep phase syndrome: predictors and temporal stability across multiple assessments.	/pubmed/16944677	Wyatt JK, Stepanski EJ, Kirkby J.	Sleep. 2006 Aug;29(8):1075-80.	Sleep. 2006	PubMed	citation	PMID:16944677	pubmed	16944677	create date:2006/09/02 | first author:Wyatt JK
Impaired sleep-related memory consolidation in primary insomnia--a pilot study.	/pubmed/16944676	Nissen C, Kloepfer C, Nofzinger EA, Feige B, Voderholzer U, Riemann D.	Sleep. 2006 Aug;29(8):1068-73.	Sleep. 2006	PubMed	citation	PMID:16944676	pubmed	16944676	create date:2006/09/02 | first author:Nissen C
Family conflict in childhood: a predictor of later insomnia.	/pubmed/16944675	Gregory AM, Caspi A, Moffitt TE, Poulton R.	Sleep. 2006 Aug;29(8):1063-7.	Sleep. 2006	PubMed	citation	PMID:16944675	pubmed	16944675	create date:2006/09/02 | first author:Gregory AM
Effect of zolpidem on the efficacy of continuous positive airway pressure as treatment for obstructive sleep apnea.	/pubmed/16944674	Berry RB, Patel PB.	Sleep. 2006 Aug;29(8):1052-6.	Sleep. 2006	PubMed	citation	PMID:16944674	pubmed	16944674	create date:2006/09/02 | first author:Berry RB
Lateral sleeping position reduces severity of central sleep apnea / Cheyne-Stokes respiration.	/pubmed/16944673	Szollosi I, Roebuck T, Thompson B, Naughton MT.	Sleep. 2006 Aug;29(8):1045-51.	Sleep. 2006	PubMed	citation	PMID:16944673	pubmed	16944673	create date:2006/09/02 | first author:Szollosi I
Medical therapy for obstructive sleep apnea: a review by the Medical Therapy for Obstructive Sleep Apnea Task Force of the Standards of Practice Committee of the American Academy of Sleep Medicine.	/pubmed/16944672	Veasey SC, Guilleminault C, Strohl KP, Sanders MH, Ballard RD, Magalang UJ.	Sleep. 2006 Aug;29(8):1036-44. Review.	Sleep. 2006	PubMed	citation	PMID:16944672	pubmed	16944672	create date:2006/09/02 | first author:Veasey SC
Practice parameters for the medical therapy of obstructive sleep apnea.	/pubmed/16944671	Morgenthaler TI, Kapen S, Lee-Chiong T, Alessi C, Boehlecke B, Brown T, Coleman J, Friedman L, Kapur V, Owens J, Pancer J, Swick T; Standards of Practice Committee; American Academy of Sleep Medicine.	Sleep. 2006 Aug;29(8):1031-5.	Sleep. 2006	PubMed	citation	PMID:16944671	pubmed	16944671	create date:2006/09/02 | first author:Morgenthaler TI
Off-label treatment of severe childhood narcolepsy-cataplexy with sodium oxybate.	/pubmed/16944670	Murali H, Kotagal S.	Sleep. 2006 Aug;29(8):1025-9.	Sleep. 2006	PubMed	citation	PMID:16944670	pubmed	16944670	create date:2006/09/02 | first author:Murali H
CSF versus serum leptin in narcolepsy: is there an effect of hypocretin deficiency?	/pubmed/16944669	Arnulf I, Lin L, Zhang J, Russell IJ, Ripley B, Einen M, Nevsimalova S, Bassetti C, Bourgin P, Nishino S, Mignot E.	Sleep. 2006 Aug;29(8):1017-24.	Sleep. 2006	PubMed	citation	PMID:16944669	pubmed	16944669	create date:2006/09/02 | first author:Arnulf I
Association of usual sleep duration with hypertension: the Sleep Heart Health Study.	/pubmed/16944668	Gottlieb DJ, Redline S, Nieto FJ, Baldwin CM, Newman AB, Resnick HE, Punjabi NM.	Sleep. 2006 Aug;29(8):1009-14.	Sleep. 2006	PubMed	citation	PMID:16944668	pubmed	16944668	create date:2006/09/02 | first author:Gottlieb DJ
Genetically increased risk of sleep disruption in Alzheimer's disease.	/pubmed/16944667	Craig D, Hart DJ, Passmore AP.	Sleep. 2006 Aug;29(8):1003-7.	Sleep. 2006	PubMed	citation	PMID:16944667	pubmed	16944667	create date:2006/09/02 | first author:Craig D
Effect of voluntary attention on auditory processing during REM sleep.	/pubmed/16895266	Takahara M, Nittono H, Hori T.	Sleep. 2006 Jul;29(7):975-82.	Sleep. 2006	PubMed	citation	PMID:16895266	pubmed	16895266	create date:2006/08/10 | first author:Takahara M
Title	URL	Description	Details	ShortDetails	Resource	Type	Identifiers	Db	EntrezUID	Properties
A taxonomic analysis of sleep stages.	/pubmed/16895265	Müller B, Gäbelein WD, Schulz H.	Sleep. 2006 Jul;29(7):967-74. Erratum in: Sleep. 2006 Sep 1;29(9):1109-10.	Sleep. 2006	PubMed	citation	PMID:16895265	pubmed	16895265	create date:2006/08/10 | first author:Müller B
Characterizing impaired functional alertness from diphenhydramine in the elderly with performance and neurophysiologic measures.	/pubmed/16895264	McEvoy LK, Smith ME, Fordyce M, Gevins A.	Sleep. 2006 Jul;29(7):957-66.	Sleep. 2006	PubMed	citation	PMID:16895264	pubmed	16895264	create date:2006/08/10 | first author:McEvoy LK
Nocturnal eating: sleep-related eating disorder or night eating syndrome? A videopolysomnographic study.	/pubmed/16895263	Vetrugno R, Manconi M, Ferini-Strambi L, Provini F, Plazzi G, Montagna P.	Sleep. 2006 Jul;29(7):949-54.	Sleep. 2006	PubMed	citation	PMID:16895263	pubmed	16895263	create date:2006/08/10 | first author:Vetrugno R
Sodium oxybate improves excessive daytime sleepiness in narcolepsy.	/pubmed/16895262	Black J, Houghton WC.	Sleep. 2006 Jul;29(7):939-46.	Sleep. 2006	PubMed	citation	PMID:16895262	pubmed	16895262	create date:2006/08/10 | first author:Black J
Interictal, potentially misleading, epileptiform EEG abnormalities in REM sleep behavior disorder.	/pubmed/16895261	Manni R, Terzaghi M, Zambrelli E, Pacchetti C.	Sleep. 2006 Jul;29(7):934-7.	Sleep. 2006	PubMed	citation	PMID:16895261	pubmed	16895261	create date:2006/08/10 | first author:Manni R
A preliminary fluorodeoxyglucose positron emission tomography study in healthy adults reporting dream-enactment behavior.	/pubmed/16895260	Caselli RJ, Chen K, Bandy D, Smilovici O, Boeve BF, Osborne D, Alexander GE, Parish JM, Krahn LE, Reiman EM.	Sleep. 2006 Jul;29(7):927-33.	Sleep. 2006	PubMed	citation	PMID:16895260	pubmed	16895260	create date:2006/08/10 | first author:Caselli RJ
Excessive daytime sleepiness in Parkinson disease: a SPECT study.	/pubmed/16895259	Matsui H, Nishinaka K, Oda M, Hara N, Komatsu K, Kubori T, Udaka F.	Sleep. 2006 Jul;29(7):917-20.	Sleep. 2006	PubMed	citation	PMID:16895259	pubmed	16895259	create date:2006/08/10 | first author:Matsui H
Morphologic analyses of mandible and upper airway soft tissue by MRI of patients with obstructive sleep apnea hypopnea syndrome.	/pubmed/16895258	Okubo M, Suzuki M, Horiuchi A, Okabe S, Ikeda K, Higano S, Mitani H, Hida W, Kobayashi T, Sugawara J.	Sleep. 2006 Jul;29(7):909-15.	Sleep. 2006	PubMed	citation	PMID:16895258	pubmed	16895258	create date:2006/08/10 | first author:Okubo M
Physical examination: Mallampati score as an independent predictor of obstructive sleep apnea.	/pubmed/16895257	Nuckton TJ, Glidden DV, Browner WS, Claman DM.	Sleep. 2006 Jul;29(7):903-8.	Sleep. 2006	PubMed	citation	PMID:16895257	pubmed	16895257	create date:2006/08/10 | first author:Nuckton TJ
Snoring and vascular risk factors and disease in a low-risk Chinese population: the Guangzhou Biobank Cohort Study.	/pubmed/16895256	Thomas GN, Jiang CQ, Lao XQ, McGhee SM, Zhang WS, Schooling CM, Adab P, Lam TH, Cheng KK.	Sleep. 2006 Jul;29(7):896-900.	Sleep. 2006	PubMed	citation	PMID:16895256	pubmed	16895256	create date:2006/08/10 | first author:Thomas GN
The prevalence of multiple sleep-onset REM periods in a population-based sample.	/pubmed/16895255	Singh M, Drake CL, Roth T.	Sleep. 2006 Jul;29(7):890-5.	Sleep. 2006	PubMed	citation	PMID:16895255	pubmed	16895255	create date:2006/08/10 | first author:Singh M
Correlates of long sleep duration.	/pubmed/16895254	Patel SR, Malhotra A, Gottlieb DJ, White DP, Hu FB.	Sleep. 2006 Jul;29(7):881-9.	Sleep. 2006	PubMed	citation	PMID:16895254	pubmed	16895254	create date:2006/08/10 | first author:Patel SR
The U-shaped association between sleep and health: the 2 peaks do not mean the same thing.	/pubmed/16895253	Knutson KL, Turek FW.	Sleep. 2006 Jul;29(7):878-9. No abstract available.	Sleep. 2006	PubMed	citation	PMID:16895253	pubmed	16895253	create date:2006/08/10 | first author:Knutson KL
Sleep-related eating disorder and night eating syndrome: sleep disorders, eating disorders, or both?	/pubmed/16895252	Winkelman JW.	Sleep. 2006 Jul;29(7):876-7. No abstract available.	Sleep. 2006	PubMed	citation	PMID:16895252	pubmed	16895252	create date:2006/08/10 | first author:Winkelman JW
Does idiopathic" REM sleep behavior disorder exist?"	/pubmed/16895251	Mahowald MW.	Sleep. 2006 Jul;29(7):874-5. No abstract available.	Sleep. 2006	PubMed	citation	PMID:16895251	pubmed	16895251	create date:2006/08/10 | first author:Mahowald MW
Zolpidem tartrate use as contributory factor in sinus disease.	/pubmed/16796224	Malloy KM, Ketrick J, Pribitkin EA.	Sleep. 2006 Jun;29(6):849-50. No abstract available.	Sleep. 2006	PubMed	citation	PMID:16796224	pubmed	16796224	create date:2006/06/27 | first author:Malloy KM
The effects of caffeine, dextroamphetamine, and modafinil on humor appreciation during sleep deprivation.	/pubmed/16796223	Killgore WD, McBride SA, Killgore DB, Balkin TJ.	Sleep. 2006 Jun;29(6):841-7.	Sleep. 2006	PubMed	citation	PMID:16796223	pubmed	16796223	create date:2006/06/27 | first author:Killgore WD
A brief afternoon nap following nocturnal sleep restriction: which nap duration is most recuperative?	/pubmed/16796222	Brooks A, Lack L.	Sleep. 2006 Jun;29(6):831-40.	Sleep. 2006	PubMed	citation	PMID:16796222	pubmed	16796222	create date:2006/06/27 | first author:Brooks A
Subjective and objective measures of adaptation and readaptation to night work on an oil rig in the North Sea.	/pubmed/16796221	Bjorvatn B, Stangenes K, Oyane N, Forberg K, Lowden A, Holsten F, Akerstedt T.	Sleep. 2006 Jun;29(6):821-9.	Sleep. 2006	PubMed	citation	PMID:16796221	pubmed	16796221	create date:2006/06/27 | first author:Bjorvatn B
Assessment of sleep in women with night eating syndrome.	/pubmed/16796220	Rogers NL, Dinges DF, Allison KC, Maislin G, Martino N, O'Reardon JP, Stunkard AJ.	Sleep. 2006 Jun;29(6):814-9.	Sleep. 2006	PubMed	citation	PMID:16796220	pubmed	16796220	create date:2006/06/27 | first author:Rogers NL
Event-related potentials in patients with insomnia and sleep-related breathing disorders: evening-to-morning changes.	/pubmed/16796219	Sforza E, Haba-Rubio J.	Sleep. 2006 Jun;29(6):805-13.	Sleep. 2006	PubMed	citation	PMID:16796219	pubmed	16796219	create date:2006/06/27 | first author:Sforza E
NREM sleep instability is reduced in children with attention-deficit/hyperactivity disorder.	/pubmed/16796218	Miano S, Donfrancesco R, Bruni O, Ferri R, Galiffa S, Pagani J, Montemitro E, Kheirandish L, Gozal D, Pia Villa M.	Sleep. 2006 Jun;29(6):797-803.	Sleep. 2006	PubMed	citation	PMID:16796218	pubmed	16796218	create date:2006/06/27 | first author:Miano S
Spontaneous arousability in prone and supine position in healthy infants.	/pubmed/16796217	Kato I, Scaillet S, Groswasser J, Montemitro E, Togari H, Lin JS, Kahn A, Franco P.	Sleep. 2006 Jun;29(6):785-90.	Sleep. 2006	PubMed	citation	PMID:16796217	pubmed	16796217	create date:2006/06/27 | first author:Kato I
Differences in polysomnography predictors for hypertension and impaired glucose tolerance.	/pubmed/16796216	Sulit L, Storfer-Isser A, Kirchner HL, Redline S.	Sleep. 2006 Jun;29(6):777-83.	Sleep. 2006	PubMed	citation	PMID:16796216	pubmed	16796216	create date:2006/06/27 | first author:Sulit L
Absence of postexercise and delayed facilitation of motor cortex excitability in restless legs syndrome: evidence of altered cortical plasticity?	/pubmed/16796215	Scalise A, Pittaro-Cadore I, Golob EJ, Gigli GL.	Sleep. 2006 Jun;29(6):770-5.	Sleep. 2006	PubMed	citation	PMID:16796215	pubmed	16796215	create date:2006/06/27 | first author:Scalise A
New approaches to the study of periodic leg movements during sleep in restless legs syndrome.	/pubmed/16796214	Ferri R, Zucconi M, Manconi M, Plazzi G, Bruni O, Ferini-Strambi L.	Sleep. 2006 Jun;29(6):759-69.	Sleep. 2006	PubMed	citation	PMID:16796214	pubmed	16796214	create date:2006/06/27 | first author:Ferri R
What are the important risk factors for daytime sleepiness and fatigue in women?	/pubmed/16796213	Theorell-Haglöw J, Lindberg E, Janson C.	Sleep. 2006 Jun;29(6):751-7.	Sleep. 2006	PubMed	citation	PMID:16796213	pubmed	16796213	create date:2006/06/27 | first author:Theorell-Haglöw J
Master of rhythms: Mircea Steriade.	/pubmed/16796212	[No authors listed]	Sleep. 2006 Jun;29(6):749. No abstract available.	Sleep. 2006	PubMed	citation	PMID:16796212	pubmed	16796212	create date:2006/06/27
Staying awake for dinner--staying asleep until breakfast.	/pubmed/16796211	Turek FW.	Sleep. 2006 Jun;29(6):747-8. No abstract available.	Sleep. 2006	PubMed	citation	PMID:16796211	pubmed	16796211	create date:2006/06/27 | first author:Turek FW
Looking beyond the polysomnograph in ADHD.	/pubmed/16796210	Brown LW.	Sleep. 2006 Jun;29(6):745-6. No abstract available.	Sleep. 2006	PubMed	citation	PMID:16796210	pubmed	16796210	create date:2006/06/27 | first author:Brown LW
Stress measures linking sleep apnea, hypertension and diabetes--AHI vs arousals vs hypoxemia.	/pubmed/16796209	Lopez-Jimenez F, Somers VK.	Sleep. 2006 Jun;29(6):743-4. No abstract available.	Sleep. 2006	PubMed	citation	PMID:16796209	pubmed	16796209	create date:2006/06/27 | first author:Lopez-Jimenez F
What should we be measuring? Defining the P" in PLMS."	/pubmed/16796208	Rye DB.	Sleep. 2006 Jun;29(6):741-2. No abstract available.	Sleep. 2006	PubMed	citation	PMID:16796208	pubmed	16796208	create date:2006/06/27 | first author:Rye DB
News alert for mothers: having children at home doesn't increase your risk for severe daytime sleepiness or fatigue.	/pubmed/16796207	Landis CA, Lentz MJ.	Sleep. 2006 Jun;29(6):738-40. No abstract available.	Sleep. 2006	PubMed	citation	PMID:16796207	pubmed	16796207	create date:2006/06/27 | first author:Landis CA
Abstracts of the 20th Anniversary Meeting of the Associated Professional Sleep Societies, June 17-22, 2006, Salt Lake City, Utah, USA.	/pubmed/16775887	[No authors listed]	Sleep. 2006;29 Suppl:A1-379. No abstract available.	Sleep. 2006	PubMed	citation	PMID:16775887	pubmed	16775887	create date:2006/06/17
Hyperarousal as a basis for chronic insomnia: statistical misconceptions and individual differences.	/pubmed/16774163	Varkevisser M, Van Dongen HP, Kerkhof GA.	Sleep. 2006 May;29(5):719. No abstract available.	Sleep. 2006	PubMed	citation	PMID:16774163	pubmed	16774163	create date:2006/06/16 | first author:Varkevisser M
Sleep in the critically ill patient.	/pubmed/16774162	Weinhouse GL, Schwab RJ.	Sleep. 2006 May;29(5):707-16. Review.	Sleep. 2006	PubMed	citation	PMID:16774162	pubmed	16774162	create date:2006/06/16 | first author:Weinhouse GL
Relationship of epileptic discharges to arousal instability and periodic leg movements in a case of nocturnal frontal lobe epilepsy: a stereo-EEG study.	/pubmed/16774161	Nobili L, Sartori I, Terzaghi M, Stefano F, Mai R, Tassi L, Parrino L, Cossu M, Lo Russo G.	Sleep. 2006 May;29(5):701-4.	Sleep. 2006	PubMed	citation	PMID:16774161	pubmed	16774161	create date:2006/06/16 | first author:Nobili L
The time structure of the cyclic alternating pattern during sleep.	/pubmed/16774160	Ferri R, Bruni O, Miano S, Plazzi G, Spruyt K, Gozal D, Terzano MG.	Sleep. 2006 May;29(5):693-9.	Sleep. 2006	PubMed	citation	PMID:16774160	pubmed	16774160	create date:2006/06/16 | first author:Ferri R
The influence of age and sex on sleep latency in the MSLT-30--a normative study.	/pubmed/16774159	Geisler P, Tracik F, Crönlein T, Fulda S, Wichniak A, Popp R, Zulley J, Hajak G.	Sleep. 2006 May;29(5):687-92.	Sleep. 2006	PubMed	citation	PMID:16774159	pubmed	16774159	create date:2006/06/16 | first author:Geisler P
Sleep disturbances as a predictor of long-term increase in sickness absence among employees after family death or illness.	/pubmed/16774158	Vahtera J, Pentti J, Helenius H, Kivimäki M.	Sleep. 2006 May;29(5):673-82.	Sleep. 2006	PubMed	citation	PMID:16774158	pubmed	16774158	create date:2006/06/16 | first author:Vahtera J
Oropharyngeal collapse predicts treatment response with oral appliance therapy in obstructive sleep apnea.	/pubmed/16774157	Ng AT, Qian J, Cistulli PA.	Sleep. 2006 May;29(5):666-71.	Sleep. 2006	PubMed	citation	PMID:16774157	pubmed	16774157	create date:2006/06/16 | first author:Ng AT
The relationship between sleep-disordered breathing and high-sensitivity C-reactive protein in Japanese men.	/pubmed/16774156	Yao M, Tachibana N, Okura M, Ikeda A, Tanigawa T, Yamagishi K, Sato S, Shimamoto T, Iso H.	Sleep. 2006 May;29(5):661-5.	Sleep. 2006	PubMed	citation	PMID:16774156	pubmed	16774156	create date:2006/06/16 | first author:Yao M
Compliance rates in children using noninvasive continuous positive airway pressure.	/pubmed/16774155	O'Donnell AR, Bjornson CL, Bohn SG, Kirk VG.	Sleep. 2006 May;29(5):651-8.	Sleep. 2006	PubMed	citation	PMID:16774155	pubmed	16774155	create date:2006/06/16 | first author:O'Donnell AR
Genetic and environmental influences on insomnia, daytime sleepiness, and obesity in twins.	/pubmed/16774154	Watson NF, Goldberg J, Arguelles L, Buchwald D.	Sleep. 2006 May;29(5):645-9.	Sleep. 2006	PubMed	citation	PMID:16774154	pubmed	16774154	create date:2006/06/16 | first author:Watson NF
Detection of autoantibodies against hypocretin, hcrtrl, and hcrtr2 in narcolepsy: anti-Hcrt system antibody in narcolepsy.	/pubmed/16774153	Tanaka S, Honda Y, Inoue Y, Honda M.	Sleep. 2006 May;29(5):633-8.	Sleep. 2006	PubMed	citation	PMID:16774153	pubmed	16774153	create date:2006/06/16 | first author:Tanaka S
Hypoxia impairs the arousal response to external resistive loading and airway occlusion during sleep.	/pubmed/16774152	Hlavac MC, Catcheside PG, McDonald R, Eckert DJ, Windler S, McEvoy RD.	Sleep. 2006 May;29(5):624-31.	Sleep. 2006	PubMed	citation	PMID:16774152	pubmed	16774152	create date:2006/06/16 | first author:Hlavac MC
Mild hypoxia does not suppress auditory arousal from NREM sleep.	/pubmed/16774151	Catcheside PG, Orr RS, Chiong SC, Mercer J, Saunders NA, McEvoy RD.	Sleep. 2006 May;29(5):619-23.	Sleep. 2006	PubMed	citation	PMID:16774151	pubmed	16774151	create date:2006/06/16 | first author:Catcheside PG
Sleep-facilitating effect of exogenous melatonin in healthy young men and women is circadian-phase dependent.	/pubmed/16774150	Wyatt JK, Dijk DJ, Ritz-de Cecco A, Ronda JM, Czeisler CA.	Sleep. 2006 May;29(5):609-18.	Sleep. 2006	PubMed	citation	PMID:16774150	pubmed	16774150	create date:2006/06/16 | first author:Wyatt JK
Musing about melatonin and sleep: it's all about timing.	/pubmed/16774149	Turek FW.	Sleep. 2006 May;29(5):606-7. No abstract available.	Sleep. 2006	PubMed	citation	PMID:16774149	pubmed	16774149	create date:2006/06/16 | first author:Turek FW
Exposure to sustained hypoxia impairs subsequent arousal responses to compromised ventilation.	/pubmed/16774148	Homer RL.	Sleep. 2006 May;29(5):603-5. No abstract available.	Sleep. 2006	PubMed	citation	PMID:16774148	pubmed	16774148	create date:2006/06/16 | first author:Homer RL
Title	URL	Description	Details	ShortDetails	Resource	Type	Identifiers	Db	EntrezUID	Properties
The frustrating and mostly fruitless search for an autoimmune cause of narcolepsy.	/pubmed/16774147	Scammell TE.	Sleep. 2006 May;29(5):601-2. No abstract available.	Sleep. 2006	PubMed	citation	PMID:16774147	pubmed	16774147	create date:2006/06/16 | first author:Scammell TE
NPSG data interchange-dealing with the Tower of Babel.	/pubmed/16774146	Rapoport DM, Ayappa I, Norman RG, Herman ST.	Sleep. 2006 May;29(5):599-600. No abstract available.	Sleep. 2006	PubMed	citation	PMID:16774146	pubmed	16774146	create date:2006/06/16 | first author:Rapoport DM
Sleepiness enhances distraction during a monotonous task.	/pubmed/16676792	Anderson C, Horne JA.	Sleep. 2006 Apr;29(4):573-6.	Sleep. 2006	PubMed	citation	PMID:16676792	pubmed	16676792	create date:2006/05/09 | first author:Anderson C
Effect of continuous positive airway pressure versus supplemental oxygen on sleep quality in obstructive sleep apnea: a placebo-CPAP-controlled study.	/pubmed/16676791	Loredo JS, Ancoli-Israel S, Kim EJ, Lim WJ, Dimsdale JE.	Sleep. 2006 Apr;29(4):564-71.	Sleep. 2006	PubMed	citation	PMID:16676791	pubmed	16676791	create date:2006/05/09 | first author:Loredo JS
Prevalence of persistent sleep apnea in patients treated with continuous positive airway pressure.	/pubmed/16676790	Baltzan MA, Kassissia I, Elkholi O, Palayew M, Dabrusin R, Wolkove N.	Sleep. 2006 Apr;29(4):557-63.	Sleep. 2006	PubMed	citation	PMID:16676790	pubmed	16676790	create date:2006/05/09 | first author:Baltzan MA
Heart rate response to respiratory events with or without leg movements.	/pubmed/16676789	Yang CK, Jordan AS, White DP, Winkelman JW.	Sleep. 2006 Apr;29(4):553-6.	Sleep. 2006	PubMed	citation	PMID:16676789	pubmed	16676789	create date:2006/05/09 | first author:Yang CK
Effects of short-term CPAP withdrawal on neurobehavioral performance in patients with obstructive sleep apnea.	/pubmed/16676788	Yang Q, Phillips CL, Melehan KL, Rogers NL, Seale JP, Grunstein RR.	Sleep. 2006 Apr;29(4):545-52.	Sleep. 2006	PubMed	citation	PMID:16676788	pubmed	16676788	create date:2006/05/09 | first author:Yang Q
Which memory processes are affected in patients with obstructive sleep apnea? An evaluation of 3 types of memory.	/pubmed/16676787	Naëgelé B, Launois SH, Mazza S, Feuerstein C, Pépin JL, Lévy P.	Sleep. 2006 Apr;29(4):533-44.	Sleep. 2006	PubMed	citation	PMID:16676787	pubmed	16676787	create date:2006/05/09 | first author:Naëgelé B
Effects of sleep fragmentation on the arousability to resistive loading in NREM and REM sleep in normal men.	/pubmed/16676786	Zavodny J, Roth C, Bassetti CL, Mathis J, Douglas NJ, Gugger M.	Sleep. 2006 Apr;29(4):525-32.	Sleep. 2006	PubMed	citation	PMID:16676786	pubmed	16676786	create date:2006/05/09 | first author:Zavodny J
Sleep and aggression in substance-abusing adolescents: results from an integrative behavioral sleep-treatment pilot program.	/pubmed/16676785	Haynes PL, Bootzin RR, Smith L, Cousins J, Cameron M, Stevens S.	Sleep. 2006 Apr;29(4):512-20.	Sleep. 2006	PubMed	citation	PMID:16676785	pubmed	16676785	create date:2006/05/09 | first author:Haynes PL
Sleep and alertness in children with attention-deficit/hyperactivity disorder: a systematic review of the literature.	/pubmed/16676784	Cortese S, Konofal E, Yateman N, Mouren MC, Lecendreux M.	Sleep. 2006 Apr;29(4):504-11. Review.	Sleep. 2006	PubMed	citation	PMID:16676784	pubmed	16676784	create date:2006/05/09 | first author:Cortese S
Subjective sleepiness and polysomnographic correlates in children scheduled for adenotonsillectomy vs other surgical care.	/pubmed/16676783	Chervin RD, Weatherly RA, Ruzicka DL, Burns JW, Giordani BJ, Dillon JE, Marcus CL, Garetz SL, Hoban TF, Guire KE.	Sleep. 2006 Apr;29(4):495-503.	Sleep. 2006	PubMed	citation	PMID:16676783	pubmed	16676783	create date:2006/05/09 | first author:Chervin RD
Time estimation in chronic insomnia sufferers.	/pubmed/16676782	Rioux I, Tremblay S, Bastien CH.	Sleep. 2006 Apr;29(4):486-93.	Sleep. 2006	PubMed	citation	PMID:16676782	pubmed	16676782	create date:2006/05/09 | first author:Rioux I
Defining insomnia: quantitative criteria for insomnia severity and frequency.	/pubmed/16676781	Lineberger MD, Carney CE, Edinger JD, Means MK.	Sleep. 2006 Apr;29(4):479-85.	Sleep. 2006	PubMed	citation	PMID:16676781	pubmed	16676781	create date:2006/05/09 | first author:Lineberger MD
Genioglossal muscle response to CO2 stimulation during NREM sleep.	/pubmed/16676780	Lo YL, Jordan AS, Malhotra A, Wellman A, Heinzer RC, Schory K, Dover L, Fogel RB, White DP.	Sleep. 2006 Apr;29(4):470-7.	Sleep. 2006	PubMed	citation	PMID:16676780	pubmed	16676780	create date:2006/05/09 | first author:Lo YL
Indoor exposure to natural bright light prevents afternoon sleepiness.	/pubmed/16676779	Kaida K, Takahashi M, Haratani T, Otsuka Y, Fukasawa K, Nakata A.	Sleep. 2006 Apr;29(4):462-9.	Sleep. 2006	PubMed	citation	PMID:16676779	pubmed	16676779	create date:2006/05/09 | first author:Kaida K
Extracellular adenosine in the human brain during sleep and sleep deprivation: an in vivo microdialysis study.	/pubmed/16676778	Zeitzer JM, Morales-Villagran A, Maidment NT, Behnke EJ, Ackerson LC, Lopez-Rodriguez F, Fried I, Engel J Jr, Wilson CL.	Sleep. 2006 Apr;29(4):455-61.	Sleep. 2006	PubMed	citation	PMID:16676778	pubmed	16676778	create date:2006/05/09 | first author:Zeitzer JM
Identifying critical beliefs about sleep in primary insomnia.	/pubmed/16676777	Carney CE, Edinger JD.	Sleep. 2006 Apr;29(4):444-53.	Sleep. 2006	PubMed	citation	PMID:16676777	pubmed	16676777	create date:2006/05/09 | first author:Carney CE
Tiagabine is associated with sustained attention during sleep restriction: evidence for the value of slow-wave sleep enhancement?	/pubmed/16676776	Walsh JK, Randazzo AC, Stone K, Eisenstein R, Feren SD, Kajy S, Dickey P, Roehrs T, Roth T, Schweitzer PK.	Sleep. 2006 Apr;29(4):433-43.	Sleep. 2006	PubMed	citation	PMID:16676776	pubmed	16676776	create date:2006/05/09 | first author:Walsh JK
Dreaming about an open upper airway.	/pubmed/16676775	Berry RB.	Sleep. 2006 Apr;29(4):429-31. No abstract available.	Sleep. 2006	PubMed	citation	PMID:16676775	pubmed	16676775	create date:2006/05/09 | first author:Berry RB
Another chapter in the adenosine story.	/pubmed/16676774	Strecker RE, Basheer R, McKenna JT, McCarley RW.	Sleep. 2006 Apr;29(4):426-8. No abstract available.	Sleep. 2006	PubMed	citation	PMID:16676774	pubmed	16676774	create date:2006/05/09 | first author:Strecker RE
Defining insomnia: the role of quantitative criteria.	/pubmed/16676773	Roth T, Drake C.	Sleep. 2006 Apr;29(4):424-5. No abstract available.	Sleep. 2006	PubMed	citation	PMID:16676773	pubmed	16676773	create date:2006/05/09 | first author:Roth T
Optimizing continuous positive airway pressure therapy for obstructive sleep apnea syndrome.	/pubmed/16676772	McNicholas WT.	Sleep. 2006 Apr;29(4):421-3. No abstract available.	Sleep. 2006	PubMed	citation	PMID:16676772	pubmed	16676772	create date:2006/05/09 | first author:McNicholas WT
Towards an understanding of sleep problems in childhood depression.	/pubmed/16676771	Gruber R, Brouillette RT.	Sleep. 2006 Apr;29(4):418-20. No abstract available.	Sleep. 2006	PubMed	citation	PMID:16676771	pubmed	16676771	create date:2006/05/09 | first author:Gruber R
Evaluation of positive airway pressure treatment for sleep related breathing disorders in adults.	/pubmed/16553025	Gay P, Weaver T, Loube D, Iber C; Positive Airway Pressure Task Force; Standards of Practice Committee; American Academy of Sleep Medicine.	Sleep. 2006 Mar;29(3):381-401. Review.	Sleep. 2006	PubMed	citation	PMID:16553025	pubmed	16553025	create date:2006/03/24 | first author:Gay P
Practice parameters for the use of continuous and bilevel positive airway pressure devices to treat adult patients with sleep-related breathing disorders.	/pubmed/16553024	Kushida CA, Littner MR, Hirshkowitz M, Morgenthaler TI, Alessi CA, Bailey D, Boehlecke B, Brown TM, Coleman J Jr, Friedman L, Kapen S, Kapur VK, Kramer M, Lee-Chiong T, Owens J, Pancer JP, Swick TJ, Wise MS; American Academy of Sleep Medicine.	Sleep. 2006 Mar;29(3):375-80.	Sleep. 2006	PubMed	citation	PMID:16553024	pubmed	16553024	create date:2006/03/24 | first author:Kushida CA
Validation a portable monitoring device for sleep apnea diagnosis in a population based cohort using synchronized home polysomnography.	/pubmed/16553023	Zou D, Grote L, Peker Y, Lindblad U, Hedner J.	Sleep. 2006 Mar;29(3):367-74.	Sleep. 2006	PubMed	citation	PMID:16553023	pubmed	16553023	create date:2006/03/24 | first author:Zou D
Ethnic differences in symptoms of insomnia among adolescents.	/pubmed/16553022	Roberts RE, Roberts CR, Chan W.	Sleep. 2006 Mar;29(3):359-65.	Sleep. 2006	PubMed	citation	PMID:16553022	pubmed	16553022	create date:2006/03/24 | first author:Roberts RE
Sex and age differences in sleep macroarchitecture in childhood and adolescent depression.	/pubmed/16553021	Robert JJ, Hoffmann RF, Emslie GJ, Hughes C, Rintelmann J, Moore J, Armitage R.	Sleep. 2006 Mar;29(3):351-8.	Sleep. 2006	PubMed	citation	PMID:16553021	pubmed	16553021	create date:2006/03/24 | first author:Robert JJ
Identifying critical beliefs about sleep in primary insomnia.	/pubmed/16553020	Carney CE, Edinger JD.	Sleep. 2006 Mar;29(3):342-50. Corrected and republished in: Sleep. 2006 Apr;29(4):444-53.	Sleep. 2006	PubMed	citation	PMID:16553020	pubmed	16553020	create date:2006/03/24 | first author:Carney CE
Effect of tiagabine on sleep in elderly subjects with primary insomnia: a randomized, double-blind, placebo-controlled study.	/pubmed/16553019	Roth T, Wright KP Jr, Walsh J.	Sleep. 2006 Mar;29(3):335-41.	Sleep. 2006	PubMed	citation	PMID:16553019	pubmed	16553019	create date:2006/03/24 | first author:Roth T
Advanced glycation endproducts in nondiabetic patients with obstructive sleep apnea.	/pubmed/16553018	Tan KC, Chow WS, Lam JC, Lam B, Bucala R, Betteridge J, Ip MS.	Sleep. 2006 Mar;29(3):329-33.	Sleep. 2006	PubMed	citation	PMID:16553018	pubmed	16553018	create date:2006/03/24 | first author:Tan KC
Brief airway occlusion produces prolonged reflex inhibition of inspiratory muscles in obstructive sleep apnea.	/pubmed/16553017	Jeffery S, Butler JE, McKenzie DK, Wang L, Gandevia SC.	Sleep. 2006 Mar;29(3):321-8.	Sleep. 2006	PubMed	citation	PMID:16553017	pubmed	16553017	create date:2006/03/24 | first author:Jeffery S
The effect of 2 sympatholytic medications--propranolol and clonidine--on sleep bruxism: experimental randomized controlled studies.	/pubmed/16553016	Huynh N, Lavigne GJ, Lanfranchi PA, Montplaisir JY, de Champlain J.	Sleep. 2006 Mar;29(3):307-16.	Sleep. 2006	PubMed	citation	PMID:16553016	pubmed	16553016	create date:2006/03/24 | first author:Huynh N
The economic cost of sleep disorders.	/pubmed/16553015	Hillman DR, Murphy AS, Pezzullo L.	Sleep. 2006 Mar;29(3):299-305.	Sleep. 2006	PubMed	citation	PMID:16553015	pubmed	16553015	create date:2006/03/24 | first author:Hillman DR
Diurnal variation in CSF orexin-A in healthy male subjects.	/pubmed/16553014	Grady SP, Nishino S, Czeisler CA, Hepner D, Scammell TE.	Sleep. 2006 Mar;29(3):295-7.	Sleep. 2006	PubMed	citation	PMID:16553014	pubmed	16553014	create date:2006/03/24 | first author:Grady SP
Modulation of somatosensory evoked potentials during wake-sleep states and spike-wave discharges in the rat.	/pubmed/16553013	Shaw FZ, Lee SY, Chiu TH.	Sleep. 2006 Mar;29(3):285-93.	Sleep. 2006	PubMed	citation	PMID:16553013	pubmed	16553013	create date:2006/03/24 | first author:Shaw FZ
The cost of sleep disorders: no snoring matter.	/pubmed/16553012	Tan M, Marra C.	Sleep. 2006 Mar;29(3):282-3. No abstract available.	Sleep. 2006	PubMed	citation	PMID:16553012	pubmed	16553012	create date:2006/03/24 | first author:Tan M
Obstructive sleep apnea: rapidly AGE-ing us all.	/pubmed/16553011	Veasey S.	Sleep. 2006 Mar;29(3):280-1. No abstract available.	Sleep. 2006	PubMed	citation	PMID:16553011	pubmed	16553011	create date:2006/03/24 | first author:Veasey S
Oral appliances for snoring and obstructive sleep apnea: a review.	/pubmed/16494093	Ferguson KA, Cartwright R, Rogers R, Schmidt-Nowara W.	Sleep. 2006 Feb;29(2):244-62. Review.	Sleep. 2006	PubMed	citation	PMID:16494093	pubmed	16494093	create date:2006/02/24 | first author:Ferguson KA
Practice parameters for the treatment of snoring and Obstructive Sleep Apnea with oral appliances: an update for 2005.	/pubmed/16494092	Kushida CA, Morgenthaler TI, Littner MR, Alessi CA, Bailey D, Coleman J Jr, Friedman L, Hirshkowitz M, Kapen S, Kramer M, Lee-Chiong T, Owens J, Pancer JP; American Academy of Sleep.	Sleep. 2006 Feb;29(2):240-3.	Sleep. 2006	PubMed	citation	PMID:16494092	pubmed	16494092	create date:2006/02/24 | first author:Kushida CA
Actigraphy validation with insomnia.	/pubmed/16494091	Lichstein KL, Stone KC, Donaldson J, Nau SD, Soeffing JP, Murray D, Lester KW, Aguillard RN.	Sleep. 2006 Feb;29(2):232-9.	Sleep. 2006	PubMed	citation	PMID:16494091	pubmed	16494091	create date:2006/02/24 | first author:Lichstein KL
Prolonged assessment of sleep and daytime sleepiness in unrestrained Macaca mulatta.	/pubmed/16494090	Daley JT, Turner RS, Freeman A, Bliwise DL, Rye DB.	Sleep. 2006 Feb;29(2):221-31.	Sleep. 2006	PubMed	citation	PMID:16494090	pubmed	16494090	create date:2006/02/24 | first author:Daley JT
Work and family characteristics as determinants of socioeconomic and sex inequalities in sleep: The Japanese Civil Servants Study.	/pubmed/16494089	Sekine M, Chandola T, Martikainen P, Marmot M, Kagamimori S.	Sleep. 2006 Feb;29(2):206-16.	Sleep. 2006	PubMed	citation	PMID:16494089	pubmed	16494089	create date:2006/02/24 | first author:Sekine M
The effect of donepezil on sleep and REM sleep EEG in patients with Alzheimer disease: a double-blind placebo-controlled study.	/pubmed/16494088	Moraes Wdos S, Poyares DR, Guilleminault C, Ramos LR, Bertolucci PH, Tufik S.	Sleep. 2006 Feb;29(2):199-205.	Sleep. 2006	PubMed	citation	PMID:16494088	pubmed	16494088	create date:2006/02/24 | first author:Moraes Wdos S
Correlates of sleep and pediatric bipolar disorder.	/pubmed/16494087	Mehl RC, O'Brien LM, Jones JH, Dreisbach JK, Mervis CB, Gozal D.	Sleep. 2006 Feb;29(2):193-7.	Sleep. 2006	PubMed	citation	PMID:16494087	pubmed	16494087	create date:2006/02/24 | first author:Mehl RC
Focusing on vigilance instead of sleepiness in the assessment of narcolepsy: high sensitivity of the Sustained Attention to Response Task (SART).	/pubmed/16494086	Fronczek R, Middelkoop HA, van Dijk JG, Lammers GJ.	Sleep. 2006 Feb;29(2):187-91.	Sleep. 2006	PubMed	citation	PMID:16494086	pubmed	16494086	create date:2006/02/24 | first author:Fronczek R
Insomnia and absenteeism at work. Who pays the cost?	/pubmed/16494085	Godet-Cayré V, Pelletier-Fleury N, Le Vaillant M, Dinet J, Massuel MA, Léger D.	Sleep. 2006 Feb;29(2):179-84.	Sleep. 2006	PubMed	citation	PMID:16494085	pubmed	16494085	create date:2006/02/24 | first author:Godet-Cayré V
Professional correlates of insomnia.	/pubmed/16494084	Léger D, Massuel MA, Metlaine A; SISYPHE Study Group.	Sleep. 2006 Feb;29(2):171-8.	Sleep. 2006	PubMed	citation	PMID:16494084	pubmed	16494084	create date:2006/02/24 | first author:Léger D
Short-wavelength sensitivity for the direct effects of light on alertness, vigilance, and the waking electroencephalogram in humans.	/pubmed/16494083	Lockley SW, Evans EE, Scheer FA, Brainard GC, Czeisler CA, Aeschbach D.	Sleep. 2006 Feb;29(2):161-8.	Sleep. 2006	PubMed	citation	PMID:16494083	pubmed	16494083	create date:2006/02/24 | first author:Lockley SW
Title	URL	Description	Details	ShortDetails	Resource	Type	Identifiers	Db	EntrezUID	Properties
Sex differences in susceptibility to oxidative injury and sleepiness from intermittent hypoxia.	/pubmed/16494082	Sanfilippo-Cohn B, Lai S, Zhan G, Fenik P, Pratico D, Mazza E, Veasey SC.	Sleep. 2006 Feb;29(2):152-9.	Sleep. 2006	PubMed	citation	PMID:16494082	pubmed	16494082	create date:2006/02/24 | first author:Sanfilippo-Cohn B
Sleep loss and REM sleep loss are hyperalgesic.	/pubmed/16494081	Roehrs T, Hyde M, Blaisdell B, Greenwald M, Roth T.	Sleep. 2006 Feb;29(2):145-51.	Sleep. 2006	PubMed	citation	PMID:16494081	pubmed	16494081	create date:2006/02/24 | first author:Roehrs T
Insights into the public health burden of insomnia.	/pubmed/16494080	Walsh JK.	Sleep. 2006 Feb;29(2):142-3. No abstract available.	Sleep. 2006	PubMed	citation	PMID:16494080	pubmed	16494080	create date:2006/02/24 | first author:Walsh JK
Short-wavelength sensitivity for activating effects of light: an ascent to the arcane?	/pubmed/16494079	Campbell SS.	Sleep. 2006 Feb;29(2):140-1. No abstract available.	Sleep. 2006	PubMed	citation	PMID:16494079	pubmed	16494079	create date:2006/02/24 | first author:Campbell SS
Hyperalgesia induced by REM sleep loss: a phenomenon in search of a mechanism.	/pubmed/16494078	Baghdoyan HA.	Sleep. 2006 Feb;29(2):137-9. No abstract available.	Sleep. 2006	PubMed	citation	PMID:16494078	pubmed	16494078	create date:2006/02/24 | first author:Baghdoyan HA
Mathematical properties of the sleep pressure score.	/pubmed/16477964	Sotos JG.	Sleep. 2005 Jun;28(6):765; author reply 767. No abstract available.	Sleep. 2005	PubMed	citation	PMID:16477964	pubmed	16477964	create date:2006/02/16 | first author:Sotos JG
Emerging therapies in narcolepsy-cataplexy.	/pubmed/16477963	Mignot E, Nishino S.	Sleep. 2005 Jun;28(6):754-63. Review.	Sleep. 2005	PubMed	citation	PMID:16477963	pubmed	16477963	create date:2006/02/16 | first author:Mignot E
Autonomic dysfunction in children with sleep-disordered breathing.	/pubmed/16477962	O'Brien LM, Gozal D.	Sleep. 2005 Jun;28(6):747-52.	Sleep. 2005	PubMed	citation	PMID:16477962	pubmed	16477962	create date:2006/02/16 | first author:O'Brien LM
[truncated: 959 more rows]
[truncated: 1 more columns]
