# Supplementary material for: Rising Publication Delays Inflate Journal Impact Factors
Source: PLoS One. 2012 Dec 31;7(12):e53374. doi: 10.1371/journal.pone.0053374 (PMC3534064; doi:10.1371/journal.pone.0053374)
Supplement: Data S1 — Datasets used for the analysis. (ZIP) [file pone.0053374.s005.zip › Supplementary Data S1 - ReadMe.txt]

The .mat files (MATLAB) contain citation counts for individual articles, which were used to estimate impact factors. These files were obtained by concatenating data from Excel files (.xls), which were downloaded from ISI Web of Science (ISI allows the download of at most 500 citation records at a time).


The .csv (coma-separated values) files were downloaded directly from PubMed. These files were used to estimate online-to-print lags. Online publication date was obtained from the 11th column (�create date�); print publication date was obtained from the 4th column.
