# Supplementary material for: Rising Publication Delays Inflate Journal Impact Factors
Source: PLoS One. 2012 Dec 31;7(12):e53374. doi: 10.1371/journal.pone.0053374 (PMC3534064; doi:10.1371/journal.pone.0053374)
Supplement: Data S1 — Datasets used for the analysis. (ZIP) [file pone.0053374.s005.zip › Trends in Cognitive Sciences.csv]

Title	URL	Description	Details	ShortDetails	Resource	Type	Identifiers	Db	EntrezUID	Properties
Ventromedial prefrontal-subcortical systems and the generation of affective meaning.	/pubmed/22310704	Roy M, Shohamy D, Wager TD.	Trends Cogn Sci. 2012 Feb 4. [Epub ahead of print]	Trends Cogn Sci. 2012	PubMed	citation	PMID:22310704	pubmed	22310704	create date:2012/02/09 | first author:Roy M
A true science of consciousness explains phenomenology: comment on Cohen and Dennett.	/pubmed/22300549	Fahrenfort JJ, Lamme VA.	Trends Cogn Sci. 2012 Jan 31. [Epub ahead of print] No abstract available.	Trends Cogn Sci. 2012	PubMed	citation	PMID:22300549	pubmed	22300549	create date:2012/02/04 | first author:Fahrenfort JJ
Response to Fahrenfort and Lamme: defining reportability, accessibility and sufficiency in conscious awareness.	/pubmed/22296657	Cohen MA, Dennett DC.	Trends Cogn Sci. 2012 Jan 30. [Epub ahead of print] No abstract available.	Trends Cogn Sci. 2012	PubMed	citation	PMID:22296657	pubmed	22296657	create date:2012/02/03 | first author:Cohen MA
Do we still need phenomenal consciousness? Comment on Block.	/pubmed/22285822	Kouider S, Sackur J, de Gardelle V.	Trends Cogn Sci. 2012 Jan 27. [Epub ahead of print] No abstract available.	Trends Cogn Sci. 2012	PubMed	citation	PMID:22285822	pubmed	22285822	create date:2012/01/31 | first author:Kouider S
The variable nature of cognitive control: a dual mechanisms framework.	/pubmed/22245618	Braver TS.	Trends Cogn Sci. 2012 Feb;16(2):106-13. Epub 2012 Jan 12.	Trends Cogn Sci. 2012	PubMed	citation	PMID:22245618	pubmed	22245618	create date:2012/01/17 | first author:Braver TS
Motivation of extended behaviors by anterior cingulate cortex.	/pubmed/22226543	Holroyd CB, Yeung N.	Trends Cogn Sci. 2012 Feb;16(2):122-8. Epub 2012 Jan 5.	Trends Cogn Sci. 2012	PubMed	citation	PMID:22226543	pubmed	22226543	create date:2012/01/10 | first author:Holroyd CB
Brain-to-brain coupling: a mechanism for creating and sharing a social world.	/pubmed/22221820	Hasson U, Ghazanfar AA, Galantucci B, Garrod S, Keysers C.	Trends Cogn Sci. 2012 Feb;16(2):114-21. Epub 2012 Jan 3.	Trends Cogn Sci. 2012	PubMed	citation	PMID:22221820	pubmed	22221820	create date:2012/01/10 | first author:Hasson U
Top-down modulation: bridging selective attention and working memory.	/pubmed/22209601	Gazzaley A, Nobre AC.	Trends Cogn Sci. 2012 Feb;16(2):129-35. Epub 2011 Dec 28.	Trends Cogn Sci. 2012	PubMed	citation	PMID:22209601	pubmed	22209601	create date:2012/01/03 | first author:Gazzaley A
Cognitive and non-cognitive conceptions of consciousness.	/pubmed/22209600	Overgaard M, Grünbaum T.	Trends Cogn Sci. 2011 Dec 28. [Epub ahead of print] No abstract available.	Trends Cogn Sci. 2011	PubMed	citation	PMID:22209600	pubmed	22209600	create date:2012/01/03 | first author:Overgaard M
Response to Thomas and Baker: the structural adaptation of the brain to training.	/pubmed/22209599	May A, Gaser C.	Trends Cogn Sci. 2012 Feb;16(2):97-8. Epub 2011 Dec 28. No abstract available.	Trends Cogn Sci. 2012	PubMed	citation	PMID:22209599	pubmed	22209599	create date:2012/01/03 | first author:May A
Remodeling human cortex through training: comment on May.	/pubmed/22209598	Thomas C, Baker CI.	Trends Cogn Sci. 2012 Feb;16(2):96-7. Epub 2011 Dec 28. No abstract available.	Trends Cogn Sci. 2012	PubMed	citation	PMID:22209598	pubmed	22209598	create date:2012/01/03 | first author:Thomas C
Embodied simulation, an unproductive explanation: comment on Gallese and Sinigaglia.	/pubmed/22206753	de Bruin L, Gallagher S.	Trends Cogn Sci. 2012 Feb;16(2):98-9. Epub 2011 Dec 27. No abstract available.	Trends Cogn Sci. 2012	PubMed	citation	PMID:22206753	pubmed	22206753	create date:2011/12/31 | first author:de Bruin L
Culture and education: new frontiers in brain plasticity.	/pubmed/22206752	Ansari D.	Trends Cogn Sci. 2012 Feb;16(2):93-5. Epub 2011 Dec 27.	Trends Cogn Sci. 2012	PubMed	citation	PMID:22206752	pubmed	22206752	create date:2011/12/31 | first author:Ansari D
Response to de Bruin and Gallagher: embodied simulation as reuse is a productive explanation of a basic form of mind-reading.	/pubmed/22206751	Gallese V, Sinigaglia C.	Trends Cogn Sci. 2012 Feb;16(2):99-100. Epub 2011 Dec 27. No abstract available.	Trends Cogn Sci. 2012	PubMed	citation	PMID:22206751	pubmed	22206751	create date:2011/12/31 | first author:Gallese V
The surprising empathic abilities of rodents.	/pubmed/22206750	Mogil JS.	Trends Cogn Sci. 2011 Dec 27. [Epub ahead of print]	Trends Cogn Sci. 2011	PubMed	citation	PMID:22206750	pubmed	22206750	create date:2011/12/31 | first author:Mogil JS
Neural circuits underlying the pathophysiology of mood disorders.	/pubmed/22197477	Price JL, Drevets WC.	Trends Cogn Sci. 2012 Jan;16(1):61-71. Epub 2011 Dec 21.	Trends Cogn Sci. 2012	PubMed	citation	PMID:22197477	pubmed	22197477	create date:2011/12/27 | first author:Price JL
Atypical brain oscillations: a biological basis for dyslexia?	/pubmed/22197212	Kraus N.	Trends Cogn Sci. 2012 Jan;16(1):12-3. Epub 2011 Dec 22.	Trends Cogn Sci. 2012	PubMed	citation	PMID:22197212	pubmed	22197212	create date:2011/12/27 | first author:Kraus N
Developing treatments for impaired cognition in schizophrenia.	/pubmed/22178120	Minzenberg MJ, Carter CS.	Trends Cogn Sci. 2012 Jan;16(1):35-42. Epub 2011 Dec 16.	Trends Cogn Sci. 2012	PubMed	citation	PMID:22178120	pubmed	22178120	create date:2011/12/20 | first author:Minzenberg MJ
The social brain meets neuroimaging.	/pubmed/22177800	Dunbar RI.	Trends Cogn Sci. 2012 Feb;16(2):101-2. Epub 2011 Dec 15.	Trends Cogn Sci. 2012	PubMed	citation	PMID:22177800	pubmed	22177800	create date:2011/12/20 | first author:Dunbar RI
Computational psychiatry.	/pubmed/22177032	Montague PR, Dolan RJ, Friston KJ, Dayan P.	Trends Cogn Sci. 2012 Jan;16(1):72-80. Epub 2011 Dec 14.	Trends Cogn Sci. 2012	PubMed	citation	PMID:22177032	pubmed	22177032	create date:2011/12/20 | first author:Montague PR
The psychopath magnetized: insights from brain imaging.	/pubmed/22177031	Anderson NE, Kiehl KA.	Trends Cogn Sci. 2012 Jan;16(1):52-60. Epub 2011 Dec 14.	Trends Cogn Sci. 2012	PubMed	citation	PMID:22177031	pubmed	22177031	create date:2011/12/20 | first author:Anderson NE
The disordered mind.	/pubmed/22169778	Kousta S.	Trends Cogn Sci. 2012 Jan;16(1):1-2. Epub 2011 Dec 12. No abstract available.	Trends Cogn Sci. 2012	PubMed	citation	PMID:22169778	pubmed	22169778	create date:2011/12/16 | first author:Kousta S
Cognition in schizophrenia: core psychological and neural mechanisms.	/pubmed/22169777	Barch DM, Ceaser A.	Trends Cogn Sci. 2012 Jan;16(1):27-34. Epub 2011 Dec 12.	Trends Cogn Sci. 2012	PubMed	citation	PMID:22169777	pubmed	22169777	create date:2011/12/16 | first author:Barch DM
Large-scale brain systems in ADHD: beyond the prefrontal-striatal model.	/pubmed/22169776	Castellanos FX, Proal E.	Trends Cogn Sci. 2012 Jan;16(1):17-26. Epub 2011 Dec 12.	Trends Cogn Sci. 2012	PubMed	citation	PMID:22169776	pubmed	22169776	create date:2011/12/16 | first author:Castellanos FX
Neurocognitive endophenotypes of impulsivity and compulsivity: towards dimensional psychiatry.	/pubmed/22155014	Robbins TW, Gillan CM, Smith DG, de Wit S, Ersche KD.	Trends Cogn Sci. 2012 Jan;16(1):81-91. Epub 2011 Dec 10.	Trends Cogn Sci. 2012	PubMed	citation	PMID:22155014	pubmed	22155014	create date:2011/12/14 | first author:Robbins TW
A neurocomputational approach to obsessive-compulsive disorder.	/pubmed/22154352	Maia TV, McClelland JL.	Trends Cogn Sci. 2012 Jan;16(1):14-5. Epub 2011 Dec 6.	Trends Cogn Sci. 2012	PubMed	citation	PMID:22154352	pubmed	22154352	create date:2011/12/14 | first author:Maia TV
Attention and consciousness: related yet different.	/pubmed/22154091	Koch C, Tsuchiya N.	Trends Cogn Sci. 2012 Feb;16(2):103-5. Epub 2011 Dec 7.	Trends Cogn Sci. 2012	PubMed	citation	PMID:22154091	pubmed	22154091	create date:2011/12/14 | first author:Koch C
What is neuropsychoanalysis? Clinically relevant studies of the minded brain.	/pubmed/22153583	Panksepp J, Solms M.	Trends Cogn Sci. 2012 Jan;16(1):6-8. Epub 2011 Dec 5. No abstract available.	Trends Cogn Sci. 2012	PubMed	citation	PMID:22153583	pubmed	22153583	create date:2011/12/14 | first author:Panksepp J
Stigma as a barrier to recovery from mental illness.	/pubmed/22153582	Wahl OF.	Trends Cogn Sci. 2012 Jan;16(1):9-10. Epub 2011 Dec 5.	Trends Cogn Sci. 2012	PubMed	citation	PMID:22153582	pubmed	22153582	create date:2011/12/14 | first author:Wahl OF
New approach illuminates how memory systems switch.	/pubmed/22138232	McKenzie S, Eichenbaum H.	Trends Cogn Sci. 2012 Feb;16(2):102-3. Epub 2011 Dec 2.	Trends Cogn Sci. 2012	PubMed	citation	PMID:22138232	pubmed	22138232	create date:2011/12/06 | first author:McKenzie S
Obsessive-compulsive disorder: beyond segregated cortico-striatal pathways.	/pubmed/22138231	Milad MR, Rauch SL.	Trends Cogn Sci. 2012 Jan;16(1):43-51. Epub 2011 Dec 2.	Trends Cogn Sci. 2012	PubMed	citation	PMID:22138231	pubmed	22138231	create date:2011/12/06 | first author:Milad MR
Insights for treatment in Tourette syndrome from fMRI.	/pubmed/22133579	Greene DJ, Schlaggar BL.	Trends Cogn Sci. 2012 Jan;16(1):15-6. Epub 2011 Nov 29.	Trends Cogn Sci. 2012	PubMed	citation	PMID:22133579	pubmed	22133579	create date:2011/12/03 | first author:Greene DJ
Therapygenetics: moving towards personalized psychotherapy treatment.	/pubmed/22104133	Beevers CG, McGeary JE.	Trends Cogn Sci. 2012 Jan;16(1):11-2. Epub 2011 Nov 19.	Trends Cogn Sci. 2012	PubMed	citation	PMID:22104133	pubmed	22104133	create date:2011/11/23 | first author:Beevers CG
Hypnosis: a twilight zone of the top-down variety Few have never heard of hypnosis but most know little about the potential of this mind-body regulation technique for advancing science.	/pubmed/22079011	Raz A.	Trends Cogn Sci. 2011 Dec;15(12):555-7. Epub 2011 Nov 10.	Trends Cogn Sci. 2011	PubMed	citation	PMID:22079011	pubmed	22079011	create date:2011/11/15 | first author:Raz A
Psychobiological allostasis: resistance, resilience and vulnerability.	/pubmed/22078931	Karatsoreos IN, McEwen BS.	Trends Cogn Sci. 2011 Dec;15(12):576-84. Epub 2011 Nov 9.	Trends Cogn Sci. 2011	PubMed	citation	PMID:22078931	pubmed	22078931	create date:2011/11/15 | first author:Karatsoreos IN
Cortical electrophysiological network dynamics of feedback learning.	/pubmed/22078930	Cohen MX, Wilmes K, Vijver I.	Trends Cogn Sci. 2011 Dec;15(12):558-66. Epub 2011 Nov 9.	Trends Cogn Sci. 2011	PubMed	citation	PMID:22078930	pubmed	22078930	create date:2011/11/15 | first author:Cohen MX
Perceptual consciousness overflows cognitive access.	/pubmed/22078929	Block N.	Trends Cogn Sci. 2011 Dec;15(12):567-75. Epub 2011 Nov 9.	Trends Cogn Sci. 2011	PubMed	citation	PMID:22078929	pubmed	22078929	create date:2011/11/15 | first author:Block N
The role of neuromodulators in selective attention.	/pubmed/22074811	Noudoost B, Moore T.	Trends Cogn Sci. 2011 Dec;15(12):585-91. Epub 2011 Nov 8.	Trends Cogn Sci. 2011	PubMed	citation	PMID:22074811	pubmed	22074811	create date:2011/11/15 | first author:Noudoost B
Optogenetic tools for analyzing the neural circuits of behavior.	/pubmed/22055387	Bernstein JG, Boyden ES.	Trends Cogn Sci. 2011 Dec;15(12):592-600. Epub 2011 Nov 4.	Trends Cogn Sci. 2011	PubMed	citation	PMID:22055387	pubmed	22055387	create date:2011/11/08 | first author:Bernstein JG
Olfactory perception as a compass for olfactory neural maps.	/pubmed/22001868	Arzi A, Sobel N.	Trends Cogn Sci. 2011 Nov;15(11):537-45. Epub 2011 Oct 14.	Trends Cogn Sci. 2011	PubMed	citation	PMID:22001868	pubmed	22001868	create date:2011/10/18 | first author:Arzi A
The neurobiology of semantic memory.	/pubmed/22001867	Binder JR, Desai RH.	Trends Cogn Sci. 2011 Nov;15(11):527-36. Epub 2011 Oct 14.	Trends Cogn Sci. 2011	PubMed	citation	PMID:22001867	pubmed	22001867	create date:2011/10/18 | first author:Binder JR
Does the brain calculate value?	/pubmed/21983149	Vlaev I, Chater N, Stewart N, Brown GD.	Trends Cogn Sci. 2011 Nov;15(11):546-54. Epub 2011 Oct 7.	Trends Cogn Sci. 2011	PubMed	citation	PMID:21983149	pubmed	21983149	create date:2011/10/11 | first author:Vlaev I
What is so special about embodied simulation?	/pubmed/21983148	Gallese V, Sinigaglia C.	Trends Cogn Sci. 2011 Nov;15(11):512-9. Epub 2011 Oct 7.	Trends Cogn Sci. 2011	PubMed	citation	PMID:21983148	pubmed	21983148	create date:2011/10/11 | first author:Gallese V
Lifespan brain activity, β-amyloid, and Alzheimer's disease.	/pubmed/21983147	Jagust WJ, Mormino EC.	Trends Cogn Sci. 2011 Nov;15(11):520-6. Epub 2011 Oct 7.	Trends Cogn Sci. 2011	PubMed	citation	PMID:21983147	pubmed	21983147	create date:2011/10/11 | first author:Jagust WJ
Gender and social environment modulate the effects of testosterone on social behavior: comment on Eisenegger et al.	/pubmed/21974876	Josephs RA, Mehta PH, Carré JM.	Trends Cogn Sci. 2011 Nov;15(11):509-10; author reply 510-11. Epub 2011 Oct 3. No abstract available.	Trends Cogn Sci. 2011	PubMed	citation	PMID:21974876	pubmed	21974876	create date:2011/10/07 | first author:Josephs RA
Conscious perception and the frontal lobes: comment on Lau and Rosenthal.	/pubmed/21962959	Malach R.	Trends Cogn Sci. 2011 Nov;15(11):507; author reply 508-9. Epub 2011 Sep 30. No abstract available.	Trends Cogn Sci. 2011	PubMed	citation	PMID:21962959	pubmed	21962959	create date:2011/10/04 | first author:Malach R
Memory distortion: an adaptive perspective.	/pubmed/21908231	Schacter DL, Guerin SA, St Jacques PL.	Trends Cogn Sci. 2011 Oct;15(10):467-74. Epub 2011 Sep 9. Review.	Trends Cogn Sci. 2011	PubMed	citation	PMID:21908231	pubmed	21908231	create date:2011/09/13 | first author:Schacter DL
Large-scale brain networks and psychopathology: a unifying triple network model.	/pubmed/21908230	Menon V.	Trends Cogn Sci. 2011 Oct;15(10):483-506. Epub 2011 Sep 9. Review.	Trends Cogn Sci. 2011	PubMed	citation	PMID:21908230	pubmed	21908230	create date:2011/09/13 | first author:Menon V
On the usefulness of 'what' and 'where' pathways in vision.	/pubmed/21906989	de Haan EH, Cowey A.	Trends Cogn Sci. 2011 Oct;15(10):460-6. Epub 2011 Sep 7. Review.	Trends Cogn Sci. 2011	PubMed	citation	PMID:21906989	pubmed	21906989	create date:2011/09/13 | first author:de Haan EH
Experience-dependent structural plasticity in the adult human brain.	/pubmed/21906988	May A.	Trends Cogn Sci. 2011 Oct;15(10):475-82. Epub 2011 Sep 7. Review.	Trends Cogn Sci. 2011	PubMed	citation	PMID:21906988	pubmed	21906988	create date:2011/09/13 | first author:May A
Title	URL	Description	Details	ShortDetails	Resource	Type	Identifiers	Db	EntrezUID	Properties
A unified framework for inhibitory control.	/pubmed/21889391	Munakata Y, Herd SA, Chatham CH, Depue BE, Banich MT, O'Reilly RC.	Trends Cogn Sci. 2011 Oct;15(10):453-9. Epub 2011 Aug 31. Review.	Trends Cogn Sci. 2011	PubMed	citation	PMID:21889391	pubmed	21889391	create date:2011/09/06 | first author:Munakata Y
Computational neuroimaging: localising Greek letters? Comment on Forstmann et al.	/pubmed/21862381	O'Reilly JX, Mars RB.	Trends Cogn Sci. 2011 Oct;15(10):450. Epub 2011 Aug 22. No abstract available.	Trends Cogn Sci. 2011	PubMed	citation	PMID:21862381	pubmed	21862381	create date:2011/08/25 | first author:O'Reilly JX
Genetics of autism spectrum disorders.	/pubmed/21855394	Geschwind DH.	Trends Cogn Sci. 2011 Sep;15(9):409-16. Epub 2011 Aug 18.	Trends Cogn Sci. 2011	PubMed	citation	PMID:21855394	pubmed	21855394	create date:2011/08/23 | first author:Geschwind DH
There is nothing paranormal about near-death experiences: how neuroscience can explain seeing bright lights, meeting the dead, or being convinced you are one of them.	/pubmed/21852181	Mobbs D, Watt C.	Trends Cogn Sci. 2011 Oct;15(10):447-9. Epub 2011 Aug 17. Review.	Trends Cogn Sci. 2011	PubMed	citation	PMID:21852181	pubmed	21852181	create date:2011/08/20 | first author:Mobbs D
The genetics of cognitive ability and cognitive ageing in healthy older people.	/pubmed/21840749	Harris SE, Deary IJ.	Trends Cogn Sci. 2011 Sep;15(9):388-94. Epub 2011 Aug 15.	Trends Cogn Sci. 2011	PubMed	citation	PMID:21840749	pubmed	21840749	create date:2011/08/16 | first author:Harris SE
The contribution of imaging genetics to the development of predictive markers for addictions.	/pubmed/21840243	Loth E, Carvalho F, Schumann G.	Trends Cogn Sci. 2011 Sep;15(9):436-46. Epub 2011 Aug 15. Review.	Trends Cogn Sci. 2011	PubMed	citation	PMID:21840243	pubmed	21840243	create date:2011/08/16 | first author:Loth E
Understanding risk for psychopathology through imaging gene-environment interactions.	/pubmed/21839667	Hyde LW, Bogdan R, Hariri AR.	Trends Cogn Sci. 2011 Sep;15(9):417-27. Epub 2011 Aug 10. Review.	Trends Cogn Sci. 2011	PubMed	citation	PMID:21839667	pubmed	21839667	create date:2011/08/16 | first author:Hyde LW
Genetics of emotion.	/pubmed/21835681	Bevilacqua L, Goldman D.	Trends Cogn Sci. 2011 Sep;15(9):401-8. Epub 2011 Aug 10. Review.	Trends Cogn Sci. 2011	PubMed	citation	PMID:21835681	pubmed	21835681	create date:2011/08/13 | first author:Bevilacqua L
Genetics of human episodic memory: dealing with complexity.	/pubmed/21835680	Papassotiropoulos A, de Quervain DJ.	Trends Cogn Sci. 2011 Sep;15(9):381-7. Epub 2011 Aug 10. Review.	Trends Cogn Sci. 2011	PubMed	citation	PMID:21835680	pubmed	21835680	create date:2011/08/13 | first author:Papassotiropoulos A
Dissecting the genetic architecture of human personality.	/pubmed/21831694	Munafò MR, Flint J.	Trends Cogn Sci. 2011 Sep;15(9):395-400. Epub 2011 Aug 9. Review.	Trends Cogn Sci. 2011	PubMed	citation	PMID:21831694	pubmed	21831694	create date:2011/08/13 | first author:Munafò MR
Uncovering the genetic underpinnings of cognition.	/pubmed/21820941	Robbins TW, Kousta S.	Trends Cogn Sci. 2011 Sep;15(9):375-7. Epub 2011 Aug 5. No abstract available.	Trends Cogn Sci. 2011	PubMed	citation	PMID:21820941	pubmed	21820941	create date:2011/08/09 | first author:Robbins TW
The genetics of cognitive impairment in schizophrenia: a phenomic perspective.	/pubmed/21816658	Bilder RM, Howe A, Novak N, Sabb FW, Parker DS.	Trends Cogn Sci. 2011 Sep;15(9):428-35. Epub 2011 Aug 2. Review.	Trends Cogn Sci. 2011	PubMed	citation	PMID:21816658	pubmed	21816658	create date:2011/08/06 | first author:Bilder RM
Consciousness cannot be separated from function.	/pubmed/21807333	Cohen MA, Dennett DC.	Trends Cogn Sci. 2011 Aug;15(8):358-64. doi: 10.1016/j.tics.2011.06.008.	Trends Cogn Sci. 2011	PubMed	citation	PMID:21807333	pubmed	21807333	create date:2011/08/03 | first author:Cohen MA
More than one pathway to action understanding.	/pubmed/21775191	Kilner JM.	Trends Cogn Sci. 2011 Aug;15(8):352-7. doi: 10.1016/j.tics.2011.06.005. Epub 2011 Jul 19.	Trends Cogn Sci. 2011	PubMed	citation	PMID:21775191	pubmed	21775191	create date:2011/07/22 | first author:Kilner JM
Genetics and criminal responsibility.	/pubmed/21775190	Morse SJ.	Trends Cogn Sci. 2011 Sep;15(9):378-80. Epub 2011 Jul 19.	Trends Cogn Sci. 2011	PubMed	citation	PMID:21775190	pubmed	21775190	create date:2011/07/22 | first author:Morse SJ
Overlapping memory replay during sleep builds cognitive schemata.	/pubmed/21764357	Lewis PA, Durrant SJ.	Trends Cogn Sci. 2011 Aug;15(8):343-51. doi: 10.1016/j.tics.2011.06.004. Epub 2011 Jul 20.	Trends Cogn Sci. 2011	PubMed	citation	PMID:21764357	pubmed	21764357	create date:2011/07/19 | first author:Lewis PA
Confusion abounds about confounds: response to Diana and Ranganath.	/pubmed/21764356	Wixted JT, Squire LR.	Trends Cogn Sci. 2011 Aug;15(8):338-9. Epub 2011 Jul 19. No abstract available.	Trends Cogn Sci. 2011	PubMed	citation	PMID:21764356	pubmed	21764356	create date:2011/07/19 | first author:Wixted JT
The familiarity/recollection distinction does not illuminate medial temporal lobe function: response to Montaldi and Mayes.	/pubmed/21763175	Wixted JT, Squire LR.	Trends Cogn Sci. 2011 Aug;15(8):340-1. doi: 10.1016/j.tics.2011.06.006. Epub 2011 Jul 18. No abstract available.	Trends Cogn Sci. 2011	PubMed	citation	PMID:21763175	pubmed	21763175	create date:2011/07/19 | first author:Wixted JT
Familiarity, recollection and medial temporal lobe function: an unresolved issue.	/pubmed/21752696	Montaldi D, Mayes AR.	Trends Cogn Sci. 2011 Aug;15(8):339-40. doi: 10.1016/j.tics.2011.06.007. Epub 2011 Jul 13. No abstract available.	Trends Cogn Sci. 2011	PubMed	citation	PMID:21752696	pubmed	21752696	create date:2011/07/15 | first author:Montaldi D
Recollection, familiarity and memory strength: confusion about confounds.	/pubmed/21742544	Diana RA, Ranganath C.	Trends Cogn Sci. 2011 Aug;15(8):337-8. No abstract available.	Trends Cogn Sci. 2011	PubMed	citation	PMID:21742544	pubmed	21742544	create date:2011/07/12 | first author:Diana RA
Empirical support for higher-order theories of conscious awareness.	/pubmed/21737339	Lau H, Rosenthal D.	Trends Cogn Sci. 2011 Aug;15(8):365-73. doi: 10.1016/j.tics.2011.05.009. Epub 2011 Jul 6. Review.	Trends Cogn Sci. 2011	PubMed	citation	PMID:21737339	pubmed	21737339	create date:2011/07/09 | first author:Lau H
The human Turing machine: a neural framework for mental programs.	/pubmed/21696998	Zylberberg A, Dehaene S, Roelfsema PR, Sigman M.	Trends Cogn Sci. 2011 Jul;15(7):293-300. Epub 2011 Jun 21.	Trends Cogn Sci. 2011	PubMed	citation	PMID:21696998	pubmed	21696998	create date:2011/06/24 | first author:Zylberberg A
Social effects of oxytocin in humans: context and person matter.	/pubmed/21696997	Bartz JA, Zaki J, Bolger N, Ochsner KN.	Trends Cogn Sci. 2011 Jul;15(7):301-9. Epub 2011 Jun 21. Review.	Trends Cogn Sci. 2011	PubMed	citation	PMID:21696997	pubmed	21696997	create date:2011/06/24 | first author:Bartz JA
The hippocampus: hub of brain network communication for memory.	/pubmed/21696996	Battaglia FP, Benchenane K, Sirota A, Pennartz CM, Wiener SI.	Trends Cogn Sci. 2011 Jul;15(7):310-8. Epub 2011 Jun 21. Review.	Trends Cogn Sci. 2011	PubMed	citation	PMID:21696996	pubmed	21696996	create date:2011/06/24 | first author:Battaglia FP
Meta-awareness, perceptual decoupling and the wandering mind.	/pubmed/21684189	Schooler JW, Smallwood J, Christoff K, Handy TC, Reichle ED, Sayette MA.	Trends Cogn Sci. 2011 Jul;15(7):319-26. Epub 2011 Jun 20. Review.	Trends Cogn Sci. 2011	PubMed	citation	PMID:21684189	pubmed	21684189	create date:2011/06/21 | first author:Schooler JW
Further notes on testosterone as a social hormone.	/pubmed/21680227	van Honk J, Terburg D, Bos PA.	Trends Cogn Sci. 2011 Jul;15(7):291-2. Epub 2011 Jun 15. No abstract available.	Trends Cogn Sci. 2011	PubMed	citation	PMID:21680227	pubmed	21680227	create date:2011/06/18 | first author:van Honk J
Different states in visual working memory: when it guides attention and when it does not.	/pubmed/21665518	Olivers CN, Peters J, Houtkamp R, Roelfsema PR.	Trends Cogn Sci. 2011 Jul;15(7):327-34. Epub 2011 Jun 12. Review.	Trends Cogn Sci. 2011	PubMed	citation	PMID:21665518	pubmed	21665518	create date:2011/06/15 | first author:Olivers CN
The flip side: scientists who rock.	/pubmed/21665517	Ledoux J.	Trends Cogn Sci. 2011 Aug;15(8):335-7. doi: 10.1016/j.tics.2011.05.005. Epub 2011 Jun 12.	Trends Cogn Sci. 2011	PubMed	citation	PMID:21665517	pubmed	21665517	create date:2011/06/15 | first author:Ledoux J
Behavioural problems and bullying at school: can cognitive neuroscience shed new light on an old problem?	/pubmed/21664171	Viding E, McCrory EJ, Blakemore SJ, Frederickson N.	Trends Cogn Sci. 2011 Jul;15(7):289-91. Epub 2011 Jun 12. No abstract available.	Trends Cogn Sci. 2011	PubMed	citation	PMID:21664171	pubmed	21664171	create date:2011/06/15 | first author:Viding E
The role of testosterone in social interaction.	/pubmed/21616702	Eisenegger C, Haushofer J, Fehr E.	Trends Cogn Sci. 2011 Jun;15(6):263-71. Epub 2011 May 25. Review.	Trends Cogn Sci. 2011	PubMed	citation	PMID:21616702	pubmed	21616702	create date:2011/05/28 | first author:Eisenegger C
Reciprocal relations between cognitive neuroscience and formal cognitive models: opposites attract?	/pubmed/21612972	Forstmann BU, Wagenmakers EJ, Eichele T, Brown S, Serences JT.	Trends Cogn Sci. 2011 Jun;15(6):272-9. Epub 2011 May 24. Review.	Trends Cogn Sci. 2011	PubMed	citation	PMID:21612972	pubmed	21612972	create date:2011/05/27 | first author:Forstmann BU
Frontal pole function: what is specifically human?	/pubmed/21601507	Koechlin E.	Trends Cogn Sci. 2011 Jun;15(6):241; author reply 243. Epub 2011 May 23. No abstract available.	Trends Cogn Sci. 2011	PubMed	citation	PMID:21601507	pubmed	21601507	create date:2011/05/24 | first author:Koechlin E
The unique role of the visual word form area in reading.	/pubmed/21592844	Dehaene S, Cohen L.	Trends Cogn Sci. 2011 Jun;15(6):254-62. Epub 2011 May 16.	Trends Cogn Sci. 2011	PubMed	citation	PMID:21592844	pubmed	21592844	create date:2011/05/20 | first author:Dehaene S
Frontopolar cortex: constraints for theorizing.	/pubmed/21571576	Burgess PW.	Trends Cogn Sci. 2011 Jun;15(6):242; author reply 243. Epub 2011 May 14. No abstract available.	Trends Cogn Sci. 2011	PubMed	citation	PMID:21571576	pubmed	21571576	create date:2011/05/17 | first author:Burgess PW
Stress and emotional memory: a matter of timing.	/pubmed/21571575	Joëls M, Fernandez G, Roozendaal B.	Trends Cogn Sci. 2011 Jun;15(6):280-8. Epub 2011 May 14. Review.	Trends Cogn Sci. 2011	PubMed	citation	PMID:21571575	pubmed	21571575	create date:2011/05/17 | first author:Joëls M
The interactive account of ventral occipitotemporal contributions to reading.	/pubmed/21549634	Price CJ, Devlin JT.	Trends Cogn Sci. 2011 Jun;15(6):246-53. Epub 2011 May 5.	Trends Cogn Sci. 2011	PubMed	citation	PMID:21549634	pubmed	21549634	create date:2011/05/10 | first author:Price CJ
The neural mechanisms of inter-temporal decision-making: understanding variability.	/pubmed/21497544	Peters J, Büchel C.	Trends Cogn Sci. 2011 May;15(5):227-39. Epub 2011 Apr 15. Review.	Trends Cogn Sci. 2011	PubMed	citation	PMID:21497544	pubmed	21497544	create date:2011/04/19 | first author:Peters J
Understanding complexity in the human brain.	/pubmed/21497128	Bassett DS, Gazzaniga MS.	Trends Cogn Sci. 2011 May;15(5):200-9. Epub 2011 Apr 14.	Trends Cogn Sci. 2011	PubMed	citation	PMID:21497128	pubmed	21497128	create date:2011/04/19 | first author:Bassett DS
Culture-gene coevolution, norm-psychology and the emergence of human prosociality.	/pubmed/21482176	Chudek M, Henrich J.	Trends Cogn Sci. 2011 May;15(5):218-26. Epub 2011 Apr 7. Review.	Trends Cogn Sci. 2011	PubMed	citation	PMID:21482176	pubmed	21482176	create date:2011/04/13 | first author:Chudek M
A framework for local cortical oscillation patterns.	/pubmed/21481630	Donner TH, Siegel M.	Trends Cogn Sci. 2011 May;15(5):191-9. Epub 2011 Apr 12.	Trends Cogn Sci. 2011	PubMed	citation	PMID:21481630	pubmed	21481630	create date:2011/04/13 | first author:Donner TH
The medial temporal lobe and the attributes of memory.	/pubmed/21481629	Wixted JT, Squire LR.	Trends Cogn Sci. 2011 May;15(5):210-7. Epub 2011 Apr 12.	Trends Cogn Sci. 2011	PubMed	citation	PMID:21481629	pubmed	21481629	create date:2011/04/13 | first author:Wixted JT
Self and brain: what is self-related processing?	/pubmed/21458358	Northoff G.	Trends Cogn Sci. 2011 May;15(5):186-7; author reply 187-8. Epub 2011 Mar 30. No abstract available.	Trends Cogn Sci. 2011	PubMed	citation	PMID:21458358	pubmed	21458358	create date:2011/04/05 | first author:Northoff G
A minimalist approach to comparative psychology.	/pubmed/21440484	Hemelrijk CK, Bolhuis JJ.	Trends Cogn Sci. 2011 May;15(5):185-6. Epub 2011 Mar 26. No abstract available.	Trends Cogn Sci. 2011	PubMed	citation	PMID:21440484	pubmed	21440484	create date:2011/03/29 | first author:Hemelrijk CK
Visual crowding: a fundamental limit on conscious perception and object recognition.	/pubmed/21420894	Whitney D, Levi DM.	Trends Cogn Sci. 2011 Apr;15(4):160-8. Epub 2011 Mar 21. Review.	Trends Cogn Sci. 2011	PubMed	citation	PMID:21420894	pubmed	21420894	create date:2011/03/23 | first author:Whitney D
Posterior cingulate cortex: adapting behavior to a changing world.	/pubmed/21420893	Pearson JM, Heilbronner SR, Barack DL, Hayden BY, Platt ML.	Trends Cogn Sci. 2011 Apr;15(4):143-51. Epub 2011 Mar 21.	Trends Cogn Sci. 2011	PubMed	citation	PMID:21420893	pubmed	21420893	create date:2011/03/23 | first author:Pearson JM
Thalamic pathways for active vision.	/pubmed/21414835	Wurtz RH, McAlonan K, Cavanaugh J, Berman RA.	Trends Cogn Sci. 2011 Apr;15(4):177-84. Epub 2011 Mar 15. Review.	Trends Cogn Sci. 2011	PubMed	citation	PMID:21414835	pubmed	21414835	create date:2011/03/19 | first author:Wurtz RH
The mind on stage: why cognitive scientists should study acting.	/pubmed/21398168	Goldstein TR, Bloom P.	Trends Cogn Sci. 2011 Apr;15(4):141-2. Epub 2011 Mar 12. No abstract available.	Trends Cogn Sci. 2011	PubMed	citation	PMID:21398168	pubmed	21398168	create date:2011/03/15 | first author:Goldstein TR
Frontal pole cortex: encoding ends at the end of the endbrain.	/pubmed/21388858	Tsujimoto S, Genovesio A, Wise SP.	Trends Cogn Sci. 2011 Apr;15(4):169-76. Review.	Trends Cogn Sci. 2011	PubMed	citation	PMID:21388858	pubmed	21388858	create date:2011/03/11 | first author:Tsujimoto S
Implicit social cognition: from measures to mechanisms.	/pubmed/21376657	Nosek BA, Hawkins CB, Frazier RS.	Trends Cogn Sci. 2011 Apr;15(4):152-9. Epub 2011 Mar 2. Review.	Trends Cogn Sci. 2011	PubMed	citation	PMID:21376657	pubmed	21376657	create date:2011/03/08 | first author:Nosek BA
What drives the organization of object knowledge in the brain?	/pubmed/21317022	Mahon BZ, Caramazza A.	Trends Cogn Sci. 2011 Mar;15(3):97-103.	Trends Cogn Sci. 2011	PubMed	citation	PMID:21317022	pubmed	21317022	create date:2011/02/15 | first author:Mahon BZ
Title	URL	Description	Details	ShortDetails	Resource	Type	Identifiers	Db	EntrezUID	Properties
Songs to syntax: the linguistics of birdsong.	/pubmed/21296608	Berwick RC, Okanoya K, Beckers GJ, Bolhuis JJ.	Trends Cogn Sci. 2011 Mar;15(3):113-21. Review.	Trends Cogn Sci. 2011	PubMed	citation	PMID:21296608	pubmed	21296608	create date:2011/02/08 | first author:Berwick RC
Representing multiple objects as an ensemble enhances visual cognition.	/pubmed/21292539	Alvarez GA.	Trends Cogn Sci. 2011 Mar;15(3):122-31. Epub 2011 Feb 2. Review.	Trends Cogn Sci. 2011	PubMed	citation	PMID:21292539	pubmed	21292539	create date:2011/02/05 | first author:Alvarez GA
Specifying the self for cognitive neuroscience.	/pubmed/21288760	Christoff K, Cosmelli D, Legrand D, Thompson E.	Trends Cogn Sci. 2011 Mar;15(3):104-12. Epub 2011 Feb 1.	Trends Cogn Sci. 2011	PubMed	citation	PMID:21288760	pubmed	21288760	create date:2011/02/04 | first author:Christoff K
Cognitive neuroscience of self-regulation failure.	/pubmed/21273114	Heatherton TF, Wagner DD.	Trends Cogn Sci. 2011 Mar;15(3):132-9. Epub 2011 Jan 26. Review.	Trends Cogn Sci. 2011	PubMed	citation	PMID:21273114	pubmed	21273114	create date:2011/01/29 | first author:Heatherton TF
Sounds and scents in (social) action.	/pubmed/21239212	Aglioti SM, Pazzaglia M.	Trends Cogn Sci. 2011 Feb;15(2):47-55. Epub 2011 Jan 14. Review.	Trends Cogn Sci. 2011	PubMed	citation	PMID:21239212	pubmed	21239212	create date:2011/01/18 | first author:Aglioti SM
Visual search in scenes involves selective and nonselective pathways.	/pubmed/21227734	Wolfe JM, Võ ML, Evans KK, Greene MR.	Trends Cogn Sci. 2011 Feb;15(2):77-84. Epub 2011 Jan 10. Review.	Trends Cogn Sci. 2011	PubMed	citation	PMID:21227734	pubmed	21227734	create date:2011/01/14 | first author:Wolfe JM
Value, pleasure and choice in the ventral prefrontal cortex.	/pubmed/21216655	Grabenhorst F, Rolls ET.	Trends Cogn Sci. 2011 Feb;15(2):56-67. Epub 2011 Jan 7. Review.	Trends Cogn Sci. 2011	PubMed	citation	PMID:21216655	pubmed	21216655	create date:2011/01/11 | first author:Grabenhorst F
Cognitive culture: theoretical and empirical insights into social learning strategies.	/pubmed/21215677	Rendell L, Fogarty L, Hoppitt WJ, Morgan TJ, Webster MM, Laland KN.	Trends Cogn Sci. 2011 Feb;15(2):68-76. Epub 2011 Jan 6. Review.	Trends Cogn Sci. 2011	PubMed	citation	PMID:21215677	pubmed	21215677	create date:2011/01/11 | first author:Rendell L
Emotional processing in anterior cingulate and medial prefrontal cortex.	/pubmed/21167765	Etkin A, Egner T, Kalisch R.	Trends Cogn Sci. 2011 Feb;15(2):85-93. Epub 2010 Dec 16. Review.	Trends Cogn Sci. 2011	PubMed	citation	PMID:21167765	pubmed	21167765	create date:2010/12/21 | first author:Etkin A
Cognitive enhancement by drugs in health and disease.	/pubmed/21146447	Husain M, Mehta MA.	Trends Cogn Sci. 2011 Jan;15(1):28-36. Epub 2010 Dec 9. Review.	Trends Cogn Sci. 2011	PubMed	citation	PMID:21146447	pubmed	21146447	create date:2010/12/15 | first author:Husain M
What causes dyslexia?: comment on Goswami.	/pubmed/21146446	Seidenberg MS.	Trends Cogn Sci. 2011 Jan;15(1):2. Epub 2010 Dec 9. No abstract available.	Trends Cogn Sci. 2011	PubMed	citation	PMID:21146446	pubmed	21146446	create date:2010/12/15 | first author:Seidenberg MS
Mind the gap: bridging economic and naturalistic risk-taking with cognitive neuroscience.	/pubmed/21130018	Schonberg T, Fox CR, Poldrack RA.	Trends Cogn Sci. 2011 Jan;15(1):11-9. Epub 2010 Dec 2. Review.	Trends Cogn Sci. 2011	PubMed	citation	PMID:21130018	pubmed	21130018	create date:2010/12/07 | first author:Schonberg T
Reward, dopamine and the control of food intake: implications for obesity.	/pubmed/21109477	Volkow ND, Wang GJ, Baler RD.	Trends Cogn Sci. 2011 Jan;15(1):37-46. Epub 2010 Nov 24. Review.	Trends Cogn Sci. 2011	PubMed	citation	PMID:21109477	pubmed	21109477	create date:2010/11/27 | first author:Volkow ND
A temporal sampling framework for developmental dyslexia.	/pubmed/21093350	Goswami U.	Trends Cogn Sci. 2011 Jan;15(1):3-10. Epub 2010 Nov 18.	Trends Cogn Sci. 2011	PubMed	citation	PMID:21093350	pubmed	21093350	create date:2010/11/26 | first author:Goswami U
Neurocognitive start-up tools for symbolic number representations.	/pubmed/21055996	Piazza M.	Trends Cogn Sci. 2010 Dec;14(12):542-51. Epub 2010 Nov 4. Review.	Trends Cogn Sci. 2010	PubMed	citation	PMID:21055996	pubmed	21055996	create date:2010/11/09 | first author:Piazza M
Space, time, and number: a Kantian research program.	/pubmed/20980194	Dehaene S, Brannon EM.	Trends Cogn Sci. 2010 Dec;14(12):517-9. Epub 2010 Oct 25. No abstract available.	Trends Cogn Sci. 2010	PubMed	citation	PMID:20980194	pubmed	20980194	create date:2010/10/29 | first author:Dehaene S
Foundational numerical capacities and the origins of dyscalculia.	/pubmed/20971676	Butterworth B.	Trends Cogn Sci. 2010 Dec;14(12):534-41. Review.	Trends Cogn Sci. 2010	PubMed	citation	PMID:20971676	pubmed	20971676	create date:2010/10/26 | first author:Butterworth B
Saccades compress space, time and number.	/pubmed/20971675	Burr DC, Ross J, Binda P, Morrone MC.	Trends Cogn Sci. 2010 Dec;14(12):528-33. Epub 2010 Oct 23.	Trends Cogn Sci. 2010	PubMed	citation	PMID:20971675	pubmed	20971675	create date:2010/10/26 | first author:Burr DC
Origins of spatial, temporal and numerical cognition: Insights from comparative psychology.	/pubmed/20971031	Haun DB, Jordan FM, Vallortigara G, Clayton NS.	Trends Cogn Sci. 2010 Dec;14(12):552-60. Epub 2010 Oct 28. Review.	Trends Cogn Sci. 2010	PubMed	citation	PMID:20971031	pubmed	20971031	create date:2010/10/26 | first author:Haun DB
A manifold of spatial maps in the brain.	/pubmed/20951631	Derdikman D, Moser EI.	Trends Cogn Sci. 2010 Dec;14(12):561-9. Epub 2010 Oct 15. Review.	Trends Cogn Sci. 2010	PubMed	citation	PMID:20951631	pubmed	20951631	create date:2010/10/19 | first author:Derdikman D
The critical role of retrieval practice in long-term retention.	/pubmed/20951630	Roediger HL 3rd, Butler AC.	Trends Cogn Sci. 2011 Jan;15(1):20-7. Epub 2010 Oct 15. Review.	Trends Cogn Sci. 2011	PubMed	citation	PMID:20951630	pubmed	20951630	create date:2010/10/19 | first author:Roediger HL 3rd
The functional role of cross-frequency coupling.	/pubmed/20932795	Canolty RT, Knight RT.	Trends Cogn Sci. 2010 Nov;14(11):506-15. Review.	Trends Cogn Sci. 2010	PubMed	citation	PMID:20932795	pubmed	20932795	create date:2010/10/12 | first author:Canolty RT
Population clocks: motor timing with neural dynamics.	/pubmed/20889368	Buonomano DV, Laje R.	Trends Cogn Sci. 2010 Dec;14(12):520-7.	Trends Cogn Sci. 2010	PubMed	citation	PMID:20889368	pubmed	20889368	create date:2010/10/05 | first author:Buonomano DV
Cognitive neuroscience 2.0: building a cumulative science of human brain function.	/pubmed/20884276	Yarkoni T, Poldrack RA, Van Essen DC, Wager TD.	Trends Cogn Sci. 2010 Nov;14(11):489-96. Epub 2010 Sep 29. Review.	Trends Cogn Sci. 2010	PubMed	citation	PMID:20884276	pubmed	20884276	create date:2010/10/05 | first author:Yarkoni T
Relational knowledge: the foundation of higher cognition.	/pubmed/20884275	Halford GS, Wilson WH, Phillips S.	Trends Cogn Sci. 2010 Nov;14(11):497-505. Epub 2010 Sep 29. Review.	Trends Cogn Sci. 2010	PubMed	citation	PMID:20884275	pubmed	20884275	create date:2010/10/05 | first author:Halford GS
The missing link for attention pointers: comment on Cavanagh et al.	/pubmed/20851665	Melcher D.	Trends Cogn Sci. 2010 Nov;14(11):473; author reply 474-5. Epub 2010 Sep 28. No abstract available.	Trends Cogn Sci. 2010	PubMed	citation	PMID:20851665	pubmed	20851665	create date:2010/09/21 | first author:Melcher D
Dopamine and adaptive memory.	/pubmed/20829095	Shohamy D, Adcock RA.	Trends Cogn Sci. 2010 Oct;14(10):464-72. Epub 2010 Sep 9. Review.	Trends Cogn Sci. 2010	PubMed	citation	PMID:20829095	pubmed	20829095	create date:2010/09/11 | first author:Shohamy D
Born to choose: the origins and value of the need for control.	/pubmed/20817592	Leotti LA, Iyengar SS, Ochsner KN.	Trends Cogn Sci. 2010 Oct;14(10):457-63. Review.	Trends Cogn Sci. 2010	PubMed	citation	PMID:20817592	pubmed	20817592	create date:2010/09/08 | first author:Leotti LA
Sex-related variation in human behavior and the brain.	/pubmed/20724210	Hines M.	Trends Cogn Sci. 2010 Oct;14(10):448-56. Epub 2010 Aug 18. Review.	Trends Cogn Sci. 2010	PubMed	citation	PMID:20724210	pubmed	20724210	create date:2010/08/21 | first author:Hines M
Informativeness and learning: Response to Gauthier and colleagues.	/pubmed/20714344	Op de Beeck HP, Baker CI.	Trends Cogn Sci. 2010 Jun;14(6):236-237. Epub 2010 Apr 17. No abstract available.	Trends Cogn Sci. 2010	PubMed	citation	PMID:20714344	pubmed	20714344	create date:2010/08/18 | first author:Op de Beeck HP
Causal inference in perception.	/pubmed/20705502	Shams L, Beierholm UR.	Trends Cogn Sci. 2010 Sep;14(9):425-32. Epub 2010 Aug 11. Review.	Trends Cogn Sci. 2010	PubMed	citation	PMID:20705502	pubmed	20705502	create date:2010/08/14 | first author:Shams L
Associative processes in intuitive judgment.	/pubmed/20696611	Morewedge CK, Kahneman D.	Trends Cogn Sci. 2010 Oct;14(10):435-40. Epub 2010 Aug 7.	Trends Cogn Sci. 2010	PubMed	citation	PMID:20696611	pubmed	20696611	create date:2010/08/11 | first author:Morewedge CK
Clever animals and killjoy explanations in comparative psychology.	/pubmed/20685155	Shettleworth SJ.	Trends Cogn Sci. 2010 Nov;14(11):477-81. Epub 2010 Aug 3.	Trends Cogn Sci. 2010	PubMed	citation	PMID:20685155	pubmed	20685155	create date:2010/08/06 | first author:Shettleworth SJ
Reputation management in the age of the world-wide web.	/pubmed/20685154	Tennie C, Frith U, Frith CD.	Trends Cogn Sci. 2010 Nov;14(11):482-8. Epub 2010 Aug 3. Review.	Trends Cogn Sci. 2010	PubMed	citation	PMID:20685154	pubmed	20685154	create date:2010/08/06 | first author:Tennie C
Neither size fits all: comment on McClelland et al. and Griffiths et al.	/pubmed/20678717	Marcus GF.	Trends Cogn Sci. 2010 Aug;14(8):346-7. Epub 2010 Jun 17. No abstract available.	Trends Cogn Sci. 2010	PubMed	citation	PMID:20678717	pubmed	20678717	create date:2010/08/04 | first author:Marcus GF
Bridging levels of analysis: comment on McClelland et al. and Griffiths et al.	/pubmed/20678716	Kruschke JK.	Trends Cogn Sci. 2010 Aug;14(8):344-5. Epub 2010 Jun 16. No abstract available.	Trends Cogn Sci. 2010	PubMed	citation	PMID:20678716	pubmed	20678716	create date:2010/08/04 | first author:Kruschke JK
Language evolution in the laboratory.	/pubmed/20675183	Scott-Phillips TC, Kirby S.	Trends Cogn Sci. 2010 Sep;14(9):411-7. Epub 2010 Aug 2. Review.	Trends Cogn Sci. 2010	PubMed	citation	PMID:20675183	pubmed	20675183	create date:2010/08/03 | first author:Scott-Phillips TC
The multifaceted interplay between attention and multisensory integration.	/pubmed/20675182	Talsma D, Senkowski D, Soto-Faraco S, Woldorff MG.	Trends Cogn Sci. 2010 Sep;14(9):400-10. Epub 2010 Aug 2. Review.	Trends Cogn Sci. 2010	PubMed	citation	PMID:20675182	pubmed	20675182	create date:2010/08/03 | first author:Talsma D
Can social interaction constitute social cognition?	/pubmed/20674467	De Jaegher H, Di Paolo E, Gallagher S.	Trends Cogn Sci. 2010 Oct;14(10):441-7. Epub 2010 Jul 30.	Trends Cogn Sci. 2010	PubMed	citation	PMID:20674467	pubmed	20674467	create date:2010/08/03 | first author:De Jaegher H
Cortical speech processing unplugged: a timely subcortico-cortical framework.	/pubmed/20655802	Kotz SA, Schwartze M.	Trends Cogn Sci. 2010 Sep;14(9):392-9. Epub 2010 Jul 23.	Trends Cogn Sci. 2010	PubMed	citation	PMID:20655802	pubmed	20655802	create date:2010/07/27 | first author:Kotz SA
Cognitive theory and therapy of anxiety and depression: convergence with neurobiological findings.	/pubmed/20655801	Clark DA, Beck AT.	Trends Cogn Sci. 2010 Sep;14(9):418-24. Epub 2010 Jul 23. Review.	Trends Cogn Sci. 2010	PubMed	citation	PMID:20655801	pubmed	20655801	create date:2010/07/27 | first author:Clark DA
Response to Koch: Elaborations on the SCP hypothesis.	/pubmed/20644654	He BJ, Raichle ME.	Trends Cogn Sci. 2009 Sep 1;13(9):368-369. No abstract available.	Trends Cogn Sci. 2009	PubMed	citation	PMID:20644654	pubmed	20644654	create date:2010/07/21 | first author:He BJ
Training and plasticity of working memory.	/pubmed/20630350	Klingberg T.	Trends Cogn Sci. 2010 Jul;14(7):317-24. Epub 2010 Jun 16. Review.	Trends Cogn Sci. 2010	PubMed	citation	PMID:20630350	pubmed	20630350	create date:2010/07/16 | first author:Klingberg T
How rich is consciousness? The partial awareness hypothesis.	/pubmed/20605514	Kouider S, de Gardelle V, Sackur J, Dupoux E.	Trends Cogn Sci. 2010 Jul;14(7):301-7. Epub 2010 Jun 4.	Trends Cogn Sci. 2010	PubMed	citation	PMID:20605514	pubmed	20605514	create date:2010/07/08 | first author:Kouider S
Letting structure emerge: connectionist and dynamical systems approaches to cognition.	/pubmed/20598626	McClelland JL, Botvinick MM, Noelle DC, Plaut DC, Rogers TT, Seidenberg MS, Smith LB.	Trends Cogn Sci. 2010 Aug;14(8):348-56. Epub 2010 Jul 2.	Trends Cogn Sci. 2010	PubMed	citation	PMID:20598626	pubmed	20598626	create date:2010/07/06 | first author:McClelland JL
A computational foundation for cognitive development: comment on Griffths et al. and McLelland et al.	/pubmed/20591723	Gopnik A, Wellman HM, Gelman SA, Meltzoff AN.	Trends Cogn Sci. 2010 Aug;14(8):342-3. Epub 2010 Jun 28. No abstract available.	Trends Cogn Sci. 2010	PubMed	citation	PMID:20591723	pubmed	20591723	create date:2010/07/02 | first author:Gopnik A
Shifting attention to neurons.	/pubmed/20591722	Mayo JP, Sommer MA.	Trends Cogn Sci. 2010 Sep;14(9):389; author reply 390-1. Epub 2010 Jun 28. No abstract available.	Trends Cogn Sci. 2010	PubMed	citation	PMID:20591722	pubmed	20591722	create date:2010/07/02 | first author:Mayo JP
Why emergentist accounts of cognition are more theoretically constraining than structured probability accounts: comment on Griffiths et al. and McClelland et al.	/pubmed/20580306	Altmann GT.	Trends Cogn Sci. 2010 Aug;14(8):340. Epub 2010 Jun 26. No abstract available.	Trends Cogn Sci. 2010	PubMed	citation	PMID:20580306	pubmed	20580306	create date:2010/06/29 | first author:Altmann GT
Causes and consequences of mind perception.	/pubmed/20579932	Waytz A, Gray K, Epley N, Wegner DM.	Trends Cogn Sci. 2010 Aug;14(8):383-8. Epub 2010 Jun 25. Review.	Trends Cogn Sci. 2010	PubMed	citation	PMID:20579932	pubmed	20579932	create date:2010/06/29 | first author:Waytz A
Probabilistic models of cognition: exploring representations and inductive biases.	/pubmed/20576465	Griffiths TL, Chater N, Kemp C, Perfors A, Tenenbaum JB.	Trends Cogn Sci. 2010 Aug;14(8):357-64. Epub 2010 Jun 22.	Trends Cogn Sci. 2010	PubMed	citation	PMID:20576465	pubmed	20576465	create date:2010/06/26 | first author:Griffiths TL
Title	URL	Description	Details	ShortDetails	Resource	Type	Identifiers	Db	EntrezUID	Properties
Seeing other minds: attributed mental states influence perception.	/pubmed/20576464	Teufel C, Fletcher PC, Davis G.	Trends Cogn Sci. 2010 Aug;14(8):376-82. Epub 2010 Jun 25.	Trends Cogn Sci. 2010	PubMed	citation	PMID:20576464	pubmed	20576464	create date:2010/06/26 | first author:Teufel C
Approaches to cognitive modeling.	/pubmed/20573540	Kousta S.	Trends Cogn Sci. 2010 Aug;14(8):339. Epub 2010 Jun 21. No abstract available.	Trends Cogn Sci. 2010	PubMed	citation	PMID:20573540	pubmed	20573540	create date:2010/06/25 | first author:Kousta S
Cognitive Science should be unified: comment on Griffiths et al. and McClelland et al.	/pubmed/20561814	Feldman JA.	Trends Cogn Sci. 2010 Aug;14(8):341. Epub 2010 Jun 17. No abstract available.	Trends Cogn Sci. 2010	PubMed	citation	PMID:20561814	pubmed	20561814	create date:2010/06/22 | first author:Feldman JA
Emergent and structured cognition in Bayesian models: comment on Griffiths et al. and McClelland et al.	/pubmed/20561813	Lee MD.	Trends Cogn Sci. 2010 Aug;14(8):345-6. Epub 2010 Jun 17. No abstract available.	Trends Cogn Sci. 2010	PubMed	citation	PMID:20561813	pubmed	20561813	create date:2010/06/22 | first author:Lee MD
Theory-driven modeling or model-driven theorizing? Comment on McClelland et al. and Griffiths et al.	/pubmed/20561812	Huber DE, Cowell RA.	Trends Cogn Sci. 2010 Aug;14(8):343-4. Epub 2010 Jun 17. No abstract available.	Trends Cogn Sci. 2010	PubMed	citation	PMID:20561812	pubmed	20561812	create date:2010/06/22 | first author:Huber DE
Dynamic Network Connectivity: A new form of neuroplasticity.	/pubmed/20554470	Arnsten AF, Paspalas CD, Gamo NJ, Yang Y, Wang M.	Trends Cogn Sci. 2010 Aug;14(8):365-75. Epub 2010 Jun 16.	Trends Cogn Sci. 2010	PubMed	citation	PMID:20554470	pubmed	20554470	create date:2010/06/18 | first author:Arnsten AF
Neuroscience and the correct level of explanation for understanding mind. An extraterrestrial roams through some neuroscience laboratories and concludes earthlings are not grasping how best to understand the mind-brain interface.	/pubmed/20547092	Gazzaniga MS.	Trends Cogn Sci. 2010 Jul;14(7):291-2. Epub 2010 May 22. No abstract available.	Trends Cogn Sci. 2010	PubMed	citation	PMID:20547092	pubmed	20547092	create date:2010/06/16 | first author:Gazzaniga MS
What to believe: Bayesian methods for data analysis.	/pubmed/20542462	Kruschke JK.	Trends Cogn Sci. 2010 Jul;14(7):293-300. Epub 2010 Jun 11.	Trends Cogn Sci. 2010	PubMed	citation	PMID:20542462	pubmed	20542462	create date:2010/06/15 | first author:Kruschke JK
Overlapping neural systems mediating extinction, reversal and regulation of fear.	/pubmed/20493762	Schiller D, Delgado MR.	Trends Cogn Sci. 2010 Jun;14(6):268-76. Epub 2010 May 20. Review.	Trends Cogn Sci. 2010	PubMed	citation	PMID:20493762	pubmed	20493762	create date:2010/05/25 | first author:Schiller D
Large-scale brain networks in cognition: emerging methods and principles.	/pubmed/20493761	Bressler SL, Menon V.	Trends Cogn Sci. 2010 Jun;14(6):277-90. Epub 2010 May 20. Review.	Trends Cogn Sci. 2010	PubMed	citation	PMID:20493761	pubmed	20493761	create date:2010/05/25 | first author:Bressler SL
Adult neurogenesis: integrating theories and separating functions.	/pubmed/20471301	Aimone JB, Deng W, Gage FH.	Trends Cogn Sci. 2010 Jul;14(7):325-37. Epub 2010 May 12. Review.	Trends Cogn Sci. 2010	PubMed	citation	PMID:20471301	pubmed	20471301	create date:2010/05/18 | first author:Aimone JB
Through a prism darkly: re-evaluating prisms and neglect.	/pubmed/20444640	Striemer CL, Danckert JA.	Trends Cogn Sci. 2010 Jul;14(7):308-16. Epub 2010 May 3.	Trends Cogn Sci. 2010	PubMed	citation	PMID:20444640	pubmed	20444640	create date:2010/05/07 | first author:Striemer CL
Circadian clocks: genes, sleep, and cognition.	/pubmed/20418150	Kyriacou CP, Hastings MH.	Trends Cogn Sci. 2010 Jun;14(6):259-67. Epub 2010 Apr 24.	Trends Cogn Sci. 2010	PubMed	citation	PMID:20418150	pubmed	20418150	create date:2010/04/27 | first author:Kyriacou CP
Attention as a decision in information space.	/pubmed/20399701	Gottlieb J, Balan P.	Trends Cogn Sci. 2010 Jun;14(6):240-8. Epub 2010 Apr 17. Review.	Trends Cogn Sci. 2010	PubMed	citation	PMID:20399701	pubmed	20399701	create date:2010/04/20 | first author:Gottlieb J
Serial letter-order encoding is bottom-up, not top-down: comment on Vidyasagar and Pammer.	/pubmed/20399135	Whitney C.	Trends Cogn Sci. 2010 Jun;14(6):237-8; author reply 238-9. No abstract available.	Trends Cogn Sci. 2010	PubMed	citation	PMID:20399135	pubmed	20399135	create date:2010/04/20 | first author:Whitney C
Manipulating visual experience: comment on Op de Beeck and Baker.	/pubmed/20399134	Gauthier I, Wong AC, Palmeri TJ.	Trends Cogn Sci. 2010 Jun;14(6):235-6; author reply 236-7. No abstract available.	Trends Cogn Sci. 2010	PubMed	citation	PMID:20399134	pubmed	20399134	create date:2010/04/20 | first author:Gauthier I
General cognitive principles for learning structure in time and space.	/pubmed/20395164	Goldstein MH, Waterfall HR, Lotem A, Halpern JY, Schwade JA, Onnis L, Edelman S.	Trends Cogn Sci. 2010 Jun;14(6):249-58. Epub 2010 Apr 13. Review.	Trends Cogn Sci. 2010	PubMed	citation	PMID:20395164	pubmed	20395164	create date:2010/04/17 | first author:Goldstein MH
Beyond working memory: the role of persistent activity in decision making.	/pubmed/20381406	Curtis CE, Lee D.	Trends Cogn Sci. 2010 May;14(5):216-22. Epub 2010 Apr 8. Review.	Trends Cogn Sci. 2010	PubMed	citation	PMID:20381406	pubmed	20381406	create date:2010/04/13 | first author:Curtis CE
Towards a bottom-up perspective on animal and human cognition.	/pubmed/20363178	de Waal FB, Ferrari PF.	Trends Cogn Sci. 2010 May;14(5):201-7. Epub 2010 Apr 1.	Trends Cogn Sci. 2010	PubMed	citation	PMID:20363178	pubmed	20363178	create date:2010/04/07 | first author:de Waal FB
Proactive and reactive recruitment of cognitive control: Comment on Hikosaka and Isoda.	/pubmed/20363177	Ullsperger M, King JA.	Trends Cogn Sci. 2010 May;14(5):191-2. Epub 2010 Apr 1. No abstract available.	Trends Cogn Sci. 2010	PubMed	citation	PMID:20363177	pubmed	20363177	create date:2010/04/07 | first author:Ullsperger M
Scaling laws in cognitive sciences.	/pubmed/20363176	Kello CT, Brown GD, Ferrer-I-Cancho R, Holden JG, Linkenkaer-Hansen K, Rhodes T, Van Orden GC.	Trends Cogn Sci. 2010 May;14(5):223-32. Epub 2010 Apr 1. Review.	Trends Cogn Sci. 2010	PubMed	citation	PMID:20363176	pubmed	20363176	create date:2010/04/07 | first author:Kello CT
Weak quantitative standards in linguistics research.	/pubmed/20363175	Gibson E, Fedorenko E.	Trends Cogn Sci. 2010 Jun;14(6):233-4; discussion 234-5. Epub 2010 Apr 1. No abstract available.	Trends Cogn Sci. 2010	PubMed	citation	PMID:20363175	pubmed	20363175	create date:2010/04/07 | first author:Gibson E
Action and the fallacy of the 'internal': Comment on Passingham et al.	/pubmed/20363174	Nachev P, Husain M.	Trends Cogn Sci. 2010 May;14(5):192-3; author reply 193-4. Epub 2010 Apr 1. No abstract available.	Trends Cogn Sci. 2010	PubMed	citation	PMID:20363174	pubmed	20363174	create date:2010/04/07 | first author:Nachev P
Untangling memory from perception in the medial temporal lobe.	/pubmed/20227327	Suzuki WA.	Trends Cogn Sci. 2010 May;14(5):195-200. Epub 2010 Mar 11.	Trends Cogn Sci. 2010	PubMed	citation	PMID:20227327	pubmed	20227327	create date:2010/03/17 | first author:Suzuki WA
Cortical and basal ganglia contributions to habit learning and automaticity.	/pubmed/20207189	Ashby FG, Turner BO, Horvitz JC.	Trends Cogn Sci. 2010 May;14(5):208-15. Epub 2010 Mar 5. Review.	Trends Cogn Sci. 2010	PubMed	citation	PMID:20207189	pubmed	20207189	create date:2010/03/09 | first author:Ashby FG
Two views of brain function.	/pubmed/20206576	Raichle ME.	Trends Cogn Sci. 2010 Apr;14(4):180-90. Epub 2010 Mar 4. Review.	Trends Cogn Sci. 2010	PubMed	citation	PMID:20206576	pubmed	20206576	create date:2010/03/09 | first author:Raichle ME
Visual stability based on remapping of attention pointers.	/pubmed/20189870	Cavanagh P, Hunt AR, Afraz A, Rolfs M.	Trends Cogn Sci. 2010 Apr;14(4):147-53. Epub 2010 Feb 26.	Trends Cogn Sci. 2010	PubMed	citation	PMID:20189870	pubmed	20189870	create date:2010/03/02 | first author:Cavanagh P
Direct brain recordings fuel advances in cognitive electrophysiology.	/pubmed/20189441	Jacobs J, Kahana MJ.	Trends Cogn Sci. 2010 Apr;14(4):162-71. Epub 2010 Feb 25. Review.	Trends Cogn Sci. 2010	PubMed	citation	PMID:20189441	pubmed	20189441	create date:2010/03/02 | first author:Jacobs J
Switching from automatic to controlled behavior: cortico-basal ganglia mechanisms.	/pubmed/20181509	Hikosaka O, Isoda M.	Trends Cogn Sci. 2010 Apr;14(4):154-61. Epub 2010 Feb 22. Review.	Trends Cogn Sci. 2010	PubMed	citation	PMID:20181509	pubmed	20181509	create date:2010/02/26 | first author:Hikosaka O
The multiple-demand (MD) system of the primate brain: mental programs for intelligent behaviour.	/pubmed/20171926	Duncan J.	Trends Cogn Sci. 2010 Apr;14(4):172-9. Epub 2010 Feb 18. Review.	Trends Cogn Sci. 2010	PubMed	citation	PMID:20171926	pubmed	20171926	create date:2010/02/23 | first author:Duncan J
Statistically optimal perception and learning: from behavior to neural representations.	/pubmed/20153683	Fiser J, Berkes P, Orbán G, Lengyel M.	Trends Cogn Sci. 2010 Mar;14(3):119-30. Epub 2010 Feb 12. Review.	Trends Cogn Sci. 2010	PubMed	citation	PMID:20153683	pubmed	20153683	create date:2010/02/16 | first author:Fiser J
Towards a neural basis of music-evoked emotions.	/pubmed/20153242	Koelsch S.	Trends Cogn Sci. 2010 Mar;14(3):131-7. Epub 2010 Feb 10. Review.	Trends Cogn Sci. 2010	PubMed	citation	PMID:20153242	pubmed	20153242	create date:2010/02/16 | first author:Koelsch S
The origins of religion: evolved adaptation or by-product?	/pubmed/20149715	Pyysiäinen I, Hauser M.	Trends Cogn Sci. 2010 Mar;14(3):104-9. Epub 2010 Feb 9.	Trends Cogn Sci. 2010	PubMed	citation	PMID:20149715	pubmed	20149715	create date:2010/02/13 | first author:Pyysiäinen I
What determines our navigational abilities?	/pubmed/20138795	Wolbers T, Hegarty M.	Trends Cogn Sci. 2010 Mar;14(3):138-46. Epub 2010 Feb 6. Review.	Trends Cogn Sci. 2010	PubMed	citation	PMID:20138795	pubmed	20138795	create date:2010/02/09 | first author:Wolbers T
False-belief understanding in infants.	/pubmed/20106714	Baillargeon R, Scott RM, He Z.	Trends Cogn Sci. 2010 Mar;14(3):110-8. Epub 2010 Jan 27. Review.	Trends Cogn Sci. 2010	PubMed	citation	PMID:20106714	pubmed	20106714	create date:2010/01/29 | first author:Baillargeon R
Neural synchrony and the development of cortical networks.	/pubmed/20080054	Uhlhaas PJ, Roux F, Rodriguez E, Rotarska-Jagiela A, Singer W.	Trends Cogn Sci. 2010 Feb;14(2):72-80. Epub 2010 Jan 14. Review.	Trends Cogn Sci. 2010	PubMed	citation	PMID:20080054	pubmed	20080054	create date:2010/01/19 | first author:Uhlhaas PJ
Dyslexia: a deficit in visuo-spatial attention, not in phonological processing.	/pubmed/20080053	Vidyasagar TR, Pammer K.	Trends Cogn Sci. 2010 Feb;14(2):57-63. Epub 2010 Jan 14.	Trends Cogn Sci. 2010	PubMed	citation	PMID:20080053	pubmed	20080053	create date:2010/01/19 | first author:Vidyasagar TR
Dreaming and the brain: from phenomenology to neurophysiology.	/pubmed/20079677	Nir Y, Tononi G.	Trends Cogn Sci. 2010 Feb;14(2):88-100. Epub 2010 Jan 14. Review.	Trends Cogn Sci. 2010	PubMed	citation	PMID:20079677	pubmed	20079677	create date:2010/01/19 | first author:Nir Y
Getting answers from babies about autism.	/pubmed/20074996	Elsabbagh M, Johnson MH.	Trends Cogn Sci. 2010 Feb;14(2):81-7. Epub 2010 Jan 13. Review.	Trends Cogn Sci. 2010	PubMed	citation	PMID:20074996	pubmed	20074996	create date:2010/01/16 | first author:Elsabbagh M
Neuroscience, lie-detection, and the law: contrary to the prevailing view, the suitability of brain-based lie-detection for courtroom or forensic use should be determined according to legal and not scientific standards.	/pubmed/20060772	Schauer F.	Trends Cogn Sci. 2010 Mar;14(3):101-3. Epub 2010 Jan 8.	Trends Cogn Sci. 2010	PubMed	citation	PMID:20060772	pubmed	20060772	create date:2010/01/12 | first author:Schauer F
Perceptual learning rules based on reinforcers and attention.	/pubmed/20060771	Roelfsema PR, van Ooyen A, Watanabe T.	Trends Cogn Sci. 2010 Feb;14(2):64-71. Epub 2010 Jan 8. Review.	Trends Cogn Sci. 2010	PubMed	citation	PMID:20060771	pubmed	20060771	create date:2010/01/12 | first author:Roelfsema PR
Some puzzles relating to the free-energy principle: comment on Friston.	/pubmed/20034840	Thornton C.	Trends Cogn Sci. 2010 Feb;14(2):53-4; author reply 54-5. Epub 2009 Dec 23. No abstract available.	Trends Cogn Sci. 2010	PubMed	citation	PMID:20034840	pubmed	20034840	create date:2009/12/26 | first author:Thornton C
What should be compared in comparative mental time travel?	/pubmed/20015677	Osvath M, Raby CR, Clayton NS.	Trends Cogn Sci. 2010 Feb;14(2):51-2; author reply 52-3. Epub 2009 Dec 16. No abstract available.	Trends Cogn Sci. 2010	PubMed	citation	PMID:20015677	pubmed	20015677	create date:2009/12/18 | first author:Osvath M
Perceptual learning, motor learning, and automaticity.	/pubmed/20006536	Fecteau JH, Roelfsema P, De Zeeuw CI, Kousta S.	Trends Cogn Sci. 2010 Jan;14(1):1. Epub 2009 Dec 16. No abstract available.	Trends Cogn Sci. 2010	PubMed	citation	PMID:20006536	pubmed	20006536	create date:2009/12/17 | first author:Fecteau JH
The coordination of movement: optimal feedback control and beyond.	/pubmed/20005767	Diedrichsen J, Shadmehr R, Ivry RB.	Trends Cogn Sci. 2010 Jan;14(1):31-9. Epub 2009 Dec 11. Review.	Trends Cogn Sci. 2010	PubMed	citation	PMID:20005767	pubmed	20005767	create date:2009/12/17 | first author:Diedrichsen J
Reliability of cortical activity during natural stimulation.	/pubmed/20004608	Hasson U, Malach R, Heeger DJ.	Trends Cogn Sci. 2010 Jan;14(1):40-8. Epub 2009 Dec 11.	Trends Cogn Sci. 2010	PubMed	citation	PMID:20004608	pubmed	20004608	create date:2009/12/17 | first author:Hasson U
Medial frontal cortex: from self-generated action to reflection on one's own performance.	/pubmed/19969501	Passingham RE, Bengtsson SL, Lau HC.	Trends Cogn Sci. 2010 Jan;14(1):16-21. Epub 2009 Dec 5.	Trends Cogn Sci. 2010	PubMed	citation	PMID:19969501	pubmed	19969501	create date:2009/12/09 | first author:Passingham RE
The neural basis of visual object learning.	/pubmed/19945336	Op de Beeck HP, Baker CI.	Trends Cogn Sci. 2010 Jan;14(1):22-30. Epub 2009 Nov 27. Review.	Trends Cogn Sci. 2010	PubMed	citation	PMID:19945336	pubmed	19945336	create date:2009/12/01 | first author:Op de Beeck HP
From contextual fear to a dynamic view of memory systems.	/pubmed/19939724	Fanselow MS.	Trends Cogn Sci. 2010 Jan;14(1):7-15. Epub 2009 Nov 24.	Trends Cogn Sci. 2010	PubMed	citation	PMID:19939724	pubmed	19939724	create date:2009/11/27 | first author:Fanselow MS
Neuroethics and public engagement training needed for neuroscientists.	/pubmed/19926518	Morein-Zamir S, Sahakian BJ.	Trends Cogn Sci. 2010 Feb;14(2):49-51. Epub 2009 Nov 16. No abstract available.	Trends Cogn Sci. 2010	PubMed	citation	PMID:19926518	pubmed	19926518	create date:2009/11/21 | first author:Morein-Zamir S
Title	URL	Description	Details	ShortDetails	Resource	Type	Identifiers	Db	EntrezUID	Properties
Conditional truth: comment on Byrne and Johnson-Laird.	/pubmed/19926517	Evans JS, Over DE.	Trends Cogn Sci. 2010 Jan;14(1):5; author reply 6. Epub 2009 Nov 16. No abstract available.	Trends Cogn Sci. 2010	PubMed	citation	PMID:19926517	pubmed	19926517	create date:2009/11/21 | first author:Evans JS
Only half right: comment on Regier and Kay.	/pubmed/19900837	Roberson D, Hanley JR.	Trends Cogn Sci. 2009 Dec;13(12):500-1; author reply 501. Epub 2009 Nov 10. No abstract available.	Trends Cogn Sci. 2009	PubMed	citation	PMID:19900837	pubmed	19900837	create date:2009/11/11 | first author:Roberson D
Pre-linguistic categorical perception of colour cannot be explained by colour preference: response to Roberson and Hanley.	/pubmed/19900835	Franklin A.	Trends Cogn Sci. 2009 Dec;13(12):501-2. Epub 2009 Nov 10. No abstract available.	Trends Cogn Sci. 2009	PubMed	citation	PMID:19900835	pubmed	19900835	create date:2009/11/11 | first author:Franklin A
The neural correlates of race.	/pubmed/19896410	Ito TA, Bartholow BD.	Trends Cogn Sci. 2009 Dec;13(12):524-31. Epub 2009 Nov 4. Review.	Trends Cogn Sci. 2009	PubMed	citation	PMID:19896410	pubmed	19896410	create date:2009/11/10 | first author:Ito TA
Language: the perspective from organismal biology.	/pubmed/19892586	Margoliash D, Nusbaum HC.	Trends Cogn Sci. 2009 Dec;13(12):505-10. Epub 2009 Nov 4.	Trends Cogn Sci. 2009	PubMed	citation	PMID:19892586	pubmed	19892586	create date:2009/11/07 | first author:Margoliash D
Contextualising culture and social cognition.	/pubmed/19880342	Vogeley K, Roepstorff A.	Trends Cogn Sci. 2009 Dec;13(12):511-6. Epub 2009 Oct 31.	Trends Cogn Sci. 2009	PubMed	citation	PMID:19880342	pubmed	19880342	create date:2009/11/03 | first author:Vogeley K
Outsourcing neuroimaging data analysis Implications for scientific accountability and issues in the public interest.	/pubmed/19846333	Dick AS, Hasson U.	Trends Cogn Sci. 2010 Jan;14(1):2-4. Epub 2009 Oct 19. No abstract available.	Trends Cogn Sci. 2010	PubMed	citation	PMID:19846333	pubmed	19846333	create date:2009/10/23 | first author:Dick AS
The description-experience gap in risky choice.	/pubmed/19836292	Hertwig R, Erev I.	Trends Cogn Sci. 2009 Dec;13(12):517-23. Epub 2009 Oct 14. Review.	Trends Cogn Sci. 2009	PubMed	citation	PMID:19836292	pubmed	19836292	create date:2009/10/20 | first author:Hertwig R
Modeling the auditory scene: predictive regularity representations and perceptual objects.	/pubmed/19828357	Winkler I, Denham SL, Nelken I.	Trends Cogn Sci. 2009 Dec;13(12):532-40. Epub 2009 Oct 12. Review.	Trends Cogn Sci. 2009	PubMed	citation	PMID:19828357	pubmed	19828357	create date:2009/10/16 | first author:Winkler I
A cognitive neuroscience hypothesis of mood and depression.	/pubmed/19819753	Bar M.	Trends Cogn Sci. 2009 Nov;13(11):456-63. Epub 2009 Oct 12.	Trends Cogn Sci. 2009	PubMed	citation	PMID:19819753	pubmed	19819753	create date:2009/10/13 | first author:Bar M
Building social cognitive models of language change.	/pubmed/19815450	Hruschka DJ, Christiansen MH, Blythe RA, Croft W, Heggarty P, Mufwene SS, Pierrehumbert JB, Poplack S.	Trends Cogn Sci. 2009 Nov;13(11):464-9. Epub 2009 Oct 6.	Trends Cogn Sci. 2009	PubMed	citation	PMID:19815450	pubmed	19815450	create date:2009/10/10 | first author:Hruschka DJ
Towards a functional neuroanatomy of pleasure and happiness.	/pubmed/19782634	Kringelbach ML, Berridge KC.	Trends Cogn Sci. 2009 Nov;13(11):479-87. Epub 2009 Sep 24. Review.	Trends Cogn Sci. 2009	PubMed	citation	PMID:19782634	pubmed	19782634	create date:2009/09/29 | first author:Kringelbach ML
Torturing the brain: on the folk psychology and folk neurobiology motivating 'enhanced and coercive interrogation techniques'.	/pubmed/19781978	O'Mara S.	Trends Cogn Sci. 2009 Dec;13(12):497-500. Epub 2009 Sep 24. No abstract available.	Trends Cogn Sci. 2009	PubMed	citation	PMID:19781978	pubmed	19781978	create date:2009/09/29 | first author:O'Mara S
Topographic maps in human frontal and parietal cortex.	/pubmed/19758835	Silver MA, Kastner S.	Trends Cogn Sci. 2009 Nov;13(11):488-95. Epub 2009 Sep 14.	Trends Cogn Sci. 2009	PubMed	citation	PMID:19758835	pubmed	19758835	create date:2009/09/18 | first author:Silver MA
Herding in humans.	/pubmed/19748818	Raafat RM, Chater N, Frith C.	Trends Cogn Sci. 2009 Oct;13(10):420-8. Epub 2009 Sep 11. Review. Erratum in: Trends Cogn Sci. 2009 Dec;13(12):504.	Trends Cogn Sci. 2009	PubMed	citation	PMID:19748818	pubmed	19748818	create date:2009/09/15 | first author:Raafat RM
Light as a modulator of cognitive brain function.	/pubmed/19748817	Vandewalle G, Maquet P, Dijk DJ.	Trends Cogn Sci. 2009 Oct;13(10):429-38. Epub 2009 Sep 12. Review.	Trends Cogn Sci. 2009	PubMed	citation	PMID:19748817	pubmed	19748817	create date:2009/09/15 | first author:Vandewalle G
The emergence of multisensory systems through perceptual narrowing.	/pubmed/19748305	Lewkowicz DJ, Ghazanfar AA.	Trends Cogn Sci. 2009 Nov;13(11):470-8. Epub 2009 Sep 10. Review.	Trends Cogn Sci. 2009	PubMed	citation	PMID:19748305	pubmed	19748305	create date:2009/09/15 | first author:Lewkowicz DJ
A parietal-premotor network for movement intention and motor awareness.	/pubmed/19748304	Desmurget M, Sirigu A.	Trends Cogn Sci. 2009 Oct;13(10):411-9. Epub 2009 Sep 10.	Trends Cogn Sci. 2009	PubMed	citation	PMID:19748304	pubmed	19748304	create date:2009/09/15 | first author:Desmurget M
From automaticity to control in bilinguals.	/pubmed/19748303	Tzelgov J, Cohen Kadosh R.	Trends Cogn Sci. 2009 Nov;13(11):455. Epub 2009 Sep 10. No abstract available.	Trends Cogn Sci. 2009	PubMed	citation	PMID:19748303	pubmed	19748303	create date:2009/09/15 | first author:Tzelgov J
Does cognitive science need kernels?	/pubmed/19729333	Jäkel F, Schölkopf B, Wichmann FA.	Trends Cogn Sci. 2009 Sep;13(9):381-8. Epub 2009 Sep 2.	Trends Cogn Sci. 2009	PubMed	citation	PMID:19729333	pubmed	19729333	create date:2009/09/05 | first author:Jäkel F
Perceived social isolation and cognition.	/pubmed/19726219	Cacioppo JT, Hawkley LC.	Trends Cogn Sci. 2009 Oct;13(10):447-54. Epub 2009 Aug 31. Review.	Trends Cogn Sci. 2009	PubMed	citation	PMID:19726219	pubmed	19726219	create date:2009/09/04 | first author:Cacioppo JT
The study of animal metacognition.	/pubmed/19726218	Smith JD.	Trends Cogn Sci. 2009 Sep;13(9):389-96. Epub 2009 Aug 31. Review.	Trends Cogn Sci. 2009	PubMed	citation	PMID:19726218	pubmed	19726218	create date:2009/09/04 | first author:Smith JD
Language, thought, and color: Whorf was half right.	/pubmed/19716754	Regier T, Kay P.	Trends Cogn Sci. 2009 Oct;13(10):439-46. Epub 2009 Aug 27. Review.	Trends Cogn Sci. 2009	PubMed	citation	PMID:19716754	pubmed	19716754	create date:2009/09/01 | first author:Regier T
Please don't underestimate the ventral pathway in language.	/pubmed/19716753	Weiller C, Musso M, Rijntjes M, Saur D.	Trends Cogn Sci. 2009 Sep;13(9):369-70; 370-1. Epub 2009 Aug 27. No abstract available.	Trends Cogn Sci. 2009	PubMed	citation	PMID:19716753	pubmed	19716753	create date:2009/09/01 | first author:Weiller C
Expectation (and attention) in visual cognition.	/pubmed/19716752	Summerfield C, Egner T.	Trends Cogn Sci. 2009 Sep;13(9):403-9. Epub 2009 Aug 27. Review.	Trends Cogn Sci. 2009	PubMed	citation	PMID:19716752	pubmed	19716752	create date:2009/09/01 | first author:Summerfield C
The neurocircuitry of impaired insight in drug addiction.	/pubmed/19716751	Goldstein RZ, Craig AD, Bechara A, Garavan H, Childress AR, Paulus MP, Volkow ND.	Trends Cogn Sci. 2009 Sep;13(9):372-80. Epub 2009 Aug 27. Review.	Trends Cogn Sci. 2009	PubMed	citation	PMID:19716751	pubmed	19716751	create date:2009/09/01 | first author:Goldstein RZ
Varieties of altruism in children and chimpanzees.	/pubmed/19716750	Warneken F, Tomasello M.	Trends Cogn Sci. 2009 Sep;13(9):397-402. Epub 2009 Aug 27. Review.	Trends Cogn Sci. 2009	PubMed	citation	PMID:19716750	pubmed	19716750	create date:2009/09/01 | first author:Warneken F
The SCP is not specific enough to represent conscious content.	/pubmed/19709920	Koch C.	Trends Cogn Sci. 2009 Sep;13(9):367; author reply 368-9. Epub 2009 Aug 24. No abstract available.	Trends Cogn Sci. 2009	PubMed	citation	PMID:19709920	pubmed	19709920	create date:2009/08/28 | first author:Koch C
Hidden cognitive states revealed in choice reaching tasks.	/pubmed/19647475	Song JH, Nakayama K.	Trends Cogn Sci. 2009 Aug;13(8):360-6. Epub 2009 Jul 31. Review.	Trends Cogn Sci. 2009	PubMed	citation	PMID:19647475	pubmed	19647475	create date:2009/08/04 | first author:Song JH
Perceptual and memory constraints on language acquisition.	/pubmed/19647474	Endress AD, Nespor M, Mehler J.	Trends Cogn Sci. 2009 Aug;13(8):348-53. Epub 2009 Jul 31.	Trends Cogn Sci. 2009	PubMed	citation	PMID:19647474	pubmed	19647474	create date:2009/08/04 | first author:Endress AD
Control: conscious and otherwise.	/pubmed/19646918	Suhler CL, Churchland PS.	Trends Cogn Sci. 2009 Aug;13(8):341-7. Epub 2009 Jul 31.	Trends Cogn Sci. 2009	PubMed	citation	PMID:19646918	pubmed	19646918	create date:2009/08/04 | first author:Suhler CL
Speech perception when the motor system is compromised.	/pubmed/19646917	Wilson SM.	Trends Cogn Sci. 2009 Aug;13(8):329-30; author reply 330-1. Epub 2009 Jul 29. No abstract available.	Trends Cogn Sci. 2009	PubMed	citation	PMID:19646917	pubmed	19646917	create date:2009/08/04 | first author:Wilson SM
Theories about 'theories': where is the explanation? Comment on Waxman and Gelman.	/pubmed/19646916	Sloutsky VM.	Trends Cogn Sci. 2009 Aug;13(8):331-2; author reply 332-3. Epub 2009 Jul 29. No abstract available.	Trends Cogn Sci. 2009	PubMed	citation	PMID:19646916	pubmed	19646916	create date:2009/08/04 | first author:Sloutsky VM
A common role of insula in feelings, empathy and uncertainty.	/pubmed/19643659	Singer T, Critchley HD, Preuschoff K.	Trends Cogn Sci. 2009 Aug;13(8):334-40. Epub 2009 Jul 28.	Trends Cogn Sci. 2009	PubMed	citation	PMID:19643659	pubmed	19643659	create date:2009/08/01 | first author:Singer T
Corticocentric myopia: old bias in new cognitive sciences.	/pubmed/19595625	Parvizi J.	Trends Cogn Sci. 2009 Aug;13(8):354-9.	Trends Cogn Sci. 2009	PubMed	citation	PMID:19595625	pubmed	19595625	create date:2009/07/15 | first author:Parvizi J
The free-energy principle: a rough guide to the brain?	/pubmed/19559644	Friston K.	Trends Cogn Sci. 2009 Jul;13(7):293-301. Epub 2009 Jun 24.	Trends Cogn Sci. 2009	PubMed	citation	PMID:19559644	pubmed	19559644	create date:2009/06/30 | first author:Friston K
The neural bases of multistable perception.	/pubmed/19540794	Sterzer P, Kleinschmidt A, Rees G.	Trends Cogn Sci. 2009 Jul;13(7):310-8. Epub 2009 Jun 18. Review.	Trends Cogn Sci. 2009	PubMed	citation	PMID:19540794	pubmed	19540794	create date:2009/06/23 | first author:Sterzer P
Concurrent brain-stimulation and neuroimaging for studies of cognition.	/pubmed/19540793	Driver J, Blankenburg F, Bestmann S, Vanduffel W, Ruff CC.	Trends Cogn Sci. 2009 Jul;13(7):319-27. Epub 2009 Jun 18. Review.	Trends Cogn Sci. 2009	PubMed	citation	PMID:19540793	pubmed	19540793	create date:2009/06/23 | first author:Driver J
'If' and the problems of conditional reasoning.	/pubmed/19540792	Byrne RM, Johnson-Laird PN.	Trends Cogn Sci. 2009 Jul;13(7):282-7. Epub 2009 Jun 18. Erratum in: Trends Cogn Sci. 2009 Sep;13(9):371.	Trends Cogn Sci. 2009	PubMed	citation	PMID:19540792	pubmed	19540792	create date:2009/06/23 | first author:Byrne RM
The fMRI signal, slow cortical potential and consciousness.	/pubmed/19535283	He BJ, Raichle ME.	Trends Cogn Sci. 2009 Jul;13(7):302-9. Epub 2009 Jun 15.	Trends Cogn Sci. 2009	PubMed	citation	PMID:19535283	pubmed	19535283	create date:2009/06/19 | first author:He BJ
Why color synesthesia involves more than color.	/pubmed/19525141	Eagleman DM, Goodale MA.	Trends Cogn Sci. 2009 Jul;13(7):288-92. Epub 2009 Jun 12.	Trends Cogn Sci. 2009	PubMed	citation	PMID:19525141	pubmed	19525141	create date:2009/06/16 | first author:Eagleman DM
Evidence for temporal decay in short-term episodic memory.	/pubmed/19524479	Altmann EM.	Trends Cogn Sci. 2009 Jul;13(7):279; author reply 280-1. Epub 2009 Jun 11. No abstract available.	Trends Cogn Sci. 2009	PubMed	citation	PMID:19524479	pubmed	19524479	create date:2009/06/16 | first author:Altmann EM
Early word-learning entails reference, not merely associations.	/pubmed/19447670	Waxman SR, Gelman SA.	Trends Cogn Sci. 2009 Jun;13(6):258-63. Epub 2009 May 15.	Trends Cogn Sci. 2009	PubMed	citation	PMID:19447670	pubmed	19447670	create date:2009/05/19 | first author:Waxman SR
The comparative study of mental time travel.	/pubmed/19447669	Roberts WA, Feeney MC.	Trends Cogn Sci. 2009 Jun;13(6):271-7. Epub 2009 May 15. Review.	Trends Cogn Sci. 2009	PubMed	citation	PMID:19447669	pubmed	19447669	create date:2009/05/19 | first author:Roberts WA
Adaptation by binding: a learning account of cognitive control.	/pubmed/19428288	Verguts T, Notebaert W.	Trends Cogn Sci. 2009 Jun;13(6):252-7. Epub 2009 May 8.	Trends Cogn Sci. 2009	PubMed	citation	PMID:19428288	pubmed	19428288	create date:2009/05/12 | first author:Verguts T
Hypnotic suggestion and cognitive neuroscience.	/pubmed/19428287	Oakley DA, Halligan PW.	Trends Cogn Sci. 2009 Jun;13(6):264-70. Epub 2009 May 8. Review.	Trends Cogn Sci. 2009	PubMed	citation	PMID:19428287	pubmed	19428287	create date:2009/05/12 | first author:Oakley DA
(Micro)Saccades, corollary activity and cortical oscillations.	/pubmed/19428286	Melloni L, Schwiedrzik CM, Rodriguez E, Singer W.	Trends Cogn Sci. 2009 Jun;13(6):239-45. Epub 2009 May 8.	Trends Cogn Sci. 2009	PubMed	citation	PMID:19428286	pubmed	19428286	create date:2009/05/12 | first author:Melloni L
Social psychology as a natural kind.	/pubmed/19427258	Mitchell JP.	Trends Cogn Sci. 2009 Jun;13(6):246-51. Epub 2009 May 6.	Trends Cogn Sci. 2009	PubMed	citation	PMID:19427258	pubmed	19427258	create date:2009/05/12 | first author:Mitchell JP
Much ado about eye movements to nothing: a response to Ferreira et al.: taking a new look at looking at nothing.	/pubmed/19403327	Richardson DC, Altmann GT, Spivey MJ, Hoover MA.	Trends Cogn Sci. 2009 Jun;13(6):235-6. Epub 2009 May 4. No abstract available.	Trends Cogn Sci. 2009	PubMed	citation	PMID:19403327	pubmed	19403327	create date:2009/05/01 | first author:Richardson DC
Seeing slow and seeing fast: two limits on perception.	/pubmed/19386535	Holcombe AO.	Trends Cogn Sci. 2009 May;13(5):216-21. Epub 2009 Apr 20. Review.	Trends Cogn Sci. 2009	PubMed	citation	PMID:19386535	pubmed	19386535	create date:2009/04/24 | first author:Holcombe AO
Title	URL	Description	Details	ShortDetails	Resource	Type	Identifiers	Db	EntrezUID	Properties
Attention training and attention state training.	/pubmed/19375975	Tang YY, Posner MI.	Trends Cogn Sci. 2009 May;13(5):222-7. Epub 2009 Apr 16. Review.	Trends Cogn Sci. 2009	PubMed	citation	PMID:19375975	pubmed	19375975	create date:2009/04/21 | first author:Tang YY
Decoding visual consciousness from human brain signals.	/pubmed/19375378	Haynes JD.	Trends Cogn Sci. 2009 May;13(5):194-202. Epub 2009 Apr 15.	Trends Cogn Sci. 2009	PubMed	citation	PMID:19375378	pubmed	19375378	create date:2009/04/21 | first author:Haynes JD
Why set-comparison is vital in early number learning.	/pubmed/19375377	Muldoon K, Lewis C, Freeman N.	Trends Cogn Sci. 2009 May;13(5):203-8. Epub 2009 Apr 15.	Trends Cogn Sci. 2009	PubMed	citation	PMID:19375377	pubmed	19375377	create date:2009/04/21 | first author:Muldoon K
Training attentional processes.	/pubmed/19362513	Jaeggi SM, Berman MG, Jonides J.	Trends Cogn Sci. 2009 May;13(5):191-2; author reply 192-3. Epub 2009 Apr 9. No abstract available.	Trends Cogn Sci. 2009	PubMed	citation	PMID:19362513	pubmed	19362513	create date:2009/04/14 | first author:Jaeggi SM
Neural correlates of executive control functions in the monkey.	/pubmed/19362512	Stoet G, Snyder LH.	Trends Cogn Sci. 2009 May;13(5):228-34. Epub 2009 Apr 9. Review.	Trends Cogn Sci. 2009	PubMed	citation	PMID:19362512	pubmed	19362512	create date:2009/04/14 | first author:Stoet G
Reason, emotion and decision-making: risk and reward computation with feeling.	/pubmed/19362037	Quartz SR.	Trends Cogn Sci. 2009 May;13(5):209-15. Epub 2009 Apr 8.	Trends Cogn Sci. 2009	PubMed	citation	PMID:19362037	pubmed	19362037	create date:2009/04/14 | first author:Quartz SR
New insights into rhythmic brain activity from TMS-EEG studies.	/pubmed/19286414	Thut G, Miniussi C.	Trends Cogn Sci. 2009 Apr;13(4):182-9. Epub 2009 Mar 13. Review.	Trends Cogn Sci. 2009	PubMed	citation	PMID:19286414	pubmed	19286414	create date:2009/03/17 | first author:Thut G
How do emotion and motivation direct executive control?	/pubmed/19285913	Pessoa L.	Trends Cogn Sci. 2009 Apr;13(4):160-6. Epub 2009 Mar 13.	Trends Cogn Sci. 2009	PubMed	citation	PMID:19285913	pubmed	19285913	create date:2009/03/17 | first author:Pessoa L
Natural pedagogy.	/pubmed/19285912	Csibra G, Gergely G.	Trends Cogn Sci. 2009 Apr;13(4):148-53. Epub 2009 Mar 13.	Trends Cogn Sci. 2009	PubMed	citation	PMID:19285912	pubmed	19285912	create date:2009/03/17 | first author:Csibra G
Interference: unique source of forgetting in working memory?	/pubmed/19285911	Barrouillet P, Camos V.	Trends Cogn Sci. 2009 Apr;13(4):145-6; author reply 146-7. Epub 2009 Mar 13. No abstract available.	Trends Cogn Sci. 2009	PubMed	citation	PMID:19285911	pubmed	19285911	create date:2009/03/17 | first author:Barrouillet P
Selecting and perceiving multiple visual objects.	/pubmed/19269882	Xu Y, Chun MM.	Trends Cogn Sci. 2009 Apr;13(4):167-74. Epub 2009 Mar 9.	Trends Cogn Sci. 2009	PubMed	citation	PMID:19269882	pubmed	19269882	create date:2009/03/10 | first author:Xu Y
Is social cognition embodied?	/pubmed/19269881	Goldman A, de Vignemont F.	Trends Cogn Sci. 2009 Apr;13(4):154-9. Epub 2009 Mar 9.	Trends Cogn Sci. 2009	PubMed	citation	PMID:19269881	pubmed	19269881	create date:2009/03/10 | first author:Goldman A
The medial prefrontal cortex mediates social event knowledge.	/pubmed/19223228	Krueger F, Barbey AK, Grafman J.	Trends Cogn Sci. 2009 Mar;13(3):103-9. Epub 2009 Feb 14.	Trends Cogn Sci. 2009	PubMed	citation	PMID:19223228	pubmed	19223228	create date:2009/02/19 | first author:Krueger F
Broca's region: battles are not won by ignoring half of the facts.	/pubmed/19223227	Willems RM, Hagoort P.	Trends Cogn Sci. 2009 Mar;13(3):101; author reply 102. Epub 2009 Feb 14. No abstract available.	Trends Cogn Sci. 2009	PubMed	citation	PMID:19223227	pubmed	19223227	create date:2009/02/19 | first author:Willems RM
Pathways to language: fiber tracts in the human brain.	/pubmed/19223226	Friederici AD.	Trends Cogn Sci. 2009 Apr;13(4):175-81. Epub 2009 Feb 14. Review.	Trends Cogn Sci. 2009	PubMed	citation	PMID:19223226	pubmed	19223226	create date:2009/02/19 | first author:Friederici AD
No temporal decay in verbal short-term memory.	/pubmed/19223224	Lewandowsky S, Oberauer K, Brown GD.	Trends Cogn Sci. 2009 Mar;13(3):120-6. Epub 2009 Feb 14.	Trends Cogn Sci. 2009	PubMed	citation	PMID:19223224	pubmed	19223224	create date:2009/02/19 | first author:Lewandowsky S
Encoding multiple words simultaneously in reading is implausible.	/pubmed/19223223	Reichle ED, Liversedge SP, Pollatsek A, Rayner K.	Trends Cogn Sci. 2009 Mar;13(3):115-9. Epub 2009 Feb 14.	Trends Cogn Sci. 2009	PubMed	citation	PMID:19223223	pubmed	19223223	create date:2009/02/19 | first author:Reichle ED
Reflections on mirror neurons and speech perception.	/pubmed/19223222	Lotto AJ, Hickok GS, Holt LL.	Trends Cogn Sci. 2009 Mar;13(3):110-4. Epub 2009 Feb 14.	Trends Cogn Sci. 2009	PubMed	citation	PMID:19223222	pubmed	19223222	create date:2009/02/19 | first author:Lotto AJ
Neural mechanisms of social attention.	/pubmed/19223221	Nummenmaa L, Calder AJ.	Trends Cogn Sci. 2009 Mar;13(3):135-43. Epub 2009 Feb 14. Review.	Trends Cogn Sci. 2009	PubMed	citation	PMID:19223221	pubmed	19223221	create date:2009/02/19 | first author:Nummenmaa L
The eye contact effect: mechanisms and development.	/pubmed/19217822	Senju A, Johnson MH.	Trends Cogn Sci. 2009 Mar;13(3):127-34. Epub 2009 Feb 13. Review.	Trends Cogn Sci. 2009	PubMed	citation	PMID:19217822	pubmed	19217822	create date:2009/02/17 | first author:Senju A
The paradox of cognitive flexibility in autism.	/pubmed/19138551	Geurts HM, Corbett B, Solomon M.	Trends Cogn Sci. 2009 Feb;13(2):74-82. Epub 2009 Jan 8. Review.	Trends Cogn Sci. 2009	PubMed	citation	PMID:19138551	pubmed	19138551	create date:2009/01/14 | first author:Geurts HM
Developmental dyscalculia: heterogeneity might not mean different mechanisms.	/pubmed/19138550	Rubinsten O, Henik A.	Trends Cogn Sci. 2009 Feb;13(2):92-9. Epub 2009 Jan 8. Review.	Trends Cogn Sci. 2009	PubMed	citation	PMID:19138550	pubmed	19138550	create date:2009/01/14 | first author:Rubinsten O
Looking for cognition in the structure within the noise.	/pubmed/19135406	Johnson A, Fenton AA, Kentros C, Redish AD.	Trends Cogn Sci. 2009 Feb;13(2):55-64. Epub 2009 Jan 8. Review.	Trends Cogn Sci. 2009	PubMed	citation	PMID:19135406	pubmed	19135406	create date:2009/01/13 | first author:Johnson A
Socioeconomic status and the developing brain.	/pubmed/19135405	Hackman DA, Farah MJ.	Trends Cogn Sci. 2009 Feb;13(2):65-73. Epub 2009 Jan 8. Review.	Trends Cogn Sci. 2009	PubMed	citation	PMID:19135405	pubmed	19135405	create date:2009/01/13 | first author:Hackman DA
Novelty signals: a window into hippocampal information processing.	/pubmed/19135404	Kumaran D, Maguire EA.	Trends Cogn Sci. 2009 Feb;13(2):47-54. Epub 2009 Jan 8. Review.	Trends Cogn Sci. 2009	PubMed	citation	PMID:19135404	pubmed	19135404	create date:2009/01/13 | first author:Kumaran D
Beyond the number domain.	/pubmed/19131268	Cantlon JF, Platt ML, Brannon EM.	Trends Cogn Sci. 2009 Feb;13(2):83-91. Epub 2009 Jan 8. Review.	Trends Cogn Sci. 2009	PubMed	citation	PMID:19131268	pubmed	19131268	create date:2009/01/10 | first author:Cantlon JF
Dopaminergic-neuropeptide interactions in the social brain.	/pubmed/19084465	Skuse DH, Gallagher L.	Trends Cogn Sci. 2009 Jan;13(1):27-35. Epub 2008 Dec 10. Review.	Trends Cogn Sci. 2009	PubMed	citation	PMID:19084465	pubmed	19084465	create date:2008/12/17 | first author:Skuse DH
Pre-lexical abstraction of speech in the auditory cortex.	/pubmed/19070534	Obleser J, Eisner F.	Trends Cogn Sci. 2009 Jan;13(1):14-9. Epub 2008 Dec 11.	Trends Cogn Sci. 2009	PubMed	citation	PMID:19070534	pubmed	19070534	create date:2008/12/17 | first author:Obleser J
Information processing algorithms in the brain.	/pubmed/19070533	Schyns PG, Gosselin F, Smith ML.	Trends Cogn Sci. 2009 Jan;13(1):20-6. Epub 2008 Dec 11.	Trends Cogn Sci. 2009	PubMed	citation	PMID:19070533	pubmed	19070533	create date:2008/12/17 | first author:Schyns PG
The role of emotion in moral psychology.	/pubmed/19058993	Huebner B, Dwyer S, Hauser M.	Trends Cogn Sci. 2009 Jan;13(1):1-6. Epub 2008 Dec 6.	Trends Cogn Sci. 2009	PubMed	citation	PMID:19058993	pubmed	19058993	create date:2008/12/09 | first author:Huebner B
Collective cognition in animal groups.	/pubmed/19058992	Couzin ID.	Trends Cogn Sci. 2009 Jan;13(1):36-43. Epub 2008 Dec 6. Review.	Trends Cogn Sci. 2009	PubMed	citation	PMID:19058992	pubmed	19058992	create date:2008/12/09 | first author:Couzin ID
Full-body illusions and minimal phenomenal selfhood.	/pubmed/19058991	Blanke O, Metzinger T.	Trends Cogn Sci. 2009 Jan;13(1):7-13. Epub 2008 Dec 6.	Trends Cogn Sci. 2009	PubMed	citation	PMID:19058991	pubmed	19058991	create date:2008/12/09 | first author:Blanke O
State-dependency in brain stimulation studies of perception and cognition.	/pubmed/18951833	Silvanto J, Muggleton N, Walsh V.	Trends Cogn Sci. 2008 Dec;12(12):447-54. Epub 2008 Oct 24.	Trends Cogn Sci. 2008	PubMed	citation	PMID:18951833	pubmed	18951833	create date:2008/10/28 | first author:Silvanto J
Action comprehension in non-human primates: motor simulation or inferential reasoning?	/pubmed/18951832	Wood JN, Hauser MD.	Trends Cogn Sci. 2008 Dec;12(12):461-5. Epub 2008 Oct 23.	Trends Cogn Sci. 2008	PubMed	citation	PMID:18951832	pubmed	18951832	create date:2008/10/28 | first author:Wood JN
Trans-saccadic perception.	/pubmed/18951831	Melcher D, Colby CL.	Trends Cogn Sci. 2008 Dec;12(12):466-73. Epub 2008 Oct 23.	Trends Cogn Sci. 2008	PubMed	citation	PMID:18951831	pubmed	18951831	create date:2008/10/28 | first author:Melcher D
Understanding evaluation of faces on social dimensions.	/pubmed/18951830	Todorov A, Said CP, Engell AD, Oosterhof NN.	Trends Cogn Sci. 2008 Dec;12(12):455-60. Epub 2008 Oct 24.	Trends Cogn Sci. 2008	PubMed	citation	PMID:18951830	pubmed	18951830	create date:2008/10/28 | first author:Todorov A
The motion aftereffect reloaded.	/pubmed/18951829	Mather G, Pavan A, Campana G, Casco C.	Trends Cogn Sci. 2008 Dec;12(12):481-7. Epub 2008 Oct 24. Review.	Trends Cogn Sci. 2008	PubMed	citation	PMID:18951829	pubmed	18951829	create date:2008/10/28 | first author:Mather G
The battle for Broca's region.	/pubmed/18930695	Grodzinsky Y, Santi A.	Trends Cogn Sci. 2008 Dec;12(12):474-80. Epub 2008 Oct 17.	Trends Cogn Sci. 2008	PubMed	citation	PMID:18930695	pubmed	18930695	create date:2008/10/22 | first author:Grodzinsky Y
The signing brain: the neurobiology of sign language.	/pubmed/18805728	MacSweeney M, Capek CM, Campbell R, Woll B.	Trends Cogn Sci. 2008 Nov;12(11):432-40. Review.	Trends Cogn Sci. 2008	PubMed	citation	PMID:18805728	pubmed	18805728	create date:2008/09/23 | first author:MacSweeney M
Experimental pragmatics: a Gricean turn in the study of language.	/pubmed/18805727	Noveck IA, Reboul A.	Trends Cogn Sci. 2008 Nov;12(11):425-31. Review.	Trends Cogn Sci. 2008	PubMed	citation	PMID:18805727	pubmed	18805727	create date:2008/09/23 | first author:Noveck IA
Taking a new look at looking at nothing.	/pubmed/18805041	Ferreira F, Apel J, Henderson JM.	Trends Cogn Sci. 2008 Nov;12(11):405-10. Review.	Trends Cogn Sci. 2008	PubMed	citation	PMID:18805041	pubmed	18805041	create date:2008/09/23 | first author:Ferreira F
Development of the self-concept during adolescence.	/pubmed/18805040	Sebastian C, Burnett S, Blakemore SJ.	Trends Cogn Sci. 2008 Nov;12(11):441-6. Review.	Trends Cogn Sci. 2008	PubMed	citation	PMID:18805040	pubmed	18805040	create date:2008/09/23 | first author:Sebastian C
Benefits of multisensory learning.	/pubmed/18805039	Shams L, Seitz AR.	Trends Cogn Sci. 2008 Nov;12(11):411-7. Review.	Trends Cogn Sci. 2008	PubMed	citation	PMID:18805039	pubmed	18805039	create date:2008/09/23 | first author:Shams L
Response inhibition in the stop-signal paradigm.	/pubmed/18799345	Verbruggen F, Logan GD.	Trends Cogn Sci. 2008 Nov;12(11):418-24. Review.	Trends Cogn Sci. 2008	PubMed	citation	PMID:18799345	pubmed	18799345	create date:2008/09/19 | first author:Verbruggen F
Parahippocampal and retrosplenial contributions to human spatial navigation.	/pubmed/18760955	Epstein RA.	Trends Cogn Sci. 2008 Oct;12(10):388-96. Epub 2008 Aug 28. Review.	Trends Cogn Sci. 2008	PubMed	citation	PMID:18760955	pubmed	18760955	create date:2008/09/02 | first author:Epstein RA
A unitary signal-detection model of implicit and explicit memory.	/pubmed/18760659	Berry CJ, Shanks DR, Henson RN.	Trends Cogn Sci. 2008 Oct;12(10):367-73. Epub 2008 Aug 27.	Trends Cogn Sci. 2008	PubMed	citation	PMID:18760659	pubmed	18760659	create date:2008/09/02 | first author:Berry CJ
Letter perception: from pixels to pandemonium.	/pubmed/18760658	Grainger J, Rey A, Dufau S.	Trends Cogn Sci. 2008 Oct;12(10):381-7. Epub 2008 Aug 27. Review.	Trends Cogn Sci. 2008	PubMed	citation	PMID:18760658	pubmed	18760658	create date:2008/09/02 | first author:Grainger J
Multiple conflict-driven control mechanisms in the human brain.	/pubmed/18760657	Egner T.	Trends Cogn Sci. 2008 Oct;12(10):374-80. Epub 2008 Aug 27.	Trends Cogn Sci. 2008	PubMed	citation	PMID:18760657	pubmed	18760657	create date:2008/09/02 | first author:Egner T
How toddlers begin to learn verbs.	/pubmed/18760656	Golinkoff RM, Hirsh-Pasek K.	Trends Cogn Sci. 2008 Oct;12(10):397-403. Epub 2008 Aug 27. Review.	Trends Cogn Sci. 2008	PubMed	citation	PMID:18760656	pubmed	18760656	create date:2008/09/02 | first author:Golinkoff RM
The knowing visual self.	/pubmed/18760655	Ross J, Burr D.	Trends Cogn Sci. 2008 Oct;12(10):363-4. Epub 2008 Aug 27.	Trends Cogn Sci. 2008	PubMed	citation	PMID:18760655	pubmed	18760655	create date:2008/09/02 | first author:Ross J
Title	URL	Description	Details	ShortDetails	Resource	Type	Identifiers	Db	EntrezUID	Properties
Automatic guidance of attention from working memory.	/pubmed/18693131	Soto D, Hodsoll J, Rotshtein P, Humphreys GW.	Trends Cogn Sci. 2008 Sep;12(9):342-8. Epub 2008 Aug 5. Review.	Trends Cogn Sci. 2008	PubMed	citation	PMID:18693131	pubmed	18693131	create date:2008/08/12 | first author:Soto D
Towards a science of magic.	/pubmed/18693130	Kuhn G, Amlani AA, Rensink RA.	Trends Cogn Sci. 2008 Sep;12(9):349-54. Epub 2008 Aug 5. Review.	Trends Cogn Sci. 2008	PubMed	citation	PMID:18693130	pubmed	18693130	create date:2008/08/12 | first author:Kuhn G
Voice processing in monkey and human brains.	/pubmed/18684663	Scott SK.	Trends Cogn Sci. 2008 Sep;12(9):323-5. Epub 2008 Aug 4.	Trends Cogn Sci. 2008	PubMed	citation	PMID:18684663	pubmed	18684663	create date:2008/08/08 | first author:Scott SK
Whither geometry? Troubles of the geometric module.	/pubmed/18684662	Cheng K.	Trends Cogn Sci. 2008 Sep;12(9):355-61. Epub 2008 Aug 4. Review.	Trends Cogn Sci. 2008	PubMed	citation	PMID:18684662	pubmed	18684662	create date:2008/08/08 | first author:Cheng K
Sensory memory for ambiguous vision.	/pubmed/18684661	Pearson J, Brascamp J.	Trends Cogn Sci. 2008 Sep;12(9):334-41. Epub 2008 Aug 4. Review.	Trends Cogn Sci. 2008	PubMed	citation	PMID:18684661	pubmed	18684661	create date:2008/08/08 | first author:Pearson J
What's next? New evidence for prediction in human vision.	/pubmed/18684660	Enns JT, Lleras A.	Trends Cogn Sci. 2008 Sep;12(9):327-33. Epub 2008 Aug 4.	Trends Cogn Sci. 2008	PubMed	citation	PMID:18684660	pubmed	18684660	create date:2008/08/08 | first author:Enns JT
Decision making, movement planning and statistical decision theory.	/pubmed/18614390	Trommershäuser J, Maloney LT, Landy MS.	Trends Cogn Sci. 2008 Aug;12(8):291-7. Epub 2008 Jul 7.	Trends Cogn Sci. 2008	PubMed	citation	PMID:18614390	pubmed	18614390	create date:2008/07/11 | first author:Trommershäuser J
Seduction without cause: uncovering explanatory neurophilia.	/pubmed/18606564	Trout JD.	Trends Cogn Sci. 2008 Aug;12(8):281-2. Epub 2008 Jul 5.	Trends Cogn Sci. 2008	PubMed	citation	PMID:18606564	pubmed	18606564	create date:2008/07/09 | first author:Trout JD
Infants lost in (peripersonal) space?	/pubmed/18606563	Bremner AJ, Holmes NP, Spence C.	Trends Cogn Sci. 2008 Aug;12(8):298-305. Epub 2008 Jul 5.	Trends Cogn Sci. 2008	PubMed	citation	PMID:18606563	pubmed	18606563	create date:2008/07/09 | first author:Bremner AJ
Measuring consciousness: relating behavioural and neurophysiological approaches.	/pubmed/18606562	Seth AK, Dienes Z, Cleeremans A, Overgaard M, Pessoa L.	Trends Cogn Sci. 2008 Aug;12(8):314-21. Epub 2008 Jul 5. Review.	Trends Cogn Sci. 2008	PubMed	citation	PMID:18606562	pubmed	18606562	create date:2008/07/09 | first author:Seth AK
Neurocognitive aspects of pain perception.	/pubmed/18606561	Wiech K, Ploner M, Tracey I.	Trends Cogn Sci. 2008 Aug;12(8):306-13. Epub 2008 Jul 5. Review.	Trends Cogn Sci. 2008	PubMed	citation	PMID:18606561	pubmed	18606561	create date:2008/07/09 | first author:Wiech K
The first time ever I saw your face.	/pubmed/18606560	Thompson JC, Hardee JE.	Trends Cogn Sci. 2008 Aug;12(8):283-4. Epub 2008 Jul 5.	Trends Cogn Sci. 2008	PubMed	citation	PMID:18606560	pubmed	18606560	create date:2008/07/09 | first author:Thompson JC
Dimensions in data: testing psychological models using state-trace analysis.	/pubmed/18606559	Newell BR, Dunn JC.	Trends Cogn Sci. 2008 Aug;12(8):285-90. Epub 2008 Jul 5.	Trends Cogn Sci. 2008	PubMed	citation	PMID:18606559	pubmed	18606559	create date:2008/07/09 | first author:Newell BR
Dialogues on prediction errors.	/pubmed/18567531	Niv Y, Schoenbaum G.	Trends Cogn Sci. 2008 Jul;12(7):265-72. Epub 2008 Jun 21. Review.	Trends Cogn Sci. 2008	PubMed	citation	PMID:18567531	pubmed	18567531	create date:2008/06/24 | first author:Niv Y
The trans-species concept of self and the subcortical-cortical midline system.	/pubmed/18555737	Northoff G, Panksepp J.	Trends Cogn Sci. 2008 Jul;12(7):259-64. Epub 2008 Jun 12.	Trends Cogn Sci. 2008	PubMed	citation	PMID:18555737	pubmed	18555737	create date:2008/06/17 | first author:Northoff G
The development of implicit intergroup cognition.	/pubmed/18555736	Dunham Y, Baron AS, Banaji MR.	Trends Cogn Sci. 2008 Jul;12(7):248-53. Epub 2008 Jun 12.	Trends Cogn Sci. 2008	PubMed	citation	PMID:18555736	pubmed	18555736	create date:2008/06/17 | first author:Dunham Y
How the gaze of others influences object processing.	/pubmed/18555735	Becchio C, Bertone C, Castiello U.	Trends Cogn Sci. 2008 Jul;12(7):254-8. Epub 2008 Jun 12.	Trends Cogn Sci. 2008	PubMed	citation	PMID:18555735	pubmed	18555735	create date:2008/06/17 | first author:Becchio C
Dedicated and intrinsic models of time perception.	/pubmed/18539519	Ivry RB, Schlerf JE.	Trends Cogn Sci. 2008 Jul;12(7):273-80. Epub 2008 Jun 6. Review.	Trends Cogn Sci. 2008	PubMed	citation	PMID:18539519	pubmed	18539519	create date:2008/06/10 | first author:Ivry RB
Psychological essentialism in selecting the 14th Dalai Lama.	/pubmed/18539075	Bloom P, Gelman SA.	Trends Cogn Sci. 2008 Jul;12(7):243. Epub 2008 Jun 5. No abstract available.	Trends Cogn Sci. 2008	PubMed	citation	PMID:18539075	pubmed	18539075	create date:2008/06/10 | first author:Bloom P
Better to lose the anchor than the whole ship.	/pubmed/18515174	Ziegler JC.	Trends Cogn Sci. 2008 Jul;12(7):244-5; author reply 245-6. No abstract available.	Trends Cogn Sci. 2008	PubMed	citation	PMID:18515174	pubmed	18515174	create date:2008/06/03 | first author:Ziegler JC
Awareness, loss aversion, and post-decision wagering.	/pubmed/18482859	Schurger A, Sher S.	Trends Cogn Sci. 2008 Jun;12(6):209-10; author reply 210. Epub 2008 May 14. No abstract available.	Trends Cogn Sci. 2008	PubMed	citation	PMID:18482859	pubmed	18482859	create date:2008/05/17 | first author:Schurger A
Unbroken mirrors: challenging a theory of Autism.	/pubmed/18479959	Southgate V, Hamilton AF.	Trends Cogn Sci. 2008 Jun;12(6):225-9. Epub 2008 May 12.	Trends Cogn Sci. 2008	PubMed	citation	PMID:18479959	pubmed	18479959	create date:2008/05/16 | first author:Southgate V
The secret life of fluency.	/pubmed/18468944	Oppenheimer DM.	Trends Cogn Sci. 2008 Jun;12(6):237-41. Epub 2008 May 28. Review.	Trends Cogn Sci. 2008	PubMed	citation	PMID:18468944	pubmed	18468944	create date:2008/05/13 | first author:Oppenheimer DM
Linking form and motion in the primate brain.	/pubmed/18468943	Kourtzi Z, Krekelberg B, van Wezel RJ.	Trends Cogn Sci. 2008 Jun;12(6):230-6. Epub 2008 May 28. Review.	Trends Cogn Sci. 2008	PubMed	citation	PMID:18468943	pubmed	18468943	create date:2008/05/13 | first author:Kourtzi Z
The generative basis of natural number concepts.	/pubmed/18468942	Leslie AM, Gelman R, Gallistel CR.	Trends Cogn Sci. 2008 Jun;12(6):213-8. Epub 2008 May 28.	Trends Cogn Sci. 2008	PubMed	citation	PMID:18468942	pubmed	18468942	create date:2008/05/13 | first author:Leslie AM
Evolutionary economics of mental time travel?	/pubmed/18468941	Boyer P.	Trends Cogn Sci. 2008 Jun;12(6):219-24. Epub 2008 May 28.	Trends Cogn Sci. 2008	PubMed	citation	PMID:18468941	pubmed	18468941	create date:2008/05/13 | first author:Boyer P
Does the chimpanzee have a theory of mind? 30 years later.	/pubmed/18424224	Call J, Tomasello M.	Trends Cogn Sci. 2008 May;12(5):187-92. Review.	Trends Cogn Sci. 2008	PubMed	citation	PMID:18424224	pubmed	18424224	create date:2008/04/22 | first author:Call J
Hierarchical models of behavior and prefrontal function.	/pubmed/18420448	Botvinick MM.	Trends Cogn Sci. 2008 May;12(5):201-8. Epub 2008 Apr 15. Review.	Trends Cogn Sci. 2008	PubMed	citation	PMID:18420448	pubmed	18420448	create date:2008/04/19 | first author:Botvinick MM
Pedagogy, not (only) anatomy of reasoning.	/pubmed/18406655	Houdé O.	Trends Cogn Sci. 2008 May;12(5):173-4; author reply 174-5. Epub 2008 Apr 10. No abstract available.	Trends Cogn Sci. 2008	PubMed	citation	PMID:18406655	pubmed	18406655	create date:2008/04/15 | first author:Houdé O
Cognitive control, hierarchy, and the rostro-caudal organization of the frontal lobes.	/pubmed/18403252	Badre D.	Trends Cogn Sci. 2008 May;12(5):193-200. Epub 2008 Apr 9. Review.	Trends Cogn Sci. 2008	PubMed	citation	PMID:18403252	pubmed	18403252	create date:2008/04/12 | first author:Badre D
What antipriming reveals about priming.	/pubmed/18403251	Marsolek CJ.	Trends Cogn Sci. 2008 May;12(5):176-81. Epub 2008 Apr 9.	Trends Cogn Sci. 2008	PubMed	citation	PMID:18403251	pubmed	18403251	create date:2008/04/12 | first author:Marsolek CJ
Object-based auditory and visual attention.	/pubmed/18396091	Shinn-Cunningham BG.	Trends Cogn Sci. 2008 May;12(5):182-6. Epub 2008 Apr 7.	Trends Cogn Sci. 2008	PubMed	citation	PMID:18396091	pubmed	18396091	create date:2008/04/09 | first author:Shinn-Cunningham BG
Sub-neocortical brain: a mechanical tool for creative generation?	/pubmed/18378488	Karaszewski B.	Trends Cogn Sci. 2008 May;12(5):171-2. Epub 2008 Apr 18. No abstract available.	Trends Cogn Sci. 2008	PubMed	citation	PMID:18378488	pubmed	18378488	create date:2008/04/02 | first author:Karaszewski B
Response to Karaszewski: creating significant art products requires the brains of artists.	/pubmed/18378487	Goebel R.	Trends Cogn Sci. 2008 May;12(5):172-3. Epub 2008 Apr 18. No abstract available.	Trends Cogn Sci. 2008	PubMed	citation	PMID:18378487	pubmed	18378487	create date:2008/04/02 | first author:Goebel R
Developmental neuroimaging of the human ventral visual cortex.	/pubmed/18359267	Grill-Spector K, Golarai G, Gabrieli J.	Trends Cogn Sci. 2008 Apr;12(4):152-62. Epub 2008 Mar 24. Review.	Trends Cogn Sci. 2008	PubMed	citation	PMID:18359267	pubmed	18359267	create date:2008/03/25 | first author:Grill-Spector K
Bilingualism in infancy: first steps in perception and comprehension.	/pubmed/18343711	Werker JF, Byers-Heinlein K.	Trends Cogn Sci. 2008 Apr;12(4):144-51. Epub 2008 Mar 17. Review.	Trends Cogn Sci. 2008	PubMed	citation	PMID:18343711	pubmed	18343711	create date:2008/03/18 | first author:Werker JF
Categorization in the wild.	/pubmed/18343710	Glushko RJ, Maglio PP, Matlock T, Barsalou LW.	Trends Cogn Sci. 2008 Apr;12(4):129-35. Epub 2008 Mar 17.	Trends Cogn Sci. 2008	PubMed	citation	PMID:18343710	pubmed	18343710	create date:2008/03/18 | first author:Glushko RJ
A central circuit of the mind.	/pubmed/18329948	Anderson JR, Fincham JM, Qin Y, Stocco A.	Trends Cogn Sci. 2008 Apr;12(4):136-43. Epub 2008 Mar 10.	Trends Cogn Sci. 2008	PubMed	citation	PMID:18329948	pubmed	18329948	create date:2008/03/11 | first author:Anderson JR
Attention regulation and monitoring in meditation.	/pubmed/18329323	Lutz A, Slagter HA, Dunne JD, Davidson RJ.	Trends Cogn Sci. 2008 Apr;12(4):163-9. Epub 2008 Mar 10. Review.	Trends Cogn Sci. 2008	PubMed	citation	PMID:18329323	pubmed	18329323	create date:2008/03/11 | first author:Lutz A
Theory of mind, language and the temporoparietal junction mystery.	/pubmed/18329322	Perner J, Aichhorn M.	Trends Cogn Sci. 2008 Apr;12(4):123-6. Epub 2008 Mar 10.	Trends Cogn Sci. 2008	PubMed	citation	PMID:18329322	pubmed	18329322	create date:2008/03/11 | first author:Perner J
Detecting deception from neuroimaging signals--a data-driven perspective.	/pubmed/18308617	Haynes JD.	Trends Cogn Sci. 2008 Apr;12(4):126-7; author reply 127-8. Epub 2008 Mar 4. No abstract available.	Trends Cogn Sci. 2008	PubMed	citation	PMID:18308617	pubmed	18308617	create date:2008/03/01 | first author:Haynes JD
Neuronal oscillations and visual amplification of speech.	/pubmed/18280772	Schroeder CE, Lakatos P, Kajikawa Y, Partan S, Puce A.	Trends Cogn Sci. 2008 Mar;12(3):106-13. Epub 2008 Feb 15. Review.	Trends Cogn Sci. 2008	PubMed	citation	PMID:18280772	pubmed	18280772	create date:2008/02/19 | first author:Schroeder CE
How position dependent is visual object recognition?	/pubmed/18262829	Kravitz DJ, Vinson LD, Baker CI.	Trends Cogn Sci. 2008 Mar;12(3):114-22. Epub 2008 Feb 11. Review.	Trends Cogn Sci. 2008	PubMed	citation	PMID:18262829	pubmed	18262829	create date:2008/02/12 | first author:Kravitz DJ
Scale-invariant and locally distinctive memory: the SIMPLE approach.	/pubmed/18262828	Harvey AJ.	Trends Cogn Sci. 2008 Mar;12(3):83-6. Epub 2008 Feb 11. Review.	Trends Cogn Sci. 2008	PubMed	citation	PMID:18262828	pubmed	18262828	create date:2008/02/12 | first author:Harvey AJ
The encoding-retrieval relationship: retrieval as mental simulation.	/pubmed/18262827	Kent C, Lamberts K.	Trends Cogn Sci. 2008 Mar;12(3):92-8. Epub 2008 Feb 11. Review.	Trends Cogn Sci. 2008	PubMed	citation	PMID:18262827	pubmed	18262827	create date:2008/02/12 | first author:Kent C
Sparse but not 'grandmother-cell' coding in the medial temporal lobe.	/pubmed/18262826	Quiroga RQ, Kreiman G, Koch C, Fried I.	Trends Cogn Sci. 2008 Mar;12(3):87-91. Epub 2008 Feb 11. Review.	Trends Cogn Sci. 2008	PubMed	citation	PMID:18262826	pubmed	18262826	create date:2008/02/12 | first author:Quiroga RQ
A dual-networks architecture of top-down control.	/pubmed/18262825	Dosenbach NU, Fair DA, Cohen AL, Schlaggar BL, Petersen SE.	Trends Cogn Sci. 2008 Mar;12(3):99-105. Epub 2008 Feb 11. Review.	Trends Cogn Sci. 2008	PubMed	citation	PMID:18262825	pubmed	18262825	create date:2008/02/12 | first author:Dosenbach NU
The physiological basis of transcranial magnetic stimulation.	/pubmed/18243042	Bestmann S.	Trends Cogn Sci. 2008 Mar;12(3):81-3. Epub 2008 Feb 1. Review.	Trends Cogn Sci. 2008	PubMed	citation	PMID:18243042	pubmed	18243042	create date:2008/02/05 | first author:Bestmann S
Detecting deception: the scope and limits.	/pubmed/18178516	Sip KE, Roepstorff A, McGregor W, Frith CD.	Trends Cogn Sci. 2008 Feb;12(2):48-53. Review.	Trends Cogn Sci. 2008	PubMed	citation	PMID:18178516	pubmed	18178516	create date:2008/01/08 | first author:Sip KE
The ABC of cardinal and ordinal number representations.	/pubmed/18178515	Jacob SN, Nieder A.	Trends Cogn Sci. 2008 Feb;12(2):41-3.	Trends Cogn Sci. 2008	PubMed	citation	PMID:18178515	pubmed	18178515	create date:2008/01/08 | first author:Jacob SN
Title	URL	Description	Details	ShortDetails	Resource	Type	Identifiers	Db	EntrezUID	Properties
Attention in the absence of consciousness?	/pubmed/18178514	Mole C.	Trends Cogn Sci. 2008 Feb;12(2):44; author reply 44-5. No abstract available.	Trends Cogn Sci. 2008	PubMed	citation	PMID:18178514	pubmed	18178514	create date:2008/01/08 | first author:Mole C
The role of social cognition in emotion.	/pubmed/18178513	Olsson A, Ochsner KN.	Trends Cogn Sci. 2008 Feb;12(2):65-71. Review.	Trends Cogn Sci. 2008	PubMed	citation	PMID:18178513	pubmed	18178513	create date:2008/01/08 | first author:Olsson A
Attention, intention and domain-specific processing.	/pubmed/18178512	Finkbeiner M, Forster KI.	Trends Cogn Sci. 2008 Feb;12(2):59-64. Review.	Trends Cogn Sci. 2008	PubMed	citation	PMID:18178512	pubmed	18178512	create date:2008/01/08 | first author:Finkbeiner M
Getting technical about awareness.	/pubmed/18178511	Clifford CW, Arabzadeh E, Harris JA.	Trends Cogn Sci. 2008 Feb;12(2):54-8.	Trends Cogn Sci. 2008	PubMed	citation	PMID:18178511	pubmed	18178511	create date:2008/01/08 | first author:Clifford CW
Music, language and cognition: unresolved issues.	/pubmed/18178126	Schellenberg EG, Peretz I.	Trends Cogn Sci. 2008 Feb;12(2):45-6. No abstract available.	Trends Cogn Sci. 2008	PubMed	citation	PMID:18178126	pubmed	18178126	create date:2008/01/08 | first author:Schellenberg EG
Segmentation in the perception and memory of events.	/pubmed/18178125	Kurby CA, Zacks JM.	Trends Cogn Sci. 2008 Feb;12(2):72-9. Review.	Trends Cogn Sci. 2008	PubMed	citation	PMID:18178125	pubmed	18178125	create date:2008/01/08 | first author:Kurby CA
Detecting impossible changes in infancy: a three-system account.	/pubmed/18078778	Wang SH, Baillargeon R.	Trends Cogn Sci. 2008 Jan;12(1):17-23. Epub 2007 Dec 19. Review.	Trends Cogn Sci. 2008	PubMed	citation	PMID:18078778	pubmed	18078778	create date:2007/12/15 | first author:Wang SH
Memory search and the neural representation of context.	/pubmed/18069046	Polyn SM, Kahana MJ.	Trends Cogn Sci. 2008 Jan;12(1):24-30. Epub 2007 Dec 19. Review.	Trends Cogn Sci. 2008	PubMed	citation	PMID:18069046	pubmed	18069046	create date:2007/12/11 | first author:Polyn SM
Serotoninergic regulation of emotional and behavioural control processes.	/pubmed/18069045	Cools R, Roberts AC, Robbins TW.	Trends Cogn Sci. 2008 Jan;12(1):31-40. Epub 2007 Dec 19. Review.	Trends Cogn Sci. 2008	PubMed	citation	PMID:18069045	pubmed	18069045	create date:2007/12/11 | first author:Cools R
How actions create--not just reveal--preferences.	/pubmed/18063405	Ariely D, Norton MI.	Trends Cogn Sci. 2008 Jan;12(1):13-6. Epub 2007 Dec 11. Review.	Trends Cogn Sci. 2008	PubMed	citation	PMID:18063405	pubmed	18063405	create date:2007/12/08 | first author:Ariely D
Dupoux and Jacob's moral instincts: throwing out the baby, the bathwater and the bathtub.	/pubmed/18061515	Dwyer S, Hauser MD.	Trends Cogn Sci. 2008 Jan;12(1):1-2; author reply 2-3. Epub 2007 Dec 3. No abstract available.	Trends Cogn Sci. 2008	PubMed	citation	PMID:18061515	pubmed	18061515	create date:2007/12/07 | first author:Dwyer S
The real challenge to free will and responsibility.	/pubmed/18061514	Sie M, Wouters A.	Trends Cogn Sci. 2008 Jan;12(1):3-4; author reply 4. Epub 2007 Dec 3. No abstract available.	Trends Cogn Sci. 2008	PubMed	citation	PMID:18061514	pubmed	18061514	create date:2007/12/07 | first author:Sie M
Decision making, impulsivity and time perception.	/pubmed/18042423	Wittmann M, Paulus MP.	Trends Cogn Sci. 2008 Jan;12(1):7-12. Epub 2007 Nov 26. Review.	Trends Cogn Sci. 2008	PubMed	citation	PMID:18042423	pubmed	18042423	create date:2007/11/29 | first author:Wittmann M
Concept-based behavioral planning and the lateral prefrontal cortex.	/pubmed/18024183	Tanji J, Shima K, Mushiake H.	Trends Cogn Sci. 2007 Dec;11(12):528-34. Epub 2007 Nov 19. Review.	Trends Cogn Sci. 2007	PubMed	citation	PMID:18024183	pubmed	18024183	create date:2007/11/21 | first author:Tanji J
The uncertainty of it all.	/pubmed/18024182	Whalen PJ.	Trends Cogn Sci. 2007 Dec;11(12):499-500. Epub 2007 Nov 19.	Trends Cogn Sci. 2007	PubMed	citation	PMID:18024182	pubmed	18024182	create date:2007/11/21 | first author:Whalen PJ
Combining electrophysiology and functional imaging - different methods for different questions.	/pubmed/18024181	Bledowski C, Linden DE, Wibral M.	Trends Cogn Sci. 2007 Dec;11(12):500-2. Epub 2007 Nov 19. No abstract available.	Trends Cogn Sci. 2007	PubMed	citation	PMID:18024181	pubmed	18024181	create date:2007/11/21 | first author:Bledowski C
The role of context in object recognition.	/pubmed/18024143	Oliva A, Torralba A.	Trends Cogn Sci. 2007 Dec;11(12):520-7. Epub 2007 Nov 19. Review.	Trends Cogn Sci. 2007	PubMed	citation	PMID:18024143	pubmed	18024143	create date:2007/11/21 | first author:Oliva A
How emotions colour our perception of time.	/pubmed/18023604	Droit-Volet S, Meck WH.	Trends Cogn Sci. 2007 Dec;11(12):504-13. Epub 2007 Nov 26. Review.	Trends Cogn Sci. 2007	PubMed	citation	PMID:18023604	pubmed	18023604	create date:2007/11/21 | first author:Droit-Volet S
Efficient statistics, common currencies and the problem of reward-harvesting.	/pubmed/18023243	Montague PR, King-Casas B.	Trends Cogn Sci. 2007 Dec;11(12):514-9. Epub 2007 Nov 26. Review.	Trends Cogn Sci. 2007	PubMed	citation	PMID:18023243	pubmed	18023243	create date:2007/11/21 | first author:Montague PR
Towards single-trial analysis in cognitive brain research.	/pubmed/17997125	Debener S, Ullsperger M, Siegel M, Engel AK.	Trends Cogn Sci. 2007 Dec;11(12):502-3. Epub 2007 Nov 9. No abstract available. Erratum in: Trends Cogn Sci. 2008 Jan;12(1):6.	Trends Cogn Sci. 2007	PubMed	citation	PMID:17997125	pubmed	17997125	create date:2007/11/13 | first author:Debener S
Integrating face and voice in person perception.	/pubmed/17997124	Campanella S, Belin P.	Trends Cogn Sci. 2007 Dec;11(12):535-43. Epub 2007 Nov 9. Review.	Trends Cogn Sci. 2007	PubMed	citation	PMID:17997124	pubmed	17997124	create date:2007/11/13 | first author:Campanella S
Reading and controlling human brain activation using real-time functional magnetic resonance imaging.	/pubmed/17988931	deCharms RC.	Trends Cogn Sci. 2007 Nov;11(11):473-81. Epub 2007 Nov 7. Review.	Trends Cogn Sci. 2007	PubMed	citation	PMID:17988931	pubmed	17988931	create date:2007/11/09 | first author:deCharms RC
The amygdala, reward and emotion.	/pubmed/17988930	Murray EA.	Trends Cogn Sci. 2007 Nov;11(11):489-97. Epub 2007 Nov 7. Review.	Trends Cogn Sci. 2007	PubMed	citation	PMID:17988930	pubmed	17988930	create date:2007/11/09 | first author:Murray EA
Dyslexia and the anchoring-deficit hypothesis.	/pubmed/17983834	Ahissar M.	Trends Cogn Sci. 2007 Nov;11(11):458-65. Epub 2007 Nov 5. Review.	Trends Cogn Sci. 2007	PubMed	citation	PMID:17983834	pubmed	17983834	create date:2007/11/07 | first author:Ahissar M
Music acquisition: effects of enculturation and formal training on development.	/pubmed/17981074	Hannon EE, Trainor LJ.	Trends Cogn Sci. 2007 Nov;11(11):466-72. Epub 2007 Nov 5. Review.	Trends Cogn Sci. 2007	PubMed	citation	PMID:17981074	pubmed	17981074	create date:2007/11/06 | first author:Hannon EE
Visual attention: of features and transparent surfaces.	/pubmed/17980646	Treue S, Katzner S.	Trends Cogn Sci. 2007 Nov;11(11):451-3. Epub 2007 Nov 5.	Trends Cogn Sci. 2007	PubMed	citation	PMID:17980646	pubmed	17980646	create date:2007/11/06 | first author:Treue S
Intertemporal choice--toward an integrative framework.	/pubmed/17980645	Berns GS, Laibson D, Loewenstein G.	Trends Cogn Sci. 2007 Nov;11(11):482-8. Epub 2007 Nov 5. Review.	Trends Cogn Sci. 2007	PubMed	citation	PMID:17980645	pubmed	17980645	create date:2007/11/06 | first author:Berns GS
READING WORDS, NUMB3R5 and $YMB0L$.	/pubmed/17980644	Carreiras M, Duñabeitia JA, Perea M.	Trends Cogn Sci. 2007 Nov;11(11):454-5; author reply 456-7. Epub 2007 Nov 5. No abstract available.	Trends Cogn Sci. 2007	PubMed	citation	PMID:17980644	pubmed	17980644	create date:2007/11/06 | first author:Carreiras M
Attention to objects made of features.	/pubmed/17980643	Freiwald WA.	Trends Cogn Sci. 2007 Nov;11(11):453-4. Epub 2007 Nov 5. No abstract available.	Trends Cogn Sci. 2007	PubMed	citation	PMID:17980643	pubmed	17980643	create date:2007/11/06 | first author:Freiwald WA
Neural correlates of emotion regulation in psychopathology.	/pubmed/17928261	Taylor SF, Liberzon I.	Trends Cogn Sci. 2007 Oct;11(10):413-8. Review.	Trends Cogn Sci. 2007	PubMed	citation	PMID:17928261	pubmed	17928261	create date:2007/10/12 | first author:Taylor SF
Learning multiple layers of representation.	/pubmed/17921042	Hinton GE.	Trends Cogn Sci. 2007 Oct;11(10):428-34. Review.	Trends Cogn Sci. 2007	PubMed	citation	PMID:17921042	pubmed	17921042	create date:2007/10/09 | first author:Hinton GE
Anatomy of deductive reasoning.	/pubmed/17913567	Goel V.	Trends Cogn Sci. 2007 Oct;11(10):435-41. Epub 2007 Oct 2. Review.	Trends Cogn Sci. 2007	PubMed	citation	PMID:17913567	pubmed	17913567	create date:2007/10/05 | first author:Goel V
Social neuroeconomics: the neural circuitry of social preferences.	/pubmed/17913566	Fehr E, Camerer CF.	Trends Cogn Sci. 2007 Oct;11(10):419-27. Epub 2007 Oct 2. Review.	Trends Cogn Sci. 2007	PubMed	citation	PMID:17913566	pubmed	17913566	create date:2007/10/05 | first author:Fehr E
The contribution of sleep to hippocampus-dependent memory consolidation.	/pubmed/17905642	Marshall L, Born J.	Trends Cogn Sci. 2007 Oct;11(10):442-50. Epub 2007 Oct 1. Review.	Trends Cogn Sci. 2007	PubMed	citation	PMID:17905642	pubmed	17905642	create date:2007/10/02 | first author:Marshall L
Mirror and canonical neurons are not constitutive of aesthetic response.	/pubmed/17905641	Casati R, Pignocchi A.	Trends Cogn Sci. 2007 Oct;11(10):410; author reply 411. Epub 2007 Oct 1. No abstract available.	Trends Cogn Sci. 2007	PubMed	citation	PMID:17905641	pubmed	17905641	create date:2007/10/02 | first author:Casati R
The first wave.	/pubmed/17881281	Montague PR.	Trends Cogn Sci. 2007 Oct;11(10):407-9. Epub 2007 Sep 18. No abstract available.	Trends Cogn Sci. 2007	PubMed	citation	PMID:17881281	pubmed	17881281	create date:2007/09/21 | first author:Montague PR
Imaging recollection and familiarity in the medial temporal lobe: a three-component model.	/pubmed/17707683	Diana RA, Yonelinas AP, Ranganath C.	Trends Cogn Sci. 2007 Sep;11(9):379-86. Epub 2007 Aug 17. Review. Erratum in: Trends Cogn Sci. 2008 Apr;12(4):128.	Trends Cogn Sci. 2007	PubMed	citation	PMID:17707683	pubmed	17707683	create date:2007/08/21 | first author:Diana RA
The amygdala and ventromedial prefrontal cortex in morality and psychopathy.	/pubmed/17707682	Blair RJ.	Trends Cogn Sci. 2007 Sep;11(9):387-92. Epub 2007 Aug 17.	Trends Cogn Sci. 2007	PubMed	citation	PMID:17707682	pubmed	17707682	create date:2007/08/21 | first author:Blair RJ
The linguistic benefits of musical abilities.	/pubmed/17698406	Patel AD, Iversen JR.	Trends Cogn Sci. 2007 Sep;11(9):369-72. Epub 2007 Aug 16.	Trends Cogn Sci. 2007	PubMed	citation	PMID:17698406	pubmed	17698406	create date:2007/08/19 | first author:Patel AD
How emotions inform judgment and regulate thought.	/pubmed/17698405	Clore GL, Huntsinger JR.	Trends Cogn Sci. 2007 Sep;11(9):393-9. Epub 2007 Aug 16. Review.	Trends Cogn Sci. 2007	PubMed	citation	PMID:17698405	pubmed	17698405	create date:2007/08/19 | first author:Clore GL
Sortal concepts, object individuation, and language.	/pubmed/17698404	Xu F.	Trends Cogn Sci. 2007 Sep;11(9):400-6. Epub 2007 Aug 16. Review.	Trends Cogn Sci. 2007	PubMed	citation	PMID:17698404	pubmed	17698404	create date:2007/08/19 | first author:Xu F
Universal moral grammar: a critical appraisal.	/pubmed/17662643	Dupoux E, Jacob P.	Trends Cogn Sci. 2007 Sep;11(9):373-8. Epub 2007 Jul 26.	Trends Cogn Sci. 2007	PubMed	citation	PMID:17662643	pubmed	17662643	create date:2007/07/31 | first author:Dupoux E
Emerging perspectives on emotion-cognition interactions.	/pubmed/17631410	Ochsner KN, Phelps E.	Trends Cogn Sci. 2007 Aug;11(8):317-8. Epub 2007 Jul 16. No abstract available.	Trends Cogn Sci. 2007	PubMed	citation	PMID:17631410	pubmed	17631410	create date:2007/07/17 | first author:Ochsner KN
Untangling invariant object recognition.	/pubmed/17631409	DiCarlo JJ, Cox DD.	Trends Cogn Sci. 2007 Aug;11(8):333-41. Epub 2007 Jul 16.	Trends Cogn Sci. 2007	PubMed	citation	PMID:17631409	pubmed	17631409	create date:2007/07/17 | first author:DiCarlo JJ
Developing a cortex specialized for face perception.	/pubmed/17631408	Cohen Kadosh K, Johnson MH.	Trends Cogn Sci. 2007 Sep;11(9):367-9. Epub 2007 Jul 16.	Trends Cogn Sci. 2007	PubMed	citation	PMID:17631408	pubmed	17631408	create date:2007/07/17 | first author:Cohen Kadosh K
Capitalizing on cortical plasticity: influence of physical activity on cognition and brain function.	/pubmed/17629545	Kramer AF, Erickson KI.	Trends Cogn Sci. 2007 Aug;11(8):342-8. Epub 2007 Jul 12. Review.	Trends Cogn Sci. 2007	PubMed	citation	PMID:17629545	pubmed	17629545	create date:2007/07/17 | first author:Kramer AF
Perceptual resonance: action-induced modulation of perception.	/pubmed/17629544	Schütz-Bosbach S, Prinz W.	Trends Cogn Sci. 2007 Aug;11(8):349-55. Epub 2007 Jul 12. Review.	Trends Cogn Sci. 2007	PubMed	citation	PMID:17629544	pubmed	17629544	create date:2007/07/17 | first author:Schütz-Bosbach S
Language as context for the perception of emotion.	/pubmed/17625952	Barrett LF, Lindquist KA, Gendron M.	Trends Cogn Sci. 2007 Aug;11(8):327-32. Epub 2007 Jul 10.	Trends Cogn Sci. 2007	PubMed	citation	PMID:17625952	pubmed	17625952	create date:2007/07/13 | first author:Barrett LF
Why are VMPFC patients more utilitarian? A dual-process theory of moral judgment explains.	/pubmed/17625951	Greene JD.	Trends Cogn Sci. 2007 Aug;11(8):322-3; author reply 323-4. Epub 2007 Jul 10. No abstract available.	Trends Cogn Sci. 2007	PubMed	citation	PMID:17625951	pubmed	17625951	create date:2007/07/13 | first author:Greene JD
Decoding human brain activity during real-world experiences.	/pubmed/17618161	Spiers HJ, Maguire EA.	Trends Cogn Sci. 2007 Aug;11(8):356-65. Epub 2007 Jul 6. Review.	Trends Cogn Sci. 2007	PubMed	citation	PMID:17618161	pubmed	17618161	create date:2007/07/10 | first author:Spiers HJ
Title	URL	Description	Details	ShortDetails	Resource	Type	Identifiers	Db	EntrezUID	Properties
Moral judgments, emotions and the utilitarian brain.	/pubmed/17602852	Moll J, de Oliveira-Souza R.	Trends Cogn Sci. 2007 Aug;11(8):319-21. Epub 2007 Jun 29.	Trends Cogn Sci. 2007	PubMed	citation	PMID:17602852	pubmed	17602852	create date:2007/07/03 | first author:Moll J
Developmental change and the nature of learning in childhood.	/pubmed/17560161	Ramscar M, Gitcho N.	Trends Cogn Sci. 2007 Jul;11(7):274-9. Epub 2007 Jun 7.	Trends Cogn Sci. 2007	PubMed	citation	PMID:17560161	pubmed	17560161	create date:2007/06/15 | first author:Ramscar M
Sensitivity of the brain to loss aversion during risky gambles.	/pubmed/17556011	Dreher JC.	Trends Cogn Sci. 2007 Jul;11(7):270-2. Epub 2007 Jun 6.	Trends Cogn Sci. 2007	PubMed	citation	PMID:17556011	pubmed	17556011	create date:2007/06/09 | first author:Dreher JC
Neurocognitive mechanisms of anxiety: an integrative account.	/pubmed/17553730	Bishop SJ.	Trends Cogn Sci. 2007 Jul;11(7):307-16. Epub 2007 Jun 5. Review.	Trends Cogn Sci. 2007	PubMed	citation	PMID:17553730	pubmed	17553730	create date:2007/06/08 | first author:Bishop SJ
Cross-frequency coupling between neuronal oscillations.	/pubmed/17548233	Jensen O, Colgin LL.	Trends Cogn Sci. 2007 Jul;11(7):267-9. Epub 2007 Jun 4.	Trends Cogn Sci. 2007	PubMed	citation	PMID:17548233	pubmed	17548233	create date:2007/06/06 | first author:Jensen O
The proactive brain: using analogies and associations to generate predictions.	/pubmed/17548232	Bar M.	Trends Cogn Sci. 2007 Jul;11(7):280-9. Epub 2007 Jun 4. Erratum in: Trends Cogn Sci. 2007 Sep;11(9):372.	Trends Cogn Sci. 2007	PubMed	citation	PMID:17548232	pubmed	17548232	create date:2007/06/06 | first author:Bar M
The gateway hypothesis of rostral prefrontal cortex (area 10) function.	/pubmed/17548231	Burgess PW, Dumontheil I, Gilbert SJ.	Trends Cogn Sci. 2007 Jul;11(7):290-8. Epub 2007 Jun 4.	Trends Cogn Sci. 2007	PubMed	citation	PMID:17548231	pubmed	17548231	create date:2007/06/06 | first author:Burgess PW
Teachers in the wild: some clarification.	/pubmed/17548230	Thornton A, Raihani NJ, Radford AN.	Trends Cogn Sci. 2007 Jul;11(7):272-3. Epub 2007 Jun 4. No abstract available. Erratum in: Trends Cogn Sci. 2007 Sep;11(9):372.	Trends Cogn Sci. 2007	PubMed	citation	PMID:17548230	pubmed	17548230	create date:2007/06/06 | first author:Thornton A
Deconstructing episodic memory with construction.	/pubmed/17548229	Hassabis D, Maguire EA.	Trends Cogn Sci. 2007 Jul;11(7):299-306. Epub 2007 Jun 4.	Trends Cogn Sci. 2007	PubMed	citation	PMID:17548229	pubmed	17548229	create date:2007/06/06 | first author:Hassabis D
Event-related potentials and recognition memory.	/pubmed/17481940	Rugg MD, Curran T.	Trends Cogn Sci. 2007 Jun;11(6):251-7. Epub 2007 May 3. Review.	Trends Cogn Sci. 2007	PubMed	citation	PMID:17481940	pubmed	17481940	create date:2007/05/08 | first author:Rugg MD
Validating neural correlates of familiarity.	/pubmed/17475539	Paller KA, Voss JL, Boehm SG.	Trends Cogn Sci. 2007 Jun;11(6):243-50. Epub 2007 May 2.	Trends Cogn Sci. 2007	PubMed	citation	PMID:17475539	pubmed	17475539	create date:2007/05/04 | first author:Paller KA
Separating cognitive capacity from knowledge: a new hypothesis.	/pubmed/17475538	Halford GS, Cowan N, Andrews G.	Trends Cogn Sci. 2007 Jun;11(6):236-42. Epub 2007 May 1.	Trends Cogn Sci. 2007	PubMed	citation	PMID:17475538	pubmed	17475538	create date:2007/05/04 | first author:Halford GS
Brain, emotion and decision making: the paradigmatic example of regret.	/pubmed/17475537	Coricelli G, Dolan RJ, Sirigu A.	Trends Cogn Sci. 2007 Jun;11(6):258-65. Epub 2007 May 1. Review.	Trends Cogn Sci. 2007	PubMed	citation	PMID:17475537	pubmed	17475537	create date:2007/05/04 | first author:Coricelli G
An information theoretical approach to prefrontal executive function.	/pubmed/17475536	Koechlin E, Summerfield C.	Trends Cogn Sci. 2007 Jun;11(6):229-35. Epub 2007 May 1.	Trends Cogn Sci. 2007	PubMed	citation	PMID:17475536	pubmed	17475536	create date:2007/05/04 | first author:Koechlin E
Spatial cognition in apes and humans.	/pubmed/17383219	Gentner D.	Trends Cogn Sci. 2007 May;11(5):192-4. Epub 2007 Mar 23.	Trends Cogn Sci. 2007	PubMed	citation	PMID:17383219	pubmed	17383219	create date:2007/03/27 | first author:Gentner D
Prediction of external events with our motor system: towards a new framework.	/pubmed/17383218	Schubotz RI.	Trends Cogn Sci. 2007 May;11(5):211-8. Epub 2007 Mar 23.	Trends Cogn Sci. 2007	PubMed	citation	PMID:17383218	pubmed	17383218	create date:2007/03/27 | first author:Schubotz RI
Functional neuroimaging of autobiographical memory.	/pubmed/17382578	Cabeza R, St Jacques P.	Trends Cogn Sci. 2007 May;11(5):219-27. Epub 2007 Mar 26.	Trends Cogn Sci. 2007	PubMed	citation	PMID:17382578	pubmed	17382578	create date:2007/03/27 | first author:Cabeza R
The 'when' pathway of the right parietal lobe.	/pubmed/17379569	Battelli L, Pascual-Leone A, Cavanagh P.	Trends Cogn Sci. 2007 May;11(5):204-10. Epub 2007 Mar 26.	Trends Cogn Sci. 2007	PubMed	citation	PMID:17379569	pubmed	17379569	create date:2007/03/24 | first author:Battelli L
The role of the amygdala in visual awareness.	/pubmed/17360224	Duncan S, Barrett LF.	Trends Cogn Sci. 2007 May;11(5):190-2. Epub 2007 Mar 13.	Trends Cogn Sci. 2007	PubMed	citation	PMID:17360224	pubmed	17360224	create date:2007/03/16 | first author:Duncan S
The default self: feeling good or being right?	/pubmed/17347027	Beer JS.	Trends Cogn Sci. 2007 May;11(5):187-9. Epub 2007 Mar 7.	Trends Cogn Sci. 2007	PubMed	citation	PMID:17347027	pubmed	17347027	create date:2007/03/10 | first author:Beer JS
Motion, emotion and empathy in esthetic experience.	/pubmed/17347026	Freedberg D, Gallese V.	Trends Cogn Sci. 2007 May;11(5):197-203. Epub 2007 Mar 7.	Trends Cogn Sci. 2007	PubMed	citation	PMID:17347026	pubmed	17347026	create date:2007/03/10 | first author:Freedberg D
Integrating simulation and theory of mind: from self to social cognition.	/pubmed/17344090	Keysers C, Gazzola V.	Trends Cogn Sci. 2007 May;11(5):194-6. Epub 2007 Mar 6. No abstract available.	Trends Cogn Sci. 2007	PubMed	citation	PMID:17344090	pubmed	17344090	create date:2007/03/09 | first author:Keysers C
The equality of quantity.	/pubmed/17339127	Feigenson L.	Trends Cogn Sci. 2007 May;11(5):185-7. Epub 2007 Mar 6.	Trends Cogn Sci. 2007	PubMed	citation	PMID:17339127	pubmed	17339127	create date:2007/03/07 | first author:Feigenson L
Contrasting roles for cingulate and orbitofrontal cortex in decisions and social behaviour.	/pubmed/17337237	Rushworth MF, Behrens TE, Rudebeck PH, Walton ME.	Trends Cogn Sci. 2007 Apr;11(4):168-76. Epub 2007 Mar 6. Review.	Trends Cogn Sci. 2007	PubMed	citation	PMID:17337237	pubmed	17337237	create date:2007/03/06 | first author:Rushworth MF
Celebrating a decade of TiCS.	/pubmed/17337236	Rahman S.	Trends Cogn Sci. 2007 Apr;11(4):137-9. Epub 2007 Mar 6. No abstract available.	Trends Cogn Sci. 2007	PubMed	citation	PMID:17337236	pubmed	17337236	create date:2007/03/06 | first author:Rahman S
Can synaesthesia research inform cognitive science?	/pubmed/17331789	Cohen Kadosh R, Henik A.	Trends Cogn Sci. 2007 Apr;11(4):177-84. Epub 2007 Feb 28. Review.	Trends Cogn Sci. 2007	PubMed	citation	PMID:17331789	pubmed	17331789	create date:2007/03/03 | first author:Cohen Kadosh R
Universal moral grammar: theory, evidence and the future.	/pubmed/17329147	Mikhail J.	Trends Cogn Sci. 2007 Apr;11(4):143-52. Epub 2007 Feb 27. Review.	Trends Cogn Sci. 2007	PubMed	citation	PMID:17329147	pubmed	17329147	create date:2007/03/03 | first author:Mikhail J
Emotion and consciousness.	/pubmed/17324608	Tsuchiya N, Adolphs R.	Trends Cogn Sci. 2007 Apr;11(4):158-67. Epub 2007 Feb 26. Review.	Trends Cogn Sci. 2007	PubMed	citation	PMID:17324608	pubmed	17324608	create date:2007/02/28 | first author:Tsuchiya N
Fast tracking: infants learn rapidly about object trajectories.	/pubmed/17320466	Rakison DH.	Trends Cogn Sci. 2007 Apr;11(4):140-2. Epub 2007 Feb 22. Review.	Trends Cogn Sci. 2007	PubMed	citation	PMID:17320466	pubmed	17320466	create date:2007/02/27 | first author:Rakison DH
The self and social cognition: the role of cortical midline structures and mirror neurons.	/pubmed/17300981	Uddin LQ, Iacoboni M, Lange C, Keenan JP.	Trends Cogn Sci. 2007 Apr;11(4):153-7. Epub 2007 Feb 14. Review.	Trends Cogn Sci. 2007	PubMed	citation	PMID:17300981	pubmed	17300981	create date:2007/02/16 | first author:Uddin LQ
Attitudes and evaluations: a social cognitive neuroscience perspective.	/pubmed/17276131	Cunningham WA, Zelazo PD.	Trends Cogn Sci. 2007 Mar;11(3):97-104. Epub 2007 Feb 2. Review.	Trends Cogn Sci. 2007	PubMed	citation	PMID:17276131	pubmed	17276131	create date:2007/02/06 | first author:Cunningham WA
Optimal decision-making theories: linking neurobiology with behaviour.	/pubmed/17276130	Bogacz R.	Trends Cogn Sci. 2007 Mar;11(3):118-25. Epub 2007 Feb 2. Review.	Trends Cogn Sci. 2007	PubMed	citation	PMID:17276130	pubmed	17276130	create date:2007/02/06 | first author:Bogacz R
Associative memory and the medial temporal lobes.	/pubmed/17270487	Mayes A, Montaldi D, Migo E.	Trends Cogn Sci. 2007 Mar;11(3):126-35. Epub 2007 Jan 31. Review.	Trends Cogn Sci. 2007	PubMed	citation	PMID:17270487	pubmed	17270487	create date:2007/02/03 | first author:Mayes A
Cognitive science and the law.	/pubmed/17270486	Busey TA, Loftus GR.	Trends Cogn Sci. 2007 Mar;11(3):111-7. Epub 2007 Jan 31.	Trends Cogn Sci. 2007	PubMed	citation	PMID:17270486	pubmed	17270486	create date:2007/02/03 | first author:Busey TA
Do people use language production to make predictions during comprehension?	/pubmed/17254833	Pickering MJ, Garrod S.	Trends Cogn Sci. 2007 Mar;11(3):105-10. Epub 2007 Jan 24.	Trends Cogn Sci. 2007	PubMed	citation	PMID:17254833	pubmed	17254833	create date:2007/01/27 | first author:Pickering MJ
Teachers in the wild.	/pubmed/17244523	Csibra G.	Trends Cogn Sci. 2007 Mar;11(3):95-6. Epub 2007 Jan 22.	Trends Cogn Sci. 2007	PubMed	citation	PMID:17244523	pubmed	17244523	create date:2007/01/25 | first author:Csibra G
Phonological typicality and sentence processing.	/pubmed/17207653	Tanenhaus MK, Hare M.	Trends Cogn Sci. 2007 Mar;11(3):93-5. Epub 2007 Jan 4.	Trends Cogn Sci. 2007	PubMed	citation	PMID:17207653	pubmed	17207653	create date:2007/01/09 | first author:Tanenhaus MK
Exploring the neural basis of cognition: multi-modal links between human fMRI and macaque neurophysiology.	/pubmed/17188927	Nakahara K, Adachi Y, Osada T, Miyashita Y.	Trends Cogn Sci. 2007 Feb;11(2):84-92. Epub 2006 Dec 26. Review.	Trends Cogn Sci. 2007	PubMed	citation	PMID:17188927	pubmed	17188927	create date:2006/12/26 | first author:Nakahara K
Frames and brains: elicitation and control of response tendencies.	/pubmed/17188556	Kahneman D, Frederick S.	Trends Cogn Sci. 2007 Feb;11(2):45-6. Epub 2006 Dec 22.	Trends Cogn Sci. 2007	PubMed	citation	PMID:17188556	pubmed	17188556	create date:2006/12/26 | first author:Kahneman D
Object recognition and segmentation by a fragment-based hierarchy.	/pubmed/17188555	Ullman S.	Trends Cogn Sci. 2007 Feb;11(2):58-64. Epub 2006 Dec 22. Review.	Trends Cogn Sci. 2007	PubMed	citation	PMID:17188555	pubmed	17188555	create date:2006/12/26 | first author:Ullman S
Self-projection and the brain.	/pubmed/17188554	Buckner RL, Carroll DC.	Trends Cogn Sci. 2007 Feb;11(2):49-57. Epub 2006 Dec 22. Review.	Trends Cogn Sci. 2007	PubMed	citation	PMID:17188554	pubmed	17188554	create date:2006/12/26 | first author:Buckner RL
Questioning the social intelligence hypothesis.	/pubmed/17188553	Holekamp KE.	Trends Cogn Sci. 2007 Feb;11(2):65-9. Epub 2006 Dec 22. Review.	Trends Cogn Sci. 2007	PubMed	citation	PMID:17188553	pubmed	17188553	create date:2006/12/26 | first author:Holekamp KE
Universal dimensions of social cognition: warmth and competence.	/pubmed/17188552	Fiske ST, Cuddy AJ, Glick P.	Trends Cogn Sci. 2007 Feb;11(2):77-83. Epub 2006 Dec 22. Review.	Trends Cogn Sci. 2007	PubMed	citation	PMID:17188552	pubmed	17188552	create date:2006/12/26 | first author:Fiske ST
A model of hippocampal neurogenesis in memory and mood disorders.	/pubmed/17174137	Becker S, Wojtowicz JM.	Trends Cogn Sci. 2007 Feb;11(2):70-6. Epub 2006 Dec 14. Review.	Trends Cogn Sci. 2007	PubMed	citation	PMID:17174137	pubmed	17174137	create date:2006/12/19 | first author:Becker S
Beyond perception: synaesthesia as a psycholinguistic phenomenon.	/pubmed/17137829	Simner J.	Trends Cogn Sci. 2007 Jan;11(1):23-9. Epub 2006 Nov 29. Review.	Trends Cogn Sci. 2007	PubMed	citation	PMID:17137829	pubmed	17137829	create date:2006/12/02 | first author:Simner J
Space and the parietal cortex.	/pubmed/17134935	Husain M, Nachev P.	Trends Cogn Sci. 2007 Jan;11(1):30-6. Epub 2006 Nov 28. Review.	Trends Cogn Sci. 2007	PubMed	citation	PMID:17134935	pubmed	17134935	create date:2006/12/01 | first author:Husain M
Adding up the effects of cultural experience on the brain.	/pubmed/17129750	Cantlon JF, Brannon EM.	Trends Cogn Sci. 2007 Jan;11(1):1-4. Epub 2006 Nov 28. Review.	Trends Cogn Sci. 2007	PubMed	citation	PMID:17129750	pubmed	17129750	create date:2006/11/30 | first author:Cantlon JF
Perception and misperception of bias in human judgment.	/pubmed/17129749	Pronin E.	Trends Cogn Sci. 2007 Jan;11(1):37-43. Epub 2006 Nov 28. Review.	Trends Cogn Sci. 2007	PubMed	citation	PMID:17129749	pubmed	17129749	create date:2006/11/30 | first author:Pronin E
Attention and consciousness: two distinct brain processes.	/pubmed/17129748	Koch C, Tsuchiya N.	Trends Cogn Sci. 2007 Jan;11(1):16-22. Epub 2006 Nov 28. Review.	Trends Cogn Sci. 2007	PubMed	citation	PMID:17129748	pubmed	17129748	create date:2006/11/30 | first author:Koch C
Using multi-voxel pattern analysis of fMRI data to interpret overlapping functional activations.	/pubmed/17129747	Peelen MV, Downing PE.	Trends Cogn Sci. 2007 Jan;11(1):4-5. Epub 2006 Nov 28. No abstract available.	Trends Cogn Sci. 2007	PubMed	citation	PMID:17129747	pubmed	17129747	create date:2006/11/30 | first author:Peelen MV
Title	URL	Description	Details	ShortDetails	Resource	Type	Identifiers	Db	EntrezUID	Properties
Can generic expertise explain special processing for faces?	/pubmed/17129746	McKone E, Kanwisher N, Duchaine BC.	Trends Cogn Sci. 2007 Jan;11(1):8-15. Epub 2006 Nov 28. Review.	Trends Cogn Sci. 2007	PubMed	citation	PMID:17129746	pubmed	17129746	create date:2006/11/30 | first author:McKone E
Do children really confuse appearance and reality?	/pubmed/17079185	Deák GO.	Trends Cogn Sci. 2006 Dec;10(12):546-50. Epub 2006 Oct 31. Review.	Trends Cogn Sci. 2006	PubMed	citation	PMID:17079185	pubmed	17079185	create date:2006/11/03 | first author:Deák GO
Single-trial EEG-fMRI reveals the dynamics of cognitive function.	/pubmed/17074530	Debener S, Ullsperger M, Siegel M, Engel AK.	Trends Cogn Sci. 2006 Dec;10(12):558-63. Epub 2006 Oct 30. Review.	Trends Cogn Sci. 2006	PubMed	citation	PMID:17074530	pubmed	17074530	create date:2006/11/01 | first author:Debener S
How native-like is non-native language processing?	/pubmed/17071131	Clahsen H, Felser C.	Trends Cogn Sci. 2006 Dec;10(12):564-70. Epub 2006 Oct 27. Review.	Trends Cogn Sci. 2006	PubMed	citation	PMID:17071131	pubmed	17071131	create date:2006/10/31 | first author:Clahsen H
Extracting core components of cognitive control.	/pubmed/17071129	Braver TS, Barch DM.	Trends Cogn Sci. 2006 Dec;10(12):529-32. Epub 2006 Oct 30.	Trends Cogn Sci. 2006	PubMed	citation	PMID:17071129	pubmed	17071129	create date:2006/10/31 | first author:Braver TS
Channel surfing in the visual brain.	/pubmed/17071128	Sowden PT, Schyns PG.	Trends Cogn Sci. 2006 Dec;10(12):538-45. Epub 2006 Oct 30. Review.	Trends Cogn Sci. 2006	PubMed	citation	PMID:17071128	pubmed	17071128	create date:2006/10/31 | first author:Sowden PT
Spatial memory: how egocentric and allocentric combine.	/pubmed/17071127	Burgess N.	Trends Cogn Sci. 2006 Dec;10(12):551-7. Epub 2006 Oct 30. Review.	Trends Cogn Sci. 2006	PubMed	citation	PMID:17071127	pubmed	17071127	create date:2006/10/31 | first author:Burgess N
Are there really interactive processes in speech perception?	/pubmed/17067845	McQueen JM, Norris D, Cutler A.	Trends Cogn Sci. 2006 Dec;10(12):533; author reply 534. Epub 2006 Oct 25. No abstract available.	Trends Cogn Sci. 2006	PubMed	citation	PMID:17067845	pubmed	17067845	create date:2006/10/28 | first author:McQueen JM
Dissociating language and word meaning in the bilingual brain.	/pubmed/17049907	Chee MW.	Trends Cogn Sci. 2006 Dec;10(12):527-9. Epub 2006 Oct 17.	Trends Cogn Sci. 2006	PubMed	citation	PMID:17049907	pubmed	17049907	create date:2006/10/20 | first author:Chee MW
Mechanisms underlying working memory for novel information.	/pubmed/17015030	Hasselmo ME, Stern CE.	Trends Cogn Sci. 2006 Nov;10(11):487-93. Epub 2006 Oct 2. Review.	Trends Cogn Sci. 2006	PubMed	citation	PMID:17015030	pubmed	17015030	create date:2006/10/04 | first author:Hasselmo ME
Do deaf individuals see better?	/pubmed/17015029	Bavelier D, Dye MW, Hauser PC.	Trends Cogn Sci. 2006 Nov;10(11):512-8. Epub 2006 Oct 2. Review.	Trends Cogn Sci. 2006	PubMed	citation	PMID:17015029	pubmed	17015029	create date:2006/10/04 | first author:Bavelier D
Neural representation of language: activation versus long-range connectivity.	/pubmed/17015028	Salmelin R, Kujala J.	Trends Cogn Sci. 2006 Nov;10(11):519-25. Epub 2006 Oct 2.	Trends Cogn Sci. 2006	PubMed	citation	PMID:17015028	pubmed	17015028	create date:2006/10/04 | first author:Salmelin R
Bayesian associative learning.	/pubmed/17005435	Shanks DR.	Trends Cogn Sci. 2006 Nov;10(11):477-8. Epub 2006 Sep 26.	Trends Cogn Sci. 2006	PubMed	citation	PMID:17005435	pubmed	17005435	create date:2006/09/29 | first author:Shanks DR
Neural bases of binocular rivalry.	/pubmed/16997612	Tong F, Meng M, Blake R.	Trends Cogn Sci. 2006 Nov;10(11):502-11. Epub 2006 Sep 25. Review.	Trends Cogn Sci. 2006	PubMed	citation	PMID:16997612	pubmed	16997612	create date:2006/09/26 | first author:Tong F
Towards a true neural stance on consciousness.	/pubmed/16997611	Lamme VA.	Trends Cogn Sci. 2006 Nov;10(11):494-501. Epub 2006 Sep 25. Review.	Trends Cogn Sci. 2006	PubMed	citation	PMID:16997611	pubmed	16997611	create date:2006/09/26 | first author:Lamme VA
What is the relationship between phonological short-term memory and speech processing?	/pubmed/16997610	Jacquemot C, Scott SK.	Trends Cogn Sci. 2006 Nov;10(11):480-6. Epub 2006 Sep 25.	Trends Cogn Sci. 2006	PubMed	citation	PMID:16997610	pubmed	16997610	create date:2006/09/26 | first author:Jacquemot C
The empathic brain: how, when and why?	/pubmed/16949331	de Vignemont F, Singer T.	Trends Cogn Sci. 2006 Oct;10(10):435-41. Epub 2006 Sep 1.	Trends Cogn Sci. 2006	PubMed	citation	PMID:16949331	pubmed	16949331	create date:2006/09/05 | first author:de Vignemont F
Computational principles of working memory in sentence comprehension.	/pubmed/16949330	Lewis RL, Vasishth S, Van Dyke JA.	Trends Cogn Sci. 2006 Oct;10(10):447-54. Epub 2006 Sep 1.	Trends Cogn Sci. 2006	PubMed	citation	PMID:16949330	pubmed	16949330	create date:2006/09/05 | first author:Lewis RL
Social cognition in the first year.	/pubmed/16942896	Striano T, Reid VM.	Trends Cogn Sci. 2006 Oct;10(10):471-6. Epub 2006 Aug 30.	Trends Cogn Sci. 2006	PubMed	citation	PMID:16942896	pubmed	16942896	create date:2006/09/01 | first author:Striano T
The structure and function of explanations.	/pubmed/16942895	Lombrozo T.	Trends Cogn Sci. 2006 Oct;10(10):464-70. Epub 2006 Aug 30. Review.	Trends Cogn Sci. 2006	PubMed	citation	PMID:16942895	pubmed	16942895	create date:2006/09/01 | first author:Lombrozo T
Interleaving brain systems for episodic and recognition memory.	/pubmed/16935547	Aggleton JP, Brown MW.	Trends Cogn Sci. 2006 Oct;10(10):455-63. Epub 2006 Aug 28.	Trends Cogn Sci. 2006	PubMed	citation	PMID:16935547	pubmed	16935547	create date:2006/08/29 | first author:Aggleton JP
Failure to deactivate in autism: the co-constitution of self and other.	/pubmed/16934520	Iacoboni M.	Trends Cogn Sci. 2006 Oct;10(10):431-3. Epub 2006 Aug 23.	Trends Cogn Sci. 2006	PubMed	citation	PMID:16934520	pubmed	16934520	create date:2006/08/29 | first author:Iacoboni M
The search for phonology in other species.	/pubmed/16931109	Yip MJ.	Trends Cogn Sci. 2006 Oct;10(10):442-6. Epub 2006 Aug 22.	Trends Cogn Sci. 2006	PubMed	citation	PMID:16931109	pubmed	16931109	create date:2006/08/26 | first author:Yip MJ
Neuroscientific challenges to free will and responsibility.	/pubmed/16901745	Roskies A.	Trends Cogn Sci. 2006 Sep;10(9):419-23. Epub 2006 Aug 8.	Trends Cogn Sci. 2006	PubMed	citation	PMID:16901745	pubmed	16901745	create date:2006/08/12 | first author:Roskies A
Whorf versus Socrates, round 10.	/pubmed/16899401	Newcombe NS, Uttal DH.	Trends Cogn Sci. 2006 Sep;10(9):394-6. Epub 2006 Aug 8.	Trends Cogn Sci. 2006	PubMed	citation	PMID:16899401	pubmed	16899401	create date:2006/08/11 | first author:Newcombe NS
The simpler syntax hypothesis.	/pubmed/16899400	Culicover PW, Jackendoff R.	Trends Cogn Sci. 2006 Sep;10(9):413-8. Epub 2006 Aug 8.	Trends Cogn Sci. 2006	PubMed	citation	PMID:16899400	pubmed	16899400	create date:2006/08/11 | first author:Culicover PW
The missing whole in perceptual models of perirhinal cortex.	/pubmed/16899399	Cate AD, Köhler S.	Trends Cogn Sci. 2006 Sep;10(9):396-7. Epub 2006 Aug 8. No abstract available.	Trends Cogn Sci. 2006	PubMed	citation	PMID:16899399	pubmed	16899399	create date:2006/08/11 | first author:Cate AD
The causal psycho-logic of choice.	/pubmed/16899398	Sloman SA, Hagmayer Y.	Trends Cogn Sci. 2006 Sep;10(9):407-12. Epub 2006 Aug 8.	Trends Cogn Sci. 2006	PubMed	citation	PMID:16899398	pubmed	16899398	create date:2006/08/11 | first author:Sloman SA
Beyond mind-reading: multi-voxel pattern analysis of fMRI data.	/pubmed/16899397	Norman KA, Polyn SM, Detre GJ, Haxby JV.	Trends Cogn Sci. 2006 Sep;10(9):424-30. Epub 2006 Aug 8.	Trends Cogn Sci. 2006	PubMed	citation	PMID:16899397	pubmed	16899397	create date:2006/08/11 | first author:Norman KA
What's so special about the average face?	/pubmed/16899396	Tsao DY, Freiwald WA.	Trends Cogn Sci. 2006 Sep;10(9):391-3. Epub 2006 Aug 8.	Trends Cogn Sci. 2006	PubMed	citation	PMID:16899396	pubmed	16899396	create date:2006/08/11 | first author:Tsao DY
Remembering the time: a continuous clock.	/pubmed/16899395	Lewis PA, Miall RC.	Trends Cogn Sci. 2006 Sep;10(9):401-6. Epub 2006 Aug 8.	Trends Cogn Sci. 2006	PubMed	citation	PMID:16899395	pubmed	16899395	create date:2006/08/11 | first author:Lewis PA
Genes and domain specificity.	/pubmed/16899393	Marcus GF, Rabagliati H.	Trends Cogn Sci. 2006 Sep;10(9):397-8; author reply 398. Epub 2006 Aug 8. No abstract available.	Trends Cogn Sci. 2006	PubMed	citation	PMID:16899393	pubmed	16899393	create date:2006/08/11 | first author:Marcus GF
Salience, relevance, and firing: a priority map for target selection.	/pubmed/16843702	Fecteau JH, Munoz DP.	Trends Cogn Sci. 2006 Aug;10(8):382-90. Epub 2006 Jul 14. Review.	Trends Cogn Sci. 2006	PubMed	citation	PMID:16843702	pubmed	16843702	create date:2006/07/18 | first author:Fecteau JH
Language, embodiment, and the cognitive niche.	/pubmed/16843701	Clark A.	Trends Cogn Sci. 2006 Aug;10(8):370-4. Epub 2006 Jul 14. Review.	Trends Cogn Sci. 2006	PubMed	citation	PMID:16843701	pubmed	16843701	create date:2006/07/18 | first author:Clark A
A normative perspective on motivation.	/pubmed/16843041	Niv Y, Joel D, Dayan P.	Trends Cogn Sci. 2006 Aug;10(8):375-81. Epub 2006 Jul 13. Review.	Trends Cogn Sci. 2006	PubMed	citation	PMID:16843041	pubmed	16843041	create date:2006/07/18 | first author:Niv Y
Synaesthesia: supernormal integration?	/pubmed/16843040	Mulvenna CM, Walsh V.	Trends Cogn Sci. 2006 Aug;10(8):350-2. Epub 2006 Jul 13. Review.	Trends Cogn Sci. 2006	PubMed	citation	PMID:16843040	pubmed	16843040	create date:2006/07/18 | first author:Mulvenna CM
The rhinal cortex: 'gatekeeper' of the declarative memory system.	/pubmed/16843039	Fernández G, Tendolkar I.	Trends Cogn Sci. 2006 Aug;10(8):358-62. Epub 2006 Jul 13. Review.	Trends Cogn Sci. 2006	PubMed	citation	PMID:16843039	pubmed	16843039	create date:2006/07/18 | first author:Fernández G
Improving reverse neuroimaging inference: cognitive domain versus cognitive complexity.	/pubmed/16843038	Christoff K, Owen AM.	Trends Cogn Sci. 2006 Aug;10(8):352-3. Epub 2006 Jul 13. No abstract available.	Trends Cogn Sci. 2006	PubMed	citation	PMID:16843038	pubmed	16843038	create date:2006/07/18 | first author:Christoff K
Are there interactive processes in speech perception?	/pubmed/16843037	McClelland JL, Mirman D, Holt LL.	Trends Cogn Sci. 2006 Aug;10(8):363-9. Epub 2006 Jul 13. Review.	Trends Cogn Sci. 2006	PubMed	citation	PMID:16843037	pubmed	16843037	create date:2006/07/18 | first author:McClelland JL
Neuroeconomics and the metastable brain.	/pubmed/16828574	Oullier O, Kelso JA.	Trends Cogn Sci. 2006 Aug;10(8):353-4. Epub 2006 Jul 7. No abstract available.	Trends Cogn Sci. 2006	PubMed	citation	PMID:16828574	pubmed	16828574	create date:2006/07/11 | first author:Oullier O
Experiments on the emergence of human communication.	/pubmed/16828573	Steels L.	Trends Cogn Sci. 2006 Aug;10(8):347-9. Epub 2006 Jul 7. Review.	Trends Cogn Sci. 2006	PubMed	citation	PMID:16828573	pubmed	16828573	create date:2006/07/11 | first author:Steels L
Probabilistic models of cognition: conceptual foundations.	/pubmed/16807064	Chater N, Tenenbaum JB, Yuille A.	Trends Cogn Sci. 2006 Jul;10(7):287-91. Epub 2006 Jun 27.	Trends Cogn Sci. 2006	PubMed	citation	PMID:16807064	pubmed	16807064	create date:2006/06/30 | first author:Chater N
Bayesian decision theory in sensorimotor control.	/pubmed/16807063	Körding KP, Wolpert DM.	Trends Cogn Sci. 2006 Jul;10(7):319-26. Epub 2006 Jun 27.	Trends Cogn Sci. 2006	PubMed	citation	PMID:16807063	pubmed	16807063	create date:2006/06/30 | first author:Körding KP
Theory-based Bayesian models of inductive learning and reasoning.	/pubmed/16797219	Tenenbaum JB, Griffiths TL, Kemp C.	Trends Cogn Sci. 2006 Jul;10(7):309-18. Epub 2006 Jun 22.	Trends Cogn Sci. 2006	PubMed	citation	PMID:16797219	pubmed	16797219	create date:2006/06/27 | first author:Tenenbaum JB
Make mild moments memorable: add a little arousal.	/pubmed/16793325	McGaugh JL.	Trends Cogn Sci. 2006 Aug;10(8):345-7. Epub 2006 Jun 21. Review.	Trends Cogn Sci. 2006	PubMed	citation	PMID:16793325	pubmed	16793325	create date:2006/06/24 | first author:McGaugh JL
Probabilistic inference in human semantic memory.	/pubmed/16793324	Steyvers M, Griffiths TL, Dennis S.	Trends Cogn Sci. 2006 Jul;10(7):327-34. Epub 2006 Jun 21.	Trends Cogn Sci. 2006	PubMed	citation	PMID:16793324	pubmed	16793324	create date:2006/06/24 | first author:Steyvers M
Bayesian theories of conditioning in a changing world.	/pubmed/16793323	Courville AC, Daw ND, Touretzky DS.	Trends Cogn Sci. 2006 Jul;10(7):294-300. Epub 2006 Jun 21.	Trends Cogn Sci. 2006	PubMed	citation	PMID:16793323	pubmed	16793323	create date:2006/06/24 | first author:Courville AC
Probabilistic models of language processing and acquisition.	/pubmed/16784883	Chater N, Manning CD.	Trends Cogn Sci. 2006 Jul;10(7):335-44. Epub 2006 Jun 19.	Trends Cogn Sci. 2006	PubMed	citation	PMID:16784883	pubmed	16784883	create date:2006/06/21 | first author:Chater N
Vision as Bayesian inference: analysis by synthesis?	/pubmed/16784882	Yuille A, Kersten D.	Trends Cogn Sci. 2006 Jul;10(7):301-8. Epub 2006 Jun 19.	Trends Cogn Sci. 2006	PubMed	citation	PMID:16784882	pubmed	16784882	create date:2006/06/21 | first author:Yuille A
Probabilistic models of cognition: where next?	/pubmed/16781886	Chater N, Tenenbaum JB, Yuille A.	Trends Cogn Sci. 2006 Jul;10(7):292-3. Epub 2006 Jun 16. No abstract available.	Trends Cogn Sci. 2006	PubMed	citation	PMID:16781886	pubmed	16781886	create date:2006/06/20 | first author:Chater N
Title	URL	Description	Details	ShortDetails	Resource	Type	Identifiers	Db	EntrezUID	Properties
Seeing it differently: visual processing in autism.	/pubmed/16713326	Behrmann M, Thomas C, Humphreys K.	Trends Cogn Sci. 2006 Jun;10(6):258-64. Epub 2006 May 19. Review.	Trends Cogn Sci. 2006	PubMed	citation	PMID:16713326	pubmed	16713326	create date:2006/05/23 | first author:Behrmann M
Is neocortex essentially multisensory?	/pubmed/16713325	Ghazanfar AA, Schroeder CE.	Trends Cogn Sci. 2006 Jun;10(6):278-85. Epub 2006 May 18. Review.	Trends Cogn Sci. 2006	PubMed	citation	PMID:16713325	pubmed	16713325	create date:2006/05/23 | first author:Ghazanfar AA
Cognitive abnormalities in post-traumatic stress disorder.	/pubmed/16697695	McNally RJ.	Trends Cogn Sci. 2006 Jun;10(6):271-7. Epub 2006 May 12. Review.	Trends Cogn Sci. 2006	PubMed	citation	PMID:16697695	pubmed	16697695	create date:2006/05/16 | first author:McNally RJ
Native-language sensitivities: evolution in the first year of life.	/pubmed/16697694	Sebastián-Gallés N.	Trends Cogn Sci. 2006 Jun;10(6):239-41. Epub 2006 May 12. Review.	Trends Cogn Sci. 2006	PubMed	citation	PMID:16697694	pubmed	16697694	create date:2006/05/16 | first author:Sebastián-Gallés N
How we interact with objects: learning from brain lesions.	/pubmed/16678468	Daprati E, Sirigu A.	Trends Cogn Sci. 2006 Jun;10(6):265-70. Epub 2006 May 4. Review.	Trends Cogn Sci. 2006	PubMed	citation	PMID:16678468	pubmed	16678468	create date:2006/05/09 | first author:Daprati E
Genes, cognition and dyslexia: learning to read the genome.	/pubmed/16675285	Fisher SE, Francks C.	Trends Cogn Sci. 2006 Jun;10(6):250-7. Epub 2006 May 3. Review.	Trends Cogn Sci. 2006	PubMed	citation	PMID:16675285	pubmed	16675285	create date:2006/05/06 | first author:Fisher SE
Prosodic phrasing is central to language comprehension.	/pubmed/16651019	Frazier L, Carlson K, Clifton C Jr.	Trends Cogn Sci. 2006 Jun;10(6):244-9. Epub 2006 May 2. Review.	Trends Cogn Sci. 2006	PubMed	citation	PMID:16651019	pubmed	16651019	create date:2006/05/03 | first author:Frazier L
Implicit learning and statistical learning: one phenomenon, two approaches.	/pubmed/16616590	Perruchet P, Pacton S.	Trends Cogn Sci. 2006 May;10(5):233-8. Epub 2006 Apr 17. Review.	Trends Cogn Sci. 2006	PubMed	citation	PMID:16616590	pubmed	16616590	create date:2006/04/18 | first author:Perruchet P
Modeling developmental cognitive neuroscience.	/pubmed/16603407	Westermann G, Sirois S, Shultz TR, Mareschal D.	Trends Cogn Sci. 2006 May;10(5):227-32. Epub 2006 Apr 17. Review.	Trends Cogn Sci. 2006	PubMed	citation	PMID:16603407	pubmed	16603407	create date:2006/04/11 | first author:Westermann G
Conscious, preconscious, and subliminal processing: a testable taxonomy.	/pubmed/16603406	Dehaene S, Changeux JP, Naccache L, Sackur J, Sergent C.	Trends Cogn Sci. 2006 May;10(5):204-11. Epub 2006 Apr 17.	Trends Cogn Sci. 2006	PubMed	citation	PMID:16603406	pubmed	16603406	create date:2006/04/11 | first author:Dehaene S
Explaining delusions: a cognitive perspective.	/pubmed/16600666	Bell V, Halligan PW, Ellis HD.	Trends Cogn Sci. 2006 May;10(5):219-26. Review.	Trends Cogn Sci. 2006	PubMed	citation	PMID:16600666	pubmed	16600666	create date:2006/04/08 | first author:Bell V
A module for syntactic processing in music?	/pubmed/16595186	Bigand E, Tillmann B, Poulin-Charronnat B.	Trends Cogn Sci. 2006 May;10(5):195-6. Epub 2006 Apr 3. No abstract available.	Trends Cogn Sci. 2006	PubMed	citation	PMID:16595186	pubmed	16595186	create date:2006/04/06 | first author:Bigand E
Zap! Magnetic tricks on conscious and unconscious vision.	/pubmed/16584910	Lamme VA.	Trends Cogn Sci. 2006 May;10(5):193-5. Epub 2006 Apr 3.	Trends Cogn Sci. 2006	PubMed	citation	PMID:16584910	pubmed	16584910	create date:2006/04/06 | first author:Lamme VA
Bootstrapping conceptual deduction using physical connection: rethinking frontal cortex.	/pubmed/16584909	Diamond A.	Trends Cogn Sci. 2006 May;10(5):212-8. Epub 2006 Apr 3. Review.	Trends Cogn Sci. 2006	PubMed	citation	PMID:16584909	pubmed	16584909	create date:2006/04/06 | first author:Diamond A
Generalist genes: implications for the cognitive sciences.	/pubmed/16580870	Kovas Y, Plomin R.	Trends Cogn Sci. 2006 May;10(5):198-203. Epub 2006 Apr 3.	Trends Cogn Sci. 2006	PubMed	citation	PMID:16580870	pubmed	16580870	create date:2006/04/04 | first author:Kovas Y
Constructing a past in infancy: a neuro-developmental account.	/pubmed/16537115	Bauer PJ.	Trends Cogn Sci. 2006 Apr;10(4):175-81. Epub 2006 Mar 14. Review.	Trends Cogn Sci. 2006	PubMed	citation	PMID:16537115	pubmed	16537115	create date:2006/03/16 | first author:Bauer PJ
Schizophrenia, ketamine and cannabis: evidence of overlapping memory deficits.	/pubmed/16531099	Fletcher PC, Honey GD.	Trends Cogn Sci. 2006 Apr;10(4):167-74. Epub 2006 Mar 10. Review.	Trends Cogn Sci. 2006	PubMed	citation	PMID:16531099	pubmed	16531099	create date:2006/03/15 | first author:Fletcher PC
Genetics of emotional regulation: the role of the serotonin transporter in neural function.	/pubmed/16530463	Hariri AR, Holmes A.	Trends Cogn Sci. 2006 Apr;10(4):182-91. Epub 2006 Mar 10. Review.	Trends Cogn Sci. 2006	PubMed	citation	PMID:16530463	pubmed	16530463	create date:2006/03/15 | first author:Hariri AR
Bridges over troubled waters: education and cognitive neuroscience.	/pubmed/16530462	Ansari D, Coch D.	Trends Cogn Sci. 2006 Apr;10(4):146-51. Epub 2006 Mar 10. Review.	Trends Cogn Sci. 2006	PubMed	citation	PMID:16530462	pubmed	16530462	create date:2006/03/15 | first author:Ansari D
A developmental perspective on the neural code for written words.	/pubmed/16517209	Goswami U, Ziegler JC.	Trends Cogn Sci. 2006 Apr;10(4):142-3. Epub 2006 Mar 6. No abstract available.	Trends Cogn Sci. 2006	PubMed	citation	PMID:16517209	pubmed	16517209	create date:2006/03/07 | first author:Goswami U
Beyond faces and modularity: the power of an expertise framework.	/pubmed/16516534	Bukach CM, Gauthier I, Tarr MJ.	Trends Cogn Sci. 2006 Apr;10(4):159-66. Epub 2006 Mar 3. Review. Erratum in: Trends Cogn Sci. 2006 Jun;10(6):243.	Trends Cogn Sci. 2006	PubMed	citation	PMID:16516534	pubmed	16516534	create date:2006/03/07 | first author:Bukach CM
Detecting deception by manipulating cognitive load.	/pubmed/16516533	Vrij A, Fisher R, Mann S, Leal S.	Trends Cogn Sci. 2006 Apr;10(4):141-2. Epub 2006 Mar 3. No abstract available.	Trends Cogn Sci. 2006	PubMed	citation	PMID:16516533	pubmed	16516533	create date:2006/03/07 | first author:Vrij A
Learning under stress: how does it work?	/pubmed/16513410	Joëls M, Pu Z, Wiegert O, Oitzl MS, Krugers HJ.	Trends Cogn Sci. 2006 Apr;10(4):152-8. Epub 2006 Mar 2. Review.	Trends Cogn Sci. 2006	PubMed	citation	PMID:16513410	pubmed	16513410	create date:2006/03/04 | first author:Joëls M
Visual working memory depends on attentional filtering.	/pubmed/16497538	Cowan N, Morey CC.	Trends Cogn Sci. 2006 Apr;10(4):139-41. Epub 2006 Feb 23. Review.	Trends Cogn Sci. 2006	PubMed	citation	PMID:16497538	pubmed	16497538	create date:2006/02/25 | first author:Cowan N
Perirhinal cortical contributions to object perception.	/pubmed/16469525	Buckley MJ, Gaffan D.	Trends Cogn Sci. 2006 Mar;10(3):100-7. Epub 2006 Feb 15.	Trends Cogn Sci. 2006	PubMed	citation	PMID:16469525	pubmed	16469525	create date:2006/02/14 | first author:Buckley MJ
Neuroeconomics: cross-currents in research on decision-making.	/pubmed/16469524	Sanfey AG, Loewenstein G, McClure SM, Cohen JD.	Trends Cogn Sci. 2006 Mar;10(3):108-16. Epub 2006 Feb 8. Review.	Trends Cogn Sci. 2006	PubMed	citation	PMID:16469524	pubmed	16469524	create date:2006/02/14 | first author:Sanfey AG
Visual and oculomotor selection: links, causes and implications for spatial attention.	/pubmed/16469523	Awh E, Armstrong KM, Moore T.	Trends Cogn Sci. 2006 Mar;10(3):124-30. Epub 2006 Feb 15. Review.	Trends Cogn Sci. 2006	PubMed	citation	PMID:16469523	pubmed	16469523	create date:2006/02/14 | first author:Awh E
Repetition effects to sounds: evidence for predictive coding in the auditory system.	/pubmed/16460994	Baldeweg T.	Trends Cogn Sci. 2006 Mar;10(3):93-4. Epub 2006 Feb 7. No abstract available.	Trends Cogn Sci. 2006	PubMed	citation	PMID:16460994	pubmed	16460994	create date:2006/02/08 | first author:Baldeweg T
What language says about the psychology of events.	/pubmed/16460993	Folli R, Harley H.	Trends Cogn Sci. 2006 Mar;10(3):91-2. Epub 2006 Feb 7.	Trends Cogn Sci. 2006	PubMed	citation	PMID:16460993	pubmed	16460993	create date:2006/02/08 | first author:Folli R
Cognition through the lifespan: mechanisms of change.	/pubmed/16460992	Craik FI, Bialystok E.	Trends Cogn Sci. 2006 Mar;10(3):131-8. Epub 2006 Feb 7. Review.	Trends Cogn Sci. 2006	PubMed	citation	PMID:16460992	pubmed	16460992	create date:2006/02/08 | first author:Craik FI
Imitation: is cognitive neuroscience neglecting apraxia?	/pubmed/16460991	Goldenberg G.	Trends Cogn Sci. 2006 Mar;10(3):94-5; author reply 95-6. Epub 2006 Feb 7. No abstract available.	Trends Cogn Sci. 2006	PubMed	citation	PMID:16460991	pubmed	16460991	create date:2006/02/08 | first author:Goldenberg G
Characterizing cognition in ADHD: beyond executive dysfunction.	/pubmed/16460990	Castellanos FX, Sonuga-Barke EJ, Milham MP, Tannock R.	Trends Cogn Sci. 2006 Mar;10(3):117-23. Epub 2006 Feb 7. Review.	Trends Cogn Sci. 2006	PubMed	citation	PMID:16460990	pubmed	16460990	create date:2006/02/08 | first author:Castellanos FX
Can cognitive processes be inferred from neuroimaging data?	/pubmed/16406760	Poldrack RA.	Trends Cogn Sci. 2006 Feb;10(2):59-63. Epub 2006 Jan 6.	Trends Cogn Sci. 2006	PubMed	citation	PMID:16406760	pubmed	16406760	create date:2006/01/13 | first author:Poldrack RA
Forward inference using functional neuroimaging: dissociations versus associations.	/pubmed/16406759	Henson R.	Trends Cogn Sci. 2006 Feb;10(2):64-9. Epub 2006 Jan 6.	Trends Cogn Sci. 2006	PubMed	citation	PMID:16406759	pubmed	16406759	create date:2006/01/13 | first author:Henson R
Joint action: bodies and minds moving together.	/pubmed/16406326	Sebanz N, Bekkering H, Knoblich G.	Trends Cogn Sci. 2006 Feb;10(2):70-6. Epub 2006 Jan 10.	Trends Cogn Sci. 2006	PubMed	citation	PMID:16406326	pubmed	16406326	create date:2006/01/13 | first author:Sebanz N
Thinking with your gonads: testosterone and cognition.	/pubmed/16386941	Janowsky JS.	Trends Cogn Sci. 2006 Feb;10(2):77-82. Epub 2006 Jan 4.	Trends Cogn Sci. 2006	PubMed	citation	PMID:16386941	pubmed	16386941	create date:2006/01/03 | first author:Janowsky JS
The cognitive science of holes and cast shadows.	/pubmed/16386940	Casati R.	Trends Cogn Sci. 2006 Feb;10(2):54-5. Epub 2006 Jan 4. No abstract available.	Trends Cogn Sci. 2006	PubMed	citation	PMID:16386940	pubmed	16386940	create date:2006/01/03 | first author:Casati R
Language, thought and color: recent developments.	/pubmed/16386939	Kay P, Regier T.	Trends Cogn Sci. 2006 Feb;10(2):51-4. Epub 2006 Jan 4.	Trends Cogn Sci. 2006	PubMed	citation	PMID:16386939	pubmed	16386939	create date:2006/01/03 | first author:Kay P
Primate orbitofrontal cortex and adaptive behaviour.	/pubmed/16380289	Roberts AC.	Trends Cogn Sci. 2006 Feb;10(2):83-90. Epub 2005 Dec 27.	Trends Cogn Sci. 2006	PubMed	citation	PMID:16380289	pubmed	16380289	create date:2005/12/29 | first author:Roberts AC
Understanding the architecture of language: the possible role of neurology.	/pubmed/16378749	Piñango MM.	Trends Cogn Sci. 2006 Feb;10(2):49-51. Epub 2005 Dec 27.	Trends Cogn Sci. 2006	PubMed	citation	PMID:16378749	pubmed	16378749	create date:2005/12/28 | first author:Piñango MM
The Intelligent Design controversy: lessons from psychology and education.	/pubmed/16368260	Lombrozo T, Shtulman A, Weisberg M.	Trends Cogn Sci. 2006 Feb;10(2):56-7. Epub 2005 Dec 20. No abstract available.	Trends Cogn Sci. 2006	PubMed	citation	PMID:16368260	pubmed	16368260	create date:2005/12/22 | first author:Lombrozo T
Voluntary control of unavoidable action.	/pubmed/16359911	Lauwereyns J.	Trends Cogn Sci. 2006 Feb;10(2):47-9. Epub 2005 Dec 15.	Trends Cogn Sci. 2006	PubMed	citation	PMID:16359911	pubmed	16359911	create date:2005/12/20 | first author:Lauwereyns J
Repetition and the brain: neural models of stimulus-specific effects.	/pubmed/16321563	Grill-Spector K, Henson R, Martin A.	Trends Cogn Sci. 2006 Jan;10(1):14-23. Review.	Trends Cogn Sci. 2006	PubMed	citation	PMID:16321563	pubmed	16321563	create date:2005/12/03 | first author:Grill-Spector K
Beyond the right hemisphere: brain mechanisms mediating vocal emotional processing.	/pubmed/16321562	Schirmer A, Kotz SA.	Trends Cogn Sci. 2006 Jan;10(1):24-30. Review.	Trends Cogn Sci. 2006	PubMed	citation	PMID:16321562	pubmed	16321562	create date:2005/12/03 | first author:Schirmer A
Decision and experience: why don't we choose what makes us happy?	/pubmed/16318925	Hsee CK, Hastie R.	Trends Cogn Sci. 2006 Jan;10(1):31-7. Epub 2005 Nov 28. Review.	Trends Cogn Sci. 2006	PubMed	citation	PMID:16318925	pubmed	16318925	create date:2005/12/02 | first author:Hsee CK
Does the normal brain have a theory of mind?	/pubmed/16318924	Stone VE, Gerrans P.	Trends Cogn Sci. 2006 Jan;10(1):3-4. Epub 2005 Nov 28. No abstract available.	Trends Cogn Sci. 2006	PubMed	citation	PMID:16318924	pubmed	16318924	create date:2005/12/02 | first author:Stone VE
Evidence for infants' understanding of false beliefs should not be dismissed.	/pubmed/16318923	Csibra G, Southgate V.	Trends Cogn Sci. 2006 Jan;10(1):4-5. Epub 2005 Nov 28. No abstract available.	Trends Cogn Sci. 2006	PubMed	citation	PMID:16318923	pubmed	16318923	create date:2005/12/02 | first author:Csibra G
Selective visual attention and perceptual coherence.	/pubmed/16318922	Serences JT, Yantis S.	Trends Cogn Sci. 2006 Jan;10(1):38-45. Epub 2005 Nov 28. Review.	Trends Cogn Sci. 2006	PubMed	citation	PMID:16318922	pubmed	16318922	create date:2005/12/02 | first author:Serences JT
Mate choice decisions: the role of facial beauty.	/pubmed/16311066	Johnston VS.	Trends Cogn Sci. 2006 Jan;10(1):9-13. Epub 2005 Nov 28.	Trends Cogn Sci. 2006	PubMed	citation	PMID:16311066	pubmed	16311066	create date:2005/11/29 | first author:Johnston VS
A metric for the cognitive map: found at last?	/pubmed/16309947	Jeffery KJ, Burgess N.	Trends Cogn Sci. 2006 Jan;10(1):1-3. Epub 2005 Nov 23.	Trends Cogn Sci. 2006	PubMed	citation	PMID:16309947	pubmed	16309947	create date:2005/11/29 | first author:Jeffery KJ
Title	URL	Description	Details	ShortDetails	Resource	Type	Identifiers	Db	EntrezUID	Properties
How brains beware: neural mechanisms of emotional attention.	/pubmed/16289871	Vuilleumier P.	Trends Cogn Sci. 2005 Dec;9(12):585-94. Epub 2005 Nov 10.	Trends Cogn Sci. 2005	PubMed	citation	PMID:16289871	pubmed	16289871	create date:2005/11/18 | first author:Vuilleumier P
Forebrain emotional asymmetry: a neuroanatomical basis?	/pubmed/16275155	Craig AD.	Trends Cogn Sci. 2005 Dec;9(12):566-71. Epub 2005 Nov 4.	Trends Cogn Sci. 2005	PubMed	citation	PMID:16275155	pubmed	16275155	create date:2005/11/09 | first author:Craig AD
Feelings you can't imagine: towards a cognitive neuroscience of alexithymia.	/pubmed/16271508	Aleman A.	Trends Cogn Sci. 2005 Dec;9(12):553-5. Epub 2005 Nov 3.	Trends Cogn Sci. 2005	PubMed	citation	PMID:16271508	pubmed	16271508	create date:2005/11/08 | first author:Aleman A
The neural correlate of (un)awareness: lessons from the vegetative state.	/pubmed/16271507	Laureys S.	Trends Cogn Sci. 2005 Dec;9(12):556-9. Epub 2005 Nov 3.	Trends Cogn Sci. 2005	PubMed	citation	PMID:16271507	pubmed	16271507	create date:2005/11/08 | first author:Laureys S
Illusory motion reversal in tune with motion detectors.	/pubmed/16271506	Holcombe AO, Clifford CW, Eagleman DM, Pakarian P.	Trends Cogn Sci. 2005 Dec;9(12):559-60; author reply 560-1. Epub 2005 Nov 3. No abstract available.	Trends Cogn Sci. 2005	PubMed	citation	PMID:16271506	pubmed	16271506	create date:2005/11/08 | first author:Holcombe AO
Domain-specificity and theory of mind: evaluating neuropsychological evidence.	/pubmed/16271505	Apperly IA, Samson D, Humphreys GW.	Trends Cogn Sci. 2005 Dec;9(12):572-7. Epub 2005 Nov 3.	Trends Cogn Sci. 2005	PubMed	citation	PMID:16271505	pubmed	16271505	create date:2005/11/08 | first author:Apperly IA
Reading the hippocampal code by theta phase-locking.	/pubmed/16271504	Jensen O.	Trends Cogn Sci. 2005 Dec;9(12):551-3. Epub 2005 Nov 3.	Trends Cogn Sci. 2005	PubMed	citation	PMID:16271504	pubmed	16271504	create date:2005/11/08 | first author:Jensen O
Towards a neural basis of music perception.	/pubmed/16271503	Koelsch S, Siebel WA.	Trends Cogn Sci. 2005 Dec;9(12):578-84. Epub 2005 Nov 3.	Trends Cogn Sci. 2005	PubMed	citation	PMID:16271503	pubmed	16271503	create date:2005/11/08 | first author:Koelsch S
Neurodisruption of selective attention: insights and implications.	/pubmed/16214388	Chambers CD, Mattingley JB.	Trends Cogn Sci. 2005 Nov;9(11):542-50. Epub 2005 Oct 7. Review.	Trends Cogn Sci. 2005	PubMed	citation	PMID:16214388	pubmed	16214388	create date:2005/10/11 | first author:Chambers CD
Bilateral brain processes for comprehending natural language.	/pubmed/16214387	Jung-Beeman M.	Trends Cogn Sci. 2005 Nov;9(11):512-8. Epub 2005 Oct 7. Review.	Trends Cogn Sci. 2005	PubMed	citation	PMID:16214387	pubmed	16214387	create date:2005/10/11 | first author:Jung-Beeman M
Computational models of working memory: putting long-term memory into context.	/pubmed/16213782	Burgess N, Hitch G.	Trends Cogn Sci. 2005 Nov;9(11):535-41. Epub 2005 Oct 5. Review.	Trends Cogn Sci. 2005	PubMed	citation	PMID:16213782	pubmed	16213782	create date:2005/10/11 | first author:Burgess N
The Cinderella effect" is no fairy tale."	/pubmed/16213186	Daly M, Wilson M.	Trends Cogn Sci. 2005 Nov;9(11):507-8; author reply 508-10. Epub 2005 Oct 5. No abstract available.	Trends Cogn Sci. 2005	PubMed	citation	PMID:16213186	pubmed	16213186	create date:2005/10/11 | first author:Daly M
Processes of change in brain and cognitive development. Proceedings of the XXIst Meeting of the International Association for the Study of Attention and Performance. July 26-August 1, 2004. Winter Park, Colorado, USA.	/pubmed/16211703	[No authors listed]	Trends Cogn Sci. 2005 Mar;9(3):91-158. No abstract available.	Trends Cogn Sci. 2005	PubMed	citation	PMID:16211703	pubmed	16211703	create date:2005/10/08
Infant speech perception bootstraps word learning.	/pubmed/16202639	Werker JF, Yeung HH.	Trends Cogn Sci. 2005 Nov;9(11):519-27. Epub 2005 Oct 3. Review.	Trends Cogn Sci. 2005	PubMed	citation	PMID:16202639	pubmed	16202639	create date:2005/10/06 | first author:Werker JF
The evolution of jealousy.	/pubmed/16199197	Buss DM, Haselton M.	Trends Cogn Sci. 2005 Nov;9(11):506-7; author reply 508-10. Epub 2005 Sep 30. No abstract available.	Trends Cogn Sci. 2005	PubMed	citation	PMID:16199197	pubmed	16199197	create date:2005/10/04 | first author:Buss DM
Detecting cheaters.	/pubmed/16198616	Cosmides L, Tooby J, Fiddick L, Bryant GA.	Trends Cogn Sci. 2005 Nov;9(11):505-6; author reply 508-10. Epub 2005 Sep 29. No abstract available.	Trends Cogn Sci. 2005	PubMed	citation	PMID:16198616	pubmed	16198616	create date:2005/10/04 | first author:Cosmides L
Genetic influences on language impairment and phonological short-term memory.	/pubmed/16188486	Newbury DF, Bishop DV, Monaco AP.	Trends Cogn Sci. 2005 Nov;9(11):528-34. Epub 2005 Sep 26. Review.	Trends Cogn Sci. 2005	PubMed	citation	PMID:16188486	pubmed	16188486	create date:2005/09/29 | first author:Newbury DF
Recharging cognition with DC brain polarization.	/pubmed/16182596	Wassermann EM, Grafman J.	Trends Cogn Sci. 2005 Nov;9(11):503-5. Epub 2005 Sep 21.	Trends Cogn Sci. 2005	PubMed	citation	PMID:16182596	pubmed	16182596	create date:2005/09/27 | first author:Wassermann EM
Aging and motivated cognition: the positivity effect in attention and memory.	/pubmed/16154382	Mather M, Carstensen LL.	Trends Cogn Sci. 2005 Oct;9(10):496-502. Review.	Trends Cogn Sci. 2005	PubMed	citation	PMID:16154382	pubmed	16154382	create date:2005/09/13 | first author:Mather M
Is there a simple recipe for how to make friends?	/pubmed/16153882	Miklósi A, Topál J.	Trends Cogn Sci. 2005 Oct;9(10):463-4; author reply 464-5. No abstract available.	Trends Cogn Sci. 2005	PubMed	citation	PMID:16153882	pubmed	16153882	create date:2005/09/13 | first author:Miklósi A
A mechanism for cognitive dynamics: neuronal communication through neuronal coherence.	/pubmed/16150631	Fries P.	Trends Cogn Sci. 2005 Oct;9(10):474-80. Review.	Trends Cogn Sci. 2005	PubMed	citation	PMID:16150631	pubmed	16150631	create date:2005/09/10 | first author:Fries P
Neurophysiological markers of early language acquisition: from syllables to sentences.	/pubmed/16139558	Friederici AD.	Trends Cogn Sci. 2005 Oct;9(10):481-8. Review.	Trends Cogn Sci. 2005	PubMed	citation	PMID:16139558	pubmed	16139558	create date:2005/09/06 | first author:Friederici AD
The role of social cognition in early trust.	/pubmed/16137918	Koenig MA, Harris PL.	Trends Cogn Sci. 2005 Oct;9(10):457-9. Review.	Trends Cogn Sci. 2005	PubMed	citation	PMID:16137918	pubmed	16137918	create date:2005/09/03 | first author:Koenig MA
The influence of culture: holistic versus analytic perception.	/pubmed/16129648	Nisbett RE, Miyamoto Y.	Trends Cogn Sci. 2005 Oct;9(10):467-73. Review.	Trends Cogn Sci. 2005	PubMed	citation	PMID:16129648	pubmed	16129648	create date:2005/09/01 | first author:Nisbett RE
Imitation: is cognitive neuroscience solving the correspondence problem?	/pubmed/16126449	Brass M, Heyes C.	Trends Cogn Sci. 2005 Oct;9(10):489-95. Review.	Trends Cogn Sci. 2005	PubMed	citation	PMID:16126449	pubmed	16126449	create date:2005/08/30 | first author:Brass M
Developmental parallels in understanding minds and bodies.	/pubmed/16125434	Leslie AM.	Trends Cogn Sci. 2005 Oct;9(10):459-62. Review.	Trends Cogn Sci. 2005	PubMed	citation	PMID:16125434	pubmed	16125434	create date:2005/08/30 | first author:Leslie AM
Do infants really understand false belief? Response to Leslie.	/pubmed/16125433	Ruffman T, Perner J.	Trends Cogn Sci. 2005 Oct;9(10):462-3. No abstract available.	Trends Cogn Sci. 2005	PubMed	citation	PMID:16125433	pubmed	16125433	create date:2005/08/30 | first author:Ruffman T
Depth perception by the active observer.	/pubmed/16099197	Wexler M, van Boxtel JJ.	Trends Cogn Sci. 2005 Sep;9(9):431-8. Review.	Trends Cogn Sci. 2005	PubMed	citation	PMID:16099197	pubmed	16099197	create date:2005/08/16 | first author:Wexler M
Gene-environment processes in task persistence.	/pubmed/16095950	McCartney K, Berry D.	Trends Cogn Sci. 2005 Sep;9(9):407-8.	Trends Cogn Sci. 2005	PubMed	citation	PMID:16095950	pubmed	16095950	create date:2005/08/13 | first author:McCartney K
Computational models of collective behavior.	/pubmed/16085450	Goldstone RL, Janssen MA.	Trends Cogn Sci. 2005 Sep;9(9):424-30. Review.	Trends Cogn Sci. 2005	PubMed	citation	PMID:16085450	pubmed	16085450	create date:2005/08/09 | first author:Goldstone RL
Symmetry perception in humans and macaques.	/pubmed/16081313	Beck DM, Pinsk MA, Kastner S.	Trends Cogn Sci. 2005 Sep;9(9):405-6.	Trends Cogn Sci. 2005	PubMed	citation	PMID:16081313	pubmed	16081313	create date:2005/08/06 | first author:Beck DM
Thinking harder about false belief.	/pubmed/16061418	Riggs KJ.	Trends Cogn Sci. 2005 Sep;9(9):410-1. No abstract available.	Trends Cogn Sci. 2005	PubMed	citation	PMID:16061418	pubmed	16061418	create date:2005/08/03 | first author:Riggs KJ
Human-like social skills in dogs?	/pubmed/16061417	Hare B, Tomasello M.	Trends Cogn Sci. 2005 Sep;9(9):439-44. Review.	Trends Cogn Sci. 2005	PubMed	citation	PMID:16061417	pubmed	16061417	create date:2005/08/03 | first author:Hare B
Comparing cognition across species.	/pubmed/16061416	Reader SM, Sol D, Lefebvre L.	Trends Cogn Sci. 2005 Sep;9(9):411; author reply 412. No abstract available.	Trends Cogn Sci. 2005	PubMed	citation	PMID:16061416	pubmed	16061416	create date:2005/08/03 | first author:Reader SM
Parietal lobe contributions to episodic memory retrieval.	/pubmed/16054861	Wagner AD, Shannon BJ, Kahn I, Buckner RL.	Trends Cogn Sci. 2005 Sep;9(9):445-53. Review.	Trends Cogn Sci. 2005	PubMed	citation	PMID:16054861	pubmed	16054861	create date:2005/08/02 | first author:Wagner AD
Learning to tell apples from oranges.	/pubmed/16054420	Fahle M.	Trends Cogn Sci. 2005 Oct;9(10):455-7. Review.	Trends Cogn Sci. 2005	PubMed	citation	PMID:16054420	pubmed	16054420	create date:2005/08/02 | first author:Fahle M
On Broca, brain, and binding: a new framework.	/pubmed/16054419	Hagoort P.	Trends Cogn Sci. 2005 Sep;9(9):416-23. Review.	Trends Cogn Sci. 2005	PubMed	citation	PMID:16054419	pubmed	16054419	create date:2005/08/02 | first author:Hagoort P
Drug-induced amnesia impairs implicit relational memory.	/pubmed/16006177	Chun MM.	Trends Cogn Sci. 2005 Aug;9(8):355-7. Review.	Trends Cogn Sci. 2005	PubMed	citation	PMID:16006177	pubmed	16006177	create date:2005/07/12 | first author:Chun MM
Theory of mind and moral cognition: exploring the connections.	/pubmed/16006176	Knobe J.	Trends Cogn Sci. 2005 Aug;9(8):357-9. Review.	Trends Cogn Sci. 2005	PubMed	citation	PMID:16006176	pubmed	16006176	create date:2005/07/12 | first author:Knobe J
What do monkeys' music choices mean?	/pubmed/16006174	Lamont AM.	Trends Cogn Sci. 2005 Aug;9(8):359-61. Review.	Trends Cogn Sci. 2005	PubMed	citation	PMID:16006174	pubmed	16006174	create date:2005/07/12 | first author:Lamont AM
The false dichotomy between simulation and theory-theory: the argument's error.	/pubmed/16006173	Mitchell JP.	Trends Cogn Sci. 2005 Aug;9(8):363-4; author reply 364. No abstract available.	Trends Cogn Sci. 2005	PubMed	citation	PMID:16006173	pubmed	16006173	create date:2005/07/12 | first author:Mitchell JP
Psychophysical magic: rendering the visible 'invisible'.	/pubmed/16006172	Kim CY, Blake R.	Trends Cogn Sci. 2005 Aug;9(8):381-8. Review.	Trends Cogn Sci. 2005	PubMed	citation	PMID:16006172	pubmed	16006172	create date:2005/07/12 | first author:Kim CY
Grounding words in perception and action: computational insights.	/pubmed/16006171	Roy D.	Trends Cogn Sci. 2005 Aug;9(8):389-96. Review.	Trends Cogn Sci. 2005	PubMed	citation	PMID:16006171	pubmed	16006171	create date:2005/07/12 | first author:Roy D
Consciousness: converging insights from connectionist modeling and neuroscience.	/pubmed/16005677	Maia TV, Cleeremans A.	Trends Cogn Sci. 2005 Aug;9(8):397-404. Review.	Trends Cogn Sci. 2005	PubMed	citation	PMID:16005677	pubmed	16005677	create date:2005/07/12 | first author:Maia TV
Doubts about double dissociations between short- and long-term memory.	/pubmed/16002324	Ranganath C, Blumenfeld RS.	Trends Cogn Sci. 2005 Aug;9(8):374-80. Review.	Trends Cogn Sci. 2005	PubMed	citation	PMID:16002324	pubmed	16002324	create date:2005/07/09 | first author:Ranganath C
Intuition and autism: a possible role for Von Economo neurons.	/pubmed/16002323	Allman JM, Watson KK, Tetreault NA, Hakeem AY.	Trends Cogn Sci. 2005 Aug;9(8):367-73. Review.	Trends Cogn Sci. 2005	PubMed	citation	PMID:16002323	pubmed	16002323	create date:2005/07/09 | first author:Allman JM
Shifting paradigms: gradient structure in morphology.	/pubmed/15993361	Hay JB, Baayen RH.	Trends Cogn Sci. 2005 Jul;9(7):342-8. Review.	Trends Cogn Sci. 2005	PubMed	citation	PMID:15993361	pubmed	15993361	create date:2005/07/05 | first author:Hay JB
Simulation and systematic errors in prediction.	/pubmed/15979377	Gordon RM.	Trends Cogn Sci. 2005 Aug;9(8):361-2; author reply 362-3. No abstract available.	Trends Cogn Sci. 2005	PubMed	citation	PMID:15979377	pubmed	15979377	create date:2005/06/28 | first author:Gordon RM
Is emotion regulation self-regulation?	/pubmed/15967705	Northoff G.	Trends Cogn Sci. 2005 Sep;9(9):408-9; author reply 409-10. No abstract available.	Trends Cogn Sci. 2005	PubMed	citation	PMID:15967705	pubmed	15967705	create date:2005/06/22 | first author:Northoff G
A unified model for perceptual learning.	/pubmed/15955722	Seitz A, Watanabe T.	Trends Cogn Sci. 2005 Jul;9(7):329-34. Review.	Trends Cogn Sci. 2005	PubMed	citation	PMID:15955722	pubmed	15955722	create date:2005/06/16 | first author:Seitz A
Title	URL	Description	Details	ShortDetails	Resource	Type	Identifiers	Db	EntrezUID	Properties
Simulation, mirroring, and a different argument from error.	/pubmed/15953757	Goldman AI, Sebanz N.	Trends Cogn Sci. 2005 Jul;9(7):320; author reply 321. No abstract available.	Trends Cogn Sci. 2005	PubMed	citation	PMID:15953757	pubmed	15953757	create date:2005/06/15 | first author:Goldman AI
New approaches to demystifying insight.	/pubmed/15953756	Bowden EM, Jung-Beeman M, Fleck J, Kounios J.	Trends Cogn Sci. 2005 Jul;9(7):322-8. Review.	Trends Cogn Sci. 2005	PubMed	citation	PMID:15953756	pubmed	15953756	create date:2005/06/15 | first author:Bowden EM
Interval timing: memory, not a clock.	/pubmed/15953755	Staddon JE.	Trends Cogn Sci. 2005 Jul;9(7):312-4. Review.	Trends Cogn Sci. 2005	PubMed	citation	PMID:15953755	pubmed	15953755	create date:2005/06/15 | first author:Staddon JE
Tracking multiple targets with multifocal attention.	/pubmed/15953754	Cavanagh P, Alvarez GA.	Trends Cogn Sci. 2005 Jul;9(7):349-54. Review.	Trends Cogn Sci. 2005	PubMed	citation	PMID:15953754	pubmed	15953754	create date:2005/06/15 | first author:Cavanagh P
Continuity of the conceptual system across species.	/pubmed/15951226	Barsalou LW.	Trends Cogn Sci. 2005 Jul;9(7):309-11. Review.	Trends Cogn Sci. 2005	PubMed	citation	PMID:15951226	pubmed	15951226	create date:2005/06/14 | first author:Barsalou LW
Justifying all the fuss about false belief.	/pubmed/15951225	Russell J.	Trends Cogn Sci. 2005 Jul;9(7):307-8. Review.	Trends Cogn Sci. 2005	PubMed	citation	PMID:15951225	pubmed	15951225	create date:2005/06/14 | first author:Russell J
The neural code for written words: a proposal.	/pubmed/15951224	Dehaene S, Cohen L, Sigman M, Vinckier F.	Trends Cogn Sci. 2005 Jul;9(7):335-41. Review.	Trends Cogn Sci. 2005	PubMed	citation	PMID:15951224	pubmed	15951224	create date:2005/06/14 | first author:Dehaene S
The role of the inferior frontal junction area in cognitive control.	/pubmed/15927520	Brass M, Derrfuss J, Forstmann B, von Cramon DY.	Trends Cogn Sci. 2005 Jul;9(7):314-6. Review.	Trends Cogn Sci. 2005	PubMed	citation	PMID:15927520	pubmed	15927520	create date:2005/06/02 | first author:Brass M
Capacity limits of information processing in the brain.	/pubmed/15925809	Marois R, Ivanoff J.	Trends Cogn Sci. 2005 Jun;9(6):296-305. Erratum in: Trends Cogn Sci. 2005 Sep;9(9):415.	Trends Cogn Sci. 2005	PubMed	citation	PMID:15925809	pubmed	15925809	create date:2005/06/01 | first author:Marois R
Conscious intention and motor cognition.	/pubmed/15925808	Haggard P.	Trends Cogn Sci. 2005 Jun;9(6):290-5.	Trends Cogn Sci. 2005	PubMed	citation	PMID:15925808	pubmed	15925808	create date:2005/06/01 | first author:Haggard P
Using mathematical models of language experimentally.	/pubmed/15925807	O'Donnell TJ, Hauser MD, Fitch WT.	Trends Cogn Sci. 2005 Jun;9(6):284-9.	Trends Cogn Sci. 2005	PubMed	citation	PMID:15925807	pubmed	15925807	create date:2005/06/01 | first author:O'Donnell TJ
Evolutionary psychology: the emperor's new paradigm.	/pubmed/15925806	Buller DJ.	Trends Cogn Sci. 2005 Jun;9(6):277-83. Erratum in: Trends Cogn Sci. 2005 Aug;9(8):366.	Trends Cogn Sci. 2005	PubMed	citation	PMID:15925806	pubmed	15925806	create date:2005/06/01 | first author:Buller DJ
Speech-specific auditory processing: where is it?	/pubmed/15925805	Price C, Thierry G, Griffiths T.	Trends Cogn Sci. 2005 Jun;9(6):271-6.	Trends Cogn Sci. 2005	PubMed	citation	PMID:15925805	pubmed	15925805	create date:2005/06/01 | first author:Price C
One, not two, neural correlates of consciousness.	/pubmed/15925803	Baars BJ, Laureys S.	Trends Cogn Sci. 2005 Jun;9(6):269; author reply 270. No abstract available.	Trends Cogn Sci. 2005	PubMed	citation	PMID:15925803	pubmed	15925803	create date:2005/06/01 | first author:Baars BJ
Primate social cognition and the origins of language.	/pubmed/15925802	Seyfarth RM, Cheney DL, Bergman TJ.	Trends Cogn Sci. 2005 Jun;9(6):264-6.	Trends Cogn Sci. 2005	PubMed	citation	PMID:15925802	pubmed	15925802	create date:2005/06/01 | first author:Seyfarth RM
The wagon-wheel illusion in continuous light.	/pubmed/15925801	Andrews T, Purves D.	Trends Cogn Sci. 2005 Jun;9(6):261-3.	Trends Cogn Sci. 2005	PubMed	citation	PMID:15925801	pubmed	15925801	create date:2005/06/01 | first author:Andrews T
Agency in the face of error.	/pubmed/15925800	Knoblich G, Sebanz N.	Trends Cogn Sci. 2005 Jun;9(6):259-61.	Trends Cogn Sci. 2005	PubMed	citation	PMID:15925800	pubmed	15925800	create date:2005/06/01 | first author:Knoblich G
Observing the transformation of experience into memory.	/pubmed/15866193	Paller KA, Wagner AD.	Trends Cogn Sci. 2002 Feb 1;6(2):93-102.	Trends Cogn Sci. 2002	PubMed	citation	PMID:15866193	pubmed	15866193	create date:2005/05/04 | first author:Paller KA
Event categorization in infancy.	/pubmed/15866192	Baillargeon R, Wang SH.	Trends Cogn Sci. 2002 Feb 1;6(2):85-93.	Trends Cogn Sci. 2002	PubMed	citation	PMID:15866192	pubmed	15866192	create date:2005/05/04 | first author:Baillargeon R
Towards a neural basis of auditory sentence processing.	/pubmed/15866191	Friederici AD.	Trends Cogn Sci. 2002 Feb 1;6(2):78-84.	Trends Cogn Sci. 2002	PubMed	citation	PMID:15866191	pubmed	15866191	create date:2005/05/04 | first author:Friederici AD
RAP: a new framework for visual categorization.	/pubmed/15866190	Gosselin F, Schyns PG.	Trends Cogn Sci. 2002 Feb 1;6(2):70-7.	Trends Cogn Sci. 2002	PubMed	citation	PMID:15866190	pubmed	15866190	create date:2005/05/04 | first author:Gosselin F
Revising hypotheses does not indicate a flawed approach. Reply to Bolhuis and Macphail.	/pubmed/15866189	MacDougall-Shackleton SA, Ball GF.	Trends Cogn Sci. 2002 Feb 1;6(2):68-9. No abstract available.	Trends Cogn Sci. 2002	PubMed	citation	PMID:15866189	pubmed	15866189	create date:2005/05/04 | first author:MacDougall-Shackleton SA
Independent component analysis: an introduction.	/pubmed/15866182	Stone JV.	Trends Cogn Sci. 2002 Feb 1;6(2):59-64.	Trends Cogn Sci. 2002	PubMed	citation	PMID:15866182	pubmed	15866182	create date:2005/05/04 | first author:Stone JV
From corpora to cuttlefish.	/pubmed/15866181	Hancock P, Shillcock R.	Trends Cogn Sci. 2002 Feb 1;6(2):57-8.	Trends Cogn Sci. 2002	PubMed	citation	PMID:15866181	pubmed	15866181	create date:2005/05/04 | first author:Hancock P
Suricate alarm calls signal predator class and urgency.	/pubmed/15866180	Manser MB, Seyfarth RM, Cheney DL.	Trends Cogn Sci. 2002 Feb 1;6(2):55-7. No abstract available.	Trends Cogn Sci. 2002	PubMed	citation	PMID:15866180	pubmed	15866180	create date:2005/05/04 | first author:Manser MB
Evolution of the brain and intelligence.	/pubmed/15866152	Roth G, Dicke U.	Trends Cogn Sci. 2005 May;9(5):250-7. Review.	Trends Cogn Sci. 2005	PubMed	citation	PMID:15866152	pubmed	15866152	create date:2005/05/04 | first author:Roth G
The cognitive control of emotion.	/pubmed/15866151	Ochsner KN, Gross JJ.	Trends Cogn Sci. 2005 May;9(5):242-9. Review.	Trends Cogn Sci. 2005	PubMed	citation	PMID:15866151	pubmed	15866151	create date:2005/05/04 | first author:Ochsner KN
How our hands help us learn.	/pubmed/15866150	Goldin-Meadow S, Wagner SM.	Trends Cogn Sci. 2005 May;9(5):234-41. Review.	Trends Cogn Sci. 2005	PubMed	citation	PMID:15866150	pubmed	15866150	create date:2005/05/04 | first author:Goldin-Meadow S
Elemental operations in vision.	/pubmed/15866149	Roelfsema PR.	Trends Cogn Sci. 2005 May;9(5):226-33. Review.	Trends Cogn Sci. 2005	PubMed	citation	PMID:15866149	pubmed	15866149	create date:2005/05/04 | first author:Roelfsema PR
The emergence of competing modules in bilingualism.	/pubmed/15866148	Hernandez A, Li P, MacWhinney B.	Trends Cogn Sci. 2005 May;9(5):220-5. Review.	Trends Cogn Sci. 2005	PubMed	citation	PMID:15866148	pubmed	15866148	create date:2005/05/04 | first author:Hernandez A
What does change blindness teach us about consciousness?	/pubmed/15866146	Noë A.	Trends Cogn Sci. 2005 May;9(5):218; author reply 219. Review. No abstract available.	Trends Cogn Sci. 2005	PubMed	citation	PMID:15866146	pubmed	15866146	create date:2005/05/04 | first author:Noë A
Strategic behavior in monkeys.	/pubmed/15866145	Rapoport A, Bearden JN.	Trends Cogn Sci. 2005 May;9(5):213-5. Review.	Trends Cogn Sci. 2005	PubMed	citation	PMID:15866145	pubmed	15866145	create date:2005/05/04 | first author:Rapoport A
The neural basis of language talent in bilinguals.	/pubmed/15866144	Perani D.	Trends Cogn Sci. 2005 May;9(5):211-3. Review.	Trends Cogn Sci. 2005	PubMed	citation	PMID:15866144	pubmed	15866144	create date:2005/05/04 | first author:Perani D
The simultaneous chain: a new approach to serial learning.	/pubmed/15808503	Terrace HS.	Trends Cogn Sci. 2005 Apr;9(4):202-10. Review.	Trends Cogn Sci. 2005	PubMed	citation	PMID:15808503	pubmed	15808503	create date:2005/04/06 | first author:Terrace HS
Neurocognitive insights into substance abuse.	/pubmed/15808502	Garavan H, Stout JC.	Trends Cogn Sci. 2005 Apr;9(4):195-201. Review.	Trends Cogn Sci. 2005	PubMed	citation	PMID:15808502	pubmed	15808502	create date:2005/04/06 | first author:Garavan H
Eye movements in natural behavior.	/pubmed/15808501	Hayhoe M, Ballard D.	Trends Cogn Sci. 2005 Apr;9(4):188-94. Review.	Trends Cogn Sci. 2005	PubMed	citation	PMID:15808501	pubmed	15808501	create date:2005/04/06 | first author:Hayhoe M
Congenital prosopagnosia: face-blind from birth.	/pubmed/15808500	Behrmann M, Avidan G.	Trends Cogn Sci. 2005 Apr;9(4):180-7. Review.	Trends Cogn Sci. 2005	PubMed	citation	PMID:15808500	pubmed	15808500	create date:2005/04/06 | first author:Behrmann M
Against simulation: the argument from error.	/pubmed/15808499	Saxe R.	Trends Cogn Sci. 2005 Apr;9(4):174-9. Review.	Trends Cogn Sci. 2005	PubMed	citation	PMID:15808499	pubmed	15808499	create date:2005/04/06 | first author:Saxe R
Neuroethics, reductionism and dualism.	/pubmed/15808497	Jedlicka P.	Trends Cogn Sci. 2005 Apr;9(4):172; author reply 173. No abstract available.	Trends Cogn Sci. 2005	PubMed	citation	PMID:15808497	pubmed	15808497	create date:2005/04/06 | first author:Jedlicka P
Right, left or both? Brain hemispheres and apraxia of naturalistic actions.	/pubmed/15808496	Rumiati RI.	Trends Cogn Sci. 2005 Apr;9(4):167-9. Review.	Trends Cogn Sci. 2005	PubMed	citation	PMID:15808496	pubmed	15808496	create date:2005/04/06 | first author:Rumiati RI
Developmental changes in the linguistic brain after puberty.	/pubmed/15808495	Proverbio AM, Zani A.	Trends Cogn Sci. 2005 Apr;9(4):164-7. Review.	Trends Cogn Sci. 2005	PubMed	citation	PMID:15808495	pubmed	15808495	create date:2005/04/06 | first author:Proverbio AM
The Iowa Gambling Task and the somatic marker hypothesis: some questions and answers.	/pubmed/15808493	Bechara A, Damasio H, Tranel D, Damasio AR.	Trends Cogn Sci. 2005 Apr;9(4):159-62; discussion 162-4. Review.	Trends Cogn Sci. 2005	PubMed	citation	PMID:15808493	pubmed	15808493	create date:2005/04/06 | first author:Bechara A
Processes of change in brain and cognitive development.	/pubmed/15737824	Johnson MH, Munakata Y.	Trends Cogn Sci. 2005 Mar;9(3):152-8.	Trends Cogn Sci. 2005	PubMed	citation	PMID:15737824	pubmed	15737824	create date:2005/03/02 | first author:Johnson MH
Missing sights: consequences for visual cognitive development.	/pubmed/15737823	Maurer D, Lewis TL, Mondloch CJ.	Trends Cogn Sci. 2005 Mar;9(3):144-51. Review.	Trends Cogn Sci. 2005	PubMed	citation	PMID:15737823	pubmed	15737823	create date:2005/03/02 | first author:Maurer D
Cognitive development following early brain injury: evidence for neural adaptation.	/pubmed/15737822	Stiles J, Reilly J, Paul B, Moses P.	Trends Cogn Sci. 2005 Mar;9(3):136-43. Review.	Trends Cogn Sci. 2005	PubMed	citation	PMID:15737822	pubmed	15737822	create date:2005/03/02 | first author:Stiles J
The dawn of cognitive genetics? Crucial developmental caveats.	/pubmed/15737821	Scerif G, Karmiloff-Smith A.	Trends Cogn Sci. 2005 Mar;9(3):126-35. Review.	Trends Cogn Sci. 2005	PubMed	citation	PMID:15737821	pubmed	15737821	create date:2005/03/02 | first author:Scerif G
Species comparative studies and cognitive development.	/pubmed/15737820	Gómez JC.	Trends Cogn Sci. 2005 Mar;9(3):118-25. Review.	Trends Cogn Sci. 2005	PubMed	citation	PMID:15737820	pubmed	15737820	create date:2005/03/02 | first author:Gómez JC
Connectionist models of cognitive development: where next?	/pubmed/15737819	Elman JL.	Trends Cogn Sci. 2005 Mar;9(3):111-7. Review.	Trends Cogn Sci. 2005	PubMed	citation	PMID:15737819	pubmed	15737819	create date:2005/03/02 | first author:Elman JL
Imaging the developing brain: what have we learned about cognitive development?	/pubmed/15737818	Casey BJ, Tottenham N, Liston C, Durston S.	Trends Cogn Sci. 2005 Mar;9(3):104-10. Review.	Trends Cogn Sci. 2005	PubMed	citation	PMID:15737818	pubmed	15737818	create date:2005/03/02 | first author:Casey BJ
Influencing brain networks: implications for education.	/pubmed/15737817	Posner MI, Rothbart MK.	Trends Cogn Sci. 2005 Mar;9(3):99-103.	Trends Cogn Sci. 2005	PubMed	citation	PMID:15737817	pubmed	15737817	create date:2005/03/02 | first author:Posner MI
Title	URL	Description	Details	ShortDetails	Resource	Type	Identifiers	Db	EntrezUID	Properties
Methodological challenges for understanding cognitive development in infants.	/pubmed/15737816	Aslin RN, Fiser J.	Trends Cogn Sci. 2005 Mar;9(3):92-8.	Trends Cogn Sci. 2005	PubMed	citation	PMID:15737816	pubmed	15737816	create date:2005/03/02 | first author:Aslin RN
Cognitive development: at the crossroads?	/pubmed/15737815	Johnson MH, Munakata Y.	Trends Cogn Sci. 2005 Mar;9(3):91. No abstract available.	Trends Cogn Sci. 2005	PubMed	citation	PMID:15737815	pubmed	15737815	create date:2005/03/02 | first author:Johnson MH
Category learning and multiple memory systems.	/pubmed/15668101	Ashby FG, O'Brien JB.	Trends Cogn Sci. 2005 Feb;9(2):83-9. Review.	Trends Cogn Sci. 2005	PubMed	citation	PMID:15668101	pubmed	15668101	create date:2005/01/26 | first author:Ashby FG
Distracted and confused?: selective attention under load.	/pubmed/15668100	Lavie N.	Trends Cogn Sci. 2005 Feb;9(2):75-82. Review.	Trends Cogn Sci. 2005	PubMed	citation	PMID:15668100	pubmed	15668100	create date:2005/01/26 | first author:Lavie N
Cognitive and affective development in adolescence.	/pubmed/15668099	Steinberg L.	Trends Cogn Sci. 2005 Feb;9(2):69-74. Review.	Trends Cogn Sci. 2005	PubMed	citation	PMID:15668099	pubmed	15668099	create date:2005/01/26 | first author:Steinberg L
Mapping brain maturation and cognitive development during adolescence.	/pubmed/15668098	Paus T.	Trends Cogn Sci. 2005 Feb;9(2):60-8. Review.	Trends Cogn Sci. 2005	PubMed	citation	PMID:15668098	pubmed	15668098	create date:2005/01/26 | first author:Paus T
Domain-specific cognitive systems: insight from Grammatical-SLI.	/pubmed/15668097	van der Lely HK.	Trends Cogn Sci. 2005 Feb;9(2):53-9. Review.	Trends Cogn Sci. 2005	PubMed	citation	PMID:15668097	pubmed	15668097	create date:2005/01/26 | first author:van der Lely HK
Two neural correlates of consciousness.	/pubmed/15668096	Block N.	Trends Cogn Sci. 2005 Feb;9(2):46-52. Review.	Trends Cogn Sci. 2005	PubMed	citation	PMID:15668096	pubmed	15668096	create date:2005/01/26 | first author:Block N
A general mechanism for decision-making in the human brain?	/pubmed/15668095	Rorie AE, Newsome WT.	Trends Cogn Sci. 2005 Feb;9(2):41-3. Review.	Trends Cogn Sci. 2005	PubMed	citation	PMID:15668095	pubmed	15668095	create date:2005/01/26 | first author:Rorie AE
Neuroethics: the practical and the philosophical.	/pubmed/15639439	Farah MJ.	Trends Cogn Sci. 2005 Jan;9(1):34-40. Review.	Trends Cogn Sci. 2005	PubMed	citation	PMID:15639439	pubmed	15639439	create date:2005/01/11 | first author:Farah MJ
Absolute pitch: perception, coding, and controversies.	/pubmed/15639438	Levitin DJ, Rogers SE.	Trends Cogn Sci. 2005 Jan;9(1):26-33. Review. Erratum in: Trends Cogn Sci. 2005 Feb;9(2):45.	Trends Cogn Sci. 2005	PubMed	citation	PMID:15639438	pubmed	15639438	create date:2005/01/11 | first author:Levitin DJ
The motor theory of social cognition: a critique.	/pubmed/15639437	Jacob P, Jeannerod M.	Trends Cogn Sci. 2005 Jan;9(1):21-5. Review.	Trends Cogn Sci. 2005	PubMed	citation	PMID:15639437	pubmed	15639437	create date:2005/01/11 | first author:Jacob P
Change blindness: past, present, and future.	/pubmed/15639436	Simons DJ, Rensink RA.	Trends Cogn Sci. 2005 Jan;9(1):16-20. Review.	Trends Cogn Sci. 2005	PubMed	citation	PMID:15639436	pubmed	15639436	create date:2005/01/11 | first author:Simons DJ
Re-visions of rationality?	/pubmed/15639435	Newell BR.	Trends Cogn Sci. 2005 Jan;9(1):11-5. Review.	Trends Cogn Sci. 2005	PubMed	citation	PMID:15639435	pubmed	15639435	create date:2005/01/11 | first author:Newell BR
Number and language: how are they related?	/pubmed/15639434	Gelman R, Butterworth B.	Trends Cogn Sci. 2005 Jan;9(1):6-10. Review.	Trends Cogn Sci. 2005	PubMed	citation	PMID:15639434	pubmed	15639434	create date:2005/01/11 | first author:Gelman R
The cognitive neuroscience of auditory distraction.	/pubmed/15639433	Campbell T.	Trends Cogn Sci. 2005 Jan;9(1):3-5. Review.	Trends Cogn Sci. 2005	PubMed	citation	PMID:15639433	pubmed	15639433	create date:2005/01/11 | first author:Campbell T
Unifying sequential effects in perceptual grouping.	/pubmed/15639432	Bruno N.	Trends Cogn Sci. 2005 Jan;9(1):1-3. Review.	Trends Cogn Sci. 2005	PubMed	citation	PMID:15639432	pubmed	15639432	create date:2005/01/11 | first author:Bruno N
Understanding bilingual memory: models and data.	/pubmed/15588813	French RM, Jacquet M.	Trends Cogn Sci. 2004 Feb;8(2):87-93. Review.	Trends Cogn Sci. 2004	PubMed	citation	PMID:15588813	pubmed	15588813	create date:2004/12/14 | first author:French RM
Tools for the body (schema).	/pubmed/15588812	Maravita A, Iriki A.	Trends Cogn Sci. 2004 Feb;8(2):79-86. Review.	Trends Cogn Sci. 2004	PubMed	citation	PMID:15588812	pubmed	15588812	create date:2004/12/14 | first author:Maravita A
The neural bases of complex tool use in humans.	/pubmed/15588811	Johnson-Frey SH.	Trends Cogn Sci. 2004 Feb;8(2):71-8. Review.	Trends Cogn Sci. 2004	PubMed	citation	PMID:15588811	pubmed	15588811	create date:2004/12/14 | first author:Johnson-Frey SH
Becoming symbol-minded.	/pubmed/15588810	Deloache JS.	Trends Cogn Sci. 2004 Feb;8(2):66-70. Review.	Trends Cogn Sci. 2004	PubMed	citation	PMID:15588810	pubmed	15588810	create date:2004/12/14 | first author:Deloache JS
Why be nice? Psychological constraints on the evolution of cooperation.	/pubmed/15588809	Stevens JR, Hauser MD.	Trends Cogn Sci. 2004 Feb;8(2):60-5. Review.	Trends Cogn Sci. 2004	PubMed	citation	PMID:15588809	pubmed	15588809	create date:2004/12/14 | first author:Stevens JR
Does the huamn mnid raed wrods as a wlohe?	/pubmed/15588808	Grainger J, Whitney C.	Trends Cogn Sci. 2004 Feb;8(2):58-9. No abstract available.	Trends Cogn Sci. 2004	PubMed	citation	PMID:15588808	pubmed	15588808	create date:2004/12/14 | first author:Grainger J
In two minds"--consideration of evolutionary precursors permits a more integrative theory."	/pubmed/15588807	Toates F.	Trends Cogn Sci. 2004 Feb;8(2):57. No abstract available.	Trends Cogn Sci. 2004	PubMed	citation	PMID:15588807	pubmed	15588807	create date:2004/12/14 | first author:Toates F
Something in the way she moves.	/pubmed/15588806	Munhall KG, Buchan JN.	Trends Cogn Sci. 2004 Feb;8(2):51-3. Review.	Trends Cogn Sci. 2004	PubMed	citation	PMID:15588806	pubmed	15588806	create date:2004/12/14 | first author:Munhall KG
Can infants' object concepts be trained?	/pubmed/15588805	Scholl BJ.	Trends Cogn Sci. 2004 Feb;8(2):49-51. Review.	Trends Cogn Sci. 2004	PubMed	citation	PMID:15588805	pubmed	15588805	create date:2004/12/14 | first author:Scholl BJ
But still	it moves"."	/pubmed/15588804	Kourtzi Z.	Trends Cogn Sci. 2004 Feb;8(2):47-9. Review.	Trends Cogn Sci. 2004	PubMed	citation	PMID:15588804	pubmed	15588804	create date:2004/12/14 | first author:Kourtzi Z
Emotions: from brain to robot.	/pubmed/15556025	Arbib MA, Fellous JM.	Trends Cogn Sci. 2004 Dec;8(12):554-61.	Trends Cogn Sci. 2004	PubMed	citation	PMID:15556025	pubmed	15556025	create date:2004/11/24 | first author:Arbib MA
Emergence of rhythm during motor learning.	/pubmed/15556024	Sakai K, Hikosaka O, Nakamura K.	Trends Cogn Sci. 2004 Dec;8(12):547-53.	Trends Cogn Sci. 2004	PubMed	citation	PMID:15556024	pubmed	15556024	create date:2004/11/24 | first author:Sakai K
Conflict monitoring and anterior cingulate cortex: an update.	/pubmed/15556023	Botvinick MM, Cohen JD, Carter CS.	Trends Cogn Sci. 2004 Dec;8(12):539-46.	Trends Cogn Sci. 2004	PubMed	citation	PMID:15556023	pubmed	15556023	create date:2004/11/24 | first author:Botvinick MM
Conceptual development and conversational understanding.	/pubmed/15556022	Siegal M, Surian L.	Trends Cogn Sci. 2004 Dec;8(12):534-8.	Trends Cogn Sci. 2004	PubMed	citation	PMID:15556022	pubmed	15556022	create date:2004/11/24 | first author:Siegal M
Core mechanisms in theory of mind"."	/pubmed/15556021	Leslie AM, Friedman O, German TP.	Trends Cogn Sci. 2004 Dec;8(12):528-33.	Trends Cogn Sci. 2004	PubMed	citation	PMID:15556021	pubmed	15556021	create date:2004/11/24 | first author:Leslie AM
Attention and awareness in synchrony.	/pubmed/15556020	Tallon-Baudry C.	Trends Cogn Sci. 2004 Dec;8(12):523-5.	Trends Cogn Sci. 2004	PubMed	citation	PMID:15556020	pubmed	15556020	create date:2004/11/24 | first author:Tallon-Baudry C
The puzzle of working memory for sign language.	/pubmed/15556019	Emmorey K, Wilson M.	Trends Cogn Sci. 2004 Dec;8(12):521-3.	Trends Cogn Sci. 2004	PubMed	citation	PMID:15556019	pubmed	15556019	create date:2004/11/24 | first author:Emmorey K
Neural computations of decision utility.	/pubmed/15556018	Sanfey AG.	Trends Cogn Sci. 2004 Dec;8(12):519-21.	Trends Cogn Sci. 2004	PubMed	citation	PMID:15556018	pubmed	15556018	create date:2004/11/24 | first author:Sanfey AG
The neural representation of concrete nouns: what's right and what's left?	/pubmed/15551484	Scott SK.	Trends Cogn Sci. 2004 Apr;8(4):151-3. Review.	Trends Cogn Sci. 2004	PubMed	citation	PMID:15551484	pubmed	15551484	create date:2004/11/24 | first author:Scott SK
Binocular battles on multiple fronts.	/pubmed/15551483	Lee SH.	Trends Cogn Sci. 2004 Apr;8(4):148-51. Review.	Trends Cogn Sci. 2004	PubMed	citation	PMID:15551483	pubmed	15551483	create date:2004/11/24 | first author:Lee SH
Conflict, consciousness, and control.	/pubmed/15551482	Mayr U.	Trends Cogn Sci. 2004 Apr;8(4):145-8. Review.	Trends Cogn Sci. 2004	PubMed	citation	PMID:15551482	pubmed	15551482	create date:2004/11/24 | first author:Mayr U
Upper processing stages of the perception-action cycle.	/pubmed/15551481	Fuster JM.	Trends Cogn Sci. 2004 Apr;8(4):143-5. Review.	Trends Cogn Sci. 2004	PubMed	citation	PMID:15551481	pubmed	15551481	create date:2004/11/24 | first author:Fuster JM
Folk concepts and intuitions: from philosophy to cognitive science.	/pubmed/15491906	Nichols S.	Trends Cogn Sci. 2004 Nov;8(11):514-8.	Trends Cogn Sci. 2004	PubMed	citation	PMID:15491906	pubmed	15491906	create date:2004/10/20 | first author:Nichols S
Thought before language.	/pubmed/15491905	Mandler JM.	Trends Cogn Sci. 2004 Nov;8(11):508-13.	Trends Cogn Sci. 2004	PubMed	citation	PMID:15491905	pubmed	15491905	create date:2004/10/20 | first author:Mandler JM
Demystifying social cognition: a Hebbian perspective.	/pubmed/15491904	Keysers C, Perrett DI.	Trends Cogn Sci. 2004 Nov;8(11):501-7.	Trends Cogn Sci. 2004	PubMed	citation	PMID:15491904	pubmed	15491904	create date:2004/10/20 | first author:Keysers C
Event files: feature binding in and across perception and action.	/pubmed/15491903	Hommel B.	Trends Cogn Sci. 2004 Nov;8(11):494-500.	Trends Cogn Sci. 2004	PubMed	citation	PMID:15491903	pubmed	15491903	create date:2004/10/20 | first author:Hommel B
Cognitive neural prosthetics.	/pubmed/15491902	Andersen RA, Burdick JW, Musallam S, Pesaran B, Cham JG.	Trends Cogn Sci. 2004 Nov;8(11):486-93.	Trends Cogn Sci. 2004	PubMed	citation	PMID:15491902	pubmed	15491902	create date:2004/10/20 | first author:Andersen RA
Why do we need a philosophy of the brain?	/pubmed/15491901	Northoff G.	Trends Cogn Sci. 2004 Nov;8(11):484-5. No abstract available.	Trends Cogn Sci. 2004	PubMed	citation	PMID:15491901	pubmed	15491901	create date:2004/10/20 | first author:Northoff G
Word learning in dogs?	/pubmed/15491899	Markman EM, Abelev M.	Trends Cogn Sci. 2004 Nov;8(11):479-81; discussion 481.	Trends Cogn Sci. 2004	PubMed	citation	PMID:15491899	pubmed	15491899	create date:2004/10/20 | first author:Markman EM
How language acquisition builds on cognitive development.	/pubmed/15450512	Clark EV.	Trends Cogn Sci. 2004 Oct;8(10):472-8. Review.	Trends Cogn Sci. 2004	PubMed	citation	PMID:15450512	pubmed	15450512	create date:2004/09/29 | first author:Clark EV
How the brain separates sounds.	/pubmed/15450511	Carlyon RP.	Trends Cogn Sci. 2004 Oct;8(10):465-71. Review.	Trends Cogn Sci. 2004	PubMed	citation	PMID:15450511	pubmed	15450511	create date:2004/09/29 | first author:Carlyon RP
The reverse hierarchy theory of visual perceptual learning.	/pubmed/15450510	Ahissar M, Hochstein S.	Trends Cogn Sci. 2004 Oct;8(10):457-64.	Trends Cogn Sci. 2004	PubMed	citation	PMID:15450510	pubmed	15450510	create date:2004/09/29 | first author:Ahissar M
Universal Grammar, statistics or both?	/pubmed/15450509	Yang CD.	Trends Cogn Sci. 2004 Oct;8(10):451-6.	Trends Cogn Sci. 2004	PubMed	citation	PMID:15450509	pubmed	15450509	create date:2004/09/29 | first author:Yang CD
Title	URL	Description	Details	ShortDetails	Resource	Type	Identifiers	Db	EntrezUID	Properties
The mental number line: exact and approximate.	/pubmed/15450507	Fias W, Verguts T.	Trends Cogn Sci. 2004 Oct;8(10):447-8; author reply 448-9. No abstract available.	Trends Cogn Sci. 2004	PubMed	citation	PMID:15450507	pubmed	15450507	create date:2004/09/29 | first author:Fias W
A common neural system signaling the need for behavioral changes.	/pubmed/15450505	Ullsperger M, Volz KG, von Cramon DY.	Trends Cogn Sci. 2004 Oct;8(10):445-6; author reply 446-7. No abstract available.	Trends Cogn Sci. 2004	PubMed	citation	PMID:15450505	pubmed	15450505	create date:2004/09/29 | first author:Ullsperger M
What causes scale errors in children?	/pubmed/15450504	Glover S.	Trends Cogn Sci. 2004 Oct;8(10):440-2.	Trends Cogn Sci. 2004	PubMed	citation	PMID:15450504	pubmed	15450504	create date:2004/09/29 | first author:Glover S
Algebra and the adolescent brain.	/pubmed/15450503	Luna B.	Trends Cogn Sci. 2004 Oct;8(10):437-9.	Trends Cogn Sci. 2004	PubMed	citation	PMID:15450503	pubmed	15450503	create date:2004/09/29 | first author:Luna B
Perceptual enhancement of contrast by attention.	/pubmed/15450502	Treue S.	Trends Cogn Sci. 2004 Oct;8(10):435-7.	Trends Cogn Sci. 2004	PubMed	citation	PMID:15450502	pubmed	15450502	create date:2004/09/29 | first author:Treue S
Adaptive neural models of queuing and timing in fluent action.	/pubmed/15350244	Bullock D.	Trends Cogn Sci. 2004 Sep;8(9):426-33. Review.	Trends Cogn Sci. 2004	PubMed	citation	PMID:15350244	pubmed	15350244	create date:2004/09/08 | first author:Bullock D
Organization, development and function of complex brain networks.	/pubmed/15350243	Sporns O, Chialvo DR, Kaiser M, Hilgetag CC.	Trends Cogn Sci. 2004 Sep;8(9):418-25. Review.	Trends Cogn Sci. 2004	PubMed	citation	PMID:15350243	pubmed	15350243	create date:2004/09/08 | first author:Sporns O
Action sets and decisions in the medial frontal cortex.	/pubmed/15350242	Rushworth MF, Walton ME, Kennerley SW, Bannerman DM.	Trends Cogn Sci. 2004 Sep;8(9):410-7. Review.	Trends Cogn Sci. 2004	PubMed	citation	PMID:15350242	pubmed	15350242	create date:2004/09/08 | first author:Rushworth MF
Psychological essentialism in children.	/pubmed/15350241	Gelman SA.	Trends Cogn Sci. 2004 Sep;8(9):404-9. Review.	Trends Cogn Sci. 2004	PubMed	citation	PMID:15350241	pubmed	15350241	create date:2004/09/08 | first author:Gelman SA
A unifying view of the basis of social cognition.	/pubmed/15350240	Gallese V, Keysers C, Rizzolatti G.	Trends Cogn Sci. 2004 Sep;8(9):396-403.	Trends Cogn Sci. 2004	PubMed	citation	PMID:15350240	pubmed	15350240	create date:2004/09/08 | first author:Gallese V
Characterizing the evolutionary dynamics of language.	/pubmed/15350239	Kello CT.	Trends Cogn Sci. 2004 Sep;8(9):392-4.	Trends Cogn Sci. 2004	PubMed	citation	PMID:15350239	pubmed	15350239	create date:2004/09/08 | first author:Kello CT
Asymmetries in face and brain related to emotion.	/pubmed/15350238	Davidson RJ, Shackman AJ, Maxwell JS.	Trends Cogn Sci. 2004 Sep;8(9):389-91.	Trends Cogn Sci. 2004	PubMed	citation	PMID:15350238	pubmed	15350238	create date:2004/09/08 | first author:Davidson RJ
Time is of the essence.	/pubmed/15350237	Nobre AC, O'Reilly J.	Trends Cogn Sci. 2004 Sep;8(9):387-9.	Trends Cogn Sci. 2004	PubMed	citation	PMID:15350237	pubmed	15350237	create date:2004/09/08 | first author:Nobre AC
Computational approaches to the development of perceptual expertise.	/pubmed/15335465	Palmeri TJ, Wong AC, Gauthier I.	Trends Cogn Sci. 2004 Aug;8(8):378-86. Review.	Trends Cogn Sci. 2004	PubMed	citation	PMID:15335465	pubmed	15335465	create date:2004/09/01 | first author:Palmeri TJ
Mechanisms of theory formation in young children.	/pubmed/15335464	Gopnik A, Schulz L.	Trends Cogn Sci. 2004 Aug;8(8):371-7. Review.	Trends Cogn Sci. 2004	PubMed	citation	PMID:15335464	pubmed	15335464	create date:2004/09/01 | first author:Gopnik A
How parallel is visual processing in the ventral pathway?	/pubmed/15335463	Rousselet GA, Thorpe SJ, Fabre-Thorpe M.	Trends Cogn Sci. 2004 Aug;8(8):363-70. Review.	Trends Cogn Sci. 2004	PubMed	citation	PMID:15335463	pubmed	15335463	create date:2004/09/01 | first author:Rousselet GA
Vitalistic causality in young children's naive biology.	/pubmed/15335462	Inagaki K, Hatano G.	Trends Cogn Sci. 2004 Aug;8(8):356-62. Review.	Trends Cogn Sci. 2004	PubMed	citation	PMID:15335462	pubmed	15335462	create date:2004/09/01 | first author:Inagaki K
Cognitive functions of gamma-band activity: memory match and utilization.	/pubmed/15335461	Herrmann CS, Munk MH, Engel AK.	Trends Cogn Sci. 2004 Aug;8(8):347-55.	Trends Cogn Sci. 2004	PubMed	citation	PMID:15335461	pubmed	15335461	create date:2004/09/01 | first author:Herrmann CS
Understanding culture across species.	/pubmed/15335460	Byrne RW, Barnard PJ, Davidson I, Janik VM, McGrew WC, Miklósi A, Wiessner P.	Trends Cogn Sci. 2004 Aug;8(8):341-6.	Trends Cogn Sci. 2004	PubMed	citation	PMID:15335460	pubmed	15335460	create date:2004/09/01 | first author:Byrne RW
Why learning and development can lead to poorer recognition memory.	/pubmed/15335459	Hayes BK, Heit E.	Trends Cogn Sci. 2004 Aug;8(8):337-9.	Trends Cogn Sci. 2004	PubMed	citation	PMID:15335459	pubmed	15335459	create date:2004/09/01 | first author:Hayes BK
Innateness in cognitive science.	/pubmed/15301754	Samuels R.	Trends Cogn Sci. 2004 Mar;8(3):136-41. Review.	Trends Cogn Sci. 2004	PubMed	citation	PMID:15301754	pubmed	15301754	create date:2004/08/11 | first author:Samuels R
Thinking the voice: neural correlates of voice perception.	/pubmed/15301753	Belin P, Fecteau S, Bédard C.	Trends Cogn Sci. 2004 Mar;8(3):129-35. Review.	Trends Cogn Sci. 2004	PubMed	citation	PMID:15301753	pubmed	15301753	create date:2004/08/11 | first author:Belin P
Developmental cognitive neuroscience: progress and potential.	/pubmed/15301752	Munakata Y, Casey BJ, Diamond A.	Trends Cogn Sci. 2004 Mar;8(3):122-8. Review.	Trends Cogn Sci. 2004	PubMed	citation	PMID:15301752	pubmed	15301752	create date:2004/08/11 | first author:Munakata Y
The visual perception of 3D shape.	/pubmed/15301751	Todd JT.	Trends Cogn Sci. 2004 Mar;8(3):115-21. Review.	Trends Cogn Sci. 2004	PubMed	citation	PMID:15301751	pubmed	15301751	create date:2004/08/11 | first author:Todd JT
Can language restructure cognition? The case for space.	/pubmed/15301750	Majid A, Bowerman M, Kita S, Haun DB, Levinson SC.	Trends Cogn Sci. 2004 Mar;8(3):108-14.	Trends Cogn Sci. 2004	PubMed	citation	PMID:15301750	pubmed	15301750	create date:2004/08/11 | first author:Majid A
Cortical midline structures and the self.	/pubmed/15301749	Northoff G, Bermpohl F.	Trends Cogn Sci. 2004 Mar;8(3):102-7.	Trends Cogn Sci. 2004	PubMed	citation	PMID:15301749	pubmed	15301749	create date:2004/08/11 | first author:Northoff G
Should neuroconstructivism guide developmental research?	/pubmed/15301748	Ramus F.	Trends Cogn Sci. 2004 Mar;8(3):100-1. No abstract available.	Trends Cogn Sci. 2004	PubMed	citation	PMID:15301748	pubmed	15301748	create date:2004/08/11 | first author:Ramus F
FOXP2 and the mirror system.	/pubmed/15301747	Corballis MC.	Trends Cogn Sci. 2004 Mar;8(3):95-6.	Trends Cogn Sci. 2004	PubMed	citation	PMID:15301747	pubmed	15301747	create date:2004/08/11 | first author:Corballis MC
Genes and the parsing of cognitive processes.	/pubmed/15242692	Goldberg TE, Weinberger DR.	Trends Cogn Sci. 2004 Jul;8(7):325-35. Review.	Trends Cogn Sci. 2004	PubMed	citation	PMID:15242692	pubmed	15242692	create date:2004/07/10 | first author:Goldberg TE
Comparative mapping of higher visual areas in monkeys and humans.	/pubmed/15242691	Orban GA, Van Essen D, Vanduffel W.	Trends Cogn Sci. 2004 Jul;8(7):315-24. Review.	Trends Cogn Sci. 2004	PubMed	citation	PMID:15242691	pubmed	15242691	create date:2004/07/10 | first author:Orban GA
Core systems of number.	/pubmed/15242690	Feigenson L, Dehaene S, Spelke E.	Trends Cogn Sci. 2004 Jul;8(7):307-14. Review.	Trends Cogn Sci. 2004	PubMed	citation	PMID:15242690	pubmed	15242690	create date:2004/07/10 | first author:Feigenson L
An alternative view of the mental lexicon.	/pubmed/15242689	Elman JL.	Trends Cogn Sci. 2004 Jul;8(7):301-6. Review.	Trends Cogn Sci. 2004	PubMed	citation	PMID:15242689	pubmed	15242689	create date:2004/07/10 | first author:Elman JL
Why rejection hurts: a common neural alarm system for physical and social pain.	/pubmed/15242688	Eisenberger NI, Lieberman MD.	Trends Cogn Sci. 2004 Jul;8(7):294-300. Review.	Trends Cogn Sci. 2004	PubMed	citation	PMID:15242688	pubmed	15242688	create date:2004/07/10 | first author:Eisenberger NI
Monkey homologues of language areas: computing the ambiguities.	/pubmed/15242686	Deacon T.	Trends Cogn Sci. 2004 Jul;8(7):288-90; discussion 290-1. Review.	Trends Cogn Sci. 2004	PubMed	citation	PMID:15242686	pubmed	15242686	create date:2004/07/10 | first author:Deacon T
Language and conceptual development.	/pubmed/15242685	Siegal M.	Trends Cogn Sci. 2004 Jul;8(7):287. No abstract available.	Trends Cogn Sci. 2004	PubMed	citation	PMID:15242685	pubmed	15242685	create date:2004/07/10 | first author:Siegal M
Mechanical reasoning by mental simulation.	/pubmed/15165554	Hegarty M.	Trends Cogn Sci. 2004 Jun;8(6):280-5. Review.	Trends Cogn Sci. 2004	PubMed	citation	PMID:15165554	pubmed	15165554	create date:2004/05/29 | first author:Hegarty M
TMS in cognitive plasticity and the potential for rehabilitation.	/pubmed/15165553	Rossi S, Rossini PM.	Trends Cogn Sci. 2004 Jun;8(6):273-9. Review.	Trends Cogn Sci. 2004	PubMed	citation	PMID:15165553	pubmed	15165553	create date:2004/05/29 | first author:Rossi S
An action perspective on motor development.	/pubmed/15165552	von Hofsten C.	Trends Cogn Sci. 2004 Jun;8(6):266-72. Review.	Trends Cogn Sci. 2004	PubMed	citation	PMID:15165552	pubmed	15165552	create date:2004/05/29 | first author:von Hofsten C
Neuronal representations of cognitive state: reward or attention?	/pubmed/15165551	Maunsell JH.	Trends Cogn Sci. 2004 Jun;8(6):261-5. Review.	Trends Cogn Sci. 2004	PubMed	citation	PMID:15165551	pubmed	15165551	create date:2004/05/29 | first author:Maunsell JH
Understanding children's and adults' limitations in mental state reasoning.	/pubmed/15165550	Birch SA, Bloom P.	Trends Cogn Sci. 2004 Jun;8(6):255-60. Review.	Trends Cogn Sci. 2004	PubMed	citation	PMID:15165550	pubmed	15165550	create date:2004/05/29 | first author:Birch SA
Bilingual word perception and production: two sides of the same coin?	/pubmed/15165548	Costa A, Santesteban M.	Trends Cogn Sci. 2004 Jun;8(6):253; author reply 254. No abstract available.	Trends Cogn Sci. 2004	PubMed	citation	PMID:15165548	pubmed	15165548	create date:2004/05/29 | first author:Costa A
FOXP2 and the language working-memory system.	/pubmed/15165546	Bosman C, García R, Aboitiz F.	Trends Cogn Sci. 2004 Jun;8(6):251-2; author reply 252. No abstract available.	Trends Cogn Sci. 2004	PubMed	citation	PMID:15165546	pubmed	15165546	create date:2004/05/29 | first author:Bosman C
Processing local transitions versus long-distance syntactic hierarchies.	/pubmed/15165545	Friederici AD.	Trends Cogn Sci. 2004 Jun;8(6):245-7. Review.	Trends Cogn Sci. 2004	PubMed	citation	PMID:15165545	pubmed	15165545	create date:2004/05/29 | first author:Friederici AD
Awareness in memory: being explicit about the role of sleep.	/pubmed/15165544	Born J, Wagner U.	Trends Cogn Sci. 2004 Jun;8(6):242-4. Review.	Trends Cogn Sci. 2004	PubMed	citation	PMID:15165544	pubmed	15165544	create date:2004/05/29 | first author:Born J
Human feelings: why are some more aware than others?	/pubmed/15165543	Craig AD.	Trends Cogn Sci. 2004 Jun;8(6):239-41. Review.	Trends Cogn Sci. 2004	PubMed	citation	PMID:15165543	pubmed	15165543	create date:2004/05/29 | first author:Craig AD
Disfluencies and human language comprehension.	/pubmed/15120682	Ferreira F, Bailey KG.	Trends Cogn Sci. 2004 May;8(5):231-7. Review.	Trends Cogn Sci. 2004	PubMed	citation	PMID:15120682	pubmed	15120682	create date:2004/05/04 | first author:Ferreira F
The brain circuitry of attention.	/pubmed/15120681	Shipp S.	Trends Cogn Sci. 2004 May;8(5):223-30. Review.	Trends Cogn Sci. 2004	PubMed	citation	PMID:15120681	pubmed	15120681	create date:2004/05/04 | first author:Shipp S
Social cognitive neuroscience: where are we heading?	/pubmed/15120680	Blakemore SJ, Winston J, Frith U.	Trends Cogn Sci. 2004 May;8(5):216-22. Review. Erratum in: Trends Cogn Sci. 2004 Jul;8(7):293.	Trends Cogn Sci. 2004	PubMed	citation	PMID:15120680	pubmed	15120680	create date:2004/05/04 | first author:Blakemore SJ
The universal psychology of kinship: evidence from language.	/pubmed/15120679	Jones D.	Trends Cogn Sci. 2004 May;8(5):211-5. Review.	Trends Cogn Sci. 2004	PubMed	citation	PMID:15120679	pubmed	15120679	create date:2004/05/04 | first author:Jones D
Mining event-related brain dynamics.	/pubmed/15120678	Makeig S, Debener S, Onton J, Delorme A.	Trends Cogn Sci. 2004 May;8(5):204-10. Review.	Trends Cogn Sci. 2004	PubMed	citation	PMID:15120678	pubmed	15120678	create date:2004/05/04 | first author:Makeig S
Title	URL	Description	Details	ShortDetails	Resource	Type	Identifiers	Db	EntrezUID	Properties
Remembrance of futures past.	/pubmed/15120677	Jeffery KJ.	Trends Cogn Sci. 2004 May;8(5):197-9.	Trends Cogn Sci. 2004	PubMed	citation	PMID:15120677	pubmed	15120677	create date:2004/05/04 | first author:Jeffery KJ
Sociality and the evolution of intelligence.	/pubmed/15120676	Kamil AC.	Trends Cogn Sci. 2004 May;8(5):195-7. Review.	Trends Cogn Sci. 2004	PubMed	citation	PMID:15120676	pubmed	15120676	create date:2004/05/04 | first author:Kamil AC
Something funny happened to reward.	/pubmed/15120675	Berns GS.	Trends Cogn Sci. 2004 May;8(5):193-4. Review.	Trends Cogn Sci. 2004	PubMed	citation	PMID:15120675	pubmed	15120675	create date:2004/05/04 | first author:Berns GS
To sleep, perchance to gain creative insight?	/pubmed/15120674	Stickgold R, Walker M.	Trends Cogn Sci. 2004 May;8(5):191-2. Review.	Trends Cogn Sci. 2004	PubMed	citation	PMID:15120674	pubmed	15120674	create date:2004/05/04 | first author:Stickgold R
Social norms and human cooperation.	/pubmed/15050515	Fehr E, Fischbacher U.	Trends Cogn Sci. 2004 Apr;8(4):185-90. Review.	Trends Cogn Sci. 2004	PubMed	citation	PMID:15050515	pubmed	15050515	create date:2004/03/31 | first author:Fehr E
Searching for genetic influences on normal cognitive ageing.	/pubmed/15050514	Deary IJ, Wright AF, Harris SE, Whalley LJ, Starr JM.	Trends Cogn Sci. 2004 Apr;8(4):178-84.	Trends Cogn Sci. 2004	PubMed	citation	PMID:15050514	pubmed	15050514	create date:2004/03/31 | first author:Deary IJ
Inhibition and the right inferior frontal cortex.	/pubmed/15050513	Aron AR, Robbins TW, Poldrack RA.	Trends Cogn Sci. 2004 Apr;8(4):170-7. Review.	Trends Cogn Sci. 2004	PubMed	citation	PMID:15050513	pubmed	15050513	create date:2004/03/31 | first author:Aron AR
Merging the senses into a robust percept.	/pubmed/15050512	Ernst MO, Bülthoff HH.	Trends Cogn Sci. 2004 Apr;8(4):162-9. Review.	Trends Cogn Sci. 2004	PubMed	citation	PMID:15050512	pubmed	15050512	create date:2004/03/31 | first author:Ernst MO
Argument structure and the child's contribution to language learning.	/pubmed/15050511	Lidz J, Gleitman LR.	Trends Cogn Sci. 2004 Apr;8(4):157-61. Review.	Trends Cogn Sci. 2004	PubMed	citation	PMID:15050511	pubmed	15050511	create date:2004/03/31 | first author:Lidz J
The cognitive foundations of cultural stability and diversity.	/pubmed/14697402	Sperber D, Hirschfeld LA.	Trends Cogn Sci. 2004 Jan;8(1):40-6. Review.	Trends Cogn Sci. 2004	PubMed	citation	PMID:14697402	pubmed	14697402	create date:2003/12/31 | first author:Sperber D
How social perception can automatically influence behavior.	/pubmed/14697401	Ferguson MJ, Bargh JA.	Trends Cogn Sci. 2004 Jan;8(1):33-9. Review.	Trends Cogn Sci. 2004	PubMed	citation	PMID:14697401	pubmed	14697401	create date:2003/12/31 | first author:Ferguson MJ
Executive dysfunction in autism.	/pubmed/14697400	Hill EL.	Trends Cogn Sci. 2004 Jan;8(1):26-32. Review.	Trends Cogn Sci. 2004	PubMed	citation	PMID:14697400	pubmed	14697400	create date:2003/12/31 | first author:Hill EL
Two hands, one brain: cognitive neuroscience of bimanual skill.	/pubmed/14697399	Swinnen SP, Wenderoth N.	Trends Cogn Sci. 2004 Jan;8(1):18-25. Review.	Trends Cogn Sci. 2004	PubMed	citation	PMID:14697399	pubmed	14697399	create date:2003/12/31 | first author:Swinnen SP
The development of conscious control in childhood.	/pubmed/14697398	Zelazo PD.	Trends Cogn Sci. 2004 Jan;8(1):12-7.	Trends Cogn Sci. 2004	PubMed	citation	PMID:14697398	pubmed	14697398	create date:2003/12/31 | first author:Zelazo PD
Why is conversation so easy?	/pubmed/14697397	Garrod S, Pickering MJ.	Trends Cogn Sci. 2004 Jan;8(1):8-11.	Trends Cogn Sci. 2004	PubMed	citation	PMID:14697397	pubmed	14697397	create date:2003/12/31 | first author:Garrod S
Is speech perception modular or interactive?	/pubmed/14697395	Bowers JS, Davis CJ.	Trends Cogn Sci. 2004 Jan;8(1):3-5.	Trends Cogn Sci. 2004	PubMed	citation	PMID:14697395	pubmed	14697395	create date:2003/12/31 | first author:Bowers JS
Two brains, one clock.	/pubmed/14697394	Marzi CA.	Trends Cogn Sci. 2004 Jan;8(1):1-3.	Trends Cogn Sci. 2004	PubMed	citation	PMID:14697394	pubmed	14697394	create date:2003/12/31 | first author:Marzi CA
Synchronous neural oscillations and cognitive processes.	/pubmed/14643372	Ward LM.	Trends Cogn Sci. 2003 Dec;7(12):553-9.	Trends Cogn Sci. 2003	PubMed	citation	PMID:14643372	pubmed	14643372	create date:2003/12/03 | first author:Ward LM
Working memory capacity and its relation to general intelligence.	/pubmed/14643371	Conway AR, Kane MJ, Engle RW.	Trends Cogn Sci. 2003 Dec;7(12):547-52.	Trends Cogn Sci. 2003	PubMed	citation	PMID:14643371	pubmed	14643371	create date:2003/12/03 | first author:Conway AR
Sensory substitution and the human-machine interface.	/pubmed/14643370	Bach-y-Rita P, W Kercel S.	Trends Cogn Sci. 2003 Dec;7(12):541-6.	Trends Cogn Sci. 2003	PubMed	citation	PMID:14643370	pubmed	14643370	create date:2003/12/03 | first author:Bach-y-Rita P
Why theories about developmental dyslexia require developmental designs.	/pubmed/14643369	Goswami U.	Trends Cogn Sci. 2003 Dec;7(12):534-40.	Trends Cogn Sci. 2003	PubMed	citation	PMID:14643369	pubmed	14643369	create date:2003/12/03 | first author:Goswami U
Shared representations between self and other: a social cognitive neuroscience view.	/pubmed/14643368	Decety J, Sommerville JA.	Trends Cogn Sci. 2003 Dec;7(12):527-33.	Trends Cogn Sci. 2003	PubMed	citation	PMID:14643368	pubmed	14643368	create date:2003/12/03 | first author:Decety J
Just another view.	/pubmed/14643367	Stankiewicz BJ.	Trends Cogn Sci. 2003 Dec;7(12):526. No abstract available.	Trends Cogn Sci. 2003	PubMed	citation	PMID:14643367	pubmed	14643367	create date:2003/12/03 | first author:Stankiewicz BJ
Neural representations in human spatial memory.	/pubmed/14643363	Burgess N, O'Keefe J.	Trends Cogn Sci. 2003 Dec;7(12):517-9.	Trends Cogn Sci. 2003	PubMed	citation	PMID:14643363	pubmed	14643363	create date:2003/12/03 | first author:Burgess N
Superior parietal cortices and varieties of mental rotation.	/pubmed/14643362	Parsons LM.	Trends Cogn Sci. 2003 Dec;7(12):515-7.	Trends Cogn Sci. 2003	PubMed	citation	PMID:14643362	pubmed	14643362	create date:2003/12/03 | first author:Parsons LM
The downside of categories.	/pubmed/14643361	Murphy GL.	Trends Cogn Sci. 2003 Dec;7(12):513-4.	Trends Cogn Sci. 2003	PubMed	citation	PMID:14643361	pubmed	14643361	create date:2003/12/03 | first author:Murphy GL
Artificial life: organization, adaptation and complexity from the bottom up.	/pubmed/14585448	Bedau MA.	Trends Cogn Sci. 2003 Nov;7(11):505-12.	Trends Cogn Sci. 2003	PubMed	citation	PMID:14585448	pubmed	14585448	create date:2003/10/31 | first author:Bedau MA
Human gaze control during real-world scene perception.	/pubmed/14585447	Henderson JM.	Trends Cogn Sci. 2003 Nov;7(11):498-504.	Trends Cogn Sci. 2003	PubMed	citation	PMID:14585447	pubmed	14585447	create date:2003/10/31 | first author:Henderson JM
Primate cognition: from 'what now?' to 'what if?'.	/pubmed/14585446	Barrett L, Henzi P, Dunbar R.	Trends Cogn Sci. 2003 Nov;7(11):494-7.	Trends Cogn Sci. 2003	PubMed	citation	PMID:14585446	pubmed	14585446	create date:2003/10/31 | first author:Barrett L
Measuring word recognition in reading: eye movements and event-related potentials.	/pubmed/14585445	Sereno SC, Rayner K.	Trends Cogn Sci. 2003 Nov;7(11):489-93.	Trends Cogn Sci. 2003	PubMed	citation	PMID:14585445	pubmed	14585445	create date:2003/10/31 | first author:Sereno SC
A theory of magnitude: common cortical metrics of time, space and quantity.	/pubmed/14585444	Walsh V.	Trends Cogn Sci. 2003 Nov;7(11):483-8.	Trends Cogn Sci. 2003	PubMed	citation	PMID:14585444	pubmed	14585444	create date:2003/10/31 | first author:Walsh V
Weighing up the facts of category-specific semantic deficits.	/pubmed/14585442	Moss HE, Tyler LK.	Trends Cogn Sci. 2003 Nov;7(11):480-1; author reply 481-2. No abstract available.	Trends Cogn Sci. 2003	PubMed	citation	PMID:14585442	pubmed	14585442	create date:2003/10/31 | first author:Moss HE
Statistical decision theory and evolution.	/pubmed/14585438	Maloney LT.	Trends Cogn Sci. 2003 Nov;7(11):473-5.	Trends Cogn Sci. 2003	PubMed	citation	PMID:14585438	pubmed	14585438	create date:2003/10/31 | first author:Maloney LT
Wholes, holes, and basic features in vision.	/pubmed/14585437	Pomerantz JR.	Trends Cogn Sci. 2003 Nov;7(11):471-3.	Trends Cogn Sci. 2003	PubMed	citation	PMID:14585437	pubmed	14585437	create date:2003/10/31 | first author:Pomerantz JR
Climbing the cortical ladder from sensation to perception.	/pubmed/14585436	Treue S.	Trends Cogn Sci. 2003 Nov;7(11):469-71.	Trends Cogn Sci. 2003	PubMed	citation	PMID:14585436	pubmed	14585436	create date:2003/10/31 | first author:Treue S
Multisensory integration, perception and ecological validity.	/pubmed/14550494	De Gelder B, Bertelson P.	Trends Cogn Sci. 2003 Oct;7(10):460-7. Erratum in: Trends Cogn Sci. 2004 Jan;8(1):7.	Trends Cogn Sci. 2003	PubMed	citation	PMID:14550494	pubmed	14550494	create date:2003/10/11 | first author:De Gelder B
In two minds: dual-process accounts of reasoning.	/pubmed/14550493	Evans JS.	Trends Cogn Sci. 2003 Oct;7(10):454-9.	Trends Cogn Sci. 2003	PubMed	citation	PMID:14550493	pubmed	14550493	create date:2003/10/11 | first author:Evans JS
Imaging a science of mind.	/pubmed/14550492	Posner MI.	Trends Cogn Sci. 2003 Oct;7(10):450-3.	Trends Cogn Sci. 2003	PubMed	citation	PMID:14550492	pubmed	14550492	create date:2003/10/11 | first author:Posner MI
3-D structure perceived from dynamic information: a new theory.	/pubmed/14550491	Domini F, Caudek C.	Trends Cogn Sci. 2003 Oct;7(10):444-9.	Trends Cogn Sci. 2003	PubMed	citation	PMID:14550491	pubmed	14550491	create date:2003/10/11 | first author:Domini F
Does colour constancy exist?	/pubmed/14550490	Foster DH.	Trends Cogn Sci. 2003 Oct;7(10):439-43.	Trends Cogn Sci. 2003	PubMed	citation	PMID:14550490	pubmed	14550490	create date:2003/10/11 | first author:Foster DH
Prometheus to Proust: the case for behavioural criteria for 'mental time travel'.	/pubmed/14550488	Clayton NS, Bussey TJ, Emery NJ, Dickinson A.	Trends Cogn Sci. 2003 Oct;7(10):436-7; author reply 437-8. No abstract available.	Trends Cogn Sci. 2003	PubMed	citation	PMID:14550488	pubmed	14550488	create date:2003/10/11 | first author:Clayton NS
Content, context and cognitive style in mood-memory interactions. Response to Lewis and Critchley.	/pubmed/14550486	Walter H, Kiefer M, Erk S.	Trends Cogn Sci. 2003 Oct;7(10):433-4. No abstract available.	Trends Cogn Sci. 2003	PubMed	citation	PMID:14550486	pubmed	14550486	create date:2003/10/11 | first author:Walter H
Mood-dependent memory.	/pubmed/14550485	Lewis PA, Critchley HD.	Trends Cogn Sci. 2003 Oct;7(10):431-3.	Trends Cogn Sci. 2003	PubMed	citation	PMID:14550485	pubmed	14550485	create date:2003/10/11 | first author:Lewis PA
Bubbles in the brain?	/pubmed/14550484	Taylor JG.	Trends Cogn Sci. 2003 Oct;7(10):429-31.	Trends Cogn Sci. 2003	PubMed	citation	PMID:14550484	pubmed	14550484	create date:2003/10/11 | first author:Taylor JG
How does the hippocampus contribute to memory?	/pubmed/14550483	Eichenbaum H.	Trends Cogn Sci. 2003 Oct;7(10):427-9.	Trends Cogn Sci. 2003	PubMed	citation	PMID:14550483	pubmed	14550483	create date:2003/10/11 | first author:Eichenbaum H
After the viewpoint debate: where next in object recognition?	/pubmed/14550482	Hayward WG.	Trends Cogn Sci. 2003 Oct;7(10):425-7.	Trends Cogn Sci. 2003	PubMed	citation	PMID:14550482	pubmed	14550482	create date:2003/10/11 | first author:Hayward WG
Persistent activity in the prefrontal cortex during working memory.	/pubmed/12963473	Curtis CE, D'Esposito M.	Trends Cogn Sci. 2003 Sep;7(9):415-423.	Trends Cogn Sci. 2003	PubMed	citation	PMID:12963473	pubmed	12963473	create date:2003/09/10 | first author:Curtis CE
Auditory and multisensory aspects of visuospatial neglect.	/pubmed/12963472	Pavani F, Ládavas E, Driver J.	Trends Cogn Sci. 2003 Sep;7(9):407-414.	Trends Cogn Sci. 2003	PubMed	citation	PMID:12963472	pubmed	12963472	create date:2003/09/10 | first author:Pavani F
Rational models as theories - not standards - of behavior.	/pubmed/12963471	McKenzie CR.	Trends Cogn Sci. 2003 Sep;7(9):403-406.	Trends Cogn Sci. 2003	PubMed	citation	PMID:12963471	pubmed	12963471	create date:2003/09/10 | first author:McKenzie CR
On being the object of attention: implications for self-other consciousness.	/pubmed/12963470	Reddy V.	Trends Cogn Sci. 2003 Sep;7(9):397-402.	Trends Cogn Sci. 2003	PubMed	citation	PMID:12963470	pubmed	12963470	create date:2003/09/10 | first author:Reddy V
Title	URL	Description	Details	ShortDetails	Resource	Type	Identifiers	Db	EntrezUID	Properties
Mental time travel in animals?	/pubmed/12963469	Suddendorf T, Busby J.	Trends Cogn Sci. 2003 Sep;7(9):391-396.	Trends Cogn Sci. 2003	PubMed	citation	PMID:12963469	pubmed	12963469	create date:2003/09/10 | first author:Suddendorf T
Iconic and non-iconic stages in number development: the role of language.	/pubmed/12963468	Wiese H.	Trends Cogn Sci. 2003 Sep;7(9):385-390.	Trends Cogn Sci. 2003	PubMed	citation	PMID:12963468	pubmed	12963468	create date:2003/09/10 | first author:Wiese H
HERA today, gone tomorrow?	/pubmed/12963467	Owen AM.	Trends Cogn Sci. 2003 Sep;7(9):383-384. No abstract available.	Trends Cogn Sci. 2003	PubMed	citation	PMID:12963467	pubmed	12963467	create date:2003/09/10 | first author:Owen AM
A mature view of autism. Autism: Explaining the Enigma by Uta Frith, Blackwell Publishing, 2nd Edn, 2003. pound 15.99 (pbk) (249 pages) ISBN 0 631 22901 9.	/pubmed/12963466	Baron-Cohen S.	Trends Cogn Sci. 2003 Sep;7(9):380-383. No abstract available.	Trends Cogn Sci. 2003	PubMed	citation	PMID:12963466	pubmed	12963466	create date:2003/09/10 | first author:Baron-Cohen S
Language and auditory processing in autism.	/pubmed/12963465	Siegal M, Blades M.	Trends Cogn Sci. 2003 Sep;7(9):378-380.	Trends Cogn Sci. 2003	PubMed	citation	PMID:12963465	pubmed	12963465	create date:2003/09/10 | first author:Siegal M
The intelligent brain in conflict.	/pubmed/12963464	Kane MJ.	Trends Cogn Sci. 2003 Sep;7(9):375-377.	Trends Cogn Sci. 2003	PubMed	citation	PMID:12963464	pubmed	12963464	create date:2003/09/10 | first author:Kane MJ
Folkscience: coarse interpretations of a complex reality.	/pubmed/12907233	Keil FC.	Trends Cogn Sci. 2003 Aug;7(8):368-373.	Trends Cogn Sci. 2003	PubMed	citation	PMID:12907233	pubmed	12907233	create date:2003/08/09 | first author:Keil FC
What is specific to music processing? Insights from congenital amusia.	/pubmed/12907232	Peretz I, Hyde KL.	Trends Cogn Sci. 2003 Aug;7(8):362-367.	Trends Cogn Sci. 2003	PubMed	citation	PMID:12907232	pubmed	12907232	create date:2003/08/09 | first author:Peretz I
The organization of conceptual knowledge: the evidence from category-specific semantic deficits.	/pubmed/12907231	Caramazza A, Mahon BZ.	Trends Cogn Sci. 2003 Aug;7(8):354-361.	Trends Cogn Sci. 2003	PubMed	citation	PMID:12907231	pubmed	12907231	create date:2003/08/09 | first author:Caramazza A
Linguistic differences and language design.	/pubmed/12907230	Baker MC.	Trends Cogn Sci. 2003 Aug;7(8):349-353.	Trends Cogn Sci. 2003	PubMed	citation	PMID:12907230	pubmed	12907230	create date:2003/08/09 | first author:Baker MC
Development as a dynamic system.	/pubmed/12907229	Smith LB, Thelen E.	Trends Cogn Sci. 2003 Aug;7(8):343-348.	Trends Cogn Sci. 2003	PubMed	citation	PMID:12907229	pubmed	12907229	create date:2003/08/09 | first author:Smith LB
Neural plasticity and consciousness: Reply to Block.	/pubmed/12907228	Hurley S, Noë A.	Trends Cogn Sci. 2003 Aug;7(8):342. No abstract available.	Trends Cogn Sci. 2003	PubMed	citation	PMID:12907228	pubmed	12907228	create date:2003/08/09 | first author:Hurley S
Task-set reconfiguration processes do not imply a control homunuculus: Reply to Altmann.	/pubmed/12907227	Monsell S.	Trends Cogn Sci. 2003 Aug;7(8):341-342. No abstract available.	Trends Cogn Sci. 2003	PubMed	citation	PMID:12907227	pubmed	12907227	create date:2003/08/09 | first author:Monsell S
Task switching and the pied homunculus: where are we being led?	/pubmed/12907226	Altmann EM.	Trends Cogn Sci. 2003 Aug;7(8):340-341. No abstract available.	Trends Cogn Sci. 2003	PubMed	citation	PMID:12907226	pubmed	12907226	create date:2003/08/09 | first author:Altmann EM
Too big, too small, or just right?. The Big Book of Concepts by Gregory L. Murphy, MIT Press, 2003. $45.00 (555 pages) ISBN 0-262-13409-8.	/pubmed/12907225	Erickson MA.	Trends Cogn Sci. 2003 Aug;7(8):338-340. No abstract available.	Trends Cogn Sci. 2003	PubMed	citation	PMID:12907225	pubmed	12907225	create date:2003/08/09 | first author:Erickson MA
Time: the back-door of perception.	/pubmed/12907224	Walsh V.	Trends Cogn Sci. 2003 Aug;7(8):335-338.	Trends Cogn Sci. 2003	PubMed	citation	PMID:12907224	pubmed	12907224	create date:2003/08/09 | first author:Walsh V
Cognitive maps and the hippocampus.	/pubmed/12907223	McNamara TP, Shelton AL, Shelton AL.	Trends Cogn Sci. 2003 Aug;7(8):333-335.	Trends Cogn Sci. 2003	PubMed	citation	PMID:12907223	pubmed	12907223	create date:2003/08/09 | first author:McNamara TP
Rewiring the dyslexic brain.	/pubmed/12907222	Habib M.	Trends Cogn Sci. 2003 Aug;7(8):330-333.	Trends Cogn Sci. 2003	PubMed	citation	PMID:12907222	pubmed	12907222	create date:2003/08/09 | first author:Habib M
Visual dreams in the congenitally blind?	/pubmed/12907221	Lopes da Silva FH.	Trends Cogn Sci. 2003 Aug;7(8):328-330.	Trends Cogn Sci. 2003	PubMed	citation	PMID:12907221	pubmed	12907221	create date:2003/08/09 | first author:Lopes da Silva FH
Response to Schwartz: Dreaming and episodic memory.	/pubmed/12907220	Fosse R, Fosse MJ, Stickgold R.	Trends Cogn Sci. 2003 Aug;7(8):327-328. No abstract available.	Trends Cogn Sci. 2003	PubMed	citation	PMID:12907220	pubmed	12907220	create date:2003/08/09 | first author:Fosse R
Are life episodes replayed during dreaming?	/pubmed/12907219	Schwartz S.	Trends Cogn Sci. 2003 Aug;7(8):325-327.	Trends Cogn Sci. 2003	PubMed	citation	PMID:12907219	pubmed	12907219	create date:2003/08/09 | first author:Schwartz S
Thinking the unthinkable: sacred values and taboo cognitions.	/pubmed/12860191	Tetlock PE.	Trends Cogn Sci. 2003 Jul;7(7):320-324.	Trends Cogn Sci. 2003	PubMed	citation	PMID:12860191	pubmed	12860191	create date:2003/07/16 | first author:Tetlock PE
Human recognition memory: a cognitive neuroscience perspective.	/pubmed/12860190	Rugg MD, Yonelinas AP.	Trends Cogn Sci. 2003 Jul;7(7):313-319.	Trends Cogn Sci. 2003	PubMed	citation	PMID:12860190	pubmed	12860190	create date:2003/07/16 | first author:Rugg MD
Evolving grounded communication for robots.	/pubmed/12860189	Steels L.	Trends Cogn Sci. 2003 Jul;7(7):308-312.	Trends Cogn Sci. 2003	PubMed	citation	PMID:12860189	pubmed	12860189	create date:2003/07/16 | first author:Steels L
Language evolution: consensus and controversies.	/pubmed/12860188	Christiansen MH, Kirby S.	Trends Cogn Sci. 2003 Jul;7(7):300-307.	Trends Cogn Sci. 2003	PubMed	citation	PMID:12860188	pubmed	12860188	create date:2003/07/16 | first author:Christiansen MH
The visual word form area: expertise for reading in the fusiform gyrus.	/pubmed/12860187	McCandliss BD, Cohen L, Dehaene S.	Trends Cogn Sci. 2003 Jul;7(7):293-299.	Trends Cogn Sci. 2003	PubMed	citation	PMID:12860187	pubmed	12860187	create date:2003/07/16 | first author:McCandliss BD
Teleological reasoning in infancy: the nai;ve theory of rational action.	/pubmed/12860186	Gergely G, Csibra G.	Trends Cogn Sci. 2003 Jul;7(7):287-292.	Trends Cogn Sci. 2003	PubMed	citation	PMID:12860186	pubmed	12860186	create date:2003/07/16 | first author:Gergely G
Tactile sensation via spatial perception.	/pubmed/12860185	Block N.	Trends Cogn Sci. 2003 Jul;7(7):285-286. No abstract available.	Trends Cogn Sci. 2003	PubMed	citation	PMID:12860185	pubmed	12860185	create date:2003/07/16 | first author:Block N
The cognitive revolution in Europe: taking the developmental perspective seriously.	/pubmed/12860184	Vauclair J, Perret P.	Trends Cogn Sci. 2003 Jul;7(7):284-285. No abstract available.	Trends Cogn Sci. 2003	PubMed	citation	PMID:12860184	pubmed	12860184	create date:2003/07/16 | first author:Vauclair J
The roots of cognitive science: American, yes, but European too.	/pubmed/12860183	Houdé O, Mazoyer B.	Trends Cogn Sci. 2003 Jul;7(7):283-284. No abstract available.	Trends Cogn Sci. 2003	PubMed	citation	PMID:12860183	pubmed	12860183	create date:2003/07/16 | first author:Houdé O
'Emotionally, you're an idiot'. Emotional Intelligence: Science & Myth by Gerald Matthews, Moshe Zeidner and Richard Roberts, MIT Press, 2003. $55.00 (736 pages) ISBN 0 262 13418 7.	/pubmed/12860182	Ben-Ze'ev A.	Trends Cogn Sci. 2003 Jul;7(7):282-283. No abstract available.	Trends Cogn Sci. 2003	PubMed	citation	PMID:12860182	pubmed	12860182	create date:2003/07/16 | first author:Ben-Ze'ev A
Number knows no bounds.	/pubmed/12860181	Brannon EM.	Trends Cogn Sci. 2003 Jul;7(7):279-281.	Trends Cogn Sci. 2003	PubMed	citation	PMID:12860181	pubmed	12860181	create date:2003/07/16 | first author:Brannon EM
Sound and vision.	/pubmed/12860180	Krekelberg B.	Trends Cogn Sci. 2003 Jul;7(7):277-279.	Trends Cogn Sci. 2003	PubMed	citation	PMID:12860180	pubmed	12860180	create date:2003/07/16 | first author:Krekelberg B
Computational models of the hippocampal region: linking incremental learning and episodic memory.	/pubmed/12804694	Gluck MA, Meeter M, Myers CE.	Trends Cogn Sci. 2003 Jun;7(6):269-276.	Trends Cogn Sci. 2003	PubMed	citation	PMID:12804694	pubmed	12804694	create date:2003/06/14 | first author:Gluck MA
Emergent constraints on word-learning: a computational perspective.	/pubmed/12804693	Regier T.	Trends Cogn Sci. 2003 Jun;7(6):263-268.	Trends Cogn Sci. 2003	PubMed	citation	PMID:12804693	pubmed	12804693	create date:2003/06/14 | first author:Regier T
FOXP2 in focus: what can genes tell us about speech and language?	/pubmed/12804692	Marcus GF, Fisher SE.	Trends Cogn Sci. 2003 Jun;7(6):257-262.	Trends Cogn Sci. 2003	PubMed	citation	PMID:12804692	pubmed	12804692	create date:2003/06/14 | first author:Marcus GF
What is a visual object?	/pubmed/12804691	Feldman J.	Trends Cogn Sci. 2003 Jun;7(6):252-256.	Trends Cogn Sci. 2003	PubMed	citation	PMID:12804691	pubmed	12804691	create date:2003/06/14 | first author:Feldman J
The role of similarity in the development of categorization.	/pubmed/12804690	Sloutsky VM.	Trends Cogn Sci. 2003 Jun;7(6):246-251.	Trends Cogn Sci. 2003	PubMed	citation	PMID:12804690	pubmed	12804690	create date:2003/06/14 | first author:Sloutsky VM
Hemispheric asymmetries of memory: the HERA model revisited.	/pubmed/12804689	Habib R, Nyberg L, Tulving E.	Trends Cogn Sci. 2003 Jun;7(6):241-245.	Trends Cogn Sci. 2003	PubMed	citation	PMID:12804689	pubmed	12804689	create date:2003/06/14 | first author:Habib R
Chimpanzees versus humans: it's not that simple.	/pubmed/12804688	Tomasello M, Call J, Hare B.	Trends Cogn Sci. 2003 Jun;7(6):239-240. No abstract available.	Trends Cogn Sci. 2003	PubMed	citation	PMID:12804688	pubmed	12804688	create date:2003/06/14 | first author:Tomasello M
Modelling our selves. Being No One: The Self-Model Theory of Subjectivity by Thomas Metzinger, MIT Press, 2003. $55.00/ pound 34.95 (hbk) (634 pages) ISBN 0 262 13417 9.	/pubmed/12804687	Vogeley K.	Trends Cogn Sci. 2003 Jun;7(6):237-239. No abstract available.	Trends Cogn Sci. 2003	PubMed	citation	PMID:12804687	pubmed	12804687	create date:2003/06/14 | first author:Vogeley K
Six-year-olds' contradictory judgments about knowledge and beliefs.	/pubmed/12804686	Robinson EJ.	Trends Cogn Sci. 2003 Jun;7(6):235-237.	Trends Cogn Sci. 2003	PubMed	citation	PMID:12804686	pubmed	12804686	create date:2003/06/14 | first author:Robinson EJ
Exceptional memorizers: made, not born.	/pubmed/12804685	Anders Ericsson K.	Trends Cogn Sci. 2003 Jun;7(6):233-235.	Trends Cogn Sci. 2003	PubMed	citation	PMID:12804685	pubmed	12804685	create date:2003/06/14 | first author:Anders Ericsson K
Behavioural studies of strategic thinking in games.	/pubmed/12757825	Camerer CF.	Trends Cogn Sci. 2003 May;7(5):225-231.	Trends Cogn Sci. 2003	PubMed	citation	PMID:12757825	pubmed	12757825	create date:2003/05/22 | first author:Camerer CF
Constructions: a new theoretical approach to language.	/pubmed/12757824	Goldberg AE.	Trends Cogn Sci. 2003 May;7(5):219-224.	Trends Cogn Sci. 2003	PubMed	citation	PMID:12757824	pubmed	12757824	create date:2003/05/22 | first author:Goldberg AE
The disunity of consciousness.	/pubmed/12757823	Zeki S.	Trends Cogn Sci. 2003 May;7(5):214-218.	Trends Cogn Sci. 2003	PubMed	citation	PMID:12757823	pubmed	12757823	create date:2003/05/22 | first author:Zeki S
Is perception discrete or continuous?	/pubmed/12757822	VanRullen R, Koch C.	Trends Cogn Sci. 2003 May;7(5):207-213.	Trends Cogn Sci. 2003	PubMed	citation	PMID:12757822	pubmed	12757822	create date:2003/05/22 | first author:VanRullen R
The representation of grammatical categories in the brain.	/pubmed/12757821	Shapiro K, Caramazza A.	Trends Cogn Sci. 2003 May;7(5):201-206.	Trends Cogn Sci. 2003	PubMed	citation	PMID:12757821	pubmed	12757821	create date:2003/05/22 | first author:Shapiro K
Neural circuitry underlying pain modulation: expectation, hypnosis, placebo.	/pubmed/12757820	Ploghaus A, Becerra L, Borras C, Borsook D.	Trends Cogn Sci. 2003 May;7(5):197-200.	Trends Cogn Sci. 2003	PubMed	citation	PMID:12757820	pubmed	12757820	create date:2003/05/22 | first author:Ploghaus A
The deferential brain in action: Response to Jeffrey Gray.	/pubmed/12757819	Noë A, Hurley S.	Trends Cogn Sci. 2003 May;7(5):195-196. No abstract available.	Trends Cogn Sci. 2003	PubMed	citation	PMID:12757819	pubmed	12757819	create date:2003/05/22 | first author:Noë A
Title	URL	Description	Details	ShortDetails	Resource	Type	Identifiers	Db	EntrezUID	Properties
How are qualia coupled to functions?	/pubmed/12757818	Gray J.	Trends Cogn Sci. 2003 May;7(5):192-194.	Trends Cogn Sci. 2003	PubMed	citation	PMID:12757818	pubmed	12757818	create date:2003/05/22 | first author:Gray J
Chronometric explorations of disordered minds.	/pubmed/12757817	Klein RM.	Trends Cogn Sci. 2003 May;7(5):190-192.	Trends Cogn Sci. 2003	PubMed	citation	PMID:12757817	pubmed	12757817	create date:2003/05/22 | first author:Klein RM
Tracking the time course of word recognition with MEG.	/pubmed/12757816	Pylkkänen L, Marantz A.	Trends Cogn Sci. 2003 May;7(5):187-189.	Trends Cogn Sci. 2003	PubMed	citation	PMID:12757816	pubmed	12757816	create date:2003/05/22 | first author:Pylkkänen L
Visual marking: using time in visual selection.	/pubmed/12691767	Watson DG, Humphreys GW, Olivers CN.	Trends Cogn Sci. 2003 Apr;7(4):180-186.	Trends Cogn Sci. 2003	PubMed	citation	PMID:12691767	pubmed	12691767	create date:2003/04/15 | first author:Watson DG
Perceptions of race.	/pubmed/12691766	Cosmides L, Tooby J, Kurzban R.	Trends Cogn Sci. 2003 Apr;7(4):173-179.	Trends Cogn Sci. 2003	PubMed	citation	PMID:12691766	pubmed	12691766	create date:2003/04/15 | first author:Cosmides L
How conscious experience and working memory interact.	/pubmed/12691765	Baars BJ, Franklin S.	Trends Cogn Sci. 2003 Apr;7(4):166-172.	Trends Cogn Sci. 2003	PubMed	citation	PMID:12691765	pubmed	12691765	create date:2003/04/15 | first author:Baars BJ
Neurological disorders and the structure of human consciousness.	/pubmed/12691764	Cooney JW, Gazzaniga MS.	Trends Cogn Sci. 2003 Apr;7(4):161-165.	Trends Cogn Sci. 2003	PubMed	citation	PMID:12691764	pubmed	12691764	create date:2003/04/15 | first author:Cooney JW
Chimpanzee minds: suspiciously human?	/pubmed/12691763	Povinelli DJ, Vonk J.	Trends Cogn Sci. 2003 Apr;7(4):157-160.	Trends Cogn Sci. 2003	PubMed	citation	PMID:12691763	pubmed	12691763	create date:2003/04/15 | first author:Povinelli DJ
Chimpanzees understand psychological states - the question is which ones and to what extent.	/pubmed/12691762	Tomasello M, Call J, Hare B.	Trends Cogn Sci. 2003 Apr;7(4):153-156.	Trends Cogn Sci. 2003	PubMed	citation	PMID:12691762	pubmed	12691762	create date:2003/04/15 | first author:Tomasello M
Degeneracy and redundancy in cognitive anatomy.	/pubmed/12691761	Friston KJ, Price CJ.	Trends Cogn Sci. 2003 Apr;7(4):151-152. No abstract available.	Trends Cogn Sci. 2003	PubMed	citation	PMID:12691761	pubmed	12691761	create date:2003/04/15 | first author:Friston KJ
Artificial life and Piaget.	/pubmed/12691760	Mueller U, Grobman KH.	Trends Cogn Sci. 2003 Apr;7(4):149-151.	Trends Cogn Sci. 2003	PubMed	citation	PMID:12691760	pubmed	12691760	create date:2003/04/15 | first author:Mueller U
Structure and pragmatics in informal argument: circularity and question-begging.	/pubmed/12691759	Brem SK.	Trends Cogn Sci. 2003 Apr;7(4):147-149.	Trends Cogn Sci. 2003	PubMed	citation	PMID:12691759	pubmed	12691759	create date:2003/04/15 | first author:Brem SK
The neural basis of the Weber-Fechner law: a logarithmic mental number line.	/pubmed/12691758	Dehaene S.	Trends Cogn Sci. 2003 Apr;7(4):145-147.	Trends Cogn Sci. 2003	PubMed	citation	PMID:12691758	pubmed	12691758	create date:2003/04/15 | first author:Dehaene S
The cognitive revolution: a historical perspective.	/pubmed/12639696	Miller GA.	Trends Cogn Sci. 2003 Mar;7(3):141-144.	Trends Cogn Sci. 2003	PubMed	citation	PMID:12639696	pubmed	12639696	create date:2003/03/18 | first author:Miller GA
Task switching.	/pubmed/12639695	Monsell S.	Trends Cogn Sci. 2003 Mar;7(3):134-140.	Trends Cogn Sci. 2003	PubMed	citation	PMID:12639695	pubmed	12639695	create date:2003/03/18 | first author:Monsell S
Spatial cognition: evidence from visual neglect.	/pubmed/12639694	Halligan PW, Fink GR, Marshall JC, Vallar G.	Trends Cogn Sci. 2003 Mar;7(3):125-133.	Trends Cogn Sci. 2003	PubMed	citation	PMID:12639694	pubmed	12639694	create date:2003/03/18 | first author:Halligan PW
Religious thought and behaviour as by-products of brain function.	/pubmed/12639693	Boyer P.	Trends Cogn Sci. 2003 Mar;7(3):119-124.	Trends Cogn Sci. 2003	PubMed	citation	PMID:12639693	pubmed	12639693	create date:2003/03/18 | first author:Boyer P
Return of the mental image: are there really pictures in the brain?	/pubmed/12639692	Pylyshyn Z.	Trends Cogn Sci. 2003 Mar;7(3):113-118.	Trends Cogn Sci. 2003	PubMed	citation	PMID:12639692	pubmed	12639692	create date:2003/03/18 | first author:Pylyshyn Z
Explaining mental imagery: now you see it, now you don't. Reply to Kosslyn et al.	/pubmed/12639691	Pylyshyn ZW.	Trends Cogn Sci. 2003 Mar;7(3):111-112. No abstract available.	Trends Cogn Sci. 2003	PubMed	citation	PMID:12639691	pubmed	12639691	create date:2003/03/18 | first author:Pylyshyn ZW
Mental imagery: against the nihilistic hypothesis.	/pubmed/12639690	Kosslyn SM, Ganis G, Thompson WL.	Trends Cogn Sci. 2003 Mar;7(3):109-111. No abstract available.	Trends Cogn Sci. 2003	PubMed	citation	PMID:12639690	pubmed	12639690	create date:2003/03/18 | first author:Kosslyn SM
Beyond one model per phenomenon.	/pubmed/12639689	Pinker S, Ullman MT.	Trends Cogn Sci. 2003 Mar;7(3):108-109. No abstract available.	Trends Cogn Sci. 2003	PubMed	citation	PMID:12639689	pubmed	12639689	create date:2003/03/18 | first author:Pinker S
The past-tense debate: exocentric form versus the evidence.	/pubmed/12639688	Ramscar M.	Trends Cogn Sci. 2003 Mar;7(3):107-108. No abstract available.	Trends Cogn Sci. 2003	PubMed	citation	PMID:12639688	pubmed	12639688	create date:2003/03/18 | first author:Ramscar M
Show us the model.	/pubmed/12639687	Seidenberg MS, Joanisse MF.	Trends Cogn Sci. 2003 Mar;7(3):106-107. No abstract available.	Trends Cogn Sci. 2003	PubMed	citation	PMID:12639687	pubmed	12639687	create date:2003/03/18 | first author:Seidenberg MS
Out-of-body experiences: from Penfield to present.	/pubmed/12639686	Tong F.	Trends Cogn Sci. 2003 Mar;7(3):104-106.	Trends Cogn Sci. 2003	PubMed	citation	PMID:12639686	pubmed	12639686	create date:2003/03/18 | first author:Tong F
The nature of cognitive development.	/pubmed/12639685	Johnson SP.	Trends Cogn Sci. 2003 Mar;7(3):102-104.	Trends Cogn Sci. 2003	PubMed	citation	PMID:12639685	pubmed	12639685	create date:2003/03/18 | first author:Johnson SP
Taking the MAX from neuronal responses.	/pubmed/12639684	Rousselet GA, Thorpe SJ, Fabre-Thorpe M.	Trends Cogn Sci. 2003 Mar;7(3):99-102.	Trends Cogn Sci. 2003	PubMed	citation	PMID:12639684	pubmed	12639684	create date:2003/03/18 | first author:Rousselet GA
New dimensions in color perception.	/pubmed/12639683	MacLeod DI.	Trends Cogn Sci. 2003 Mar;7(3):97-99.	Trends Cogn Sci. 2003	PubMed	citation	PMID:12639683	pubmed	12639683	create date:2003/03/18 | first author:MacLeod DI
The psycholinguistics of metaphor.	/pubmed/12584028	Glucksberg S.	Trends Cogn Sci. 2003 Feb;7(2):92-96.	Trends Cogn Sci. 2003	PubMed	citation	PMID:12584028	pubmed	12584028	create date:2003/02/14 | first author:Glucksberg S
Grounding conceptual knowledge in modality-specific systems.	/pubmed/12584027	Barsalou LW, Kyle Simmons W, Barbey AK, Wilson CD.	Trends Cogn Sci. 2003 Feb;7(2):84-91.	Trends Cogn Sci. 2003	PubMed	citation	PMID:12584027	pubmed	12584027	create date:2003/02/14 | first author:Barsalou LW
Functional imaging of 'theory of mind'	/pubmed/12584026	Gallagher HL, Frith CD.	Trends Cogn Sci. 2003 Feb;7(2):77-83.	Trends Cogn Sci. 2003	PubMed	citation	PMID:12584026	pubmed	12584026	create date:2003/02/14 | first author:Gallagher HL
Moving towards solutions to some enduring controversies in visual search.	/pubmed/12584025	Wolfe JM.	Trends Cogn Sci. 2003 Feb;7(2):70-76.	Trends Cogn Sci. 2003	PubMed	citation	PMID:12584025	pubmed	12584025	create date:2003/02/14 | first author:Wolfe JM
The mind's best trick: how we experience conscious will.	/pubmed/12584024	Wegner DM.	Trends Cogn Sci. 2003 Feb;7(2):65-69.	Trends Cogn Sci. 2003	PubMed	citation	PMID:12584024	pubmed	12584024	create date:2003/02/14 | first author:Wegner DM
Differentiation and integration in human language. Reply to Marslen-Wilson and Tyler.	/pubmed/12584023	McClelland JL, Patterson K.	Trends Cogn Sci. 2003 Feb;7(2):63-64. No abstract available.	Trends Cogn Sci. 2003	PubMed	citation	PMID:12584023	pubmed	12584023	create date:2003/02/14 | first author:McClelland JL
Capturing underlying differentiation in the human language system.	/pubmed/12584022	Marslen-Wilson WD, Tyler LK.	Trends Cogn Sci. 2003 Feb;7(2):62-63. No abstract available.	Trends Cogn Sci. 2003	PubMed	citation	PMID:12584022	pubmed	12584022	create date:2003/02/14 | first author:Marslen-Wilson WD
Linguistics and empirical evidence. Reply to Edelman and Christiansen.	/pubmed/12584021	Phillips C, Lasnik H.	Trends Cogn Sci. 2003 Feb;7(2):61-62. No abstract available.	Trends Cogn Sci. 2003	PubMed	citation	PMID:12584021	pubmed	12584021	create date:2003/02/14 | first author:Phillips C
How seriously should we take Minimalist syntax?	/pubmed/12584020	Edelman S, Christiansen MH.	Trends Cogn Sci. 2003 Feb;7(2):60-61. No abstract available.	Trends Cogn Sci. 2003	PubMed	citation	PMID:12584020	pubmed	12584020	create date:2003/02/14 | first author:Edelman S
Human spatial representation derived from a honeybee compass.	/pubmed/12584019	Giurfa M, Menzel R.	Trends Cogn Sci. 2003 Feb;7(2):59-60. No abstract available.	Trends Cogn Sci. 2003	PubMed	citation	PMID:12584019	pubmed	12584019	create date:2003/02/14 | first author:Giurfa M
An ABSURDIST model vindicates a venerable theory.	/pubmed/12584018	Dietrich E.	Trends Cogn Sci. 2003 Feb;7(2):57-59.	Trends Cogn Sci. 2003	PubMed	citation	PMID:12584018	pubmed	12584018	create date:2003/02/14 | first author:Dietrich E
Do we all look alike to computers?	/pubmed/12584017	Goldstone RL.	Trends Cogn Sci. 2003 Feb;7(2):55-57.	Trends Cogn Sci. 2003	PubMed	citation	PMID:12584017	pubmed	12584017	create date:2003/02/14 | first author:Goldstone RL
Imagined movements that leak out.	/pubmed/12584016	Wilson M.	Trends Cogn Sci. 2003 Feb;7(2):53-55.	Trends Cogn Sci. 2003	PubMed	citation	PMID:12584016	pubmed	12584016	create date:2003/02/14 | first author:Wilson M
Seeing patterns in the noise.	/pubmed/12584015	Simoncelli EP.	Trends Cogn Sci. 2003 Feb;7(2):51-53.	Trends Cogn Sci. 2003	PubMed	citation	PMID:12584015	pubmed	12584015	create date:2003/02/14 | first author:Simoncelli EP
Learning, prediction and causal Bayes nets.	/pubmed/12517358	Glymour C.	Trends Cogn Sci. 2003 Jan;7(1):43-48.	Trends Cogn Sci. 2003	PubMed	citation	PMID:12517358	pubmed	12517358	create date:2003/01/09 | first author:Glymour C
Neural correlates of the first-person-perspective.	/pubmed/12517357	Vogeley K, Fink GR.	Trends Cogn Sci. 2003 Jan;7(1):38-42.	Trends Cogn Sci. 2003	PubMed	citation	PMID:12517357	pubmed	12517357	create date:2003/01/09 | first author:Vogeley K
Evaluating perception in driving simulation experiments.	/pubmed/12517356	Kemeny A, Panerai F.	Trends Cogn Sci. 2003 Jan;7(1):31-37.	Trends Cogn Sci. 2003	PubMed	citation	PMID:12517356	pubmed	12517356	create date:2003/01/09 | first author:Kemeny A
Learning to see faces and objects.	/pubmed/12517355	Tarr MJ, Cheng YD.	Trends Cogn Sci. 2003 Jan;7(1):23-30.	Trends Cogn Sci. 2003	PubMed	citation	PMID:12517355	pubmed	12517355	create date:2003/01/09 | first author:Tarr MJ
Simplicity: a unifying principle in cognitive science?	/pubmed/12517354	Chater N, Vitányi P.	Trends Cogn Sci. 2003 Jan;7(1):19-22.	Trends Cogn Sci. 2003	PubMed	citation	PMID:12517354	pubmed	12517354	create date:2003/01/09 | first author:Chater N
Why visual attention and awareness are different.	/pubmed/12517353	Lamme VA.	Trends Cogn Sci. 2003 Jan;7(1):12-18.	Trends Cogn Sci. 2003	PubMed	citation	PMID:12517353	pubmed	12517353	create date:2003/01/09 | first author:Lamme VA
Why do some perceptual illusions affect visually guided action, when others don't?	/pubmed/12517352	Milner D, Dyde R.	Trends Cogn Sci. 2003 Jan;7(1):10-11. No abstract available.	Trends Cogn Sci. 2003	PubMed	citation	PMID:12517352	pubmed	12517352	create date:2003/01/09 | first author:Milner D
Natural scenes upset the visual applecart.	/pubmed/12517351	Braun J.	Trends Cogn Sci. 2003 Jan;7(1):7-9.	Trends Cogn Sci. 2003	PubMed	citation	PMID:12517351	pubmed	12517351	create date:2003/01/09 | first author:Braun J
Space is special in Sign.	/pubmed/12517350	Campbell R, Woll B.	Trends Cogn Sci. 2003 Jan;7(1):5-7.	Trends Cogn Sci. 2003	PubMed	citation	PMID:12517350	pubmed	12517350	create date:2003/01/09 | first author:Campbell R
Title	URL	Description	Details	ShortDetails	Resource	Type	Identifiers	Db	EntrezUID	Properties
Two paradigms for depth of strategic reasoning in games. Response to Colman.	/pubmed/12517349	Zhang J, Hedden T.	Trends Cogn Sci. 2003 Jan;7(1):4-5.	Trends Cogn Sci. 2003	PubMed	citation	PMID:12517349	pubmed	12517349	create date:2003/01/09 | first author:Zhang J
Depth of strategic reasoning in games.	/pubmed/12517348	Colman AM.	Trends Cogn Sci. 2003 Jan;7(1):2-4.	Trends Cogn Sci. 2003	PubMed	citation	PMID:12517348	pubmed	12517348	create date:2003/01/09 | first author:Colman AM
More review content in TICS 2003.	/pubmed/12517347	Rahman S.	Trends Cogn Sci. 2003 Jan;7(1):1. No abstract available.	Trends Cogn Sci. 2003	PubMed	citation	PMID:12517347	pubmed	12517347	create date:2003/01/09 | first author:Rahman S
Back to nature.	/pubmed/12475717	Bloom P.	Trends Cogn Sci. 2002 Dec 1;6(12):538-539. No abstract available.	Trends Cogn Sci. 2002	PubMed	citation	PMID:12475717	pubmed	12475717	create date:2002/12/12 | first author:Bloom P
Opposing associationism.	/pubmed/12475716	Dickinson A.	Trends Cogn Sci. 2002 Dec 1;6(12):538. No abstract available.	Trends Cogn Sci. 2002	PubMed	citation	PMID:12475716	pubmed	12475716	create date:2002/12/12 | first author:Dickinson A
A window to the structure of the mind.	/pubmed/12475715	Wilson C, Woodward AL.	Trends Cogn Sci. 2002 Dec 1;6(12):537-538. No abstract available.	Trends Cogn Sci. 2002	PubMed	citation	PMID:12475715	pubmed	12475715	create date:2002/12/12 | first author:Wilson C
The dynamics of standing balance.	/pubmed/12475714	Balasubramaniam R, Wing AM.	Trends Cogn Sci. 2002 Dec 1;6(12):531-536.	Trends Cogn Sci. 2002	PubMed	citation	PMID:12475714	pubmed	12475714	create date:2002/12/12 | first author:Balasubramaniam R
Classical conditioning, awareness, and brain systems.	/pubmed/12475713	Clark RE, Manns JR, Squire LR.	Trends Cogn Sci. 2002 Dec 1;6(12):524-531.	Trends Cogn Sci. 2002	PubMed	citation	PMID:12475713	pubmed	12475713	create date:2002/12/12 | first author:Clark RE
How (and where) does moral judgment work?	/pubmed/12475712	Greene J, Haidt J.	Trends Cogn Sci. 2002 Dec 1;6(12):517-523.	Trends Cogn Sci. 2002	PubMed	citation	PMID:12475712	pubmed	12475712	create date:2002/12/12 | first author:Greene J
Atypical trajectories of number development: a neuroconstructivist perspective.	/pubmed/12475711	Ansari D, Karmiloff-Smith A.	Trends Cogn Sci. 2002 Dec 1;6(12):511-516.	Trends Cogn Sci. 2002	PubMed	citation	PMID:12475711	pubmed	12475711	create date:2002/12/12 | first author:Ansari D
Hippocampal and neocortical contributions to memory: advances in the complementary learning systems framework.	/pubmed/12475710	O'Reilly RC, Norman KA.	Trends Cogn Sci. 2002 Dec 1;6(12):505-510.	Trends Cogn Sci. 2002	PubMed	citation	PMID:12475710	pubmed	12475710	create date:2002/12/12 | first author:O'Reilly RC
Conception, perception and the control of action.	/pubmed/12475709	Gallistel CR.	Trends Cogn Sci. 2002 Dec 1;6(12):504. No abstract available.	Trends Cogn Sci. 2002	PubMed	citation	PMID:12475709	pubmed	12475709	create date:2002/12/12 | first author:Gallistel CR
Frames of reference and language concepts.	/pubmed/12475708	Majid A.	Trends Cogn Sci. 2002 Dec 1;6(12):503-504. No abstract available.	Trends Cogn Sci. 2002	PubMed	citation	PMID:12475708	pubmed	12475708	create date:2002/12/12 | first author:Majid A
Repression can (and should) be studied empirically.	/pubmed/12475707	Anderson MC, Levy B.	Trends Cogn Sci. 2002 Dec 1;6(12):502-503. No abstract available.	Trends Cogn Sci. 2002	PubMed	citation	PMID:12475707	pubmed	12475707	create date:2002/12/12 | first author:Anderson MC
No need for repression.	/pubmed/12475706	Kihlstrom JF.	Trends Cogn Sci. 2002 Dec 1;6(12):502. No abstract available.	Trends Cogn Sci. 2002	PubMed	citation	PMID:12475706	pubmed	12475706	create date:2002/12/12 | first author:Kihlstrom JF
In Brief.	/pubmed/12475705	Johansen-Berg H, Ravilious K, Jarrett CB.	Trends Cogn Sci. 2002 Dec 1;6(12):501-502. No abstract available.	Trends Cogn Sci. 2002	PubMed	citation	PMID:12475705	pubmed	12475705	create date:2002/12/12 | first author:Johansen-Berg H
Looking to improve haptic performance.	/pubmed/12475704	Jarrett CB.	Trends Cogn Sci. 2002 Dec 1;6(12):500-501. No abstract available.	Trends Cogn Sci. 2002	PubMed	citation	PMID:12475704	pubmed	12475704	create date:2002/12/12 | first author:Jarrett CB
Interpreting visual images, individually.	/pubmed/12475703	Lyddy F.	Trends Cogn Sci. 2002 Dec 1;6(12):500. No abstract available.	Trends Cogn Sci. 2002	PubMed	citation	PMID:12475703	pubmed	12475703	create date:2002/12/12 | first author:Lyddy F
Imitation: on the dot.	/pubmed/12475702	Morrison I.	Trends Cogn Sci. 2002 Dec 1;6(12):499-500. No abstract available.	Trends Cogn Sci. 2002	PubMed	citation	PMID:12475702	pubmed	12475702	create date:2002/12/12 | first author:Morrison I
Do chess and GO need 'g'?	/pubmed/12475701	Barrett L.	Trends Cogn Sci. 2002 Dec 1;6(12):499. No abstract available.	Trends Cogn Sci. 2002	PubMed	citation	PMID:12475701	pubmed	12475701	create date:2002/12/12 | first author:Barrett L
More to 3-D vision than meets the eye.	/pubmed/12475700	Wexler M.	Trends Cogn Sci. 2002 Dec 1;6(12):497-498.	Trends Cogn Sci. 2002	PubMed	citation	PMID:12475700	pubmed	12475700	create date:2002/12/12 | first author:Wexler M
The skill of seeing: beyond the sensorimotor account?	/pubmed/12475699	Torrance S.	Trends Cogn Sci. 2002 Dec 1;6(12):495-496.	Trends Cogn Sci. 2002	PubMed	citation	PMID:12475699	pubmed	12475699	create date:2002/12/12 | first author:Torrance S
Neural codes for conscious vision.	/pubmed/12475698	ffytche DH.	Trends Cogn Sci. 2002 Dec 1;6(12):493-495.	Trends Cogn Sci. 2002	PubMed	citation	PMID:12475698	pubmed	12475698	create date:2002/12/12 | first author:ffytche DH
A model approach to computational vision.	/pubmed/12457904	Droulez J.	Trends Cogn Sci. 2002 Nov 1;6(11):490-491. No abstract available.	Trends Cogn Sci. 2002	PubMed	citation	PMID:12457904	pubmed	12457904	create date:2002/11/30 | first author:Droulez J
Whose norm?	/pubmed/12457903	Shapiro SC.	Trends Cogn Sci. 2002 Nov 1;6(11):490. No abstract available.	Trends Cogn Sci. 2002	PubMed	citation	PMID:12457903	pubmed	12457903	create date:2002/11/30 | first author:Shapiro SC
A signpost on the road to molecular psychology.	/pubmed/12457902	Phillips WA.	Trends Cogn Sci. 2002 Nov 1;6(11):489-490. No abstract available.	Trends Cogn Sci. 2002	PubMed	citation	PMID:12457902	pubmed	12457902	create date:2002/11/30 | first author:Phillips WA
A feast of memories.	/pubmed/12457901	Brown MW.	Trends Cogn Sci. 2002 Nov 1;6(11):488. No abstract available.	Trends Cogn Sci. 2002	PubMed	citation	PMID:12457901	pubmed	12457901	create date:2002/11/30 | first author:Brown MW
Robots that imitate humans.	/pubmed/12457900	Breazeal C, Scassellati B.	Trends Cogn Sci. 2002 Nov 1;6(11):481-487.	Trends Cogn Sci. 2002	PubMed	citation	PMID:12457900	pubmed	12457900	create date:2002/11/30 | first author:Breazeal C
The prefrontal cortex in sleep.	/pubmed/12457899	Muzur A, Pace-Schott EF, Hobson JA.	Trends Cogn Sci. 2002 Nov 1;6(11):475-481.	Trends Cogn Sci. 2002	PubMed	citation	PMID:12457899	pubmed	12457899	create date:2002/11/30 | first author:Muzur A
Combination and structure, not gradedness, is the issue.	/pubmed/12457898	Pinker S, Ullman M.	Trends Cogn Sci. 2002 Nov 1;6(11):472-474. No abstract available.	Trends Cogn Sci. 2002	PubMed	citation	PMID:12457898	pubmed	12457898	create date:2002/11/30 | first author:Pinker S
Rules or connections in past-tense inflections: what does the evidence rule out?	/pubmed/12457897	McClelland JL, Patterson K.	Trends Cogn Sci. 2002 Nov 1;6(11):465-472.	Trends Cogn Sci. 2002	PubMed	citation	PMID:12457897	pubmed	12457897	create date:2002/11/30 | first author:McClelland JL
'Words or Rules' cannot exploit the regularity in exceptions.	/pubmed/12457896	McClelland JL, Patterson K.	Trends Cogn Sci. 2002 Nov 1;6(11):464-465. No abstract available.	Trends Cogn Sci. 2002	PubMed	citation	PMID:12457896	pubmed	12457896	create date:2002/11/30 | first author:McClelland JL
The past and future of the past tense.	/pubmed/12457895	Pinker S, Ullman MT.	Trends Cogn Sci. 2002 Nov 1;6(11):456-463.	Trends Cogn Sci. 2002	PubMed	citation	PMID:12457895	pubmed	12457895	create date:2002/11/30 | first author:Pinker S
Rapid visual-motion integration deficit in autism.	/pubmed/12457894	Gepner B, Mestre D.	Trends Cogn Sci. 2002 Nov 1;6(11):455. No abstract available.	Trends Cogn Sci. 2002	PubMed	citation	PMID:12457894	pubmed	12457894	create date:2002/11/30 | first author:Gepner B
In Briefs.	/pubmed/12457893	Johansen-Berg H, Ravilious K, Beresford Jarrett C.	Trends Cogn Sci. 2002 Nov 1;6(11):453-454. No abstract available.	Trends Cogn Sci. 2002	PubMed	citation	PMID:12457893	pubmed	12457893	create date:2002/11/30 | first author:Johansen-Berg H
Bilaterally presented faces are best.	/pubmed/12457892	Lyddy F.	Trends Cogn Sci. 2002 Nov 1;6(11):453. No abstract available.	Trends Cogn Sci. 2002	PubMed	citation	PMID:12457892	pubmed	12457892	create date:2002/11/30 | first author:Lyddy F
Mapping the way.	/pubmed/12457891	Smith A.	Trends Cogn Sci. 2002 Nov 1;6(11):452-453. No abstract available.	Trends Cogn Sci. 2002	PubMed	citation	PMID:12457891	pubmed	12457891	create date:2002/11/30 | first author:Smith A
fMRI reveals processing streams in action.	/pubmed/12457890	Ingram J.	Trends Cogn Sci. 2002 Nov 1;6(11):452. No abstract available.	Trends Cogn Sci. 2002	PubMed	citation	PMID:12457890	pubmed	12457890	create date:2002/11/30 | first author:Ingram J
Words help babies represent objects.	/pubmed/12457889	Kaan E.	Trends Cogn Sci. 2002 Nov 1;6(11):452. No abstract available.	Trends Cogn Sci. 2002	PubMed	citation	PMID:12457889	pubmed	12457889	create date:2002/11/30 | first author:Kaan E
Zoning in on music and the brain.	/pubmed/12457888	Stewart L.	Trends Cogn Sci. 2002 Nov 1;6(11):451.	Trends Cogn Sci. 2002	PubMed	citation	PMID:12457888	pubmed	12457888	create date:2002/11/30 | first author:Stewart L
The amazing adventures of robotrat.	/pubmed/12457887	Nicolelis MA.	Trends Cogn Sci. 2002 Nov 1;6(11):449-450.	Trends Cogn Sci. 2002	PubMed	citation	PMID:12457887	pubmed	12457887	create date:2002/11/30 | first author:Nicolelis MA
Self-recognition: body and action.	/pubmed/12457886	Knoblich G.	Trends Cogn Sci. 2002 Nov 1;6(11):447-449.	Trends Cogn Sci. 2002	PubMed	citation	PMID:12457886	pubmed	12457886	create date:2002/11/30 | first author:Knoblich G
Pretending primates.	/pubmed/12413580	Nielsen M.	Trends Cogn Sci. 2002 Oct 1;6(10):445. No abstract available.	Trends Cogn Sci. 2002	PubMed	citation	PMID:12413580	pubmed	12413580	create date:2002/11/05 | first author:Nielsen M
Detecting the wrong signals?	/pubmed/12413579	Morgan MJ.	Trends Cogn Sci. 2002 Oct 1;6(10):443-445. No abstract available.	Trends Cogn Sci. 2002	PubMed	citation	PMID:12413579	pubmed	12413579	create date:2002/11/05 | first author:Morgan MJ
Connectionist natural language parsing.	/pubmed/12413578	Palmer-Brown D, Tepper JA, Powell HM.	Trends Cogn Sci. 2002 Oct 1;6(10):437-442.	Trends Cogn Sci. 2002	PubMed	citation	PMID:12413578	pubmed	12413578	create date:2002/11/05 | first author:Palmer-Brown D
The minimalist program in syntax.	/pubmed/12413577	Lasnik H.	Trends Cogn Sci. 2002 Oct 1;6(10):432-437.	Trends Cogn Sci. 2002	PubMed	citation	PMID:12413577	pubmed	12413577	create date:2002/11/05 | first author:Lasnik H
Mental models and counterfactual thoughts about what might have been.	/pubmed/12413576	Byrne RM.	Trends Cogn Sci. 2002 Oct 1;6(10):426-431.	Trends Cogn Sci. 2002	PubMed	citation	PMID:12413576	pubmed	12413576	create date:2002/11/05 | first author:Byrne RM
When a good fit can be bad.	/pubmed/12413575	Pitt MA, Myung IJ.	Trends Cogn Sci. 2002 Oct 1;6(10):421-425.	Trends Cogn Sci. 2002	PubMed	citation	PMID:12413575	pubmed	12413575	create date:2002/11/05 | first author:Pitt MA
Degeneracy and cognitive anatomy.	/pubmed/12413574	Price CJ, Friston KJ.	Trends Cogn Sci. 2002 Oct 1;6(10):416-421.	Trends Cogn Sci. 2002	PubMed	citation	PMID:12413574	pubmed	12413574	create date:2002/11/05 | first author:Price CJ
Theory of mind: the eyes have it.	/pubmed/12413573	Readinger W.	Trends Cogn Sci. 2002 Oct 1;6(10):413. No abstract available.	Trends Cogn Sci. 2002	PubMed	citation	PMID:12413573	pubmed	12413573	create date:2002/11/05 | first author:Readinger W
Title	URL	Description	Details	ShortDetails	Resource	Type	Identifiers	Db	EntrezUID	Properties
In Briefs.	/pubmed/12413572	Johansen-Berg H, Lewis P, Jarrett CB, Ravilious K, Ogilvie J.	Trends Cogn Sci. 2002 Oct 1;6(10):413-415. No abstract available.	Trends Cogn Sci. 2002	PubMed	citation	PMID:12413572	pubmed	12413572	create date:2002/11/05 | first author:Johansen-Berg H
How does it fit?	/pubmed/12413571	Oaksford M.	Trends Cogn Sci. 2002 Oct 1;6(10):412-413. No abstract available.	Trends Cogn Sci. 2002	PubMed	citation	PMID:12413571	pubmed	12413571	create date:2002/11/05 | first author:Oaksford M
Consciousness: just more of the same in the visual brain?	/pubmed/12413570	Ingram JN.	Trends Cogn Sci. 2002 Oct 1;6(10):412. No abstract available.	Trends Cogn Sci. 2002	PubMed	citation	PMID:12413570	pubmed	12413570	create date:2002/11/05 | first author:Ingram JN
On Enigmas and Oracles: looking back to the future.	/pubmed/12413569	Teuscher C, Teuscher U.	Trends Cogn Sci. 2002 Oct 1;6(10):410-411.	Trends Cogn Sci. 2002	PubMed	citation	PMID:12413569	pubmed	12413569	create date:2002/11/05 | first author:Teuscher C
Tigers and teapots: what does it mean to be alive?	/pubmed/12413568	Rodd JM, Bright P, Moss HE.	Trends Cogn Sci. 2002 Oct 1;6(10):409-410.	Trends Cogn Sci. 2002	PubMed	citation	PMID:12413568	pubmed	12413568	create date:2002/11/05 | first author:Rodd JM
Minimizing rivalry in San Miniato.	/pubmed/12413567	Alais D, Blake R.	Trends Cogn Sci. 2002 Oct 1;6(10):407-408.	Trends Cogn Sci. 2002	PubMed	citation	PMID:12413567	pubmed	12413567	create date:2002/11/05 | first author:Alais D
Emotional prosody: sex differences in sensitivity to speech melody.	/pubmed/12413566	Besson M, Magne C, Schön D.	Trends Cogn Sci. 2002 Oct 1;6(10):405-407.	Trends Cogn Sci. 2002	PubMed	citation	PMID:12413566	pubmed	12413566	create date:2002/11/05 | first author:Besson M
Science in mind.	/pubmed/12200185	Graham G.	Trends Cogn Sci. 2002 Sep 1;6(9):403. No abstract available.	Trends Cogn Sci. 2002	PubMed	citation	PMID:12200185	pubmed	12200185	create date:2002/08/30 | first author:Graham G
Boot camp for the brain.	/pubmed/12200184	Brase G.	Trends Cogn Sci. 2002 Sep 1;6(9):402. No abstract available.	Trends Cogn Sci. 2002	PubMed	citation	PMID:12200184	pubmed	12200184	create date:2002/08/30 | first author:Brase G
The Quantum Brain: The Search for the Next Generation of Man.	/pubmed/12200183	Narain C.	Trends Cogn Sci. 2002 Sep 1;6(9):401. No abstract available.	Trends Cogn Sci. 2002	PubMed	citation	PMID:12200183	pubmed	12200183	create date:2002/08/30 | first author:Narain C
New visions of the aging mind and brain.	/pubmed/12200182	Reuter-Lorenz P.	Trends Cogn Sci. 2002 Sep 1;6(9):394.	Trends Cogn Sci. 2002	PubMed	citation	PMID:12200182	pubmed	12200182	create date:2002/08/30 | first author:Reuter-Lorenz P
Neural delays, visual motion and the flash-lag effect.	/pubmed/12200181	Nijhawan R.	Trends Cogn Sci. 2002 Sep 1;6(9):387.	Trends Cogn Sci. 2002	PubMed	citation	PMID:12200181	pubmed	12200181	create date:2002/08/30 | first author:Nijhawan R
Depth of processing in language comprehension: not noticing the evidence.	/pubmed/12200180	Sanford A, Sturt P.	Trends Cogn Sci. 2002 Sep 1;6(9):382.	Trends Cogn Sci. 2002	PubMed	citation	PMID:12200180	pubmed	12200180	create date:2002/08/30 | first author:Sanford A
Human spatial representation: insights from animals.	/pubmed/12200179	Wang R, Spelke E.	Trends Cogn Sci. 2002 Sep 1;6(9):376.	Trends Cogn Sci. 2002	PubMed	citation	PMID:12200179	pubmed	12200179	create date:2002/08/30 | first author:Wang R
Experimenting with introspection. Comment from Shaun Gallagher.	/pubmed/12200178	Gallagher S.	Trends Cogn Sci. 2002 Sep 1;6(9):374. No abstract available.	Trends Cogn Sci. 2002	PubMed	citation	PMID:12200178	pubmed	12200178	create date:2002/08/30 | first author:Gallagher S
How can we share experiences?. Comment from Chris Frith.	/pubmed/12200177	Frith C.	Trends Cogn Sci. 2002 Sep 1;6(9):374. No abstract available.	Trends Cogn Sci. 2002	PubMed	citation	PMID:12200177	pubmed	12200177	create date:2002/08/30 | first author:Frith C
The 'measurement problem' for experience: damaging flaw or intriguing puzzle?. Response to Schooler.	/pubmed/12200176	Jack A, Roepstorff A.	Trends Cogn Sci. 2002 Sep 1;6(9):372. No abstract available.	Trends Cogn Sci. 2002	PubMed	citation	PMID:12200176	pubmed	12200176	create date:2002/08/30 | first author:Jack A
Establishing a legitimate relationship with introspection. Response to Jack and Roepstorff.	/pubmed/12200175	Schooler J.	Trends Cogn Sci. 2002 Sep 1;6(9):371. No abstract available.	Trends Cogn Sci. 2002	PubMed	citation	PMID:12200175	pubmed	12200175	create date:2002/08/30 | first author:Schooler J
In Briefs.	/pubmed/12200174	Johansen-Berg H, Beresford Jarrett C, Ravilious K.	Trends Cogn Sci. 2002 Sep 1;6(9):369. No abstract available.	Trends Cogn Sci. 2002	PubMed	citation	PMID:12200174	pubmed	12200174	create date:2002/08/30 | first author:Johansen-Berg H
Lateral bias in chimpanzee expressions of facial emotion.	/pubmed/12200173	Lyddy F.	Trends Cogn Sci. 2002 Sep 1;6(9):369. No abstract available.	Trends Cogn Sci. 2002	PubMed	citation	PMID:12200173	pubmed	12200173	create date:2002/08/30 | first author:Lyddy F
Genuine imitation.	/pubmed/12200172	Morrison I.	Trends Cogn Sci. 2002 Sep 1;6(9):367. No abstract available.	Trends Cogn Sci. 2002	PubMed	citation	PMID:12200172	pubmed	12200172	create date:2002/08/30 | first author:Morrison I
Imaging brain in search of mind.	/pubmed/12200171	Green M, Mandal M.	Trends Cogn Sci. 2002 Sep 1;6(9):366.	Trends Cogn Sci. 2002	PubMed	citation	PMID:12200171	pubmed	12200171	create date:2002/08/30 | first author:Green M
Musical minds.	/pubmed/12200170	Lewis P.	Trends Cogn Sci. 2002 Sep 1;6(9):364.	Trends Cogn Sci. 2002	PubMed	citation	PMID:12200170	pubmed	12200170	create date:2002/08/30 | first author:Lewis P
Decision-making deficits in drug addiction.	/pubmed/12200169	Clark L, Robbins T.	Trends Cogn Sci. 2002 Sep 1;6(9):361.	Trends Cogn Sci. 2002	PubMed	citation	PMID:12200169	pubmed	12200169	create date:2002/08/30 | first author:Clark L
Paying attention to reading errors in acquired dyslexia.	/pubmed/12200168	Davis C, Coltheart M.	Trends Cogn Sci. 2002 Sep 1;6(9):359.	Trends Cogn Sci. 2002	PubMed	citation	PMID:12200168	pubmed	12200168	create date:2002/08/30 | first author:Davis C
The side inside.	/pubmed/12140087	Tommasi L.	Trends Cogn Sci. 2002 Aug 1;6(8):357. No abstract available.	Trends Cogn Sci. 2002	PubMed	citation	PMID:12140087	pubmed	12140087	create date:2002/07/26 | first author:Tommasi L
The brain circuitry of syntactic comprehension.	/pubmed/12140086	Kaan E, Swaab TY.	Trends Cogn Sci. 2002 Aug 1;6(8):350-356.	Trends Cogn Sci. 2002	PubMed	citation	PMID:12140086	pubmed	12140086	create date:2002/07/26 | first author:Kaan E
What determines visual cue reliability?	/pubmed/12140085	Jacobs RA.	Trends Cogn Sci. 2002 Aug 1;6(8):345-350.	Trends Cogn Sci. 2002	PubMed	citation	PMID:12140085	pubmed	12140085	create date:2002/07/26 | first author:Jacobs RA
Re-representing consciousness: dissociations between experience and meta-consciousness.	/pubmed/12140084	Schooler JW.	Trends Cogn Sci. 2002 Aug 1;6(8):339-344.	Trends Cogn Sci. 2002	PubMed	citation	PMID:12140084	pubmed	12140084	create date:2002/07/26 | first author:Schooler JW
Introspection and cognitive brain mapping: from stimulus-response to script-report.	/pubmed/12140083	Jack AI, Roepstorff A.	Trends Cogn Sci. 2002 Aug 1;6(8):333-339.	Trends Cogn Sci. 2002	PubMed	citation	PMID:12140083	pubmed	12140083	create date:2002/07/26 | first author:Jack AI
In Brief.	/pubmed/12140082	Johansen-Berg H, Jarrett CB, Ravilious K.	Trends Cogn Sci. 2002 Aug 1;6(8):331-332. No abstract available.	Trends Cogn Sci. 2002	PubMed	citation	PMID:12140082	pubmed	12140082	create date:2002/07/26 | first author:Johansen-Berg H
All spaced out over memory and LTP.	/pubmed/12140081	Nguyen PV.	Trends Cogn Sci. 2002 Aug 1;6(8):330. No abstract available.	Trends Cogn Sci. 2002	PubMed	citation	PMID:12140081	pubmed	12140081	create date:2002/07/26 | first author:Nguyen PV
Receptive-field plasticity in human visual cortex.	/pubmed/12140080	Ingram JN.	Trends Cogn Sci. 2002 Aug 1;6(8):330. No abstract available.	Trends Cogn Sci. 2002	PubMed	citation	PMID:12140080	pubmed	12140080	create date:2002/07/26 | first author:Ingram JN
Explaining the ineffable.	/pubmed/12140079	Kokelaar S, Lavy M.	Trends Cogn Sci. 2002 Aug 1;6(8):328-329.	Trends Cogn Sci. 2002	PubMed	citation	PMID:12140079	pubmed	12140079	create date:2002/07/26 | first author:Kokelaar S
Making connections about brain connectivity.	/pubmed/12140078	Stone JV, Kötter R.	Trends Cogn Sci. 2002 Aug 1;6(8):327-328.	Trends Cogn Sci. 2002	PubMed	citation	PMID:12140078	pubmed	12140078	create date:2002/07/26 | first author:Stone JV
Contrasting conceptions of human infants.	/pubmed/12140077	Trehub SE.	Trends Cogn Sci. 2002 Aug 1;6(8):326-327.	Trends Cogn Sci. 2002	PubMed	citation	PMID:12140077	pubmed	12140077	create date:2002/07/26 | first author:Trehub SE
Causality and the perception of time.	/pubmed/12140076	Eagleman DM, Holcombe AO.	Trends Cogn Sci. 2002 Aug 1;6(8):323-325.	Trends Cogn Sci. 2002	PubMed	citation	PMID:12140076	pubmed	12140076	create date:2002/07/26 | first author:Eagleman DM
Language and spatial frames of reference in mind and brain.	/pubmed/12140075	Gallistel CR.	Trends Cogn Sci. 2002 Aug 1;6(8):321-322.	Trends Cogn Sci. 2002	PubMed	citation	PMID:12140075	pubmed	12140075	create date:2002/07/26 | first author:Gallistel CR
Where was that? - human auditory spatial processing.	/pubmed/12140074	Recanzone GH.	Trends Cogn Sci. 2002 Aug 1;6(8):319-320. No abstract available.	Trends Cogn Sci. 2002	PubMed	citation	PMID:12140074	pubmed	12140074	create date:2002/07/26 | first author:Recanzone GH
How do you feel?	/pubmed/12140073	Morrisj JS.	Trends Cogn Sci. 2002 Aug 1;6(8):317-319.	Trends Cogn Sci. 2002	PubMed	citation	PMID:12140073	pubmed	12140073	create date:2002/07/26 | first author:Morrisj JS
Emotion is a moral issue.	/pubmed/12110365	Griffiths PE.	Trends Cogn Sci. 2002 Jul 1;6(7):315. No abstract available.	Trends Cogn Sci. 2002	PubMed	citation	PMID:12110365	pubmed	12110365	create date:2002/07/12 | first author:Griffiths PE
Amygdala oscillations and the consolidation of emotional memories.	/pubmed/12110364	Paré D, Collins DR, Pelletier JG.	Trends Cogn Sci. 2002 Jul 1;6(7):306-314.	Trends Cogn Sci. 2002	PubMed	citation	PMID:12110364	pubmed	12110364	create date:2002/07/12 | first author:Paré D
Inhibitory processes and the control of memory retrieval.	/pubmed/12110363	Levy BJ, Anderson MC.	Trends Cogn Sci. 2002 Jul 1;6(7):299-305.	Trends Cogn Sci. 2002	PubMed	citation	PMID:12110363	pubmed	12110363	create date:2002/07/12 | first author:Levy BJ
Models of habituation in infancy.	/pubmed/12110362	Sirois S, Mareschal D.	Trends Cogn Sci. 2002 Jul 1;6(7):293-298.	Trends Cogn Sci. 2002	PubMed	citation	PMID:12110362	pubmed	12110362	create date:2002/07/12 | first author:Sirois S
Visual illusions affect planning but not control.	/pubmed/12110361	Glover S.	Trends Cogn Sci. 2002 Jul 1;6(7):288-292.	Trends Cogn Sci. 2002	PubMed	citation	PMID:12110361	pubmed	12110361	create date:2002/07/12 | first author:Glover S
Temporal synchrony in perceptual grouping: a critique.	/pubmed/12110360	Farid H.	Trends Cogn Sci. 2002 Jul 1;6(7):284-288.	Trends Cogn Sci. 2002	PubMed	citation	PMID:12110360	pubmed	12110360	create date:2002/07/12 | first author:Farid H
What is the plot in intelligence?	/pubmed/12110359	Richardson K.	Trends Cogn Sci. 2002 Jul 1;6(7):283. No abstract available.	Trends Cogn Sci. 2002	PubMed	citation	PMID:12110359	pubmed	12110359	create date:2002/07/12 | first author:Richardson K
In Brief.	/pubmed/12110358	Johansen-Berg H, Jarrettand CB, Ravilious K.	Trends Cogn Sci. 2002 Jul 1;6(7):281-283. No abstract available.	Trends Cogn Sci. 2002	PubMed	citation	PMID:12110358	pubmed	12110358	create date:2002/07/12 | first author:Johansen-Berg H
Grasping the point.	/pubmed/12110357	Morrison I.	Trends Cogn Sci. 2002 Jul 1;6(7):281. No abstract available.	Trends Cogn Sci. 2002	PubMed	citation	PMID:12110357	pubmed	12110357	create date:2002/07/12 | first author:Morrison I
Placebo effect really is all in your mind.	/pubmed/12110356	Seal M.	Trends Cogn Sci. 2002 Jul 1;6(7):280. No abstract available.	Trends Cogn Sci. 2002	PubMed	citation	PMID:12110356	pubmed	12110356	create date:2002/07/12 | first author:Seal M
Title	URL	Description	Details	ShortDetails	Resource	Type	Identifiers	Db	EntrezUID	Properties
Sniffing out a link with Alzheimer's.	/pubmed/12110355	Lyddy F.	Trends Cogn Sci. 2002 Jul 1;6(7):280. No abstract available.	Trends Cogn Sci. 2002	PubMed	citation	PMID:12110355	pubmed	12110355	create date:2002/07/12 | first author:Lyddy F
The evolution of language comes of age.	/pubmed/12110354	Fitch WT.	Trends Cogn Sci. 2002 Jul 1;6(7):278-279.	Trends Cogn Sci. 2002	PubMed	citation	PMID:12110354	pubmed	12110354	create date:2002/07/12 | first author:Fitch WT
Crossing the chasm of consciousness.	/pubmed/12110353	Blackmore S.	Trends Cogn Sci. 2002 Jul 1;6(7):276-277.	Trends Cogn Sci. 2002	PubMed	citation	PMID:12110353	pubmed	12110353	create date:2002/07/12 | first author:Blackmore S
Joint explorations.	/pubmed/12110352	Wang PP, Cheng HD, Menzies A.	Trends Cogn Sci. 2002 Jul 1;6(7):275-276.	Trends Cogn Sci. 2002	PubMed	citation	PMID:12110352	pubmed	12110352	create date:2002/07/12 | first author:Wang PP
A neural mechanism for non-verbal discourse comprehension.	/pubmed/12110351	Kounios J.	Trends Cogn Sci. 2002 Jul 1;6(7):272-275.	Trends Cogn Sci. 2002	PubMed	citation	PMID:12110351	pubmed	12110351	create date:2002/07/12 | first author:Kounios J
Eye movements during visual mental imagery.	/pubmed/12110350	Mast FW, Kosslyn SM.	Trends Cogn Sci. 2002 Jul 1;6(7):271-272.	Trends Cogn Sci. 2002	PubMed	citation	PMID:12110350	pubmed	12110350	create date:2002/07/12 | first author:Mast FW
Human nature in mind.	/pubmed/12039612	Barkow JH.	Trends Cogn Sci. 2002 Jun 1;6(6):270. No abstract available.	Trends Cogn Sci. 2002	PubMed	citation	PMID:12039612	pubmed	12039612	create date:2002/06/01 | first author:Barkow JH
Free and conscious?	/pubmed/12039611	Thagard P.	Trends Cogn Sci. 2002 Jun 1;6(6):269-270. No abstract available.	Trends Cogn Sci. 2002	PubMed	citation	PMID:12039611	pubmed	12039611	create date:2002/06/01 | first author:Thagard P
Behaviorism redux?	/pubmed/12039610	Baars BJ.	Trends Cogn Sci. 2002 Jun 1;6(6):268-269. No abstract available.	Trends Cogn Sci. 2002	PubMed	citation	PMID:12039610	pubmed	12039610	create date:2002/06/01 | first author:Baars BJ
Wrong signals: when is a red signal red?. An interview with Roger Watt.	/pubmed/12039609	Watt R.	Trends Cogn Sci. 2002 Jun 1;6(6):267-268. No abstract available.	Trends Cogn Sci. 2002	PubMed	citation	PMID:12039609	pubmed	12039609	create date:2002/06/01 | first author:Watt R
Recognizing moving faces: a psychological and neural synthesis.	/pubmed/12039608	O'Toole AJ, Roark DA, Abdi H.	Trends Cogn Sci. 2002 Jun 1;6(6):261-266.	Trends Cogn Sci. 2002	PubMed	citation	PMID:12039608	pubmed	12039608	create date:2002/06/01 | first author:O'Toole AJ
The many faces of configural processing.	/pubmed/12039607	Maurer D, Grand RL, Mondloch CJ.	Trends Cogn Sci. 2002 Jun 1;6(6):255-260.	Trends Cogn Sci. 2002	PubMed	citation	PMID:12039607	pubmed	12039607	create date:2002/06/01 | first author:Maurer D
The extreme male brain theory of autism.	/pubmed/12039606	Baron-Cohen S.	Trends Cogn Sci. 2002 Jun 1;6(6):248-254.	Trends Cogn Sci. 2002	PubMed	citation	PMID:12039606	pubmed	12039606	create date:2002/06/01 | first author:Baron-Cohen S
Conscious thought as simulation of behaviour and perception.	/pubmed/12039605	Hesslow G.	Trends Cogn Sci. 2002 Jun 1;6(6):242-247.	Trends Cogn Sci. 2002	PubMed	citation	PMID:12039605	pubmed	12039605	create date:2002/06/01 | first author:Hesslow G
Abnormalities in the awareness of action.	/pubmed/12039604	Blakemore SJ, Wolpert DM, Frith CD.	Trends Cogn Sci. 2002 Jun 1;6(6):237-242.	Trends Cogn Sci. 2002	PubMed	citation	PMID:12039604	pubmed	12039604	create date:2002/06/01 | first author:Blakemore SJ
In briefs.	/pubmed/12039603	Johansen-Berg H, Jarrett C, Ravilious K, Lyddy F.	Trends Cogn Sci. 2002 Jun 1;6(6):235-236. No abstract available.	Trends Cogn Sci. 2002	PubMed	citation	PMID:12039603	pubmed	12039603	create date:2002/06/01 | first author:Johansen-Berg H
Developing knee-jerk reactions.	/pubmed/12039602	Readinger W.	Trends Cogn Sci. 2002 Jun 1;6(6):234. No abstract available.	Trends Cogn Sci. 2002	PubMed	citation	PMID:12039602	pubmed	12039602	create date:2002/06/01 | first author:Readinger W
Turn the other cheek.	/pubmed/12039601	Ogilvie J.	Trends Cogn Sci. 2002 Jun 1;6(6):234. No abstract available.	Trends Cogn Sci. 2002	PubMed	citation	PMID:12039601	pubmed	12039601	create date:2002/06/01 | first author:Ogilvie J
Cerebellar symmetry in dyslexics.	/pubmed/12039600	Lyddy F.	Trends Cogn Sci. 2002 Jun 1;6(6):233. No abstract available.	Trends Cogn Sci. 2002	PubMed	citation	PMID:12039600	pubmed	12039600	create date:2002/06/01 | first author:Lyddy F
Do infants prefer beauty, or do they have a taste for the bizarre?	/pubmed/12039599	Barrett L.	Trends Cogn Sci. 2002 Jun 1;6(6):233. No abstract available.	Trends Cogn Sci. 2002	PubMed	citation	PMID:12039599	pubmed	12039599	create date:2002/06/01 | first author:Barrett L
Using Beowulf clusters to speed up neural simulations.	/pubmed/12039598	Smith LS.	Trends Cogn Sci. 2002 Jun 1;6(6):231-232.	Trends Cogn Sci. 2002	PubMed	citation	PMID:12039598	pubmed	12039598	create date:2002/06/01 | first author:Smith LS
Sex, genes and hormones.	/pubmed/12039597	Fannon SA, Vidaver RM, Marts SA.	Trends Cogn Sci. 2002 Jun 1;6(6):230-231.	Trends Cogn Sci. 2002	PubMed	citation	PMID:12039597	pubmed	12039597	create date:2002/06/01 | first author:Fannon SA
Neuropsychiatry's offspring.	/pubmed/12039596	Shaw P.	Trends Cogn Sci. 2002 Jun 1;6(6):229-230.	Trends Cogn Sci. 2002	PubMed	citation	PMID:12039596	pubmed	12039596	create date:2002/06/01 | first author:Shaw P
Judging meaning improves function in the aging brain.	/pubmed/12039595	Park DC.	Trends Cogn Sci. 2002 Jun 1;6(6):227-229.	Trends Cogn Sci. 2002	PubMed	citation	PMID:12039595	pubmed	12039595	create date:2002/06/01 | first author:Park DC
Two sides of the same Universe.	/pubmed/11983587	Iredale M.	Trends Cogn Sci. 2002 May 1;6(5):225. No abstract available.	Trends Cogn Sci. 2002	PubMed	citation	PMID:11983587	pubmed	11983587	create date:2002/05/02 | first author:Iredale M
A considerable memory store.	/pubmed/11983586	Pender NP.	Trends Cogn Sci. 2002 May 1;6(5):224-225. No abstract available.	Trends Cogn Sci. 2002	PubMed	citation	PMID:11983586	pubmed	11983586	create date:2002/05/02 | first author:Pender NP
Imaging the medial temporal lobe: exploring new dimensions.	/pubmed/11983585	Brewer JB, Moghekar A.	Trends Cogn Sci. 2002 May 1;6(5):217-223.	Trends Cogn Sci. 2002	PubMed	citation	PMID:11983585	pubmed	11983585	create date:2002/05/02 | first author:Brewer JB
The influence of visual motion on perceived position.	/pubmed/11983584	Whitney D.	Trends Cogn Sci. 2002 May 1;6(5):211-216.	Trends Cogn Sci. 2002	PubMed	citation	PMID:11983584	pubmed	11983584	create date:2002/05/02 | first author:Whitney D
Paying attention to consciousness.	/pubmed/11983583	Taylor JG.	Trends Cogn Sci. 2002 May 1;6(5):206-210.	Trends Cogn Sci. 2002	PubMed	citation	PMID:11983583	pubmed	11983583	create date:2002/05/02 | first author:Taylor JG
The computational modeling of analogy-making.	/pubmed/11983582	French RM.	Trends Cogn Sci. 2002 May 1;6(5):200-205.	Trends Cogn Sci. 2002	PubMed	citation	PMID:11983582	pubmed	11983582	create date:2002/05/02 | first author:French RM
In Brief.	/pubmed/11983581	Johansen-Berg H, Ravilious K.	Trends Cogn Sci. 2002 May 1;6(5):199. No abstract available.	Trends Cogn Sci. 2002	PubMed	citation	PMID:11983581	pubmed	11983581	create date:2002/05/02 | first author:Johansen-Berg H
The heritability of language.	/pubmed/11983580	Wagner L.	Trends Cogn Sci. 2002 May 1;6(5):198. No abstract available.	Trends Cogn Sci. 2002	PubMed	citation	PMID:11983580	pubmed	11983580	create date:2002/05/02 | first author:Wagner L
Looking into autism.	/pubmed/11983579	Readinger W.	Trends Cogn Sci. 2002 May 1;6(5):198. No abstract available.	Trends Cogn Sci. 2002	PubMed	citation	PMID:11983579	pubmed	11983579	create date:2002/05/02 | first author:Readinger W
It's so noisy, you can't think straight.	/pubmed/11983578	Barrett L.	Trends Cogn Sci. 2002 May 1;6(5):197. No abstract available.	Trends Cogn Sci. 2002	PubMed	citation	PMID:11983578	pubmed	11983578	create date:2002/05/02 | first author:Barrett L
Sex is on the brain!	/pubmed/11983577	Russell T.	Trends Cogn Sci. 2002 May 1;6(5):197-198. No abstract available.	Trends Cogn Sci. 2002	PubMed	citation	PMID:11983577	pubmed	11983577	create date:2002/05/02 | first author:Russell T
Finding the timer.	/pubmed/11983576	Lewis PA.	Trends Cogn Sci. 2002 May 1;6(5):195-196. No abstract available.	Trends Cogn Sci. 2002	PubMed	citation	PMID:11983576	pubmed	11983576	create date:2002/05/02 | first author:Lewis PA
Attempting to model dissociations of memory.	/pubmed/11983575	Reber PJ.	Trends Cogn Sci. 2002 May 1;6(5):192-194.	Trends Cogn Sci. 2002	PubMed	citation	PMID:11983575	pubmed	11983575	create date:2002/05/02 | first author:Reber PJ
Cognitive deficits, schizophrenia, and the anterior cingulate cortex.	/pubmed/11983574	Sanders GS, Gallup GG, Heinsen H, Hof PR, Schmitz C.	Trends Cogn Sci. 2002 May 1;6(5):190-192.	Trends Cogn Sci. 2002	PubMed	citation	PMID:11983574	pubmed	11983574	create date:2002/05/02 | first author:Sanders GS
New blood, new neurons em leader.	/pubmed/11983573	Rahman S.	Trends Cogn Sci. 2002 May 1;6(5):189. No abstract available.	Trends Cogn Sci. 2002	PubMed	citation	PMID:11983573	pubmed	11983573	create date:2002/05/02 | first author:Rahman S
Madness in the garden or worm in the apple?	/pubmed/11912044	Javitt DC.	Trends Cogn Sci. 2002 Apr 1;6(4):187. No abstract available.	Trends Cogn Sci. 2002	PubMed	citation	PMID:11912044	pubmed	11912044	create date:2002/03/26 | first author:Javitt DC
On what's left and still right about assymetry.	/pubmed/11912043	O'Boyle MW.	Trends Cogn Sci. 2002 Apr 1;6(4):186-187. No abstract available.	Trends Cogn Sci. 2002	PubMed	citation	PMID:11912043	pubmed	11912043	create date:2002/03/26 | first author:O'Boyle MW
Sperm control.	/pubmed/11912042	Nicholls H.	Trends Cogn Sci. 2002 Apr 1;6(4):185.	Trends Cogn Sci. 2002	PubMed	citation	PMID:11912042	pubmed	11912042	create date:2002/03/26 | first author:Nicholls H
The topography of high-order human object areas.	/pubmed/11912041	Malach R, Levy I, Hasson U.	Trends Cogn Sci. 2002 Apr 1;6(4):176-184.	Trends Cogn Sci. 2002	PubMed	citation	PMID:11912041	pubmed	11912041	create date:2002/03/26 | first author:Malach R
Genetics and general cognitive ability (g).	/pubmed/11912040	Plomin R, Spinath FM.	Trends Cogn Sci. 2002 Apr 1;6(4):169-176.	Trends Cogn Sci. 2002	PubMed	citation	PMID:11912040	pubmed	11912040	create date:2002/03/26 | first author:Plomin R
Episodic memory and cortico-hippocampal interactions.	/pubmed/11912039	Shastri L.	Trends Cogn Sci. 2002 Apr 1;6(4):162-168.	Trends Cogn Sci. 2002	PubMed	citation	PMID:11912039	pubmed	11912039	create date:2002/03/26 | first author:Shastri L
Motion integration during motion aftereffects.	/pubmed/11912038	Vidnyánszky Z, Blaser E, Papathomas TV.	Trends Cogn Sci. 2002 Apr 1;6(4):157-161.	Trends Cogn Sci. 2002	PubMed	citation	PMID:11912038	pubmed	11912038	create date:2002/03/26 | first author:Vidnyánszky Z
Social cognition and primacy of movement revisited.	/pubmed/11912037	Gallagher S, Cole J, McNeill D.	Trends Cogn Sci. 2002 Apr 1;6(4):155-156. No abstract available.	Trends Cogn Sci. 2002	PubMed	citation	PMID:11912037	pubmed	11912037	create date:2002/03/26 | first author:Gallagher S
In Brief.	/pubmed/11912036	Johansen-Berg H, Sequeira S.	Trends Cogn Sci. 2002 Apr 1;6(4):153-154. No abstract available.	Trends Cogn Sci. 2002	PubMed	citation	PMID:11912036	pubmed	11912036	create date:2002/03/26 | first author:Johansen-Berg H
Probing perceptual asynchrony.	/pubmed/11912035	Stewart L.	Trends Cogn Sci. 2002 Apr 1;6(4):153. No abstract available.	Trends Cogn Sci. 2002	PubMed	citation	PMID:11912035	pubmed	11912035	create date:2002/03/26 | first author:Stewart L
Left hemisphere discourse?	/pubmed/11912034	Kaan E.	Trends Cogn Sci. 2002 Apr 1;6(4):152. No abstract available.	Trends Cogn Sci. 2002	PubMed	citation	PMID:11912034	pubmed	11912034	create date:2002/03/26 | first author:Kaan E
Title	URL	Description	Details	ShortDetails	Resource	Type	Identifiers	Db	EntrezUID	Properties
Seeing patterns in human visual cortex.	/pubmed/11912033	Ingram J.	Trends Cogn Sci. 2002 Apr 1;6(4):152. No abstract available.	Trends Cogn Sci. 2002	PubMed	citation	PMID:11912033	pubmed	11912033	create date:2002/03/26 | first author:Ingram J
Plumbing semantic depths in Amsterdam.	/pubmed/11912032	Garrod S, Poesio M.	Trends Cogn Sci. 2002 Apr 1;6(4):150-151.	Trends Cogn Sci. 2002	PubMed	citation	PMID:11912032	pubmed	11912032	create date:2002/03/26 | first author:Garrod S
Fixing unsaid meanings.	/pubmed/11912031	Agerri R.	Trends Cogn Sci. 2002 Apr 1;6(4):149-150.	Trends Cogn Sci. 2002	PubMed	citation	PMID:11912031	pubmed	11912031	create date:2002/03/26 | first author:Agerri R
From synaptic errors to thalamocortical circuitry.	/pubmed/11912030	Elliott T.	Trends Cogn Sci. 2002 Apr 1;6(4):147-148.	Trends Cogn Sci. 2002	PubMed	citation	PMID:11912030	pubmed	11912030	create date:2002/03/26 | first author:Elliott T
Tools for recognizing faces.	/pubmed/11861194	Guest E.	Trends Cogn Sci. 2002 Mar 1;6(3):145. No abstract available.	Trends Cogn Sci. 2002	PubMed	citation	PMID:11861194	pubmed	11861194	create date:2002/02/28 | first author:Guest E
Musical Jabberwocky?	/pubmed/11861193	Justus T.	Trends Cogn Sci. 2002 Mar 1;6(3):144-145. No abstract available.	Trends Cogn Sci. 2002	PubMed	citation	PMID:11861193	pubmed	11861193	create date:2002/02/28 | first author:Justus T
Perceptual adaptation: motion parallels orientation.	/pubmed/11861192	Clifford CW.	Trends Cogn Sci. 2002 Mar 1;6(3):136-143.	Trends Cogn Sci. 2002	PubMed	citation	PMID:11861192	pubmed	11861192	create date:2002/02/28 | first author:Clifford CW
Categories, prototypes and memory systems in Alzheimer's disease.	/pubmed/11861191	Kéri S, Janka Z, Benedek G, Aszalós P, Szatmáry B, Szirtes G, Lörincz A.	Trends Cogn Sci. 2002 Mar 1;6(3):132-136.	Trends Cogn Sci. 2002	PubMed	citation	PMID:11861191	pubmed	11861191	create date:2002/02/28 | first author:Kéri S
Constraining the neural representation of the visual world.	/pubmed/11861190	Edelman S.	Trends Cogn Sci. 2002 Mar 1;6(3):125-131.	Trends Cogn Sci. 2002	PubMed	citation	PMID:11861190	pubmed	11861190	create date:2002/02/28 | first author:Edelman S
Visual masking and RSVP reveal neural competition.	/pubmed/11861189	Keysers C, Perrett DI.	Trends Cogn Sci. 2002 Mar 1;6(3):120-125.	Trends Cogn Sci. 2002	PubMed	citation	PMID:11861189	pubmed	11861189	create date:2002/02/28 | first author:Keysers C
What competition?	/pubmed/11861188	Keysers C, Perrett DI.	Trends Cogn Sci. 2002 Mar 1;6(3):119. No abstract available.	Trends Cogn Sci. 2002	PubMed	citation	PMID:11861188	pubmed	11861188	create date:2002/02/28 | first author:Keysers C
What competition?	/pubmed/11861187	Enns JT, Lollo VD.	Trends Cogn Sci. 2002 Mar 1;6(3):118. No abstract available.	Trends Cogn Sci. 2002	PubMed	citation	PMID:11861187	pubmed	11861187	create date:2002/02/28 | first author:Enns JT
In Brief.	/pubmed/11861186	Johansen-Berg H, Ogilvie J, Orlando L, Sequeira S.	Trends Cogn Sci. 2002 Mar 1;6(3):117. No abstract available.	Trends Cogn Sci. 2002	PubMed	citation	PMID:11861186	pubmed	11861186	create date:2002/02/28 | first author:Johansen-Berg H
One day, as I was lying in the scanner...	/pubmed/11861185	Russell T.	Trends Cogn Sci. 2002 Mar 1;6(3):116. No abstract available.	Trends Cogn Sci. 2002	PubMed	citation	PMID:11861185	pubmed	11861185	create date:2002/02/28 | first author:Russell T
Knowing our imitations.	/pubmed/11861184	Morrison I.	Trends Cogn Sci. 2002 Mar 1;6(3):115-116. No abstract available.	Trends Cogn Sci. 2002	PubMed	citation	PMID:11861184	pubmed	11861184	create date:2002/02/28 | first author:Morrison I
Finding order in schizophrenic thought disorder.	/pubmed/11861183	Titone DA.	Trends Cogn Sci. 2002 Mar 1;6(3):115. No abstract available.	Trends Cogn Sci. 2002	PubMed	citation	PMID:11861183	pubmed	11861183	create date:2002/02/28 | first author:Titone DA
Brain activity around the clock.	/pubmed/11861182	Culham J.	Trends Cogn Sci. 2002 Mar 1;6(3):114. No abstract available.	Trends Cogn Sci. 2002	PubMed	citation	PMID:11861182	pubmed	11861182	create date:2002/02/28 | first author:Culham J
Finding maps in the cortex.	/pubmed/11861181	Smith A.	Trends Cogn Sci. 2002 Mar 1;6(3):114. No abstract available.	Trends Cogn Sci. 2002	PubMed	citation	PMID:11861181	pubmed	11861181	create date:2002/02/28 | first author:Smith A
Inching ahead, artificially.	/pubmed/11861180	Standish R.	Trends Cogn Sci. 2002 Mar 1;6(3):113.	Trends Cogn Sci. 2002	PubMed	citation	PMID:11861180	pubmed	11861180	create date:2002/02/28 | first author:Standish R
Breakfast in the Pacific.	/pubmed/11861179	Powell H.	Trends Cogn Sci. 2002 Mar 1;6(3):111-112.	Trends Cogn Sci. 2002	PubMed	citation	PMID:11861179	pubmed	11861179	create date:2002/02/28 | first author:Powell H
A reply to the defenders of the faith.	/pubmed/11861178	Dwyer DM, Clayton NS.	Trends Cogn Sci. 2002 Mar 1;6(3):109-111. No abstract available.	Trends Cogn Sci. 2002	PubMed	citation	PMID:11861178	pubmed	11861178	create date:2002/02/28 | first author:Dwyer DM
Neuroecology and psychological modularity.	/pubmed/11861177	Flombaum JI, Santos LR, Hauser MD.	Trends Cogn Sci. 2002 Mar 1;6(3):106-108. No abstract available.	Trends Cogn Sci. 2002	PubMed	citation	PMID:11861177	pubmed	11861177	create date:2002/02/28 | first author:Flombaum JI
Matters temporal.	/pubmed/11861176	Dayan P.	Trends Cogn Sci. 2002 Mar 1;6(3):105-106.	Trends Cogn Sci. 2002	PubMed	citation	PMID:11861176	pubmed	11861176	create date:2002/02/28 | first author:Dayan P
Breaking out of old reading habits.	/pubmed/11849616	Ferreira F.	Trends Cogn Sci. 2002 Jan 1;6(1):52-53. No abstract available.	Trends Cogn Sci. 2002	PubMed	citation	PMID:11849616	pubmed	11849616	create date:2002/02/19 | first author:Ferreira F
The conscious access hypothesis: origins and recent evidence.	/pubmed/11849615	Baars BJ.	Trends Cogn Sci. 2002 Jan 1;6(1):47-52.	Trends Cogn Sci. 2002	PubMed	citation	PMID:11849615	pubmed	11849615	create date:2002/02/19 | first author:Baars BJ
Structure and function of auditory cortex: music and speech.	/pubmed/11849614	Zatorre RJ, Belin P, Penhune VB.	Trends Cogn Sci. 2002 Jan 1;6(1):37-46.	Trends Cogn Sci. 2002	PubMed	citation	PMID:11849614	pubmed	11849614	create date:2002/02/19 | first author:Zatorre RJ
Synthesis of autonomous robots through evolution.	/pubmed/11849613	Nolfi S, Floreano D.	Trends Cogn Sci. 2002 Jan 1;6(1):31-37.	Trends Cogn Sci. 2002	PubMed	citation	PMID:11849613	pubmed	11849613	create date:2002/02/19 | first author:Nolfi S
Sleep imaging and the neuro-psychological assessment of dreams.	/pubmed/11849612	Schwartz S, Maquet P.	Trends Cogn Sci. 2002 Jan 1;6(1):23-30.	Trends Cogn Sci. 2002	PubMed	citation	PMID:11849612	pubmed	11849612	create date:2002/02/19 | first author:Schwartz S
Functional and dynamic properties of visual peripersonal space.	/pubmed/11849611	La'davas E.	Trends Cogn Sci. 2002 Jan 1;6(1):17-22.	Trends Cogn Sci. 2002	PubMed	citation	PMID:11849611	pubmed	11849611	create date:2002/02/19 | first author:La'davas E
A saliency map in primary visual cortex.	/pubmed/11849610	Li Z.	Trends Cogn Sci. 2002 Jan 1;6(1):9-16.	Trends Cogn Sci. 2002	PubMed	citation	PMID:11849610	pubmed	11849610	create date:2002/02/19 | first author:Li Z
Everything in neuroecology makes sense in the light of evolution. Response from Bolhuis and Macphail.	/pubmed/11849609	Bolhuis JJ, Macphail EM.	Trends Cogn Sci. 2002 Jan 1;6(1):7-8. No abstract available.	Trends Cogn Sci. 2002	PubMed	citation	PMID:11849609	pubmed	11849609	create date:2002/02/19 | first author:Bolhuis JJ
Neuroecologists' are not made of straw.	/pubmed/11849608	Hampton RR, Healy SD, Shettleworth SJ, Kamil AC.	Trends Cogn Sci. 2002 Jan 1;6(1):6-7. No abstract available.	Trends Cogn Sci. 2002	PubMed	citation	PMID:11849608	pubmed	11849608	create date:2002/02/19 | first author:Hampton RR
In brief.	/pubmed/11849607	Johansen-Berg H, Wexler M.	Trends Cogn Sci. 2002 Jan 1;6(1):5-6. No abstract available.	Trends Cogn Sci. 2002	PubMed	citation	PMID:11849607	pubmed	11849607	create date:2002/02/19 | first author:Johansen-Berg H
Secondary representation: continued...	/pubmed/11849606	Morrison I.	Trends Cogn Sci. 2002 Jan 1;6(1):5. No abstract available.	Trends Cogn Sci. 2002	PubMed	citation	PMID:11849606	pubmed	11849606	create date:2002/02/19 | first author:Morrison I
Memories bound: the neuroscience of dreams.	/pubmed/11849605	Titone DA.	Trends Cogn Sci. 2002 Jan 1;6(1):4-5. No abstract available.	Trends Cogn Sci. 2002	PubMed	citation	PMID:11849605	pubmed	11849605	create date:2002/02/19 | first author:Titone DA
A new direction for population vectors.	/pubmed/11849604	Pellegrino GD.	Trends Cogn Sci. 2002 Jan 1;6(1):4. No abstract available.	Trends Cogn Sci. 2002	PubMed	citation	PMID:11849604	pubmed	11849604	create date:2002/02/19 | first author:Pellegrino GD
Are psychology's tribes ready to form a nation?	/pubmed/11849603	Gilbert D.	Trends Cogn Sci. 2002 Jan 1;6(1):3.	Trends Cogn Sci. 2002	PubMed	citation	PMID:11849603	pubmed	11849603	create date:2002/02/19 | first author:Gilbert D
Modular motor learning.	/pubmed/11849602	Miall C.	Trends Cogn Sci. 2002 Jan 1;6(1):1-3.	Trends Cogn Sci. 2002	PubMed	citation	PMID:11849602	pubmed	11849602	create date:2002/02/19 | first author:Miall C
Triumph of Sociobiology.	/pubmed/11728916	Mysterud I.	Trends Cogn Sci. 2001 Dec 1;5(12):550. No abstract available.	Trends Cogn Sci. 2001	PubMed	citation	PMID:11728916	pubmed	11728916	create date:2001/12/01 | first author:Mysterud I
Triumph or travesty?	/pubmed/11728915	Rose S.	Trends Cogn Sci. 2001 Dec 1;5(12):549-550. No abstract available.	Trends Cogn Sci. 2001	PubMed	citation	PMID:11728915	pubmed	11728915	create date:2001/12/01 | first author:Rose S
Building bridges.	/pubmed/11728914	Hagendoorn I.	Trends Cogn Sci. 2001 Dec 1;5(12):548-549. No abstract available.	Trends Cogn Sci. 2001	PubMed	citation	PMID:11728914	pubmed	11728914	create date:2001/12/01 | first author:Hagendoorn I
Where intention is born.	/pubmed/11728913	Schulkin J.	Trends Cogn Sci. 2001 Dec 1;5(12):547. No abstract available.	Trends Cogn Sci. 2001	PubMed	citation	PMID:11728913	pubmed	11728913	create date:2001/12/01 | first author:Schulkin J
Sequential learning in non-human primates.	/pubmed/11728912	Conway CM, Christiansen MH.	Trends Cogn Sci. 2001 Dec 1;5(12):539-546.	Trends Cogn Sci. 2001	PubMed	citation	PMID:11728912	pubmed	11728912	create date:2001/12/01 | first author:Conway CM
Episodic future thinking.	/pubmed/11728911	Atance CM, O'Neill DK.	Trends Cogn Sci. 2001 Dec 1;5(12):533-539.	Trends Cogn Sci. 2001	PubMed	citation	PMID:11728911	pubmed	11728911	create date:2001/12/01 | first author:Atance CM
Impaired processing of rapid stimulus sequences in dyslexia.	/pubmed/11728910	Hari R, Renvall H.	Trends Cogn Sci. 2001 Dec 1;5(12):525-532.	Trends Cogn Sci. 2001	PubMed	citation	PMID:11728910	pubmed	11728910	create date:2001/12/01 | first author:Hari R
Brain reflections of words and their meaning.	/pubmed/11728909	Pulvermüller F.	Trends Cogn Sci. 2001 Dec 1;5(12):517-524.	Trends Cogn Sci. 2001	PubMed	citation	PMID:11728909	pubmed	11728909	create date:2001/12/01 | first author:Pulvermüller F
Word acquisition reflects lateralization of hand skill.	/pubmed/11728908	Leask SJ, Crow TJ.	Trends Cogn Sci. 2001 Dec 1;5(12):513-516.	Trends Cogn Sci. 2001	PubMed	citation	PMID:11728908	pubmed	11728908	create date:2001/12/01 | first author:Leask SJ
Evolution in the sky.	/pubmed/11728907	Wexler M.	Trends Cogn Sci. 2001 Dec 1;5(12):512. No abstract available.	Trends Cogn Sci. 2001	PubMed	citation	PMID:11728907	pubmed	11728907	create date:2001/12/01 | first author:Wexler M
The colour of smell.	/pubmed/11728906	Johansen-Berg H.	Trends Cogn Sci. 2001 Dec 1;5(12):512. No abstract available.	Trends Cogn Sci. 2001	PubMed	citation	PMID:11728906	pubmed	11728906	create date:2001/12/01 | first author:Johansen-Berg H
Robots help humans defeat robots.	/pubmed/11728905	Wexler M.	Trends Cogn Sci. 2001 Dec 1;5(12):512. No abstract available.	Trends Cogn Sci. 2001	PubMed	citation	PMID:11728905	pubmed	11728905	create date:2001/12/01 | first author:Wexler M
Title	URL	Description	Details	ShortDetails	Resource	Type	Identifiers	Db	EntrezUID	Properties
Hand-waving insight into infant language.	/pubmed/11728904	Johansen-Berg H.	Trends Cogn Sci. 2001 Dec 1;5(12):512. No abstract available.	Trends Cogn Sci. 2001	PubMed	citation	PMID:11728904	pubmed	11728904	create date:2001/12/01 | first author:Johansen-Berg H
Priming: a tool for imaging.	/pubmed/11728903	Stewart L.	Trends Cogn Sci. 2001 Dec 1;5(12):511. No abstract available.	Trends Cogn Sci. 2001	PubMed	citation	PMID:11728903	pubmed	11728903	create date:2001/12/01 | first author:Stewart L
Smiling eyes.	/pubmed/11728902	Jiang Y.	Trends Cogn Sci. 2001 Dec 1;5(12):510. No abstract available.	Trends Cogn Sci. 2001	PubMed	citation	PMID:11728902	pubmed	11728902	create date:2001/12/01 | first author:Jiang Y
Predicting the unpredictable.	/pubmed/11728901	Christakou A.	Trends Cogn Sci. 2001 Dec 1;5(12):510-511. No abstract available.	Trends Cogn Sci. 2001	PubMed	citation	PMID:11728901	pubmed	11728901	create date:2001/12/01 | first author:Christakou A
Acquiring languages - two for the price of one?	/pubmed/11728900	Wagner L.	Trends Cogn Sci. 2001 Dec 1;5(12):509. No abstract available.	Trends Cogn Sci. 2001	PubMed	citation	PMID:11728900	pubmed	11728900	create date:2001/12/01 | first author:Wagner L
I don't know the name, but the façade rings a bellellipsis.	/pubmed/11728899	Barrett L.	Trends Cogn Sci. 2001 Dec 1;5(12):509-510. No abstract available.	Trends Cogn Sci. 2001	PubMed	citation	PMID:11728899	pubmed	11728899	create date:2001/12/01 | first author:Barrett L
Vision scientists go (far) east.	/pubmed/11728898	Verstraten FA.	Trends Cogn Sci. 2001 Dec 1;5(12):507-508. No abstract available.	Trends Cogn Sci. 2001	PubMed	citation	PMID:11728898	pubmed	11728898	create date:2001/12/01 | first author:Verstraten FA
Thinking Beyond the Fringe.	/pubmed/11728897	Hallinan J.	Trends Cogn Sci. 2001 Dec 1;5(12):506-507. No abstract available.	Trends Cogn Sci. 2001	PubMed	citation	PMID:11728897	pubmed	11728897	create date:2001/12/01 | first author:Hallinan J
'Action binding': dynamic interactions between vision and touch.	/pubmed/11728896	Jackson SR.	Trends Cogn Sci. 2001 Dec 1;5(12):505-506. No abstract available.	Trends Cogn Sci. 2001	PubMed	citation	PMID:11728896	pubmed	11728896	create date:2001/12/01 | first author:Jackson SR
Implicit learning revealed by the method of opposition.	/pubmed/11728895	Curran T.	Trends Cogn Sci. 2001 Dec 1;5(12):503-504.	Trends Cogn Sci. 2001	PubMed	citation	PMID:11728895	pubmed	11728895	create date:2001/12/01 | first author:Curran T
Artificiality embodied.	/pubmed/11707388	Rutherford A, Ogilvie J.	Trends Cogn Sci. 2001 Oct 1;5(10):455. No abstract available.	Trends Cogn Sci. 2001	PubMed	citation	PMID:11707388	pubmed	11707388	create date:2001/11/15 | first author:Rutherford A
Uncovering analogy.	/pubmed/11707387	Love BC.	Trends Cogn Sci. 2001 Oct 1;5(10):454-455. No abstract available.	Trends Cogn Sci. 2001	PubMed	citation	PMID:11707387	pubmed	11707387	create date:2001/11/15 | first author:Love BC
Novel thinking.	/pubmed/11707386	Bloom P.	Trends Cogn Sci. 2001 Oct 1;5(10):453-454. No abstract available.	Trends Cogn Sci. 2001	PubMed	citation	PMID:11707386	pubmed	11707386	create date:2001/11/15 | first author:Bloom P
Comparing cognition in animals, and researchers.	/pubmed/11707385	Maestripieri D.	Trends Cogn Sci. 2001 Oct 1;5(10):452-453. No abstract available.	Trends Cogn Sci. 2001	PubMed	citation	PMID:11707385	pubmed	11707385	create date:2001/11/15 | first author:Maestripieri D
Developing a distributed language network.	/pubmed/11707384	Justus TC.	Trends Cogn Sci. 2001 Oct 1;5(10):451-452. No abstract available.	Trends Cogn Sci. 2001	PubMed	citation	PMID:11707384	pubmed	11707384	create date:2001/11/15 | first author:Justus TC
Categorization in infancy.	/pubmed/11707383	Mareschal D, Quinn PC.	Trends Cogn Sci. 2001 Oct 1;5(10):443-450.	Trends Cogn Sci. 2001	PubMed	citation	PMID:11707383	pubmed	11707383	create date:2001/11/15 | first author:Mareschal D
Mental models and deduction.	/pubmed/11707382	Johnson-Laird PN.	Trends Cogn Sci. 2001 Oct 1;5(10):434-442.	Trends Cogn Sci. 2001	PubMed	citation	PMID:11707382	pubmed	11707382	create date:2001/11/15 | first author:Johnson-Laird PN
A critique of the neuroecology of learning and memory.	/pubmed/11707381	Bolhuis JJ, Macphail EM.	Trends Cogn Sci. 2001 Oct 1;5(10):426-433.	Trends Cogn Sci. 2001	PubMed	citation	PMID:11707381	pubmed	11707381	create date:2001/11/15 | first author:Bolhuis JJ
Radical embodiment: neural dynamics and consciousness.	/pubmed/11707380	Thompson E, Varela FJ.	Trends Cogn Sci. 2001 Oct 1;5(10):418-425.	Trends Cogn Sci. 2001	PubMed	citation	PMID:11707380	pubmed	11707380	create date:2001/11/15 | first author:Thompson E
2002 Rumelhart prizewinner.	/pubmed/11707379	Palmer-Brown D.	Trends Cogn Sci. 2001 Oct 1;5(10):417. No abstract available.	Trends Cogn Sci. 2001	PubMed	citation	PMID:11707379	pubmed	11707379	create date:2001/11/15 | first author:Palmer-Brown D
Waves of visual awareness.	/pubmed/11707378	Wexler M.	Trends Cogn Sci. 2001 Oct 1;5(10):417. No abstract available.	Trends Cogn Sci. 2001	PubMed	citation	PMID:11707378	pubmed	11707378	create date:2001/11/15 | first author:Wexler M
Deep Fritz vs. brain.	/pubmed/11707377	Wexler M.	Trends Cogn Sci. 2001 Oct 1;5(10):417. No abstract available.	Trends Cogn Sci. 2001	PubMed	citation	PMID:11707377	pubmed	11707377	create date:2001/11/15 | first author:Wexler M
Rationality in old age.	/pubmed/11707376	Wexler M.	Trends Cogn Sci. 2001 Oct 1;5(10):417. No abstract available.	Trends Cogn Sci. 2001	PubMed	citation	PMID:11707376	pubmed	11707376	create date:2001/11/15 | first author:Wexler M
How neurons become BOLD?	/pubmed/11707375	Culham J.	Trends Cogn Sci. 2001 Oct 1;5(10):416. No abstract available.	Trends Cogn Sci. 2001	PubMed	citation	PMID:11707375	pubmed	11707375	create date:2001/11/15 | first author:Culham J
e-body language.	/pubmed/11707374	Johansen-Berg H.	Trends Cogn Sci. 2001 Oct 1;5(10):416-417. No abstract available.	Trends Cogn Sci. 2001	PubMed	citation	PMID:11707374	pubmed	11707374	create date:2001/11/15 | first author:Johansen-Berg H
Language shapes thought.	/pubmed/11707373	Johansen-Berg H.	Trends Cogn Sci. 2001 Oct 1;5(10):416. No abstract available.	Trends Cogn Sci. 2001	PubMed	citation	PMID:11707373	pubmed	11707373	create date:2001/11/15 | first author:Johansen-Berg H
The right hemisphere pitches in.	/pubmed/11707372	Wexler M.	Trends Cogn Sci. 2001 Oct 1;5(10):416. No abstract available.	Trends Cogn Sci. 2001	PubMed	citation	PMID:11707372	pubmed	11707372	create date:2001/11/15 | first author:Wexler M
Always on my mind: object permanence.	/pubmed/11707371	Barrett L.	Trends Cogn Sci. 2001 Oct 1;5(10):415. No abstract available.	Trends Cogn Sci. 2001	PubMed	citation	PMID:11707371	pubmed	11707371	create date:2001/11/15 | first author:Barrett L
Putting things in context.	/pubmed/11707370	Phillips B.	Trends Cogn Sci. 2001 Oct 1;5(10):414-415. No abstract available.	Trends Cogn Sci. 2001	PubMed	citation	PMID:11707370	pubmed	11707370	create date:2001/11/15 | first author:Phillips B
Unmasking the neural correlates of conscious perception.	/pubmed/11707369	Kaan E.	Trends Cogn Sci. 2001 Oct 1;5(10):414. No abstract available.	Trends Cogn Sci. 2001	PubMed	citation	PMID:11707369	pubmed	11707369	create date:2001/11/15 | first author:Kaan E
Building the tower of babble.	/pubmed/11707368	Komarova N, Hauser M.	Trends Cogn Sci. 2001 Oct 1;5(10):412-413. No abstract available.	Trends Cogn Sci. 2001	PubMed	citation	PMID:11707368	pubmed	11707368	create date:2001/11/15 | first author:Komarova N
How many ways to understand the human brain?	/pubmed/11707367	Hutton C.	Trends Cogn Sci. 2001 Oct 1;5(10):410-411. No abstract available.	Trends Cogn Sci. 2001	PubMed	citation	PMID:11707367	pubmed	11707367	create date:2001/11/15 | first author:Hutton C
Predicting in Prague.	/pubmed/11707366	Kainen PC.	Trends Cogn Sci. 2001 Oct 1;5(10):409-410. No abstract available.	Trends Cogn Sci. 2001	PubMed	citation	PMID:11707366	pubmed	11707366	create date:2001/11/15 | first author:Kainen PC
Binocular rivalry and visual awareness.	/pubmed/11707365	Andrews TJ.	Trends Cogn Sci. 2001 Oct 1;5(10):407-409.	Trends Cogn Sci. 2001	PubMed	citation	PMID:11707365	pubmed	11707365	create date:2001/11/15 | first author:Andrews TJ
Arguing against mind designers.	/pubmed/11684485	Casebeer WD.	Trends Cogn Sci. 2001 Nov 1;5(11):501. No abstract available.	Trends Cogn Sci. 2001	PubMed	citation	PMID:11684485	pubmed	11684485	create date:2001/10/31 | first author:Casebeer WD
Evolving artificial intelligence.	/pubmed/11684484	Husbands P.	Trends Cogn Sci. 2001 Nov 1;5(11):500. No abstract available.	Trends Cogn Sci. 2001	PubMed	citation	PMID:11684484	pubmed	11684484	create date:2001/10/31 | first author:Husbands P
Why the mind is (still) not a network.	/pubmed/11684483	Pylyshyn ZW.	Trends Cogn Sci. 2001 Nov 1;5(11):499. No abstract available.	Trends Cogn Sci. 2001	PubMed	citation	PMID:11684483	pubmed	11684483	create date:2001/10/31 | first author:Pylyshyn ZW
Thinking about the unknown.	/pubmed/11684482	Harris PL.	Trends Cogn Sci. 2001 Nov 1;5(11):494-498.	Trends Cogn Sci. 2001	PubMed	citation	PMID:11684482	pubmed	11684482	create date:2001/10/31 | first author:Harris PL
Perspectives and problems in motor learning.	/pubmed/11684481	Wolpert DM, Ghahramani Z, Flanagan JR.	Trends Cogn Sci. 2001 Nov 1;5(11):487-494.	Trends Cogn Sci. 2001	PubMed	citation	PMID:11684481	pubmed	11684481	create date:2001/10/31 | first author:Wolpert DM
Aging cognition: from neuromodulation to representation.	/pubmed/11684480	Li SC, Lindenberger U, Sikström S.	Trends Cogn Sci. 2001 Nov 1;5(11):479-486.	Trends Cogn Sci. 2001	PubMed	citation	PMID:11684480	pubmed	11684480	create date:2001/10/31 | first author:Li SC
A quantum approach to visual consciousness.	/pubmed/11684479	Woolf NJ, Hameroff SR.	Trends Cogn Sci. 2001 Nov 1;5(11):472-478.	Trends Cogn Sci. 2001	PubMed	citation	PMID:11684479	pubmed	11684479	create date:2001/10/31 | first author:Woolf NJ
The limits of a localized account of conceptual knowledge: Reply to Kiefer and Spitzer.	/pubmed/11684478	Moss HE, Tyler LK.	Trends Cogn Sci. 2001 Nov 1;5(11):471. No abstract available.	Trends Cogn Sci. 2001	PubMed	citation	PMID:11684478	pubmed	11684478	create date:2001/10/31 | first author:Moss HE
The limits of a distributed account of conceptual knowledge.	/pubmed/11684477	Kiefer M, Spitzer M.	Trends Cogn Sci. 2001 Nov 1;5(11):469-471. No abstract available.	Trends Cogn Sci. 2001	PubMed	citation	PMID:11684477	pubmed	11684477	create date:2001/10/31 | first author:Kiefer M
e-publishing debate.	/pubmed/11684476	Johansen-Berg H.	Trends Cogn Sci. 2001 Nov 1;5(11):469. No abstract available.	Trends Cogn Sci. 2001	PubMed	citation	PMID:11684476	pubmed	11684476	create date:2001/10/31 | first author:Johansen-Berg H
Using the mind to sell online.	/pubmed/11684475	Wexler M.	Trends Cogn Sci. 2001 Nov 1;5(11):469. No abstract available.	Trends Cogn Sci. 2001	PubMed	citation	PMID:11684475	pubmed	11684475	create date:2001/10/31 | first author:Wexler M
Did you hear the one about the laughter website?	/pubmed/11684474	Johansen-Berg H.	Trends Cogn Sci. 2001 Nov 1;5(11):468-469. No abstract available.	Trends Cogn Sci. 2001	PubMed	citation	PMID:11684474	pubmed	11684474	create date:2001/10/31 | first author:Johansen-Berg H
Seeing object categories from brain scans.	/pubmed/11684473	Wexler M.	Trends Cogn Sci. 2001 Nov 1;5(11):468. No abstract available.	Trends Cogn Sci. 2001	PubMed	citation	PMID:11684473	pubmed	11684473	create date:2001/10/31 | first author:Wexler M
Feeling for touch.	/pubmed/11684472	Wexler M.	Trends Cogn Sci. 2001 Nov 1;5(11):468. No abstract available.	Trends Cogn Sci. 2001	PubMed	citation	PMID:11684472	pubmed	11684472	create date:2001/10/31 | first author:Wexler M
Please, no more!	/pubmed/11684471	Russell T.	Trends Cogn Sci. 2001 Nov 1;5(11):468. No abstract available.	Trends Cogn Sci. 2001	PubMed	citation	PMID:11684471	pubmed	11684471	create date:2001/10/31 | first author:Russell T
A hard look at consciousness, naturallyellipsis.	/pubmed/11684470	Morrison I, Ziemke T.	Trends Cogn Sci. 2001 Nov 1;5(11):466-467.	Trends Cogn Sci. 2001	PubMed	citation	PMID:11684470	pubmed	11684470	create date:2001/10/31 | first author:Morrison I
Title	URL	Description	Details	ShortDetails	Resource	Type	Identifiers	Db	EntrezUID	Properties
Experiences from 'Brain Camp'	/pubmed/11684469	Stewart L, Senior C.	Trends Cogn Sci. 2001 Nov 1;5(11):465. No abstract available.	Trends Cogn Sci. 2001	PubMed	citation	PMID:11684469	pubmed	11684469	create date:2001/10/31 | first author:Stewart L
Form in time: the perceptual discovery of art.	/pubmed/11684468	Drake C.	Trends Cogn Sci. 2001 Nov 1;5(11):463-464.	Trends Cogn Sci. 2001	PubMed	citation	PMID:11684468	pubmed	11684468	create date:2001/10/31 | first author:Drake C
Look and feel.	/pubmed/11684467	Haggard P.	Trends Cogn Sci. 2001 Nov 1;5(11):462-463.	Trends Cogn Sci. 2001	PubMed	citation	PMID:11684467	pubmed	11684467	create date:2001/10/31 | first author:Haggard P
Cognition in the bisection task.	/pubmed/11684466	Fischer MH.	Trends Cogn Sci. 2001 Nov 1;5(11):460-462.	Trends Cogn Sci. 2001	PubMed	citation	PMID:11684466	pubmed	11684466	create date:2001/10/31 | first author:Fischer MH
Action does not resist visual illusions.	/pubmed/11684465	Franz VH.	Trends Cogn Sci. 2001 Nov 1;5(11):457-459.	Trends Cogn Sci. 2001	PubMed	citation	PMID:11684465	pubmed	11684465	create date:2001/10/31 | first author:Franz VH
Telling what we know: describing inner experience.	/pubmed/11520705	Hurlburt RT, Heavey CL.	Trends Cogn Sci. 2001 Sep 1;5(9):400-403.	Trends Cogn Sci. 2001	PubMed	citation	PMID:11520705	pubmed	11520705	create date:2001/08/25 | first author:Hurlburt RT
Cognitive and neural mechanisms of emotional memory.	/pubmed/11520704	Hamann S.	Trends Cogn Sci. 2001 Sep 1;5(9):394-400.	Trends Cogn Sci. 2001	PubMed	citation	PMID:11520704	pubmed	11520704	create date:2001/08/25 | first author:Hamann S
Chimpanzee social cognition.	/pubmed/11520703	Call J.	Trends Cogn Sci. 2001 Sep 1;5(9):388-393.	Trends Cogn Sci. 2001	PubMed	citation	PMID:11520703	pubmed	11520703	create date:2001/08/25 | first author:Call J
Language and perceptual categorisation.	/pubmed/11520702	Davidoff J.	Trends Cogn Sci. 2001 Sep 1;5(9):382-387.	Trends Cogn Sci. 2001	PubMed	citation	PMID:11520702	pubmed	11520702	create date:2001/08/25 | first author:Davidoff J
When does action resist visual illusions?	/pubmed/11520701	Bruno N.	Trends Cogn Sci. 2001 Sep 1;5(9):379-382.	Trends Cogn Sci. 2001	PubMed	citation	PMID:11520701	pubmed	11520701	create date:2001/08/25 | first author:Bruno N
Music to your baby's ears.	/pubmed/11520700	Johansen-Berg H.	Trends Cogn Sci. 2001 Sep 1;5(9):377. No abstract available.	Trends Cogn Sci. 2001	PubMed	citation	PMID:11520700	pubmed	11520700	create date:2001/08/25 | first author:Johansen-Berg H
Artificial passenger keeps you awake at the wheel.	/pubmed/11520699	Johansen-Berg H.	Trends Cogn Sci. 2001 Sep 1;5(9):377. No abstract available.	Trends Cogn Sci. 2001	PubMed	citation	PMID:11520699	pubmed	11520699	create date:2001/08/25 | first author:Johansen-Berg H
The popular face of cognitive science.	/pubmed/11520698	Johansen-Berg H.	Trends Cogn Sci. 2001 Sep 1;5(9):377. No abstract available.	Trends Cogn Sci. 2001	PubMed	citation	PMID:11520698	pubmed	11520698	create date:2001/08/25 | first author:Johansen-Berg H
The brain as film director.	/pubmed/11520697	Culham J.	Trends Cogn Sci. 2001 Sep 1;5(9):376-377. No abstract available.	Trends Cogn Sci. 2001	PubMed	citation	PMID:11520697	pubmed	11520697	create date:2001/08/25 | first author:Culham J
Contextual memory in a virtual world.	/pubmed/11520696	Titone D.	Trends Cogn Sci. 2001 Sep 1;5(9):376. No abstract available.	Trends Cogn Sci. 2001	PubMed	citation	PMID:11520696	pubmed	11520696	create date:2001/08/25 | first author:Titone D
At attention and intention.	/pubmed/11520695	Morrison I.	Trends Cogn Sci. 2001 Sep 1;5(9):375. No abstract available.	Trends Cogn Sci. 2001	PubMed	citation	PMID:11520695	pubmed	11520695	create date:2001/08/25 | first author:Morrison I
Blinding revelations about rivalry.	/pubmed/11520694	Rees G.	Trends Cogn Sci. 2001 Sep 1;5(9):374-375. No abstract available.	Trends Cogn Sci. 2001	PubMed	citation	PMID:11520694	pubmed	11520694	create date:2001/08/25 | first author:Rees G
Finding words in a sea of speech.	/pubmed/11520693	Wagner L.	Trends Cogn Sci. 2001 Sep 1;5(9):374. No abstract available.	Trends Cogn Sci. 2001	PubMed	citation	PMID:11520693	pubmed	11520693	create date:2001/08/25 | first author:Wagner L
Feedback connections and conscious vision.	/pubmed/11520692	Bullier J.	Trends Cogn Sci. 2001 Sep 1;5(9):369-370. No abstract available.	Trends Cogn Sci. 2001	PubMed	citation	PMID:11520692	pubmed	11520692	create date:2001/08/25 | first author:Bullier J
Francisco J. Varela (1946-2001).	/pubmed/11477007	Thompson E.	Trends Cogn Sci. 2001 Aug 1;5(8):368. No abstract available.	Trends Cogn Sci. 2001	PubMed	citation	PMID:11477007	pubmed	11477007	create date:2001/07/31 | first author:Thompson E
Calculating creative connections.	/pubmed/11477006	Dehaene S.	Trends Cogn Sci. 2001 Aug 1;5(8):364. No abstract available.	Trends Cogn Sci. 2001	PubMed	citation	PMID:11477006	pubmed	11477006	create date:2001/07/31 | first author:Dehaene S
Shedding light on brain function: the event-related optical signal.	/pubmed/11477005	Gratton G, Fabiani M.	Trends Cogn Sci. 2001 Aug 1;5(8):357-363.	Trends Cogn Sci. 2001	PubMed	citation	PMID:11477005	pubmed	11477005	create date:2001/07/31 | first author:Gratton G
The probabilistic approach to human reasoning.	/pubmed/11477004	Oaksford M, Chater N.	Trends Cogn Sci. 2001 Aug 1;5(8):349-357.	Trends Cogn Sci. 2001	PubMed	citation	PMID:11477004	pubmed	11477004	create date:2001/07/31 | first author:Oaksford M
On the role of space and time in auditory processing.	/pubmed/11477003	Shamma S.	Trends Cogn Sci. 2001 Aug 1;5(8):340-348.	Trends Cogn Sci. 2001	PubMed	citation	PMID:11477003	pubmed	11477003	create date:2001/07/31 | first author:Shamma S
The in vivo/in vitro approach to cognition: the case of analogy.	/pubmed/11477002	Dunbar K, Blanchette I.	Trends Cogn Sci. 2001 Aug 1;5(8):334-339.	Trends Cogn Sci. 2001	PubMed	citation	PMID:11477002	pubmed	11477002	create date:2001/07/31 | first author:Dunbar K
Bugs in odometry.	/pubmed/11477001	Wexler M.	Trends Cogn Sci. 2001 Aug 1;5(8):331. No abstract available.	Trends Cogn Sci. 2001	PubMed	citation	PMID:11477001	pubmed	11477001	create date:2001/07/31 | first author:Wexler M
Bugs in vision.	/pubmed/11477000	Wexler M.	Trends Cogn Sci. 2001 Aug 1;5(8):331. No abstract available.	Trends Cogn Sci. 2001	PubMed	citation	PMID:11477000	pubmed	11477000	create date:2001/07/31 | first author:Wexler M
Tactile motion activates V5.	/pubmed/11476999	Johansen-Berg H.	Trends Cogn Sci. 2001 Aug 1;5(8):331. No abstract available.	Trends Cogn Sci. 2001	PubMed	citation	PMID:11476999	pubmed	11476999	create date:2001/07/31 | first author:Johansen-Berg H
Neglecting the temporal lobe.	/pubmed/11476998	Johansen-Berg H.	Trends Cogn Sci. 2001 Aug 1;5(8):331. No abstract available.	Trends Cogn Sci. 2001	PubMed	citation	PMID:11476998	pubmed	11476998	create date:2001/07/31 | first author:Johansen-Berg H
We've all got rhythm.	/pubmed/11476997	Johansen-Berg H.	Trends Cogn Sci. 2001 Aug 1;5(8):331. No abstract available.	Trends Cogn Sci. 2001	PubMed	citation	PMID:11476997	pubmed	11476997	create date:2001/07/31 | first author:Johansen-Berg H
Rumelhart Prize winner announced.	/pubmed/11476996	Palmer-Brown D.	Trends Cogn Sci. 2001 Aug 1;5(8):331. No abstract available.	Trends Cogn Sci. 2001	PubMed	citation	PMID:11476996	pubmed	11476996	create date:2001/07/31 | first author:Palmer-Brown D
Superior temporal gyrus: a neglected cortical area?	/pubmed/11476995	Di Pellegrino G.	Trends Cogn Sci. 2001 Aug 1;5(8):330. No abstract available.	Trends Cogn Sci. 2001	PubMed	citation	PMID:11476995	pubmed	11476995	create date:2001/07/31 | first author:Di Pellegrino G
Through the looking glass.	/pubmed/11476994	Barrett L.	Trends Cogn Sci. 2001 Aug 1;5(8):330. No abstract available.	Trends Cogn Sci. 2001	PubMed	citation	PMID:11476994	pubmed	11476994	create date:2001/07/31 | first author:Barrett L
Stimulating times for TMS.	/pubmed/11476993	Miall C.	Trends Cogn Sci. 2001 Aug 1;5(8):329. No abstract available.	Trends Cogn Sci. 2001	PubMed	citation	PMID:11476993	pubmed	11476993	create date:2001/07/31 | first author:Miall C
Moving faces.	/pubmed/11476992	Senior C.	Trends Cogn Sci. 2001 Aug 1;5(8):329. No abstract available.	Trends Cogn Sci. 2001	PubMed	citation	PMID:11476992	pubmed	11476992	create date:2001/07/31 | first author:Senior C
Beware of frontal lobe deficits in hippocampal clothing.	/pubmed/11476991	Corkin S.	Trends Cogn Sci. 2001 Aug 1;5(8):321-323.	Trends Cogn Sci. 2001	PubMed	citation	PMID:11476991	pubmed	11476991	create date:2001/07/31 | first author:Corkin S
Graded representations in behavioral dissociations.	/pubmed/11425620	Munakata Y.	Trends Cogn Sci. 2001 Jul 1;5(7):309-315.	Trends Cogn Sci. 2001	PubMed	citation	PMID:11425620	pubmed	11425620	create date:2001/06/27 | first author:Munakata Y
Mapping dissociations in verb morphology.	/pubmed/11425619	Lavric A, Pizzagalli D, Forstmeier S, Rippon G.	Trends Cogn Sci. 2001 Jul 1;5(7):301-308.	Trends Cogn Sci. 2001	PubMed	citation	PMID:11425619	pubmed	11425619	create date:2001/06/27 | first author:Lavric A
Mind over grammar: reasoning in aphasia and development.	/pubmed/11425618	Siegal M, Varley R, Want SC.	Trends Cogn Sci. 2001 Jul 1;5(7):296-301.	Trends Cogn Sci. 2001	PubMed	citation	PMID:11425618	pubmed	11425618	create date:2001/06/27 | first author:Siegal M
Towards an evolutionary theory of language.	/pubmed/11425617	Nowak MA, Komarova NL.	Trends Cogn Sci. 2001 Jul 1;5(7):288-295.	Trends Cogn Sci. 2001	PubMed	citation	PMID:11425617	pubmed	11425617	create date:2001/06/27 | first author:Nowak MA
Know thine own action.	/pubmed/11425616	Wexler M.	Trends Cogn Sci. 2001 Jul 1;5(7):286. No abstract available.	Trends Cogn Sci. 2001	PubMed	citation	PMID:11425616	pubmed	11425616	create date:2001/06/27 | first author:Wexler M
Perception of danger - black and white?	/pubmed/11425615	Wexler M.	Trends Cogn Sci. 2001 Jul 1;5(7):286. No abstract available.	Trends Cogn Sci. 2001	PubMed	citation	PMID:11425615	pubmed	11425615	create date:2001/06/27 | first author:Wexler M
Long-haul brain drain.	/pubmed/11425614	Johansen-Berg H.	Trends Cogn Sci. 2001 Jul 1;5(7):286. No abstract available.	Trends Cogn Sci. 2001	PubMed	citation	PMID:11425614	pubmed	11425614	create date:2001/06/27 | first author:Johansen-Berg H
Visual cortex represents invisible lines.	/pubmed/11425613	Johansen-Berg H.	Trends Cogn Sci. 2001 Jul 1;5(7):286. No abstract available.	Trends Cogn Sci. 2001	PubMed	citation	PMID:11425613	pubmed	11425613	create date:2001/06/27 | first author:Johansen-Berg H
The effect of affect.	/pubmed/11425612	Wexler M.	Trends Cogn Sci. 2001 Jul 1;5(7):286. No abstract available.	Trends Cogn Sci. 2001	PubMed	citation	PMID:11425612	pubmed	11425612	create date:2001/06/27 | first author:Wexler M
Synchronization: making sense of the data.	/pubmed/11425611	Phillips WA.	Trends Cogn Sci. 2001 Jul 1;5(7):285. No abstract available.	Trends Cogn Sci. 2001	PubMed	citation	PMID:11425611	pubmed	11425611	create date:2001/06/27 | first author:Phillips WA
Attending and intending.	/pubmed/11425610	Stewart L.	Trends Cogn Sci. 2001 Jul 1;5(7):284. No abstract available.	Trends Cogn Sci. 2001	PubMed	citation	PMID:11425610	pubmed	11425610	create date:2001/06/27 | first author:Stewart L
How could you miss itellipsis?	/pubmed/11425609	Dittrich W.	Trends Cogn Sci. 2001 Jul 1;5(7):284-285. No abstract available.	Trends Cogn Sci. 2001	PubMed	citation	PMID:11425609	pubmed	11425609	create date:2001/06/27 | first author:Dittrich W
'Quoth the Ravenellipsis'	/pubmed/11425608	Titone D.	Trends Cogn Sci. 2001 Jul 1;5(7):283. No abstract available.	Trends Cogn Sci. 2001	PubMed	citation	PMID:11425608	pubmed	11425608	create date:2001/06/27 | first author:Titone D
Defending nativism in language acquisition.	/pubmed/11425607	Wagner L.	Trends Cogn Sci. 2001 Jul 1;5(7):283-284. No abstract available.	Trends Cogn Sci. 2001	PubMed	citation	PMID:11425607	pubmed	11425607	create date:2001/06/27 | first author:Wagner L
Title	URL	Description	Details	ShortDetails	Resource	Type	Identifiers	Db	EntrezUID	Properties
Ipsilateral sensorimotor regions and motor sequence learning.	/pubmed/11425606	Hazeltine E.	Trends Cogn Sci. 2001 Jul 1;5(7):281-282.	Trends Cogn Sci. 2001	PubMed	citation	PMID:11425606	pubmed	11425606	create date:2001/06/27 | first author:Hazeltine E
The 'feel' of seeing: an interview with J. Kevin O'Regan.	/pubmed/11390299	O'Regan JK.	Trends Cogn Sci. 2001 Jun 1;5(6):278-279. No abstract available.	Trends Cogn Sci. 2001	PubMed	citation	PMID:11390299	pubmed	11390299	create date:2001/06/08 | first author:O'Regan JK
Decision making and neuropsychiatry.	/pubmed/11390298	Rahman S, J Sahakia B, N Cardinal R, Rogers R, Robbins T.	Trends Cogn Sci. 2001 Jun 1;5(6):271-277.	Trends Cogn Sci. 2001	PubMed	citation	PMID:11390298	pubmed	11390298	create date:2001/06/08 | first author:Rahman S
The shape of ears to come: dynamic coding of auditory space.	/pubmed/11390297	King AJ, Schnupp JW, Doubell TP.	Trends Cogn Sci. 2001 Jun 1;5(6):261-270.	Trends Cogn Sci. 2001	PubMed	citation	PMID:11390297	pubmed	11390297	create date:2001/06/08 | first author:King AJ
Causes and consequences of imitation.	/pubmed/11390296	Heyes C.	Trends Cogn Sci. 2001 Jun 1;5(6):253-261.	Trends Cogn Sci. 2001	PubMed	citation	PMID:11390296	pubmed	11390296	create date:2001/06/08 | first author:Heyes C
Towards a distributed account of conceptual knowledge.	/pubmed/11390295	Tyler LK, Moss HE.	Trends Cogn Sci. 2001 Jun 1;5(6):244-252.	Trends Cogn Sci. 2001	PubMed	citation	PMID:11390295	pubmed	11390295	create date:2001/06/08 | first author:Tyler LK
Chunking mechanisms in human learning.	/pubmed/11390294	Gobet F, Lane PC, Croker S, Cheng PC, Jones G, Oliver I, Pine JM.	Trends Cogn Sci. 2001 Jun 1;5(6):236-243.	Trends Cogn Sci. 2001	PubMed	citation	PMID:11390294	pubmed	11390294	create date:2001/06/08 | first author:Gobet F
Swimming with dolphins.	/pubmed/11390293	Ogilvie J.	Trends Cogn Sci. 2001 Jun 1;5(6):234. No abstract available.	Trends Cogn Sci. 2001	PubMed	citation	PMID:11390293	pubmed	11390293	create date:2001/06/08 | first author:Ogilvie J
Visual illusions and prefrontal cortex.	/pubmed/11390292	Johansen-Berg H.	Trends Cogn Sci. 2001 Jun 1;5(6):233-234. No abstract available.	Trends Cogn Sci. 2001	PubMed	citation	PMID:11390292	pubmed	11390292	create date:2001/06/08 | first author:Johansen-Berg H
It's not what you look at, it's what you see.	/pubmed/11390291	Wexler M.	Trends Cogn Sci. 2001 Jun 1;5(6):233. No abstract available.	Trends Cogn Sci. 2001	PubMed	citation	PMID:11390291	pubmed	11390291	create date:2001/06/08 | first author:Wexler M
Animal concepts.	/pubmed/11390290	Wexler M.	Trends Cogn Sci. 2001 Jun 1;5(6):233. No abstract available.	Trends Cogn Sci. 2001	PubMed	citation	PMID:11390290	pubmed	11390290	create date:2001/06/08 | first author:Wexler M
James or Jane?	/pubmed/11390289	Wexler M.	Trends Cogn Sci. 2001 Jun 1;5(6):233. No abstract available.	Trends Cogn Sci. 2001	PubMed	citation	PMID:11390289	pubmed	11390289	create date:2001/06/08 | first author:Wexler M
Stimulating feedback.	/pubmed/11390288	Johansen-Berg H.	Trends Cogn Sci. 2001 Jun 1;5(6):233. No abstract available.	Trends Cogn Sci. 2001	PubMed	citation	PMID:11390288	pubmed	11390288	create date:2001/06/08 | first author:Johansen-Berg H
Cognitive science fiction.	/pubmed/11390287	Johansen-Berg H.	Trends Cogn Sci. 2001 Jun 1;5(6):233. No abstract available.	Trends Cogn Sci. 2001	PubMed	citation	PMID:11390287	pubmed	11390287	create date:2001/06/08 | first author:Johansen-Berg H
Measuring object recognition.	/pubmed/11390286	Senior C.	Trends Cogn Sci. 2001 Jun 1;5(6):232. No abstract available.	Trends Cogn Sci. 2001	PubMed	citation	PMID:11390286	pubmed	11390286	create date:2001/06/08 | first author:Senior C
Mesmerizing studies.	/pubmed/11390285	Morrison I.	Trends Cogn Sci. 2001 Jun 1;5(6):232. No abstract available.	Trends Cogn Sci. 2001	PubMed	citation	PMID:11390285	pubmed	11390285	create date:2001/06/08 | first author:Morrison I
Nothing to be afraid of?	/pubmed/11390284	Christakou A.	Trends Cogn Sci. 2001 Jun 1;5(6):231. No abstract available.	Trends Cogn Sci. 2001	PubMed	citation	PMID:11390284	pubmed	11390284	create date:2001/06/08 | first author:Christakou A
There's Waldo!	/pubmed/11390283	Culham J.	Trends Cogn Sci. 2001 Jun 1;5(6):231. No abstract available.	Trends Cogn Sci. 2001	PubMed	citation	PMID:11390283	pubmed	11390283	create date:2001/06/08 | first author:Culham J
The hippocampal complex and long-term memory revisited.	/pubmed/11390282	Nadel L, Moscovitch M.	Trends Cogn Sci. 2001 Jun 1;5(6):228-230.	Trends Cogn Sci. 2001	PubMed	citation	PMID:11390282	pubmed	11390282	create date:2001/06/08 | first author:Nadel L
Semantic versus perceptual priming in fusiform cortex.	/pubmed/11390281	Grill-Spector K.	Trends Cogn Sci. 2001 Jun 1;5(6):227-228. No abstract available.	Trends Cogn Sci. 2001	PubMed	citation	PMID:11390281	pubmed	11390281	create date:2001/06/08 | first author:Grill-Spector K
Animal cognition and the rat olfactory system.	/pubmed/11323267	Slotnick B.	Trends Cogn Sci. 2001 May 1;5(5):216-222.	Trends Cogn Sci. 2001	PubMed	citation	PMID:11323267	pubmed	11323267	create date:2001/04/27 | first author:Slotnick B
The role of color in high-level vision.	/pubmed/11323266	Tanaka J, Weiskopf D, Williams P.	Trends Cogn Sci. 2001 May 1;5(5):211-215.	Trends Cogn Sci. 2001	PubMed	citation	PMID:11323266	pubmed	11323266	create date:2001/04/27 | first author:Tanaka J
The neurobiology of human category learning.	/pubmed/11323265	Ashby FG, Ell SW.	Trends Cogn Sci. 2001 May 1;5(5):204-210.	Trends Cogn Sci. 2001	PubMed	citation	PMID:11323265	pubmed	11323265	create date:2001/04/27 | first author:Ashby FG
Surface perception and the generic view principle.	/pubmed/11323264	Albert MK.	Trends Cogn Sci. 2001 May 1;5(5):197-203.	Trends Cogn Sci. 2001	PubMed	citation	PMID:11323264	pubmed	11323264	create date:2001/04/27 | first author:Albert MK
Implicit memory: intention and awareness revisited.	/pubmed/11323263	Butler LT, Berry DC.	Trends Cogn Sci. 2001 May 1;5(5):192-197.	Trends Cogn Sci. 2001	PubMed	citation	PMID:11323263	pubmed	11323263	create date:2001/04/27 | first author:Butler LT
A taste for space.	/pubmed/11323262	Wexler M.	Trends Cogn Sci. 2001 May 1;5(5):189. No abstract available.	Trends Cogn Sci. 2001	PubMed	citation	PMID:11323262	pubmed	11323262	create date:2001/04/27 | first author:Wexler M
Memories stuck in a rut.	/pubmed/11323261	Palmer-Brown D.	Trends Cogn Sci. 2001 May 1;5(5):189. No abstract available.	Trends Cogn Sci. 2001	PubMed	citation	PMID:11323261	pubmed	11323261	create date:2001/04/27 | first author:Palmer-Brown D
Bird-watching at a dog show?	/pubmed/11323260	Wexler M.	Trends Cogn Sci. 2001 May 1;5(5):189. No abstract available.	Trends Cogn Sci. 2001	PubMed	citation	PMID:11323260	pubmed	11323260	create date:2001/04/27 | first author:Wexler M
'Seeing' sound.	/pubmed/11323259	Johansen-Berg H.	Trends Cogn Sci. 2001 May 1;5(5):189. No abstract available.	Trends Cogn Sci. 2001	PubMed	citation	PMID:11323259	pubmed	11323259	create date:2001/04/27 | first author:Johansen-Berg H
It's all in the timing.	/pubmed/11323258	Johansen-Berg H.	Trends Cogn Sci. 2001 May 1;5(5):189. No abstract available.	Trends Cogn Sci. 2001	PubMed	citation	PMID:11323258	pubmed	11323258	create date:2001/04/27 | first author:Johansen-Berg H
Universal dyslexia?	/pubmed/11323257	Stewart L.	Trends Cogn Sci. 2001 May 1;5(5):188. No abstract available.	Trends Cogn Sci. 2001	PubMed	citation	PMID:11323257	pubmed	11323257	create date:2001/04/27 | first author:Stewart L
Where the brain gets jokes.	/pubmed/11323256	Wexler M.	Trends Cogn Sci. 2001 May 1;5(5):188. No abstract available.	Trends Cogn Sci. 2001	PubMed	citation	PMID:11323256	pubmed	11323256	create date:2001/04/27 | first author:Wexler M
Premotor cortex called to attention.	/pubmed/11323255	Johansen-Berg H.	Trends Cogn Sci. 2001 May 1;5(5):188-189. No abstract available.	Trends Cogn Sci. 2001	PubMed	citation	PMID:11323255	pubmed	11323255	create date:2001/04/27 | first author:Johansen-Berg H
False beliefs and the frontal lobe.	/pubmed/11323254	Barrett L.	Trends Cogn Sci. 2001 May 1;5(5):187. No abstract available.	Trends Cogn Sci. 2001	PubMed	citation	PMID:11323254	pubmed	11323254	create date:2001/04/27 | first author:Barrett L
Circuitry-based models of cognition.	/pubmed/11323253	Titone D.	Trends Cogn Sci. 2001 May 1;5(5):187-188. No abstract available.	Trends Cogn Sci. 2001	PubMed	citation	PMID:11323253	pubmed	11323253	create date:2001/04/27 | first author:Titone D
Reasoning and world knowledge.	/pubmed/11323252	Oaksford M.	Trends Cogn Sci. 2001 May 1;5(5):186-187. No abstract available.	Trends Cogn Sci. 2001	PubMed	citation	PMID:11323252	pubmed	11323252	create date:2001/04/27 | first author:Oaksford M
Categorization in single neurons.	/pubmed/11323251	di Pellegrino G.	Trends Cogn Sci. 2001 May 1;5(5):186. No abstract available.	Trends Cogn Sci. 2001	PubMed	citation	PMID:11323251	pubmed	11323251	create date:2001/04/27 | first author:di Pellegrino G
Asymmetries in preparation for action.	/pubmed/11323250	Bradshaw JL.	Trends Cogn Sci. 2001 May 1;5(5):184-185.	Trends Cogn Sci. 2001	PubMed	citation	PMID:11323250	pubmed	11323250	create date:2001/04/27 | first author:Bradshaw JL
Object-oriented models of cognitive processing.	/pubmed/11323249	Mather G.	Trends Cogn Sci. 2001 May 1;5(5):182-184.	Trends Cogn Sci. 2001	PubMed	citation	PMID:11323249	pubmed	11323249	create date:2001/04/27 | first author:Mather G
Becoming aware of motor skill.	/pubmed/11323248	Willingham DB.	Trends Cogn Sci. 2001 May 1;5(5):181-182.	Trends Cogn Sci. 2001	PubMed	citation	PMID:11323248	pubmed	11323248	create date:2001/04/27 | first author:Willingham DB
Discerning intentions in dynamic human action.	/pubmed/11287271	Baldwin DA, Baird JA.	Trends Cogn Sci. 2001 Apr 1;5(4):171-178.	Trends Cogn Sci. 2001	PubMed	citation	PMID:11287271	pubmed	11287271	create date:2001/04/05 | first author:Baldwin DA
Human intelligence differences: towards a combined experimental-differential approach.	/pubmed/11287270	Deary IJ.	Trends Cogn Sci. 2001 Apr 1;5(4):164-170.	Trends Cogn Sci. 2001	PubMed	citation	PMID:11287270	pubmed	11287270	create date:2001/04/05 | first author:Deary IJ
Eye movements during reading: some current controversies.	/pubmed/11287269	Starr MS, Rayner K.	Trends Cogn Sci. 2001 Apr 1;5(4):156-163.	Trends Cogn Sci. 2001	PubMed	citation	PMID:11287269	pubmed	11287269	create date:2001/04/05 | first author:Starr MS
Capgras delusion: a window on face recognition.	/pubmed/11287268	Ellis HD, Lewis MB.	Trends Cogn Sci. 2001 Apr 1;5(4):149-156.	Trends Cogn Sci. 2001	PubMed	citation	PMID:11287268	pubmed	11287268	create date:2001/04/05 | first author:Ellis HD
How evolutionary history shapes recognition mechanisms.	/pubmed/11287267	Ryan MJ, Phelps SM, Rand AS.	Trends Cogn Sci. 2001 Apr 1;5(4):143-148.	Trends Cogn Sci. 2001	PubMed	citation	PMID:11287267	pubmed	11287267	create date:2001/04/05 | first author:Ryan MJ
Perfect pitch.	/pubmed/11287266	Johanse-Berg H.	Trends Cogn Sci. 2001 Apr 1;5(4):138. No abstract available.	Trends Cogn Sci. 2001	PubMed	citation	PMID:11287266	pubmed	11287266	create date:2001/04/05 | first author:Johanse-Berg H
Topping the science charts.	/pubmed/11287265	Johanse-Berg H.	Trends Cogn Sci. 2001 Apr 1;5(4):138. No abstract available.	Trends Cogn Sci. 2001	PubMed	citation	PMID:11287265	pubmed	11287265	create date:2001/04/05 | first author:Johanse-Berg H
ANTS in space?	/pubmed/11287264	Wexler M.	Trends Cogn Sci. 2001 Apr 1;5(4):138. No abstract available.	Trends Cogn Sci. 2001	PubMed	citation	PMID:11287264	pubmed	11287264	create date:2001/04/05 | first author:Wexler M
Plum take-away.	/pubmed/11287263	Johansen-Berg H.	Trends Cogn Sci. 2001 Apr 1;5(4):138. No abstract available.	Trends Cogn Sci. 2001	PubMed	citation	PMID:11287263	pubmed	11287263	create date:2001/04/05 | first author:Johansen-Berg H
Sociable computing.	/pubmed/11287262	Palmer-Brown D.	Trends Cogn Sci. 2001 Apr 1;5(4):138. No abstract available.	Trends Cogn Sci. 2001	PubMed	citation	PMID:11287262	pubmed	11287262	create date:2001/04/05 | first author:Palmer-Brown D
Title	URL	Description	Details	ShortDetails	Resource	Type	Identifiers	Db	EntrezUID	Properties
Two new face illusions.	/pubmed/11287261	Wexler M.	Trends Cogn Sci. 2001 Apr 1;5(4):137. No abstract available.	Trends Cogn Sci. 2001	PubMed	citation	PMID:11287261	pubmed	11287261	create date:2001/04/05 | first author:Wexler M
When bottom-up meets top-down.	/pubmed/11287260	Dittrich W.	Trends Cogn Sci. 2001 Apr 1;5(4):137. No abstract available.	Trends Cogn Sci. 2001	PubMed	citation	PMID:11287260	pubmed	11287260	create date:2001/04/05 | first author:Dittrich W
Probing Mus silicium.	/pubmed/11287259	Wexler M.	Trends Cogn Sci. 2001 Apr 1;5(4):137. No abstract available.	Trends Cogn Sci. 2001	PubMed	citation	PMID:11287259	pubmed	11287259	create date:2001/04/05 | first author:Wexler M
Morphological tensions.	/pubmed/11287258	Oaksford M.	Trends Cogn Sci. 2001 Apr 1;5(4):136. No abstract available.	Trends Cogn Sci. 2001	PubMed	citation	PMID:11287258	pubmed	11287258	create date:2001/04/05 | first author:Oaksford M
Expanding cerebellar horizons.	/pubmed/11287257	Ramnani N, Miall C.	Trends Cogn Sci. 2001 Apr 1;5(4):135-136.	Trends Cogn Sci. 2001	PubMed	citation	PMID:11287257	pubmed	11287257	create date:2001/04/05 | first author:Ramnani N
Erratum.	/pubmed/11239814	[No authors listed]	Trends Cogn Sci. 2001 Mar 1;5(3):134. No abstract available.	Trends Cogn Sci. 2001	PubMed	citation	PMID:11239814	pubmed	11239814	create date:2001/03/10
Human intelligence differences: a recent history.	/pubmed/11239813	Deary IJ.	Trends Cogn Sci. 2001 Mar 1;5(3):127-130. No abstract available.	Trends Cogn Sci. 2001	PubMed	citation	PMID:11239813	pubmed	11239813	create date:2001/03/10 | first author:Deary IJ
Overlapping mechanisms of attention and spatial working memory.	/pubmed/11239812	Awh E, Jonides J.	Trends Cogn Sci. 2001 Mar 1;5(3):119-126.	Trends Cogn Sci. 2001	PubMed	citation	PMID:11239812	pubmed	11239812	create date:2001/03/10 | first author:Awh E
Neural-network models of learning and memory: leading questions and an emerging framework.	/pubmed/11239811	Carpenter GA.	Trends Cogn Sci. 2001 Mar 1;5(3):114-118.	Trends Cogn Sci. 2001	PubMed	citation	PMID:11239811	pubmed	11239811	create date:2001/03/10 | first author:Carpenter GA
Do action systems resist visual illusions?	/pubmed/11239810	Carey DP.	Trends Cogn Sci. 2001 Mar 1;5(3):109-113.	Trends Cogn Sci. 2001	PubMed	citation	PMID:11239810	pubmed	11239810	create date:2001/03/10 | first author:Carey DP
The semantics of syntactic structures.	/pubmed/11239809	Kako E, Wagner L.	Trends Cogn Sci. 2001 Mar 1;5(3):102-108.	Trends Cogn Sci. 2001	PubMed	citation	PMID:11239809	pubmed	11239809	create date:2001/03/10 | first author:Kako E
Lost for words.	/pubmed/11239808	Johansen-Berg H.	Trends Cogn Sci. 2001 Mar 1;5(3):101. No abstract available.	Trends Cogn Sci. 2001	PubMed	citation	PMID:11239808	pubmed	11239808	create date:2001/03/10 | first author:Johansen-Berg H
Judging the true potential?	/pubmed/11239807	Johansen-Berg H.	Trends Cogn Sci. 2001 Mar 1;5(3):101. No abstract available.	Trends Cogn Sci. 2001	PubMed	citation	PMID:11239807	pubmed	11239807	create date:2001/03/10 | first author:Johansen-Berg H
Illusions in action.	/pubmed/11239806	Palmer-Brown D.	Trends Cogn Sci. 2001 Mar 1;5(3):101. No abstract available.	Trends Cogn Sci. 2001	PubMed	citation	PMID:11239806	pubmed	11239806	create date:2001/03/10 | first author:Palmer-Brown D
The psychology cyberlab.	/pubmed/11239805	Wexler M.	Trends Cogn Sci. 2001 Mar 1;5(3):101. No abstract available.	Trends Cogn Sci. 2001	PubMed	citation	PMID:11239805	pubmed	11239805	create date:2001/03/10 | first author:Wexler M
Searching for actions.	/pubmed/11239804	di Pellegrino G.	Trends Cogn Sci. 2001 Mar 1;5(3):100. No abstract available.	Trends Cogn Sci. 2001	PubMed	citation	PMID:11239804	pubmed	11239804	create date:2001/03/10 | first author:di Pellegrino G
Getting a grip on yourself.	/pubmed/11239803	Morrison I.	Trends Cogn Sci. 2001 Mar 1;5(3):100. No abstract available.	Trends Cogn Sci. 2001	PubMed	citation	PMID:11239803	pubmed	11239803	create date:2001/03/10 | first author:Morrison I
Sex differences in throwing: monkeys having a fling.	/pubmed/11239802	Watson NV.	Trends Cogn Sci. 2001 Mar 1;5(3):98-99.	Trends Cogn Sci. 2001	PubMed	citation	PMID:11239802	pubmed	11239802	create date:2001/03/10 | first author:Watson NV
Contextual modulation and dynamic grouping in perception.	/pubmed/11239801	Phillips WA.	Trends Cogn Sci. 2001 Mar 1;5(3):95-97. No abstract available.	Trends Cogn Sci. 2001	PubMed	citation	PMID:11239801	pubmed	11239801	create date:2001/03/10 | first author:Phillips WA
What boundaries tell us about binding.	/pubmed/11239800	Kubovy M, Cohen DJ.	Trends Cogn Sci. 2001 Mar 1;5(3):93-95. No abstract available.	Trends Cogn Sci. 2001	PubMed	citation	PMID:11239800	pubmed	11239800	create date:2001/03/10 | first author:Kubovy M
Connectionist psycholinguistics: capturing the empirical data.	/pubmed/11166638	Christiansen MH, Chater N.	Trends Cogn Sci. 2001 Feb 1;5(2):82-88.	Trends Cogn Sci. 2001	PubMed	citation	PMID:11166638	pubmed	11166638	create date:2001/02/13 | first author:Christiansen MH
fMRI and cognitive dysfunction in schizophrenia.	/pubmed/11166637	Mitchell RL, Elliott R, Woodruff PW.	Trends Cogn Sci. 2001 Feb 1;5(2):71-81.	Trends Cogn Sci. 2001	PubMed	citation	PMID:11166637	pubmed	11166637	create date:2001/02/13 | first author:Mitchell RL
Cognitive architecture of a mini-brain: the honeybee.	/pubmed/11166636	Menzel R, Giurfa M.	Trends Cogn Sci. 2001 Feb 1;5(2):62-71.	Trends Cogn Sci. 2001	PubMed	citation	PMID:11166636	pubmed	11166636	create date:2001/02/13 | first author:Menzel R
Language and space: some interactions.	/pubmed/11166635	Chatterjee A.	Trends Cogn Sci. 2001 Feb 1;5(2):55-61.	Trends Cogn Sci. 2001	PubMed	citation	PMID:11166635	pubmed	11166635	create date:2001/02/13 | first author:Chatterjee A
Origins of substitution.	/pubmed/11166634	Bachmann T.	Trends Cogn Sci. 2001 Feb 1;5(2):53-54. No abstract available.	Trends Cogn Sci. 2001	PubMed	citation	PMID:11166634	pubmed	11166634	create date:2001/02/13 | first author:Bachmann T
The contours of reality.	/pubmed/11166633	Wexler M.	Trends Cogn Sci. 2001 Feb 1;5(2):52. No abstract available.	Trends Cogn Sci. 2001	PubMed	citation	PMID:11166633	pubmed	11166633	create date:2001/02/13 | first author:Wexler M
Bottom-up or top-down?	/pubmed/11166632	Johansen-Berg H.	Trends Cogn Sci. 2001 Feb 1;5(2):52. No abstract available.	Trends Cogn Sci. 2001	PubMed	citation	PMID:11166632	pubmed	11166632	create date:2001/02/13 | first author:Johansen-Berg H
Logical learning.	/pubmed/11166631	Wexler M.	Trends Cogn Sci. 2001 Feb 1;5(2):52. No abstract available.	Trends Cogn Sci. 2001	PubMed	citation	PMID:11166631	pubmed	11166631	create date:2001/02/13 | first author:Wexler M
Remembering what wasn't thereellipsis.	/pubmed/11166630	Wexler M.	Trends Cogn Sci. 2001 Feb 1;5(2):52. No abstract available.	Trends Cogn Sci. 2001	PubMed	citation	PMID:11166630	pubmed	11166630	create date:2001/02/13 | first author:Wexler M
2001 - A Controversy.	/pubmed/11166629	Palmer-Brown D.	Trends Cogn Sci. 2001 Feb 1;5(2):52. No abstract available.	Trends Cogn Sci. 2001	PubMed	citation	PMID:11166629	pubmed	11166629	create date:2001/02/13 | first author:Palmer-Brown D
Accounting for language differences.	/pubmed/11166628	Palmer-Brown D.	Trends Cogn Sci. 2001 Feb 1;5(2):51. No abstract available.	Trends Cogn Sci. 2001	PubMed	citation	PMID:11166628	pubmed	11166628	create date:2001/02/13 | first author:Palmer-Brown D
Unmasking schizophrenia.	/pubmed/11166627	Titone D.	Trends Cogn Sci. 2001 Feb 1;5(2):51. No abstract available.	Trends Cogn Sci. 2001	PubMed	citation	PMID:11166627	pubmed	11166627	create date:2001/02/13 | first author:Titone D
How abstract is language?	/pubmed/11166626	Wagner L.	Trends Cogn Sci. 2001 Feb 1;5(2):50. No abstract available.	Trends Cogn Sci. 2001	PubMed	citation	PMID:11166626	pubmed	11166626	create date:2001/02/13 | first author:Wagner L
Vision and touch in parietal area 5.	/pubmed/11166625	di Pellegrino G.	Trends Cogn Sci. 2001 Feb 1;5(2):50. No abstract available.	Trends Cogn Sci. 2001	PubMed	citation	PMID:11166625	pubmed	11166625	create date:2001/02/13 | first author:di Pellegrino G
Closet reductionists.	/pubmed/11166624	Zeki S.	Trends Cogn Sci. 2001 Feb 1;5(2):45-46. No abstract available.	Trends Cogn Sci. 2001	PubMed	citation	PMID:11166624	pubmed	11166624	create date:2001/02/13 | first author:Zeki S
Mechanisms of synesthesia: cognitive and physiological constraints.	/pubmed/11164734	Grossenbacher PG, Lovelace CT.	Trends Cogn Sci. 2001 Jan 1;5(1):36-41.	Trends Cogn Sci. 2001	PubMed	citation	PMID:11164734	pubmed	11164734	create date:2001/02/13 | first author:Grossenbacher PG
Cortical coordination dynamics and cognition.	/pubmed/11164733	Bressler SL, Kelso JA.	Trends Cogn Sci. 2001 Jan 1;5(1):26-36.	Trends Cogn Sci. 2001	PubMed	citation	PMID:11164733	pubmed	11164733	create date:2001/02/13 | first author:Bressler SL
Temporal binding and the neural correlates of sensory awareness.	/pubmed/11164732	Engel AK, Singer W.	Trends Cogn Sci. 2001 Jan 1;5(1):16-25.	Trends Cogn Sci. 2001	PubMed	citation	PMID:11164732	pubmed	11164732	create date:2001/02/13 | first author:Engel AK
Neural computations that underlie decisions about sensory stimuli.	/pubmed/11164731	Gold JI, Shadlen MN.	Trends Cogn Sci. 2001 Jan 1;5(1):10-16.	Trends Cogn Sci. 2001	PubMed	citation	PMID:11164731	pubmed	11164731	create date:2001/02/13 | first author:Gold JI
Cognitive neuroscientists win grawemeyer psychology prize.	/pubmed/11164730	Palmer-Brown D.	Trends Cogn Sci. 2001 Jan 1;5(1):6. No abstract available.	Trends Cogn Sci. 2001	PubMed	citation	PMID:11164730	pubmed	11164730	create date:2001/02/13 | first author:Palmer-Brown D
Rumelhart prize to be announced at cognitive science society.	/pubmed/11164729	Palmer-Brown D.	Trends Cogn Sci. 2001 Jan 1;5(1):6. No abstract available.	Trends Cogn Sci. 2001	PubMed	citation	PMID:11164729	pubmed	11164729	create date:2001/02/13 | first author:Palmer-Brown D
Where the brain gets ready for action.	/pubmed/11164728	Palmer-Brown D.	Trends Cogn Sci. 2001 Jan 1;5(1):6. No abstract available.	Trends Cogn Sci. 2001	PubMed	citation	PMID:11164728	pubmed	11164728	create date:2001/02/13 | first author:Palmer-Brown D
Changing faces.	/pubmed/11164727	Senior C.	Trends Cogn Sci. 2001 Jan 1;5(1):5. No abstract available.	Trends Cogn Sci. 2001	PubMed	citation	PMID:11164727	pubmed	11164727	create date:2001/02/13 | first author:Senior C
Familiarity breeds order.	/pubmed/11164726	Christakou A.	Trends Cogn Sci. 2001 Jan 1;5(1):5. No abstract available.	Trends Cogn Sci. 2001	PubMed	citation	PMID:11164726	pubmed	11164726	create date:2001/02/13 | first author:Christakou A
Learning by doing.	/pubmed/11164725	Miall C.	Trends Cogn Sci. 2001 Jan 1;5(1):4-5. No abstract available.	Trends Cogn Sci. 2001	PubMed	citation	PMID:11164725	pubmed	11164725	create date:2001/02/13 | first author:Miall C
Vivid remembering.	/pubmed/11164724	Donaldson DI.	Trends Cogn Sci. 2001 Jan 1;5(1):4. No abstract available.	Trends Cogn Sci. 2001	PubMed	citation	PMID:11164724	pubmed	11164724	create date:2001/02/13 | first author:Donaldson DI
Juggling with comprehension.	/pubmed/11164723	Titone D.	Trends Cogn Sci. 2001 Jan 1;5(1):3. No abstract available.	Trends Cogn Sci. 2001	PubMed	citation	PMID:11164723	pubmed	11164723	create date:2001/02/13 | first author:Titone D
TICS 2001.	/pubmed/11164722	Palmer-Brown D.	Trends Cogn Sci. 2001 Jan 1;5(1):1. No abstract available.	Trends Cogn Sci. 2001	PubMed	citation	PMID:11164722	pubmed	11164722	create date:2001/02/13 | first author:Palmer-Brown D
Extending the classical view of representation.	/pubmed/11115761	Markman AB, Dietrich E.	Trends Cogn Sci. 2000 Dec 1;4(12):470-475.	Trends Cogn Sci. 2000	PubMed	citation	PMID:11115761	pubmed	11115761	create date:2000/12/15 | first author:Markman AB
Electrophysiology reveals semantic memory use in language comprehension.	/pubmed/11115760	Kutas M, Federmeier KD.	Trends Cogn Sci. 2000 Dec 1;4(12):463-470.	Trends Cogn Sci. 2000	PubMed	citation	PMID:11115760	pubmed	11115760	create date:2000/12/15 | first author:Kutas M
Title	URL	Description	Details	ShortDetails	Resource	Type	Identifiers	Db	EntrezUID	Properties
Timing of human cortical functions during cognition: role of MEG.	/pubmed/11115759	Hari R, Levänen S, Raij T.	Trends Cogn Sci. 2000 Dec 1;4(12):455-462.	Trends Cogn Sci. 2000	PubMed	citation	PMID:11115759	pubmed	11115759	create date:2000/12/15 | first author:Hari R
The function of dynamic grouping in vision.	/pubmed/11115758	Watt RJ, Phillips WA.	Trends Cogn Sci. 2000 Dec 1;4(12):447-454.	Trends Cogn Sci. 2000	PubMed	citation	PMID:11115758	pubmed	11115758	create date:2000/12/15 | first author:Watt RJ
Monkey hears, monkey does - like infants?	/pubmed/11115757	[No authors listed]	Trends Cogn Sci. 2000 Dec 1;4(12):446.	Trends Cogn Sci. 2000	PubMed	citation	PMID:11115757	pubmed	11115757	create date:2000/12/15
Seeing size and weight.	/pubmed/11115756	McIntosh RD.	Trends Cogn Sci. 2000 Dec 1;4(12):442-444. No abstract available.	Trends Cogn Sci. 2000	PubMed	citation	PMID:11115756	pubmed	11115756	create date:2000/12/15 | first author:McIntosh RD
Is perception of causality modular?	/pubmed/11115755	Schlottmann A.	Trends Cogn Sci. 2000 Dec 1;4(12):441-442. No abstract available.	Trends Cogn Sci. 2000	PubMed	citation	PMID:11115755	pubmed	11115755	create date:2000/12/15 | first author:Schlottmann A
Event-related potential studies of attention.	/pubmed/11058821	Luck SJ, Woodman GF, Vogel EK.	Trends Cogn Sci. 2000 Nov 1;4(11):432-440.	Trends Cogn Sci. 2000	PubMed	citation	PMID:11058821	pubmed	11058821	create date:2000/11/04 | first author:Luck SJ
Forward modeling allows feedback control for fast reaching movements.	/pubmed/11058820	Desmurget M, Grafton S.	Trends Cogn Sci. 2000 Nov 1;4(11):423-431.	Trends Cogn Sci. 2000	PubMed	citation	PMID:11058820	pubmed	11058820	create date:2000/11/04 | first author:Desmurget M
The episodic buffer: a new component of working memory?	/pubmed/11058819	Baddeley A.	Trends Cogn Sci. 2000 Nov 1;4(11):417-423.	Trends Cogn Sci. 2000	PubMed	citation	PMID:11058819	pubmed	11058819	create date:2000/11/04 | first author:Baddeley A
Object knowledge in infancy: current controversies and approaches.	/pubmed/11058818	Mareschal D.	Trends Cogn Sci. 2000 Nov 1;4(11):408-416.	Trends Cogn Sci. 2000	PubMed	citation	PMID:11058818	pubmed	11058818	create date:2000/11/04 | first author:Mareschal D
Episodic memory in single cells.	/pubmed/11058817	[No authors listed]	Trends Cogn Sci. 2000 Nov 1;4(11):407. No abstract available.	Trends Cogn Sci. 2000	PubMed	citation	PMID:11058817	pubmed	11058817	create date:2000/11/04
Emotional Stroop effect?	/pubmed/11058816	[No authors listed]	Trends Cogn Sci. 2000 Nov 1;4(11):407. No abstract available.	Trends Cogn Sci. 2000	PubMed	citation	PMID:11058816	pubmed	11058816	create date:2000/11/04
Erratum.	/pubmed/11025284	[No authors listed]	Trends Cogn Sci. 2000 Oct 1;4(10):403. No abstract available.	Trends Cogn Sci. 2000	PubMed	citation	PMID:11025284	pubmed	11025284	create date:2000/10/12
Individual differences in music performance.	/pubmed/11025283	Sloboda JA.	Trends Cogn Sci. 2000 Oct 1;4(10):397-403.	Trends Cogn Sci. 2000	PubMed	citation	PMID:11025283	pubmed	11025283	create date:2000/10/12 | first author:Sloboda JA
Escape from illusion: reducing false memories.	/pubmed/11025282	Dodson CS, Koutstaal W, Schacter DL.	Trends Cogn Sci. 2000 Oct 1;4(10):391-397.	Trends Cogn Sci. 2000	PubMed	citation	PMID:11025282	pubmed	11025282	create date:2000/10/12 | first author:Dodson CS
Interdimensional interference in the Stroop effect: uncovering the cognitive and neural anatomy of attention.	/pubmed/11025281	MacLeod CM, MacDonald PA.	Trends Cogn Sci. 2000 Oct 1;4(10):383-391.	Trends Cogn Sci. 2000	PubMed	citation	PMID:11025281	pubmed	11025281	create date:2000/10/12 | first author:MacLeod CM
Consciousness: mapping the theoretical landscape.	/pubmed/11025280	Atkinson AP, Thomas MS, Cleeremans A.	Trends Cogn Sci. 2000 Oct 1;4(10):372-382.	Trends Cogn Sci. 2000	PubMed	citation	PMID:11025280	pubmed	11025280	create date:2000/10/12 | first author:Atkinson AP
Locating the language switch.	/pubmed/11025279	[No authors listed]	Trends Cogn Sci. 2000 Oct 1;4(10):371. No abstract available.	Trends Cogn Sci. 2000	PubMed	citation	PMID:11025279	pubmed	11025279	create date:2000/10/12
Gaze into my eyesellipsis.	/pubmed/11025278	[No authors listed]	Trends Cogn Sci. 2000 Oct 1;4(10):371. No abstract available.	Trends Cogn Sci. 2000	PubMed	citation	PMID:11025278	pubmed	11025278	create date:2000/10/12
Sharing - a new culture?	/pubmed/11025277	[No authors listed]	Trends Cogn Sci. 2000 Oct 1;4(10):371. No abstract available.	Trends Cogn Sci. 2000	PubMed	citation	PMID:11025277	pubmed	11025277	create date:2000/10/12
Go with the flow.	/pubmed/11025276	Fajen BR, Warren WH Jr.	Trends Cogn Sci. 2000 Oct 1;4(10):369-370. No abstract available.	Trends Cogn Sci. 2000	PubMed	citation	PMID:11025276	pubmed	11025276	create date:2000/10/12 | first author:Fajen BR
Error correction and the basal ganglia. Response to Lawrence (2000).	/pubmed/11025275	Smith MA, Shadmehr R.	Trends Cogn Sci. 2000 Oct 1;4(10):367-369. No abstract available.	Trends Cogn Sci. 2000	PubMed	citation	PMID:11025275	pubmed	11025275	create date:2000/10/12 | first author:Smith MA
Error correction and the basal ganglia: similar computations for action, cognition and emotion?	/pubmed/11025274	Lawrence AD.	Trends Cogn Sci. 2000 Oct 1;4(10):365-367. No abstract available.	Trends Cogn Sci. 2000	PubMed	citation	PMID:11025274	pubmed	11025274	create date:2000/10/12 | first author:Lawrence AD
Explaining derivational morphology as the convergence of codes.	/pubmed/10962617	Seidenberg MS, Gonnerman LM.	Trends Cogn Sci. 2000 Sep;4(9):353-361.	Trends Cogn Sci. 2000	PubMed	citation	PMID:10962617	pubmed	10962617	create date:2000/08/30 | first author:Seidenberg MS
What's new in visual masking?	/pubmed/10962616	Enns JT, Di Lollo V.	Trends Cogn Sci. 2000 Sep;4(9):345-352.	Trends Cogn Sci. 2000	PubMed	citation	PMID:10962616	pubmed	10962616	create date:2000/08/30 | first author:Enns JT
Self-recognition and the right prefrontal cortex.	/pubmed/10962615	Keenan JP, Wheeler MA, Gallup GG Jr, Pascual-Leone A.	Trends Cogn Sci. 2000 Sep;4(9):338-344.	Trends Cogn Sci. 2000	PubMed	citation	PMID:10962615	pubmed	10962615	create date:2000/08/30 | first author:Keenan JP
Recognition of unfamiliar faces.	/pubmed/10962614	Hancock PJ, Bruce V V, Burton AM.	Trends Cogn Sci. 2000 Sep;4(9):330-337.	Trends Cogn Sci. 2000	PubMed	citation	PMID:10962614	pubmed	10962614	create date:2000/08/30 | first author:Hancock PJ
Never forget a faceellipsis?	/pubmed/10962613	Ogilvie J.	Trends Cogn Sci. 2000 Sep;4(9):327. No abstract available.	Trends Cogn Sci. 2000	PubMed	citation	PMID:10962613	pubmed	10962613	create date:2000/08/30 | first author:Ogilvie J
Steering with or without the flow: is the retrieval of heading necessary?	/pubmed/10904256	Wann J, Land M.	Trends Cogn Sci. 2000 Aug;4(8):319-324. No abstract available.	Trends Cogn Sci. 2000	PubMed	citation	PMID:10904256	pubmed	10904256	create date:2000/07/25 | first author:Wann J
Imprinted genes, cognition and behaviour.	/pubmed/10904255	Isles AR, Wilkinson LS.	Trends Cogn Sci. 2000 Aug;4(8):309-318.	Trends Cogn Sci. 2000	PubMed	citation	PMID:10904255	pubmed	10904255	create date:2000/07/25 | first author:Isles AR
Perceptual causality and animacy.	/pubmed/10904254	Scholl BJ, Tremoulet PD.	Trends Cogn Sci. 2000 Aug;4(8):299-309.	Trends Cogn Sci. 2000	PubMed	citation	PMID:10904254	pubmed	10904254	create date:2000/07/25 | first author:Scholl BJ
Implied motion activates extrastriate motion-processing areasResponse to David and Senior (2000).	/pubmed/10904253	Kourtzi Z, Kanwisher N.	Trends Cogn Sci. 2000 Aug;4(8):295-296. No abstract available.	Trends Cogn Sci. 2000	PubMed	citation	PMID:10904253	pubmed	10904253	create date:2000/07/25 | first author:Kourtzi Z
Implicit motion and the brain.	/pubmed/10904252	David AS, Senior C.	Trends Cogn Sci. 2000 Aug;4(8):293-295. No abstract available.	Trends Cogn Sci. 2000	PubMed	citation	PMID:10904252	pubmed	10904252	create date:2000/07/25 | first author:David AS
Aspects of body self-calibration.	/pubmed/10859572	Lackner JR, DiZio PA.	Trends Cogn Sci. 2000 Jul;4(7):279-88. Review.	Trends Cogn Sci. 2000	PubMed	citation	PMID:10859572	pubmed	10859572	create date:2000/06/22 | first author:Lackner JR
Social perception from visual cues: role of the STS region.	/pubmed/10859571	Allison T, Puce A, McCarthy G.	Trends Cogn Sci. 2000 Jul;4(7):267-278.	Trends Cogn Sci. 2000	PubMed	citation	PMID:10859571	pubmed	10859571	create date:2000/06/22 | first author:Allison T
The evolution of speech: a comparative review.	/pubmed/10859570	Fitch WT.	Trends Cogn Sci. 2000 Jul;4(7):258-267.	Trends Cogn Sci. 2000	PubMed	citation	PMID:10859570	pubmed	10859570	create date:2000/06/22 | first author:Fitch WT
Reply to Schulkin.	/pubmed/10859569	Goldman A, Gallese V V.	Trends Cogn Sci. 2000 Jul;4(7):255-256. No abstract available.	Trends Cogn Sci. 2000	PubMed	citation	PMID:10859569	pubmed	10859569	create date:2000/06/22 | first author:Goldman A
Theory of mind and mirroring neurons.	/pubmed/10859568	Schulkin J.	Trends Cogn Sci. 2000 Jul;4(7):252-254. No abstract available.	Trends Cogn Sci. 2000	PubMed	citation	PMID:10859568	pubmed	10859568	create date:2000/06/22 | first author:Schulkin J
Evolution and risky decisions.	/pubmed/10859567	Barrett HC, Fiddick L.	Trends Cogn Sci. 2000 Jul;4(7):251-252. No abstract available.	Trends Cogn Sci. 2000	PubMed	citation	PMID:10859567	pubmed	10859567	create date:2000/06/22 | first author:Barrett HC
The complementary brain: unifying brain dynamics and modularity.	/pubmed/10827446	Grossberg S.	Trends Cogn Sci. 2000 Jun;4(6):233-246.	Trends Cogn Sci. 2000	PubMed	citation	PMID:10827446	pubmed	10827446	create date:2000/05/29 | first author:Grossberg S
The distributed human neural system for face perception.	/pubmed/10827445	Haxby JV, Hoffman EA, Gobbini MI.	Trends Cogn Sci. 2000 Jun;4(6):223-233.	Trends Cogn Sci. 2000	PubMed	citation	PMID:10827445	pubmed	10827445	create date:2000/05/29 | first author:Haxby JV
Cognitive and emotional influences in anterior cingulate cortex.	/pubmed/10827444	Bush G, Luu P, Posner MI.	Trends Cogn Sci. 2000 Jun;4(6):215-222.	Trends Cogn Sci. 2000	PubMed	citation	PMID:10827444	pubmed	10827444	create date:2000/05/29 | first author:Bush G
On the conflicting support for the magnocellular-deficit theory of dyslexiaResponse to Stein, Talcott and Walsh (2000).	/pubmed/10827443	Skottun BC.	Trends Cogn Sci. 2000 Jun;4(6):211-212. No abstract available.	Trends Cogn Sci. 2000	PubMed	citation	PMID:10827443	pubmed	10827443	create date:2000/05/29 | first author:Skottun BC
Controversy about the visual magnocellular deficit in developmental dyslexics.	/pubmed/10827442	Stein J, Talcott J, Walsh V V.	Trends Cogn Sci. 2000 Jun;4(6):209-211. No abstract available.	Trends Cogn Sci. 2000	PubMed	citation	PMID:10827442	pubmed	10827442	create date:2000/05/29 | first author:Stein J
Situating vision in the world.	/pubmed/10782106	Pylyshyn ZW.	Trends Cogn Sci. 2000 May;4(5):197-207.	Trends Cogn Sci. 2000	PubMed	citation	PMID:10782106	pubmed	10782106	create date:2000/04/27 | first author:Pylyshyn ZW
On the relation of speech to language.	/pubmed/10782105	Liberman AM, Whalen DH.	Trends Cogn Sci. 2000 May;4(5):187-196.	Trends Cogn Sci. 2000	PubMed	citation	PMID:10782105	pubmed	10782105	create date:2000/04/27 | first author:Liberman AM
Infant artificial language learning and language acquisition.	/pubmed/10782103	Gómez RL, Gerken L.	Trends Cogn Sci. 2000 May;4(5):178-186.	Trends Cogn Sci. 2000	PubMed	citation	PMID:10782103	pubmed	10782103	create date:2000/04/27 | first author:Gómez RL
Contextual cueing of visual attention.	/pubmed/10782102	Chun MM.	Trends Cogn Sci. 2000 May;4(5):170-178.	Trends Cogn Sci. 2000	PubMed	citation	PMID:10782102	pubmed	10782102	create date:2000/04/27 | first author:Chun MM
Reply to Cole, Sacks and Waterman.	/pubmed/10782101	Gallagher S.	Trends Cogn Sci. 2000 May;4(5):167-168. No abstract available.	Trends Cogn Sci. 2000	PubMed	citation	PMID:10782101	pubmed	10782101	create date:2000/04/27 | first author:Gallagher S
On the immunity principle: a view from a robot.	/pubmed/10782100	Cole J, Sacks O, Waterman I I.	Trends Cogn Sci. 2000 May;4(5):167. No abstract available.	Trends Cogn Sci. 2000	PubMed	citation	PMID:10782100	pubmed	10782100	create date:2000/04/27 | first author:Cole J
The item-based nature of children's early syntactic development.	/pubmed/10740280	Tomasello M.	Trends Cogn Sci. 2000 Apr;4(4):156-163.	Trends Cogn Sci. 2000	PubMed	citation	PMID:10740280	pubmed	10740280	create date:2000/03/31 | first author:Tomasello M
Title	URL	Description	Details	ShortDetails	Resource	Type	Identifiers	Db	EntrezUID	Properties
Attentional capture and inattentional blindness.	/pubmed/10740279	Simons DJ.	Trends Cogn Sci. 2000 Apr;4(4):147-155.	Trends Cogn Sci. 2000	PubMed	citation	PMID:10740279	pubmed	10740279	create date:2000/03/31 | first author:Simons DJ
Inhibition of return.	/pubmed/10740278	Klein RM.	Trends Cogn Sci. 2000 Apr;4(4):138-147.	Trends Cogn Sci. 2000	PubMed	citation	PMID:10740278	pubmed	10740278	create date:2000/03/31 | first author:Klein RM
Towards a functional neuroanatomy of speech perception.	/pubmed/10740277	Hickok G, Poeppel D.	Trends Cogn Sci. 2000 Apr;4(4):131-138.	Trends Cogn Sci. 2000	PubMed	citation	PMID:10740277	pubmed	10740277	create date:2000/03/31 | first author:Hickok G
A conventional approach to chimpanzee cognitionResponse to M.D. Hauser (2000).	/pubmed/10740276	Kawai N, Matsuzawa T.	Trends Cogn Sci. 2000 Apr;4(4):128-129. No abstract available.	Trends Cogn Sci. 2000	PubMed	citation	PMID:10740276	pubmed	10740276	create date:2000/03/31 | first author:Kawai N
Homologies for numerical memory span?	/pubmed/10740275	Hauser MD.	Trends Cogn Sci. 2000 Apr;4(4):127-128. No abstract available.	Trends Cogn Sci. 2000	PubMed	citation	PMID:10740275	pubmed	10740275	create date:2000/03/31 | first author:Hauser MD
Affective blindsight: are we blindly led by emotions?Response to Heywood and Kentridge (2000).	/pubmed/10740274	de Gelder B, Vroomen J, Pourtois G, Weiskrantz L.	Trends Cogn Sci. 2000 Apr;4(4):126-127. No abstract available.	Trends Cogn Sci. 2000	PubMed	citation	PMID:10740274	pubmed	10740274	create date:2000/03/31 | first author:de Gelder B
Affective blindsight?	/pubmed/10740273	Heywood CA, Kentridge RW.	Trends Cogn Sci. 2000 Apr;4(4):125-126. No abstract available.	Trends Cogn Sci. 2000	PubMed	citation	PMID:10740273	pubmed	10740273	create date:2000/03/31 | first author:Heywood CA
The Turing Test: the first 50 years.	/pubmed/10689346	French RM.	Trends Cogn Sci. 2000 Mar;4(3):115-122.	Trends Cogn Sci. 2000	PubMed	citation	PMID:10689346	pubmed	10689346	create date:2000/02/26 | first author:French RM
Retrieval processing and episodic memory.	/pubmed/10689345	Rugg MD, Wilding EL.	Trends Cogn Sci. 2000 Mar;4(3):108-115.	Trends Cogn Sci. 2000	PubMed	citation	PMID:10689345	pubmed	10689345	create date:2000/02/26 | first author:Rugg MD
Visually guided collision avoidance and collision achievement.	/pubmed/10689344	Regan I I, Gray I I.	Trends Cogn Sci. 2000 Mar;4(3):99-107.	Trends Cogn Sci. 2000	PubMed	citation	PMID:10689344	pubmed	10689344	create date:2000/02/26 | first author:Regan I I
Dynamical approaches to cognitive science.	/pubmed/10689343	Beer RD.	Trends Cogn Sci. 2000 Mar;4(3):91-99.	Trends Cogn Sci. 2000	PubMed	citation	PMID:10689343	pubmed	10689343	create date:2000/02/26 | first author:Beer RD
Seeing in three dimensions: the neurophysiology of stereopsis.	/pubmed/10689342	DeAngelis GC.	Trends Cogn Sci. 2000 Mar;4(3):80-90.	Trends Cogn Sci. 2000	PubMed	citation	PMID:10689342	pubmed	10689342	create date:2000/02/26 | first author:DeAngelis GC
Voices in my head.	/pubmed/10689341	Collins P.	Trends Cogn Sci. 2000 Mar;4(3):78. No abstract available.	Trends Cogn Sci. 2000	PubMed	citation	PMID:10689341	pubmed	10689341	create date:2000/02/26 | first author:Collins P
Acquiring generic knowledge.	/pubmed/10652524	Prasada I I.	Trends Cogn Sci. 2000 Feb;4(2):66-72.	Trends Cogn Sci. 2000	PubMed	citation	PMID:10652524	pubmed	10652524	create date:2000/02/01 | first author:Prasada I I
Non-verbal numerical cognition: from reals to integers.	/pubmed/10652523	Gallistel CR, Gelman I I.	Trends Cogn Sci. 2000 Feb;4(2):59-65.	Trends Cogn Sci. 2000	PubMed	citation	PMID:10652523	pubmed	10652523	create date:2000/02/01 | first author:Gallistel CR
Do the eyes have it? Cues to the direction of social attention.	/pubmed/10652522	Langton SR, Watt RJ, Bruce I I.	Trends Cogn Sci. 2000 Feb;4(2):50-59.	Trends Cogn Sci. 2000	PubMed	citation	PMID:10652522	pubmed	10652522	create date:2000/02/01 | first author:Langton SR
Attentional modulation of visual motion perception.	/pubmed/10652521	Raymond JE.	Trends Cogn Sci. 2000 Feb;4(2):42-50.	Trends Cogn Sci. 2000	PubMed	citation	PMID:10652521	pubmed	10652521	create date:2000/02/01 | first author:Raymond JE
Reply to Vroomen and de Gelder.	/pubmed/10652520	Massaro DW.	Trends Cogn Sci. 2000 Feb;4(2):38-39. No abstract available.	Trends Cogn Sci. 2000	PubMed	citation	PMID:10652520	pubmed	10652520	create date:2000/02/01 | first author:Massaro DW
Crossmodal integration: a good fit is no criterion.	/pubmed/10652519	Vroomen I I, Gelder Bd.	Trends Cogn Sci. 2000 Feb;4(2):37-38. No abstract available.	Trends Cogn Sci. 2000	PubMed	citation	PMID:10652519	pubmed	10652519	create date:2000/02/01 | first author:Vroomen I I
Exploring the natural foundations of religion.	/pubmed/10637620	Barrett JL.	Trends Cogn Sci. 2000 Jan;4(1):29-34.	Trends Cogn Sci. 2000	PubMed	citation	PMID:10637620	pubmed	10637620	create date:2000/01/19 | first author:Barrett JL
The recognition of mentalistic agents in infancy.	/pubmed/10637619	Johnson SC.	Trends Cogn Sci. 2000 Jan;4(1):22-28.	Trends Cogn Sci. 2000	PubMed	citation	PMID:10637619	pubmed	10637619	create date:2000/01/19 | first author:Johnson SC
Philosophical conceptions of the self: implications for cognitive science.	/pubmed/10637618	Gallagher I I.	Trends Cogn Sci. 2000 Jan;4(1):14-21.	Trends Cogn Sci. 2000	PubMed	citation	PMID:10637618	pubmed	10637618	create date:2000/01/19 | first author:Gallagher I I
Saccadic eye movements and cognition.	/pubmed/10637617	Liversedge SP, Findlay JM.	Trends Cogn Sci. 2000 Jan;4(1):6-14.	Trends Cogn Sci. 2000	PubMed	citation	PMID:10637617	pubmed	10637617	create date:2000/01/19 | first author:Liversedge SP
Lexical memory.	/pubmed/10637616	Kaan E.	Trends Cogn Sci. 2000 Jan;4(1):4. No abstract available.	Trends Cogn Sci. 2000	PubMed	citation	PMID:10637616	pubmed	10637616	create date:2000/01/19 | first author:Kaan E
Object-form topology in the ventral temporal lobeResponse to I. Gauthier (2000).	/pubmed/10637615	Haxby JV, Ishai I I, Chao LL, Ungerleider LG, Martin I I.	Trends Cogn Sci. 2000 Jan;4(1):3-4. No abstract available.	Trends Cogn Sci. 2000	PubMed	citation	PMID:10637615	pubmed	10637615	create date:2000/01/19 | first author:Haxby JV
What constrains the organization of the ventral temporal cortex?	/pubmed/10637614	Gauthier I I.	Trends Cogn Sci. 2000 Jan;4(1):1-2. No abstract available.	Trends Cogn Sci. 2000	PubMed	citation	PMID:10637614	pubmed	10637614	create date:2000/01/19 | first author:Gauthier I I
