# Supplementary material for: Rising Publication Delays Inflate Journal Impact Factors
Source: PLoS One. 2012 Dec 31;7(12):e53374. doi: 10.1371/journal.pone.0053374 (PMC3534064; doi:10.1371/journal.pone.0053374)
Supplement: Data S1 — Datasets used for the analysis. (ZIP) [file pone.0053374.s005.zip › Trends in Neurosciences.csv]

Title	URL	Description	Details	ShortDetails	Resource	Type	Identifiers	Db	EntrezUID	Properties
Rodent models for HIV-associated neurocognitive disorders.	/pubmed/22305769	Gorantla S, Poluektova L, Gendelman HE.	Trends Neurosci. 2012 Feb 1. [Epub ahead of print]	Trends Neurosci. 2012	PubMed	citation	PMID:22305769	pubmed	22305769	create date:2012/02/07 | first author:Gorantla S
Emerging roles of the neuronal nucleolus.	/pubmed/22305768	Hetman M, Pietrzak M.	Trends Neurosci. 2012 Feb 1. [Epub ahead of print]	Trends Neurosci. 2012	PubMed	citation	PMID:22305768	pubmed	22305768	create date:2012/02/07 | first author:Hetman M
Serotonin transporter gene, stress and raphe-raphe interactions: a molecular mechanism of depression.	/pubmed/22301434	Jasinska AJ, Lowry CA, Burmeister M.	Trends Neurosci. 2012 Jan 31. [Epub ahead of print]	Trends Neurosci. 2012	PubMed	citation	PMID:22301434	pubmed	22301434	create date:2012/02/04 | first author:Jasinska AJ
The addicted brain craves new neurons: putative role for adult-born progenitors in promoting recovery.	/pubmed/22265158	Mandyam CD, Koob GF.	Trends Neurosci. 2012 Jan 18. [Epub ahead of print]	Trends Neurosci. 2012	PubMed	citation	PMID:22265158	pubmed	22265158	create date:2012/01/24 | first author:Mandyam CD
The vestibular system: multimodal integration and encoding of self-motion for motor control.	/pubmed/22245372	Cullen KE.	Trends Neurosci. 2012 Jan 12. [Epub ahead of print]	Trends Neurosci. 2012	PubMed	citation	PMID:22245372	pubmed	22245372	create date:2012/01/17 | first author:Cullen KE
GluN3 subunit-containing NMDA receptors: not just one-trick ponies.	/pubmed/22240240	Pachernegg S, Strutz-Seebohm N, Hollmann M.	Trends Neurosci. 2012 Jan 10. [Epub ahead of print]	Trends Neurosci. 2012	PubMed	citation	PMID:22240240	pubmed	22240240	create date:2012/01/14 | first author:Pachernegg S
The cis side of juxtacrine signaling: a new role in the development of the nervous system.	/pubmed/22222351	Yaron A, Sprinzak D.	Trends Neurosci. 2012 Jan 3. [Epub ahead of print]	Trends Neurosci. 2012	PubMed	citation	PMID:22222351	pubmed	22222351	create date:2012/01/10 | first author:Yaron A
Postsynaptic signaling during plasticity of dendritic spines.	/pubmed/22222350	Murakoshi H, Yasuda R.	Trends Neurosci. 2012 Feb;35(2):135-43. Epub 2012 Jan 3.	Trends Neurosci. 2012	PubMed	citation	PMID:22222350	pubmed	22222350	create date:2012/01/10 | first author:Murakoshi H
Seeing the light: photobehavior in fruit fly larvae.	/pubmed/22222349	Keene AC, Sprecher SG.	Trends Neurosci. 2012 Feb;35(2):104-10. Epub 2012 Jan 4.	Trends Neurosci. 2012	PubMed	citation	PMID:22222349	pubmed	22222349	create date:2012/01/10 | first author:Keene AC
Signaling pathways underlying the pathophysiology and treatment of depression: novel mechanisms for rapid-acting agents.	/pubmed/22217452	Duman RS, Voleti B.	Trends Neurosci. 2011 Dec 22. [Epub ahead of print]	Trends Neurosci. 2011	PubMed	citation	PMID:22217452	pubmed	22217452	create date:2012/01/06 | first author:Duman RS
Mood-stabilizing drugs: mechanisms of action.	/pubmed/22217451	Schloesser RJ, Martinowich K, Manji HK.	Trends Neurosci. 2011 Dec 22. [Epub ahead of print]	Trends Neurosci. 2011	PubMed	citation	PMID:22217451	pubmed	22217451	create date:2012/01/06 | first author:Schloesser RJ
TiNS Special Issue: Neuropsychiatric Disorders.	/pubmed/22217450	Jurd R.	Trends Neurosci. 2011 Dec 21. [Epub ahead of print] No abstract available.	Trends Neurosci. 2011	PubMed	citation	PMID:22217450	pubmed	22217450	create date:2012/01/06 | first author:Jurd R
Molecular mechanisms regulating myelination in the peripheral nervous system.	/pubmed/22192173	Pereira JA, Lebrun-Julien F, Suter U.	Trends Neurosci. 2012 Feb;35(2):123-34. Epub 2011 Dec 21.	Trends Neurosci. 2012	PubMed	citation	PMID:22192173	pubmed	22192173	create date:2011/12/24 | first author:Pereira JA
Genetic and cognitive windows into circuit mechanisms of psychiatric disease.	/pubmed/22177981	Arguello PA, Gogos JA.	Trends Neurosci. 2012 Jan;35(1):3-13. Epub 2011 Dec 16.	Trends Neurosci. 2012	PubMed	citation	PMID:22177981	pubmed	22177981	create date:2011/12/20 | first author:Arguello PA
The neurobiology of anhedonia and other reward-related deficits.	/pubmed/22177980	Der-Avakian A, Markou A.	Trends Neurosci. 2012 Jan;35(1):68-77. Epub 2011 Dec 15.	Trends Neurosci. 2012	PubMed	citation	PMID:22177980	pubmed	22177980	create date:2011/12/20 | first author:Der-Avakian A
The neurodevelopmental origins of suicidal behavior.	/pubmed/22177979	Turecki G, Ernst C, Jollant F, Labonté B, Mechawar N.	Trends Neurosci. 2012 Jan;35(1):14-23. Epub 2011 Dec 15.	Trends Neurosci. 2012	PubMed	citation	PMID:22177979	pubmed	22177979	create date:2011/12/20 | first author:Turecki G
Sensing sound: molecules that orchestrate mechanotransduction by hair cells.	/pubmed/22177415	Kazmierczak P, Müller U.	Trends Neurosci. 2011 Dec 14. [Epub ahead of print]	Trends Neurosci. 2011	PubMed	citation	PMID:22177415	pubmed	22177415	create date:2011/12/20 | first author:Kazmierczak P
Trisomy 21 and early brain development.	/pubmed/22169531	Haydar TF, Reeves RH.	Trends Neurosci. 2012 Feb;35(2):81-91. Epub 2011 Dec 9.	Trends Neurosci. 2012	PubMed	citation	PMID:22169531	pubmed	22169531	create date:2011/12/16 | first author:Haydar TF
Growing the growth cone: remodeling the cytoskeleton to promote axon regeneration.	/pubmed/22154154	Hur EM, Saijilafu, Zhou FQ.	Trends Neurosci. 2011 Dec 5. [Epub ahead of print]	Trends Neurosci. 2011	PubMed	citation	PMID:22154154	pubmed	22154154	create date:2011/12/14 | first author:Hur EM
Cortical parvalbumin interneurons and cognitive dysfunction in schizophrenia.	/pubmed/22154068	Lewis DA, Curley AA, Glausier JR, Volk DW.	Trends Neurosci. 2012 Jan;35(1):57-67. Epub 2011 Dec 6.	Trends Neurosci. 2012	PubMed	citation	PMID:22154068	pubmed	22154068	create date:2011/12/14 | first author:Lewis DA
Prion protein at the crossroads of physiology and disease.	/pubmed/22137337	Biasini E, Turnbaugh JA, Unterberger U, Harris DA.	Trends Neurosci. 2012 Feb;35(2):92-103. Epub 2011 Dec 1.	Trends Neurosci. 2012	PubMed	citation	PMID:22137337	pubmed	22137337	create date:2011/12/06 | first author:Biasini E
Sensory axon regeneration: rebuilding functional connections in the spinal cord.	/pubmed/22137336	Smith GM, Falone AE, Frank E.	Trends Neurosci. 2011 Nov 30. [Epub ahead of print]	Trends Neurosci. 2011	PubMed	citation	PMID:22137336	pubmed	22137336	create date:2011/12/06 | first author:Smith GM
New dimensions of interneuronal specialization unmasked by principal cell heterogeneity.	/pubmed/22119146	Krook-Magnuson E, Varga C, Lee SH, Soltesz I.	Trends Neurosci. 2011 Nov 24. [Epub ahead of print]	Trends Neurosci. 2011	PubMed	citation	PMID:22119146	pubmed	22119146	create date:2011/11/29 | first author:Krook-Magnuson E
Fear conditioning and extinction: emotional states encoded by distinct signaling pathways.	/pubmed/22118930	Tronson NC, Corcoran KA, Jovasevic V, Radulovic J.	Trends Neurosci. 2011 Nov 24. [Epub ahead of print]	Trends Neurosci. 2011	PubMed	citation	PMID:22118930	pubmed	22118930	create date:2011/11/29 | first author:Tronson NC
Developmental neuroplasticity after cochlear implantation.	/pubmed/22104561	Kral A, Sharma A.	Trends Neurosci. 2012 Feb;35(2):111-22. Epub 2011 Nov 19.	Trends Neurosci. 2012	PubMed	citation	PMID:22104561	pubmed	22104561	create date:2011/11/23 | first author:Kral A
Src family kinases: modulators of neurotransmitter receptor function and behavior.	/pubmed/22051158	Ohnishi H, Murata Y, Okazawa H, Matozaki T.	Trends Neurosci. 2011 Dec;34(12):629-37. Epub 2011 Nov 1.	Trends Neurosci. 2011	PubMed	citation	PMID:22051158	pubmed	22051158	create date:2011/11/05 | first author:Ohnishi H
New insights into the relationship between dopamine, beta oscillations and motor function.	/pubmed/22018805	Jenkinson N, Brown P.	Trends Neurosci. 2011 Dec;34(12):611-8. Epub 2011 Oct 22.	Trends Neurosci. 2011	PubMed	citation	PMID:22018805	pubmed	22018805	create date:2011/10/25 | first author:Jenkinson N
Caspase-6 and neurodegeneration.	/pubmed/22018804	Graham RK, Ehrnhoefer DE, Hayden MR.	Trends Neurosci. 2011 Dec;34(12):646-56. Epub 2011 Oct 22.	Trends Neurosci. 2011	PubMed	citation	PMID:22018804	pubmed	22018804	create date:2011/10/25 | first author:Graham RK
Death receptor signalling in central nervous system inflammation and demyelination.	/pubmed/21999927	Mc Guire C, Beyaert R, van Loo G.	Trends Neurosci. 2011 Dec;34(12):619-28. Epub 2011 Oct 13.	Trends Neurosci. 2011	PubMed	citation	PMID:21999927	pubmed	21999927	create date:2011/10/18 | first author:Mc Guire C
Origins of landmark encoding in the brain.	/pubmed/21982585	Yoder RM, Clark BJ, Taube JS.	Trends Neurosci. 2011 Nov;34(11):561-71. Epub 2011 Oct 6.	Trends Neurosci. 2011	PubMed	citation	PMID:21982585	pubmed	21982585	create date:2011/10/11 | first author:Yoder RM
Emerging roles of resolvins in the resolution of inflammation and pain.	/pubmed/21963090	Ji RR, Xu ZZ, Strichartz G, Serhan CN.	Trends Neurosci. 2011 Nov;34(11):599-609. Epub 2011 Sep 30.	Trends Neurosci. 2011	PubMed	citation	PMID:21963090	pubmed	21963090	create date:2011/10/04 | first author:Ji RR
Arc in synaptic plasticity: from gene to behavior.	/pubmed/21963089	Korb E, Finkbeiner S.	Trends Neurosci. 2011 Nov;34(11):591-8. Epub 2011 Sep 30.	Trends Neurosci. 2011	PubMed	citation	PMID:21963089	pubmed	21963089	create date:2011/10/04 | first author:Korb E
Multiple system atrophy: a clinical and neuropathological perspective.	/pubmed/21962754	Ubhi K, Low P, Masliah E.	Trends Neurosci. 2011 Nov;34(11):581-90. Epub 2011 Sep 29.	Trends Neurosci. 2011	PubMed	citation	PMID:21962754	pubmed	21962754	create date:2011/10/04 | first author:Ubhi K
TiNS Special Issue: Hippocampus and Memory.	/pubmed/21943493	Jurd R.	Trends Neurosci. 2011 Oct;34(10):499-500. No abstract available.	Trends Neurosci. 2011	PubMed	citation	PMID:21943493	pubmed	21943493	create date:2011/09/29 | first author:Jurd R
The Brain Prize 2011: From Microcircuit Organization to Constellations of Brain Rhythms.	/pubmed/21917323	Soltesz I.	Trends Neurosci. 2011 Oct;34(10):501-3. Epub 2011 Sep 13.	Trends Neurosci. 2011	PubMed	citation	PMID:21917323	pubmed	21917323	create date:2011/09/16 | first author:Soltesz I
The hippocampal-striatal axis in learning, prediction and goal-directed behavior.	/pubmed/21889806	Pennartz CM, Ito R, Verschure PF, Battaglia FP, Robbins TW.	Trends Neurosci. 2011 Oct;34(10):548-59. Epub 2011 Sep 1. Review.	Trends Neurosci. 2011	PubMed	citation	PMID:21889806	pubmed	21889806	create date:2011/09/06 | first author:Pennartz CM
Updating hippocampal representations: CA2 joins the circuit.	/pubmed/21880379	Jones MW, McHugh TJ.	Trends Neurosci. 2011 Oct;34(10):526-35. Epub 2011 Aug 29. Review.	Trends Neurosci. 2011	PubMed	citation	PMID:21880379	pubmed	21880379	create date:2011/09/02 | first author:Jones MW
Organization and development of direction-selective circuits in the retina.	/pubmed/21872944	Wei W, Feller MB.	Trends Neurosci. 2011 Dec;34(12):638-45. Epub 2011 Aug 26.	Trends Neurosci. 2011	PubMed	citation	PMID:21872944	pubmed	21872944	create date:2011/08/30 | first author:Wei W
A neoHebbian framework for episodic memory; role of dopamine-dependent late LTP.	/pubmed/21851992	Lisman J, Grace AA, Duzel E.	Trends Neurosci. 2011 Oct;34(10):536-47. Epub 2011 Aug 17. Review.	Trends Neurosci. 2011	PubMed	citation	PMID:21851992	pubmed	21851992	create date:2011/08/20 | first author:Lisman J
How does morphology relate to function in sensory arbors?	/pubmed/21840610	Hall DH, Treinin M.	Trends Neurosci. 2011 Sep;34(9):443-51. Epub 2011 Aug 16.	Trends Neurosci. 2011	PubMed	citation	PMID:21840610	pubmed	21840610	create date:2011/08/16 | first author:Hall DH
What can mice tell us about how vision works?	/pubmed/21840069	Huberman AD, Niell CM.	Trends Neurosci. 2011 Sep;34(9):464-73. Epub 2011 Aug 15. Review.	Trends Neurosci. 2011	PubMed	citation	PMID:21840069	pubmed	21840069	create date:2011/08/16 | first author:Huberman AD
Synaptic plasticity in sleep: learning, homeostasis and disease.	/pubmed/21840068	Wang G, Grone B, Colas D, Appelbaum L, Mourrain P.	Trends Neurosci. 2011 Sep;34(9):452-63. Epub 2011 Aug 15. Review.	Trends Neurosci. 2011	PubMed	citation	PMID:21840068	pubmed	21840068	create date:2011/08/16 | first author:Wang G
Multiple Ca2+ sensors in secretion: teammates, competitors or autocrats?	/pubmed/21831459	Walter AM, Groffen AJ, Sørensen JB, Verhage M.	Trends Neurosci. 2011 Sep;34(9):487-97. Epub 2011 Aug 9. Review.	Trends Neurosci. 2011	PubMed	citation	PMID:21831459	pubmed	21831459	create date:2011/08/13 | first author:Walter AM
Intrinsically photosensitive retinal ganglion cells: many subtypes, diverse functions.	/pubmed/21816493	Schmidt TM, Chen SK, Hattar S.	Trends Neurosci. 2011 Nov;34(11):572-80. Epub 2011 Aug 3.	Trends Neurosci. 2011	PubMed	citation	PMID:21816493	pubmed	21816493	create date:2011/08/06 | first author:Schmidt TM
Fear conditioning, synaptic plasticity and the amygdala: implications for posttraumatic stress disorder.	/pubmed/21798604	Mahan AL, Ressler KJ.	Trends Neurosci. 2012 Jan;35(1):24-35. Epub 2011 Jul 26.	Trends Neurosci. 2012	PubMed	citation	PMID:21798604	pubmed	21798604	create date:2011/07/30 | first author:Mahan AL
Pattern separation in the hippocampus.	/pubmed/21788086	Yassa MA, Stark CE.	Trends Neurosci. 2011 Oct;34(10):515-25. Epub 2011 Jul 23. Review.	Trends Neurosci. 2011	PubMed	citation	PMID:21788086	pubmed	21788086	create date:2011/07/27 | first author:Yassa MA
Emerging roles for cholesterol in Huntington's disease.	/pubmed/21774998	Valenza M, Cattaneo E.	Trends Neurosci. 2011 Sep;34(9):474-86. Epub 2011 Jul 19. Review.	Trends Neurosci. 2011	PubMed	citation	PMID:21774998	pubmed	21774998	create date:2011/07/22 | first author:Valenza M
Neurobiology of the incubation of drug craving.	/pubmed/21764143	Pickens CL, Airavaara M, Theberge F, Fanous S, Hope BT, Shaham Y.	Trends Neurosci. 2011 Aug;34(8):411-20. Epub 2011 Jul 20. Review.	Trends Neurosci. 2011	PubMed	citation	PMID:21764143	pubmed	21764143	create date:2011/07/19 | first author:Pickens CL
An opportunistic theory of cellular and systems consolidation.	/pubmed/21742389	Mednick SC, Cai DJ, Shuman T, Anagnostaras S, Wixted JT.	Trends Neurosci. 2011 Oct;34(10):504-14. Epub 2011 Aug 20.	Trends Neurosci. 2011	PubMed	citation	PMID:21742389	pubmed	21742389	create date:2011/07/12 | first author:Mednick SC
More than being protective: functional roles for TGF-β/activin signaling pathways at central synapses.	/pubmed/21742388	Krieglstein K, Zheng F, Unsicker K, Alzheimer C.	Trends Neurosci. 2011 Aug;34(8):421-9. Review.	Trends Neurosci. 2011	PubMed	citation	PMID:21742388	pubmed	21742388	create date:2011/07/12 | first author:Krieglstein K
Title	URL	Description	Details	ShortDetails	Resource	Type	Identifiers	Db	EntrezUID	Properties
The axo-myelinic synapse.	/pubmed/21741098	Stys PK.	Trends Neurosci. 2011 Aug;34(8):393-400. Epub 2011 Jul 7.	Trends Neurosci. 2011	PubMed	citation	PMID:21741098	pubmed	21741098	create date:2011/07/12 | first author:Stys PK
Clarifying lysosomal storage diseases.	/pubmed/21723623	Schultz ML, Tecedor L, Chang M, Davidson BL.	Trends Neurosci. 2011 Aug;34(8):401-10. Epub 2011 Jun 30. Review.	Trends Neurosci. 2011	PubMed	citation	PMID:21723623	pubmed	21723623	create date:2011/07/05 | first author:Schultz ML
Balancing act: deubiquitinating enzymes in the nervous system.	/pubmed/21704388	Todi SV, Paulson HL.	Trends Neurosci. 2011 Jun 24. [Epub ahead of print]	Trends Neurosci. 2011	PubMed	citation	PMID:21704388	pubmed	21704388	create date:2011/06/28 | first author:Todi SV
TDP-43 and FUS: a nuclear affair.	/pubmed/21700347	Dormann D, Haass C.	Trends Neurosci. 2011 Jun 21. [Epub ahead of print]	Trends Neurosci. 2011	PubMed	citation	PMID:21700347	pubmed	21700347	create date:2011/06/28 | first author:Dormann D
Neuroimaging markers for the prediction and early diagnosis of Alzheimer's disease dementia.	/pubmed/21696834	Ewers M, Sperling RA, Klunk WE, Weiner MW, Hampel H.	Trends Neurosci. 2011 Aug;34(8):430-42. Epub 2011 Jun 21.	Trends Neurosci. 2011	PubMed	citation	PMID:21696834	pubmed	21696834	create date:2011/06/24 | first author:Ewers M
Historical and current perspective on tobacco use and nicotine addiction.	/pubmed/21696833	Dani JA, Balfour DJ.	Trends Neurosci. 2011 Jun 20. [Epub ahead of print]	Trends Neurosci. 2011	PubMed	citation	PMID:21696833	pubmed	21696833	create date:2011/06/24 | first author:Dani JA
Cell autonomy and synchrony of suprachiasmatic nucleus circadian oscillators.	/pubmed/21665298	Mohawk JA, Takahashi JS.	Trends Neurosci. 2011 Jun 10. [Epub ahead of print]	Trends Neurosci. 2011	PubMed	citation	PMID:21665298	pubmed	21665298	create date:2011/06/15 | first author:Mohawk JA
Presynaptic function in health and disease.	/pubmed/21596448	Waites CL, Garner CC.	Trends Neurosci. 2011 Jun;34(6):326-37. Epub 2011 May 17. Review.	Trends Neurosci. 2011	PubMed	citation	PMID:21596448	pubmed	21596448	create date:2011/05/21 | first author:Waites CL
Angelman syndrome: insights into genomic imprinting and neurodevelopmental phenotypes.	/pubmed/21592595	Mabb AM, Judson MC, Zylka MJ, Philpot BD.	Trends Neurosci. 2011 Jun;34(6):293-303. Epub 2011 May 17. Review.	Trends Neurosci. 2011	PubMed	citation	PMID:21592595	pubmed	21592595	create date:2011/05/20 | first author:Mabb AM
Placing prediction into the fear circuit.	/pubmed/21549434	McNally GP, Johansen JP, Blair HT.	Trends Neurosci. 2011 Jun;34(6):283-92. Epub 2011 May 5. Review.	Trends Neurosci. 2011	PubMed	citation	PMID:21549434	pubmed	21549434	create date:2011/05/10 | first author:McNally GP
Supply and demand for endocannabinoids.	/pubmed/21507493	Alger BE, Kim J.	Trends Neurosci. 2011 Jun;34(6):304-15. Epub 2011 Apr 18. Review.	Trends Neurosci. 2011	PubMed	citation	PMID:21507493	pubmed	21507493	create date:2011/04/22 | first author:Alger BE
Shaping the synaptic signal: molecular mobility inside and outside the cleft.	/pubmed/21470699	Rusakov DA, Savtchenko LP, Zheng K, Henley JM.	Trends Neurosci. 2011 Apr 4. [Epub ahead of print]	Trends Neurosci. 2011	PubMed	citation	PMID:21470699	pubmed	21470699	create date:2011/04/08 | first author:Rusakov DA
Dissecting functional connectivity of neuronal microcircuits: experimental and theoretical insights.	/pubmed/21459463	Feldt S, Bonifazi P, Cossart R.	Trends Neurosci. 2011 May;34(5):225-36. Epub 2011 Apr 2. Review.	Trends Neurosci. 2011	PubMed	citation	PMID:21459463	pubmed	21459463	create date:2011/04/05 | first author:Feldt S
Regulation of neural process growth, elaboration and structural plasticity by NF-κB.	/pubmed/21459462	Gutierrez H, Davies AM.	Trends Neurosci. 2011 Jun;34(6):316-25. Epub 2011 Apr 2. Review.	Trends Neurosci. 2011	PubMed	citation	PMID:21459462	pubmed	21459462	create date:2011/04/05 | first author:Gutierrez H
Regulation of transmitter release by Ca(2+) and synaptotagmin: insights from a large CNS synapse.	/pubmed/21439657	Kochubey O, Lou X, Schneggenburger R.	Trends Neurosci. 2011 May;34(5):237-46. Epub 2011 Mar 24. Review.	Trends Neurosci. 2011	PubMed	citation	PMID:21439657	pubmed	21439657	create date:2011/03/29 | first author:Kochubey O
Mechanisms of top-down attention.	/pubmed/21439656	Baluch F, Itti L.	Trends Neurosci. 2011 Apr;34(4):210-24. Epub 2011 Mar 23. Review.	Trends Neurosci. 2011	PubMed	citation	PMID:21439656	pubmed	21439656	create date:2011/03/29 | first author:Baluch F
Routes, destinations and delays: recent advances in AMPA receptor trafficking.	/pubmed/21420743	Henley JM, Barker EA, Glebov OO.	Trends Neurosci. 2011 May;34(5):258-68. Epub 2011 Mar 21. Review.	Trends Neurosci. 2011	PubMed	citation	PMID:21420743	pubmed	21420743	create date:2011/03/23 | first author:Henley JM
Toll-like receptor signaling in neural plasticity and disease.	/pubmed/21419501	Okun E, Griffioen KJ, Mattson MP.	Trends Neurosci. 2011 May;34(5):269-81. Epub 2011 Mar 16. Review.	Trends Neurosci. 2011	PubMed	citation	PMID:21419501	pubmed	21419501	create date:2011/03/23 | first author:Okun E
Mechanisms for complexity in the brain: generating the insect central complex.	/pubmed/21397959	Boyan GS, Reichert H.	Trends Neurosci. 2011 May;34(5):247-57. Epub 2011 Mar 11. Review.	Trends Neurosci. 2011	PubMed	citation	PMID:21397959	pubmed	21397959	create date:2011/03/15 | first author:Boyan GS
Experience-dependent structural plasticity in the cortex.	/pubmed/21397343	Fu M, Zuo Y.	Trends Neurosci. 2011 Apr;34(4):177-87. Review.	Trends Neurosci. 2011	PubMed	citation	PMID:21397343	pubmed	21397343	create date:2011/03/15 | first author:Fu M
Glucocorticoids act on glutamatergic pathways to affect memory processes.	/pubmed/21377221	Sandi C.	Trends Neurosci. 2011 Apr;34(4):165-76. Epub 2011 Mar 4.	Trends Neurosci. 2011	PubMed	citation	PMID:21377221	pubmed	21377221	create date:2011/03/08 | first author:Sandi C
Cytoprotective protein C pathways and implications for stroke and neurological disorders.	/pubmed/21353711	Zlokovic BV, Griffin JH.	Trends Neurosci. 2011 Apr;34(4):198-209. Epub 2011 Feb 25. Review.	Trends Neurosci. 2011	PubMed	citation	PMID:21353711	pubmed	21353711	create date:2011/03/01 | first author:Zlokovic BV
Hooked on benzodiazepines: GABAA receptor subtypes and addiction.	/pubmed/21353710	Tan KR, Rudolph U, Lüscher C.	Trends Neurosci. 2011 Apr;34(4):188-97. Epub 2011 Feb 25. Review.	Trends Neurosci. 2011	PubMed	citation	PMID:21353710	pubmed	21353710	create date:2011/03/01 | first author:Tan KR
Rewiring the brain with cell transplantation in Parkinson's disease.	/pubmed/21316770	Gaillard A, Jaber M.	Trends Neurosci. 2011 Mar;34(3):124-33. Review.	Trends Neurosci. 2011	PubMed	citation	PMID:21316770	pubmed	21316770	create date:2011/02/15 | first author:Gaillard A
Development and cancer of the cerebellum.	/pubmed/21315459	Hatten ME, Roussel MF.	Trends Neurosci. 2011 Mar;34(3):134-42. Review.	Trends Neurosci. 2011	PubMed	citation	PMID:21315459	pubmed	21315459	create date:2011/02/15 | first author:Hatten ME
Slitrks as emerging candidate genes involved in neuropsychiatric disorders.	/pubmed/21315458	Proenca CC, Gao KP, Shmelkov SV, Rafii S, Lee FS.	Trends Neurosci. 2011 Mar;34(3):143-53. Review.	Trends Neurosci. 2011	PubMed	citation	PMID:21315458	pubmed	21315458	create date:2011/02/15 | first author:Proenca CC
Kainate receptors coming of age: milestones of two decades of research.	/pubmed/21256604	Contractor A, Mulle C, Swanson GT.	Trends Neurosci. 2011 Mar;34(3):154-63. Epub 2011 Jan 20. Review.	Trends Neurosci. 2011	PubMed	citation	PMID:21256604	pubmed	21256604	create date:2011/01/25 | first author:Contractor A
Astrocyte-neuron metabolic relationships: for better and for worse.	/pubmed/21236501	Allaman I, Bélanger M, Magistretti PJ.	Trends Neurosci. 2011 Feb;34(2):76-87. Epub 2011 Jan 13. Review.	Trends Neurosci. 2011	PubMed	citation	PMID:21236501	pubmed	21236501	create date:2011/01/18 | first author:Allaman I
Temporal coherence and attention in auditory scene analysis.	/pubmed/21196054	Shamma SA, Elhilali M, Micheyl C.	Trends Neurosci. 2011 Mar;34(3):114-23. Epub 2010 Dec 31. Review.	Trends Neurosci. 2011	PubMed	citation	PMID:21196054	pubmed	21196054	create date:2011/01/05 | first author:Shamma SA
Learning to move machines with the mind.	/pubmed/21176975	Green AM, Kalaska JF.	Trends Neurosci. 2011 Feb;34(2):61-75. Epub 2010 Dec 20. Review.	Trends Neurosci. 2011	PubMed	citation	PMID:21176975	pubmed	21176975	create date:2010/12/24 | first author:Green AM
GABA A,slow: causes and consequences.	/pubmed/21145601	Capogna M, Pearce RA.	Trends Neurosci. 2011 Feb;34(2):101-12. Epub 2010 Dec 9. Review.	Trends Neurosci. 2011	PubMed	citation	PMID:21145601	pubmed	21145601	create date:2010/12/15 | first author:Capogna M
Repairing the parkinsonian brain with neurotrophic factors.	/pubmed/21144600	Aron L, Klein R.	Trends Neurosci. 2011 Feb;34(2):88-100. Epub 2010 Dec 7. Review.	Trends Neurosci. 2011	PubMed	citation	PMID:21144600	pubmed	21144600	create date:2010/12/15 | first author:Aron L
Development, specification, and diversity of callosal projection neurons.	/pubmed/21129791	Fame RM, MacDonald JL, Macklis JD.	Trends Neurosci. 2011 Jan;34(1):41-50. Epub 2010 Dec 2. Review.	Trends Neurosci. 2011	PubMed	citation	PMID:21129791	pubmed	21129791	create date:2010/12/07 | first author:Fame RM
Tuning of synaptic responses: an organizing principle for optimization of neural circuits.	/pubmed/21067825	O'Donnell C, Nolan MF.	Trends Neurosci. 2011 Feb;34(2):51-60. Epub 2010 Nov 8.	Trends Neurosci. 2011	PubMed	citation	PMID:21067825	pubmed	21067825	create date:2010/11/12 | first author:O'Donnell C
Stuck in a rut: rethinking depression and its treatment.	/pubmed/21067824	Holtzheimer PE, Mayberg HS.	Trends Neurosci. 2011 Jan;34(1):1-9. Epub 2010 Nov 8.	Trends Neurosci. 2011	PubMed	citation	PMID:21067824	pubmed	21067824	create date:2010/11/12 | first author:Holtzheimer PE
The multiple pathways for itch and their interactions with pain.	/pubmed/21056479	Davidson S, Giesler GJ.	Trends Neurosci. 2010 Dec;33(12):550-8. Epub 2010 Nov 5. Review.	Trends Neurosci. 2010	PubMed	citation	PMID:21056479	pubmed	21056479	create date:2010/11/09 | first author:Davidson S
The extra-hypothalamic actions of ghrelin on neuronal function.	/pubmed/21035199	Andrews ZB.	Trends Neurosci. 2011 Jan;34(1):31-40. Epub 2010 Oct 28. Review.	Trends Neurosci. 2011	PubMed	citation	PMID:21035199	pubmed	21035199	create date:2010/11/03 | first author:Andrews ZB
Activation of cortical interneurons during sleep: an anatomical link to homeostatic sleep regulation?	/pubmed/21030095	Kilduff TS, Cauli B, Gerashchenko D.	Trends Neurosci. 2011 Jan;34(1):10-9. Epub 2010 Oct 26.	Trends Neurosci. 2011	PubMed	citation	PMID:21030095	pubmed	21030095	create date:2010/10/30 | first author:Kilduff TS
Is adult neurogenesis essential for olfaction?	/pubmed/20980064	Lazarini F, Lledo PM.	Trends Neurosci. 2011 Jan;34(1):20-30. Epub 2010 Oct 25. Review.	Trends Neurosci. 2011	PubMed	citation	PMID:20980064	pubmed	20980064	create date:2010/10/29 | first author:Lazarini F
When neurogenesis encounters aging and disease.	/pubmed/20961627	Lazarov O, Mattson MP, Peterson DA, Pimplikar SW, van Praag H.	Trends Neurosci. 2010 Dec;33(12):569-79. Epub 2010 Oct 18. Review.	Trends Neurosci. 2010	PubMed	citation	PMID:20961627	pubmed	20961627	create date:2010/10/22 | first author:Lazarov O
α-Synuclein and dopamine at the crossroads of Parkinson's disease.	/pubmed/20961626	Venda LL, Cragg SJ, Buchman VL, Wade-Martins R.	Trends Neurosci. 2010 Dec;33(12):559-68. Epub 2010 Oct 18. Review.	Trends Neurosci. 2010	PubMed	citation	PMID:20961626	pubmed	20961626	create date:2010/10/22 | first author:Venda LL
Autophagy in neurodegenerative disorders: pathogenic roles and therapeutic implications.	/pubmed/20947179	Banerjee R, Beal MF, Thomas B.	Trends Neurosci. 2010 Dec;33(12):541-9. Epub 2010 Oct 12. Review.	Trends Neurosci. 2010	PubMed	citation	PMID:20947179	pubmed	20947179	create date:2010/10/16 | first author:Banerjee R
Cerebellar molecular layer interneurons - computational properties and roles in learning.	/pubmed/20869126	Jörntell H, Bengtsson F, Schonewille M, De Zeeuw CI.	Trends Neurosci. 2010 Nov;33(11):524-32. Epub 2010 Sep 24. Review. Erratum in: Trends Neurosci. 2011 Mar;34(3):113.	Trends Neurosci. 2010	PubMed	citation	PMID:20869126	pubmed	20869126	create date:2010/09/28 | first author:Jörntell H
Phenotypic checkpoints regulate neuronal development.	/pubmed/20864191	Ben-Ari Y, Spitzer NC.	Trends Neurosci. 2010 Nov;33(11):485-92. Epub 2010 Sep 21.	Trends Neurosci. 2010	PubMed	citation	PMID:20864191	pubmed	20864191	create date:2010/09/25 | first author:Ben-Ari Y
Functional localization within the prefrontal cortex: missing the forest for the trees?	/pubmed/20864190	Wilson CR, Gaffan D, Browning PG, Baxter MG.	Trends Neurosci. 2010 Dec;33(12):533-40. Epub 2010 Sep 23.	Trends Neurosci. 2010	PubMed	citation	PMID:20864190	pubmed	20864190	create date:2010/09/25 | first author:Wilson CR
Early synaptic pathophysiology in neurodegeneration: insights from Huntington's disease.	/pubmed/20850189	Milnerwood AJ, Raymond LA.	Trends Neurosci. 2010 Nov;33(11):513-23. Epub 2010 Sep 17. Review.	Trends Neurosci. 2010	PubMed	citation	PMID:20850189	pubmed	20850189	create date:2010/09/21 | first author:Milnerwood AJ
Protein modifications involved in neurotransmitter and gasotransmitter signaling.	/pubmed/20843563	Sen N, Snyder SH.	Trends Neurosci. 2010 Nov;33(11):493-502. Epub 2010 Sep 16. Review.	Trends Neurosci. 2010	PubMed	citation	PMID:20843563	pubmed	20843563	create date:2010/09/17 | first author:Sen N
Compartmentalization from the outside: the extracellular matrix and functional microdomains in the brain.	/pubmed/20832873	Dityatev A, Seidenbecher CI, Schachner M.	Trends Neurosci. 2010 Nov;33(11):503-12. Review.	Trends Neurosci. 2010	PubMed	citation	PMID:20832873	pubmed	20832873	create date:2010/09/14 | first author:Dityatev A
Parenting and plasticity.	/pubmed/20832872	Leuner B, Glasper ER, Gould E.	Trends Neurosci. 2010 Oct;33(10):465-73. Review.	Trends Neurosci. 2010	PubMed	citation	PMID:20832872	pubmed	20832872	create date:2010/09/14 | first author:Leuner B
Deep brain stimulation: from neurology to psychiatry?	/pubmed/20832128	Krack P, Hariz MI, Baunez C, Guridi J, Obeso JA.	Trends Neurosci. 2010 Oct;33(10):474-84. Epub 2010 Sep 9. Review.	Trends Neurosci. 2010	PubMed	citation	PMID:20832128	pubmed	20832128	create date:2010/09/14 | first author:Krack P
Title	URL	Description	Details	ShortDetails	Resource	Type	Identifiers	Db	EntrezUID	Properties
Dopamine reveals neural circuit mechanisms of fly memory.	/pubmed/20701984	Waddell S.	Trends Neurosci. 2010 Oct;33(10):457-64. Epub 2010 Aug 10. Review.	Trends Neurosci. 2010	PubMed	citation	PMID:20701984	pubmed	20701984	create date:2010/08/13 | first author:Waddell S
BK channel activation: structural and functional insights.	/pubmed/20663573	Lee US, Cui J.	Trends Neurosci. 2010 Sep;33(9):415-23. Review.	Trends Neurosci. 2010	PubMed	citation	PMID:20663573	pubmed	20663573	create date:2010/07/29 | first author:Lee US
The molecular and gene regulatory signature of a neuron.	/pubmed/20663572	Hobert O, Carrera I, Stefanakis N.	Trends Neurosci. 2010 Oct;33(10):435-45. Review.	Trends Neurosci. 2010	PubMed	citation	PMID:20663572	pubmed	20663572	create date:2010/07/29 | first author:Hobert O
The Bermuda Triangle of cocaine-induced neuroadaptations.	/pubmed/20655604	Wolf ME.	Trends Neurosci. 2010 Sep;33(9):391-8. Epub 2010 Jul 23. Review.	Trends Neurosci. 2010	PubMed	citation	PMID:20655604	pubmed	20655604	create date:2010/07/27 | first author:Wolf ME
Developmental determinants of the independence and complexity of the enteric nervous system.	/pubmed/20633936	Gershon MD.	Trends Neurosci. 2010 Oct;33(10):446-56. Epub 2010 Jul 13. Review.	Trends Neurosci. 2010	PubMed	citation	PMID:20633936	pubmed	20633936	create date:2010/07/17 | first author:Gershon MD
Navigational mechanisms of migrating monarch butterflies.	/pubmed/20627420	Reppert SM, Gegear RJ, Merlin C.	Trends Neurosci. 2010 Sep;33(9):399-406. Epub 2010 Jun 2. Review.	Trends Neurosci. 2010	PubMed	citation	PMID:20627420	pubmed	20627420	create date:2010/07/16 | first author:Reppert SM
Role for Reelin in stabilizing cortical architecture.	/pubmed/20598379	Frotscher M.	Trends Neurosci. 2010 Sep;33(9):407-14. Epub 2010 Jul 1. Review.	Trends Neurosci. 2010	PubMed	citation	PMID:20598379	pubmed	20598379	create date:2010/07/06 | first author:Frotscher M
The What and How of prefrontal cortical organization.	/pubmed/20573407	O'Reilly RC.	Trends Neurosci. 2010 Aug;33(8):355-61. Epub 2010 Jun 22.	Trends Neurosci. 2010	PubMed	citation	PMID:20573407	pubmed	20573407	create date:2010/06/25 | first author:O'Reilly RC
Serotonin: a regulator of neuronal morphology and circuitry.	/pubmed/20561690	Daubert EA, Condron BG.	Trends Neurosci. 2010 Sep;33(9):424-34. Epub 2010 Jun 18. Review.	Trends Neurosci. 2010	PubMed	citation	PMID:20561690	pubmed	20561690	create date:2010/06/22 | first author:Daubert EA
'Too much good news' - are Alzheimer mouse models trying to tell us how to prevent, not cure, Alzheimer's disease?	/pubmed/20542579	Zahs KR, Ashe KH.	Trends Neurosci. 2010 Aug;33(8):381-9. Epub 2010 Jun 9. Review.	Trends Neurosci. 2010	PubMed	citation	PMID:20542579	pubmed	20542579	create date:2010/06/15 | first author:Zahs KR
Building a bridal chamber: development of the thalamus.	/pubmed/20541814	Scholpp S, Lumsden A.	Trends Neurosci. 2010 Aug;33(8):373-80. Epub 2010 Jun 11. Review.	Trends Neurosci. 2010	PubMed	citation	PMID:20541814	pubmed	20541814	create date:2010/06/15 | first author:Scholpp S
Tubulin post-translational modifications: encoding functions on the neuronal microtubule cytoskeleton.	/pubmed/20541813	Janke C, Kneussel M.	Trends Neurosci. 2010 Aug;33(8):362-72. Epub 2010 Jun 11. Review.	Trends Neurosci. 2010	PubMed	citation	PMID:20541813	pubmed	20541813	create date:2010/06/15 | first author:Janke C
The propagation of prion-like protein inclusions in neurodegenerative diseases.	/pubmed/20493564	Goedert M, Clavaguera F, Tolnay M.	Trends Neurosci. 2010 Jul;33(7):317-25. Epub 2010 May 20. Review.	Trends Neurosci. 2010	PubMed	citation	PMID:20493564	pubmed	20493564	create date:2010/05/25 | first author:Goedert M
Coding in the mammalian gustatory system.	/pubmed/20493563	Carleton A, Accolla R, Simon SA.	Trends Neurosci. 2010 Jul;33(7):326-34. Epub 2010 May 20. Review.	Trends Neurosci. 2010	PubMed	citation	PMID:20493563	pubmed	20493563	create date:2010/05/25 | first author:Carleton A
LINE-1 retrotransposons: mediators of somatic variation in neuronal genomes?	/pubmed/20471112	Singer T, McConnell MJ, Marchetto MC, Coufal NG, Gage FH.	Trends Neurosci. 2010 Aug;33(8):345-54. Epub 2010 May 12.	Trends Neurosci. 2010	PubMed	citation	PMID:20471112	pubmed	20471112	create date:2010/05/18 | first author:Singer T
Retrograde axonal transport: pathways to cell death?	/pubmed/20434225	Perlson E, Maday S, Fu MM, Moughamian AJ, Holzbaur EL.	Trends Neurosci. 2010 Jul;33(7):335-44. Epub 2010 Apr 29. Review.	Trends Neurosci. 2010	PubMed	citation	PMID:20434225	pubmed	20434225	create date:2010/05/04 | first author:Perlson E
The sticky issue of neurosteroids and GABA(A) receptors.	/pubmed/20409596	Chisari M, Eisenman LN, Covey DF, Mennerick S, Zorumski CF.	Trends Neurosci. 2010 Jul;33(7):299-306. Epub 2010 Apr 19.	Trends Neurosci. 2010	PubMed	citation	PMID:20409596	pubmed	20409596	create date:2010/04/23 | first author:Chisari M
Roles of trinucleotide-repeat RNA in neurological disease and degeneration.	/pubmed/20398949	Li LB, Bonini NM.	Trends Neurosci. 2010 Jun;33(6):292-8. Epub 2010 Apr 14. Review.	Trends Neurosci. 2010	PubMed	citation	PMID:20398949	pubmed	20398949	create date:2010/04/20 | first author:Li LB
The low synaptic release probability in vivo.	/pubmed/20371122	Borst JG.	Trends Neurosci. 2010 Jun;33(6):259-66. Epub 2010 Apr 3.	Trends Neurosci. 2010	PubMed	citation	PMID:20371122	pubmed	20371122	create date:2010/04/08 | first author:Borst JG
Dendritic ion channel trafficking and plasticity.	/pubmed/20363038	Shah MM, Hammond RS, Hoffman DA.	Trends Neurosci. 2010 Jul;33(7):307-16. Epub 2010 Apr 1. Review.	Trends Neurosci. 2010	PubMed	citation	PMID:20363038	pubmed	20363038	create date:2010/04/07 | first author:Shah MM
Towards a molecular understanding of sex differences in memory formation.	/pubmed/20356635	Mizuno K, Giese KP.	Trends Neurosci. 2010 Jun;33(6):285-91. Epub 2010 Mar 29. Review.	Trends Neurosci. 2010	PubMed	citation	PMID:20356635	pubmed	20356635	create date:2010/04/02 | first author:Mizuno K
Spatially restricting gene expression by local translation at synapses.	/pubmed/20303187	Wang DO, Martin KC, Zukin RS.	Trends Neurosci. 2010 Apr;33(4):173-82. Epub 2010 Mar 19. Review.	Trends Neurosci. 2010	PubMed	citation	PMID:20303187	pubmed	20303187	create date:2010/03/23 | first author:Wang DO
Epigenetic regulation of oligodendrocyte identity.	/pubmed/20227775	Liu J, Casaccia P.	Trends Neurosci. 2010 Apr;33(4):193-201. Epub 2010 Mar 12. Review.	Trends Neurosci. 2010	PubMed	citation	PMID:20227775	pubmed	20227775	create date:2010/03/17 | first author:Liu J
RNA metabolism and the pathogenesis of motor neuron diseases.	/pubmed/20227117	Lemmens R, Moore MJ, Al-Chalabi A, Brown RH Jr, Robberecht W.	Trends Neurosci. 2010 May;33(5):249-58. Epub 2010 Mar 11. Review.	Trends Neurosci. 2010	PubMed	citation	PMID:20227117	pubmed	20227117	create date:2010/03/17 | first author:Lemmens R
Rest-stimulus interaction in the brain: a review.	/pubmed/20226543	Northoff G, Qin P, Nakao T.	Trends Neurosci. 2010 Jun;33(6):277-84. Epub 2010 Mar 11. Review.	Trends Neurosci. 2010	PubMed	citation	PMID:20226543	pubmed	20226543	create date:2010/03/17 | first author:Northoff G
Human ataxias: a genetic dissection of inositol triphosphate receptor (ITPR1)-dependent signaling.	/pubmed/20226542	Schorge S, van de Leemput J, Singleton A, Houlden H, Hardy J.	Trends Neurosci. 2010 May;33(5):211-9. Epub 2010 Mar 11.	Trends Neurosci. 2010	PubMed	citation	PMID:20226542	pubmed	20226542	create date:2010/03/17 | first author:Schorge S
CREB's control of intrinsic and synaptic plasticity: implications for CREB-dependent memory models.	/pubmed/20223527	Benito E, Barco A.	Trends Neurosci. 2010 May;33(5):230-40. Epub 2010 Mar 10. Review.	Trends Neurosci. 2010	PubMed	citation	PMID:20223527	pubmed	20223527	create date:2010/03/13 | first author:Benito E
TARPs differentially decorate AMPA receptors to specify neuropharmacology.	/pubmed/20219255	Kato AS, Gill MB, Yu H, Nisenbaum ES, Bredt DS.	Trends Neurosci. 2010 May;33(5):241-8. Epub 2010 Mar 8. Review.	Trends Neurosci. 2010	PubMed	citation	PMID:20219255	pubmed	20219255	create date:2010/03/12 | first author:Kato AS
Play it again: reactivation of waking experience and memory.	/pubmed/20207025	O'Neill J, Pleydell-Bouverie B, Dupret D, Csicsvari J.	Trends Neurosci. 2010 May;33(5):220-9. Epub 2010 Mar 5. Review.	Trends Neurosci. 2010	PubMed	citation	PMID:20207025	pubmed	20207025	create date:2010/03/09 | first author:O'Neill J
The addicted synapse: mechanisms of synaptic and structural plasticity in nucleus accumbens.	/pubmed/20207024	Russo SJ, Dietz DM, Dumitriu D, Morrison JH, Malenka RC, Nestler EJ.	Trends Neurosci. 2010 Jun;33(6):267-76. Epub 2010 Mar 5. Review.	Trends Neurosci. 2010	PubMed	citation	PMID:20207024	pubmed	20207024	create date:2010/03/09 | first author:Russo SJ
Multiple sclerosis - candidate mechanisms underlying CNS atrophy.	/pubmed/20153532	Siffrin V, Vogt J, Radbruch H, Nitsch R, Zipp F.	Trends Neurosci. 2010 Apr;33(4):202-10. Epub 2010 Feb 12. Review.	Trends Neurosci. 2010	PubMed	citation	PMID:20153532	pubmed	20153532	create date:2010/02/16 | first author:Siffrin V
Learning to see: patterned visual activity and the development of visual function.	/pubmed/20153060	Ruthazer ES, Aizenman CD.	Trends Neurosci. 2010 Apr;33(4):183-92. Epub 2010 Feb 10. Review.	Trends Neurosci. 2010	PubMed	citation	PMID:20153060	pubmed	20153060	create date:2010/02/16 | first author:Ruthazer ES
GARS axonopathy: not every neuron's cup of tRNA.	/pubmed/20152552	Motley WW, Talbot K, Fischbeck KH.	Trends Neurosci. 2010 Feb;33(2):59-66. Review.	Trends Neurosci. 2010	PubMed	citation	PMID:20152552	pubmed	20152552	create date:2010/02/16 | first author:Motley WW
Should I stay or should I go? Becoming a granule cell.	/pubmed/20138673	Chédotal A.	Trends Neurosci. 2010 Apr;33(4):163-72. Epub 2010 Feb 6. Review.	Trends Neurosci. 2010	PubMed	citation	PMID:20138673	pubmed	20138673	create date:2010/02/09 | first author:Chédotal A
Structural dynamics of dendritic spines in memory and cognition.	/pubmed/20138375	Kasai H, Fukuda M, Watanabe S, Hayashi-Takagi A, Noguchi J.	Trends Neurosci. 2010 Mar;33(3):121-9. Review.	Trends Neurosci. 2010	PubMed	citation	PMID:20138375	pubmed	20138375	create date:2010/02/09 | first author:Kasai H
Senescent synapses and hippocampal circuit dynamics.	/pubmed/20071039	Burke SN, Barnes CA.	Trends Neurosci. 2010 Mar;33(3):153-61. Epub 2010 Jan 12. Review.	Trends Neurosci. 2010	PubMed	citation	PMID:20071039	pubmed	20071039	create date:2010/01/15 | first author:Burke SN
Early transformations in odor representation.	/pubmed/20060600	Cleland TA.	Trends Neurosci. 2010 Mar;33(3):130-9. Epub 2010 Jan 8. Review.	Trends Neurosci. 2010	PubMed	citation	PMID:20060600	pubmed	20060600	create date:2010/01/12 | first author:Cleland TA
Sensory neural codes using multiplexed temporal scales.	/pubmed/20045201	Panzeri S, Brunel N, Logothetis NK, Kayser C.	Trends Neurosci. 2010 Mar;33(3):111-20. Epub 2010 Jan 4. Review.	Trends Neurosci. 2010	PubMed	citation	PMID:20045201	pubmed	20045201	create date:2010/01/05 | first author:Panzeri S
Neuroprotection, regeneration and immunomodulation: broadening the therapeutic repertoire in multiple sclerosis.	/pubmed/20045200	Aktas O, Kieseier B, Hartung HP.	Trends Neurosci. 2010 Mar;33(3):140-52. Epub 2010 Jan 4. Review.	Trends Neurosci. 2010	PubMed	citation	PMID:20045200	pubmed	20045200	create date:2010/01/05 | first author:Aktas O
Non-junction functions of pannexin-1 channels.	/pubmed/20022389	MacVicar BA, Thompson RJ.	Trends Neurosci. 2010 Feb;33(2):93-102. Epub 2009 Dec 18. Review.	Trends Neurosci. 2010	PubMed	citation	PMID:20022389	pubmed	20022389	create date:2009/12/22 | first author:MacVicar BA
The prairie vole: an emerging model organism for understanding the social brain.	/pubmed/20005580	McGraw LA, Young LJ.	Trends Neurosci. 2010 Feb;33(2):103-9. Epub 2009 Dec 11.	Trends Neurosci. 2010	PubMed	citation	PMID:20005580	pubmed	20005580	create date:2009/12/17 | first author:McGraw LA
Ryks: new partners for Wnts in the developing and regenerating nervous system.	/pubmed/20004982	Fradkin LG, Dura JM, Noordermeer JN.	Trends Neurosci. 2010 Feb;33(2):84-92. Epub 2009 Dec 11. Review.	Trends Neurosci. 2010	PubMed	citation	PMID:20004982	pubmed	20004982	create date:2009/12/17 | first author:Fradkin LG
Osmosensation in vasopressin neurons: changing actin density to optimize function.	/pubmed/19963290	Prager-Khoutorsky M, Bourque CW.	Trends Neurosci. 2010 Feb;33(2):76-83. Epub 2009 Dec 4. Review.	Trends Neurosci. 2010	PubMed	citation	PMID:19963290	pubmed	19963290	create date:2009/12/08 | first author:Prager-Khoutorsky M
mTOR signaling: at the crossroads of plasticity, memory and disease.	/pubmed/19963289	Hoeffer CA, Klann E.	Trends Neurosci. 2010 Feb;33(2):67-75. Epub 2009 Dec 4. Review.	Trends Neurosci. 2010	PubMed	citation	PMID:19963289	pubmed	19963289	create date:2009/12/08 | first author:Hoeffer CA
Recovery of consciousness after brain injury: a mesocircuit hypothesis.	/pubmed/19954851	Schiff ND.	Trends Neurosci. 2010 Jan;33(1):1-9. Epub 2009 Dec 1. Review.	Trends Neurosci. 2010	PubMed	citation	PMID:19954851	pubmed	19954851	create date:2009/12/04 | first author:Schiff ND
The neural-glial purinergic receptor ensemble in chronic pain states.	/pubmed/19914722	Jarvis MF.	Trends Neurosci. 2010 Jan;33(1):48-57. Epub 2009 Nov 14. Review.	Trends Neurosci. 2010	PubMed	citation	PMID:19914722	pubmed	19914722	create date:2009/11/17 | first author:Jarvis MF
Post-transcriptional control of neurofilaments: New roles in development, regeneration and neurodegenerative disease.	/pubmed/19906448	Szaro BG, Strong MJ.	Trends Neurosci. 2010 Jan;33(1):27-37. Epub 2009 Nov 10. Review.	Trends Neurosci. 2010	PubMed	citation	PMID:19906448	pubmed	19906448	create date:2009/11/13 | first author:Szaro BG
More than synaptic plasticity: role of nonsynaptic plasticity in learning and memory.	/pubmed/19889466	Mozzachiodi R, Byrne JH.	Trends Neurosci. 2010 Jan;33(1):17-26. Epub 2009 Nov 2. Review.	Trends Neurosci. 2010	PubMed	citation	PMID:19889466	pubmed	19889466	create date:2009/11/06 | first author:Mozzachiodi R
Molecular layers underlying cytoskeletal remodelling during cortical development.	/pubmed/19837469	Heng JI, Chariot A, Nguyen L.	Trends Neurosci. 2010 Jan;33(1):38-47. Epub 2009 Nov 20. Review.	Trends Neurosci. 2010	PubMed	citation	PMID:19837469	pubmed	19837469	create date:2009/10/20 | first author:Heng JI
The neural basis of the speed-accuracy tradeoff.	/pubmed/19819033	Bogacz R, Wagenmakers EJ, Forstmann BU, Nieuwenhuis S.	Trends Neurosci. 2010 Jan;33(1):10-6. Epub 2009 Oct 8. Review.	Trends Neurosci. 2010	PubMed	citation	PMID:19819033	pubmed	19819033	create date:2009/10/13 | first author:Bogacz R
Title	URL	Description	Details	ShortDetails	Resource	Type	Identifiers	Db	EntrezUID	Properties
Angiotensins in Alzheimer's disease - friend or foe?	/pubmed/19796831	Kehoe PG, Miners S, Love S.	Trends Neurosci. 2009 Dec;32(12):619-28. Epub 2009 Sep 30. Review.	Trends Neurosci. 2009	PubMed	citation	PMID:19796831	pubmed	19796831	create date:2009/10/03 | first author:Kehoe PG
Molecular dissection of reactive astrogliosis and glial scar formation.	/pubmed/19782411	Sofroniew MV.	Trends Neurosci. 2009 Dec;32(12):638-47. Epub 2009 Sep 24. Review.	Trends Neurosci. 2009	PubMed	citation	PMID:19782411	pubmed	19782411	create date:2009/09/29 | first author:Sofroniew MV
An evolutionarily adaptive neural architecture for social reasoning.	/pubmed/19782410	Barbey AK, Krueger F, Grafman J.	Trends Neurosci. 2009 Dec;32(12):603-10. Epub 2009 Sep 24. Review.	Trends Neurosci. 2009	PubMed	citation	PMID:19782410	pubmed	19782410	create date:2009/09/29 | first author:Barbey AK
Making a neuron: Cdk5 in embryonic and adult neurogenesis.	/pubmed/19782409	Jessberger S, Gage FH, Eisch AJ, Lagace DC.	Trends Neurosci. 2009 Nov;32(11):575-82. Epub 2009 Sep 24. Review.	Trends Neurosci. 2009	PubMed	citation	PMID:19782409	pubmed	19782409	create date:2009/09/29 | first author:Jessberger S
Cingulate cortex: diverging data from humans and monkeys.	/pubmed/19781794	Cole MW, Yeung N, Freiwald WA, Botvinick M.	Trends Neurosci. 2009 Nov;32(11):566-74. Epub 2009 Sep 24.	Trends Neurosci. 2009	PubMed	citation	PMID:19781794	pubmed	19781794	create date:2009/09/29 | first author:Cole MW
Critical role of nociceptor plasticity in chronic pain.	/pubmed/19781793	Reichling DB, Levine JD.	Trends Neurosci. 2009 Dec;32(12):611-8. Epub 2009 Sep 24. Review.	Trends Neurosci. 2009	PubMed	citation	PMID:19781793	pubmed	19781793	create date:2009/09/29 | first author:Reichling DB
BK Channels: mediators and models for alcohol tolerance.	/pubmed/19781792	Treistman SN, Martin GE.	Trends Neurosci. 2009 Dec;32(12):629-37. Epub 2009 Sep 24. Review.	Trends Neurosci. 2009	PubMed	citation	PMID:19781792	pubmed	19781792	create date:2009/09/29 | first author:Treistman SN
Multiple roles of HDAC inhibition in neurodegenerative conditions.	/pubmed/19775759	Chuang DM, Leng Y, Marinova Z, Kim HJ, Chiu CT.	Trends Neurosci. 2009 Nov;32(11):591-601. Epub 2009 Sep 21. Review.	Trends Neurosci. 2009	PubMed	citation	PMID:19775759	pubmed	19775759	create date:2009/09/25 | first author:Chuang DM
Metabolic brain networks in neurodegenerative disorders: a functional imaging approach.	/pubmed/19765835	Eidelberg D.	Trends Neurosci. 2009 Oct;32(10):548-57. Epub 2009 Sep 16. Review.	Trends Neurosci. 2009	PubMed	citation	PMID:19765835	pubmed	19765835	create date:2009/09/22 | first author:Eidelberg D
Looking BAC at striatal signaling: cell-specific analysis in new transgenic mice.	/pubmed/19765834	Valjent E, Bertran-Gonzalez J, Hervé D, Fisone G, Girault JA.	Trends Neurosci. 2009 Oct;32(10):538-47. Epub 2009 Sep 16. Review.	Trends Neurosci. 2009	PubMed	citation	PMID:19765834	pubmed	19765834	create date:2009/09/22 | first author:Valjent E
Roles for nigrostriatal--not just mesocorticolimbic--dopamine in reward and addiction.	/pubmed/19758714	Wise RA.	Trends Neurosci. 2009 Oct;32(10):517-24. Epub 2009 Sep 14.	Trends Neurosci. 2009	PubMed	citation	PMID:19758714	pubmed	19758714	create date:2009/09/18 | first author:Wise RA
From the top down: flexible reading of a fragmented odor map.	/pubmed/19758713	Restrepo D, Doucette W, Whitesell JD, McTavish TS, Salcedo E.	Trends Neurosci. 2009 Oct;32(10):525-31. Epub 2009 Sep 14.	Trends Neurosci. 2009	PubMed	citation	PMID:19758713	pubmed	19758713	create date:2009/09/18 | first author:Restrepo D
Squelching glioblastoma stem cells by targeting REST for proteasomal degradation.	/pubmed/19748686	Zhang P, Lathia JD, Flavahan WA, Rich JN, Mattson MP.	Trends Neurosci. 2009 Nov;32(11):559-65. Epub 2009 Sep 11.	Trends Neurosci. 2009	PubMed	citation	PMID:19748686	pubmed	19748686	create date:2009/09/15 | first author:Zhang P
Glutamate synapse in developing brain: an integrative perspective beyond the silent state.	/pubmed/19733923	Hanse E, Taira T, Lauri S, Groc L.	Trends Neurosci. 2009 Oct;32(10):532-7. Epub 2009 Sep 4.	Trends Neurosci. 2009	PubMed	citation	PMID:19733923	pubmed	19733923	create date:2009/09/08 | first author:Hanse E
Visual processing, learning and feedback in the primate eye movement system.	/pubmed/19729211	Trommershäuser J, Glimcher PW, Gegenfurtner KR.	Trends Neurosci. 2009 Nov;32(11):583-90. Epub 2009 Sep 2. Review.	Trends Neurosci. 2009	PubMed	citation	PMID:19729211	pubmed	19729211	create date:2009/09/05 | first author:Trommershäuser J
Air pollution: mechanisms of neuroinflammation and CNS disease.	/pubmed/19716187	Block ML, Calderón-Garcidueñas L.	Trends Neurosci. 2009 Sep;32(9):506-16. Epub 2009 Aug 26. Review.	Trends Neurosci. 2009	PubMed	citation	PMID:19716187	pubmed	19716187	create date:2009/09/01 | first author:Block ML
Microsaccades: a neurophysiological analysis.	/pubmed/19716186	Martinez-Conde S, Macknik SL, Troncoso XG, Hubel DH.	Trends Neurosci. 2009 Sep;32(9):463-75. Epub 2009 Aug 26. Review.	Trends Neurosci. 2009	PubMed	citation	PMID:19716186	pubmed	19716186	create date:2009/09/01 | first author:Martinez-Conde S
Animal consciousness: a synthetic approach.	/pubmed/19716185	Edelman DB, Seth AK.	Trends Neurosci. 2009 Sep;32(9):476-84. Epub 2009 Aug 26. Review.	Trends Neurosci. 2009	PubMed	citation	PMID:19716185	pubmed	19716185	create date:2009/09/01 | first author:Edelman DB
From selective vulnerability to connectivity: insights from newborn brain imaging.	/pubmed/19712981	Miller SP, Ferriero DM.	Trends Neurosci. 2009 Sep;32(9):496-505. Epub 2009 Aug 25.	Trends Neurosci. 2009	PubMed	citation	PMID:19712981	pubmed	19712981	create date:2009/08/29 | first author:Miller SP
Neurodevelopmental mechanisms of schizophrenia: understanding disturbed postnatal brain maturation through neuregulin-1-ErbB4 and DISC1.	/pubmed/19712980	Jaaro-Peled H, Hayashi-Takagi A, Seshadri S, Kamiya A, Brandon NJ, Sawa A.	Trends Neurosci. 2009 Sep;32(9):485-95. Epub 2009 Aug 26. Review.	Trends Neurosci. 2009	PubMed	citation	PMID:19712980	pubmed	19712980	create date:2009/08/29 | first author:Jaaro-Peled H
Functional versatility of transcription factors in the nervous system: the SRF paradigm.	/pubmed/19643506	Knöll B, Nordheim A.	Trends Neurosci. 2009 Aug;32(8):432-42. Epub 2009 Jul 28. Review.	Trends Neurosci. 2009	PubMed	citation	PMID:19643506	pubmed	19643506	create date:2009/08/01 | first author:Knöll B
Reconsolidation: maintaining memory relevance.	/pubmed/19640595	Lee JL.	Trends Neurosci. 2009 Aug;32(8):413-20. Epub 2009 Jul 27.	Trends Neurosci. 2009	PubMed	citation	PMID:19640595	pubmed	19640595	create date:2009/07/31 | first author:Lee JL
Recent insights into the molecular genetics of dementia.	/pubmed/19640594	Rademakers R, Rovelet-Lecrux A.	Trends Neurosci. 2009 Aug;32(8):451-61. Epub 2009 Jul 27. Review.	Trends Neurosci. 2009	PubMed	citation	PMID:19640594	pubmed	19640594	create date:2009/07/31 | first author:Rademakers R
Neocortical neurogenesis: morphogenetic gradients and beyond.	/pubmed/19635637	Caviness VS Jr, Nowakowski RS, Bhide PG.	Trends Neurosci. 2009 Aug;32(8):443-50. Epub 2009 Jul 25. Review.	Trends Neurosci. 2009	PubMed	citation	PMID:19635637	pubmed	19635637	create date:2009/07/29 | first author:Caviness VS Jr
Tripartite synapses: astrocytes process and control synaptic information.	/pubmed/19615761	Perea G, Navarrete M, Araque A.	Trends Neurosci. 2009 Aug;32(8):421-31. Epub 2009 Jul 15. Review.	Trends Neurosci. 2009	PubMed	citation	PMID:19615761	pubmed	19615761	create date:2009/07/21 | first author:Perea G
The emerging role of synaptic cell-adhesion pathways in the pathogenesis of autism spectrum disorders.	/pubmed/19541375	Betancur C, Sakurai T, Buxbaum JD.	Trends Neurosci. 2009 Jul;32(7):402-12. Epub 2009 Jun 21. Review.	Trends Neurosci. 2009	PubMed	citation	PMID:19541375	pubmed	19541375	create date:2009/06/23 | first author:Betancur C
Feature detection and the hypercomplex property in insects.	/pubmed/19541374	Nordström K, O'Carroll DC.	Trends Neurosci. 2009 Jul;32(7):383-91. Epub 2009 Jun 21. Review.	Trends Neurosci. 2009	PubMed	citation	PMID:19541374	pubmed	19541374	create date:2009/06/23 | first author:Nordström K
Nucleocytoplasmic protein shuttling: the direct route in synapse-to-nucleus signaling.	/pubmed/19524307	Jordan BA, Kreutz MR.	Trends Neurosci. 2009 Jul;32(7):392-401. Epub 2009 Jun 11. Review.	Trends Neurosci. 2009	PubMed	citation	PMID:19524307	pubmed	19524307	create date:2009/06/16 | first author:Jordan BA
Convergence and divergence in a neural architecture for recognition and memory.	/pubmed/19520438	Meyer K, Damasio A.	Trends Neurosci. 2009 Jul;32(7):376-82. Epub 2009 Jun 10.	Trends Neurosci. 2009	PubMed	citation	PMID:19520438	pubmed	19520438	create date:2009/06/13 | first author:Meyer K
Immune senescence and brain aging: can rejuvenation of immunity reverse memory loss?	/pubmed/19520437	Ron-Harel N, Schwartz M.	Trends Neurosci. 2009 Jul;32(7):367-75. Epub 2009 Jun 10.	Trends Neurosci. 2009	PubMed	citation	PMID:19520437	pubmed	19520437	create date:2009/06/13 | first author:Ron-Harel N
Functional imaging of the human dopaminergic midbrain.	/pubmed/19446348	Düzel E, Bunzeck N, Guitart-Masip M, Wittmann B, Schott BH, Tobler PN.	Trends Neurosci. 2009 Jun;32(6):321-8. Epub 2009 May 14.	Trends Neurosci. 2009	PubMed	citation	PMID:19446348	pubmed	19446348	create date:2009/05/19 | first author:Düzel E
Associative learning and the genetics of schizophrenia.	/pubmed/19427043	Hall J, Romaniuk L, McIntosh AM, Steele JD, Johnstone EC, Lawrie SM.	Trends Neurosci. 2009 Jun;32(6):359-65. Epub 2009 May 6. Review.	Trends Neurosci. 2009	PubMed	citation	PMID:19427043	pubmed	19427043	create date:2009/05/12 | first author:Hall J
No NO, no pain? The role of nitric oxide and cGMP in spinal pain processing.	/pubmed/19414201	Schmidtko A, Tegeder I, Geisslinger G.	Trends Neurosci. 2009 Jun;32(6):339-46. Epub 2009 May 4. Review.	Trends Neurosci. 2009	PubMed	citation	PMID:19414201	pubmed	19414201	create date:2009/05/06 | first author:Schmidtko A
Modeling cognitive endophenotypes of schizophrenia in mice.	/pubmed/19409625	Kellendonk C, Simpson EH, Kandel ER.	Trends Neurosci. 2009 Jun;32(6):347-58. Epub 2009 May 4. Review.	Trends Neurosci. 2009	PubMed	citation	PMID:19409625	pubmed	19409625	create date:2009/05/05 | first author:Kellendonk C
From high anxiety trait to depression: a neurocognitive hypothesis.	/pubmed/19409624	Sandi C, Richter-Levin G.	Trends Neurosci. 2009 Jun;32(6):312-20. Epub 2009 May 4.	Trends Neurosci. 2009	PubMed	citation	PMID:19409624	pubmed	19409624	create date:2009/05/05 | first author:Sandi C
The hippocampal rate code: anatomy, physiology and theory.	/pubmed/19406485	Ahmed OJ, Mehta MR.	Trends Neurosci. 2009 Jun;32(6):329-38. Epub 2009 May 4. Review.	Trends Neurosci. 2009	PubMed	citation	PMID:19406485	pubmed	19406485	create date:2009/05/02 | first author:Ahmed OJ
Common astrocytic programs during brain development, injury and cancer.	/pubmed/19398132	Silver DJ, Steindler DA.	Trends Neurosci. 2009 Jun;32(6):303-11. Epub 2009 May 3.	Trends Neurosci. 2009	PubMed	citation	PMID:19398132	pubmed	19398132	create date:2009/04/29 | first author:Silver DJ
Decision by division: making cortical maps.	/pubmed/19380167	Rakic P, Ayoub AE, Breunig JJ, Dominguez MH.	Trends Neurosci. 2009 May;32(5):291-301. Epub 2009 Apr 18. Review.	Trends Neurosci. 2009	PubMed	citation	PMID:19380167	pubmed	19380167	create date:2009/04/22 | first author:Rakic P
Purinergic signalling in autonomic control.	/pubmed/19359051	Gourine AV, Wood JD, Burnstock G.	Trends Neurosci. 2009 May;32(5):241-8. Epub 2009 Apr 8. Review.	Trends Neurosci. 2009	PubMed	citation	PMID:19359051	pubmed	19359051	create date:2009/04/11 | first author:Gourine AV
Exercise and the brain: something to chew on.	/pubmed/19349082	van Praag H.	Trends Neurosci. 2009 May;32(5):283-90. Epub 2009 Apr 6. Review.	Trends Neurosci. 2009	PubMed	citation	PMID:19349082	pubmed	19349082	create date:2009/04/08 | first author:van Praag H
Calcium homeostasis, selective vulnerability and Parkinson's disease.	/pubmed/19307031	Chan CS, Gertler TS, Surmeier DJ.	Trends Neurosci. 2009 May;32(5):249-56. Epub 2009 Mar 21. Review.	Trends Neurosci. 2009	PubMed	citation	PMID:19307031	pubmed	19307031	create date:2009/03/25 | first author:Chan CS
Friends and foes in synaptic transmission: the role of tomosyn in vesicle priming.	/pubmed/19307030	Ashery U, Bielopolski N, Barak B, Yizhar O.	Trends Neurosci. 2009 May;32(5):275-82. Epub 2009 Mar 21. Review.	Trends Neurosci. 2009	PubMed	citation	PMID:19307030	pubmed	19307030	create date:2009/03/25 | first author:Ashery U
MRI in small brains displaying extensive plasticity.	/pubmed/19307029	Van der Linden A, Van Meir V, Boumans T, Poirier C, Balthazart J.	Trends Neurosci. 2009 May;32(5):257-66. Epub 2009 Mar 21. Review.	Trends Neurosci. 2009	PubMed	citation	PMID:19307029	pubmed	19307029	create date:2009/03/25 | first author:Van der Linden A
Variability in the subcellular distribution of ion channels increases neuronal diversity.	/pubmed/19299025	Nusser Z.	Trends Neurosci. 2009 May;32(5):267-74. Epub 2009 Mar 18. Review.	Trends Neurosci. 2009	PubMed	citation	PMID:19299025	pubmed	19299025	create date:2009/03/21 | first author:Nusser Z
Hot flash: TRPV channels in the brain.	/pubmed/19285736	Kauer JA, Gibson HE.	Trends Neurosci. 2009 Apr;32(4):215-24. Epub 2009 Mar 13. Review.	Trends Neurosci. 2009	PubMed	citation	PMID:19285736	pubmed	19285736	create date:2009/03/17 | first author:Kauer JA
Trophic functions of nucleotides in the central nervous system.	/pubmed/19282037	Neary JT, Zimmermann H.	Trends Neurosci. 2009 Apr;32(4):189-98. Epub 2009 Mar 11. Review.	Trends Neurosci. 2009	PubMed	citation	PMID:19282037	pubmed	19282037	create date:2009/03/14 | first author:Neary JT
Psychedelics and schizophrenia.	/pubmed/19269047	González-Maeso J, Sealfon SC.	Trends Neurosci. 2009 Apr;32(4):225-32. Epub 2009 Mar 5. Review.	Trends Neurosci. 2009	PubMed	citation	PMID:19269047	pubmed	19269047	create date:2009/03/10 | first author:González-Maeso J
Enrich the environment to empower the brain.	/pubmed/19268375	Sale A, Berardi N, Maffei L.	Trends Neurosci. 2009 Apr;32(4):233-9. Epub 2009 Mar 4. Review.	Trends Neurosci. 2009	PubMed	citation	PMID:19268375	pubmed	19268375	create date:2009/03/10 | first author:Sale A
Alterations of the microRNA network cause neurodegenerative disease.	/pubmed/19268374	Hébert SS, De Strooper B.	Trends Neurosci. 2009 Apr;32(4):199-206. Epub 2009 Mar 4. Review.	Trends Neurosci. 2009	PubMed	citation	PMID:19268374	pubmed	19268374	create date:2009/03/10 | first author:Hébert SS
Olfactory oscillations: the what, how and what for.	/pubmed/19243843	Kay LM, Beshel J, Brea J, Martin C, Rojas-Líbano D, Kopell N.	Trends Neurosci. 2009 Apr;32(4):207-14. Epub 2009 Feb 23. Review.	Trends Neurosci. 2009	PubMed	citation	PMID:19243843	pubmed	19243843	create date:2009/02/27 | first author:Kay LM
Title	URL	Description	Details	ShortDetails	Resource	Type	Identifiers	Db	EntrezUID	Properties
Purinergic signaling in special senses.	/pubmed/19232752	Housley GD, Bringmann A, Reichenbach A.	Trends Neurosci. 2009 Mar;32(3):128-41. Epub 2009 Feb 18. Review.	Trends Neurosci. 2009	PubMed	citation	PMID:19232752	pubmed	19232752	create date:2009/02/24 | first author:Housley GD
Associative memory models: from the cell-assembly theory to biophysically detailed cortex simulations.	/pubmed/19187979	Lansner A.	Trends Neurosci. 2009 Mar;32(3):178-86. Epub 2009 Jan 31. Review.	Trends Neurosci. 2009	PubMed	citation	PMID:19187979	pubmed	19187979	create date:2009/02/04 | first author:Lansner A
Nothing can be coincidence: synaptic inhibition and plasticity in the cerebellar nuclei.	/pubmed/19178955	Pugh JR, Raman IM.	Trends Neurosci. 2009 Mar;32(3):170-7. Epub 2009 Jan 27. Review.	Trends Neurosci. 2009	PubMed	citation	PMID:19178955	pubmed	19178955	create date:2009/01/31 | first author:Pugh JR
Tau pathophysiology in neurodegeneration: a tangled issue.	/pubmed/19162340	Spires-Jones TL, Stoothoff WH, de Calignon A, Jones PB, Hyman BT.	Trends Neurosci. 2009 Mar;32(3):150-9. Epub 2009 Jan 21. Review.	Trends Neurosci. 2009	PubMed	citation	PMID:19162340	pubmed	19162340	create date:2009/01/24 | first author:Spires-Jones TL
Axon guidance and synaptic maintenance: preclinical markers for neurodegenerative disease and therapeutics.	/pubmed/19162339	Lin L, Lesnick TG, Maraganore DM, Isacson O.	Trends Neurosci. 2009 Mar;32(3):142-9. Epub 2009 Jan 21. Review.	Trends Neurosci. 2009	PubMed	citation	PMID:19162339	pubmed	19162339	create date:2009/01/24 | first author:Lin L
Astrocytes and the regulation of cerebral blood flow.	/pubmed/19162338	Koehler RC, Roman RJ, Harder DR.	Trends Neurosci. 2009 Mar;32(3):160-9. Epub 2009 Jan 21. Review.	Trends Neurosci. 2009	PubMed	citation	PMID:19162338	pubmed	19162338	create date:2009/01/24 | first author:Koehler RC
Temporal maps and informativeness in associative learning.	/pubmed/19136158	Balsam PD, Gallistel CR.	Trends Neurosci. 2009 Feb;32(2):73-8. Epub 2009 Jan 10. Erratum in: Trends Neurosci. 2009 Mar;32(3):127.	Trends Neurosci. 2009	PubMed	citation	PMID:19136158	pubmed	19136158	create date:2009/01/13 | first author:Balsam PD
Remote neuroimmune signaling: a long-range mechanism of nociceptive network plasticity.	/pubmed/19135730	Saab CY, Hains BC.	Trends Neurosci. 2009 Feb;32(2):110-7. Epub 2009 Jan 8. Review.	Trends Neurosci. 2009	PubMed	citation	PMID:19135730	pubmed	19135730	create date:2009/01/13 | first author:Saab CY
Deciphering complex mechanisms in neurodegenerative diseases: the advent of systems biology.	/pubmed/19135729	Noorbakhsh F, Overall CM, Power C.	Trends Neurosci. 2009 Feb;32(2):88-100. Epub 2009 Jan 8. Review.	Trends Neurosci. 2009	PubMed	citation	PMID:19135729	pubmed	19135729	create date:2009/01/13 | first author:Noorbakhsh F
Purinergic signalling in inflammation of the central nervous system.	/pubmed/19135728	Di Virgilio F, Ceruti S, Bramanti P, Abbracchio MP.	Trends Neurosci. 2009 Feb;32(2):79-87. Epub 2009 Jan 8. Review.	Trends Neurosci. 2009	PubMed	citation	PMID:19135728	pubmed	19135728	create date:2009/01/13 | first author:Di Virgilio F
Contact in the genetics of autism and schizophrenia.	/pubmed/19135727	Burbach JP, van der Zwaag B.	Trends Neurosci. 2009 Feb;32(2):69-72. Epub 2009 Jan 8.	Trends Neurosci. 2009	PubMed	citation	PMID:19135727	pubmed	19135727	create date:2009/01/13 | first author:Burbach JP
A brief history of human brain mapping.	/pubmed/19110322	Raichle ME.	Trends Neurosci. 2009 Feb;32(2):118-26. Epub 2008 Dec 26.	Trends Neurosci. 2009	PubMed	citation	PMID:19110322	pubmed	19110322	create date:2008/12/27 | first author:Raichle ME
Orthogonal coding of object location.	/pubmed/19070909	Knutsen PM, Ahissar E.	Trends Neurosci. 2009 Feb;32(2):101-9. Epub 2008 Dec 13. Review. Erratum in: Trends Neurosci. 2009 Apr;32(4):187-8.	Trends Neurosci. 2009	PubMed	citation	PMID:19070909	pubmed	19070909	create date:2008/12/17 | first author:Knutsen PM
Low-frequency neuronal oscillations as instruments of sensory selection.	/pubmed/19012975	Schroeder CE, Lakatos P.	Trends Neurosci. 2009 Jan;32(1):9-18. Epub 2008 Nov 13.	Trends Neurosci. 2009	PubMed	citation	PMID:19012975	pubmed	19012975	create date:2008/11/18 | first author:Schroeder CE
Purinergic signalling in the nervous system: an overview.	/pubmed/19008000	Abbracchio MP, Burnstock G, Verkhratsky A, Zimmermann H.	Trends Neurosci. 2009 Jan;32(1):19-29. Epub 2008 Nov 12. Review.	Trends Neurosci. 2009	PubMed	citation	PMID:19008000	pubmed	19008000	create date:2008/11/15 | first author:Abbracchio MP
The dopaminergic hypothesis of attention-deficit/hyperactivity disorder needs re-examining.	/pubmed/18986716	Gonon F.	Trends Neurosci. 2009 Jan;32(1):2-8. Epub 2008 Nov 3.	Trends Neurosci. 2009	PubMed	citation	PMID:18986716	pubmed	18986716	create date:2008/11/07 | first author:Gonon F
The hidden island of addiction: the insula.	/pubmed/18986715	Naqvi NH, Bechara A.	Trends Neurosci. 2009 Jan;32(1):56-67. Epub 2008 Nov 3. Review.	Trends Neurosci. 2009	PubMed	citation	PMID:18986715	pubmed	18986715	create date:2008/11/07 | first author:Naqvi NH
Spinal cord injury: plasticity, regeneration and the challenge of translational drug development.	/pubmed/18977039	Blesch A, Tuszynski MH.	Trends Neurosci. 2009 Jan;32(1):41-7. Epub 2008 Oct 30. Review.	Trends Neurosci. 2009	PubMed	citation	PMID:18977039	pubmed	18977039	create date:2008/11/04 | first author:Blesch A
Timing and plasticity in the cerebellum: focus on the granular layer.	/pubmed/18977038	D'Angelo E, De Zeeuw CI.	Trends Neurosci. 2009 Jan;32(1):30-40. Epub 2008 Oct 30. Review.	Trends Neurosci. 2009	PubMed	citation	PMID:18977038	pubmed	18977038	create date:2008/11/04 | first author:D'Angelo E
Tissue-type plasminogen activator in the ischemic brain: more than a thrombolytic.	/pubmed/18963068	Yepes M, Roussel BD, Ali C, Vivien D.	Trends Neurosci. 2009 Jan;32(1):48-55. Epub 2008 Oct 27. Review.	Trends Neurosci. 2009	PubMed	citation	PMID:18963068	pubmed	18963068	create date:2008/10/31 | first author:Yepes M
Genetic epidemiology: the use of old and new tools for multiple sclerosis.	/pubmed/18952304	Ramagopalan SV, Dyment DA, Ebers GC.	Trends Neurosci. 2008 Dec;31(12):645-52. Epub 2008 Oct 24. Review.	Trends Neurosci. 2008	PubMed	citation	PMID:18952304	pubmed	18952304	create date:2008/10/28 | first author:Ramagopalan SV
A model of the olivo-cerebellar system as a temporal pattern generator.	/pubmed/18952303	Jacobson GA, Rokni D, Yarom Y.	Trends Neurosci. 2008 Dec;31(12):617-25. Epub 2008 Oct 25. Review.	Trends Neurosci. 2008	PubMed	citation	PMID:18952303	pubmed	18952303	create date:2008/10/28 | first author:Jacobson GA
Mutant huntingtin and mitochondrial dysfunction.	/pubmed/18951640	Bossy-Wetzel E, Petrilli A, Knott AB.	Trends Neurosci. 2008 Dec;31(12):609-16. Epub 2008 Oct 24. Review.	Trends Neurosci. 2008	PubMed	citation	PMID:18951640	pubmed	18951640	create date:2008/10/28 | first author:Bossy-Wetzel E
Neuro-archaeology: pre-symptomatic architecture and signature of neurological disorders.	/pubmed/18951639	Ben-Ari Y.	Trends Neurosci. 2008 Dec;31(12):626-36. Epub 2008 Oct 24. Review.	Trends Neurosci. 2008	PubMed	citation	PMID:18951639	pubmed	18951639	create date:2008/10/28 | first author:Ben-Ari Y
Neuroglia: the 150 years after.	/pubmed/18945498	Kettenmann H, Verkhratsky A.	Trends Neurosci. 2008 Dec;31(12):653-9. Epub 2008 Oct 20. Review. No abstract available.	Trends Neurosci. 2008	PubMed	citation	PMID:18945498	pubmed	18945498	create date:2008/10/24 | first author:Kettenmann H
Galileo Galilei's vision of the senses.	/pubmed/18848364	Piccolino M, Wade NJ.	Trends Neurosci. 2008 Nov;31(11):585-90. Epub 2008 Oct 8. Review.	Trends Neurosci. 2008	PubMed	citation	PMID:18848364	pubmed	18848364	create date:2008/10/14 | first author:Piccolino M
Genetic basis of human brain evolution.	/pubmed/18848363	Vallender EJ, Mekel-Bobrov N, Lahn BT.	Trends Neurosci. 2008 Dec;31(12):637-44. Epub 2008 Oct 8. Review.	Trends Neurosci. 2008	PubMed	citation	PMID:18848363	pubmed	18848363	create date:2008/10/14 | first author:Vallender EJ
Forward frontal fields: phylogeny and fundamental function.	/pubmed/18835649	Wise SP.	Trends Neurosci. 2008 Dec;31(12):599-608. Epub 2008 Oct 4. Review.	Trends Neurosci. 2008	PubMed	citation	PMID:18835649	pubmed	18835649	create date:2008/10/07 | first author:Wise SP
The role of fluctuations in perception.	/pubmed/18823666	Deco G, Romo R.	Trends Neurosci. 2008 Nov;31(11):591-8. Epub 2008 Sep 25. Review.	Trends Neurosci. 2008	PubMed	citation	PMID:18823666	pubmed	18823666	create date:2008/10/01 | first author:Deco G
Micro-rewiring as a substrate for learning.	/pubmed/18817991	DeBello WM.	Trends Neurosci. 2008 Nov;31(11):577-84. Epub 2008 Sep 23. Review.	Trends Neurosci. 2008	PubMed	citation	PMID:18817991	pubmed	18817991	create date:2008/09/27 | first author:DeBello WM
Synaptic vesicle endocytosis: fast and slow modes of membrane retrieval.	/pubmed/18817990	Smith SM, Renden R, von Gersdorff H.	Trends Neurosci. 2008 Nov;31(11):559-68. Epub 2008 Sep 24. Review.	Trends Neurosci. 2008	PubMed	citation	PMID:18817990	pubmed	18817990	create date:2008/09/27 | first author:Smith SM
Synaesthesia and cortical connections: cause or correlation?	/pubmed/18801583	Cohen Kadosh R, Walsh V.	Trends Neurosci. 2008 Nov;31(11):549-50; author reply 550-1. Epub 2008 Sep 16. No abstract available.	Trends Neurosci. 2008	PubMed	citation	PMID:18801583	pubmed	18801583	create date:2008/09/20 | first author:Cohen Kadosh R
Limbic and cortical information processing in the nucleus accumbens.	/pubmed/18786735	Goto Y, Grace AA.	Trends Neurosci. 2008 Nov;31(11):552-8. Epub 2008 Sep 9. Review.	Trends Neurosci. 2008	PubMed	citation	PMID:18786735	pubmed	18786735	create date:2008/09/13 | first author:Goto Y
Polyglutamine neurodegeneration: protein misfolding revisited.	/pubmed/18778858	Williams AJ, Paulson HL.	Trends Neurosci. 2008 Oct;31(10):521-8. Epub 2008 Sep 6. Review.	Trends Neurosci. 2008	PubMed	citation	PMID:18778858	pubmed	18778858	create date:2008/09/10 | first author:Williams AJ
Respiratory neuroplasticity and cervical spinal cord injury: translational perspectives.	/pubmed/18775573	Lane MA, Fuller DD, White TE, Reier PJ.	Trends Neurosci. 2008 Oct;31(10):538-47. Epub 2008 Sep 3. Review.	Trends Neurosci. 2008	PubMed	citation	PMID:18775573	pubmed	18775573	create date:2008/09/09 | first author:Lane MA
Cracking neural circuits in a tiny brain: new approaches for understanding the neural circuitry of Drosophila.	/pubmed/18775572	Olsen SR, Wilson RI.	Trends Neurosci. 2008 Oct;31(10):512-20. Epub 2008 Sep 3. Review.	Trends Neurosci. 2008	PubMed	citation	PMID:18775572	pubmed	18775572	create date:2008/09/09 | first author:Olsen SR
The healthy cell bias of estrogen action: mitochondrial bioenergetics and neurological implications.	/pubmed/18774188	Brinton RD.	Trends Neurosci. 2008 Oct;31(10):529-37. Epub 2008 Sep 4. Review.	Trends Neurosci. 2008	PubMed	citation	PMID:18774188	pubmed	18774188	create date:2008/09/09 | first author:Brinton RD
The subunit arrangement and assembly of ionotropic receptors.	/pubmed/18774187	Barrera NP, Edwardson JM.	Trends Neurosci. 2008 Nov;31(11):569-76. Epub 2008 Sep 4. Review.	Trends Neurosci. 2008	PubMed	citation	PMID:18774187	pubmed	18774187	create date:2008/09/09 | first author:Barrera NP
Targeting TNF-alpha receptors for neurotherapeutics.	/pubmed/18774186	Chadwick W, Magnus T, Martin B, Keselman A, Mattson MP, Maudsley S.	Trends Neurosci. 2008 Oct;31(10):504-11. Epub 2008 Sep 4. No abstract available.	Trends Neurosci. 2008	PubMed	citation	PMID:18774186	pubmed	18774186	create date:2008/09/09 | first author:Chadwick W
Molecular neurobiology of bipolar disorder: a disease of 'mood-stabilizing neurons'?	/pubmed/18774185	Kato T.	Trends Neurosci. 2008 Oct;31(10):495-503. Epub 2008 Sep 4.	Trends Neurosci. 2008	PubMed	citation	PMID:18774185	pubmed	18774185	create date:2008/09/09 | first author:Kato T
Understanding memory through hippocampal remapping.	/pubmed/18687478	Colgin LL, Moser EI, Moser MB.	Trends Neurosci. 2008 Sep;31(9):469-77. Epub 2008 Aug 5. Review.	Trends Neurosci. 2008	PubMed	citation	PMID:18687478	pubmed	18687478	create date:2008/08/09 | first author:Colgin LL
Cadherins and catenins at synapses: roles in synaptogenesis and synaptic plasticity.	/pubmed/18684518	Arikkath J, Reichardt LF.	Trends Neurosci. 2008 Sep;31(9):487-94. Epub 2008 Aug 4. Review.	Trends Neurosci. 2008	PubMed	citation	PMID:18684518	pubmed	18684518	create date:2008/08/08 | first author:Arikkath J
fMRI and its interpretations: an illustration on directional selectivity in area V5/MT.	/pubmed/18676033	Bartels A, Logothetis NK, Moutoussis K.	Trends Neurosci. 2008 Sep;31(9):444-53. Epub 2008 Aug 3. Review.	Trends Neurosci. 2008	PubMed	citation	PMID:18676033	pubmed	18676033	create date:2008/08/05 | first author:Bartels A
Death receptor Fas (CD95) signaling in the central nervous system: tuning neuroplasticity?	/pubmed/18676032	Reich A, Spering C, Schulz JB.	Trends Neurosci. 2008 Sep;31(9):478-86. Epub 2008 Aug 3.	Trends Neurosci. 2008	PubMed	citation	PMID:18676032	pubmed	18676032	create date:2008/08/05 | first author:Reich A
The HPA axis in major depression: classical theories and new developments.	/pubmed/18675469	Pariante CM, Lightman SL.	Trends Neurosci. 2008 Sep;31(9):464-8. Epub 2008 Jul 31. Review.	Trends Neurosci. 2008	PubMed	citation	PMID:18675469	pubmed	18675469	create date:2008/08/05 | first author:Pariante CM
Neuronal calcium mishandling and the pathogenesis of Alzheimer's disease.	/pubmed/18675468	Bezprozvanny I, Mattson MP.	Trends Neurosci. 2008 Sep;31(9):454-63. Epub 2008 Jul 31. Review.	Trends Neurosci. 2008	PubMed	citation	PMID:18675468	pubmed	18675468	create date:2008/08/05 | first author:Bezprozvanny I
Molecular form follows function: (un)snaring the SNAREs.	/pubmed/18675467	Parpura V, Mohideen U.	Trends Neurosci. 2008 Sep;31(9):435-43. Epub 2008 Jul 31. Review.	Trends Neurosci. 2008	PubMed	citation	PMID:18675467	pubmed	18675467	create date:2008/08/05 | first author:Parpura V
Reliability, synchrony and noise.	/pubmed/18603311	Ermentrout GB, Galán RF, Urban NN.	Trends Neurosci. 2008 Aug;31(8):428-34. Epub 2008 Jul 5. Review.	Trends Neurosci. 2008	PubMed	citation	PMID:18603311	pubmed	18603311	create date:2008/07/08 | first author:Ermentrout GB
Origin and function of olfactory bulb interneuron diversity.	/pubmed/18603310	Lledo PM, Merkle FT, Alvarez-Buylla A.	Trends Neurosci. 2008 Aug;31(8):392-400. Epub 2008 Jul 5. Review.	Trends Neurosci. 2008	PubMed	citation	PMID:18603310	pubmed	18603310	create date:2008/07/08 | first author:Lledo PM
Two opposing plasticity mechanisms pulling a single synapse.	/pubmed/18602704	Rabinowitch I, Segev I.	Trends Neurosci. 2008 Aug;31(8):377-83. Epub 2008 Jul 3.	Trends Neurosci. 2008	PubMed	citation	PMID:18602704	pubmed	18602704	create date:2008/07/08 | first author:Rabinowitch I
Title	URL	Description	Details	ShortDetails	Resource	Type	Identifiers	Db	EntrezUID	Properties
Activity-dependent plasticity: implications for recovery after spinal cord injury.	/pubmed/18602172	Dunlop SA.	Trends Neurosci. 2008 Aug;31(8):410-8. Epub 2008 Jul 2. Review.	Trends Neurosci. 2008	PubMed	citation	PMID:18602172	pubmed	18602172	create date:2008/07/08 | first author:Dunlop SA
Crossmodal binding through neural coherence: implications for multisensory processing.	/pubmed/18602171	Senkowski D, Schneider TR, Foxe JJ, Engel AK.	Trends Neurosci. 2008 Aug;31(8):401-9. Epub 2008 Jul 2. Review.	Trends Neurosci. 2008	PubMed	citation	PMID:18602171	pubmed	18602171	create date:2008/07/08 | first author:Senkowski D
GDNF and GFRalpha: a versatile molecular complex for developing neurons.	/pubmed/18597864	Paratcha G, Ledda F.	Trends Neurosci. 2008 Aug;31(8):384-91. Epub 2008 Jul 1. Review.	Trends Neurosci. 2008	PubMed	citation	PMID:18597864	pubmed	18597864	create date:2008/07/04 | first author:Paratcha G
Dendritic spine dynamics--a key role for kalirin-7.	/pubmed/18597863	Penzes P, Jones KA.	Trends Neurosci. 2008 Aug;31(8):419-27. Epub 2008 Jul 1. Review.	Trends Neurosci. 2008	PubMed	citation	PMID:18597863	pubmed	18597863	create date:2008/07/04 | first author:Penzes P
Cholinergic control of GABA release: emerging parallels between neocortex and hippocampus.	/pubmed/18556072	Lawrence JJ.	Trends Neurosci. 2008 Jul;31(7):317-27. Epub 2008 Jun 13. Review.	Trends Neurosci. 2008	PubMed	citation	PMID:18556072	pubmed	18556072	create date:2008/06/17 | first author:Lawrence JJ
Simple sequence repeats: genetic modulators of brain function and behavior.	/pubmed/18550185	Fondon JW 3rd, Hammock EA, Hannan AJ, King DG.	Trends Neurosci. 2008 Jul;31(7):328-34. Epub 2008 Jun 10. Review.	Trends Neurosci. 2008	PubMed	citation	PMID:18550185	pubmed	18550185	create date:2008/06/14 | first author:Fondon JW 3rd
Synaesthesia and cortical connectivity.	/pubmed/18550184	Bargary G, Mitchell KJ.	Trends Neurosci. 2008 Jul;31(7):335-42. Epub 2008 Jun 10. Review.	Trends Neurosci. 2008	PubMed	citation	PMID:18550184	pubmed	18550184	create date:2008/06/14 | first author:Bargary G
Neuroprotective actions of melanocortins: a therapeutic opportunity.	/pubmed/18550183	Catania A.	Trends Neurosci. 2008 Jul;31(7):353-60. Epub 2008 Jun 10. Review.	Trends Neurosci. 2008	PubMed	citation	PMID:18550183	pubmed	18550183	create date:2008/06/14 | first author:Catania A
White matter in learning, cognition and psychiatric disorders.	/pubmed/18538868	Fields RD.	Trends Neurosci. 2008 Jul;31(7):361-70. Epub 2008 Jun 5. Review.	Trends Neurosci. 2008	PubMed	citation	PMID:18538868	pubmed	18538868	create date:2008/06/10 | first author:Fields RD
Conservation of sleep: insights from non-mammalian model systems.	/pubmed/18538867	Zimmerman JE, Naidoo N, Raizen DM, Pack AI.	Trends Neurosci. 2008 Jul;31(7):371-6. Epub 2008 Jun 5. Review.	Trends Neurosci. 2008	PubMed	citation	PMID:18538867	pubmed	18538867	create date:2008/06/10 | first author:Zimmerman JE
Chromatin and nuclear architecture in the nervous system.	/pubmed/18538423	Takizawa T, Meshorer E.	Trends Neurosci. 2008 Jul;31(7):343-52. Epub 2008 Jun 4. Review.	Trends Neurosci. 2008	PubMed	citation	PMID:18538423	pubmed	18538423	create date:2008/06/10 | first author:Takizawa T
Active dendrites: colorful wings of the mysterious butterflies.	/pubmed/18471907	Johnston D, Narayanan R.	Trends Neurosci. 2008 Jun;31(6):309-16. Epub 2008 May 9. Review.	Trends Neurosci. 2008	PubMed	citation	PMID:18471907	pubmed	18471907	create date:2008/05/13 | first author:Johnston D
Cerebellar contributions to speech production and speech perception: psycholinguistic and neurobiological perspectives.	/pubmed/18471906	Ackermann H.	Trends Neurosci. 2008 Jun;31(6):265-72. Epub 2008 May 9. Review.	Trends Neurosci. 2008	PubMed	citation	PMID:18471906	pubmed	18471906	create date:2008/05/13 | first author:Ackermann H
Barriers in the brain: a renaissance?	/pubmed/18471905	Saunders NR, Ek CJ, Habgood MD, Dziegielewska KM.	Trends Neurosci. 2008 Jun;31(6):279-86. Epub 2008 May 9. Review.	Trends Neurosci. 2008	PubMed	citation	PMID:18471905	pubmed	18471905	create date:2008/05/13 | first author:Saunders NR
Altered vesicular dopamine storage in Parkinson's disease: a premature demise.	/pubmed/18471904	Caudle WM, Colebrooke RE, Emson PC, Miller GW.	Trends Neurosci. 2008 Jun;31(6):303-8. Epub 2008 May 9. Review.	Trends Neurosci. 2008	PubMed	citation	PMID:18471904	pubmed	18471904	create date:2008/05/13 | first author:Caudle WM
Are purines mediators of the anticonvulsant/neuroprotective effects of ketogenic diets?	/pubmed/18471903	Masino SA, Geiger JD.	Trends Neurosci. 2008 Jun;31(6):273-8. Epub 2008 May 9. Review.	Trends Neurosci. 2008	PubMed	citation	PMID:18471903	pubmed	18471903	create date:2008/05/13 | first author:Masino SA
Sexually differentiated central pattern generators in Xenopus laevis.	/pubmed/18471902	Zornik E, Yamaguchi A.	Trends Neurosci. 2008 Jun;31(6):296-302. Epub 2008 May 9. Review.	Trends Neurosci. 2008	PubMed	citation	PMID:18471902	pubmed	18471902	create date:2008/05/13 | first author:Zornik E
Neuronal TRP channels: thermometers, pathfinders and life-savers.	/pubmed/18471901	Talavera K, Nilius B, Voets T.	Trends Neurosci. 2008 Jun;31(6):287-95. Epub 2008 May 9. Review.	Trends Neurosci. 2008	PubMed	citation	PMID:18471901	pubmed	18471901	create date:2008/05/13 | first author:Talavera K
Gap junctions: multifaceted regulators of embryonic cortical development.	/pubmed/18403031	Elias LA, Kriegstein AR.	Trends Neurosci. 2008 May;31(5):243-50. Epub 2008 Apr 9.	Trends Neurosci. 2008	PubMed	citation	PMID:18403031	pubmed	18403031	create date:2008/04/12 | first author:Elias LA
The mitochondrial impairment, oxidative stress and neurodegeneration connection: reality or just an attractive hypothesis?	/pubmed/18403030	Fukui H, Moraes CT.	Trends Neurosci. 2008 May;31(5):251-6. Epub 2008 Apr 9. Review.	Trends Neurosci. 2008	PubMed	citation	PMID:18403030	pubmed	18403030	create date:2008/04/12 | first author:Fukui H
Gephyrin: where do we stand, where do we go?	/pubmed/18403029	Fritschy JM, Harvey RJ, Schwarz G.	Trends Neurosci. 2008 May;31(5):257-64. Epub 2008 Apr 9. Review.	Trends Neurosci. 2008	PubMed	citation	PMID:18403029	pubmed	18403029	create date:2008/04/12 | first author:Fritschy JM
Axonal growth therapeutics: regeneration or sprouting or plasticity?	/pubmed/18395807	Cafferty WB, McGee AW, Strittmatter SM.	Trends Neurosci. 2008 May;31(5):215-20. Epub 2008 Apr 7. Review.	Trends Neurosci. 2008	PubMed	citation	PMID:18395807	pubmed	18395807	create date:2008/04/09 | first author:Cafferty WB
RNA editing, DNA recoding and the evolution of human cognition.	/pubmed/18395806	Mattick JS, Mehler MF.	Trends Neurosci. 2008 May;31(5):227-33. Epub 2008 Apr 7. Review.	Trends Neurosci. 2008	PubMed	citation	PMID:18395806	pubmed	18395806	create date:2008/04/09 | first author:Mattick JS
Circuit-based framework for understanding neurotransmitter and risk gene interactions in schizophrenia.	/pubmed/18395805	Lisman JE, Coyle JT, Green RW, Javitt DC, Benes FM, Heckers S, Grace AA.	Trends Neurosci. 2008 May;31(5):234-42. Epub 2008 Apr 7. Review.	Trends Neurosci. 2008	PubMed	citation	PMID:18395805	pubmed	18395805	create date:2008/04/09 | first author:Lisman JE
Novel roles for Nogo receptor in inflammation and disease.	/pubmed/18394723	David S, Fry EJ, López-Vales R.	Trends Neurosci. 2008 May;31(5):221-6. Epub 2008 Apr 18. Review.	Trends Neurosci. 2008	PubMed	citation	PMID:18394723	pubmed	18394723	create date:2008/04/09 | first author:David S
Toll-like receptors: roles in neuroprotection?	/pubmed/18329736	Hanisch UK, Johnson TV, Kipnis J.	Trends Neurosci. 2008 Apr;31(4):176-82. Epub 2008 Mar 10.	Trends Neurosci. 2008	PubMed	citation	PMID:18329736	pubmed	18329736	create date:2008/03/11 | first author:Hanisch UK
Stress, sensitive periods and maturational events in adolescent depression.	/pubmed/18329735	Andersen SL, Teicher MH.	Trends Neurosci. 2008 Apr;31(4):183-91. Epub 2008 Mar 10. Review.	Trends Neurosci. 2008	PubMed	citation	PMID:18329735	pubmed	18329735	create date:2008/03/11 | first author:Andersen SL
Combining growth factor and stem cell therapy for amyotrophic lateral sclerosis.	/pubmed/18329734	Suzuki M, Svendsen CN.	Trends Neurosci. 2008 Apr;31(4):192-8. Epub 2008 Mar 10. Review.	Trends Neurosci. 2008	PubMed	citation	PMID:18329734	pubmed	18329734	create date:2008/03/11 | first author:Suzuki M
Defining memories by their distinct molecular traces.	/pubmed/18329733	Sossin WS.	Trends Neurosci. 2008 Apr;31(4):170-5. Epub 2008 Mar 10.	Trends Neurosci. 2008	PubMed	citation	PMID:18329733	pubmed	18329733	create date:2008/03/11 | first author:Sossin WS
Cortical excitation and chronic pain.	/pubmed/18329111	Zhuo M.	Trends Neurosci. 2008 Apr;31(4):199-207. Epub 2008 Mar 7. Review.	Trends Neurosci. 2008	PubMed	citation	PMID:18329111	pubmed	18329111	create date:2008/03/11 | first author:Zhuo M
The neurogenic reserve hypothesis: what is adult hippocampal neurogenesis good for?	/pubmed/18329110	Kempermann G.	Trends Neurosci. 2008 Apr;31(4):163-9. Epub 2008 Mar 7.	Trends Neurosci. 2008	PubMed	citation	PMID:18329110	pubmed	18329110	create date:2008/03/11 | first author:Kempermann G
Do all animals sleep?	/pubmed/18328577	Siegel JM.	Trends Neurosci. 2008 Apr;31(4):208-13. Epub 2008 Mar 6. Review.	Trends Neurosci. 2008	PubMed	citation	PMID:18328577	pubmed	18328577	create date:2008/03/11 | first author:Siegel JM
Abnormal development of the human cerebral cortex: genetics, functional consequences and treatment options.	/pubmed/18262290	Guerrini R, Dobyns WB, Barkovich AJ.	Trends Neurosci. 2008 Mar;31(3):154-62. Epub 2008 Feb 8. Review.	Trends Neurosci. 2008	PubMed	citation	PMID:18262290	pubmed	18262290	create date:2008/02/12 | first author:Guerrini R
MAOA and the neurogenetic architecture of human aggression.	/pubmed/18258310	Buckholtz JW, Meyer-Lindenberg A.	Trends Neurosci. 2008 Mar;31(3):120-9. Epub 2008 Feb 6.	Trends Neurosci. 2008	PubMed	citation	PMID:18258310	pubmed	18258310	create date:2008/02/09 | first author:Buckholtz JW
Neuroanatomy of autism.	/pubmed/18258309	Amaral DG, Schumann CM, Nordahl CW.	Trends Neurosci. 2008 Mar;31(3):137-45. Epub 2008 Feb 6. Review.	Trends Neurosci. 2008	PubMed	citation	PMID:18258309	pubmed	18258309	create date:2008/02/09 | first author:Amaral DG
Stability of the fittest: organizing learning through retroaxonal signals.	/pubmed/18255165	Harris KD.	Trends Neurosci. 2008 Mar;31(3):130-6. Epub 2008 Feb 5.	Trends Neurosci. 2008	PubMed	citation	PMID:18255165	pubmed	18255165	create date:2008/02/08 | first author:Harris KD
Critical issues of clinical human embryonic stem cell therapy for brain repair.	/pubmed/18255164	Li JY, Christophersen NS, Hall V, Soulet D, Brundin P.	Trends Neurosci. 2008 Mar;31(3):146-53. Epub 2008 Feb 5. Review.	Trends Neurosci. 2008	PubMed	citation	PMID:18255164	pubmed	18255164	create date:2008/02/08 | first author:Li JY
A mechanism for inside-out lamination in the neocortex.	/pubmed/18255163	Cooper JA.	Trends Neurosci. 2008 Mar;31(3):113-9. Epub 2008 Feb 5.	Trends Neurosci. 2008	PubMed	citation	PMID:18255163	pubmed	18255163	create date:2008/02/08 | first author:Cooper JA
Trouble making the first move: interpreting arrested neuronal migration in the cerebral cortex.	/pubmed/18201775	Sarkisian MR, Bartley CM, Rakic P.	Trends Neurosci. 2008 Feb;31(2):54-61. Epub 2008 Jan 16. Review.	Trends Neurosci. 2008	PubMed	citation	PMID:18201775	pubmed	18201775	create date:2008/01/19 | first author:Sarkisian MR
Growth cone chemotaxis.	/pubmed/18201774	Mortimer D, Fothergill T, Pujic Z, Richards LJ, Goodhill GJ.	Trends Neurosci. 2008 Feb;31(2):90-8. Epub 2008 Jan 16. Review.	Trends Neurosci. 2008	PubMed	citation	PMID:18201774	pubmed	18201774	create date:2008/01/19 | first author:Mortimer D
Regulation of AMPA receptor recruitment at developing synapses.	/pubmed/18201773	Hall BJ, Ghosh A.	Trends Neurosci. 2008 Feb;31(2):82-9. Epub 2008 Jan 16. Review.	Trends Neurosci. 2008	PubMed	citation	PMID:18201773	pubmed	18201773	create date:2008/01/19 | first author:Hall BJ
Cell and gene therapies in epilepsy--promising avenues or blind alleys?	/pubmed/18201772	Löscher W, Gernert M, Heinemann U.	Trends Neurosci. 2008 Feb;31(2):62-73. Epub 2008 Jan 16. Review.	Trends Neurosci. 2008	PubMed	citation	PMID:18201772	pubmed	18201772	create date:2008/01/19 | first author:Löscher W
From basic science to novel treatments: lost in translation.	/pubmed/18201771	Ben-Ari Y, Barbour HR.	Trends Neurosci. 2008 Feb;31(2):53. Epub 2008 Jan 16. No abstract available.	Trends Neurosci. 2008	PubMed	citation	PMID:18201771	pubmed	18201771	create date:2008/01/19 | first author:Ben-Ari Y
GPCR monomers and oligomers: it takes all kinds.	/pubmed/18199492	Gurevich VV, Gurevich EV.	Trends Neurosci. 2008 Feb;31(2):74-81. Epub 2008 Jan 15. Review.	Trends Neurosci. 2008	PubMed	citation	PMID:18199492	pubmed	18199492	create date:2008/01/18 | first author:Gurevich VV
The function of p75NTR in glia.	/pubmed/18199491	Cragnolini AB, Friedman WJ.	Trends Neurosci. 2008 Feb;31(2):99-104. Epub 2008 Jan 15. Review.	Trends Neurosci. 2008	PubMed	citation	PMID:18199491	pubmed	18199491	create date:2008/01/18 | first author:Cragnolini AB
Where is the trace in trace conditioning?	/pubmed/18199490	Woodruff-Pak DS, Disterhoft JF.	Trends Neurosci. 2008 Feb;31(2):105-12. Epub 2008 Jan 15. Review.	Trends Neurosci. 2008	PubMed	citation	PMID:18199490	pubmed	18199490	create date:2008/01/18 | first author:Woodruff-Pak DS
The coming out of the brain mineralocorticoid receptor.	/pubmed/18063498	Joëls M, Karst H, DeRijk R, de Kloet ER.	Trends Neurosci. 2008 Jan;31(1):1-7. Epub 2007 Dec 3. Review.	Trends Neurosci. 2008	PubMed	citation	PMID:18063498	pubmed	18063498	create date:2007/12/08 | first author:Joëls M
A 'GAG' reflex prevents repair of the damaged CNS.	/pubmed/18063497	Sherman LS, Back SA.	Trends Neurosci. 2008 Jan;31(1):44-52. Epub 2007 Dec 3. Review.	Trends Neurosci. 2008	PubMed	citation	PMID:18063497	pubmed	18063497	create date:2007/12/08 | first author:Sherman LS
Melanopsin: an exciting photopigment.	/pubmed/18054803	Hankins MW, Peirson SN, Foster RG.	Trends Neurosci. 2008 Jan;31(1):27-36. Epub 2007 Dec 4. Review.	Trends Neurosci. 2008	PubMed	citation	PMID:18054803	pubmed	18054803	create date:2007/12/07 | first author:Hankins MW
Water movements in the brain: role of aquaporins.	/pubmed/18054802	Tait MJ, Saadoun S, Bell BA, Papadopoulos MC.	Trends Neurosci. 2008 Jan;31(1):37-43. Epub 2007 Dec 4. Review.	Trends Neurosci. 2008	PubMed	citation	PMID:18054802	pubmed	18054802	create date:2007/12/07 | first author:Tait MJ
Title	URL	Description	Details	ShortDetails	Resource	Type	Identifiers	Db	EntrezUID	Properties
Calcium dynamics: analyzing the Ca2+ regulatory network in intact cells.	/pubmed/18054801	Friel DD, Chiel HJ.	Trends Neurosci. 2008 Jan;31(1):8-19. Epub 2007 Dec 4. Review.	Trends Neurosci. 2008	PubMed	citation	PMID:18054801	pubmed	18054801	create date:2007/12/07 | first author:Friel DD
Posttranscriptional control of neuronal development by microRNA networks.	/pubmed/18054394	Gao FB.	Trends Neurosci. 2008 Jan;31(1):20-6. Epub 2007 Dec 3. Review.	Trends Neurosci. 2008	PubMed	citation	PMID:18054394	pubmed	18054394	create date:2007/12/07 | first author:Gao FB
Noncoding RNAs: couplers of analog and digital information in nervous system function?	/pubmed/17996312	St Laurent G 3rd, Wahlestedt C.	Trends Neurosci. 2007 Dec;30(12):612-21. Epub 2007 Nov 8. Review.	Trends Neurosci. 2007	PubMed	citation	PMID:17996312	pubmed	17996312	create date:2007/11/13 | first author:St Laurent G 3rd
Neural-immune interactions in disorders of sleep-wakefulness organization.	/pubmed/17988749	Bentivoglio M, Kristensson K.	Trends Neurosci. 2007 Dec;30(12):645-52. Epub 2007 Nov 7. Review.	Trends Neurosci. 2007	PubMed	citation	PMID:17988749	pubmed	17988749	create date:2007/11/09 | first author:Bentivoglio M
What can we learn from synaptic weight distributions?	/pubmed/17983670	Barbour B, Brunel N, Hakim V, Nadal JP.	Trends Neurosci. 2007 Dec;30(12):622-9. Epub 2007 Nov 5. Review.	Trends Neurosci. 2007	PubMed	citation	PMID:17983670	pubmed	17983670	create date:2007/11/07 | first author:Barbour B
Kainate receptors with a metabotropic modus operandi.	/pubmed/17981346	Rodríguez-Moreno A, Sihra TS.	Trends Neurosci. 2007 Dec;30(12):630-7. Epub 2007 Nov 5. Review.	Trends Neurosci. 2007	PubMed	citation	PMID:17981346	pubmed	17981346	create date:2007/11/06 | first author:Rodríguez-Moreno A
Short-term plasticity in auditory cognition.	/pubmed/17981345	Jääskeläinen IP, Ahveninen J, Belliveau JW, Raij T, Sams M.	Trends Neurosci. 2007 Dec;30(12):653-61. Epub 2007 Nov 5. Review.	Trends Neurosci. 2007	PubMed	citation	PMID:17981345	pubmed	17981345	create date:2007/11/06 | first author:Jääskeläinen IP
From nose to fertility: the long migratory journey of gonadotropin-releasing hormone neurons.	/pubmed/17981344	Cariboni A, Maggi R, Parnavelas JG.	Trends Neurosci. 2007 Dec;30(12):638-44. Epub 2007 Nov 5. Review.	Trends Neurosci. 2007	PubMed	citation	PMID:17981344	pubmed	17981344	create date:2007/11/06 | first author:Cariboni A
Phosphatase PTEN in neuronal injury and brain disorders.	/pubmed/17959258	Chang N, El-Hayek YH, Gomez E, Wan Q.	Trends Neurosci. 2007 Nov;30(11):581-6. Epub 2007 Oct 23. Review.	Trends Neurosci. 2007	PubMed	citation	PMID:17959258	pubmed	17959258	create date:2007/10/26 | first author:Chang N
Munc18-1 in secretion: lonely Munc joins SNARE team and takes control.	/pubmed/17956762	Toonen RF, Verhage M.	Trends Neurosci. 2007 Nov;30(11):564-72. Epub 2007 Oct 22. Review.	Trends Neurosci. 2007	PubMed	citation	PMID:17956762	pubmed	17956762	create date:2007/10/25 | first author:Toonen RF
The ubiquitin-proteasome pathway in health and disease of the nervous system.	/pubmed/17950927	Hegde AN, Upadhya SC.	Trends Neurosci. 2007 Nov;30(11):587-95. Epub 2007 Oct 24. Review.	Trends Neurosci. 2007	PubMed	citation	PMID:17950927	pubmed	17950927	create date:2007/10/24 | first author:Hegde AN
Neuronal 'On' and 'Off' signals control microglia.	/pubmed/17950926	Biber K, Neumann H, Inoue K, Boddeke HW.	Trends Neurosci. 2007 Nov;30(11):596-602. Epub 2007 Oct 24. Review.	Trends Neurosci. 2007	PubMed	citation	PMID:17950926	pubmed	17950926	create date:2007/10/24 | first author:Biber K
From genes to pain: Na v 1.7 and human pain disorders.	/pubmed/17950472	Dib-Hajj SD, Cummins TR, Black JA, Waxman SG.	Trends Neurosci. 2007 Nov;30(11):555-63. Epub 2007 Oct 22. Review.	Trends Neurosci. 2007	PubMed	citation	PMID:17950472	pubmed	17950472	create date:2007/10/24 | first author:Dib-Hajj SD
The TASK background K2P channels: chemo- and nutrient sensors.	/pubmed/17945357	Duprat F, Lauritzen I, Patel A, Honoré E.	Trends Neurosci. 2007 Nov;30(11):573-80. Epub 2007 Oct 22. Review.	Trends Neurosci. 2007	PubMed	citation	PMID:17945357	pubmed	17945357	create date:2007/10/20 | first author:Duprat F
Bloodless FMRI.	/pubmed/17935797	Jasanoff A.	Trends Neurosci. 2007 Nov;30(11):603-10. Epub 2007 Nov 1. Review.	Trends Neurosci. 2007	PubMed	citation	PMID:17935797	pubmed	17935797	create date:2007/10/16 | first author:Jasanoff A
Emerging ideas about kisspeptin- GPR54 signaling in the neuroendocrine regulation of reproduction.	/pubmed/17904653	Kauffman AS, Clifton DK, Steiner RA.	Trends Neurosci. 2007 Oct;30(10):504-11. Epub 2007 Sep 29. Review.	Trends Neurosci. 2007	PubMed	citation	PMID:17904653	pubmed	17904653	create date:2007/10/02 | first author:Kauffman AS
Re-emergence of striatal cholinergic interneurons in movement disorders.	/pubmed/17904652	Pisani A, Bernardi G, Ding J, Surmeier DJ.	Trends Neurosci. 2007 Oct;30(10):545-53. Epub 2007 Sep 29. Review.	Trends Neurosci. 2007	PubMed	citation	PMID:17904652	pubmed	17904652	create date:2007/10/02 | first author:Pisani A
Neurotransmitter receptors on microglia.	/pubmed/17904651	Pocock JM, Kettenmann H.	Trends Neurosci. 2007 Oct;30(10):527-35. Epub 2007 Sep 29. Review.	Trends Neurosci. 2007	PubMed	citation	PMID:17904651	pubmed	17904651	create date:2007/10/02 | first author:Pocock JM
Fever, febrile seizures and epilepsy.	/pubmed/17897728	Dubé CM, Brewster AL, Richichi C, Zha Q, Baram TZ.	Trends Neurosci. 2007 Oct;30(10):490-6. Epub 2007 Sep 25. Review. Erratum in: Trends Neurosci. 2007 Dec;30(12):611.	Trends Neurosci. 2007	PubMed	citation	PMID:17897728	pubmed	17897728	create date:2007/09/28 | first author:Dubé CM
Heterogeneity in motoneuron disease.	/pubmed/17825438	Lambrechts D, Robberecht W, Carmeliet P.	Trends Neurosci. 2007 Oct;30(10):536-44. Epub 2007 Sep 6. Review.	Trends Neurosci. 2007	PubMed	citation	PMID:17825438	pubmed	17825438	create date:2007/09/11 | first author:Lambrechts D
Over-inhibition: a model for developmental intellectual disability.	/pubmed/17825437	Fernandez F, Garner CC.	Trends Neurosci. 2007 Oct;30(10):497-503. Epub 2007 Sep 6.	Trends Neurosci. 2007	PubMed	citation	PMID:17825437	pubmed	17825437	create date:2007/09/11 | first author:Fernandez F
Sensitivity and specificity in Drosophila pheromone perception.	/pubmed/17825436	Benton R.	Trends Neurosci. 2007 Oct;30(10):512-9. Epub 2007 Sep 6. Review.	Trends Neurosci. 2007	PubMed	citation	PMID:17825436	pubmed	17825436	create date:2007/09/11 | first author:Benton R
Neuronal temporal identity in post-embryonic Drosophila brain.	/pubmed/17825435	Yu HH, Lee T.	Trends Neurosci. 2007 Oct;30(10):520-6. Epub 2007 Sep 6. Review.	Trends Neurosci. 2007	PubMed	citation	PMID:17825435	pubmed	17825435	create date:2007/09/11 | first author:Yu HH
How can we improve the pre-clinical development of drugs for stroke?	/pubmed/17765332	Sena E, van der Worp HB, Howells D, Macleod M.	Trends Neurosci. 2007 Sep;30(9):433-9. Epub 2007 Aug 31. Review.	Trends Neurosci. 2007	PubMed	citation	PMID:17765332	pubmed	17765332	create date:2007/09/04 | first author:Sena E
Neuronal damage accompanies perinatal white-matter damage.	/pubmed/17765331	Leviton A, Gressens P.	Trends Neurosci. 2007 Sep;30(9):473-8. Epub 2007 Aug 31. Review.	Trends Neurosci. 2007	PubMed	citation	PMID:17765331	pubmed	17765331	create date:2007/09/04 | first author:Leviton A
Dendritic mechanisms controlling spike-timing-dependent synaptic plasticity.	/pubmed/17765330	Kampa BM, Letzkus JJ, Stuart GJ.	Trends Neurosci. 2007 Sep;30(9):456-63. Epub 2007 Aug 31. Review.	Trends Neurosci. 2007	PubMed	citation	PMID:17765330	pubmed	17765330	create date:2007/09/04 | first author:Kampa BM
Exercise builds brain health: key roles of growth factor cascades and inflammation.	/pubmed/17765329	Cotman CW, Berchtold NC, Christie LA.	Trends Neurosci. 2007 Sep;30(9):464-72. Epub 2007 Aug 31. Review. Erratum in: Trends Neurosci. 2007 Oct;30(10):489.	Trends Neurosci. 2007	PubMed	citation	PMID:17765329	pubmed	17765329	create date:2007/09/04 | first author:Cotman CW
The debate on the kiss-and-run fusion at synapses.	/pubmed/17765328	He L, Wu LG.	Trends Neurosci. 2007 Sep;30(9):447-55. Epub 2007 Aug 31. Review.	Trends Neurosci. 2007	PubMed	citation	PMID:17765328	pubmed	17765328	create date:2007/09/04 | first author:He L
Cajal's contributions to glia research.	/pubmed/17765327	García-Marín V, García-López P, Freire M.	Trends Neurosci. 2007 Sep;30(9):479-87. Epub 2007 Aug 31.	Trends Neurosci. 2007	PubMed	citation	PMID:17765327	pubmed	17765327	create date:2007/09/04 | first author:García-Marín V
Functional relevance of neurotransmitter receptor heteromers in the central nervous system.	/pubmed/17692396	Ferré S, Ciruela F, Woods AS, Lluis C, Franco R.	Trends Neurosci. 2007 Sep;30(9):440-6. Epub 2007 Aug 10. Review.	Trends Neurosci. 2007	PubMed	citation	PMID:17692396	pubmed	17692396	create date:2007/08/19 | first author:Ferré S
Glia: they make your memories stick!	/pubmed/17631972	Bains JS, Oliet SH.	Trends Neurosci. 2007 Aug;30(8):417-24. Epub 2007 Jul 12. Review.	Trends Neurosci. 2007	PubMed	citation	PMID:17631972	pubmed	17631972	create date:2007/07/17 | first author:Bains JS
A key role for corticotropin-releasing factor in alcohol dependence.	/pubmed/17629579	Heilig M, Koob GF.	Trends Neurosci. 2007 Aug;30(8):399-406. Epub 2007 Jul 16. Review.	Trends Neurosci. 2007	PubMed	citation	PMID:17629579	pubmed	17629579	create date:2007/07/17 | first author:Heilig M
Molecular determinants of AMPA receptor subunit assembly.	/pubmed/17629578	Greger IH, Ziff EB, Penn AC.	Trends Neurosci. 2007 Aug;30(8):407-16. Epub 2007 Jul 16. Review.	Trends Neurosci. 2007	PubMed	citation	PMID:17629578	pubmed	17629578	create date:2007/07/17 | first author:Greger IH
Is dopamine a physiologically relevant mediator of feeding behavior?	/pubmed/17604133	Palmiter RD.	Trends Neurosci. 2007 Aug;30(8):375-81. Epub 2007 Jun 29. Review.	Trends Neurosci. 2007	PubMed	citation	PMID:17604133	pubmed	17604133	create date:2007/07/03 | first author:Palmiter RD
Refining the roles of GABAergic signaling during neural circuit formation.	/pubmed/17590449	Akerman CJ, Cline HT.	Trends Neurosci. 2007 Aug;30(8):382-9. Epub 2007 Jun 27. Review.	Trends Neurosci. 2007	PubMed	citation	PMID:17590449	pubmed	17590449	create date:2007/06/26 | first author:Akerman CJ
The GABAA receptor: a novel target for treatment of fragile X?	/pubmed/17590448	D'Hulst C, Kooy RF.	Trends Neurosci. 2007 Aug;30(8):425-31. Epub 2007 Jun 27. Review.	Trends Neurosci. 2007	PubMed	citation	PMID:17590448	pubmed	17590448	create date:2007/06/26 | first author:D'Hulst C
Differences in O2 availability resolve the apparent discrepancies in metabolic intrinsic optical signals in vivo and in vitro.	/pubmed/17590447	Turner DA, Foster KA, Galeffi F, Somjen GG.	Trends Neurosci. 2007 Aug;30(8):390-8. Epub 2007 Jun 27. Review.	Trends Neurosci. 2007	PubMed	citation	PMID:17590447	pubmed	17590447	create date:2007/06/26 | first author:Turner DA
Analysis of dynamic brain oscillations: methodological advances.	/pubmed/17559951	Le Van Quyen M, Bragin A.	Trends Neurosci. 2007 Jul;30(7):365-73. Epub 2007 Jun 7. Review.	Trends Neurosci. 2007	PubMed	citation	PMID:17559951	pubmed	17559951	create date:2007/06/15 | first author:Le Van Quyen M
The gamma cycle.	/pubmed/17555828	Fries P, Nikolić D, Singer W.	Trends Neurosci. 2007 Jul;30(7):309-16. Epub 2007 Jun 6. Review.	Trends Neurosci. 2007	PubMed	citation	PMID:17555828	pubmed	17555828	create date:2007/06/09 | first author:Fries P
Thalamic synchrony and dynamic regulation of global forebrain oscillations.	/pubmed/17544519	Huguenard JR, McCormick DA.	Trends Neurosci. 2007 Jul;30(7):350-6. Epub 2007 Jun 4. Review.	Trends Neurosci. 2007	PubMed	citation	PMID:17544519	pubmed	17544519	create date:2007/06/05 | first author:Huguenard JR
Network and intrinsic cellular mechanisms underlying theta phase precession of hippocampal neurons.	/pubmed/17532482	Maurer AP, McNaughton BL.	Trends Neurosci. 2007 Jul;30(7):325-33. Epub 2007 May 29. Review.	Trends Neurosci. 2007	PubMed	citation	PMID:17532482	pubmed	17532482	create date:2007/05/29 | first author:Maurer AP
Pathological synchronization in Parkinson's disease: networks, models and treatments.	/pubmed/17532060	Hammond C, Bergman H, Brown P.	Trends Neurosci. 2007 Jul;30(7):357-64. Epub 2007 May 25. Review.	Trends Neurosci. 2007	PubMed	citation	PMID:17532060	pubmed	17532060	create date:2007/05/29 | first author:Hammond C
Role of GABAergic inhibition in hippocampal network oscillations.	/pubmed/17532059	Mann EO, Paulsen O.	Trends Neurosci. 2007 Jul;30(7):343-9. Epub 2007 May 25. Review.	Trends Neurosci. 2007	PubMed	citation	PMID:17532059	pubmed	17532059	create date:2007/05/29 | first author:Mann EO
Human gamma-frequency oscillations associated with attention and memory.	/pubmed/17499860	Jensen O, Kaiser J, Lachaux JP.	Trends Neurosci. 2007 Jul;30(7):317-24. Epub 2007 May 17. Review.	Trends Neurosci. 2007	PubMed	citation	PMID:17499860	pubmed	17499860	create date:2007/05/15 | first author:Jensen O
Are corticothalamic 'up' states fragments of wakefulness?	/pubmed/17481741	Destexhe A, Hughes SW, Rudolph M, Crunelli V.	Trends Neurosci. 2007 Jul;30(7):334-42. Epub 2007 May 3. Review.	Trends Neurosci. 2007	PubMed	citation	PMID:17481741	pubmed	17481741	create date:2007/05/08 | first author:Destexhe A
Share and share alike: trading of presynaptic elements between central synapses.	/pubmed/17467066	Staras K.	Trends Neurosci. 2007 Jun;30(6):292-8. Epub 2007 Apr 27. Review.	Trends Neurosci. 2007	PubMed	citation	PMID:17467066	pubmed	17467066	create date:2007/05/01 | first author:Staras K
Wnts: up-and-coming at the synapse.	/pubmed/17467065	Speese SD, Budnik V.	Trends Neurosci. 2007 Jun;30(6):268-75. Epub 2007 Apr 27. Review.	Trends Neurosci. 2007	PubMed	citation	PMID:17467065	pubmed	17467065	create date:2007/05/01 | first author:Speese SD
The topographic brain: from neural connectivity to cognition.	/pubmed/17462748	Thivierge JP, Marcus GF.	Trends Neurosci. 2007 Jun;30(6):251-9. Epub 2007 Apr 25.	Trends Neurosci. 2007	PubMed	citation	PMID:17462748	pubmed	17462748	create date:2007/04/28 | first author:Thivierge JP
The centrosome in neuronal development.	/pubmed/17420058	Higginbotham HR, Gleeson JG.	Trends Neurosci. 2007 Jun;30(6):276-83. Epub 2007 Apr 8. Review.	Trends Neurosci. 2007	PubMed	citation	PMID:17420058	pubmed	17420058	create date:2007/04/11 | first author:Higginbotham HR
Leading tonically active neurons of the striatum from reward detection to context recognition.	/pubmed/17420057	Apicella P.	Trends Neurosci. 2007 Jun;30(6):299-306. Epub 2007 Apr 8. Review.	Trends Neurosci. 2007	PubMed	citation	PMID:17420057	pubmed	17420057	create date:2007/04/11 | first author:Apicella P
Title	URL	Description	Details	ShortDetails	Resource	Type	Identifiers	Db	EntrezUID	Properties
The topological role of homeoproteins in the developing central nervous system.	/pubmed/17418905	Brunet I, Di Nardo AA, Sonnier L, Beurdeley M, Prochiantz A.	Trends Neurosci. 2007 Jun;30(6):260-7. Epub 2007 Apr 6. Review.	Trends Neurosci. 2007	PubMed	citation	PMID:17418905	pubmed	17418905	create date:2007/04/10 | first author:Brunet I
NMDA and AMPA receptors: old channels, new tricks.	/pubmed/17418904	Rao VR, Finkbeiner S.	Trends Neurosci. 2007 Jun;30(6):284-91. Epub 2007 Apr 6. Review.	Trends Neurosci. 2007	PubMed	citation	PMID:17418904	pubmed	17418904	create date:2007/04/10 | first author:Rao VR
Multiple hit hypotheses for dopamine neuron loss in Parkinson's disease.	/pubmed/17418429	Sulzer D.	Trends Neurosci. 2007 May;30(5):244-50. Epub 2007 Apr 5. Review.	Trends Neurosci. 2007	PubMed	citation	PMID:17418429	pubmed	17418429	create date:2007/04/10 | first author:Sulzer D
Dopamine neuron systems in the brain: an update.	/pubmed/17408759	Björklund A, Dunnett SB.	Trends Neurosci. 2007 May;30(5):194-202. Epub 2007 Apr 3. Review.	Trends Neurosci. 2007	PubMed	citation	PMID:17408759	pubmed	17408759	create date:2007/04/06 | first author:Björklund A
D1 and D2 dopamine-receptor modulation of striatal glutamatergic signaling in striatal medium spiny neurons.	/pubmed/17408758	Surmeier DJ, Ding J, Day M, Wang Z, Shen W.	Trends Neurosci. 2007 May;30(5):228-35. Epub 2007 Apr 3. Review.	Trends Neurosci. 2007	PubMed	citation	PMID:17408758	pubmed	17408758	create date:2007/04/06 | first author:Surmeier DJ
Behavioral dopamine signals.	/pubmed/17400301	Schultz W.	Trends Neurosci. 2007 May;30(5):203-10. Epub 2007 Apr 2. Review.	Trends Neurosci. 2007	PubMed	citation	PMID:17400301	pubmed	17400301	create date:2007/04/03 | first author:Schultz W
Dopamine dysregulation of movement control in L-DOPA-induced dyskinesia.	/pubmed/17400300	Cenci MA.	Trends Neurosci. 2007 May;30(5):236-43. Epub 2007 Apr 2. Review.	Trends Neurosci. 2007	PubMed	citation	PMID:17400300	pubmed	17400300	create date:2007/04/03 | first author:Cenci MA
Regulation of firing of dopaminergic neurons and control of goal-directed behaviors.	/pubmed/17400299	Grace AA, Floresco SB, Goto Y, Lodge DJ.	Trends Neurosci. 2007 May;30(5):220-7. Epub 2007 Apr 2. Review.	Trends Neurosci. 2007	PubMed	citation	PMID:17400299	pubmed	17400299	create date:2007/04/03 | first author:Grace AA
Fifty years of dopamine research.	/pubmed/17397938	Björklund A, Dunnett SB.	Trends Neurosci. 2007 May;30(5):185-7. Epub 2007 Mar 29. Review. No abstract available.	Trends Neurosci. 2007	PubMed	citation	PMID:17397938	pubmed	17397938	create date:2007/04/03 | first author:Björklund A
Dopamine: 50 years in perspective.	/pubmed/17368565	Iversen SD, Iversen LL.	Trends Neurosci. 2007 May;30(5):188-93. Epub 2007 Mar 26. Review.	Trends Neurosci. 2007	PubMed	citation	PMID:17368565	pubmed	17368565	create date:2007/03/21 | first author:Iversen SD
Dopamine-mediated regulation of corticostriatal synaptic plasticity.	/pubmed/17367873	Calabresi P, Picconi B, Tozzi A, Di Filippo M.	Trends Neurosci. 2007 May;30(5):211-9. Epub 2007 Mar 23. Review.	Trends Neurosci. 2007	PubMed	citation	PMID:17367873	pubmed	17367873	create date:2007/03/21 | first author:Calabresi P
Neuronal death: where does the end begin?	/pubmed/17339056	Conforti L, Adalbert R, Coleman MP.	Trends Neurosci. 2007 Apr;30(4):159-66. Epub 2007 Mar 6. Review.	Trends Neurosci. 2007	PubMed	citation	PMID:17339056	pubmed	17339056	create date:2007/03/07 | first author:Conforti L
Long-term depression: multiple forms and implications for brain function.	/pubmed/17335914	Massey PV, Bashir ZI.	Trends Neurosci. 2007 Apr;30(4):176-84. Epub 2007 Mar 1. Review.	Trends Neurosci. 2007	PubMed	citation	PMID:17335914	pubmed	17335914	create date:2007/03/06 | first author:Massey PV
Procedural learning difficulties: reuniting the developmental disorders?	/pubmed/17328970	Nicolson RI, Fawcett AJ.	Trends Neurosci. 2007 Apr;30(4):135-41. Epub 2007 Feb 27. Review.	Trends Neurosci. 2007	PubMed	citation	PMID:17328970	pubmed	17328970	create date:2007/03/03 | first author:Nicolson RI
Schizophrenia as a GSK-3 dysregulation disorder.	/pubmed/17324475	Lovestone S, Killick R, Di Forti M, Murray R.	Trends Neurosci. 2007 Apr;30(4):142-9. Epub 2007 Feb 26. Review.	Trends Neurosci. 2007	PubMed	citation	PMID:17324475	pubmed	17324475	create date:2007/02/28 | first author:Lovestone S
New vistas for alpha-frequency band oscillations.	/pubmed/17307258	Palva S, Palva JM.	Trends Neurosci. 2007 Apr;30(4):150-8. Epub 2007 Feb 20. Review.	Trends Neurosci. 2007	PubMed	citation	PMID:17307258	pubmed	17307258	create date:2007/02/20 | first author:Palva S
LTP forms 1, 2 and 3: different mechanisms for the long" in long-term potentiation."	/pubmed/17292975	Raymond CR.	Trends Neurosci. 2007 Apr;30(4):167-75. Epub 2007 Feb 9. Review.	Trends Neurosci. 2007	PubMed	citation	PMID:17292975	pubmed	17292975	create date:2007/02/13 | first author:Raymond CR
Ca2+-permeable AMPA receptors in synaptic plasticity and neuronal death.	/pubmed/17275103	Liu SJ, Zukin RS.	Trends Neurosci. 2007 Mar;30(3):126-34. Epub 2007 Feb 1. Review.	Trends Neurosci. 2007	PubMed	citation	PMID:17275103	pubmed	17275103	create date:2007/02/06 | first author:Liu SJ
The organizing principles of neuronal avalanches: cell assemblies in the cortex?	/pubmed/17275102	Plenz D, Thiagarajan TC.	Trends Neurosci. 2007 Mar;30(3):101-10. Epub 2007 Feb 1. Review.	Trends Neurosci. 2007	PubMed	citation	PMID:17275102	pubmed	17275102	create date:2007/02/06 | first author:Plenz D
Sensing and expressing homeostatic synaptic plasticity.	/pubmed/17267052	Rich MM, Wenner P.	Trends Neurosci. 2007 Mar;30(3):119-25. Epub 2007 Jan 30. Review.	Trends Neurosci. 2007	PubMed	citation	PMID:17267052	pubmed	17267052	create date:2007/02/03 | first author:Rich MM
Sumoylation in neurons: nuclear and synaptic roles?	/pubmed/17241677	Scheschonka A, Tang Z, Betz H.	Trends Neurosci. 2007 Mar;30(3):85-91. Epub 2007 Jan 22. Review.	Trends Neurosci. 2007	PubMed	citation	PMID:17241677	pubmed	17241677	create date:2007/01/24 | first author:Scheschonka A
Hippocampal long-term depression: master or minion in declarative memory processes?	/pubmed/17234277	Kemp A, Manahan-Vaughan D.	Trends Neurosci. 2007 Mar;30(3):111-8. Epub 2007 Jan 17. Review.	Trends Neurosci. 2007	PubMed	citation	PMID:17234277	pubmed	17234277	create date:2007/01/20 | first author:Kemp A
Spatiotemporal representations in the olfactory system.	/pubmed/17224191	Schaefer AT, Margrie TW.	Trends Neurosci. 2007 Mar;30(3):92-100. Epub 2007 Jan 16. Review.	Trends Neurosci. 2007	PubMed	citation	PMID:17224191	pubmed	17224191	create date:2007/01/17 | first author:Schaefer AT
A matter of time: internal delays in binaural processing.	/pubmed/17188761	Joris P, Yin TC.	Trends Neurosci. 2007 Feb;30(2):70-8. Epub 2006 Dec 22. Review.	Trends Neurosci. 2007	PubMed	citation	PMID:17188761	pubmed	17188761	create date:2006/12/26 | first author:Joris P
Space, time and dopamine.	/pubmed/17173981	Arbuthnott GW, Wickens J.	Trends Neurosci. 2007 Feb;30(2):62-9. Epub 2006 Dec 13.	Trends Neurosci. 2007	PubMed	citation	PMID:17173981	pubmed	17173981	create date:2006/12/19 | first author:Arbuthnott GW
The chemical synapse goes electric: Ca2+- and voltage-sensitive GPCRs control neurotransmitter release.	/pubmed/17169441	Parnas H, Parnas I.	Trends Neurosci. 2007 Feb;30(2):54-61. Epub 2006 Dec 13. Review.	Trends Neurosci. 2007	PubMed	citation	PMID:17169441	pubmed	17169441	create date:2006/12/16 | first author:Parnas H
5-Hydroxytryptamine in premature ejaculation: opportunities for therapeutic intervention.	/pubmed/17169440	Giuliano F.	Trends Neurosci. 2007 Feb;30(2):79-84. Epub 2006 Dec 13. Review.	Trends Neurosci. 2007	PubMed	citation	PMID:17169440	pubmed	17169440	create date:2006/12/16 | first author:Giuliano F
An argument for an olfactory thalamus.	/pubmed/17161473	Kay LM, Sherman SM.	Trends Neurosci. 2007 Feb;30(2):47-53. Epub 2006 Dec 8. Review.	Trends Neurosci. 2007	PubMed	citation	PMID:17161473	pubmed	17161473	create date:2006/12/13 | first author:Kay LM
Redox regulation of neuronal survival mediated by electrophilic compounds.	/pubmed/17137643	Satoh T, Lipton SA.	Trends Neurosci. 2007 Jan;30(1):37-45. Epub 2006 Nov 29. Review.	Trends Neurosci. 2007	PubMed	citation	PMID:17137643	pubmed	17137643	create date:2006/12/02 | first author:Satoh T
New insights into corollary discharges mediated by identified neural pathways.	/pubmed/17137642	Poulet JF, Hedwig B.	Trends Neurosci. 2007 Jan;30(1):14-21. Epub 2006 Nov 29. Review.	Trends Neurosci. 2007	PubMed	citation	PMID:17137642	pubmed	17137642	create date:2006/12/02 | first author:Poulet JF
Nur77 and retinoid X receptors: crucial factors in dopamine-related neuroadaptation.	/pubmed/17134767	Lévesque D, Rouillard C.	Trends Neurosci. 2007 Jan;30(1):22-30. Epub 2006 Nov 28. Review.	Trends Neurosci. 2007	PubMed	citation	PMID:17134767	pubmed	17134767	create date:2006/12/01 | first author:Lévesque D
5-HT in the enteric nervous system: gut function and neuropharmacology.	/pubmed/17126921	McLean PG, Borman RA, Lee K.	Trends Neurosci. 2007 Jan;30(1):9-13. Epub 2006 Nov 28. Review.	Trends Neurosci. 2007	PubMed	citation	PMID:17126921	pubmed	17126921	create date:2006/11/28 | first author:McLean PG
Interplay between protein synthesis and degradation in the CNS: physiological and pathological implications.	/pubmed/17126920	Ding Q, Cecarini V, Keller JN.	Trends Neurosci. 2007 Jan;30(1):31-6. Epub 2006 Nov 28. Review.	Trends Neurosci. 2007	PubMed	citation	PMID:17126920	pubmed	17126920	create date:2006/11/28 | first author:Ding Q
GABA sets the tempo for activity-dependent adult neurogenesis.	/pubmed/17116335	Ge S, Pradhan DA, Ming GL, Song H.	Trends Neurosci. 2007 Jan;30(1):1-8. Epub 2006 Nov 20. Review.	Trends Neurosci. 2007	PubMed	citation	PMID:17116335	pubmed	17116335	create date:2006/11/23 | first author:Ge S
Role of ERK in cocaine addiction.	/pubmed/17084911	Lu L, Koya E, Zhai H, Hope BT, Shaham Y.	Trends Neurosci. 2006 Dec;29(12):695-703. Epub 2006 Nov 7. Review.	Trends Neurosci. 2006	PubMed	citation	PMID:17084911	pubmed	17084911	create date:2006/11/07 | first author:Lu L
Protein serine/threonine phosphatases in neuronal plasticity and disorders of learning and memory.	/pubmed/17084465	Mansuy IM, Shenolikar S.	Trends Neurosci. 2006 Dec;29(12):679-86. Epub 2006 Nov 3. Review.	Trends Neurosci. 2006	PubMed	citation	PMID:17084465	pubmed	17084465	create date:2006/11/07 | first author:Mansuy IM
Spatial representation and the architecture of the entorhinal cortex.	/pubmed/17069897	Witter MP, Moser EI.	Trends Neurosci. 2006 Dec;29(12):671-8. Epub 2006 Oct 27. Review.	Trends Neurosci. 2006	PubMed	citation	PMID:17069897	pubmed	17069897	create date:2006/10/31 | first author:Witter MP
Neurocognitive aging: prior memories hinder new hippocampal encoding.	/pubmed/17046075	Wilson IA, Gallagher M, Eichenbaum H, Tanila H.	Trends Neurosci. 2006 Dec;29(12):662-70. Epub 2006 Oct 13. Review.	Trends Neurosci. 2006	PubMed	citation	PMID:17046075	pubmed	17046075	create date:2006/10/19 | first author:Wilson IA
Neurons in motion: same principles for different shapes?	/pubmed/17046074	Marín O, Valdeolmillos M, Moya F.	Trends Neurosci. 2006 Dec;29(12):655-61. Epub 2006 Oct 13. Review.	Trends Neurosci. 2006	PubMed	citation	PMID:17046074	pubmed	17046074	create date:2006/10/19 | first author:Marín O
Molecular programming of stem cells into mesodiencephalic dopaminergic neurons.	/pubmed/17030431	Burbach JP, Smidt MP.	Trends Neurosci. 2006 Nov;29(11):601-3. Epub 2006 Oct 9. Review.	Trends Neurosci. 2006	PubMed	citation	PMID:17030431	pubmed	17030431	create date:2006/10/13 | first author:Burbach JP
Genetic mouse models for studying inhibitors of spinal axon regeneration.	/pubmed/17030430	Zheng B, Lee JK, Xie F.	Trends Neurosci. 2006 Nov;29(11):640-6. Epub 2006 Oct 9. Review.	Trends Neurosci. 2006	PubMed	citation	PMID:17030430	pubmed	17030430	create date:2006/10/13 | first author:Zheng B
Targeting adenosine A2A receptors in Parkinson's disease.	/pubmed/17030429	Schwarzschild MA, Agnati L, Fuxe K, Chen JF, Morelli M.	Trends Neurosci. 2006 Nov;29(11):647-54. Epub 2006 Oct 9. Review.	Trends Neurosci. 2006	PubMed	citation	PMID:17030429	pubmed	17030429	create date:2006/10/13 | first author:Schwarzschild MA
Neurohormetic phytochemicals: Low-dose toxins that induce adaptive neuronal stress responses.	/pubmed/17000014	Mattson MP, Cheng A.	Trends Neurosci. 2006 Nov;29(11):632-9. Epub 2006 Sep 26. Review.	Trends Neurosci. 2006	PubMed	citation	PMID:17000014	pubmed	17000014	create date:2006/09/27 | first author:Mattson MP
Lipoprotein receptors in Alzheimer's disease.	/pubmed/17000013	Andersen OM, Willnow TE.	Trends Neurosci. 2006 Dec;29(12):687-94. Epub 2006 Sep 26. Review.	Trends Neurosci. 2006	PubMed	citation	PMID:17000013	pubmed	17000013	create date:2006/09/27 | first author:Andersen OM
Assessing sensory function in locomotor systems using neuro-mechanical simulations.	/pubmed/16956675	Pearson K, Ekeberg O, Büschges A.	Trends Neurosci. 2006 Nov;29(11):625-31. Epub 2006 Sep 7. Review.	Trends Neurosci. 2006	PubMed	citation	PMID:16956675	pubmed	16956675	create date:2006/09/08 | first author:Pearson K
Exciting inhibition in psychostimulant addiction.	/pubmed/16956674	Kalivas PW, Hu XT.	Trends Neurosci. 2006 Nov;29(11):610-6. Epub 2006 Sep 7. Review.	Trends Neurosci. 2006	PubMed	citation	PMID:16956674	pubmed	16956674	create date:2006/09/08 | first author:Kalivas PW
Learning, aging and intrinsic neuronal plasticity.	/pubmed/16942805	Disterhoft JF, Oh MM.	Trends Neurosci. 2006 Oct;29(10):587-99. Epub 2006 Aug 30. Review.	Trends Neurosci. 2006	PubMed	citation	PMID:16942805	pubmed	16942805	create date:2006/09/01 | first author:Disterhoft JF
Presynaptic Ca2+ channels--integration centers for neuronal signaling pathways.	/pubmed/16942804	Evans RM, Zamponi GW.	Trends Neurosci. 2006 Nov;29(11):617-24. Epub 2006 Aug 30. Review.	Trends Neurosci. 2006	PubMed	citation	PMID:16942804	pubmed	16942804	create date:2006/09/01 | first author:Evans RM
Astrocytic complexity distinguishes the human brain.	/pubmed/16938356	Oberheim NA, Wang X, Goldman S, Nedergaard M.	Trends Neurosci. 2006 Oct;29(10):547-53. Epub 2006 Aug 30.	Trends Neurosci. 2006	PubMed	citation	PMID:16938356	pubmed	16938356	create date:2006/08/30 | first author:Oberheim NA
Lineage in the vertebrate retina.	/pubmed/16920202	Cayouette M, Poggi L, Harris WA.	Trends Neurosci. 2006 Oct;29(10):563-70. Epub 2006 Aug 21. Review.	Trends Neurosci. 2006	PubMed	citation	PMID:16920202	pubmed	16920202	create date:2006/08/22 | first author:Cayouette M
Title	URL	Description	Details	ShortDetails	Resource	Type	Identifiers	Db	EntrezUID	Properties
Odortypes and MHC peptides: Complementary chemosignals of MHC haplotype?	/pubmed/16904761	Restrepo D, Lin W, Salcedo E, Yamazaki K, Beauchamp G.	Trends Neurosci. 2006 Nov;29(11):604-9. Epub 2006 Aug 14. Review.	Trends Neurosci. 2006	PubMed	citation	PMID:16904761	pubmed	16904761	create date:2006/08/15 | first author:Restrepo D
Arousal and reward: a dichotomy in orexin function.	/pubmed/16904760	Harris GC, Aston-Jones G.	Trends Neurosci. 2006 Oct;29(10):571-7. Epub 2006 Aug 14. Review.	Trends Neurosci. 2006	PubMed	citation	PMID:16904760	pubmed	16904760	create date:2006/08/15 | first author:Harris GC
European Brain Council: partnership to promote European and national brain research.	/pubmed/16893574	Olesen J, Freund TF.	Trends Neurosci. 2006 Sep;29(9):493-5. Epub 2006 Aug 8. No abstract available.	Trends Neurosci. 2006	PubMed	citation	PMID:16893574	pubmed	16893574	create date:2006/08/09 | first author:Olesen J
Acid-sensing ion channels: advances, questions and therapeutic opportunities.	/pubmed/16891000	Wemmie JA, Price MP, Welsh MJ.	Trends Neurosci. 2006 Oct;29(10):578-86. Epub 2006 Aug 7. Review.	Trends Neurosci. 2006	PubMed	citation	PMID:16891000	pubmed	16891000	create date:2006/08/08 | first author:Wemmie JA
Ampakines and the threefold path to cognitive enhancement.	/pubmed/16890999	Lynch G, Gall CM.	Trends Neurosci. 2006 Oct;29(10):554-62. Epub 2006 Aug 7.	Trends Neurosci. 2006	PubMed	citation	PMID:16890999	pubmed	16890999	create date:2006/08/08 | first author:Lynch G
The brain as a target of inflammation: common pathways link inflammatory and neurodegenerative diseases.	/pubmed/16879881	Zipp F, Aktas O.	Trends Neurosci. 2006 Sep;29(9):518-27. Epub 2006 Aug 1. Review.	Trends Neurosci. 2006	PubMed	citation	PMID:16879881	pubmed	16879881	create date:2006/08/02 | first author:Zipp F
Different molecular cascades in different sites of the brain control memory consolidation.	/pubmed/16872686	Izquierdo I, Bevilaqua LR, Rossato JI, Bonini JS, Medina JH, Cammarota M.	Trends Neurosci. 2006 Sep;29(9):496-505. Epub 2006 Jul 26. Review.	Trends Neurosci. 2006	PubMed	citation	PMID:16872686	pubmed	16872686	create date:2006/07/29 | first author:Izquierdo I
Microglial senescence: does the brain's immune system have an expiration date?	/pubmed/16859761	Streit WJ.	Trends Neurosci. 2006 Sep;29(9):506-10. Epub 2006 Jul 20. Review.	Trends Neurosci. 2006	PubMed	citation	PMID:16859761	pubmed	16859761	create date:2006/07/25 | first author:Streit WJ
Neuroethics: a modern context for ethics in neuroscience.	/pubmed/16859760	Illes J, Bird SJ.	Trends Neurosci. 2006 Sep;29(9):511-7. Epub 2006 Jul 21. Review.	Trends Neurosci. 2006	PubMed	citation	PMID:16859760	pubmed	16859760	create date:2006/07/25 | first author:Illes J
Autophagy in neurodegenerative disease: friend, foe or turncoat?	/pubmed/16859759	Nixon RA.	Trends Neurosci. 2006 Sep;29(9):528-35. Epub 2006 Jul 20. Review.	Trends Neurosci. 2006	PubMed	citation	PMID:16859759	pubmed	16859759	create date:2006/07/25 | first author:Nixon RA
Brain-machine interfaces: past, present and future.	/pubmed/16859758	Lebedev MA, Nicolelis MA.	Trends Neurosci. 2006 Sep;29(9):536-46. Epub 2006 Jul 21. Review.	Trends Neurosci. 2006	PubMed	citation	PMID:16859758	pubmed	16859758	create date:2006/07/25 | first author:Lebedev MA
Extracting 3D structure from disparity.	/pubmed/16842865	Orban GA, Janssen P, Vogels R.	Trends Neurosci. 2006 Aug;29(8):466-73. Epub 2006 Jul 13. Review.	Trends Neurosci. 2006	PubMed	citation	PMID:16842865	pubmed	16842865	create date:2006/07/18 | first author:Orban GA
Slow-waves in the olfactory system: an olfactory perspective on cortical rhythms.	/pubmed/16842864	Fontanini A, Bower JM.	Trends Neurosci. 2006 Aug;29(8):429-37. Epub 2006 Jul 13. Review.	Trends Neurosci. 2006	PubMed	citation	PMID:16842864	pubmed	16842864	create date:2006/07/18 | first author:Fontanini A
Intra-individual variability in behavior: links to brain structure, neurotransmission and neuronal activity.	/pubmed/16820224	MacDonald SW, Nyberg L, Bäckman L.	Trends Neurosci. 2006 Aug;29(8):474-80. Epub 2006 Jul 3. Review.	Trends Neurosci. 2006	PubMed	citation	PMID:16820224	pubmed	16820224	create date:2006/07/06 | first author:MacDonald SW
Nature and nurture in language acquisition: anatomical and functional brain-imaging studies in infants.	/pubmed/16815562	Dehaene-Lambertz G, Hertz-Pannier L, Dubois J.	Trends Neurosci. 2006 Jul;29(7):367-73. Epub 2006 Jul 3. Review.	Trends Neurosci. 2006	PubMed	citation	PMID:16815562	pubmed	16815562	create date:2006/07/04 | first author:Dehaene-Lambertz G
Searching for ways out of the autism maze: genetic, epigenetic and environmental clues.	/pubmed/16808981	Persico AM, Bourgeron T.	Trends Neurosci. 2006 Jul;29(7):349-58. Epub 2006 Jun 30. Review.	Trends Neurosci. 2006	PubMed	citation	PMID:16808981	pubmed	16808981	create date:2006/07/01 | first author:Persico AM
Viral infections in the developing and mature brain.	/pubmed/16806513	van den Pol AN.	Trends Neurosci. 2006 Jul;29(7):398-406. Epub 2006 Jun 27. Review.	Trends Neurosci. 2006	PubMed	citation	PMID:16806513	pubmed	16806513	create date:2006/06/30 | first author:van den Pol AN
Dynamic auditory processing, musical experience and language development.	/pubmed/16806512	Tallal P, Gaab N.	Trends Neurosci. 2006 Jul;29(7):382-90. Epub 2006 Jun 27. Review.	Trends Neurosci. 2006	PubMed	citation	PMID:16806512	pubmed	16806512	create date:2006/06/30 | first author:Tallal P
Blueprints for behavior: genetic specification of neural circuitry for innate behaviors.	/pubmed/16806511	Manoli DS, Meissner GW, Baker BS.	Trends Neurosci. 2006 Aug;29(8):444-51. Epub 2006 Jun 27. Review.	Trends Neurosci. 2006	PubMed	citation	PMID:16806511	pubmed	16806511	create date:2006/06/30 | first author:Manoli DS
Synaptic plasticity: one STEP at a time.	/pubmed/16806510	Braithwaite SP, Paul S, Nairn AC, Lombroso PJ.	Trends Neurosci. 2006 Aug;29(8):452-8. Epub 2006 Jun 30. Review.	Trends Neurosci. 2006	PubMed	citation	PMID:16806510	pubmed	16806510	create date:2006/06/30 | first author:Braithwaite SP
Inducible proteopathies.	/pubmed/16806508	Walker LC, Levine H 3rd, Mattson MP, Jucker M.	Trends Neurosci. 2006 Aug;29(8):438-43. Epub 2006 Jun 27. Review.	Trends Neurosci. 2006	PubMed	citation	PMID:16806508	pubmed	16806508	create date:2006/06/30 | first author:Walker LC
alphaCaMKII autophosphorylation: a fast track to memory.	/pubmed/16806507	Irvine EE, von Hertzen LS, Plattner F, Giese KP.	Trends Neurosci. 2006 Aug;29(8):459-65. Epub 2006 Jun 27. Review.	Trends Neurosci. 2006	PubMed	citation	PMID:16806507	pubmed	16806507	create date:2006/06/30 | first author:Irvine EE
D-serine signalling in the brain: friend and foe.	/pubmed/16806506	Martineau M, Baux G, Mothet JP.	Trends Neurosci. 2006 Aug;29(8):481-91. Epub 2006 Jun 30. Review.	Trends Neurosci. 2006	PubMed	citation	PMID:16806506	pubmed	16806506	create date:2006/06/30 | first author:Martineau M
Autism, the superior temporal sulcus and social perception.	/pubmed/16806505	Zilbovicius M, Meresse I, Chabane N, Brunelle F, Samson Y, Boddaert N.	Trends Neurosci. 2006 Jul;29(7):359-66. Epub 2006 Jun 27. Review.	Trends Neurosci. 2006	PubMed	citation	PMID:16806505	pubmed	16806505	create date:2006/06/30 | first author:Zilbovicius M
The dark side of high-frequency oscillations in the developing brain.	/pubmed/16793147	Le Van Quyen M, Khalilov I, Ben-Ari Y.	Trends Neurosci. 2006 Jul;29(7):419-27. Epub 2006 Jun 21. Review.	Trends Neurosci. 2006	PubMed	citation	PMID:16793147	pubmed	16793147	create date:2006/06/24 | first author:Le Van Quyen M
Human epilepsies: interaction of genetic and acquired factors.	/pubmed/16769131	Berkovic SF, Mulley JC, Scheffer IE, Petrou S.	Trends Neurosci. 2006 Jul;29(7):391-7. Review.	Trends Neurosci. 2006	PubMed	citation	PMID:16769131	pubmed	16769131	create date:2006/06/14 | first author:Berkovic SF
Human memory development and its dysfunction after early hippocampal injury.	/pubmed/16750273	de Haan M, Mishkin M, Baldeweg T, Vargha-Khadem F.	Trends Neurosci. 2006 Jul;29(7):374-81. Epub 2006 Jun 5. Review.	Trends Neurosci. 2006	PubMed	citation	PMID:16750273	pubmed	16750273	create date:2006/06/06 | first author:de Haan M
The neural substrates of cognition.	/pubmed/16716413	Sherman SM.	Trends Neurosci. 2006 Jun;29(6):295-7. Epub 2006 May 23. No abstract available.	Trends Neurosci. 2006	PubMed	citation	PMID:16716413	pubmed	16716413	create date:2006/05/24 | first author:Sherman SM
The problem of neuronal cell types: a physiological genomics approach.	/pubmed/16714064	Nelson SB, Sugino K, Hempel CM.	Trends Neurosci. 2006 Jun;29(6):339-45. Epub 2006 May 22. Review.	Trends Neurosci. 2006	PubMed	citation	PMID:16714064	pubmed	16714064	create date:2006/05/23 | first author:Nelson SB
The multipolar stage and disruptions in neuronal migration.	/pubmed/16713637	LoTurco JJ, Bai J.	Trends Neurosci. 2006 Jul;29(7):407-13. Epub 2006 May 19. Review.	Trends Neurosci. 2006	PubMed	citation	PMID:16713637	pubmed	16713637	create date:2006/05/23 | first author:LoTurco JJ
Building new motor responses: eyelid conditioning revisited.	/pubmed/16713636	Delgado-García JM, Gruart A.	Trends Neurosci. 2006 Jun;29(6):330-8. Epub 2006 May 19. Review.	Trends Neurosci. 2006	PubMed	citation	PMID:16713636	pubmed	16713636	create date:2006/05/23 | first author:Delgado-García JM
Always returning: feedback and sensory processing in visual cortex and thalamus.	/pubmed/16713635	Sillito AM, Cudeiro J, Jones HE.	Trends Neurosci. 2006 Jun;29(6):307-16. Epub 2006 May 19. Review.	Trends Neurosci. 2006	PubMed	citation	PMID:16713635	pubmed	16713635	create date:2006/05/23 | first author:Sillito AM
Early patterns of electrical activity in the developing cerebral cortex of humans and rodents.	/pubmed/16713634	Khazipov R, Luhmann HJ.	Trends Neurosci. 2006 Jul;29(7):414-8. Epub 2006 May 19. Review.	Trends Neurosci. 2006	PubMed	citation	PMID:16713634	pubmed	16713634	create date:2006/05/23 | first author:Khazipov R
Looking back: corticothalamic feedback and early visual processing.	/pubmed/16712965	Cudeiro J, Sillito AM.	Trends Neurosci. 2006 Jun;29(6):298-306. Epub 2006 May 19. Review.	Trends Neurosci. 2006	PubMed	citation	PMID:16712965	pubmed	16712965	create date:2006/05/23 | first author:Cudeiro J
Feature-based attention in visual cortex.	/pubmed/16697058	Maunsell JH, Treue S.	Trends Neurosci. 2006 Jun;29(6):317-22. Epub 2006 May 11. Review.	Trends Neurosci. 2006	PubMed	citation	PMID:16697058	pubmed	16697058	create date:2006/05/16 | first author:Maunsell JH
Plasticity and specificity of cortical processing networks.	/pubmed/16697057	Majewska AK, Sur M.	Trends Neurosci. 2006 Jun;29(6):323-9. Epub 2006 May 11. Review.	Trends Neurosci. 2006	PubMed	citation	PMID:16697057	pubmed	16697057	create date:2006/05/16 | first author:Majewska AK
LRRK2 in Parkinson's disease: protein domains and functional insights.	/pubmed/16616379	Mata IF, Wedemeyer WJ, Farrer MJ, Taylor JP, Gallo KA.	Trends Neurosci. 2006 May;29(5):286-93. Epub 2006 Apr 17. Review.	Trends Neurosci. 2006	PubMed	citation	PMID:16616379	pubmed	16616379	create date:2006/04/18 | first author:Mata IF
Cell survival matters: docosahexaenoic acid signaling, neuroprotection and photoreceptors.	/pubmed/16580739	Bazan NG.	Trends Neurosci. 2006 May;29(5):263-71. Epub 2006 Apr 3. Review.	Trends Neurosci. 2006	PubMed	citation	PMID:16580739	pubmed	16580739	create date:2006/04/04 | first author:Bazan NG
Is brain estradiol a hormone or a neurotransmitter?	/pubmed/16580076	Balthazart J, Ball GF.	Trends Neurosci. 2006 May;29(5):241-9. Epub 2006 Mar 30. Review.	Trends Neurosci. 2006	PubMed	citation	PMID:16580076	pubmed	16580076	create date:2006/04/04 | first author:Balthazart J
Emerging challenges of assigning P2X7 receptor function and immunoreactivity in neurons.	/pubmed/16564580	Anderson CM, Nedergaard M.	Trends Neurosci. 2006 May;29(5):257-62. Epub 2006 Mar 27. Review.	Trends Neurosci. 2006	PubMed	citation	PMID:16564580	pubmed	16564580	create date:2006/03/28 | first author:Anderson CM
The X11 proteins, Abeta production and Alzheimer's disease.	/pubmed/16545469	Miller CC, McLoughlin DM, Lau KF, Tennant ME, Rogelj B.	Trends Neurosci. 2006 May;29(5):280-5. Epub 2006 Mar 20. Review.	Trends Neurosci. 2006	PubMed	citation	PMID:16545469	pubmed	16545469	create date:2006/03/21 | first author:Miller CC
Parallel incentive processing: an integrated view of amygdala function.	/pubmed/16545468	Balleine BW, Killcross S.	Trends Neurosci. 2006 May;29(5):272-9. Epub 2006 Mar 20. Review.	Trends Neurosci. 2006	PubMed	citation	PMID:16545468	pubmed	16545468	create date:2006/03/21 | first author:Balleine BW
Adaptation: from single cells to BOLD signals.	/pubmed/16529826	Krekelberg B, Boynton GM, van Wezel RJ.	Trends Neurosci. 2006 May;29(5):250-6. Epub 2006 Mar 10. Review.	Trends Neurosci. 2006	PubMed	citation	PMID:16529826	pubmed	16529826	create date:2006/03/15 | first author:Krekelberg B
Large-scale mutagenesis and phenotypic screens for the nervous system and behavior in mice.	/pubmed/16519954	Vitaterna MH, Pinto LH, Takahashi JS.	Trends Neurosci. 2006 Apr;29(4):233-40. Epub 2006 Mar 7. Review.	Trends Neurosci. 2006	PubMed	citation	PMID:16519954	pubmed	16519954	create date:2006/03/08 | first author:Vitaterna MH
Task-specific hand dystonia: can too much plasticity be bad for you?	/pubmed/16519953	Quartarone A, Siebner HR, Rothwell JC.	Trends Neurosci. 2006 Apr;29(4):192-9. Epub 2006 Mar 7. Review.	Trends Neurosci. 2006	PubMed	citation	PMID:16519953	pubmed	16519953	create date:2006/03/08 | first author:Quartarone A
Virtues and woes of AChE alternative splicing in stress-related neuropathologies.	/pubmed/16516310	Meshorer E, Soreq H.	Trends Neurosci. 2006 Apr;29(4):216-24. Epub 2006 Mar 3. Review.	Trends Neurosci. 2006	PubMed	citation	PMID:16516310	pubmed	16516310	create date:2006/03/07 | first author:Meshorer E
Imaging synaptic zinc: promises and perils.	/pubmed/16515810	Kay AR.	Trends Neurosci. 2006 Apr;29(4):200-6. Epub 2006 Mar 3. Review.	Trends Neurosci. 2006	PubMed	citation	PMID:16515810	pubmed	16515810	create date:2006/03/07 | first author:Kay AR
The fragile X-cerebellum connection.	/pubmed/16500716	Huber KM.	Trends Neurosci. 2006 Apr;29(4):183-5. Epub 2006 Feb 28. Review.	Trends Neurosci. 2006	PubMed	citation	PMID:16500716	pubmed	16500716	create date:2006/02/28 | first author:Huber KM
Fire and phantoms after spinal cord injury: Na+ channels and central pain.	/pubmed/16494954	Waxman SG, Hains BC.	Trends Neurosci. 2006 Apr;29(4):207-15. Epub 2006 Feb 21. Review.	Trends Neurosci. 2006	PubMed	citation	PMID:16494954	pubmed	16494954	create date:2006/02/24 | first author:Waxman SG
Selective stabilization and synaptic specificity: a new cell-biological model.	/pubmed/16490264	Jontes JD, Phillips GR.	Trends Neurosci. 2006 Apr;29(4):186-91. Epub 2006 Feb 21. Review.	Trends Neurosci. 2006	PubMed	citation	PMID:16490264	pubmed	16490264	create date:2006/02/24 | first author:Jontes JD
Title	URL	Description	Details	ShortDetails	Resource	Type	Identifiers	Db	EntrezUID	Properties
Involvement of the endocannabinoid system in drug addiction.	/pubmed/16483675	Maldonado R, Valverde O, Berrendero F.	Trends Neurosci. 2006 Apr;29(4):225-32. Epub 2006 Feb 17. Review.	Trends Neurosci. 2006	PubMed	citation	PMID:16483675	pubmed	16483675	create date:2006/02/18 | first author:Maldonado R
Mapping brain maturation.	/pubmed/16472876	Toga AW, Thompson PM, Sowell ER.	Trends Neurosci. 2006 Mar;29(3):148-59. Epub 2006 Feb 10. Review.	Trends Neurosci. 2006	PubMed	citation	PMID:16472876	pubmed	16472876	create date:2006/02/14 | first author:Toga AW
Optical probing of neuronal circuit dynamics: genetically encoded versus classical fluorescent sensors.	/pubmed/16443289	Knöpfel T, Díez-García J, Akemann W.	Trends Neurosci. 2006 Mar;29(3):160-6. Epub 2006 Jan 27. Review.	Trends Neurosci. 2006	PubMed	citation	PMID:16443289	pubmed	16443289	create date:2006/01/31 | first author:Knöpfel T
AMPA signalling in nascent glutamatergic synapses: there and not there!	/pubmed/16443288	Groc L, Gustafsson B, Hanse E.	Trends Neurosci. 2006 Mar;29(3):132-9. Epub 2006 Jan 27. Review.	Trends Neurosci. 2006	PubMed	citation	PMID:16443288	pubmed	16443288	create date:2006/01/31 | first author:Groc L
Intraneuronal trafficking of G-protein-coupled receptors in vivo.	/pubmed/16443287	Bernard V, Décossas M, Liste I, Bloch B.	Trends Neurosci. 2006 Mar;29(3):140-7. Epub 2006 Jan 27. Review.	Trends Neurosci. 2006	PubMed	citation	PMID:16443287	pubmed	16443287	create date:2006/01/31 | first author:Bernard V
Dopamine in neurotoxicity and neuroprotection: what do D2 receptors have to do with it?	/pubmed/16443286	Bozzi Y, Borrelli E.	Trends Neurosci. 2006 Mar;29(3):167-74. Epub 2006 Jan 27. Review.	Trends Neurosci. 2006	PubMed	citation	PMID:16443286	pubmed	16443286	create date:2006/01/31 | first author:Bozzi Y
Meaningful silences: how dopamine listens to the ACh pause.	/pubmed/16443285	Cragg SJ.	Trends Neurosci. 2006 Mar;29(3):125-31. Epub 2006 Jan 27. Review.	Trends Neurosci. 2006	PubMed	citation	PMID:16443285	pubmed	16443285	create date:2006/01/31 | first author:Cragg SJ
Recent advances in Tourette syndrome research.	/pubmed/16430974	Albin RL, Mink JW.	Trends Neurosci. 2006 Mar;29(3):175-82. Epub 2006 Jan 23. Review.	Trends Neurosci. 2006	PubMed	citation	PMID:16430974	pubmed	16430974	create date:2006/01/25 | first author:Albin RL
Nutritional homeostasis and indispensable amino acid sensing: a new solution to an old puzzle.	/pubmed/16406138	Gietzen DW, Rogers QR.	Trends Neurosci. 2006 Feb;29(2):91-9. Epub 2006 Jan 10. Review.	Trends Neurosci. 2006	PubMed	citation	PMID:16406138	pubmed	16406138	create date:2006/01/13 | first author:Gietzen DW
Microglial phenotype: is the commitment reversible?	/pubmed/16406093	Schwartz M, Butovsky O, Brück W, Hanisch UK.	Trends Neurosci. 2006 Feb;29(2):68-74. Epub 2006 Jan 6. Review.	Trends Neurosci. 2006	PubMed	citation	PMID:16406093	pubmed	16406093	create date:2006/01/13 | first author:Schwartz M
Orbitofrontal cortex, decision-making and drug addiction.	/pubmed/16406092	Schoenbaum G, Roesch MR, Stalnaker TA.	Trends Neurosci. 2006 Feb;29(2):116-24. Epub 2006 Jan 6. Review.	Trends Neurosci. 2006	PubMed	citation	PMID:16406092	pubmed	16406092	create date:2006/01/13 | first author:Schoenbaum G
Response to Kitazawa and Wolpert: Rhythmicity, randomness and synchrony in climbing fiber signals.	/pubmed/16380170	Gilbert PF.	Trends Neurosci. 2006 Feb;29(2):65; author reply 66-7. Epub 2005 Dec 27. No abstract available.	Trends Neurosci. 2006	PubMed	citation	PMID:16380170	pubmed	16380170	create date:2005/12/29 | first author:Gilbert PF
Glial cell biology in Drosophila and vertebrates.	/pubmed/16377000	Freeman MR, Doherty J.	Trends Neurosci. 2006 Feb;29(2):82-90. Epub 2006 Jan 10. Review.	Trends Neurosci. 2006	PubMed	citation	PMID:16377000	pubmed	16377000	create date:2005/12/27 | first author:Freeman MR
Paradox of Ca2+ signaling, cell death and stroke.	/pubmed/16376999	MacDonald JF, Xiong ZG, Jackson MF.	Trends Neurosci. 2006 Feb;29(2):75-81. Epub 2006 Jan 10. Review.	Trends Neurosci. 2006	PubMed	citation	PMID:16376999	pubmed	16376999	create date:2005/12/27 | first author:MacDonald JF
Neuroligins and neurexins: linking cell adhesion, synapse formation and cognitive function.	/pubmed/16337696	Dean C, Dresbach T.	Trends Neurosci. 2006 Jan;29(1):21-9. Epub 2005 Dec 7. Review.	Trends Neurosci. 2006	PubMed	citation	PMID:16337696	pubmed	16337696	create date:2005/12/13 | first author:Dean C
How to build a central synapse: clues from cell culture.	/pubmed/16337695	Craig AM, Graf ER, Linhoff MW.	Trends Neurosci. 2006 Jan;29(1):8-20. Epub 2005 Dec 7. Review.	Trends Neurosci. 2006	PubMed	citation	PMID:16337695	pubmed	16337695	create date:2005/12/13 | first author:Craig AM
MHC peptides and the sensory evaluation of genotype.	/pubmed/16337283	Boehm T, Zufall F.	Trends Neurosci. 2006 Feb;29(2):100-7. Epub 2005 Dec 6. Review.	Trends Neurosci. 2006	PubMed	citation	PMID:16337283	pubmed	16337283	create date:2005/12/13 | first author:Boehm T
Mechanisms of rhythmogenesis: insights from hypothalamic vasopressin neurons.	/pubmed/16330104	Brown CH, Bourque CW.	Trends Neurosci. 2006 Feb;29(2):108-15. Epub 2005 Dec 5. Review.	Trends Neurosci. 2006	PubMed	citation	PMID:16330104	pubmed	16330104	create date:2005/12/07 | first author:Brown CH
Organizing principles of real-time memory encoding: neural clique assemblies and universal neural codes.	/pubmed/16325278	Lin L, Osan R, Tsien JZ.	Trends Neurosci. 2006 Jan;29(1):48-57. Epub 2005 Dec 1. Review.	Trends Neurosci. 2006	PubMed	citation	PMID:16325278	pubmed	16325278	create date:2005/12/06 | first author:Lin L
Circuits that build visual cortical receptive fields.	/pubmed/16309753	Hirsch JA, Martinez LM.	Trends Neurosci. 2006 Jan;29(1):30-9. Epub 2005 Nov 23. Review.	Trends Neurosci. 2006	PubMed	citation	PMID:16309753	pubmed	16309753	create date:2005/11/29 | first author:Hirsch JA
Mechanisms of odor discrimination: neurophysiological and behavioral approaches.	/pubmed/16290274	Friedrich RW.	Trends Neurosci. 2006 Jan;29(1):40-7. Epub 2005 Nov 14. Review.	Trends Neurosci. 2006	PubMed	citation	PMID:16290274	pubmed	16290274	create date:2005/11/18 | first author:Friedrich RW
Consolidation of motor memory.	/pubmed/16290273	Krakauer JW, Shadmehr R.	Trends Neurosci. 2006 Jan;29(1):58-64. Epub 2005 Nov 14. Review.	Trends Neurosci. 2006	PubMed	citation	PMID:16290273	pubmed	16290273	create date:2005/11/18 | first author:Krakauer JW
A role for circuit homeostasis in adult neurogenesis.	/pubmed/16271403	Meltzer LA, Yabaluri R, Deisseroth K.	Trends Neurosci. 2005 Dec;28(12):653-60. Epub 2005 Nov 3. Review.	Trends Neurosci. 2005	PubMed	citation	PMID:16271403	pubmed	16271403	create date:2005/11/08 | first author:Meltzer LA
Is the vomeronasal system really specialized for detecting pheromones?	/pubmed/16271402	Baxi KN, Dorries KM, Eisthen HL.	Trends Neurosci. 2006 Jan;29(1):1-7. Epub 2005 Nov 3. Review.	Trends Neurosci. 2006	PubMed	citation	PMID:16271402	pubmed	16271402	create date:2005/11/08 | first author:Baxi KN
Glia: novel counter-regulators of opioid analgesia.	/pubmed/16246435	Watkins LR, Hutchinson MR, Johnston IN, Maier SF.	Trends Neurosci. 2005 Dec;28(12):661-9. Epub 2005 Oct 24. Review.	Trends Neurosci. 2005	PubMed	citation	PMID:16246435	pubmed	16246435	create date:2005/10/26 | first author:Watkins LR
Sounds do-able: auditory-motor transformations and the posterior temporal plane.	/pubmed/16216346	Warren JE, Wise RJ, Warren JD.	Trends Neurosci. 2005 Dec;28(12):636-43. Epub 2005 Oct 10. Review.	Trends Neurosci. 2005	PubMed	citation	PMID:16216346	pubmed	16216346	create date:2005/10/12 | first author:Warren JE
Molecular basis of programmed cell death involved in neurodegeneration.	/pubmed/16216345	Krantic S, Mechawar N, Reix S, Quirion R.	Trends Neurosci. 2005 Dec;28(12):670-6. Epub 2005 Oct 10. Review.	Trends Neurosci. 2005	PubMed	citation	PMID:16216345	pubmed	16216345	create date:2005/10/12 | first author:Krantic S
A neuroendocrine mechanism for sustaining fear.	/pubmed/16214230	Schulkin J, Morgan MA, Rosen JB.	Trends Neurosci. 2005 Dec;28(12):629-35. Epub 2005 Oct 7. Review.	Trends Neurosci. 2005	PubMed	citation	PMID:16214230	pubmed	16214230	create date:2005/10/11 | first author:Schulkin J
Stem cells for the treatment of myelin loss.	/pubmed/16213602	Keirstead HS.	Trends Neurosci. 2005 Dec;28(12):677-83. Epub 2005 Oct 5. Review.	Trends Neurosci. 2005	PubMed	citation	PMID:16213602	pubmed	16213602	create date:2005/10/11 | first author:Keirstead HS
The neurogenetics and evolution of food-related behaviour.	/pubmed/16203044	Douglas SJ, Dawson-Scully K, Sokolowski MB.	Trends Neurosci. 2005 Dec;28(12):644-52. Epub 2005 Oct 3. Review.	Trends Neurosci. 2005	PubMed	citation	PMID:16203044	pubmed	16203044	create date:2005/10/06 | first author:Douglas SJ
The anatomical logic of smell.	/pubmed/16182387	Schoenfeld TA, Cleland TA.	Trends Neurosci. 2005 Nov;28(11):620-7. Epub 2005 Sep 21. Review.	Trends Neurosci. 2005	PubMed	citation	PMID:16182387	pubmed	16182387	create date:2005/09/27 | first author:Schoenfeld TA
Rhythmicity, randomness and synchrony in climbing fiber signals.	/pubmed/16182386	Kitazawa S, Wolpert DM.	Trends Neurosci. 2005 Nov;28(11):611-9. Epub 2005 Sep 22. Review.	Trends Neurosci. 2005	PubMed	citation	PMID:16182386	pubmed	16182386	create date:2005/09/27 | first author:Kitazawa S
Moving past proliferation: new roles for Cdh1-APC in postmitotic neurons.	/pubmed/16168498	Stegmüller J, Bonni A.	Trends Neurosci. 2005 Nov;28(11):596-601. Epub 2005 Sep 15. Review.	Trends Neurosci. 2005	PubMed	citation	PMID:16168498	pubmed	16168498	create date:2005/09/20 | first author:Stegmüller J
Like cops on the beat: the active role of resting microglia.	/pubmed/16165228	Raivich G.	Trends Neurosci. 2005 Nov;28(11):571-3. Epub 2005 Sep 13. Review.	Trends Neurosci. 2005	PubMed	citation	PMID:16165228	pubmed	16165228	create date:2005/09/17 | first author:Raivich G
Network reset: a simplified overarching theory of locus coeruleus noradrenaline function.	/pubmed/16165227	Bouret S, Sara SJ.	Trends Neurosci. 2005 Nov;28(11):574-82. Epub 2005 Sep 13. Review.	Trends Neurosci. 2005	PubMed	citation	PMID:16165227	pubmed	16165227	create date:2005/09/17 | first author:Bouret S
Molecular regulation of adult CNS neurogenesis: an integrated view.	/pubmed/16153715	Hagg T.	Trends Neurosci. 2005 Nov;28(11):589-95. Epub 2005 Sep 8. Review.	Trends Neurosci. 2005	PubMed	citation	PMID:16153715	pubmed	16153715	create date:2005/09/13 | first author:Hagg T
From stem cells to neurons and glia: a Soxist's view of neural development.	/pubmed/16139372	Wegner M, Stolt CC.	Trends Neurosci. 2005 Nov;28(11):583-8. Epub 2005 Aug 31. Review.	Trends Neurosci. 2005	PubMed	citation	PMID:16139372	pubmed	16139372	create date:2005/09/06 | first author:Wegner M
Modulation of neocortical interneurons: extrinsic influences and exercises in self-control.	/pubmed/16139371	Bacci A, Huguenard JR, Prince DA.	Trends Neurosci. 2005 Nov;28(11):602-10. Epub 2005 Aug 31. Review.	Trends Neurosci. 2005	PubMed	citation	PMID:16139371	pubmed	16139371	create date:2005/09/06 | first author:Bacci A
Is postnatal neocortical maturation hierarchical?	/pubmed/16126285	Guillery RW.	Trends Neurosci. 2005 Oct;28(10):512-7. Review.	Trends Neurosci. 2005	PubMed	citation	PMID:16126285	pubmed	16126285	create date:2005/08/30 | first author:Guillery RW
Synaptic pathways in neural microcircuits.	/pubmed/16122815	Silberberg G, Grillner S, LeBeau FE, Maex R, Markram H.	Trends Neurosci. 2005 Oct;28(10):541-51. Review.	Trends Neurosci. 2005	PubMed	citation	PMID:16122815	pubmed	16122815	create date:2005/08/27 | first author:Silberberg G
Biophysically detailed modelling of microcircuits and beyond.	/pubmed/16118023	De Schutter E, Ekeberg O, Kotaleski JH, Achard P, Lansner A.	Trends Neurosci. 2005 Oct;28(10):562-9. Review.	Trends Neurosci. 2005	PubMed	citation	PMID:16118023	pubmed	16118023	create date:2005/08/25 | first author:De Schutter E
Microcircuits in action--from CPGs to neocortex.	/pubmed/16118022	Grillner S, Markram H, De Schutter E, Silberberg G, LeBeau FE.	Trends Neurosci. 2005 Oct;28(10):525-33. Review.	Trends Neurosci. 2005	PubMed	citation	PMID:16118022	pubmed	16118022	create date:2005/08/25 | first author:Grillner S
Cellular signalling properties in microcircuits.	/pubmed/16112756	Toledo-Rodriguez M, El Manira A, Wallén P, Svirskis G, Hounsgaard J.	Trends Neurosci. 2005 Oct;28(10):534-40. Review.	Trends Neurosci. 2005	PubMed	citation	PMID:16112756	pubmed	16112756	create date:2005/08/23 | first author:Toledo-Rodriguez M
Tuning the network: modulation of neuronal microcircuits in the spinal cord and hippocampus.	/pubmed/16112755	LeBeau FE, El Manira A, Griller S.	Trends Neurosci. 2005 Oct;28(10):552-61. Review.	Trends Neurosci. 2005	PubMed	citation	PMID:16112755	pubmed	16112755	create date:2005/08/23 | first author:LeBeau FE
PENS, the new joint Programme for European Neuroscience Schools: FENS and IBRO turn past into future.	/pubmed/16087249	Aguayo AJ, Freund T, Huck S.	Trends Neurosci. 2005 Oct;28(10):507-8. No abstract available.	Trends Neurosci. 2005	PubMed	citation	PMID:16087249	pubmed	16087249	create date:2005/08/10 | first author:Aguayo AJ
Who's on first? What's on second? The time course of learning in corticostriatal systems.	/pubmed/16083975	Laubach M.	Trends Neurosci. 2005 Oct;28(10):509-11. Review.	Trends Neurosci. 2005	PubMed	citation	PMID:16083975	pubmed	16083975	create date:2005/08/09 | first author:Laubach M
Reanimating limbs after injury or disease.	/pubmed/16083974	Stein RB, Mushahwar V.	Trends Neurosci. 2005 Oct;28(10):518-24. Review.	Trends Neurosci. 2005	PubMed	citation	PMID:16083974	pubmed	16083974	create date:2005/08/09 | first author:Stein RB
Maternal care as a model for experience-dependent chromatin plasticity?	/pubmed/16054244	Meaney MJ, Szyf M.	Trends Neurosci. 2005 Sep;28(9):456-63. Review.	Trends Neurosci. 2005	PubMed	citation	PMID:16054244	pubmed	16054244	create date:2005/08/02 | first author:Meaney MJ
Animal models of multiple system atrophy.	/pubmed/16043239	Stefanova N, Tison F, Reindl M, Poewe W, Wenning GK.	Trends Neurosci. 2005 Sep;28(9):501-6. Review.	Trends Neurosci. 2005	PubMed	citation	PMID:16043239	pubmed	16043239	create date:2005/07/27 | first author:Stefanova N
Shedding light on membrane proteins.	/pubmed/16043238	Gandhi CS, Isacoff EY.	Trends Neurosci. 2005 Sep;28(9):472-9. Review.	Trends Neurosci. 2005	PubMed	citation	PMID:16043238	pubmed	16043238	create date:2005/07/27 | first author:Gandhi CS
Title	URL	Description	Details	ShortDetails	Resource	Type	Identifiers	Db	EntrezUID	Properties
Human diseases reveal novel roles for neural laminins.	/pubmed/16043237	Colognato H, ffrench-Constant C, Feltri ML.	Trends Neurosci. 2005 Sep;28(9):480-6. Review.	Trends Neurosci. 2005	PubMed	citation	PMID:16043237	pubmed	16043237	create date:2005/07/27 | first author:Colognato H
Activity-dependent modulation of the BDNF receptor TrkB: mechanisms and implications.	/pubmed/16040136	Nagappan G, Lu B.	Trends Neurosci. 2005 Sep;28(9):464-71. Review.	Trends Neurosci. 2005	PubMed	citation	PMID:16040136	pubmed	16040136	create date:2005/07/26 | first author:Nagappan G
Ca2+, mitochondria and selective motoneuron vulnerability: implications for ALS.	/pubmed/16026864	von Lewinski F, Keller BU.	Trends Neurosci. 2005 Sep;28(9):494-500. Review.	Trends Neurosci. 2005	PubMed	citation	PMID:16026864	pubmed	16026864	create date:2005/07/20 | first author:von Lewinski F
IL-18: a key player in neuroinflammation and neurodegeneration?	/pubmed/16023742	Felderhoff-Mueser U, Schmidt OI, Oberholzer A, Bührer C, Stahel PF.	Trends Neurosci. 2005 Sep;28(9):487-93. Review.	Trends Neurosci. 2005	PubMed	citation	PMID:16023742	pubmed	16023742	create date:2005/07/19 | first author:Felderhoff-Mueser U
SNARE complexes prepare for membrane fusion.	/pubmed/15996765	Sørensen JB.	Trends Neurosci. 2005 Sep;28(9):453-5. Review.	Trends Neurosci. 2005	PubMed	citation	PMID:15996765	pubmed	15996765	create date:2005/07/06 | first author:Sørensen JB
The many faces of CREB.	/pubmed/15982754	Carlezon WA Jr, Duman RS, Nestler EJ.	Trends Neurosci. 2005 Aug;28(8):436-45. Review.	Trends Neurosci. 2005	PubMed	citation	PMID:15982754	pubmed	15982754	create date:2005/06/29 | first author:Carlezon WA Jr
Subcortical loops through the basal ganglia.	/pubmed/15982753	McHaffie JG, Stanford TR, Stein BE, Coizet V, Redgrave P.	Trends Neurosci. 2005 Aug;28(8):401-7. Review.	Trends Neurosci. 2005	PubMed	citation	PMID:15982753	pubmed	15982753	create date:2005/06/29 | first author:McHaffie JG
Desensitization of nicotinic ACh receptors: shaping cholinergic signaling.	/pubmed/15979501	Giniatullin R, Nistri A, Yakel JL.	Trends Neurosci. 2005 Jul;28(7):371-8. Review.	Trends Neurosci. 2005	PubMed	citation	PMID:15979501	pubmed	15979501	create date:2005/06/28 | first author:Giniatullin R
Response to Alberini: right answer, wrong question.	/pubmed/15979500	Nader K, Hardt O, Wang SH.	Trends Neurosci. 2005 Jul;28(7):346-7. No abstract available.	Trends Neurosci. 2005	PubMed	citation	PMID:15979500	pubmed	15979500	create date:2005/06/28 | first author:Nader K
Why doesn't nicotinic ACh receptor immunoreactivity knock out?	/pubmed/15979499	Jones IW, Wonnacott S.	Trends Neurosci. 2005 Jul;28(7):343-5. Review.	Trends Neurosci. 2005	PubMed	citation	PMID:15979499	pubmed	15979499	create date:2005/06/28 | first author:Jones IW
Self-administering cannabinoids.	/pubmed/15979498	Glickfeld LL, Scanziani M.	Trends Neurosci. 2005 Jul;28(7):341-3. Review.	Trends Neurosci. 2005	PubMed	citation	PMID:15979498	pubmed	15979498	create date:2005/06/28 | first author:Glickfeld LL
The many roles of starburst amacrine cells.	/pubmed/15979167	Masland RH.	Trends Neurosci. 2005 Aug;28(8):395-6. Review.	Trends Neurosci. 2005	PubMed	citation	PMID:15979167	pubmed	15979167	create date:2005/06/28 | first author:Masland RH
For K+ channels, Na+ is the new Ca2+.	/pubmed/15979166	Bhattacharjee A, Kaczmarek LK.	Trends Neurosci. 2005 Aug;28(8):422-8. Review.	Trends Neurosci. 2005	PubMed	citation	PMID:15979166	pubmed	15979166	create date:2005/06/28 | first author:Bhattacharjee A
Beyond BOTOX: advantages and limitations of individual botulinum neurotoxins.	/pubmed/15979165	Davletov B, Bajohrs M, Binz T.	Trends Neurosci. 2005 Aug;28(8):446-52. Review.	Trends Neurosci. 2005	PubMed	citation	PMID:15979165	pubmed	15979165	create date:2005/06/28 | first author:Davletov B
Memory consolidation and reconsolidation: what is the role of sleep?	/pubmed/15979164	Stickgold R, Walker MP.	Trends Neurosci. 2005 Aug;28(8):408-15. Review.	Trends Neurosci. 2005	PubMed	citation	PMID:15979164	pubmed	15979164	create date:2005/06/28 | first author:Stickgold R
Altered alpha-synuclein homeostasis causing Parkinson's disease: the potential roles of dardarin.	/pubmed/15955578	Singleton AB.	Trends Neurosci. 2005 Aug;28(8):416-21. Review.	Trends Neurosci. 2005	PubMed	citation	PMID:15955578	pubmed	15955578	create date:2005/06/16 | first author:Singleton AB
Retinoic acid induction of ES-cell-derived neurons: the radial glia connection.	/pubmed/15955577	Glaser T, Brüstle O.	Trends Neurosci. 2005 Aug;28(8):397-400. Review.	Trends Neurosci. 2005	PubMed	citation	PMID:15955577	pubmed	15955577	create date:2005/06/16 | first author:Glaser T
Mechanisms for selection of basic motor programs--roles for the striatum and pallidum.	/pubmed/15935487	Grillner S, Hellgren J, Ménard A, Saitoh K, Wikström MA.	Trends Neurosci. 2005 Jul;28(7):364-70. Review.	Trends Neurosci. 2005	PubMed	citation	PMID:15935487	pubmed	15935487	create date:2005/06/07 | first author:Grillner S
Birdbrains could teach basal ganglia research a new song.	/pubmed/15935486	Doupe AJ, Perkel DJ, Reiner A, Stern EA.	Trends Neurosci. 2005 Jul;28(7):353-63. Review.	Trends Neurosci. 2005	PubMed	citation	PMID:15935486	pubmed	15935486	create date:2005/06/07 | first author:Doupe AJ
Neurogeometry and potential synaptic connectivity.	/pubmed/15935485	Stepanyants A, Chklovskii DB.	Trends Neurosci. 2005 Jul;28(7):387-94. Review.	Trends Neurosci. 2005	PubMed	citation	PMID:15935485	pubmed	15935485	create date:2005/06/07 | first author:Stepanyants A
Impaired and repaired inhibitory circuits in the epileptic human hippocampus.	/pubmed/15927690	Maglóczky Z, Freund TF.	Trends Neurosci. 2005 Jun;28(6):334-40. Review.	Trends Neurosci. 2005	PubMed	citation	PMID:15927690	pubmed	15927690	create date:2005/06/02 | first author:Maglóczky Z
Rhythmic and dysrhythmic thalamocortical dynamics: GABA systems and the edge effect.	/pubmed/15927689	Llinás R, Urbano FJ, Leznik E, Ramírez RR, van Marle HJ.	Trends Neurosci. 2005 Jun;28(6):325-33. Review.	Trends Neurosci. 2005	PubMed	citation	PMID:15927689	pubmed	15927689	create date:2005/06/02 | first author:Llinás R
Sleep, epilepsy and thalamic reticular inhibitory neurons.	/pubmed/15927688	Steriade M.	Trends Neurosci. 2005 Jun;28(6):317-24. Review.	Trends Neurosci. 2005	PubMed	citation	PMID:15927688	pubmed	15927688	create date:2005/06/02 | first author:Steriade M
Lighting the chandelier: new vistas for axo-axonic cells.	/pubmed/15927687	Howard A, Tamas G, Soltesz I.	Trends Neurosci. 2005 Jun;28(6):310-6. Review.	Trends Neurosci. 2005	PubMed	citation	PMID:15927687	pubmed	15927687	create date:2005/06/02 | first author:Howard A
Electrical synapses define networks of neocortical GABAergic neurons.	/pubmed/15927686	Hestrin S, Galarreta M.	Trends Neurosci. 2005 Jun;28(6):304-9. Review.	Trends Neurosci. 2005	PubMed	citation	PMID:15927686	pubmed	15927686	create date:2005/06/02 | first author:Hestrin S
The dual glutamatergic-GABAergic phenotype of hippocampal granule cells.	/pubmed/15927685	Gutiérrez R.	Trends Neurosci. 2005 Jun;28(6):297-303. Review.	Trends Neurosci. 2005	PubMed	citation	PMID:15927685	pubmed	15927685	create date:2005/06/02 | first author:Gutiérrez R
Developmental refinement of inhibitory sound-localization circuits.	/pubmed/15927684	Kandler K, Gillespie DC.	Trends Neurosci. 2005 Jun;28(6):290-6. Review.	Trends Neurosci. 2005	PubMed	citation	PMID:15927684	pubmed	15927684	create date:2005/06/02 | first author:Kandler K
Excitatory effects of GABA in established brain networks.	/pubmed/15927683	Marty A, Llano I.	Trends Neurosci. 2005 Jun;28(6):284-9. Review.	Trends Neurosci. 2005	PubMed	citation	PMID:15927683	pubmed	15927683	create date:2005/06/02 | first author:Marty A
Trophic actions of GABA on neuronal development.	/pubmed/15927682	Represa A, Ben-Ari Y.	Trends Neurosci. 2005 Jun;28(6):278-83. Review.	Trends Neurosci. 2005	PubMed	citation	PMID:15927682	pubmed	15927682	create date:2005/06/02 | first author:Represa A
Black box revisited: a technique for estimating postsynaptic potentials in neurons.	/pubmed/15927277	Türker KS, Powers RK.	Trends Neurosci. 2005 Jul;28(7):379-86. Review.	Trends Neurosci. 2005	PubMed	citation	PMID:15927277	pubmed	15927277	create date:2005/06/02 | first author:Türker KS
Notch to remember.	/pubmed/15922461	Costa RM, Drew C, Silva AJ.	Trends Neurosci. 2005 Aug;28(8):429-35. Review.	Trends Neurosci. 2005	PubMed	citation	PMID:15922461	pubmed	15922461	create date:2005/06/01 | first author:Costa RM
To die or grow: Parkinson's disease and cancer.	/pubmed/15913799	West AB, Dawson VL, Dawson TM.	Trends Neurosci. 2005 Jul;28(7):348-52. Review.	Trends Neurosci. 2005	PubMed	citation	PMID:15913799	pubmed	15913799	create date:2005/05/26 | first author:West AB
Emerging properties of cannabinoid medicines in management of multiple sclerosis.	/pubmed/15866202	Pryce G, Baker D.	Trends Neurosci. 2005 May;28(5):272-6. Review.	Trends Neurosci. 2005	PubMed	citation	PMID:15866202	pubmed	15866202	create date:2005/05/04 | first author:Pryce G
Multisensory spatial interactions: a window onto functional integration in the human brain.	/pubmed/15866201	Macaluso E, Driver J.	Trends Neurosci. 2005 May;28(5):264-71. Review.	Trends Neurosci. 2005	PubMed	citation	PMID:15866201	pubmed	15866201	create date:2005/05/04 | first author:Macaluso E
Auditory thalamocortical transformation: structure and function.	/pubmed/15866200	Winer JA, Miller LM, Lee CC, Schreiner CE.	Trends Neurosci. 2005 May;28(5):255-63. Review.	Trends Neurosci. 2005	PubMed	citation	PMID:15866200	pubmed	15866200	create date:2005/05/04 | first author:Winer JA
Integrating new neurons into the adult olfactory bulb: joining the network, life-death decisions, and the effects of sensory experience.	/pubmed/15866199	Lledo PM, Saghatelyan A.	Trends Neurosci. 2005 May;28(5):248-54. Review.	Trends Neurosci. 2005	PubMed	citation	PMID:15866199	pubmed	15866199	create date:2005/05/04 | first author:Lledo PM
Genetics moving to neuronal networks.	/pubmed/15866198	Kullander K.	Trends Neurosci. 2005 May;28(5):239-47. Review.	Trends Neurosci. 2005	PubMed	citation	PMID:15866198	pubmed	15866198	create date:2005/05/04 | first author:Kullander K
Homeostatic plasticity and NMDA receptor trafficking.	/pubmed/15866197	Pérez-Otaño I, Ehlers MD.	Trends Neurosci. 2005 May;28(5):229-38. Review.	Trends Neurosci. 2005	PubMed	citation	PMID:15866197	pubmed	15866197	create date:2005/05/04 | first author:Pérez-Otaño I
Timing in synaptic plasticity: from detection to integration.	/pubmed/15866196	Bi GQ, Rubin J.	Trends Neurosci. 2005 May;28(5):222-8. Review.	Trends Neurosci. 2005	PubMed	citation	PMID:15866196	pubmed	15866196	create date:2005/05/04 | first author:Bi GQ
SOX2 functions in adult neural stem cells.	/pubmed/15866195	Episkopou V.	Trends Neurosci. 2005 May;28(5):219-21. Review.	Trends Neurosci. 2005	PubMed	citation	PMID:15866195	pubmed	15866195	create date:2005/05/04 | first author:Episkopou V
A multi-photon window onto neuronal-glial-vascular communication.	/pubmed/15866194	Hirase H.	Trends Neurosci. 2005 May;28(5):217-9. Review.	Trends Neurosci. 2005	PubMed	citation	PMID:15866194	pubmed	15866194	create date:2005/05/04 | first author:Hirase H
High-frequency stimulation in Parkinson's disease: more or less?	/pubmed/15808356	Garcia L, D'Alessandro G, Bioulac B, Hammond C.	Trends Neurosci. 2005 Apr;28(4):209-16. Review.	Trends Neurosci. 2005	PubMed	citation	PMID:15808356	pubmed	15808356	create date:2005/04/06 | first author:Garcia L
Neurovascular mechanisms of Alzheimer's neurodegeneration.	/pubmed/15808355	Zlokovic BV.	Trends Neurosci. 2005 Apr;28(4):202-8. Review.	Trends Neurosci. 2005	PubMed	citation	PMID:15808355	pubmed	15808355	create date:2005/04/06 | first author:Zlokovic BV
A molecular and genetic arsenal for systems neuroscience.	/pubmed/15808354	Callaway EM.	Trends Neurosci. 2005 Apr;28(4):196-201. Review.	Trends Neurosci. 2005	PubMed	citation	PMID:15808354	pubmed	15808354	create date:2005/04/06 | first author:Callaway EM
Emerging complexities in identity and function of glial connexins.	/pubmed/15808353	Theis M, Söhl G, Eiberger J, Willecke K.	Trends Neurosci. 2005 Apr;28(4):188-95. Review.	Trends Neurosci. 2005	PubMed	citation	PMID:15808353	pubmed	15808353	create date:2005/04/06 | first author:Theis M
Spine architecture and synaptic plasticity.	/pubmed/15808352	Carlisle HJ, Kennedy MB.	Trends Neurosci. 2005 Apr;28(4):182-7. Review.	Trends Neurosci. 2005	PubMed	citation	PMID:15808352	pubmed	15808352	create date:2005/04/06 | first author:Carlisle HJ
Brainstem origins for cortical 'what' and 'where' pathways in the auditory system.	/pubmed/15808351	Kraus N, Nicol T.	Trends Neurosci. 2005 Apr;28(4):176-81. Review.	Trends Neurosci. 2005	PubMed	citation	PMID:15808351	pubmed	15808351	create date:2005/04/06 | first author:Kraus N
Multiple sclerosis: novel perspectives on newly forming lesions.	/pubmed/15808350	Matute C, Pérez-Cerdá F.	Trends Neurosci. 2005 Apr;28(4):173-5. Review.	Trends Neurosci. 2005	PubMed	citation	PMID:15808350	pubmed	15808350	create date:2005/04/06 | first author:Matute C
Stress in early life inhibits neurogenesis in adulthood.	/pubmed/15808349	Karten YJ, Olariu A, Cameron HA.	Trends Neurosci. 2005 Apr;28(4):171-2. Review.	Trends Neurosci. 2005	PubMed	citation	PMID:15808349	pubmed	15808349	create date:2005/04/06 | first author:Karten YJ
Complementary memory systems: competition, cooperation and compensation.	/pubmed/15808348	Hartley T, Burgess N.	Trends Neurosci. 2005 Apr;28(4):169-70. Review.	Trends Neurosci. 2005	PubMed	citation	PMID:15808348	pubmed	15808348	create date:2005/04/06 | first author:Hartley T
Title	URL	Description	Details	ShortDetails	Resource	Type	Identifiers	Db	EntrezUID	Properties
Space matters: local and global dendritic Ca2+ compartmentalization in cortical interneurons.	/pubmed/15749170	Goldberg JH, Yuste R.	Trends Neurosci. 2005 Mar;28(3):158-67. Review.	Trends Neurosci. 2005	PubMed	citation	PMID:15749170	pubmed	15749170	create date:2005/03/08 | first author:Goldberg JH
The hypothalamic integrator for circadian rhythms.	/pubmed/15749169	Saper CB, Lu J, Chou TC, Gooley J.	Trends Neurosci. 2005 Mar;28(3):152-7. Review.	Trends Neurosci. 2005	PubMed	citation	PMID:15749169	pubmed	15749169	create date:2005/03/08 | first author:Saper CB
Orchestrating time: arrangements of the brain circadian clock.	/pubmed/15749168	Antle MC, Silver R.	Trends Neurosci. 2005 Mar;28(3):145-51. Review.	Trends Neurosci. 2005	PubMed	citation	PMID:15749168	pubmed	15749168	create date:2005/03/08 | first author:Antle MC
Fishing for key players in mechanotransduction.	/pubmed/15749167	Nicolson T.	Trends Neurosci. 2005 Mar;28(3):140-4. Review.	Trends Neurosci. 2005	PubMed	citation	PMID:15749167	pubmed	15749167	create date:2005/03/08 | first author:Nicolson T
Surface trafficking of receptors between synaptic and extrasynaptic membranes: and yet they do move!	/pubmed/15749166	Triller A, Choquet D.	Trends Neurosci. 2005 Mar;28(3):133-9. Review.	Trends Neurosci. 2005	PubMed	citation	PMID:15749166	pubmed	15749166	create date:2005/03/08 | first author:Triller A
Song learning in birds: diversity and plasticity, opportunities and challenges.	/pubmed/15749165	Brenowitz EA, Beecher MD.	Trends Neurosci. 2005 Mar;28(3):127-32. Review.	Trends Neurosci. 2005	PubMed	citation	PMID:15749165	pubmed	15749165	create date:2005/03/08 | first author:Brenowitz EA
Functional MRI using molecular imaging agents.	/pubmed/15749164	Jasanoff A.	Trends Neurosci. 2005 Mar;28(3):120-6. Review.	Trends Neurosci. 2005	PubMed	citation	PMID:15749164	pubmed	15749164	create date:2005/03/08 | first author:Jasanoff A
Why glucose transport in the brain matters for PET.	/pubmed/15749163	Barros LF, Porras OH, Bittner CX.	Trends Neurosci. 2005 Mar;28(3):117-9. Review.	Trends Neurosci. 2005	PubMed	citation	PMID:15749163	pubmed	15749163	create date:2005/03/08 | first author:Barros LF
Multiple facets of GABAergic neurons and synapses: multiple fates of GABA signalling in epilepsies.	/pubmed/15667934	Cossart R, Bernard C, Ben-Ari Y.	Trends Neurosci. 2005 Feb;28(2):108-15. Review.	Trends Neurosci. 2005	PubMed	citation	PMID:15667934	pubmed	15667934	create date:2005/01/26 | first author:Cossart R
Neuropathic pain and spinal microglia: a big problem from molecules in small" glia."	/pubmed/15667933	Tsuda M, Inoue K, Salter MW.	Trends Neurosci. 2005 Feb;28(2):101-7. Review.	Trends Neurosci. 2005	PubMed	citation	PMID:15667933	pubmed	15667933	create date:2005/01/26 | first author:Tsuda M
Synaptic mechanisms of the cerebellar cortical network.	/pubmed/15667932	Nakanishi S.	Trends Neurosci. 2005 Feb;28(2):93-100. Review.	Trends Neurosci. 2005	PubMed	citation	PMID:15667932	pubmed	15667932	create date:2005/01/26 | first author:Nakanishi S
Cell transplantation in Parkinson's disease: how can we make it work?	/pubmed/15667931	Winkler C, Kirik D, Björklund A.	Trends Neurosci. 2005 Feb;28(2):86-92. Review.	Trends Neurosci. 2005	PubMed	citation	PMID:15667931	pubmed	15667931	create date:2005/01/26 | first author:Winkler C
Similarities between actions of estrogen and BDNF in the hippocampus: coincidence or clue?	/pubmed/15667930	Scharfman HE, Maclusky NJ.	Trends Neurosci. 2005 Feb;28(2):79-85. Review.	Trends Neurosci. 2005	PubMed	citation	PMID:15667930	pubmed	15667930	create date:2005/01/26 | first author:Scharfman HE
Memory retention--the synaptic stability versus plasticity dilemma.	/pubmed/15667929	Abraham WC, Robins A.	Trends Neurosci. 2005 Feb;28(2):73-8. Review.	Trends Neurosci. 2005	PubMed	citation	PMID:15667929	pubmed	15667929	create date:2005/01/26 | first author:Abraham WC
Hippocampal sequence-encoding driven by a cortical multi-item working memory buffer.	/pubmed/15667928	Jensen O, Lisman JE.	Trends Neurosci. 2005 Feb;28(2):67-72. Review.	Trends Neurosci. 2005	PubMed	citation	PMID:15667928	pubmed	15667928	create date:2005/01/26 | first author:Jensen O
Genetic control of dopaminergic neuron differentiation.	/pubmed/15667926	Simeone A.	Trends Neurosci. 2005 Feb;28(2):62-5; discussion 65-6. Review.	Trends Neurosci. 2005	PubMed	citation	PMID:15667926	pubmed	15667926	create date:2005/01/26 | first author:Simeone A
Quantal transmission: not just for neurons.	/pubmed/15667925	Overstreet LS.	Trends Neurosci. 2005 Feb;28(2):59-62. Review.	Trends Neurosci. 2005	PubMed	citation	PMID:15667925	pubmed	15667925	create date:2005/01/26 | first author:Overstreet LS
Controlling neural stem cell division within the adult subventricular zone: an APPealing job.	/pubmed/15667924	Conti L, Cattaneo E.	Trends Neurosci. 2005 Feb;28(2):57-9. Review.	Trends Neurosci. 2005	PubMed	citation	PMID:15667924	pubmed	15667924	create date:2005/01/26 | first author:Conti L
Mechanisms of memory stabilization: are consolidation and reconsolidation similar or distinct processes?	/pubmed/15626497	Alberini CM.	Trends Neurosci. 2005 Jan;28(1):51-6. Review.	Trends Neurosci. 2005	PubMed	citation	PMID:15626497	pubmed	15626497	create date:2005/01/01 | first author:Alberini CM
Dissecting neural circuitry by combining genetics and pharmacology.	/pubmed/15626496	Wulff P, Wisden W.	Trends Neurosci. 2005 Jan;28(1):44-50. Review.	Trends Neurosci. 2005	PubMed	citation	PMID:15626496	pubmed	15626496	create date:2005/01/01 | first author:Wulff P
Physiological functions for brain NF-kappaB.	/pubmed/15626495	Meffert MK, Baltimore D.	Trends Neurosci. 2005 Jan;28(1):37-43. Review.	Trends Neurosci. 2005	PubMed	citation	PMID:15626495	pubmed	15626495	create date:2005/01/01 | first author:Meffert MK
Brainy but not too brainy: starting and stopping neuroblast divisions in Drosophila.	/pubmed/15626494	Maurange C, Gould AP.	Trends Neurosci. 2005 Jan;28(1):30-6. Review.	Trends Neurosci. 2005	PubMed	citation	PMID:15626494	pubmed	15626494	create date:2005/01/01 | first author:Maurange C
Structure and function of ribbon synapses.	/pubmed/15626493	Sterling P, Matthews G.	Trends Neurosci. 2005 Jan;28(1):20-9. Review.	Trends Neurosci. 2005	PubMed	citation	PMID:15626493	pubmed	15626493	create date:2005/01/01 | first author:Sterling P
Post-translational protein modification as the substrate for long-lasting memory.	/pubmed/15626492	Routtenberg A, Rekart JL.	Trends Neurosci. 2005 Jan;28(1):12-9. Review.	Trends Neurosci. 2005	PubMed	citation	PMID:15626492	pubmed	15626492	create date:2005/01/01 | first author:Routtenberg A
The protean actions of neurotrophins and their receptors on the life and death of neurons.	/pubmed/15626491	Kalb R.	Trends Neurosci. 2005 Jan;28(1):5-11. Review.	Trends Neurosci. 2005	PubMed	citation	PMID:15626491	pubmed	15626491	create date:2005/01/01 | first author:Kalb R
Spike times make sense.	/pubmed/15626490	VanRullen R, Guyonneau R, Thorpe SJ.	Trends Neurosci. 2005 Jan;28(1):1-4. Review.	Trends Neurosci. 2005	PubMed	citation	PMID:15626490	pubmed	15626490	create date:2005/01/01 | first author:VanRullen R
Discrete synaptic states define a major mechanism of synapse plasticity.	/pubmed/15541515	Montgomery JM, Madison DV.	Trends Neurosci. 2004 Dec;27(12):744-50. Review.	Trends Neurosci. 2004	PubMed	citation	PMID:15541515	pubmed	15541515	create date:2004/11/16 | first author:Montgomery JM
Astrocytic control of glutamatergic activity: astrocytes as stars of the show.	/pubmed/15541514	Hertz L, Zielke HR.	Trends Neurosci. 2004 Dec;27(12):735-43. Review.	Trends Neurosci. 2004	PubMed	citation	PMID:15541514	pubmed	15541514	create date:2004/11/16 | first author:Hertz L
Divide et Impera--the midbrain-hindbrain boundary and its organizer.	/pubmed/15541513	Raible F, Brand M.	Trends Neurosci. 2004 Dec;27(12):727-34. Review.	Trends Neurosci. 2004	PubMed	citation	PMID:15541513	pubmed	15541513	create date:2004/11/16 | first author:Raible F
Neurobiology of dyslexia: a reinterpretation of the data.	/pubmed/15541512	Ramus F.	Trends Neurosci. 2004 Dec;27(12):720-6.	Trends Neurosci. 2004	PubMed	citation	PMID:15541512	pubmed	15541512	create date:2004/11/16 | first author:Ramus F
The Bayesian brain: the role of uncertainty in neural coding and computation.	/pubmed/15541511	Knill DC, Pouget A.	Trends Neurosci. 2004 Dec;27(12):712-9.	Trends Neurosci. 2004	PubMed	citation	PMID:15541511	pubmed	15541511	create date:2004/11/16 | first author:Knill DC
Cognitive consonance: complex brain functions in the fruit fly and its relatives.	/pubmed/15541510	Greenspan RJ, van Swinderen B.	Trends Neurosci. 2004 Dec;27(12):707-11.	Trends Neurosci. 2004	PubMed	citation	PMID:15541510	pubmed	15541510	create date:2004/11/16 | first author:Greenspan RJ
Dopamine: the salient issue.	/pubmed/15541509	Ungless MA.	Trends Neurosci. 2004 Dec;27(12):702-6.	Trends Neurosci. 2004	PubMed	citation	PMID:15541509	pubmed	15541509	create date:2004/11/16 | first author:Ungless MA
The expanding role of PSD-95: a new link to addiction.	/pubmed/15541508	Roche KW.	Trends Neurosci. 2004 Dec;27(12):699-700.	Trends Neurosci. 2004	PubMed	citation	PMID:15541508	pubmed	15541508	create date:2004/11/16 | first author:Roche KW
Genetic mouse models of Huntington's and Parkinson's diseases: illuminating but imperfect.	/pubmed/15474170	Levine MS, Cepeda C, Hickey MA, Fleming SM, Chesselet MF.	Trends Neurosci. 2004 Nov;27(11):691-7. Review.	Trends Neurosci. 2004	PubMed	citation	PMID:15474170	pubmed	15474170	create date:2004/10/12 | first author:Levine MS
Genes, dopamine and cortical signal-to-noise ratio in schizophrenia.	/pubmed/15474169	Winterer G, Weinberger DR.	Trends Neurosci. 2004 Nov;27(11):683-90. Review.	Trends Neurosci. 2004	PubMed	citation	PMID:15474169	pubmed	15474169	create date:2004/10/12 | first author:Winterer G
The neuroscience of tinnitus.	/pubmed/15474168	Eggermont JJ, Roberts LE.	Trends Neurosci. 2004 Nov;27(11):676-82. Review.	Trends Neurosci. 2004	PubMed	citation	PMID:15474168	pubmed	15474168	create date:2004/10/12 | first author:Eggermont JJ
Interneurons and triadic circuitry of the thalamus.	/pubmed/15474167	Sherman SM.	Trends Neurosci. 2004 Nov;27(11):670-5. Review.	Trends Neurosci. 2004	PubMed	citation	PMID:15474167	pubmed	15474167	create date:2004/10/12 | first author:Sherman SM
GABAergic microcircuits in the neostriatum.	/pubmed/15474166	Tepper JM, Koós T, Wilson CJ.	Trends Neurosci. 2004 Nov;27(11):662-9. Review.	Trends Neurosci. 2004	PubMed	citation	PMID:15474166	pubmed	15474166	create date:2004/10/12 | first author:Tepper JM
Neurons and glia: team players in axon guidance.	/pubmed/15474165	Chotard C, Salecker I.	Trends Neurosci. 2004 Nov;27(11):655-61. Review.	Trends Neurosci. 2004	PubMed	citation	PMID:15474165	pubmed	15474165	create date:2004/10/12 | first author:Chotard C
A paradox in the evolution of primate vocal learning.	/pubmed/15474164	Egnor SE, Hauser MD.	Trends Neurosci. 2004 Nov;27(11):649-54. Review.	Trends Neurosci. 2004	PubMed	citation	PMID:15474164	pubmed	15474164	create date:2004/10/12 | first author:Egnor SE
Homer-PIKE complex: a novel link between mGluRI and PI 3-kinase.	/pubmed/15474163	Guhan N, Lu B.	Trends Neurosci. 2004 Nov;27(11):645-8. Review.	Trends Neurosci. 2004	PubMed	citation	PMID:15474163	pubmed	15474163	create date:2004/10/12 | first author:Guhan N
The cutaneous contribution to adaptive precision grip.	/pubmed/15374677	Witney AG, Wing A, Thonnard JL, Smith AM.	Trends Neurosci. 2004 Oct;27(10):637-43. Review.	Trends Neurosci. 2004	PubMed	citation	PMID:15374677	pubmed	15374677	create date:2004/09/18 | first author:Witney AG
Centenarians who avoid dementia.	/pubmed/15374676	Perls T.	Trends Neurosci. 2004 Oct;27(10):633-6. Review.	Trends Neurosci. 2004	PubMed	citation	PMID:15374676	pubmed	15374676	create date:2004/09/18 | first author:Perls T
Caliban's heritance and the genetics of neuronal aging.	/pubmed/15374675	Teter B, Finch CE.	Trends Neurosci. 2004 Oct;27(10):627-32. Review.	Trends Neurosci. 2004	PubMed	citation	PMID:15374675	pubmed	15374675	create date:2004/09/18 | first author:Teter B
Cytokines and the aging brain - what we don't know might help us.	/pubmed/15374674	Bodles AM, Barger SW.	Trends Neurosci. 2004 Oct;27(10):621-6. Review.	Trends Neurosci. 2004	PubMed	citation	PMID:15374674	pubmed	15374674	create date:2004/09/18 | first author:Bodles AM
Ca2+ regulation and gene expression in normal brain aging.	/pubmed/15374673	Toescu EC, Verkhratsky A, Landfield PW.	Trends Neurosci. 2004 Oct;27(10):614-20. Review.	Trends Neurosci. 2004	PubMed	citation	PMID:15374673	pubmed	15374673	create date:2004/09/18 | first author:Toescu EC
The aging brain: morphomolecular senescence of cortical circuits.	/pubmed/15374672	Hof PR, Morrison JH.	Trends Neurosci. 2004 Oct;27(10):607-13. Review.	Trends Neurosci. 2004	PubMed	citation	PMID:15374672	pubmed	15374672	create date:2004/09/18 | first author:Hof PR
Modeling mitochondrial function in aging neurons.	/pubmed/15374671	Melov S.	Trends Neurosci. 2004 Oct;27(10):601-6. Review.	Trends Neurosci. 2004	PubMed	citation	PMID:15374671	pubmed	15374671	create date:2004/09/18 | first author:Melov S
Free radicals and aging.	/pubmed/15374670	Barja G.	Trends Neurosci. 2004 Oct;27(10):595-600. Review.	Trends Neurosci. 2004	PubMed	citation	PMID:15374670	pubmed	15374670	create date:2004/09/18 | first author:Barja G
Title	URL	Description	Details	ShortDetails	Resource	Type	Identifiers	Db	EntrezUID	Properties
BDNF and 5-HT: a dynamic duo in age-related neuronal plasticity and neurodegenerative disorders.	/pubmed/15374669	Mattson MP, Maudsley S, Martin B.	Trends Neurosci. 2004 Oct;27(10):589-94.	Trends Neurosci. 2004	PubMed	citation	PMID:15374669	pubmed	15374669	create date:2004/09/18 | first author:Mattson MP
Pedunculopontine nucleus and basal ganglia: distant relatives or part of the same family?	/pubmed/15374668	Mena-Segovia J, Bolam JP, Magill PJ.	Trends Neurosci. 2004 Oct;27(10):585-8.	Trends Neurosci. 2004	PubMed	citation	PMID:15374668	pubmed	15374668	create date:2004/09/18 | first author:Mena-Segovia J
Setting the tone: superficial dorsal horn projection neurons regulate pain sensitivity.	/pubmed/15374667	Mantyh PW, Hunt SP.	Trends Neurosci. 2004 Oct;27(10):582-4.	Trends Neurosci. 2004	PubMed	citation	PMID:15374667	pubmed	15374667	create date:2004/09/18 | first author:Mantyh PW
Ethanol targets: a BK channel cocktail in C. elegans.	/pubmed/15374666	Crowder CM.	Trends Neurosci. 2004 Oct;27(10):579-82.	Trends Neurosci. 2004	PubMed	citation	PMID:15374666	pubmed	15374666	create date:2004/09/18 | first author:Crowder CM
Aging in the mind.	/pubmed/15374665	Verkhratsky A, Mattson MP, Toescu EC.	Trends Neurosci. 2004 Oct;27(10):577-8. No abstract available.	Trends Neurosci. 2004	PubMed	citation	PMID:15374665	pubmed	15374665	create date:2004/09/18 | first author:Verkhratsky A
Diversity of inhibitory neurotransmission through GABA(A) receptors.	/pubmed/15331240	Mody I, Pearce RA.	Trends Neurosci. 2004 Sep;27(9):569-75. Review.	Trends Neurosci. 2004	PubMed	citation	PMID:15331240	pubmed	15331240	create date:2004/08/28 | first author:Mody I
Smoking, nicotine and Parkinson's disease.	/pubmed/15331239	Quik M.	Trends Neurosci. 2004 Sep;27(9):561-8. Review.	Trends Neurosci. 2004	PubMed	citation	PMID:15331239	pubmed	15331239	create date:2004/08/28 | first author:Quik M
Learning insights transmitted by glutamate.	/pubmed/15331238	Antzoulatos EG, Byrne JH.	Trends Neurosci. 2004 Sep;27(9):555-60. Review.	Trends Neurosci. 2004	PubMed	citation	PMID:15331238	pubmed	15331238	create date:2004/08/28 | first author:Antzoulatos EG
Kinetic regulation of vesicle endocytosis at synapses.	/pubmed/15331237	Wu LG.	Trends Neurosci. 2004 Sep;27(9):548-54. Review.	Trends Neurosci. 2004	PubMed	citation	PMID:15331237	pubmed	15331237	create date:2004/08/28 | first author:Wu LG
Genetic analysis of synaptic target recognition and assembly.	/pubmed/15331236	Ackley BD, Jin Y.	Trends Neurosci. 2004 Sep;27(9):540-7. Review.	Trends Neurosci. 2004	PubMed	citation	PMID:15331236	pubmed	15331236	create date:2004/08/28 | first author:Ackley BD
Intermediate targets in formation of topographic projections: inputs from the thalamocortical system.	/pubmed/15331235	Garel S, Rubenstein JL.	Trends Neurosci. 2004 Sep;27(9):533-9. Review.	Trends Neurosci. 2004	PubMed	citation	PMID:15331235	pubmed	15331235	create date:2004/08/28 | first author:Garel S
Wnt signaling in axon guidance.	/pubmed/15331234	Zou Y.	Trends Neurosci. 2004 Sep;27(9):528-32. Review.	Trends Neurosci. 2004	PubMed	citation	PMID:15331234	pubmed	15331234	create date:2004/08/28 | first author:Zou Y
The thalamostriatal system: a highly specific network of the basal ganglia circuitry.	/pubmed/15331233	Smith Y, Raju DV, Pare JF, Sidibe M.	Trends Neurosci. 2004 Sep;27(9):520-7. Review.	Trends Neurosci. 2004	PubMed	citation	PMID:15331233	pubmed	15331233	create date:2004/08/28 | first author:Smith Y
Schizophrenia genetics: dysbindin under the microscope.	/pubmed/15331232	Benson MA, Sillitoe RV, Blake DJ.	Trends Neurosci. 2004 Sep;27(9):516-9. Review.	Trends Neurosci. 2004	PubMed	citation	PMID:15331232	pubmed	15331232	create date:2004/08/28 | first author:Benson MA
Real-time imaging reveals spatiotemporal dynamics of cellular circadian clocks.	/pubmed/15331231	Schwartz WJ, Meijer JH.	Trends Neurosci. 2004 Sep;27(9):513-6. Review.	Trends Neurosci. 2004	PubMed	citation	PMID:15331231	pubmed	15331231	create date:2004/08/28 | first author:Schwartz WJ
Four-dimensional gene expression control: memories on the fly.	/pubmed/15331230	Leung B, Waddell S.	Trends Neurosci. 2004 Sep;27(9):511-3. Review.	Trends Neurosci. 2004	PubMed	citation	PMID:15331230	pubmed	15331230	create date:2004/08/28 | first author:Leung B
Plasticity of interneuronal species diversity and parameter variance in neurological diseases.	/pubmed/15271499	Santhakumar V, Soltesz I.	Trends Neurosci. 2004 Aug;27(8):504-10. Review.	Trends Neurosci. 2004	PubMed	citation	PMID:15271499	pubmed	15271499	create date:2004/07/24 | first author:Santhakumar V
Viewing and doing: similar cortical mechanisms for perceptual and motor learning.	/pubmed/15271498	Paz R, Wise SP, Vaadia E.	Trends Neurosci. 2004 Aug;27(8):496-503. Review.	Trends Neurosci. 2004	PubMed	citation	PMID:15271498	pubmed	15271498	create date:2004/07/24 | first author:Paz R
Energetic basis of brain activity: implications for neuroimaging.	/pubmed/15271497	Shulman RG, Rothman DL, Behar KL, Hyder F.	Trends Neurosci. 2004 Aug;27(8):489-95. Review.	Trends Neurosci. 2004	PubMed	citation	PMID:15271497	pubmed	15271497	create date:2004/07/24 | first author:Shulman RG
Control of neuronal phenotype: what targets tell the cell bodies.	/pubmed/15271496	Hippenmeyer S, Kramer I, Arber S.	Trends Neurosci. 2004 Aug;27(8):482-8. Review.	Trends Neurosci. 2004	PubMed	citation	PMID:15271496	pubmed	15271496	create date:2004/07/24 | first author:Hippenmeyer S
Correlating function and gene expression of individual basal ganglia neurons.	/pubmed/15271495	Liss B, Roeper J.	Trends Neurosci. 2004 Aug;27(8):475-81. Review.	Trends Neurosci. 2004	PubMed	citation	PMID:15271495	pubmed	15271495	create date:2004/07/24 | first author:Liss B
Putting a spin on the dorsal-ventral divide of the striatum.	/pubmed/15271494	Voorn P, Vanderschuren LJ, Groenewegen HJ, Robbins TW, Pennartz CM.	Trends Neurosci. 2004 Aug;27(8):468-74. Review.	Trends Neurosci. 2004	PubMed	citation	PMID:15271494	pubmed	15271494	create date:2004/07/24 | first author:Voorn P
Corticostriatal plasticity: life after the depression.	/pubmed/15271493	Mahon S, Deniau JM, Charpier S.	Trends Neurosci. 2004 Aug;27(8):460-7. Review.	Trends Neurosci. 2004	PubMed	citation	PMID:15271493	pubmed	15271493	create date:2004/07/24 | first author:Mahon S
Computational models of the basal ganglia: from robots to membranes.	/pubmed/15271492	Gurney K, Prescott TJ, Wickens JR, Redgrave P.	Trends Neurosci. 2004 Aug;27(8):453-9. Review.	Trends Neurosci. 2004	PubMed	citation	PMID:15271492	pubmed	15271492	create date:2004/07/24 | first author:Gurney K
Milestones of neuronal development in the adult hippocampus.	/pubmed/15271491	Kempermann G, Jessberger S, Steiner B, Kronenberg G.	Trends Neurosci. 2004 Aug;27(8):447-52. Review.	Trends Neurosci. 2004	PubMed	citation	PMID:15271491	pubmed	15271491	create date:2004/07/24 | first author:Kempermann G
Do spines and dendrites distribute dye evenly?	/pubmed/15271490	Svoboda K.	Trends Neurosci. 2004 Aug;27(8):445-6. No abstract available.	Trends Neurosci. 2004	PubMed	citation	PMID:15271490	pubmed	15271490	create date:2004/07/24 | first author:Svoboda K
Parsing brain activity with fMRI and mixed designs: what kind of a state is neuroimaging in?	/pubmed/15271489	Donaldson DI.	Trends Neurosci. 2004 Aug;27(8):442-4. Review.	Trends Neurosci. 2004	PubMed	citation	PMID:15271489	pubmed	15271489	create date:2004/07/24 | first author:Donaldson DI
Presynaptic induction and expression of NMDA-dependent LTP.	/pubmed/15271488	Paré D.	Trends Neurosci. 2004 Aug;27(8):440-1. Review.	Trends Neurosci. 2004	PubMed	citation	PMID:15271488	pubmed	15271488	create date:2004/07/24 | first author:Paré D
Receptor compartmentalization and trafficking at glutamate synapses: a developmental proposal.	/pubmed/15219743	van Zundert B, Yoshii A, Constantine-Paton M.	Trends Neurosci. 2004 Jul;27(7):428-37. Review.	Trends Neurosci. 2004	PubMed	citation	PMID:15219743	pubmed	15219743	create date:2004/06/29 | first author:van Zundert B
Interneurons set the tune of developing networks.	/pubmed/15219742	Ben-Ari Y, Khalilov I, Represa A, Gozlan H.	Trends Neurosci. 2004 Jul;27(7):422-7. Review.	Trends Neurosci. 2004	PubMed	citation	PMID:15219742	pubmed	15219742	create date:2004/06/29 | first author:Ben-Ari Y
Orchestrating neuronal differentiation: patterns of Ca2+ spikes specify transmitter choice.	/pubmed/15219741	Spitzer NC, Root CM, Borodinsky LN.	Trends Neurosci. 2004 Jul;27(7):415-21. Review.	Trends Neurosci. 2004	PubMed	citation	PMID:15219741	pubmed	15219741	create date:2004/06/29 | first author:Spitzer NC
The GABA nervous system in C. elegans.	/pubmed/15219740	Schuske K, Beg AA, Jorgensen EM.	Trends Neurosci. 2004 Jul;27(7):407-14. Review.	Trends Neurosci. 2004	PubMed	citation	PMID:15219740	pubmed	15219740	create date:2004/06/29 | first author:Schuske K
Regulation of neocortical interneuron development and the implications for neurodevelopmental disorders.	/pubmed/15219739	Levitt P, Eagleson KL, Powell EM.	Trends Neurosci. 2004 Jul;27(7):400-6. Review.	Trends Neurosci. 2004	PubMed	citation	PMID:15219739	pubmed	15219739	create date:2004/06/29 | first author:Levitt P
Patterns of neuronal migration in the embryonic cortex.	/pubmed/15219738	Kriegstein AR, Noctor SC.	Trends Neurosci. 2004 Jul;27(7):392-9. Review.	Trends Neurosci. 2004	PubMed	citation	PMID:15219738	pubmed	15219738	create date:2004/06/29 | first author:Kriegstein AR
Developmental mechanisms patterning thalamocortical projections: intrinsic, extrinsic and in between.	/pubmed/15219737	Vanderhaeghen P, Polleux F.	Trends Neurosci. 2004 Jul;27(7):384-91. Review.	Trends Neurosci. 2004	PubMed	citation	PMID:15219737	pubmed	15219737	create date:2004/06/29 | first author:Vanderhaeghen P
Reversal and consolidation of activity-induced synaptic modifications.	/pubmed/15219736	Zhou Q, Poo MM.	Trends Neurosci. 2004 Jul;27(7):378-83. Review.	Trends Neurosci. 2004	PubMed	citation	PMID:15219736	pubmed	15219736	create date:2004/06/29 | first author:Zhou Q
The mGluR theory of fragile X mental retardation.	/pubmed/15219735	Bear MF, Huber KM, Warren ST.	Trends Neurosci. 2004 Jul;27(7):370-7. Review.	Trends Neurosci. 2004	PubMed	citation	PMID:15219735	pubmed	15219735	create date:2004/06/29 | first author:Bear MF
Dissecting complex behaviours in the post-genomic era.	/pubmed/15219734	Kas MJ, Van Ree JM.	Trends Neurosci. 2004 Jul;27(7):366-9. Review.	Trends Neurosci. 2004	PubMed	citation	PMID:15219734	pubmed	15219734	create date:2004/06/29 | first author:Kas MJ
The unexpected consequences of a noisy environment.	/pubmed/15219733	Wang X.	Trends Neurosci. 2004 Jul;27(7):364-6. Review.	Trends Neurosci. 2004	PubMed	citation	PMID:15219733	pubmed	15219733	create date:2004/06/29 | first author:Wang X
Lipids make smooth brains gyrate.	/pubmed/15219732	Price DJ.	Trends Neurosci. 2004 Jul;27(7):362-4. Review.	Trends Neurosci. 2004	PubMed	citation	PMID:15219732	pubmed	15219732	create date:2004/06/29 | first author:Price DJ
Nature and nurture in brain development.	/pubmed/15219731	Ben-Ari Y, Spitzer NC.	Trends Neurosci. 2004 Jul;27(7):361. No abstract available.	Trends Neurosci. 2004	PubMed	citation	PMID:15219731	pubmed	15219731	create date:2004/06/29 | first author:Ben-Ari Y
Transporter structure and mechanism.	/pubmed/15165740	DeFelice LJ.	Trends Neurosci. 2004 Jun;27(6):352-9. Review.	Trends Neurosci. 2004	PubMed	citation	PMID:15165740	pubmed	15165740	create date:2004/05/29 | first author:DeFelice LJ
Mechanosensitive channels: what can we learn from 'simple' model systems?	/pubmed/15165739	Sukharev S, Anishkin A.	Trends Neurosci. 2004 Jun;27(6):345-51. Review.	Trends Neurosci. 2004	PubMed	citation	PMID:15165739	pubmed	15165739	create date:2004/05/29 | first author:Sukharev S
Function and structure in glycine receptors and some of their relatives.	/pubmed/15165738	Colquhoun D, Sivilotti LG.	Trends Neurosci. 2004 Jun;27(6):337-44. Review.	Trends Neurosci. 2004	PubMed	citation	PMID:15165738	pubmed	15165738	create date:2004/05/29 | first author:Colquhoun D
Cys-loop receptors: new twists and turns.	/pubmed/15165737	Lester HA, Dibas MI, Dahan DS, Leite JF, Dougherty DA.	Trends Neurosci. 2004 Jun;27(6):329-36. Review.	Trends Neurosci. 2004	PubMed	citation	PMID:15165737	pubmed	15165737	create date:2004/05/29 | first author:Lester HA
Structure and gating of the glutamate receptor ion channel.	/pubmed/15165736	Wollmuth LP, Sobolevsky AI.	Trends Neurosci. 2004 Jun;27(6):321-8. Review.	Trends Neurosci. 2004	PubMed	citation	PMID:15165736	pubmed	15165736	create date:2004/05/29 | first author:Wollmuth LP
The structural basis of ClC chloride channel function.	/pubmed/15165735	Dutzler R.	Trends Neurosci. 2004 Jun;27(6):315-20. Review.	Trends Neurosci. 2004	PubMed	citation	PMID:15165735	pubmed	15165735	create date:2004/05/29 | first author:Dutzler R
Permeation in ion channels: the interplay of structure and theory.	/pubmed/15165734	Miloshevsky GV, Jordan PC.	Trends Neurosci. 2004 Jun;27(6):308-14. Review.	Trends Neurosci. 2004	PubMed	citation	PMID:15165734	pubmed	15165734	create date:2004/05/29 | first author:Miloshevsky GV
Stirring up controversy with a voltage sensor paddle.	/pubmed/15165733	Ahern CA, Horn R.	Trends Neurosci. 2004 Jun;27(6):303-7. Review.	Trends Neurosci. 2004	PubMed	citation	PMID:15165733	pubmed	15165733	create date:2004/05/29 | first author:Ahern CA
Structural changes during ion channel gating.	/pubmed/15165732	Doyle DA.	Trends Neurosci. 2004 Jun;27(6):298-302. Review.	Trends Neurosci. 2004	PubMed	citation	PMID:15165732	pubmed	15165732	create date:2004/05/29 | first author:Doyle DA
Title	URL	Description	Details	ShortDetails	Resource	Type	Identifiers	Db	EntrezUID	Properties
Neuron-glia interactions clarify genetic-environmental links in mental illness.	/pubmed/15165731	Sawa A, Pletnikov MV, Kamiya A.	Trends Neurosci. 2004 Jun;27(6):294-7.	Trends Neurosci. 2004	PubMed	citation	PMID:15165731	pubmed	15165731	create date:2004/05/29 | first author:Sawa A
Organizing pains.	/pubmed/15165730	Garry EM, Fleetwood-Walker SM.	Trends Neurosci. 2004 Jun;27(6):292-4. Erratum in: Trends Neurosci. 2004 Sep;27(9):519.	Trends Neurosci. 2004	PubMed	citation	PMID:15165730	pubmed	15165730	create date:2004/05/29 | first author:Garry EM
Targeting eNOS for stroke protection.	/pubmed/15111011	Endres M, Laufs U, Liao JK, Moskowitz MA.	Trends Neurosci. 2004 May;27(5):283-9. Review.	Trends Neurosci. 2004	PubMed	citation	PMID:15111011	pubmed	15111011	create date:2004/04/28 | first author:Endres M
Neural mechanisms for prediction: do insects have forward models?	/pubmed/15111010	Webb B.	Trends Neurosci. 2004 May;27(5):278-82. Review.	Trends Neurosci. 2004	PubMed	citation	PMID:15111010	pubmed	15111010	create date:2004/04/28 | first author:Webb B
DAncing past the DAT at a DA synapse.	/pubmed/15111009	Cragg SJ, Rice ME.	Trends Neurosci. 2004 May;27(5):270-7. Review.	Trends Neurosci. 2004	PubMed	citation	PMID:15111009	pubmed	15111009	create date:2004/04/28 | first author:Cragg SJ
Tonically active GABA A receptors: modulating gain and maintaining the tone.	/pubmed/15111008	Semyanov A, Walker MC, Kullmann DM, Silver RA.	Trends Neurosci. 2004 May;27(5):262-9. Review.	Trends Neurosci. 2004	PubMed	citation	PMID:15111008	pubmed	15111008	create date:2004/04/28 | first author:Semyanov A
It's green outside: tracking cell surface proteins with pH-sensitive GFP.	/pubmed/15111007	Ashby MC, Ibaraki K, Henley JM.	Trends Neurosci. 2004 May;27(5):257-61. Review.	Trends Neurosci. 2004	PubMed	citation	PMID:15111007	pubmed	15111007	create date:2004/04/28 | first author:Ashby MC
Memory traces of trace memories: neurogenesis, synaptogenesis and awareness.	/pubmed/15111006	Shors TJ.	Trends Neurosci. 2004 May;27(5):250-6. Review.	Trends Neurosci. 2004	PubMed	citation	PMID:15111006	pubmed	15111006	create date:2004/04/28 | first author:Shors TJ
Do acetylcholinesterase inhibitors boost synaptic scaling in Alzheimer's disease?	/pubmed/15111005	Small DH.	Trends Neurosci. 2004 May;27(5):245-9. Review.	Trends Neurosci. 2004	PubMed	citation	PMID:15111005	pubmed	15111005	create date:2004/04/28 | first author:Small DH
Response to Quinlan and Nilsson: Astroglia sitting at the controls?	/pubmed/15111004	Pekny M, Pekna M, Wilhelmsson U, Chen DF.	Trends Neurosci. 2004 May;27(5):243-4. No abstract available.	Trends Neurosci. 2004	PubMed	citation	PMID:15111004	pubmed	15111004	create date:2004/04/28 | first author:Pekny M
Reloading the retina by modifying the glial matrix.	/pubmed/15111003	Quinlan R, Nilsson M.	Trends Neurosci. 2004 May;27(5):241-2. Review.	Trends Neurosci. 2004	PubMed	citation	PMID:15111003	pubmed	15111003	create date:2004/04/28 | first author:Quinlan R
Star-cross'd neurons: astroglial effects on neural repair in the adult mammalian CNS.	/pubmed/15111002	Emsley JG, Arlotta P, Macklis JD.	Trends Neurosci. 2004 May;27(5):238-40. Review.	Trends Neurosci. 2004	PubMed	citation	PMID:15111002	pubmed	15111002	create date:2004/04/28 | first author:Emsley JG
Gene therapy for ALS delivers.	/pubmed/15111001	Boillée S, Cleveland DW.	Trends Neurosci. 2004 May;27(5):235-8. Review.	Trends Neurosci. 2004	PubMed	citation	PMID:15111001	pubmed	15111001	create date:2004/04/28 | first author:Boillée S
RNA gains a new function: a mediator of neurodegeneration.	/pubmed/15111000	Orr HT.	Trends Neurosci. 2004 May;27(5):233-4. Review.	Trends Neurosci. 2004	PubMed	citation	PMID:15111000	pubmed	15111000	create date:2004/04/28 | first author:Orr HT
Modal gating of NMDA receptors.	/pubmed/15110999	Magleby KL.	Trends Neurosci. 2004 May;27(5):231-3. Review.	Trends Neurosci. 2004	PubMed	citation	PMID:15110999	pubmed	15110999	create date:2004/04/28 | first author:Magleby KL
ET--phone the pain clinic.	/pubmed/15108686	Nicol GD.	Trends Neurosci. 2004 Apr;27(4):177-80; discussion 180. Review.	Trends Neurosci. 2004	PubMed	citation	PMID:15108686	pubmed	15108686	create date:2004/04/28 | first author:Nicol GD
The aperture problem in egocentric motion.	/pubmed/15108685	Murakami I.	Trends Neurosci. 2004 Apr;27(4):174-7. Review.	Trends Neurosci. 2004	PubMed	citation	PMID:15108685	pubmed	15108685	create date:2004/04/28 | first author:Murakami I
Endocytosis and synaptic plasticity: might the tail wag the dog?	/pubmed/15108684	Wilkinson RS, Lin MY.	Trends Neurosci. 2004 Apr;27(4):171-4. Review.	Trends Neurosci. 2004	PubMed	citation	PMID:15108684	pubmed	15108684	create date:2004/04/28 | first author:Wilkinson RS
Muscle twitches during sleep shape the precise muscles of the withdrawal reflex.	/pubmed/15108683	Grillner S.	Trends Neurosci. 2004 Apr;27(4):169-71. Review.	Trends Neurosci. 2004	PubMed	citation	PMID:15108683	pubmed	15108683	create date:2004/04/28 | first author:Grillner S
The cystine-glutamate transporter in the accumbens: a novel role in cocaine relapse.	/pubmed/15106652	Lu L, Hope BT, Shaham Y.	Trends Neurosci. 2004 Feb;27(2):74-6. Review.	Trends Neurosci. 2004	PubMed	citation	PMID:15106652	pubmed	15106652	create date:2004/04/27 | first author:Lu L
An action video game modifies visual processing.	/pubmed/15106651	Risenhuber M.	Trends Neurosci. 2004 Feb;27(2):72-4. Review.	Trends Neurosci. 2004	PubMed	citation	PMID:15106651	pubmed	15106651	create date:2004/04/27 | first author:Risenhuber M
Cooperative LTP can map memory sequences on dendritic branches.	/pubmed/15106650	Mehta MR.	Trends Neurosci. 2004 Feb;27(2):69-72. Review.	Trends Neurosci. 2004	PubMed	citation	PMID:15106650	pubmed	15106650	create date:2004/04/27 | first author:Mehta MR
Testing the ubiquitin-proteasome hypothesis of neurodegeneration in vivo.	/pubmed/15106649	Hernández F, Díaz-Hernández M, Avila J, Lucas JJ.	Trends Neurosci. 2004 Feb;27(2):66-9. Review.	Trends Neurosci. 2004	PubMed	citation	PMID:15106649	pubmed	15106649	create date:2004/04/27 | first author:Hernández F
Does the fusion pore contribute to synaptic plasticity?	/pubmed/15106637	Krupa B, Liu G.	Trends Neurosci. 2004 Feb;27(2):62-6. Review.	Trends Neurosci. 2004	PubMed	citation	PMID:15106637	pubmed	15106637	create date:2004/04/27 | first author:Krupa B
Motor columns caged by crest.	/pubmed/15106634	Henderson CE.	Trends Neurosci. 2004 Feb;27(2):62-3. Review.	Trends Neurosci. 2004	PubMed	citation	PMID:15106634	pubmed	15106634	create date:2004/04/27 | first author:Henderson CE
What's a cerebellar circuit doing in the auditory system?	/pubmed/15102490	Oertel D, Young ED.	Trends Neurosci. 2004 Feb;27(2):104-10. Review.	Trends Neurosci. 2004	PubMed	citation	PMID:15102490	pubmed	15102490	create date:2004/04/23 | first author:Oertel D
VGLUTs define subsets of excitatory neurons and suggest novel roles for glutamate.	/pubmed/15102489	Fremeau RT Jr, Voglmaier S, Seal RP, Edwards RH.	Trends Neurosci. 2004 Feb;27(2):98-103. Review.	Trends Neurosci. 2004	PubMed	citation	PMID:15102489	pubmed	15102489	create date:2004/04/23 | first author:Fremeau RT Jr
Interneuron Diversity series: Molecular and genetic tools to study GABAergic interneuron diversity and function.	/pubmed/15102488	Monyer H, Markram H.	Trends Neurosci. 2004 Feb;27(2):90-7. Review.	Trends Neurosci. 2004	PubMed	citation	PMID:15102488	pubmed	15102488	create date:2004/04/23 | first author:Monyer H
What do catastrophic visual binding failures look like?	/pubmed/15102487	Billock VA, Tsou BH.	Trends Neurosci. 2004 Feb;27(2):84-9. Review.	Trends Neurosci. 2004	PubMed	citation	PMID:15102487	pubmed	15102487	create date:2004/04/23 | first author:Billock VA
On the electrical function of dendritic spines.	/pubmed/15102486	Tsay D, Yuste R.	Trends Neurosci. 2004 Feb;27(2):77-83. Review.	Trends Neurosci. 2004	PubMed	citation	PMID:15102486	pubmed	15102486	create date:2004/04/23 | first author:Tsay D
Coding and transmission of information by neural ensembles.	/pubmed/15046882	Averbeck BB, Lee D.	Trends Neurosci. 2004 Apr;27(4):225-30. Review.	Trends Neurosci. 2004	PubMed	citation	PMID:15046882	pubmed	15046882	create date:2004/03/30 | first author:Averbeck BB
The dynamic clamp comes of age.	/pubmed/15046881	Prinz AA, Abbott LF, Marder E.	Trends Neurosci. 2004 Apr;27(4):218-24. Review.	Trends Neurosci. 2004	PubMed	citation	PMID:15046881	pubmed	15046881	create date:2004/03/30 | first author:Prinz AA
Presynaptic K+ channels: electrifying regulators of synaptic terminal excitability.	/pubmed/15046880	Dodson PD, Forsythe ID.	Trends Neurosci. 2004 Apr;27(4):210-7. Review.	Trends Neurosci. 2004	PubMed	citation	PMID:15046880	pubmed	15046880	create date:2004/03/30 | first author:Dodson PD
Neuronal Ca2+-sensor proteins: multitalented regulators of neuronal function.	/pubmed/15046879	Burgoyne RD, O'Callaghan DW, Hasdemir B, Haynes LP, Tepikin AV.	Trends Neurosci. 2004 Apr;27(4):203-9. Review.	Trends Neurosci. 2004	PubMed	citation	PMID:15046879	pubmed	15046879	create date:2004/03/30 | first author:Burgoyne RD
Dendritic guidance.	/pubmed/15046878	Kim S, Chiba A.	Trends Neurosci. 2004 Apr;27(4):194-202. Review.	Trends Neurosci. 2004	PubMed	citation	PMID:15046878	pubmed	15046878	create date:2004/03/30 | first author:Kim S
Interneuron Diversity series: Circuit complexity and axon wiring economy of cortical interneurons.	/pubmed/15046877	Buzsáki G, Geisler C, Henze DA, Wang XJ.	Trends Neurosci. 2004 Apr;27(4):186-93. Review.	Trends Neurosci. 2004	PubMed	citation	PMID:15046877	pubmed	15046877	create date:2004/03/30 | first author:Buzsáki G
Cortical processing of complex sound: a way forward?	/pubmed/15046876	Griffiths TD, Warren JD, Scott SK, Nelken I, King AJ.	Trends Neurosci. 2004 Apr;27(4):181-5. Review.	Trends Neurosci. 2004	PubMed	citation	PMID:15046876	pubmed	15046876	create date:2004/03/30 | first author:Griffiths TD
Crossmodal integration--insights from the chemical senses.	/pubmed/15046082	Small DA.	Trends Neurosci. 2004 Mar;27(3):120-3; discussion 123-4.	Trends Neurosci. 2004	PubMed	citation	PMID:15046082	pubmed	15046082	create date:2004/03/30 | first author:Small DA
Representation of stereoscopic structure in human and monkey cortex.	/pubmed/15046080	Tyler CW.	Trends Neurosci. 2004 Mar;27(3):116-8; discussion 118-20.	Trends Neurosci. 2004	PubMed	citation	PMID:15046080	pubmed	15046080	create date:2004/03/30 | first author:Tyler CW
Intracellular Ca2+ microdomain-triggered exocytosis in neuroendocrine cells.	/pubmed/15046078	Olivos Oré L, Artalejo AR.	Trends Neurosci. 2004 Mar;27(3):113-5.	Trends Neurosci. 2004	PubMed	citation	PMID:15046078	pubmed	15046078	create date:2004/03/30 | first author:Olivos Oré L
Subplate neurons: bridging the gap to function in the cortex.	/pubmed/15046074	Arber S.	Trends Neurosci. 2004 Mar;27(3):111-3.	Trends Neurosci. 2004	PubMed	citation	PMID:15046074	pubmed	15046074	create date:2004/03/30 | first author:Arber S
Psychology and neurobiology of simple decisions.	/pubmed/15036882	Smith PL, Ratcliff R.	Trends Neurosci. 2004 Mar;27(3):161-8. Review.	Trends Neurosci. 2004	PubMed	citation	PMID:15036882	pubmed	15036882	create date:2004/03/24 | first author:Smith PL
Equivocal roles of tissue-type plasminogen activator in stroke-induced injury.	/pubmed/15036881	Benchenane K, López-Atalaya JP, Fernández-Monreal M, Touzani O, Vivien D.	Trends Neurosci. 2004 Mar;27(3):155-60. Review.	Trends Neurosci. 2004	PubMed	citation	PMID:15036881	pubmed	15036881	create date:2004/03/24 | first author:Benchenane K
The complex identity of brain tumors: emerging concerns regarding origin, diversity and plasticity.	/pubmed/15036880	Noble M, Dietrich J.	Trends Neurosci. 2004 Mar;27(3):148-54. Review.	Trends Neurosci. 2004	PubMed	citation	PMID:15036880	pubmed	15036880	create date:2004/03/24 | first author:Noble M
Orchestrating development and function: retrograde BMP signaling in the Drosophila nervous system.	/pubmed/15036879	Keshishian H, Kim YS.	Trends Neurosci. 2004 Mar;27(3):143-7. Review.	Trends Neurosci. 2004	PubMed	citation	PMID:15036879	pubmed	15036879	create date:2004/03/24 | first author:Keshishian H
Interneuron Diversity series: Interneuronal neuropeptides--endogenous regulators of neuronal excitability.	/pubmed/15036878	Baraban SC, Tallent MK.	Trends Neurosci. 2004 Mar;27(3):135-42. Review.	Trends Neurosci. 2004	PubMed	citation	PMID:15036878	pubmed	15036878	create date:2004/03/24 | first author:Baraban SC
More than just two peas in a pod: common amyloidogenic properties of tau and alpha-synuclein in neurodegenerative diseases.	/pubmed/15036877	Lee VM, Giasson BI, Trojanowski JQ.	Trends Neurosci. 2004 Mar;27(3):129-34.	Trends Neurosci. 2004	PubMed	citation	PMID:15036877	pubmed	15036877	create date:2004/03/24 | first author:Lee VM
How does Parkinson's disease begin? The role of compensatory mechanisms.	/pubmed/15036875	Obeso JA, Rodriguez-Oroz MC, Lanciego JL, Rodriguez Diaz M.	Trends Neurosci. 2004 Mar;27(3):125-7; author reply 127-8. No abstract available.	Trends Neurosci. 2004	PubMed	citation	PMID:15036875	pubmed	15036875	create date:2004/03/24 | first author:Obeso JA
Olfactory ensheathing cells and CNS repair: going solo or in need of a friend?	/pubmed/14698611	Barnett SC, Chang L.	Trends Neurosci. 2004 Jan;27(1):54-60. Review. No abstract available.	Trends Neurosci. 2004	PubMed	citation	PMID:14698611	pubmed	14698611	create date:2003/12/31 | first author:Barnett SC
GPCR-mediated transactivation of RTKs in the CNS: mechanisms and consequences.	/pubmed/14698610	Shah BH, Catt KJ.	Trends Neurosci. 2004 Jan;27(1):48-53. Review. No abstract available.	Trends Neurosci. 2004	PubMed	citation	PMID:14698610	pubmed	14698610	create date:2003/12/31 | first author:Shah BH
Title	URL	Description	Details	ShortDetails	Resource	Type	Identifiers	Db	EntrezUID	Properties
Functional organization of PLC signaling microdomains in neurons.	/pubmed/14698609	Delmas P, Crest M, Brown DA.	Trends Neurosci. 2004 Jan;27(1):41-7. Review. No abstract available.	Trends Neurosci. 2004	PubMed	citation	PMID:14698609	pubmed	14698609	create date:2003/12/31 | first author:Delmas P
Interneuron Diversity series: Fast in, fast out--temporal and spatial signal processing in hippocampal interneurons.	/pubmed/14698608	Jonas P, Bischofberger J, Fricker D, Miles R.	Trends Neurosci. 2004 Jan;27(1):30-40. Review. No abstract available.	Trends Neurosci. 2004	PubMed	citation	PMID:14698608	pubmed	14698608	create date:2003/12/31 | first author:Jonas P
Synaptic frailty and clathrin-mediated synaptic vesicle trafficking in Alzheimer's disease.	/pubmed/14698607	Yao PJ.	Trends Neurosci. 2004 Jan;27(1):24-9. Review. No abstract available.	Trends Neurosci. 2004	PubMed	citation	PMID:14698607	pubmed	14698607	create date:2003/12/31 | first author:Yao PJ
Excitotoxic and oxidative cross-talk between motor neurons and glia in ALS pathogenesis.	/pubmed/14698606	Rao SD, Weiss JH.	Trends Neurosci. 2004 Jan;27(1):17-23. Review. No abstract available.	Trends Neurosci. 2004	PubMed	citation	PMID:14698606	pubmed	14698606	create date:2003/12/31 | first author:Rao SD
Spines and dendrites cannot be assumed to distribute dye evenly.	/pubmed/14698605	De Simoni A, Fernandes F, Edwards FA.	Trends Neurosci. 2004 Jan;27(1):15-6. No abstract available.	Trends Neurosci. 2004	PubMed	citation	PMID:14698605	pubmed	14698605	create date:2003/12/31 | first author:De Simoni A
Coding and learning of behavioral sequences.	/pubmed/14698603	Melamed O, Gerstner W, Maass W, Tsodyks M, Markram H.	Trends Neurosci. 2004 Jan;27(1):11-4; discussion 14-5. Review. No abstract available.	Trends Neurosci. 2004	PubMed	citation	PMID:14698603	pubmed	14698603	create date:2003/12/31 | first author:Melamed O
NMDA receptor subunit gating--uncovered.	/pubmed/14698601	Gibb AJ.	Trends Neurosci. 2004 Jan;27(1):7-10; discussion 10. Review. No abstract available.	Trends Neurosci. 2004	PubMed	citation	PMID:14698601	pubmed	14698601	create date:2003/12/31 | first author:Gibb AJ
Deconstructing the axon: Wallerian degeneration and the ubiquitin-proteasome system.	/pubmed/14698600	Ehlers MD.	Trends Neurosci. 2004 Jan;27(1):3-6. Review. No abstract available.	Trends Neurosci. 2004	PubMed	citation	PMID:14698600	pubmed	14698600	create date:2003/12/31 | first author:Ehlers MD
Living with the enemy: a physiological role for the beta-amyloid peptide.	/pubmed/14698599	Esteban JA.	Trends Neurosci. 2004 Jan;27(1):1-3. Review. No abstract available.	Trends Neurosci. 2004	PubMed	citation	PMID:14698599	pubmed	14698599	create date:2003/12/31 | first author:Esteban JA
Central sensitization and LTP: do pain and memory share similar mechanisms?	/pubmed/14624855	Ji RR, Kohno T, Moore KA, Woolf CJ.	Trends Neurosci. 2003 Dec;26(12):696-705. Review.	Trends Neurosci. 2003	PubMed	citation	PMID:14624855	pubmed	14624855	create date:2003/11/20 | first author:Ji RR
Hyperexcitable dendrites in motoneurons and their neuromodulatory control during motor behavior.	/pubmed/14624854	Heckman CJ, Lee RH, Brownstone RM.	Trends Neurosci. 2003 Dec;26(12):688-95. Review.	Trends Neurosci. 2003	PubMed	citation	PMID:14624854	pubmed	14624854	create date:2003/11/20 | first author:Heckman CJ
Presynaptic Ca2+ channels: a functional patchwork.	/pubmed/14624853	Reid CA, Bekkers JM, Clements JD.	Trends Neurosci. 2003 Dec;26(12):683-7. Review.	Trends Neurosci. 2003	PubMed	citation	PMID:14624853	pubmed	14624853	create date:2003/11/20 | first author:Reid CA
Interneuron diversity series: inhibitory interneurons and network oscillations in vitro.	/pubmed/14624852	Whittington MA, Traub RD.	Trends Neurosci. 2003 Dec;26(12):676-82. Review.	Trends Neurosci. 2003	PubMed	citation	PMID:14624852	pubmed	14624852	create date:2003/11/20 | first author:Whittington MA
Brain, conscious experience and the observing self.	/pubmed/14624851	Baars BJ, Ramsøy TZ, Laureys S.	Trends Neurosci. 2003 Dec;26(12):671-5. Review.	Trends Neurosci. 2003	PubMed	citation	PMID:14624851	pubmed	14624851	create date:2003/11/20 | first author:Baars BJ
Learning in Aplysia: looking at synaptic plasticity from both sides.	/pubmed/14624850	Roberts AC, Glanzman DL.	Trends Neurosci. 2003 Dec;26(12):662-70. Review.	Trends Neurosci. 2003	PubMed	citation	PMID:14624850	pubmed	14624850	create date:2003/11/20 | first author:Roberts AC
Sperry and Hebb: oil and vinegar?	/pubmed/14624849	Cline H.	Trends Neurosci. 2003 Dec;26(12):655-61. Review.	Trends Neurosci. 2003	PubMed	citation	PMID:14624849	pubmed	14624849	create date:2003/11/20 | first author:Cline H
Response to Honma and Honma: do circadian rhythms in cytosolic Ca2+ modulate autonomous gene transcription cycles in the SCN?	/pubmed/14624848	Ikeda M.	Trends Neurosci. 2003 Dec;26(12):654. Review. No abstract available.	Trends Neurosci. 2003	PubMed	citation	PMID:14624848	pubmed	14624848	create date:2003/11/20 | first author:Ikeda M
The biological clock: Ca2+ links the pendulum to the hands.	/pubmed/14624847	Honma S, Honma K.	Trends Neurosci. 2003 Dec;26(12):650-3. Review.	Trends Neurosci. 2003	PubMed	citation	PMID:14624847	pubmed	14624847	create date:2003/11/20 | first author:Honma S
MHC molecules in the vomeronasal organ: contributors to pheromonal discrimination?	/pubmed/14624846	Hegde AN.	Trends Neurosci. 2003 Dec;26(12):646-50. Review.	Trends Neurosci. 2003	PubMed	citation	PMID:14624846	pubmed	14624846	create date:2003/11/20 | first author:Hegde AN
Sensation is painless.	/pubmed/14624845	Goodman MB.	Trends Neurosci. 2003 Dec;26(12):643-5. Review.	Trends Neurosci. 2003	PubMed	citation	PMID:14624845	pubmed	14624845	create date:2003/11/20 | first author:Goodman MB
The morphogen sonic hedgehog collaborates with netrin-1 to guide axons in the spinal cord.	/pubmed/14624844	Salinas PC.	Trends Neurosci. 2003 Dec;26(12):641-3. Review.	Trends Neurosci. 2003	PubMed	citation	PMID:14624844	pubmed	14624844	create date:2003/11/20 | first author:Salinas PC
Interneuron diversity series: containing the detonation--feedforward inhibition in the CA3 hippocampus.	/pubmed/14585604	Lawrence JJ, McBain CJ.	Trends Neurosci. 2003 Nov;26(11):631-40. Review.	Trends Neurosci. 2003	PubMed	citation	PMID:14585604	pubmed	14585604	create date:2003/10/31 | first author:Lawrence JJ
Tyrosine kinases, synaptic plasticity and memory: insights from vertebrates and invertebrates.	/pubmed/14585603	Purcell AL, Carew TJ.	Trends Neurosci. 2003 Nov;26(11):625-30. Review.	Trends Neurosci. 2003	PubMed	citation	PMID:14585603	pubmed	14585603	create date:2003/10/31 | first author:Purcell AL
Making connections: cholinesterase-domain proteins in the CNS.	/pubmed/14585602	Scholl FG, Scheiffele P.	Trends Neurosci. 2003 Nov;26(11):618-24. Review.	Trends Neurosci. 2003	PubMed	citation	PMID:14585602	pubmed	14585602	create date:2003/10/31 | first author:Scholl FG
New roles for astrocytes: gap junction hemichannels have something to communicate.	/pubmed/14585601	Bennett MV, Contreras JE, Bukauskas FF, Sáez JC.	Trends Neurosci. 2003 Nov;26(11):610-7. Review.	Trends Neurosci. 2003	PubMed	citation	PMID:14585601	pubmed	14585601	create date:2003/10/31 | first author:Bennett MV
'Neuro'-peptides in glia: focus on NPY and galanin.	/pubmed/14585600	Ubink R, Calza L, Hökfelt T.	Trends Neurosci. 2003 Nov;26(11):604-9. Review.	Trends Neurosci. 2003	PubMed	citation	PMID:14585600	pubmed	14585600	create date:2003/10/31 | first author:Ubink R
New roles for astrocytes: the nightlife of an 'astrocyte'. La vida loca!	/pubmed/14585599	Horner PJ, Palmer TD.	Trends Neurosci. 2003 Nov;26(11):597-603. Review.	Trends Neurosci. 2003	PubMed	citation	PMID:14585599	pubmed	14585599	create date:2003/10/31 | first author:Horner PJ
Glia as neural progenitor cells.	/pubmed/14585598	Goldman S.	Trends Neurosci. 2003 Nov;26(11):590-6. Review.	Trends Neurosci. 2003	PubMed	citation	PMID:14585598	pubmed	14585598	create date:2003/10/31 | first author:Goldman S
Paradoxical activities: insight into the relationship of parietal and prefrontal cortices.	/pubmed/14585597	Barash S.	Trends Neurosci. 2003 Nov;26(11):582-9. Review.	Trends Neurosci. 2003	PubMed	citation	PMID:14585597	pubmed	14585597	create date:2003/10/31 | first author:Barash S
Neuromelanin of the substantia nigra: a neuronal black hole with protective and toxic characteristics.	/pubmed/14585596	Zecca L, Zucca FA, Wilms H, Sulzer D.	Trends Neurosci. 2003 Nov;26(11):578-80. Review.	Trends Neurosci. 2003	PubMed	citation	PMID:14585596	pubmed	14585596	create date:2003/10/31 | first author:Zecca L
Hot and cold in Drosophila larvae.	/pubmed/14585595	Zars T.	Trends Neurosci. 2003 Nov;26(11):575-7. Review.	Trends Neurosci. 2003	PubMed	citation	PMID:14585595	pubmed	14585595	create date:2003/10/31 | first author:Zars T
Dynamic presynaptic varicosities: a role in activity-dependent synaptogenesis.	/pubmed/14585594	Muller D, Nikonenko I.	Trends Neurosci. 2003 Nov;26(11):573-5. Review.	Trends Neurosci. 2003	PubMed	citation	PMID:14585594	pubmed	14585594	create date:2003/10/31 | first author:Muller D
Interneuron Diversity series: Hippocampal interneuron classifications--making things as simple as possible, not simpler.	/pubmed/14522150	Maccaferri G, Lacaille JC.	Trends Neurosci. 2003 Oct;26(10):564-71. Review.	Trends Neurosci. 2003	PubMed	citation	PMID:14522150	pubmed	14522150	create date:2003/10/03 | first author:Maccaferri G
Inflammation, degeneration and regeneration in the injured spinal cord: insights from DNA microarrays.	/pubmed/14522149	Bareyre FM, Schwab ME.	Trends Neurosci. 2003 Oct;26(10):555-63. Review.	Trends Neurosci. 2003	PubMed	citation	PMID:14522149	pubmed	14522149	create date:2003/10/03 | first author:Bareyre FM
The multiple personalities of h-channels.	/pubmed/14522148	Santoro B, Baram TZ.	Trends Neurosci. 2003 Oct;26(10):550-4. Review.	Trends Neurosci. 2003	PubMed	citation	PMID:14522148	pubmed	14522148	create date:2003/10/03 | first author:Santoro B
Malignant gliomas: perverting glutamate and ion homeostasis for selective advantage.	/pubmed/14522147	Sontheimer H.	Trends Neurosci. 2003 Oct;26(10):543-9. Review.	Trends Neurosci. 2003	PubMed	citation	PMID:14522147	pubmed	14522147	create date:2003/10/03 | first author:Sontheimer H
New roles for astrocytes: regulation of synaptic transmission.	/pubmed/14522146	Newman EA.	Trends Neurosci. 2003 Oct;26(10):536-42. Review.	Trends Neurosci. 2003	PubMed	citation	PMID:14522146	pubmed	14522146	create date:2003/10/03 | first author:Newman EA
New roles for astrocytes: regulation of CNS synaptogenesis.	/pubmed/14522145	Slezak M, Pfrieger FW.	Trends Neurosci. 2003 Oct;26(10):531-5. Review.	Trends Neurosci. 2003	PubMed	citation	PMID:14522145	pubmed	14522145	create date:2003/10/03 | first author:Slezak M
New roles for astrocytes: redefining the functional architecture of the brain.	/pubmed/14522144	Nedergaard M, Ransom B, Goldman SA.	Trends Neurosci. 2003 Oct;26(10):523-30. Review.	Trends Neurosci. 2003	PubMed	citation	PMID:14522144	pubmed	14522144	create date:2003/10/03 | first author:Nedergaard M
New roles for astrocytes (stars at last).	/pubmed/14522143	Ransom B, Behar T, Nedergaard M.	Trends Neurosci. 2003 Oct;26(10):520-2. Review.	Trends Neurosci. 2003	PubMed	citation	PMID:14522143	pubmed	14522143	create date:2003/10/03 | first author:Ransom B
Alpha-synuclein oligomerization: a role for lipids?	/pubmed/14522142	Welch K, Yuan J.	Trends Neurosci. 2003 Oct;26(10):517-9. Review.	Trends Neurosci. 2003	PubMed	citation	PMID:14522142	pubmed	14522142	create date:2003/10/03 | first author:Welch K
Neurons that respond to more than one depth cue.	/pubmed/14522141	Howard IP.	Trends Neurosci. 2003 Oct;26(10):515-7. Review.	Trends Neurosci. 2003	PubMed	citation	PMID:14522141	pubmed	14522141	create date:2003/10/03 | first author:Howard IP
Parsing reward.	/pubmed/12948663	Berridge KC, Robinson TE.	Trends Neurosci. 2003 Sep;26(9):507-13. Review. Erratum in: Trends Neurosci. 2003 Nov;26(11):581.	Trends Neurosci. 2003	PubMed	citation	PMID:12948663	pubmed	12948663	create date:2003/09/02 | first author:Berridge KC
Dendritic processing within olfactory bulb circuits.	/pubmed/12948662	Schoppa NE, Urban NN.	Trends Neurosci. 2003 Sep;26(9):501-6. Review.	Trends Neurosci. 2003	PubMed	citation	PMID:12948662	pubmed	12948662	create date:2003/09/02 | first author:Schoppa NE
Proteinase-activated receptors: novel signals for peripheral nerves.	/pubmed/12948661	Vergnolle N, Ferazzini M, D'Andrea MR, Buddenkotte J, Steinhoff M.	Trends Neurosci. 2003 Sep;26(9):496-500. Review.	Trends Neurosci. 2003	PubMed	citation	PMID:12948661	pubmed	12948661	create date:2003/09/02 | first author:Vergnolle N
Interneuron Diversity series: Rhythm and mood in perisomatic inhibition.	/pubmed/12948660	Freund TF.	Trends Neurosci. 2003 Sep;26(9):489-95. Review.	Trends Neurosci. 2003	PubMed	citation	PMID:12948660	pubmed	12948660	create date:2003/09/02 | first author:Freund TF
Interneuron Diversity series: Interneuron research--challenges and strategies.	/pubmed/12948659	Mott DD, Dingledine R.	Trends Neurosci. 2003 Sep;26(9):484-8. Review.	Trends Neurosci. 2003	PubMed	citation	PMID:12948659	pubmed	12948659	create date:2003/09/02 | first author:Mott DD
The ASICs: signaling molecules? Modulators?	/pubmed/12948658	Krishtal O.	Trends Neurosci. 2003 Sep;26(9):477-83. Review.	Trends Neurosci. 2003	PubMed	citation	PMID:12948658	pubmed	12948658	create date:2003/09/02 | first author:Krishtal O
Forebrain gene expression domains and the evolving prosomeric model.	/pubmed/12948657	Puelles L, Rubenstein JL.	Trends Neurosci. 2003 Sep;26(9):469-76. Review.	Trends Neurosci. 2003	PubMed	citation	PMID:12948657	pubmed	12948657	create date:2003/09/02 | first author:Puelles L
Long-term memory: does it have a structural or chemical basis?	/pubmed/12948655	Arshavsky YI.	Trends Neurosci. 2003 Sep;26(9):465-6; author reply 466-8. No abstract available.	Trends Neurosci. 2003	PubMed	citation	PMID:12948655	pubmed	12948655	create date:2003/09/02 | first author:Arshavsky YI
Title	URL	Description	Details	ShortDetails	Resource	Type	Identifiers	Db	EntrezUID	Properties
Wake up and smell the conspecific!	/pubmed/12948654	Holy TE.	Trends Neurosci. 2003 Sep;26(9):463-5. Review.	Trends Neurosci. 2003	PubMed	citation	PMID:12948654	pubmed	12948654	create date:2003/09/02 | first author:Holy TE
A new wrestler in the battle between alpha- and beta-secretases for cleavage of APP.	/pubmed/12948653	Neve RL.	Trends Neurosci. 2003 Sep;26(9):461-3. Review.	Trends Neurosci. 2003	PubMed	citation	PMID:12948653	pubmed	12948653	create date:2003/09/02 | first author:Neve RL
Making (a) sense of non-visual ocular photoreception.	/pubmed/12948652	Van Gelder RN.	Trends Neurosci. 2003 Sep;26(9):458-61. Review.	Trends Neurosci. 2003	PubMed	citation	PMID:12948652	pubmed	12948652	create date:2003/09/02 | first author:Van Gelder RN
Inhibitory circuits in sensory maps develop through excitation.	/pubmed/12948651	Issa NP.	Trends Neurosci. 2003 Sep;26(9):456-8. Review.	Trends Neurosci. 2003	PubMed	citation	PMID:12948651	pubmed	12948651	create date:2003/09/02 | first author:Issa NP
Dishevelled: linking convergent extension with neural tube closure.	/pubmed/12948650	Copp AJ, Greene ND, Murdoch JN.	Trends Neurosci. 2003 Sep;26(9):453-5. Review.	Trends Neurosci. 2003	PubMed	citation	PMID:12948650	pubmed	12948650	create date:2003/09/02 | first author:Copp AJ
Visualizing phosphoinositide signalling in single neurons gets a green light.	/pubmed/12900176	Nahorski SR, Young KW, John Challiss RA, Nash MS.	Trends Neurosci. 2003 Aug;26(8):444-52. Review.	Trends Neurosci. 2003	PubMed	citation	PMID:12900176	pubmed	12900176	create date:2003/08/06 | first author:Nahorski SR
When inhibition goes incognito: feedback interaction between spiny projection neurons in striatal function.	/pubmed/12900175	Plenz D.	Trends Neurosci. 2003 Aug;26(8):436-43. Review.	Trends Neurosci. 2003	PubMed	citation	PMID:12900175	pubmed	12900175	create date:2003/08/06 | first author:Plenz D
Hemispheric asymmetries in cerebral cortical networks.	/pubmed/12900174	Hutsler J, Galuske RA.	Trends Neurosci. 2003 Aug;26(8):429-35. Review.	Trends Neurosci. 2003	PubMed	citation	PMID:12900174	pubmed	12900174	create date:2003/08/06 | first author:Hutsler J
A computational substrate for incentive salience.	/pubmed/12900173	McClure SM, Daw ND, Montague PR.	Trends Neurosci. 2003 Aug;26(8):423-8. Review.	Trends Neurosci. 2003	PubMed	citation	PMID:12900173	pubmed	12900173	create date:2003/08/06 | first author:McClure SM
Synaptotagmin I, a Ca2+ sensor for neurotransmitter release.	/pubmed/12900172	Koh TW, Bellen HJ.	Trends Neurosci. 2003 Aug;26(8):413-22. Review.	Trends Neurosci. 2003	PubMed	citation	PMID:12900172	pubmed	12900172	create date:2003/08/06 | first author:Koh TW
Oligodendrocytes, GRPs and MNOPs.	/pubmed/12900171	Liu Y, Rao M.	Trends Neurosci. 2003 Aug;26(8):410-2. Review. No abstract available.	Trends Neurosci. 2003	PubMed	citation	PMID:12900171	pubmed	12900171	create date:2003/08/06 | first author:Liu Y
'Unfolding' pathways in neurodegenerative disease.	/pubmed/12900170	Forman MS, Lee VM, Trojanowski JQ.	Trends Neurosci. 2003 Aug;26(8):407-10. Review.	Trends Neurosci. 2003	PubMed	citation	PMID:12900170	pubmed	12900170	create date:2003/08/06 | first author:Forman MS
Potential roles of insulin and IGF-1 in Alzheimer's disease.	/pubmed/12900169	Gasparini L, Xu H.	Trends Neurosci. 2003 Aug;26(8):404-6. Review.	Trends Neurosci. 2003	PubMed	citation	PMID:12900169	pubmed	12900169	create date:2003/08/06 | first author:Gasparini L
Alcohol and error processing.	/pubmed/12900168	Holroyd CB, Yeung N.	Trends Neurosci. 2003 Aug;26(8):402-4. Review.	Trends Neurosci. 2003	PubMed	citation	PMID:12900168	pubmed	12900168	create date:2003/08/06 | first author:Holroyd CB
Persistent activity and memory in the entorhinal cortex.	/pubmed/12900167	Frank LM, Brown EN.	Trends Neurosci. 2003 Aug;26(8):400-1. Review.	Trends Neurosci. 2003	PubMed	citation	PMID:12900167	pubmed	12900167	create date:2003/08/06 | first author:Frank LM
Does neurofilament phosphorylation regulate axonal transport?	/pubmed/12900166	Shea TB, Jung C, Pant HC.	Trends Neurosci. 2003 Aug;26(8):397-400. Review.	Trends Neurosci. 2003	PubMed	citation	PMID:12900166	pubmed	12900166	create date:2003/08/06 | first author:Shea TB
Numb and Numblike control cell number during vertebrate neurogenesis.	/pubmed/12900165	Johnson JE.	Trends Neurosci. 2003 Aug;26(8):395-6. Review.	Trends Neurosci. 2003	PubMed	citation	PMID:12900165	pubmed	12900165	create date:2003/08/06 | first author:Johnson JE
Neural connections that compute.	/pubmed/12900164	Kenward M, Morris R, Tarassenko L.	Trends Neurosci. 2003 Aug;26(8):393-4.	Trends Neurosci. 2003	PubMed	citation	PMID:12900164	pubmed	12900164	create date:2003/08/06 | first author:Kenward M
Modeling CNS neurodegeneration by overexpression of disease-causing proteins using viral vectors.	/pubmed/12850435	Kirik D, Björklund A.	Trends Neurosci. 2003 Jul;26(7):386-92. Review.	Trends Neurosci. 2003	PubMed	citation	PMID:12850435	pubmed	12850435	create date:2003/07/10 | first author:Kirik D
New directions in retinal research.	/pubmed/12850434	Taylor WR, Vaney DI.	Trends Neurosci. 2003 Jul;26(7):379-85. Review.	Trends Neurosci. 2003	PubMed	citation	PMID:12850434	pubmed	12850434	create date:2003/07/10 | first author:Taylor WR
Molecular basis of plasticity in the visual cortex.	/pubmed/12850433	Berardi N, Pizzorusso T, Ratto GM, Maffei L.	Trends Neurosci. 2003 Jul;26(7):369-78. Review.	Trends Neurosci. 2003	PubMed	citation	PMID:12850433	pubmed	12850433	create date:2003/07/10 | first author:Berardi N
Structure-stability-function relationships of dendritic spines.	/pubmed/12850432	Kasai H, Matsuzaki M, Noguchi J, Yasumatsu N, Nakahara H.	Trends Neurosci. 2003 Jul;26(7):360-8. Review.	Trends Neurosci. 2003	PubMed	citation	PMID:12850432	pubmed	12850432	create date:2003/07/10 | first author:Kasai H
The stem-cell menagerie.	/pubmed/12850431	Pevny L, Rao MS.	Trends Neurosci. 2003 Jul;26(7):351-9. Review.	Trends Neurosci. 2003	PubMed	citation	PMID:12850431	pubmed	12850431	create date:2003/07/10 | first author:Pevny L
Sound localization and delay lines--do mammals fit the model?	/pubmed/12850430	McAlpine D, Grothe B.	Trends Neurosci. 2003 Jul;26(7):347-50. Review.	Trends Neurosci. 2003	PubMed	citation	PMID:12850430	pubmed	12850430	create date:2003/07/10 | first author:McAlpine D
The rotenone model of Parkinson's disease.	/pubmed/12850429	Perier C, Bové J, Vila M, Przedborski S.	Trends Neurosci. 2003 Jul;26(7):345-6. No abstract available.	Trends Neurosci. 2003	PubMed	citation	PMID:12850429	pubmed	12850429	create date:2003/07/10 | first author:Perier C
Astrocyte-mediated control of cerebral microcirculation.	/pubmed/12850427	Anderson CM, Nedergaard M.	Trends Neurosci. 2003 Jul;26(7):340-4; author reply 344-5. Review.	Trends Neurosci. 2003	PubMed	citation	PMID:12850427	pubmed	12850427	create date:2003/07/10 | first author:Anderson CM
Prion protein trafficking and the development of neurodegeneration.	/pubmed/12850426	Hegde RS, Rane NS.	Trends Neurosci. 2003 Jul;26(7):337-9. Review.	Trends Neurosci. 2003	PubMed	citation	PMID:12850426	pubmed	12850426	create date:2003/07/10 | first author:Hegde RS
Molecular dissection of neuromuscular junction formation.	/pubmed/12850425	Hoch W.	Trends Neurosci. 2003 Jul;26(7):335-7. Review.	Trends Neurosci. 2003	PubMed	citation	PMID:12850425	pubmed	12850425	create date:2003/07/10 | first author:Hoch W
Brain-machine interfaces: computational demands and clinical needs meet basic neuroscience.	/pubmed/12798603	Mussa-Ivaldi FA, Miller LE.	Trends Neurosci. 2003 Jun;26(6):329-34. Review.	Trends Neurosci. 2003	PubMed	citation	PMID:12798603	pubmed	12798603	create date:2003/06/12 | first author:Mussa-Ivaldi FA
Changes in behavior-related neuronal activity in the striatum during learning.	/pubmed/12798602	Schultz W, Tremblay L, Hollerman JR.	Trends Neurosci. 2003 Jun;26(6):321-8. Review.	Trends Neurosci. 2003	PubMed	citation	PMID:12798602	pubmed	12798602	create date:2003/06/12 | first author:Schultz W
Strange vision: ganglion cells as circadian photoreceptors.	/pubmed/12798601	Berson DM.	Trends Neurosci. 2003 Jun;26(6):314-20. Review.	Trends Neurosci. 2003	PubMed	citation	PMID:12798601	pubmed	12798601	create date:2003/06/12 | first author:Berson DM
Leaning to the left: laterality in the zebrafish forebrain.	/pubmed/12798600	Halpern ME, Liang JO, Gamse JT.	Trends Neurosci. 2003 Jun;26(6):308-13. Review.	Trends Neurosci. 2003	PubMed	citation	PMID:12798600	pubmed	12798600	create date:2003/06/12 | first author:Halpern ME
A new view of pain as a homeostatic emotion.	/pubmed/12798599	Craig AD.	Trends Neurosci. 2003 Jun;26(6):303-7. Review.	Trends Neurosci. 2003	PubMed	citation	PMID:12798599	pubmed	12798599	create date:2003/06/12 | first author:Craig AD
Protective autoimmunity against the enemy within: fighting glutamate toxicity.	/pubmed/12798598	Schwartz M, Shaked I, Fisher J, Mizrahi T, Schori H.	Trends Neurosci. 2003 Jun;26(6):297-302. Review.	Trends Neurosci. 2003	PubMed	citation	PMID:12798598	pubmed	12798598	create date:2003/06/12 | first author:Schwartz M
Blood on the tracks: a simple twist of fate?	/pubmed/12798597	Meletis K, Frisén J.	Trends Neurosci. 2003 Jun;26(6):292-6. Review.	Trends Neurosci. 2003	PubMed	citation	PMID:12798597	pubmed	12798597	create date:2003/06/12 | first author:Meletis K
Binocular rivalry and perceptual multi-stability.	/pubmed/12798596	Rubin N.	Trends Neurosci. 2003 Jun;26(6):289-91; discussion 287-9.	Trends Neurosci. 2003	PubMed	citation	PMID:12798596	pubmed	12798596	create date:2003/06/12 | first author:Rubin N
A memory GAP.	/pubmed/12798594	Settleman J.	Trends Neurosci. 2003 Jun;26(6):285-7. Review.	Trends Neurosci. 2003	PubMed	citation	PMID:12798594	pubmed	12798594	create date:2003/06/12 | first author:Settleman J
Growth factors: can they promote neurogenesis?	/pubmed/12798593	Ferguson KL, Slack RS.	Trends Neurosci. 2003 Jun;26(6):283-5. Review.	Trends Neurosci. 2003	PubMed	citation	PMID:12798593	pubmed	12798593	create date:2003/06/12 | first author:Ferguson KL
Shedding light on brain mapping: advances in human optical imaging.	/pubmed/12744845	Pouratian N, Sheth SA, Martin NA, Toga AW.	Trends Neurosci. 2003 May;26(5):277-82. Review.	Trends Neurosci. 2003	PubMed	citation	PMID:12744845	pubmed	12744845	create date:2003/05/15 | first author:Pouratian N
Sophisticated spinal contributions to motor control.	/pubmed/12744844	Poppele R, Bosco G.	Trends Neurosci. 2003 May;26(5):269-76. Review.	Trends Neurosci. 2003	PubMed	citation	PMID:12744844	pubmed	12744844	create date:2003/05/15 | first author:Poppele R
Genetic control of dendritic morphogenesis in Drosophila.	/pubmed/12744843	Gao FB, Bogert BA.	Trends Neurosci. 2003 May;26(5):262-8. Review.	Trends Neurosci. 2003	PubMed	citation	PMID:12744843	pubmed	12744843	create date:2003/05/15 | first author:Gao FB
Talking back: dendritic neurotransmitter release.	/pubmed/12744842	Ludwig M, Pittman QJ.	Trends Neurosci. 2003 May;26(5):255-61. Review.	Trends Neurosci. 2003	PubMed	citation	PMID:12744842	pubmed	12744842	create date:2003/05/15 | first author:Ludwig M
Ischemic tolerance and endogenous neuroprotection.	/pubmed/12744841	Dirnagl U, Simon RP, Hallenbeck JM.	Trends Neurosci. 2003 May;26(5):248-54. Review.	Trends Neurosci. 2003	PubMed	citation	PMID:12744841	pubmed	12744841	create date:2003/05/15 | first author:Dirnagl U
The fundamental role of memory in olfactory perception.	/pubmed/12744840	Wilson DA, Stevenson RJ.	Trends Neurosci. 2003 May;26(5):243-7. Review.	Trends Neurosci. 2003	PubMed	citation	PMID:12744840	pubmed	12744840	create date:2003/05/15 | first author:Wilson DA
PerleCan fix your muscle AChEs.	/pubmed/12744839	Steen MS, Froehner SC.	Trends Neurosci. 2003 May;26(5):241-2.	Trends Neurosci. 2003	PubMed	citation	PMID:12744839	pubmed	12744839	create date:2003/05/15 | first author:Steen MS
Pursuit neurons encode 3D space: is the cortex nervous and tensor?	/pubmed/12744838	Duffy CJ.	Trends Neurosci. 2003 May;26(5):237-40. Review.	Trends Neurosci. 2003	PubMed	citation	PMID:12744838	pubmed	12744838	create date:2003/05/15 | first author:Duffy CJ
D1 and NMDA receptors hook up: expanding on an emerging theme.	/pubmed/12744837	Salter MW.	Trends Neurosci. 2003 May;26(5):235-7. Review.	Trends Neurosci. 2003	PubMed	citation	PMID:12744837	pubmed	12744837	create date:2003/05/15 | first author:Salter MW
Neurotrophins in myelination: a new role for a puzzling receptor.	/pubmed/12744836	Notterpek L.	Trends Neurosci. 2003 May;26(5):232-4. Review.	Trends Neurosci. 2003	PubMed	citation	PMID:12744836	pubmed	12744836	create date:2003/05/15 | first author:Notterpek L
Response: sound analysis in auditory cortex--from temporal decomposition to perception.	/pubmed/12744835	Seifritz E, Esposito F, Neuhoff JG, Di Salle F.	Trends Neurosci. 2003 May;26(5):231-2. No abstract available.	Trends Neurosci. 2003	PubMed	citation	PMID:12744835	pubmed	12744835	create date:2003/05/15 | first author:Seifritz E
Sound analysis in auditory cortex.	/pubmed/12744834	Zatorre RJ.	Trends Neurosci. 2003 May;26(5):229-30.	Trends Neurosci. 2003	PubMed	citation	PMID:12744834	pubmed	12744834	create date:2003/05/15 | first author:Zatorre RJ
Title	URL	Description	Details	ShortDetails	Resource	Type	Identifiers	Db	EntrezUID	Properties
What the cerebellum computes.	/pubmed/12689774	Ohyama T, Nores WL, Murphy M, Mauk MD.	Trends Neurosci. 2003 Apr;26(4):222-7. Review.	Trends Neurosci. 2003	PubMed	citation	PMID:12689774	pubmed	12689774	create date:2003/04/12 | first author:Ohyama T
Presymptomatic compensation in Parkinson's disease is not dopamine-mediated.	/pubmed/12689773	Bezard E, Gross CE, Brotchie JM.	Trends Neurosci. 2003 Apr;26(4):215-21. Review.	Trends Neurosci. 2003	PubMed	citation	PMID:12689773	pubmed	12689773	create date:2003/04/12 | first author:Bezard E
The metallobiology of Alzheimer's disease.	/pubmed/12689772	Bush AI.	Trends Neurosci. 2003 Apr;26(4):207-14. Review.	Trends Neurosci. 2003	PubMed	citation	PMID:12689772	pubmed	12689772	create date:2003/04/12 | first author:Bush AI
Cation-chloride co-transporters in neuronal communication, development and trauma.	/pubmed/12689771	Payne JA, Rivera C, Voipio J, Kaila K.	Trends Neurosci. 2003 Apr;26(4):199-206. Review.	Trends Neurosci. 2003	PubMed	citation	PMID:12689771	pubmed	12689771	create date:2003/04/12 | first author:Payne JA
The Nogo-66 receptor: focusing myelin inhibition of axon regeneration.	/pubmed/12689770	McGee AW, Strittmatter SM.	Trends Neurosci. 2003 Apr;26(4):193-8. Review.	Trends Neurosci. 2003	PubMed	citation	PMID:12689770	pubmed	12689770	create date:2003/04/12 | first author:McGee AW
It could be habit forming: drugs of abuse and striatal synaptic plasticity.	/pubmed/12689769	Gerdeman GL, Partridge JG, Lupica CR, Lovinger DM.	Trends Neurosci. 2003 Apr;26(4):184-92. Review.	Trends Neurosci. 2003	PubMed	citation	PMID:12689769	pubmed	12689769	create date:2003/04/12 | first author:Gerdeman GL
What role do GluR1 subunits play in drug abuse?	/pubmed/12689767	Stephens DN, Mead AN.	Trends Neurosci. 2003 Apr;26(4):181-2; author reply 182-3. No abstract available.	Trends Neurosci. 2003	PubMed	citation	PMID:12689767	pubmed	12689767	create date:2003/04/12 | first author:Stephens DN
Two birds with one stone: a novel motif for ACh receptor assembly quality control.	/pubmed/12689766	Mei L, Xiong WC.	Trends Neurosci. 2003 Apr;26(4):178-81.	Trends Neurosci. 2003	PubMed	citation	PMID:12689766	pubmed	12689766	create date:2003/04/12 | first author:Mei L
Synaptic cell adhesion goes functional.	/pubmed/12689765	Missler M.	Trends Neurosci. 2003 Apr;26(4):176-8.	Trends Neurosci. 2003	PubMed	citation	PMID:12689765	pubmed	12689765	create date:2003/04/12 | first author:Missler M
Dopamine transport currents are promoted from curiosity to physiology.	/pubmed/12689764	Sulzer D, Galli A.	Trends Neurosci. 2003 Apr;26(4):173-6.	Trends Neurosci. 2003	PubMed	citation	PMID:12689764	pubmed	12689764	create date:2003/04/12 | first author:Sulzer D
The coupling of a trkB tyrosine residue to LTP.	/pubmed/12689763	Ernfors P, Bramham CR.	Trends Neurosci. 2003 Apr;26(4):171-3.	Trends Neurosci. 2003	PubMed	citation	PMID:12689763	pubmed	12689763	create date:2003/04/12 | first author:Ernfors P
Putting smell on the map.	/pubmed/12689762	Vosshall LB.	Trends Neurosci. 2003 Apr;26(4):169-70.	Trends Neurosci. 2003	PubMed	citation	PMID:12689762	pubmed	12689762	create date:2003/04/12 | first author:Vosshall LB
Bursts as a unit of neural information: selective communication via resonance.	/pubmed/12591219	Izhikevich EM, Desai NS, Walcott EC, Hoppensteadt FC.	Trends Neurosci. 2003 Mar;26(3):161-7. Review.	Trends Neurosci. 2003	PubMed	citation	PMID:12591219	pubmed	12591219	create date:2003/02/20 | first author:Izhikevich EM
Spine motility: a means towards an end?	/pubmed/12591218	Dunaevsky A, Mason CA.	Trends Neurosci. 2003 Mar;26(3):155-60. Review.	Trends Neurosci. 2003	PubMed	citation	PMID:12591218	pubmed	12591218	create date:2003/02/20 | first author:Dunaevsky A
Role of dendritic synapse location in the control of action potential output.	/pubmed/12591217	Williams SR, Stuart GJ.	Trends Neurosci. 2003 Mar;26(3):147-54. Review.	Trends Neurosci. 2003	PubMed	citation	PMID:12591217	pubmed	12591217	create date:2003/02/20 | first author:Williams SR
Folate and homocysteine metabolism in neural plasticity and neurodegenerative disorders.	/pubmed/12591216	Mattson MP, Shea TB.	Trends Neurosci. 2003 Mar;26(3):137-46. Review.	Trends Neurosci. 2003	PubMed	citation	PMID:12591216	pubmed	12591216	create date:2003/02/20 | first author:Mattson MP
In search of a better mouse test.	/pubmed/12591215	Wahlsten D, Rustay NR, Metten P, Crabbe JC.	Trends Neurosci. 2003 Mar;26(3):132-6. Review.	Trends Neurosci. 2003	PubMed	citation	PMID:12591215	pubmed	12591215	create date:2003/02/20 | first author:Wahlsten D
Stem and progenitor cells: the premature desertion of rigorous definitions.	/pubmed/12591214	Seaberg RM, van der Kooy D.	Trends Neurosci. 2003 Mar;26(3):125-31. Review.	Trends Neurosci. 2003	PubMed	citation	PMID:12591214	pubmed	12591214	create date:2003/02/20 | first author:Seaberg RM
When neurons form memories.	/pubmed/12591213	Fries P, Fernández G, Jensen O.	Trends Neurosci. 2003 Mar;26(3):123-4. Review.	Trends Neurosci. 2003	PubMed	citation	PMID:12591213	pubmed	12591213	create date:2003/02/20 | first author:Fries P
Receptor tyrosine kinase transactivation: fine-tuning synaptic transmission.	/pubmed/12591212	Ferguson SS.	Trends Neurosci. 2003 Mar;26(3):119-22. Review.	Trends Neurosci. 2003	PubMed	citation	PMID:12591212	pubmed	12591212	create date:2003/02/20 | first author:Ferguson SS
Protein phosphatase 1 and memory: practice makes PP1 imperfect?	/pubmed/12591211	Waddell S.	Trends Neurosci. 2003 Mar;26(3):117-9. Review.	Trends Neurosci. 2003	PubMed	citation	PMID:12591211	pubmed	12591211	create date:2003/02/20 | first author:Waddell S
Auditory amplification: outer hair cells pres the issue.	/pubmed/12591210	Géléoc GS, Holt JR.	Trends Neurosci. 2003 Mar;26(3):115-7. Review.	Trends Neurosci. 2003	PubMed	citation	PMID:12591210	pubmed	12591210	create date:2003/02/20 | first author:Géléoc GS
How accurate is magnetic resonance imaging of brain function?	/pubmed/12536134	Uğurbil K, Toth L, Kim DS.	Trends Neurosci. 2003 Feb;26(2):108-14. Review.	Trends Neurosci. 2003	PubMed	citation	PMID:12536134	pubmed	12536134	create date:2003/01/22 | first author:Uğurbil K
The neuroanatomical and functional organization of speech perception.	/pubmed/12536133	Scott SK, Johnsrude IS.	Trends Neurosci. 2003 Feb;26(2):100-7. Review.	Trends Neurosci. 2003	PubMed	citation	PMID:12536133	pubmed	12536133	create date:2003/01/22 | first author:Scott SK
Bridging the gap between genes and behavior: recent advances in the electrophysiological analysis of neural function in Caenorhabditis elegans.	/pubmed/12536132	Francis MM, Mellem JE, Maricq AV.	Trends Neurosci. 2003 Feb;26(2):90-9. Review.	Trends Neurosci. 2003	PubMed	citation	PMID:12536132	pubmed	12536132	create date:2003/01/22 | first author:Francis MM
The Yin and Yang of NMDA receptor signalling.	/pubmed/12536131	Hardingham GE, Bading H.	Trends Neurosci. 2003 Feb;26(2):81-9. Review.	Trends Neurosci. 2003	PubMed	citation	PMID:12536131	pubmed	12536131	create date:2003/01/22 | first author:Hardingham GE
Traffic at the intersection of neurotrophic factor signaling and neurodegeneration.	/pubmed/12536130	Salehi A, Delcroix JD, Mobley WC.	Trends Neurosci. 2003 Feb;26(2):73-80.	Trends Neurosci. 2003	PubMed	citation	PMID:12536130	pubmed	12536130	create date:2003/01/22 | first author:Salehi A
Memory traces unbound.	/pubmed/12536129	Nader K.	Trends Neurosci. 2003 Feb;26(2):65-72.	Trends Neurosci. 2003	PubMed	citation	PMID:12536129	pubmed	12536129	create date:2003/01/22 | first author:Nader K
From synchrony to sparseness.	/pubmed/12536128	Theunissen FE.	Trends Neurosci. 2003 Feb;26(2):61-4.	Trends Neurosci. 2003	PubMed	citation	PMID:12536128	pubmed	12536128	create date:2003/01/22 | first author:Theunissen FE
Multiple paths towards repair in multiple sclerosis.	/pubmed/12536127	Colman D, Lubetzki C, Reingold S.	Trends Neurosci. 2003 Feb;26(2):59-61.	Trends Neurosci. 2003	PubMed	citation	PMID:12536127	pubmed	12536127	create date:2003/01/22 | first author:Colman D
Towards cracking the code: LIM protein complexes in the spinal cord.	/pubmed/12536126	Sockanathan S.	Trends Neurosci. 2003 Feb;26(2):57-9.	Trends Neurosci. 2003	PubMed	citation	PMID:12536126	pubmed	12536126	create date:2003/01/22 | first author:Sockanathan S
Na+ channel Nav1.9: in search of a gating mechanism.	/pubmed/12536125	Delmas P, Coste B.	Trends Neurosci. 2003 Feb;26(2):55-7.	Trends Neurosci. 2003	PubMed	citation	PMID:12536125	pubmed	12536125	create date:2003/01/22 | first author:Delmas P
CAMP and Ca2+ interplay: a matter of oscillation patterns.	/pubmed/12536124	Zaccolo M, Pozzan T.	Trends Neurosci. 2003 Feb;26(2):53-5.	Trends Neurosci. 2003	PubMed	citation	PMID:12536124	pubmed	12536124	create date:2003/01/22 | first author:Zaccolo M
Eph signaling: a structural view.	/pubmed/12495863	Himanen JP, Nikolov DB.	Trends Neurosci. 2003 Jan;26(1):46-51. Review.	Trends Neurosci. 2003	PubMed	citation	PMID:12495863	pubmed	12495863	create date:2002/12/24 | first author:Himanen JP
Wnt-frizzled signaling in neural crest formation.	/pubmed/12495862	Wu J, Saint-Jeannet JP, Klein PS.	Trends Neurosci. 2003 Jan;26(1):40-5. Review. No abstract available.	Trends Neurosci. 2003	PubMed	citation	PMID:12495862	pubmed	12495862	create date:2002/12/24 | first author:Wu J
Dissecting the circuitry of the auditory system.	/pubmed/12495861	Pollak GD, Burger RM, Klug A.	Trends Neurosci. 2003 Jan;26(1):33-9. Review. No abstract available.	Trends Neurosci. 2003	PubMed	citation	PMID:12495861	pubmed	12495861	create date:2002/12/24 | first author:Pollak GD
A common architecture for K+ channels and ionotropic glutamate receptors?	/pubmed/12495860	Kuner T, Seeburg PH, Guy HR.	Trends Neurosci. 2003 Jan;26(1):27-32. Review. No abstract available.	Trends Neurosci. 2003	PubMed	citation	PMID:12495860	pubmed	12495860	create date:2002/12/24 | first author:Kuner T
Improbable areas in the visual brain.	/pubmed/12495859	Zeki S.	Trends Neurosci. 2003 Jan;26(1):23-6. Review. No abstract available.	Trends Neurosci. 2003	PubMed	citation	PMID:12495859	pubmed	12495859	create date:2002/12/24 | first author:Zeki S
Acupuncture: neuropeptide release produced by electrical stimulation of different frequencies.	/pubmed/12495858	Han JS.	Trends Neurosci. 2003 Jan;26(1):17-22. Review. No abstract available.	Trends Neurosci. 2003	PubMed	citation	PMID:12495858	pubmed	12495858	create date:2002/12/24 | first author:Han JS
A prominent role for intrinsic neuronal properties in temporal coding.	/pubmed/12495857	Magee JC.	Trends Neurosci. 2003 Jan;26(1):14-6. Review. No abstract available.	Trends Neurosci. 2003	PubMed	citation	PMID:12495857	pubmed	12495857	create date:2002/12/24 | first author:Magee JC
Linking reward expectation to behavior in the basal ganglia.	/pubmed/12495856	Gold JI.	Trends Neurosci. 2003 Jan;26(1):12-4. Review. No abstract available.	Trends Neurosci. 2003	PubMed	citation	PMID:12495856	pubmed	12495856	create date:2002/12/24 | first author:Gold JI
An activity-dependent spermine-mediated mechanism that modulates glutamate transmission.	/pubmed/12495855	Pellegrini-Giampietro DE.	Trends Neurosci. 2003 Jan;26(1):9-11. Review. No abstract available.	Trends Neurosci. 2003	PubMed	citation	PMID:12495855	pubmed	12495855	create date:2002/12/24 | first author:Pellegrini-Giampietro DE
Drooling and stuttering, or do synapses whisper?	/pubmed/12495854	Jahr CE.	Trends Neurosci. 2003 Jan;26(1):7-9. Review. No abstract available.	Trends Neurosci. 2003	PubMed	citation	PMID:12495854	pubmed	12495854	create date:2002/12/24 | first author:Jahr CE
Ubiquitin and synaptic dysfunction: ataxic mice highlight new common themes in neurological disease.	/pubmed/12495853	Ehlers MD.	Trends Neurosci. 2003 Jan;26(1):4-7. Review. No abstract available.	Trends Neurosci. 2003	PubMed	citation	PMID:12495853	pubmed	12495853	create date:2002/12/24 | first author:Ehlers MD
A tale of two C2 domains.	/pubmed/12495852	Pallanck L.	Trends Neurosci. 2003 Jan;26(1):2-4. Review. No abstract available.	Trends Neurosci. 2003	PubMed	citation	PMID:12495852	pubmed	12495852	create date:2002/12/24 | first author:Pallanck L
Complementary and alternative medicine in neurology: hype, hope and hazards.	/pubmed/12446133	Ernst E.	Trends Neurosci. 2002 Dec;25(12):644-5. Review.	Trends Neurosci. 2002	PubMed	citation	PMID:12446133	pubmed	12446133	create date:2002/11/26 | first author:Ernst E
Putting neurons in the right places: local interactions in the genesis of retinal architecture.	/pubmed/12446132	Galli-Resta L.	Trends Neurosci. 2002 Dec;25(12):638-43. Review.	Trends Neurosci. 2002	PubMed	citation	PMID:12446132	pubmed	12446132	create date:2002/11/26 | first author:Galli-Resta L
Time after time: inputs to and outputs from the mammalian circadian oscillators.	/pubmed/12446131	Morse D, Sassone-Corsi P.	Trends Neurosci. 2002 Dec;25(12):632-7. Review.	Trends Neurosci. 2002	PubMed	citation	PMID:12446131	pubmed	12446131	create date:2002/11/26 | first author:Morse D
Nitric oxide and autonomic control of heart rate: a question of specificity.	/pubmed/12446130	Paton JF, Kasparov S, Paterson DJ.	Trends Neurosci. 2002 Dec;25(12):626-31. Review.	Trends Neurosci. 2002	PubMed	citation	PMID:12446130	pubmed	12446130	create date:2002/11/26 | first author:Paton JF
The neural basis of functional brain imaging signals.	/pubmed/12446129	Attwell D, Iadecola C.	Trends Neurosci. 2002 Dec;25(12):621-5. Review.	Trends Neurosci. 2002	PubMed	citation	PMID:12446129	pubmed	12446129	create date:2002/11/26 | first author:Attwell D
Title	URL	Description	Details	ShortDetails	Resource	Type	Identifiers	Db	EntrezUID	Properties
Alzheimer's and prion diseases: distinct pathologies, common proteolytic denominators.	/pubmed/12446128	Checler F, Vincent B.	Trends Neurosci. 2002 Dec;25(12):616-20. Review.	Trends Neurosci. 2002	PubMed	citation	PMID:12446128	pubmed	12446128	create date:2002/11/26 | first author:Checler F
Elevated levels of GluR1 in the midbrain: a trigger for sensitization to drugs of abuse?	/pubmed/12446127	Carlezon WA Jr, Nestler EJ.	Trends Neurosci. 2002 Dec;25(12):610-5. Review.	Trends Neurosci. 2002	PubMed	citation	PMID:12446127	pubmed	12446127	create date:2002/11/26 | first author:Carlezon WA Jr
Proneural, prosensory, antiglial: the many faces of neurogenins.	/pubmed/12446121	Korzh V, Strähle U.	Trends Neurosci. 2002 Dec;25(12):603-5. Review.	Trends Neurosci. 2002	PubMed	citation	PMID:12446121	pubmed	12446121	create date:2002/11/26 | first author:Korzh V
TwoB or not twoB: differential transmission at glutamatergic mossy fiber-interneuron synapses in the hippocampus.	/pubmed/12446120	Bischofberger J, Jonas P.	Trends Neurosci. 2002 Dec;25(12):600-3. Review.	Trends Neurosci. 2002	PubMed	citation	PMID:12446120	pubmed	12446120	create date:2002/11/26 | first author:Bischofberger J
Spike-timing-dependent synaptic plasticity - the long road towards understanding neuronal mechanisms of learning and memory.	/pubmed/12446119	Tsodyks M.	Trends Neurosci. 2002 Dec;25(12):599-600. Review.	Trends Neurosci. 2002	PubMed	citation	PMID:12446119	pubmed	12446119	create date:2002/11/26 | first author:Tsodyks M
A recipe for ridding synapses of the ubiquitous AMPA receptor.	/pubmed/12446118	Turrigiano GG.	Trends Neurosci. 2002 Dec;25(12):597-8. Review.	Trends Neurosci. 2002	PubMed	citation	PMID:12446118	pubmed	12446118	create date:2002/11/26 | first author:Turrigiano GG
euroSCIENCE moves into sixth gear!	/pubmed/12392935	Morris RG, Moser E, Henderson C, di Luca M, Witter M, Freund T.	Trends Neurosci. 2002 Nov;25(11):591-4.	Trends Neurosci. 2002	PubMed	citation	PMID:12392935	pubmed	12392935	create date:2002/10/24 | first author:Morris RG
Santiago Ramón y Cajal's concept of neuronal plasticity: the ambiguity lives on.	/pubmed/12392934	Stahnisch FW, Nitsch R.	Trends Neurosci. 2002 Nov;25(11):589-91.	Trends Neurosci. 2002	PubMed	citation	PMID:12392934	pubmed	12392934	create date:2002/10/24 | first author:Stahnisch FW
Regulation of AMPA receptors during synaptic plasticity.	/pubmed/12392933	Song I, Huganir RL.	Trends Neurosci. 2002 Nov;25(11):578-88. Review.	Trends Neurosci. 2002	PubMed	citation	PMID:12392933	pubmed	12392933	create date:2002/10/24 | first author:Song I
NMDA-receptor trafficking and targeting: implications for synaptic transmission and plasticity.	/pubmed/12392932	Carroll RC, Zukin RS.	Trends Neurosci. 2002 Nov;25(11):571-7. Review.	Trends Neurosci. 2002	PubMed	citation	PMID:12392932	pubmed	12392932	create date:2002/10/24 | first author:Carroll RC
Long-term plasticity at GABAergic and glycinergic synapses: mechanisms and functional significance.	/pubmed/12392931	Gaiarsa JL, Caillard O, Ben-Ari Y.	Trends Neurosci. 2002 Nov;25(11):564-70. Review.	Trends Neurosci. 2002	PubMed	citation	PMID:12392931	pubmed	12392931	create date:2002/10/24 | first author:Gaiarsa JL
Playing the devil's advocate: is the Hodgkin-Huxley model useful?	/pubmed/12392930	Meunier C, Segev I.	Trends Neurosci. 2002 Nov;25(11):558-63. Review.	Trends Neurosci. 2002	PubMed	citation	PMID:12392930	pubmed	12392930	create date:2002/10/24 | first author:Meunier C
From overshoot to voltage clamp.	/pubmed/12392929	Huxley A.	Trends Neurosci. 2002 Nov;25(11):553-8.	Trends Neurosci. 2002	PubMed	citation	PMID:12392929	pubmed	12392929	create date:2002/10/24 | first author:Huxley A
Fifty years of the Hodgkin-Huxley era.	/pubmed/12392928	Piccolino M.	Trends Neurosci. 2002 Nov;25(11):552-3.	Trends Neurosci. 2002	PubMed	citation	PMID:12392928	pubmed	12392928	create date:2002/10/24 | first author:Piccolino M
Cytokines and the ageing brain.	/pubmed/12392922	Cunningham C, Konsman JP, Cartmell T.	Trends Neurosci. 2002 Nov;25(11):546-7.	Trends Neurosci. 2002	PubMed	citation	PMID:12392922	pubmed	12392922	create date:2002/10/24 | first author:Cunningham C
How the lateral line gets its glia.	/pubmed/12392921	Chien CB, Piotrowski T.	Trends Neurosci. 2002 Nov;25(11):544-6. Review.	Trends Neurosci. 2002	PubMed	citation	PMID:12392921	pubmed	12392921	create date:2002/10/24 | first author:Chien CB
Use-dependent inhibition of dendritic spines.	/pubmed/12392919	Keller A.	Trends Neurosci. 2002 Nov;25(11):541-3; discussion 543-4. Review.	Trends Neurosci. 2002	PubMed	citation	PMID:12392919	pubmed	12392919	create date:2002/10/24 | first author:Keller A
Axon pathology in neurological disease: a neglected therapeutic target.	/pubmed/12220882	Coleman MP, Perry VH.	Trends Neurosci. 2002 Oct;25(10):532-7. Review.	Trends Neurosci. 2002	PubMed	citation	PMID:12220882	pubmed	12220882	create date:2002/09/11 | first author:Coleman MP
Move to the rhythm: oscillations in the subthalamic nucleus-external globus pallidus network.	/pubmed/12220881	Bevan MD, Magill PJ, Terman D, Bolam JP, Wilson CJ.	Trends Neurosci. 2002 Oct;25(10):525-31. Review.	Trends Neurosci. 2002	PubMed	citation	PMID:12220881	pubmed	12220881	create date:2002/09/11 | first author:Bevan MD
Stressed-out, or in (utero)?	/pubmed/12220880	Avishai-Eliner S, Brunson KL, Sandman CA, Baram TZ.	Trends Neurosci. 2002 Oct;25(10):518-24. Review.	Trends Neurosci. 2002	PubMed	citation	PMID:12220880	pubmed	12220880	create date:2002/09/11 | first author:Avishai-Eliner S
cGMP and S-nitrosylation: two routes for modulation of neuronal excitability by NO.	/pubmed/12220879	Ahern GP, Klyachko VA, Jackson MB.	Trends Neurosci. 2002 Oct;25(10):510-7. Review.	Trends Neurosci. 2002	PubMed	citation	PMID:12220879	pubmed	12220879	create date:2002/09/11 | first author:Ahern GP
Phenomics: fiction or the future?	/pubmed/12220878	Gerlai R.	Trends Neurosci. 2002 Oct;25(10):506-9. Review.	Trends Neurosci. 2002	PubMed	citation	PMID:12220878	pubmed	12220878	create date:2002/09/11 | first author:Gerlai R
An emerging molecular and cellular framework for memory processing by the hippocampus.	/pubmed/12220877	Wittenberg GM, Tsien JZ.	Trends Neurosci. 2002 Oct;25(10):501-5. Review.	Trends Neurosci. 2002	PubMed	citation	PMID:12220877	pubmed	12220877	create date:2002/09/11 | first author:Wittenberg GM
Exploring brain connectivity: a new frontier in systems neuroscience. Functional Brain Connectivity, 4-6 April 2002, Dusseldorf, Germany.	/pubmed/12220872	Ramnani N, Lee L, Mechelli A, Phillips C, Roebroeck A, Formisano E.	Trends Neurosci. 2002 Oct;25(10):496-7.	Trends Neurosci. 2002	PubMed	citation	PMID:12220872	pubmed	12220872	create date:2002/09/11 | first author:Ramnani N
Teaching old drugs new tricks. Meeting of the Neurodegeneration Drug Screening Consortium, 7-8 April 2002, Washington, DC, USA.	/pubmed/12220871	Heemskerk J, Tobin AJ, Bain LJ.	Trends Neurosci. 2002 Oct;25(10):494-6.	Trends Neurosci. 2002	PubMed	citation	PMID:12220871	pubmed	12220871	create date:2002/09/11 | first author:Heemskerk J
Perisynaptic asymmetry of glia: new insights into glutamate signalling.	/pubmed/12220870	Rusakov DA, Lehre KP.	Trends Neurosci. 2002 Oct;25(10):492-4. Review.	Trends Neurosci. 2002	PubMed	citation	PMID:12220870	pubmed	12220870	create date:2002/09/11 | first author:Rusakov DA
Sense and sensibility in the regulation of voltage-gated Ca(2+) channels.	/pubmed/12220869	Weiss JL, Burgoyne RD.	Trends Neurosci. 2002 Oct;25(10):489-91. Review.	Trends Neurosci. 2002	PubMed	citation	PMID:12220869	pubmed	12220869	create date:2002/09/11 | first author:Weiss JL
Real time odor representations.	/pubmed/12220868	Friedrich RW.	Trends Neurosci. 2002 Oct;25(10):487-9. Review.	Trends Neurosci. 2002	PubMed	citation	PMID:12220868	pubmed	12220868	create date:2002/09/11 | first author:Friedrich RW
Sesquicentenary of the birthday of Santiago Ramón y Cajal, the father of modern neuroscience.	/pubmed/12183210	DeFelipe J.	Trends Neurosci. 2002 Sep;25(9):481-4.	Trends Neurosci. 2002	PubMed	citation	PMID:12183210	pubmed	12183210	create date:2002/08/17 | first author:DeFelipe J
Cysteine regulation of protein function--as exemplified by NMDA-receptor modulation.	/pubmed/12183209	Lipton SA, Choi YB, Takahashi H, Zhang D, Li W, Godzik A, Bankston LA.	Trends Neurosci. 2002 Sep;25(9):474-80. Review.	Trends Neurosci. 2002	PubMed	citation	PMID:12183209	pubmed	12183209	create date:2002/08/17 | first author:Lipton SA
Understanding pathogenesis and treatment of HIV dementia: a role for magnetic resonance?	/pubmed/12183208	Avison MJ, Nath A, Berger JR.	Trends Neurosci. 2002 Sep;25(9):468-73. Review.	Trends Neurosci. 2002	PubMed	citation	PMID:12183208	pubmed	12183208	create date:2002/08/17 | first author:Avison MJ
Do human bipeds use quadrupedal coordination?	/pubmed/12183207	Dietz V.	Trends Neurosci. 2002 Sep;25(9):462-7. Review.	Trends Neurosci. 2002	PubMed	citation	PMID:12183207	pubmed	12183207	create date:2002/08/17 | first author:Dietz V
Memory consolidation and the amygdala: a systems perspective.	/pubmed/12183206	McGaugh JL.	Trends Neurosci. 2002 Sep;25(9):456. Review.	Trends Neurosci. 2002	PubMed	citation	PMID:12183206	pubmed	12183206	create date:2002/08/17 | first author:McGaugh JL
Modulation of synaptic delay during synaptic plasticity.	/pubmed/12183205	Lin JW, Faber DS.	Trends Neurosci. 2002 Sep;25(9):449-55. Review. Erratum in: Trends Neurosci 2002 Oct;25(10):539.	Trends Neurosci. 2002	PubMed	citation	PMID:12183205	pubmed	12183205	create date:2002/08/17 | first author:Lin JW
In vivo FM: using conventional fluorescence microscopy to monitor retinal neuronal death in vivo.	/pubmed/12183199	Thanos S, Indorf L, Naskar R.	Trends Neurosci. 2002 Sep;25(9):441-4.	Trends Neurosci. 2002	PubMed	citation	PMID:12183199	pubmed	12183199	create date:2002/08/17 | first author:Thanos S
Raising the speed limit--fast Ca(2+) handling in dendritic spines.	/pubmed/12183197	Helmchen F.	Trends Neurosci. 2002 Sep;25(9):438-41; discussion 441. Review.	Trends Neurosci. 2002	PubMed	citation	PMID:12183197	pubmed	12183197	create date:2002/08/17 | first author:Helmchen F
Mechanisms of Pavlovian fear conditioning: has the engram been located?	/pubmed/12183195	Paré D.	Trends Neurosci. 2002 Sep;25(9):436-7; discussion 437-8. Review.	Trends Neurosci. 2002	PubMed	citation	PMID:12183195	pubmed	12183195	create date:2002/08/17 | first author:Paré D
A problem with Hebb and local spikes.	/pubmed/12183194	Goldberg J, Holthoff K, Yuste R.	Trends Neurosci. 2002 Sep;25(9):433-5. Review.	Trends Neurosci. 2002	PubMed	citation	PMID:12183194	pubmed	12183194	create date:2002/08/17 | first author:Goldberg J
Genetic bases of mental illness -- a cure for stigma?	/pubmed/12127761	Phelan JC.	Trends Neurosci. 2002 Aug;25(8):430-1. Review.	Trends Neurosci. 2002	PubMed	citation	PMID:12127761	pubmed	12127761	create date:2002/07/20 | first author:Phelan JC
Moving around in a worm: netrin UNC-6 and circumferential axon guidance in C. elegans.	/pubmed/12127760	Wadsworth WG.	Trends Neurosci. 2002 Aug;25(8):423-9. Review.	Trends Neurosci. 2002	PubMed	citation	PMID:12127760	pubmed	12127760	create date:2002/07/20 | first author:Wadsworth WG
An 'oligarchy' rules neural development.	/pubmed/12127759	Rowitch DH, Lu QR, Kessaris N, Richardson WD.	Trends Neurosci. 2002 Aug;25(8):417-22. Review.	Trends Neurosci. 2002	PubMed	citation	PMID:12127759	pubmed	12127759	create date:2002/07/20 | first author:Rowitch DH
Lipid rafts in neuronal signaling and function.	/pubmed/12127758	Tsui-Pierchala BA, Encinas M, Milbrandt J, Johnson EM Jr.	Trends Neurosci. 2002 Aug;25(8):412-7. Review.	Trends Neurosci. 2002	PubMed	citation	PMID:12127758	pubmed	12127758	create date:2002/07/20 | first author:Tsui-Pierchala BA
Cooperation between mglu receptors: a depressing mechanism?	/pubmed/12127757	Cho K, Bashir ZI.	Trends Neurosci. 2002 Aug;25(8):405-11. Review.	Trends Neurosci. 2002	PubMed	citation	PMID:12127757	pubmed	12127757	create date:2002/07/20 | first author:Cho K
Axonal and presynaptic protein synthesis: new insights into the biology of the neuron.	/pubmed/12127756	Giuditta A, Kaplan BB, van Minnen J, Alvarez J, Koenig E.	Trends Neurosci. 2002 Aug;25(8):400-4. Review.	Trends Neurosci. 2002	PubMed	citation	PMID:12127756	pubmed	12127756	create date:2002/07/20 | first author:Giuditta A
Cyclic amplification of protein misfolding: application to prion-related disorders and beyond.	/pubmed/12127750	Soto C, Saborio GP, Anderes L.	Trends Neurosci. 2002 Aug;25(8):390-4. Review.	Trends Neurosci. 2002	PubMed	citation	PMID:12127750	pubmed	12127750	create date:2002/07/20 | first author:Soto C
Response: event-related brain dynamics -- unifying brain electrophysiology.	/pubmed/12127749	Makeig S.	Trends Neurosci. 2002 Aug;25(8):390. Review. No abstract available.	Trends Neurosci. 2002	PubMed	citation	PMID:12127749	pubmed	12127749	create date:2002/07/20 | first author:Makeig S
Event-related brain dynamics.	/pubmed/12127748	Penny WD, Kiebel SJ, Kilner JM, Rugg MD.	Trends Neurosci. 2002 Aug;25(8):387-9. Review.	Trends Neurosci. 2002	PubMed	citation	PMID:12127748	pubmed	12127748	create date:2002/07/20 | first author:Penny WD
Response: meaningless minis?	/pubmed/12127747	Featherstone D, Broadie K.	Trends Neurosci. 2002 Aug;25(8):386-7. Review. No abstract available.	Trends Neurosci. 2002	PubMed	citation	PMID:12127747	pubmed	12127747	create date:2002/07/20 | first author:Featherstone D
Response: meaningless minis?	/pubmed/12127746	Saitoe M, Schwarz TL, Umbach JA, Gundersen CB, Kidokoro Y.	Trends Neurosci. 2002 Aug;25(8):385-6. Review. No abstract available.	Trends Neurosci. 2002	PubMed	citation	PMID:12127746	pubmed	12127746	create date:2002/07/20 | first author:Saitoe M
Meaningless minis? Mechanisms of neurotransmitter-receptor clustering.	/pubmed/12127745	Verstreken P, Bellen HJ.	Trends Neurosci. 2002 Aug;25(8):383-5. Review.	Trends Neurosci. 2002	PubMed	citation	PMID:12127745	pubmed	12127745	create date:2002/07/20 | first author:Verstreken P
Title	URL	Description	Details	ShortDetails	Resource	Type	Identifiers	Db	EntrezUID	Properties
Sealed with a twist: complexin and the synaptic SNARE complex.	/pubmed/12127744	Marz KE, Hanson PI.	Trends Neurosci. 2002 Aug;25(8):381-3. Review.	Trends Neurosci. 2002	PubMed	citation	PMID:12127744	pubmed	12127744	create date:2002/07/20 | first author:Marz KE
Retrograde signaling by the neurotrophins follows a well-worn trk.	/pubmed/12127743	Barker PA, Hussain NK, McPherson PS.	Trends Neurosci. 2002 Aug;25(8):379-81. Review.	Trends Neurosci. 2002	PubMed	citation	PMID:12127743	pubmed	12127743	create date:2002/07/20 | first author:Barker PA
Chronic pain and medullary descending facilitation.	/pubmed/12086751	Porreca F, Ossipov MH, Gebhart GF.	Trends Neurosci. 2002 Jun;25(6):319-25. Review.	Trends Neurosci. 2002	PubMed	citation	PMID:12086751	pubmed	12086751	create date:2002/06/28 | first author:Porreca F
Cytotoxic T lymphocytes in autoimmune and degenerative CNS diseases.	/pubmed/12086750	Neumann H, Medana IM, Bauer J, Lassmann H.	Trends Neurosci. 2002 Jun;25(6):313-9. Review.	Trends Neurosci. 2002	PubMed	citation	PMID:12086750	pubmed	12086750	create date:2002/06/28 | first author:Neumann H
Getting excited about GABA and sex differences in the brain.	/pubmed/12086749	McCarthy MM, Auger AP, Perrot-Sinal TS.	Trends Neurosci. 2002 Jun;25(6):307-12. Review.	Trends Neurosci. 2002	PubMed	citation	PMID:12086749	pubmed	12086749	create date:2002/06/28 | first author:McCarthy MM
The placebo effect in Parkinson's disease.	/pubmed/12086748	de la Fuente-Fernández R, Stoessl AJ.	Trends Neurosci. 2002 Jun;25(6):302-6. Review.	Trends Neurosci. 2002	PubMed	citation	PMID:12086748	pubmed	12086748	create date:2002/06/28 | first author:de la Fuente-Fernández R
Exercise: a behavioral intervention to enhance brain health and plasticity.	/pubmed/12086747	Cotman CW, Berchtold NC.	Trends Neurosci. 2002 Jun;25(6):295-301. Review.	Trends Neurosci. 2002	PubMed	citation	PMID:12086747	pubmed	12086747	create date:2002/06/28 | first author:Cotman CW
Untangling spatial from temporal illusions.	/pubmed/12086745	Eagleman DM, Sejnowski TJ.	Trends Neurosci. 2002 Jun;25(6):293; author reply 294. No abstract available.	Trends Neurosci. 2002	PubMed	citation	PMID:12086745	pubmed	12086745	create date:2002/06/28 | first author:Eagleman DM
New laboratory start-up in the 21st century.	/pubmed/12086740	Carmichael ST.	Trends Neurosci. 2002 Jun;25(6):287-8.	Trends Neurosci. 2002	PubMed	citation	PMID:12086740	pubmed	12086740	create date:2002/06/28 | first author:Carmichael ST
Jekyll-Hyde neurotrophins: the story of proNGF.	/pubmed/12086739	Ibáñez CF.	Trends Neurosci. 2002 Jun;25(6):284-6. Review. Erratum in: Trends Neurosci 2002 Jul;25(7):378.	Trends Neurosci. 2002	PubMed	citation	PMID:12086739	pubmed	12086739	create date:2002/06/28 | first author:Ibáñez CF
Competing on the edge.	/pubmed/12086738	Scanziani M.	Trends Neurosci. 2002 Jun;25(6):282-3. Review.	Trends Neurosci. 2002	PubMed	citation	PMID:12086738	pubmed	12086738	create date:2002/06/28 | first author:Scanziani M
The birth of a memory.	/pubmed/12086736	Otten LJ, Rugg MD.	Trends Neurosci. 2002 Jun;25(6):279-81; discussion 281-2. Review.	Trends Neurosci. 2002	PubMed	citation	PMID:12086736	pubmed	12086736	create date:2002/06/28 | first author:Otten LJ
Giving drugs to knockout mice: can they do that?	/pubmed/12086735	Chapman PF.	Trends Neurosci. 2002 Jun;25(6):277-9. Review.	Trends Neurosci. 2002	PubMed	citation	PMID:12086735	pubmed	12086735	create date:2002/06/28 | first author:Chapman PF
The special nature of human walking and its neural control.	/pubmed/12079766	Capaday C.	Trends Neurosci. 2002 Jul;25(7):370-6. Review.	Trends Neurosci. 2002	PubMed	citation	PMID:12079766	pubmed	12079766	create date:2002/06/25 | first author:Capaday C
Interactive nervous system development: control of cell survival in Drosophila.	/pubmed/12079765	Hidalgo A.	Trends Neurosci. 2002 Jul;25(7):365-70. Review.	Trends Neurosci. 2002	PubMed	citation	PMID:12079765	pubmed	12079765	create date:2002/06/25 | first author:Hidalgo A
Does glutamate image your thoughts?	/pubmed/12079764	Bonvento G, Sibson N, Pellerin L.	Trends Neurosci. 2002 Jul;25(7):359-64. Review.	Trends Neurosci. 2002	PubMed	citation	PMID:12079764	pubmed	12079764	create date:2002/06/25 | first author:Bonvento G
Has electrical growth cone guidance found its potential?	/pubmed/12079763	McCaig CD, Rajnicek AM, Song B, Zhao M.	Trends Neurosci. 2002 Jul;25(7):354-9. Review.	Trends Neurosci. 2002	PubMed	citation	PMID:12079763	pubmed	12079763	create date:2002/06/25 | first author:McCaig CD
The planum temporale as a computational hub.	/pubmed/12079762	Griffiths TD, Warren JD.	Trends Neurosci. 2002 Jul;25(7):348-53. Review.	Trends Neurosci. 2002	PubMed	citation	PMID:12079762	pubmed	12079762	create date:2002/06/25 | first author:Griffiths TD
Rodent models of prefrontal cortical function.	/pubmed/12079756	Brown VJ, Bowman EM.	Trends Neurosci. 2002 Jul;25(7):340-3.	Trends Neurosci. 2002	PubMed	citation	PMID:12079756	pubmed	12079756	create date:2002/06/25 | first author:Brown VJ
Knockout mice: simple solutions to the problems of genetic background and flanking genes.	/pubmed/12079755	Wolfer DP, Crusio WE, Lipp HP.	Trends Neurosci. 2002 Jul;25(7):336-40. Review.	Trends Neurosci. 2002	PubMed	citation	PMID:12079755	pubmed	12079755	create date:2002/06/25 | first author:Wolfer DP
Sex, cells and signals in the developing brain.	/pubmed/12079754	Fannon SA, Vidaver RM, Marts SA.	Trends Neurosci. 2002 Jul;25(7):334-5. No abstract available.	Trends Neurosci. 2002	PubMed	citation	PMID:12079754	pubmed	12079754	create date:2002/06/25 | first author:Fannon SA
Ephs and ephrins close ranks.	/pubmed/12079753	Cutforth T, Harrison CJ.	Trends Neurosci. 2002 Jul;25(7):332-4. Review.	Trends Neurosci. 2002	PubMed	citation	PMID:12079753	pubmed	12079753	create date:2002/06/25 | first author:Cutforth T
RIM1: an edge for presynaptic plasticity.	/pubmed/12079752	Lonart G.	Trends Neurosci. 2002 Jul;25(7):329-32. Review.	Trends Neurosci. 2002	PubMed	citation	PMID:12079752	pubmed	12079752	create date:2002/06/25 | first author:Lonart G
Tau neurotoxicity without the lesions: a fly challenges a tangled web.	/pubmed/12079751	de Silva R, Farrer M.	Trends Neurosci. 2002 Jul;25(7):327-9. Review.	Trends Neurosci. 2002	PubMed	citation	PMID:12079751	pubmed	12079751	create date:2002/06/25 | first author:de Silva R
Leonardo da Vinci's contributions to neuroscience.	/pubmed/11998691	Pevsner J.	Trends Neurosci. 2002 Apr;25(4):217-20.	Trends Neurosci. 2002	PubMed	citation	PMID:11998691	pubmed	11998691	create date:2002/05/10 | first author:Pevsner J
Life span: getting the signal from the nervous system.	/pubmed/11998690	Wolkow CA.	Trends Neurosci. 2002 Apr;25(4):212-6. Review.	Trends Neurosci. 2002	PubMed	citation	PMID:11998690	pubmed	11998690	create date:2002/05/10 | first author:Wolkow CA
Vesicle pools and short-term synaptic depression: lessons from a large synapse.	/pubmed/11998689	Schneggenburger R, Sakaba T, Neher E.	Trends Neurosci. 2002 Apr;25(4):206-12. Review.	Trends Neurosci. 2002	PubMed	citation	PMID:11998689	pubmed	11998689	create date:2002/05/10 | first author:Schneggenburger R
Integration of sodium and osmosensory signals in vasopressin neurons.	/pubmed/11998688	Voisin DL, Bourque CW.	Trends Neurosci. 2002 Apr;25(4):199-205. Review.	Trends Neurosci. 2002	PubMed	citation	PMID:11998688	pubmed	11998688	create date:2002/05/10 | first author:Voisin DL
Rho proteins, mental retardation and the cellular basis of cognition.	/pubmed/11998687	Ramakers GJ.	Trends Neurosci. 2002 Apr;25(4):191-9. Review. Erratum in: Trends Neurosci 2002 Aug;25(8):432.	Trends Neurosci. 2002	PubMed	citation	PMID:11998687	pubmed	11998687	create date:2002/05/10 | first author:Ramakers GJ
Dynamic depolarization fields in the cerebral cortex.	/pubmed/11998686	Roland PE.	Trends Neurosci. 2002 Apr;25(4):183-90. Review.	Trends Neurosci. 2002	PubMed	citation	PMID:11998686	pubmed	11998686	create date:2002/05/10 | first author:Roland PE
EphB and NMDA receptors: components of synaptic plasticity coming together.	/pubmed/11998685	Gerlai R.	Trends Neurosci. 2002 Apr;25(4):180-1. No abstract available.	Trends Neurosci. 2002	PubMed	citation	PMID:11998685	pubmed	11998685	create date:2002/05/10 | first author:Gerlai R
Protein synthesis during LTP: linking synaptic activity to translation.	/pubmed/11998684	Nguyen PV.	Trends Neurosci. 2002 Apr;25(4):180. No abstract available.	Trends Neurosci. 2002	PubMed	citation	PMID:11998684	pubmed	11998684	create date:2002/05/10 | first author:Nguyen PV
Illuminating cracks in the fragile mind.	/pubmed/11998683	Haas K.	Trends Neurosci. 2002 Apr;25(4):179. No abstract available.	Trends Neurosci. 2002	PubMed	citation	PMID:11998683	pubmed	11998683	create date:2002/05/10 | first author:Haas K
Splitting the quantum: regulation of quantal release during vesicle fusion.	/pubmed/11998682	Burgoyne RD, Barclay JW.	Trends Neurosci. 2002 Apr;25(4):176-8. Review.	Trends Neurosci. 2002	PubMed	citation	PMID:11998682	pubmed	11998682	create date:2002/05/10 | first author:Burgoyne RD
Glial cell migration directed by axon guidance cues.	/pubmed/11998681	Tsai HH, Miller RH.	Trends Neurosci. 2002 Apr;25(4):173-5; discussion 175-6. Review.	Trends Neurosci. 2002	PubMed	citation	PMID:11998681	pubmed	11998681	create date:2002/05/10 | first author:Tsai HH
Nicotinic receptors and hippocampal synaptic plasticity ... it's all in the timing.	/pubmed/11998680	McGehee DS.	Trends Neurosci. 2002 Apr;25(4):171-2. Review.	Trends Neurosci. 2002	PubMed	citation	PMID:11998680	pubmed	11998680	create date:2002/05/10 | first author:McGehee DS
A bug's smell--research into insect olfaction.	/pubmed/11972965	Hansson BS.	Trends Neurosci. 2002 May;25(5):270-4.	Trends Neurosci. 2002	PubMed	citation	PMID:11972965	pubmed	11972965	create date:2002/04/26 | first author:Hansson BS
A Canadian experiment: the Institute of Neurosciences, Mental Health and Addiction. How to link up the brain via a virtual institute.	/pubmed/11972964	Quirion R.	Trends Neurosci. 2002 May;25(5):268-70.	Trends Neurosci. 2002	PubMed	citation	PMID:11972964	pubmed	11972964	create date:2002/04/26 | first author:Quirion R
Boundary formation in the hindbrain: Eph only it were simple...	/pubmed/11972963	Cooke JE, Moens CB.	Trends Neurosci. 2002 May;25(5):260-7. Review.	Trends Neurosci. 2002	PubMed	citation	PMID:11972963	pubmed	11972963	create date:2002/04/26 | first author:Cooke JE
NaN/Nav1.9: a sodium channel with unique properties.	/pubmed/11972962	Dib-Hajj S, Black JA, Cummins TR, Waxman SG.	Trends Neurosci. 2002 May;25(5):253-9. Review.	Trends Neurosci. 2002	PubMed	citation	PMID:11972962	pubmed	11972962	create date:2002/04/26 | first author:Dib-Hajj S
Molecular mechanisms of CNS synaptogenesis.	/pubmed/11972960	Garner CC, Zhai RG, Gundelfinger ED, Ziv NE.	Trends Neurosci. 2002 May;25(5):243-51. Review.	Trends Neurosci. 2002	PubMed	citation	PMID:11972960	pubmed	11972960	create date:2002/04/26 | first author:Garner CC
Ephrins are not only unattractive.	/pubmed/11972959	Holmberg J, Frisén J.	Trends Neurosci. 2002 May;25(5):239-43. Review.	Trends Neurosci. 2002	PubMed	citation	PMID:11972959	pubmed	11972959	create date:2002/04/26 | first author:Holmberg J
Radial glia: multi-purpose cells for vertebrate brain development.	/pubmed/11972958	Campbell K, Götz M.	Trends Neurosci. 2002 May;25(5):235-8. Review.	Trends Neurosci. 2002	PubMed	citation	PMID:11972958	pubmed	11972958	create date:2002/04/26 | first author:Campbell K
Stereotypy in neocortical microcircuits.	/pubmed/11972952	Silberberg G, Gupta A, Markram H.	Trends Neurosci. 2002 May;25(5):227-30. Review.	Trends Neurosci. 2002	PubMed	citation	PMID:11972952	pubmed	11972952	create date:2002/04/26 | first author:Silberberg G
Where, oh where, have my stem cells gone?	/pubmed/11972951	Wexler E, Palmer T.	Trends Neurosci. 2002 May;25(5):225-7. Review.	Trends Neurosci. 2002	PubMed	citation	PMID:11972951	pubmed	11972951	create date:2002/04/26 | first author:Wexler E
Origin and molecular specification of oligodendrocytes in the telencephalon.	/pubmed/11972950	Qi Y, Stapp D, Qiu M.	Trends Neurosci. 2002 May;25(5):223-5. Review.	Trends Neurosci. 2002	PubMed	citation	PMID:11972950	pubmed	11972950	create date:2002/04/26 | first author:Qi Y
The role of the ubiquitin-proteasomal pathway in Parkinson's disease and other neurodegenerative disorders.	/pubmed/11881748	Chung KK, Dawson VL, Dawson TM.	Trends Neurosci. 2001 Nov;24(11 Suppl):S7-14. Review.	Trends Neurosci. 2001	PubMed	citation	PMID:11881748	pubmed	11881748	create date:2002/03/08 | first author:Chung KK
Antisense as a neuroscience tool and therapeutic agent.	/pubmed/11881747	Estibeiro P, Godfray J.	Trends Neurosci. 2001 Nov;24(11 Suppl):S56-62. Review.	Trends Neurosci. 2001	PubMed	citation	PMID:11881747	pubmed	11881747	create date:2002/03/08 | first author:Estibeiro P
Engineered modeling and the secrets of Parkinson's disease.	/pubmed/11881746	Vila M, Wu DC, Przedborski S.	Trends Neurosci. 2001 Nov;24(11 Suppl):S49-55. Review.	Trends Neurosci. 2001	PubMed	citation	PMID:11881746	pubmed	11881746	create date:2002/03/08 | first author:Vila M
Cholesterol, A beta and Alzheimer's disease.	/pubmed/11881745	Hartmann T.	Trends Neurosci. 2001 Nov;24(11 Suppl):S45-8. Review.	Trends Neurosci. 2001	PubMed	citation	PMID:11881745	pubmed	11881745	create date:2002/03/08 | first author:Hartmann T
Title	URL	Description	Details	ShortDetails	Resource	Type	Identifiers	Db	EntrezUID	Properties
Humoral autoimmunity as a mediator of CNS repair.	/pubmed/11881744	Bieber AJ, Warrington A, Pease LR, Rodriguez M.	Trends Neurosci. 2001 Nov;24(11 Suppl):S39-44. Review.	Trends Neurosci. 2001	PubMed	citation	PMID:11881744	pubmed	11881744	create date:2002/03/08 | first author:Bieber AJ
Huntington's disease: new hope for therapeutics.	/pubmed/11881743	McMurray CT.	Trends Neurosci. 2001 Nov;24(11 Suppl):S32-8. Review.	Trends Neurosci. 2001	PubMed	citation	PMID:11881743	pubmed	11881743	create date:2002/03/08 | first author:McMurray CT
Molecular mechanisms of brain aging and neurodegenerative disorders: lessons from dietary restriction.	/pubmed/11881742	Prolla TA, Mattson MP.	Trends Neurosci. 2001 Nov;24(11 Suppl):S21-31. Review.	Trends Neurosci. 2001	PubMed	citation	PMID:11881742	pubmed	11881742	create date:2002/03/08 | first author:Prolla TA
Gamma-secretase: never more enigmatic.	/pubmed/11881741	Sisodia SS, Annaert W, Kim SH, De Strooper B.	Trends Neurosci. 2001 Nov;24(11 Suppl):S2-6. Review.	Trends Neurosci. 2001	PubMed	citation	PMID:11881741	pubmed	11881741	create date:2002/03/08 | first author:Sisodia SS
Superoxide dismutase and the death of motoneurons in ALS.	/pubmed/11881740	Beckman JS, Estévez AG, Crow JP, Barbeito L.	Trends Neurosci. 2001 Nov;24(11 Suppl):S15-20. Review.	Trends Neurosci. 2001	PubMed	citation	PMID:11881740	pubmed	11881740	create date:2002/03/08 | first author:Beckman JS
Talk to the people.	/pubmed/11852150	Matfield M.	Trends Neurosci. 2002 Mar;25(3):166-7. Review.	Trends Neurosci. 2002	PubMed	citation	PMID:11852150	pubmed	11852150	create date:2002/02/20 | first author:Matfield M
Location, location, location: a spatial view of neurotrophin signal transduction.	/pubmed/11852149	Heerssen HM, Segal RA.	Trends Neurosci. 2002 Mar;25(3):160-5. Review.	Trends Neurosci. 2002	PubMed	citation	PMID:11852149	pubmed	11852149	create date:2002/02/20 | first author:Heerssen HM
Cytokine-induced sickness behaviour: mechanisms and implications.	/pubmed/11852148	Konsman JP, Parnet P, Dantzer R.	Trends Neurosci. 2002 Mar;25(3):154-9. Review.	Trends Neurosci. 2002	PubMed	citation	PMID:11852148	pubmed	11852148	create date:2002/02/20 | first author:Konsman JP
Small is not beautiful: antagonizing functions for the prion protein PrP(C) and its homologue Dpl.	/pubmed/11852147	Behrens A, Aguzzi A.	Trends Neurosci. 2002 Mar;25(3):150-4. Review.	Trends Neurosci. 2002	PubMed	citation	PMID:11852147	pubmed	11852147	create date:2002/02/20 | first author:Behrens A
Ephrin-As as receptors in topographic projections.	/pubmed/11852146	Knöll B, Drescher U.	Trends Neurosci. 2002 Mar;25(3):145-9. Review.	Trends Neurosci. 2002	PubMed	citation	PMID:11852146	pubmed	11852146	create date:2002/02/20 | first author:Knöll B
Mossy cells in epilepsy: rigor mortis or vigor mortis?	/pubmed/11852145	Ratzliff AH, Santhakumar V, Howard A, Soltesz I.	Trends Neurosci. 2002 Mar;25(3):140-4. Review.	Trends Neurosci. 2002	PubMed	citation	PMID:11852145	pubmed	11852145	create date:2002/02/20 | first author:Ratzliff AH
Amyloid beta protein forms ion channels.	/pubmed/11852144	Plein H.	Trends Neurosci. 2002 Mar;25(3):137. No abstract available.	Trends Neurosci. 2002	PubMed	citation	PMID:11852144	pubmed	11852144	create date:2002/02/20 | first author:Plein H
Afraid of complications in gene targeting? Anxiety plays a role!	/pubmed/11852142	Gerlai R.	Trends Neurosci. 2002 Mar;25(3):136. No abstract available.	Trends Neurosci. 2002	PubMed	citation	PMID:11852142	pubmed	11852142	create date:2002/02/20 | first author:Gerlai R
Neurogenetics: white matter matters.	/pubmed/11852141	Mattson MP.	Trends Neurosci. 2002 Mar;25(3):135-6. No abstract available.	Trends Neurosci. 2002	PubMed	citation	PMID:11852141	pubmed	11852141	create date:2002/02/20 | first author:Mattson MP
Tuning of cortical neurons to behaviorally salient acoustic signals.	/pubmed/11852140	Nguyen PV.	Trends Neurosci. 2002 Mar;25(3):135. No abstract available.	Trends Neurosci. 2002	PubMed	citation	PMID:11852140	pubmed	11852140	create date:2002/02/20 | first author:Nguyen PV
Of layers and spheres: the reaggregate approach in tissue engineering.	/pubmed/11852139	Layer PG, Robitzki A, Rothermel A, Willbold E.	Trends Neurosci. 2002 Mar;25(3):131-4. Review.	Trends Neurosci. 2002	PubMed	citation	PMID:11852139	pubmed	11852139	create date:2002/02/20 | first author:Layer PG
Developing concepts in neural stem cells.	/pubmed/11852138	Dietrich J, Easterday MC.	Trends Neurosci. 2002 Mar;25(3):129-31.	Trends Neurosci. 2002	PubMed	citation	PMID:11852138	pubmed	11852138	create date:2002/02/20 | first author:Dietrich J
Autoimmunity and inflammation in the peripheral nervous system.	/pubmed/11852137	Willison H, Stoll G, Toyka KV, Berger T, Hartung HP.	Trends Neurosci. 2002 Mar;25(3):127-9.	Trends Neurosci. 2002	PubMed	citation	PMID:11852137	pubmed	11852137	create date:2002/02/20 | first author:Willison H
Rhodopsin phosphorylation: from terminating single photon responses to photoreceptor dark adaptation.	/pubmed/11852136	Arshavsky VY.	Trends Neurosci. 2002 Mar;25(3):124-6. Review.	Trends Neurosci. 2002	PubMed	citation	PMID:11852136	pubmed	11852136	create date:2002/02/20 | first author:Arshavsky VY
'...and C is for Clioquinol' - the AbetaCs of Alzheimer's disease.	/pubmed/11852134	Melov S.	Trends Neurosci. 2002 Mar;25(3):121-3; discussion 123-4. Review.	Trends Neurosci. 2002	PubMed	citation	PMID:11852134	pubmed	11852134	create date:2002/02/20 | first author:Melov S
Towards the comprehension of genetic mechanisms controlling brain morphogenesis.	/pubmed/11852133	Simeone A.	Trends Neurosci. 2002 Mar;25(3):119-21. Review.	Trends Neurosci. 2002	PubMed	citation	PMID:11852133	pubmed	11852133	create date:2002/02/20 | first author:Simeone A
Gap junctions and motor behavior.	/pubmed/11814564	Kiehn O, Tresch MC.	Trends Neurosci. 2002 Feb;25(2):108-15. Review.	Trends Neurosci. 2002	PubMed	citation	PMID:11814564	pubmed	11814564	create date:2002/01/30 | first author:Kiehn O
Intersections between neurobiology and oncology: tumor origin, treatment and repair of treatment-associated damage.	/pubmed/11814563	Noble M, Dietrich J.	Trends Neurosci. 2002 Feb;25(2):103-7. Review.	Trends Neurosci. 2002	PubMed	citation	PMID:11814563	pubmed	11814563	create date:2002/01/30 | first author:Noble M
Neural encoding of behaviourally relevant visual-motion information in the fly.	/pubmed/11814562	Egelhaaf M, Kern R, Krapp HG, Kretzberg J, Kurtz R, Warzecha AK.	Trends Neurosci. 2002 Feb;25(2):96-102. Review.	Trends Neurosci. 2002	PubMed	citation	PMID:11814562	pubmed	11814562	create date:2002/01/30 | first author:Egelhaaf M
Sonic hedgehog in CNS development: one signal, multiple outputs.	/pubmed/11814561	Martí E, Bovolenta P.	Trends Neurosci. 2002 Feb;25(2):89-96. Review.	Trends Neurosci. 2002	PubMed	citation	PMID:11814561	pubmed	11814561	create date:2002/01/30 | first author:Martí E
A rationale for the structure of color space.	/pubmed/11814560	Lotto RB, Purves D.	Trends Neurosci. 2002 Feb;25(2):84-8. Review.	Trends Neurosci. 2002	PubMed	citation	PMID:11814560	pubmed	11814560	create date:2002/01/30 | first author:Lotto RB
Alzheimer's disease and Down's syndrome: roles of APP, trophic factors and ACh.	/pubmed/11814559	Isacson O, Seo H, Lin L, Albeck D, Granholm AC.	Trends Neurosci. 2002 Feb;25(2):79-84. Review.	Trends Neurosci. 2002	PubMed	citation	PMID:11814559	pubmed	11814559	create date:2002/01/30 | first author:Isacson O
Repetition of memories lost or never acquired.	/pubmed/11814558	Izquierdo I, Vianna MR, Medina JH, Viola H.	Trends Neurosci. 2002 Feb;25(2):77-8. No abstract available.	Trends Neurosci. 2002	PubMed	citation	PMID:11814558	pubmed	11814558	create date:2002/01/30 | first author:Izquierdo I
Combinatorial RNAi: a method for evaluating the functions of gene families in Drosophila.	/pubmed/11814553	Schmid A, Schindelholz B, Zinn K.	Trends Neurosci. 2002 Feb;25(2):71-4. Review.	Trends Neurosci. 2002	PubMed	citation	PMID:11814553	pubmed	11814553	create date:2002/01/30 | first author:Schmid A
The ins and outs of brain-barrier mechanisms.	/pubmed/11814551	Dziegielewska KM, Saunders NR.	Trends Neurosci. 2002 Feb;25(2):69-71.	Trends Neurosci. 2002	PubMed	citation	PMID:11814551	pubmed	11814551	create date:2002/01/30 | first author:Dziegielewska KM
Measuring our natural painkiller.	/pubmed/11814550	Derbyshire SW.	Trends Neurosci. 2002 Feb;25(2):67-8; discussion 69. Review.	Trends Neurosci. 2002	PubMed	citation	PMID:11814550	pubmed	11814550	create date:2002/01/30 | first author:Derbyshire SW
Molecular morphogens for dendritic spines.	/pubmed/11814549	Ehlers MD.	Trends Neurosci. 2002 Feb;25(2):64-7. Review.	Trends Neurosci. 2002	PubMed	citation	PMID:11814549	pubmed	11814549	create date:2002/01/30 | first author:Ehlers MD
ArRAnging the hindbrain.	/pubmed/11814548	Gavalas A.	Trends Neurosci. 2002 Feb;25(2):61-4. Review.	Trends Neurosci. 2002	PubMed	citation	PMID:11814548	pubmed	11814548	create date:2002/01/30 | first author:Gavalas A
Drawing a spark from darkness: John Walsh and electric fish.	/pubmed/11801339	Piccolino M, Bresadola M.	Trends Neurosci. 2002 Jan;25(1):51-7.	Trends Neurosci. 2002	PubMed	citation	PMID:11801339	pubmed	11801339	create date:2002/01/22 | first author:Piccolino M
Hormonal and genetic influences on arousal--sexual and otherwise.	/pubmed/11801338	Pfaff D, Frohlich J, Morgan M.	Trends Neurosci. 2002 Jan;25(1):45-50. Review.	Trends Neurosci. 2002	PubMed	citation	PMID:11801338	pubmed	11801338	create date:2002/01/22 | first author:Pfaff D
Neuronal injury in bacterial meningitis: mechanisms and implications for therapy.	/pubmed/11801337	Nau R, Brück W.	Trends Neurosci. 2002 Jan;25(1):38-45. Review.	Trends Neurosci. 2002	PubMed	citation	PMID:11801337	pubmed	11801337	create date:2002/01/22 | first author:Nau R
Generating neuronal diversity in the retina: one for nearly all.	/pubmed/11801336	Marquardt T, Gruss P.	Trends Neurosci. 2002 Jan;25(1):32-8. Review.	Trends Neurosci. 2002	PubMed	citation	PMID:11801336	pubmed	11801336	create date:2002/01/22 | first author:Marquardt T
How well do we understand the neural origins of the fMRI BOLD signal?	/pubmed/11801335	Arthurs OJ, Boniface S.	Trends Neurosci. 2002 Jan;25(1):27-31. Review. Erratum in: Trends Neurosci 2002 Mar;25(3):169.	Trends Neurosci. 2002	PubMed	citation	PMID:11801335	pubmed	11801335	create date:2002/01/22 | first author:Arthurs OJ
Alzheimer's disease-do tauists and baptists finally shake hands?	/pubmed/11801334	Mudher A, Lovestone S.	Trends Neurosci. 2002 Jan;25(1):22-6. Review.	Trends Neurosci. 2002	PubMed	citation	PMID:11801334	pubmed	11801334	create date:2002/01/22 | first author:Mudher A
Do white cells matter in white-matter damage?	/pubmed/11801332	Crawford CL.	Trends Neurosci. 2002 Jan;25(1):20-1. Review. No abstract available.	Trends Neurosci. 2002	PubMed	citation	PMID:11801332	pubmed	11801332	create date:2002/01/22 | first author:Crawford CL
Buenos Aires: Tango makes way for science.	/pubmed/11801327	Morgan B, Rubinstein M.	Trends Neurosci. 2002 Jan;25(1):13-5.	Trends Neurosci. 2002	PubMed	citation	PMID:11801327	pubmed	11801327	create date:2002/01/22 | first author:Morgan B
Synaptic transmission on the Barrier Reef.	/pubmed/11801326	Redman SJ, Walmsley B.	Trends Neurosci. 2002 Jan;25(1):12-3.	Trends Neurosci. 2002	PubMed	citation	PMID:11801326	pubmed	11801326	create date:2002/01/22 | first author:Redman SJ
Hedgehog patterns midbrain ARChitecture.	/pubmed/11801325	Machold R, Fishell G.	Trends Neurosci. 2002 Jan;25(1):10-1. Review.	Trends Neurosci. 2002	PubMed	citation	PMID:11801325	pubmed	11801325	create date:2002/01/22 | first author:Machold R
Cdk5 sinks into ALS.	/pubmed/11801324	Patzke H, Tsai LH.	Trends Neurosci. 2002 Jan;25(1):8-10. Review.	Trends Neurosci. 2002	PubMed	citation	PMID:11801324	pubmed	11801324	create date:2002/01/22 | first author:Patzke H
Response: Glial processes are glued to synapses via Ca(2+)-permeable glutamate receptors. Response from Seiji Ozawa.	/pubmed/11801323	Ozawa S.	Trends Neurosci. 2002 Jan;25(1):7. Review. No abstract available.	Trends Neurosci. 2002	PubMed	citation	PMID:11801323	pubmed	11801323	create date:2002/01/22 | first author:Ozawa S
Glial processes are glued to synapses via Ca(2+)-permeable glutamate receptors.	/pubmed/11801322	Watanabe M.	Trends Neurosci. 2002 Jan;25(1):5-6. Review.	Trends Neurosci. 2002	PubMed	citation	PMID:11801322	pubmed	11801322	create date:2002/01/22 | first author:Watanabe M
Nodes of Ranvier come of age.	/pubmed/11801321	Salzer JL.	Trends Neurosci. 2002 Jan;25(1):2-5. Review.	Trends Neurosci. 2002	PubMed	citation	PMID:11801321	pubmed	11801321	create date:2002/01/22 | first author:Salzer JL
Sleep on it: cortical reorganization after-the-fact.	/pubmed/11801320	Hoffman KL, McNaughton BL.	Trends Neurosci. 2002 Jan;25(1):1-2. Review.	Trends Neurosci. 2002	PubMed	citation	PMID:11801320	pubmed	11801320	create date:2002/01/22 | first author:Hoffman KL
The sleep switch: hypothalamic control of sleep and wakefulness.	/pubmed/11718878	Saper CB, Chou TC, Scammell TE.	Trends Neurosci. 2001 Dec;24(12):726-31. Review.	Trends Neurosci. 2001	PubMed	citation	PMID:11718878	pubmed	11718878	create date:2001/11/24 | first author:Saper CB
Molecular physiology and pathophysiology of tight junctions in the blood-brain barrier.	/pubmed/11718877	Huber JD, Egleton RD, Davis TP.	Trends Neurosci. 2001 Dec;24(12):719-25. Review.	Trends Neurosci. 2001	PubMed	citation	PMID:11718877	pubmed	11718877	create date:2001/11/24 | first author:Huber JD
Title	URL	Description	Details	ShortDetails	Resource	Type	Identifiers	Db	EntrezUID	Properties
Molecular basis of aggression.	/pubmed/11718876	Nelson RJ, Chiavegatto S.	Trends Neurosci. 2001 Dec;24(12):713-9. Review.	Trends Neurosci. 2001	PubMed	citation	PMID:11718876	pubmed	11718876	create date:2001/11/24 | first author:Nelson RJ
Viral-based gene transfer to the mammalian CNS for functional genomic studies.	/pubmed/11718875	Janson CG, McPhee SW, Leone P, Freese A, During MJ.	Trends Neurosci. 2001 Dec;24(12):706-12. Review. Erratum in: Trends Neurosci 2002 Jan;25(1):59.	Trends Neurosci. 2001	PubMed	citation	PMID:11718875	pubmed	11718875	create date:2001/11/24 | first author:Janson CG
Neuroprotective peptide drug delivery and development: potential new therapeutics.	/pubmed/11718874	Gozes I.	Trends Neurosci. 2001 Dec;24(12):700-5. Review.	Trends Neurosci. 2001	PubMed	citation	PMID:11718874	pubmed	11718874	create date:2001/11/24 | first author:Gozes I
Gene therapy against neurological insults: sparing neurons versus sparing function.	/pubmed/11718873	Dumas TC, Sapolsky RM.	Trends Neurosci. 2001 Dec;24(12):695-700. Review.	Trends Neurosci. 2001	PubMed	citation	PMID:11718873	pubmed	11718873	create date:2001/11/24 | first author:Dumas TC
Neuropeptides: brain messengers of many faces.	/pubmed/11718856	Gozes I, Brenneman DE, Geppetti P, Kastin AJ, Mains RE, Moody TW, Seroogy K, Spier AD, Zimmermann M.	Trends Neurosci. 2001 Dec;24(12):687-90.	Trends Neurosci. 2001	PubMed	citation	PMID:11718856	pubmed	11718856	create date:2001/11/24 | first author:Gozes I
Peering into early neurogenesis with embryonic stem cells.	/pubmed/11718855	Xian HQ, Gottlieb DI.	Trends Neurosci. 2001 Dec;24(12):685-6. Review.	Trends Neurosci. 2001	PubMed	citation	PMID:11718855	pubmed	11718855	create date:2001/11/24 | first author:Xian HQ
BDNF as an anterophin; a novel neurotrophic relationship between brain neurons.	/pubmed/11718853	Nawa H, Takei N.	Trends Neurosci. 2001 Dec;24(12):683-4; discussion 684-5. Review.	Trends Neurosci. 2001	PubMed	citation	PMID:11718853	pubmed	11718853	create date:2001/11/24 | first author:Nawa H
Caught in the matrix: how vitronectin controls neuronal differentiation.	/pubmed/11718852	Wechsler-Reya RJ.	Trends Neurosci. 2001 Dec;24(12):680-2. Review.	Trends Neurosci. 2001	PubMed	citation	PMID:11718852	pubmed	11718852	create date:2001/11/24 | first author:Wechsler-Reya RJ
SNAREs take the stage: a prime time to trigger neurotransmitter secretion.	/pubmed/11718851	Bajjalieh S.	Trends Neurosci. 2001 Dec;24(12):678-80. Review.	Trends Neurosci. 2001	PubMed	citation	PMID:11718851	pubmed	11718851	create date:2001/11/24 | first author:Bajjalieh S
Of delays, coincidences and efficient coding for space in the auditory pathway.	/pubmed/11718850	Schnupp J.	Trends Neurosci. 2001 Dec;24(12):677-8. Review.	Trends Neurosci. 2001	PubMed	citation	PMID:11718850	pubmed	11718850	create date:2001/11/24 | first author:Schnupp J
Viktor Hamburger (1900-2001).	/pubmed/11672814	Noden DM.	Trends Neurosci. 2001 Nov;24(11):673-4. No abstract available.	Trends Neurosci. 2001	PubMed	citation	PMID:11672814	pubmed	11672814	create date:2001/10/24 | first author:Noden DM
Does the vagus nerve mediate the sixth sense?	/pubmed/11672813	Zagon A.	Trends Neurosci. 2001 Nov;24(11):671-3. Review.	Trends Neurosci. 2001	PubMed	citation	PMID:11672813	pubmed	11672813	create date:2001/10/24 | first author:Zagon A
Restless AMPA receptors: implications for synaptic transmission and plasticity.	/pubmed/11672812	Lüscher C, Frerking M.	Trends Neurosci. 2001 Nov;24(11):665-70. Review.	Trends Neurosci. 2001	PubMed	citation	PMID:11672812	pubmed	11672812	create date:2001/10/24 | first author:Lüscher C
The dephosphins: dephosphorylation by calcineurin triggers synaptic vesicle endocytosis.	/pubmed/11672811	Cousin MA, Robinson PJ.	Trends Neurosci. 2001 Nov;24(11):659-65. Review.	Trends Neurosci. 2001	PubMed	citation	PMID:11672811	pubmed	11672811	create date:2001/10/24 | first author:Cousin MA
Making choices: the neurophysiology of visual-saccadic decision making.	/pubmed/11672810	Glimcher PW.	Trends Neurosci. 2001 Nov;24(11):654-9. Review.	Trends Neurosci. 2001	PubMed	citation	PMID:11672810	pubmed	11672810	create date:2001/10/24 | first author:Glimcher PW
Neonatal glucocorticoids and the developing brain: short-term treatment with life-long consequences?	/pubmed/11672809	Bakker JM, van Bel F, Heijnen CJ.	Trends Neurosci. 2001 Nov;24(11):649-53. Review.	Trends Neurosci. 2001	PubMed	citation	PMID:11672809	pubmed	11672809	create date:2001/10/24 | first author:Bakker JM
Kinesin, dynein and neurofilament transport.	/pubmed/11672808	Shea TB, Flanagan LA.	Trends Neurosci. 2001 Nov;24(11):644-8. Review.	Trends Neurosci. 2001	PubMed	citation	PMID:11672808	pubmed	11672808	create date:2001/10/24 | first author:Shea TB
Limited numbers of recycling vesicles in small CNS nerve terminals: implications for neural signaling and vesicular cycling.	/pubmed/11672807	Harata N, Pyle JL, Aravanis AM, Mozhayeva M, Kavalali ET, Tsien RW.	Trends Neurosci. 2001 Nov;24(11):637-43. Review.	Trends Neurosci. 2001	PubMed	citation	PMID:11672807	pubmed	11672807	create date:2001/10/24 | first author:Harata N
Zebrafish neurophysiology: 'swimming' in sync with gap junctions.	/pubmed/11672791	Nguyen PV.	Trends Neurosci. 2001 Nov;24(11):633-4. No abstract available.	Trends Neurosci. 2001	PubMed	citation	PMID:11672791	pubmed	11672791	create date:2001/10/24 | first author:Nguyen PV
It takes your breath away--NK1R ablation in the pre-Bötzinger complex.	/pubmed/11672790	Deuchars J, Deuchars SA.	Trends Neurosci. 2001 Nov;24(11):633. No abstract available.	Trends Neurosci. 2001	PubMed	citation	PMID:11672790	pubmed	11672790	create date:2001/10/24 | first author:Deuchars J
Promising vistas in hydrocephalus and cerebrospinal fluid research.	/pubmed/11672789	Johanson CE, Jones HC.	Trends Neurosci. 2001 Nov;24(11):631-2. No abstract available.	Trends Neurosci. 2001	PubMed	citation	PMID:11672789	pubmed	11672789	create date:2001/10/24 | first author:Johanson CE
Purines in portugal.	/pubmed/11672788	Stone TW, Zimmermann H, Lopes LV, Schaddelee MP.	Trends Neurosci. 2001 Nov;24(11):629-30. No abstract available.	Trends Neurosci. 2001	PubMed	citation	PMID:11672788	pubmed	11672788	create date:2001/10/24 | first author:Stone TW
Blind clocks reveal elusive light input pathway in Drosophila.	/pubmed/11672787	Shafer OT.	Trends Neurosci. 2001 Nov;24(11):627-8. Review.	Trends Neurosci. 2001	PubMed	citation	PMID:11672787	pubmed	11672787	create date:2001/10/24 | first author:Shafer OT
shibire's enhancer is cancer's suppressor.	/pubmed/11672786	Deitcher D.	Trends Neurosci. 2001 Nov;24(11):625-6. Review.	Trends Neurosci. 2001	PubMed	citation	PMID:11672786	pubmed	11672786	create date:2001/10/24 | first author:Deitcher D
PICKing on transporters.	/pubmed/11672785	Deken SL, Beckman ML, Quick MW.	Trends Neurosci. 2001 Nov;24(11):623-5. Review.	Trends Neurosci. 2001	PubMed	citation	PMID:11672785	pubmed	11672785	create date:2001/10/24 | first author:Deken SL
Arc mRNA dynamics: return to sender--the NMDA receptor provides the targeting address for Arc mRNA.	/pubmed/11672783	Martin KC.	Trends Neurosci. 2001 Nov;24(11):621-3.	Trends Neurosci. 2001	PubMed	citation	PMID:11672783	pubmed	11672783	create date:2001/10/24 | first author:Martin KC
Close correlation between fMRI and neural activity...or not?	/pubmed/11603357	Leslie RA.	Trends Neurosci. 2001 Oct;24(10):566-7. No abstract available.	Trends Neurosci. 2001	PubMed	citation	PMID:11603357	pubmed	11603357	create date:2001/10/18 | first author:Leslie RA
Environment complexity stimulates visual cortex neurogenesis: death of a dogma and a research career.	/pubmed/11576677	Kaplan MS.	Trends Neurosci. 2001 Oct;24(10):617-20. Review.	Trends Neurosci. 2001	PubMed	citation	PMID:11576677	pubmed	11576677	create date:2001/09/29 | first author:Kaplan MS
Self-referent phenotype matching: theoretical considerations and empirical evidence.	/pubmed/11576676	Hauber ME, Sherman PW.	Trends Neurosci. 2001 Oct;24(10):609-16. Review.	Trends Neurosci. 2001	PubMed	citation	PMID:11576676	pubmed	11576676	create date:2001/09/29 | first author:Hauber ME
Structural complexity and functional diversity of endoplasmic reticulum Ca(2+) stores.	/pubmed/11576675	Blaustein MP, Golovina VA.	Trends Neurosci. 2001 Oct;24(10):602-8. Review.	Trends Neurosci. 2001	PubMed	citation	PMID:11576675	pubmed	11576675	create date:2001/09/29 | first author:Blaustein MP
The thalamic matrix and thalamocortical synchrony.	/pubmed/11576674	Jones EG.	Trends Neurosci. 2001 Oct;24(10):595-601. Review.	Trends Neurosci. 2001	PubMed	citation	PMID:11576674	pubmed	11576674	create date:2001/09/29 | first author:Jones EG
Neural activity: sculptor of 'barrels' in the neocortex.	/pubmed/11576673	Erzurumlu RS, Kind PC.	Trends Neurosci. 2001 Oct;24(10):589-95. Review.	Trends Neurosci. 2001	PubMed	citation	PMID:11576673	pubmed	11576673	create date:2001/09/29 | first author:Erzurumlu RS
Ischemic injury and faulty gene transcripts in the brain.	/pubmed/11576672	Liu PK, Grossman RG, Hsu CY, Robertson CS.	Trends Neurosci. 2001 Oct;24(10):581-8. Review.	Trends Neurosci. 2001	PubMed	citation	PMID:11576672	pubmed	11576672	create date:2001/09/29 | first author:Liu PK
The neurobiology of learning and memory: some reminders to remember.	/pubmed/11576671	Cahill L, McGaugh JL, Weinberger NM.	Trends Neurosci. 2001 Oct;24(10):578-81. Review.	Trends Neurosci. 2001	PubMed	citation	PMID:11576671	pubmed	11576671	create date:2001/09/29 | first author:Cahill L
Do active cerebral neurons really use lactate rather than glucose?	/pubmed/11576670	Chih CP, Lipton P, Roberts EL Jr.	Trends Neurosci. 2001 Oct;24(10):573-8. Review.	Trends Neurosci. 2001	PubMed	citation	PMID:11576670	pubmed	11576670	create date:2001/09/29 | first author:Chih CP
Vitamin D: the neglected neurosteroid?	/pubmed/11576669	McGrath J, Feron F, Eyles D, Mackay-Sim A.	Trends Neurosci. 2001 Oct;24(10):570-2. No abstract available.	Trends Neurosci. 2001	PubMed	citation	PMID:11576669	pubmed	11576669	create date:2001/09/29 | first author:McGrath J
Untangling the enigmatic tau.	/pubmed/11576656	Allsopp TE.	Trends Neurosci. 2001 Oct;24(10):567. No abstract available.	Trends Neurosci. 2001	PubMed	citation	PMID:11576656	pubmed	11576656	create date:2001/09/29 | first author:Allsopp TE
A database generator for human brain imaging.	/pubmed/11576652	Roland P, Svensson G, Lindeberg T, Risch T, Baumann P, Dehmel A, Frederiksson J, Halldorson H, Forsberg L, Young J, Zilles K.	Trends Neurosci. 2001 Oct;24(10):562-4. Review.	Trends Neurosci. 2001	PubMed	citation	PMID:11576652	pubmed	11576652	create date:2001/09/29 | first author:Roland P
LTP gets culture.	/pubmed/11576651	Salter MW.	Trends Neurosci. 2001 Oct;24(10):560-1. Review.	Trends Neurosci. 2001	PubMed	citation	PMID:11576651	pubmed	11576651	create date:2001/09/29 | first author:Salter MW
Susceptibility gene(s) for Alzheimer's disease on chromosome 10.	/pubmed/11576650	Lendon C, Craddock N.	Trends Neurosci. 2001 Oct;24(10):557-9. Review.	Trends Neurosci. 2001	PubMed	citation	PMID:11576650	pubmed	11576650	create date:2001/09/29 | first author:Lendon C
Dual use of the transcriptional repressor (CtBP2)/ribbon synapse (RIBEYE) gene: how prevalent are multifunctional genes?	/pubmed/11576649	Piatigorsky J.	Trends Neurosci. 2001 Oct;24(10):555-7. Review.	Trends Neurosci. 2001	PubMed	citation	PMID:11576649	pubmed	11576649	create date:2001/09/29 | first author:Piatigorsky J
Plasticity: downstream of glutamate.	/pubmed/11576648	Kind PC, Neumann PE.	Trends Neurosci. 2001 Oct;24(10):553-5. Review.	Trends Neurosci. 2001	PubMed	citation	PMID:11576648	pubmed	11576648	create date:2001/09/29 | first author:Kind PC
Peripheral metabotropic glutamate receptors: fight the pain where it hurts.	/pubmed/11576647	Neugebauer V.	Trends Neurosci. 2001 Oct;24(10):550-2. Review.	Trends Neurosci. 2001	PubMed	citation	PMID:11576647	pubmed	11576647	create date:2001/09/29 | first author:Neugebauer V
That's your left foot and...	/pubmed/11576646	Xu F.	Trends Neurosci. 2001 Oct;24(10):549-50. Review.	Trends Neurosci. 2001	PubMed	citation	PMID:11576646	pubmed	11576646	create date:2001/09/29 | first author:Xu F
Movers and shapers--molecules regulating morphogenesis.	/pubmed/11552702	Tear G.	Trends Neurosci. 2001 Sep;24(9):500-1. No abstract available.	Trends Neurosci. 2001	PubMed	citation	PMID:11552702	pubmed	11552702	create date:2001/09/13 | first author:Tear G
Comparison of 2-D and 3-D counting: the need for calibration and common sense.	/pubmed/11550662	von Bartheld CS.	Trends Neurosci. 2001 Sep;24(9):504-6. No abstract available.	Trends Neurosci. 2001	PubMed	citation	PMID:11550662	pubmed	11550662	create date:2001/09/12 | first author:von Bartheld CS
Keystone clocks.	/pubmed/11530778	Kyriacou CP, Hastings M.	Trends Neurosci. 2001 Aug;24(8):434-5. No abstract available.	Trends Neurosci. 2001	PubMed	citation	PMID:11530778	pubmed	11530778	create date:2001/09/04 | first author:Kyriacou CP
Memory consolidation of Pavlovian fear conditioning: a cellular and molecular perspective.	/pubmed/11506888	Schafe GE, Nader K, Blair HT, LeDoux JE.	Trends Neurosci. 2001 Sep;24(9):540-6. Review.	Trends Neurosci. 2001	PubMed	citation	PMID:11506888	pubmed	11506888	create date:2001/08/17 | first author:Schafe GE
Recombinant proteins for neurodegenerative diseases: the delivery issue.	/pubmed/11506887	Aebischer P, Ridet J.	Trends Neurosci. 2001 Sep;24(9):533-40. Review.	Trends Neurosci. 2001	PubMed	citation	PMID:11506887	pubmed	11506887	create date:2001/08/17 | first author:Aebischer P
Genetic animal models: focus on schizophrenia.	/pubmed/11506886	Gainetdinov RR, Mohn AR, Caron MG.	Trends Neurosci. 2001 Sep;24(9):527-33. Review.	Trends Neurosci. 2001	PubMed	citation	PMID:11506886	pubmed	11506886	create date:2001/08/17 | first author:Gainetdinov RR
Title	URL	Description	Details	ShortDetails	Resource	Type	Identifiers	Db	EntrezUID	Properties
Kv3 channels: voltage-gated K+ channels designed for high-frequency repetitive firing.	/pubmed/11506885	Rudy B, McBain CJ.	Trends Neurosci. 2001 Sep;24(9):517-26. Review.	Trends Neurosci. 2001	PubMed	citation	PMID:11506885	pubmed	11506885	create date:2001/08/17 | first author:Rudy B
Dyslexia, development and the cerebellum.	/pubmed/11506884	Nicolson R, Fawcett AJ, Dean P.	Trends Neurosci. 2001 Sep;24(9):515-6. No abstract available.	Trends Neurosci. 2001	PubMed	citation	PMID:11506884	pubmed	11506884	create date:2001/08/17 | first author:Nicolson R
A neural instantiation of the motor theory of speech perception.	/pubmed/11506883	Ivry RB, Justus TC.	Trends Neurosci. 2001 Sep;24(9):513-5. Review. No abstract available.	Trends Neurosci. 2001	PubMed	citation	PMID:11506883	pubmed	11506883	create date:2001/08/17 | first author:Ivry RB
The cerebellum and dyslexia: perpetrator or innocent bystander?	/pubmed/11506882	Zeffiro T, Eden G.	Trends Neurosci. 2001 Sep;24(9):512-3. Review. No abstract available.	Trends Neurosci. 2001	PubMed	citation	PMID:11506882	pubmed	11506882	create date:2001/08/17 | first author:Zeffiro T
Developmental dyslexia: the cerebellar deficit hypothesis.	/pubmed/11506881	Nicolson RI, Fawcett AJ, Dean P.	Trends Neurosci. 2001 Sep;24(9):508-11. Review.	Trends Neurosci. 2001	PubMed	citation	PMID:11506881	pubmed	11506881	create date:2001/08/17 | first author:Nicolson RI
Learning from flies.	/pubmed/11506873	Gerlai R.	Trends Neurosci. 2001 Sep;24(9):502. No abstract available.	Trends Neurosci. 2001	PubMed	citation	PMID:11506873	pubmed	11506873	create date:2001/08/17 | first author:Gerlai R
Heterosynaptic strengthening of hippocampal LTP.	/pubmed/11506872	Nguyen PV.	Trends Neurosci. 2001 Sep;24(9):502-3. No abstract available.	Trends Neurosci. 2001	PubMed	citation	PMID:11506872	pubmed	11506872	create date:2001/08/17 | first author:Nguyen PV
To be or not to be: a question of B-Raf?	/pubmed/11506871	Kolch W.	Trends Neurosci. 2001 Sep;24(9):498-500. Review.	Trends Neurosci. 2001	PubMed	citation	PMID:11506871	pubmed	11506871	create date:2001/08/17 | first author:Kolch W
Viewing odors in the mushroom body of the fly.	/pubmed/11506870	Carlson JR.	Trends Neurosci. 2001 Sep;24(9):497-8. Review.	Trends Neurosci. 2001	PubMed	citation	PMID:11506870	pubmed	11506870	create date:2001/08/17 | first author:Carlson JR
Can galanin also be considered as growth-associated protein 3.2?	/pubmed/11506868	Zigmond RE.	Trends Neurosci. 2001 Sep;24(9):494-6; discussion 496. Review.	Trends Neurosci. 2001	PubMed	citation	PMID:11506868	pubmed	11506868	create date:2001/08/17 | first author:Zigmond RE
Notch and the birth of glial cells.	/pubmed/11506867	Lundkvist J, Lendahl U.	Trends Neurosci. 2001 Sep;24(9):492-4. Review.	Trends Neurosci. 2001	PubMed	citation	PMID:11506867	pubmed	11506867	create date:2001/08/17 | first author:Lundkvist J
LIS1: from cortical malformation to essential protein of cellular dynamics.	/pubmed/11506866	Leventer RJ, Cardoso C, Ledbetter DH, Dobyns WB.	Trends Neurosci. 2001 Sep;24(9):489-92. Review.	Trends Neurosci. 2001	PubMed	citation	PMID:11506866	pubmed	11506866	create date:2001/08/17 | first author:Leventer RJ
SNAREdinburgh: the molecular mechanisms of exocytosis and endocytosis.	/pubmed/11488297	Cousin M, Apps D, Shipston M, Chow B.	Trends Neurosci. 2001 Aug;24(8):439-40. No abstract available.	Trends Neurosci. 2001	PubMed	citation	PMID:11488297	pubmed	11488297	create date:2001/08/08 | first author:Cousin M
Functional recovery after spinal cord injury: basic science meets clinic.	/pubmed/11488296	Schwab JM, Leppert CA, Kaps KH, Monnier PP.	Trends Neurosci. 2001 Aug;24(8):437-9. No abstract available.	Trends Neurosci. 2001	PubMed	citation	PMID:11488296	pubmed	11488296	create date:2001/08/08 | first author:Schwab JM
Multiple sclerosis: more than inflammation and demyelination.	/pubmed/11488295	Rieckmann P, Smith KJ.	Trends Neurosci. 2001 Aug;24(8):435-7. Review. No abstract available.	Trends Neurosci. 2001	PubMed	citation	PMID:11488295	pubmed	11488295	create date:2001/08/08 | first author:Rieckmann P
Analysis of complex brain disorders with gene expression microarrays: schizophrenia as a disease of the synapse.	/pubmed/11476888	Mirnics K, Middleton FA, Lewis DA, Levitt P.	Trends Neurosci. 2001 Aug;24(8):479-86. Review.	Trends Neurosci. 2001	PubMed	citation	PMID:11476888	pubmed	11476888	create date:2001/07/31 | first author:Mirnics K
Regulation of Na+ channel distribution in the nervous system.	/pubmed/11476887	Novakovic SD, Eglen RM, Hunter JC.	Trends Neurosci. 2001 Aug;24(8):473-8. Review.	Trends Neurosci. 2001	PubMed	citation	PMID:11476887	pubmed	11476887	create date:2001/07/31 | first author:Novakovic SD
Studying rhythmogenesis of breathing: comparison of in vivo and in vitro models.	/pubmed/11476886	Richter DW, Spyer KM.	Trends Neurosci. 2001 Aug;24(8):464-72. Review.	Trends Neurosci. 2001	PubMed	citation	PMID:11476886	pubmed	11476886	create date:2001/07/31 | first author:Richter DW
Synaptic reverberation underlying mnemonic persistent activity.	/pubmed/11476885	Wang XJ.	Trends Neurosci. 2001 Aug;24(8):455-63. Review.	Trends Neurosci. 2001	PubMed	citation	PMID:11476885	pubmed	11476885	create date:2001/07/31 | first author:Wang XJ
Glial activation: a driving force for pathological pain.	/pubmed/11476884	Watkins LR, Milligan ED, Maier SF.	Trends Neurosci. 2001 Aug;24(8):450-5. Review.	Trends Neurosci. 2001	PubMed	citation	PMID:11476884	pubmed	11476884	create date:2001/07/31 | first author:Watkins LR
Rocking and rolling with Ca2+ channels.	/pubmed/11476883	Miller RJ.	Trends Neurosci. 2001 Aug;24(8):445-9. Review.	Trends Neurosci. 2001	PubMed	citation	PMID:11476883	pubmed	11476883	create date:2001/07/31 | first author:Miller RJ
Engineering a sensory circuit in the brain: multiple roles for a single gene.	/pubmed/11476872	Fekete DM.	Trends Neurosci. 2001 Aug;24(8):441. Review. No abstract available.	Trends Neurosci. 2001	PubMed	citation	PMID:11476872	pubmed	11476872	create date:2001/07/31 | first author:Fekete DM
A multi-talented secreted protein.	/pubmed/11476871	Mattson MP.	Trends Neurosci. 2001 Aug;24(8):441-2. Review. No abstract available.	Trends Neurosci. 2001	PubMed	citation	PMID:11476871	pubmed	11476871	create date:2001/07/31 | first author:Mattson MP
Glial cells aid axonal target selection.	/pubmed/11476870	Pielage J, Klämbt C.	Trends Neurosci. 2001 Aug;24(8):432-3. Review.	Trends Neurosci. 2001	PubMed	citation	PMID:11476870	pubmed	11476870	create date:2001/07/31 | first author:Pielage J
Neurosteroids and brain sexual differentiation.	/pubmed/11476868	Schlinger BA, Soma KK, London SE.	Trends Neurosci. 2001 Aug;24(8):429-31. Review.	Trends Neurosci. 2001	PubMed	citation	PMID:11476868	pubmed	11476868	create date:2001/07/31 | first author:Schlinger BA
GDNF recruits the signaling crew into lipid rafts.	/pubmed/11476867	Saarma M.	Trends Neurosci. 2001 Aug;24(8):427-9. Review.	Trends Neurosci. 2001	PubMed	citation	PMID:11476867	pubmed	11476867	create date:2001/07/31 | first author:Saarma M
Advanced use of 3-D methods for counting neurons.	/pubmed/11467289	Schmitz C, Korr H, Perl DP, Hof PR.	Trends Neurosci. 2001 Jul;24(7):377-80. No abstract available.	Trends Neurosci. 2001	PubMed	citation	PMID:11467289	pubmed	11467289	create date:2001/07/27 | first author:Schmitz C
Commentary of the paper by Benes and Lange.	/pubmed/11467288	Coggeshall RE.	Trends Neurosci. 2001 Jul;24(7):376-7; author reply 378-80. No abstract available.	Trends Neurosci. 2001	PubMed	citation	PMID:11467288	pubmed	11467288	create date:2001/07/27 | first author:Coggeshall RE
Is stereology 'unbiased'?	/pubmed/11467287	Baddeley A.	Trends Neurosci. 2001 Jul;24(7):375-6; author reply 378-80. No abstract available.	Trends Neurosci. 2001	PubMed	citation	PMID:11467287	pubmed	11467287	create date:2001/07/27 | first author:Baddeley A
2-D versus 3-D cell counting--a debate. What is an optical disector?	/pubmed/11467286	West MJ, Slomanka L.	Trends Neurosci. 2001 Jul;24(7):374; author reply 378-80. No abstract available.	Trends Neurosci. 2001	PubMed	citation	PMID:11467286	pubmed	11467286	create date:2001/07/27 | first author:West MJ
Cost-effectiveness of 3-D cell counting.	/pubmed/11467285	Geuna S.	Trends Neurosci. 2001 Jul;24(7):374-5; author reply 378-80. No abstract available.	Trends Neurosci. 2001	PubMed	citation	PMID:11467285	pubmed	11467285	create date:2001/07/27 | first author:Geuna S
Neuronal Ca(2+) signalling: pathways and targets.	/pubmed/11467284	Parekh A.	Trends Neurosci. 2001 Jul;24(7):369-70. No abstract available.	Trends Neurosci. 2001	PubMed	citation	PMID:11467284	pubmed	11467284	create date:2001/07/27 | first author:Parekh A
Current advances in Parkinson's disease.	/pubmed/11467283	Ball J.	Trends Neurosci. 2001 Jul;24(7):367-9. No abstract available.	Trends Neurosci. 2001	PubMed	citation	PMID:11467283	pubmed	11467283	create date:2001/07/27 | first author:Ball J
BDNF and epilepsy--the bad could turn out to be good.	/pubmed/11421232	Reibel S, Depaulis A, Larmet Y.	Trends Neurosci. 2001 Jun;24(6):318-9. No abstract available.	Trends Neurosci. 2001	PubMed	citation	PMID:11421232	pubmed	11421232	create date:2001/06/26 | first author:Reibel S
'Saccadic suppression'- no need for an active extra-retinal mechanism.	/pubmed/11421231	Castet E, Jeanjean S, Masson GS.	Trends Neurosci. 2001 Jun;24(6):316-8. No abstract available.	Trends Neurosci. 2001	PubMed	citation	PMID:11421231	pubmed	11421231	create date:2001/06/26 | first author:Castet E
Steroids in the nervous system: a Pandora's box?	/pubmed/11421230	Melcangi RC, Panzica G.	Trends Neurosci. 2001 Jun;24(6):311-2. No abstract available.	Trends Neurosci. 2001	PubMed	citation	PMID:11421230	pubmed	11421230	create date:2001/06/26 | first author:Melcangi RC
Intrinsic and extrinsic factors that shape neocortical specification.	/pubmed/11410273	Pallas SL.	Trends Neurosci. 2001 Jul;24(7):417-23. Review.	Trends Neurosci. 2001	PubMed	citation	PMID:11410273	pubmed	11410273	create date:2001/06/19 | first author:Pallas SL
Oxidative stress and neuroAIDS: triggers, modulators and novel antioxidants.	/pubmed/11410272	Mollace V, Nottet HS, Clayette P, Turco MC, Muscoli C, Salvemini D, Perno CF.	Trends Neurosci. 2001 Jul;24(7):411-6. Review.	Trends Neurosci. 2001	PubMed	citation	PMID:11410272	pubmed	11410272	create date:2001/06/19 | first author:Mollace V
The larval ascidian nervous system: the chordate brain from its small beginnings.	/pubmed/11410271	Meinertzhagen IA, Okamura Y.	Trends Neurosci. 2001 Jul;24(7):401-10. Review.	Trends Neurosci. 2001	PubMed	citation	PMID:11410271	pubmed	11410271	create date:2001/06/19 | first author:Meinertzhagen IA
Advances in molecular genetics and pathology of cerebrovascular disorders.	/pubmed/11410270	Kalaria RN.	Trends Neurosci. 2001 Jul;24(7):392-400. Review.	Trends Neurosci. 2001	PubMed	citation	PMID:11410270	pubmed	11410270	create date:2001/06/19 | first author:Kalaria RN
Brain damage, sex hormones and recovery: a new role for progesterone and estrogen?	/pubmed/11410269	Stein DG.	Trends Neurosci. 2001 Jul;24(7):386-91. Review.	Trends Neurosci. 2001	PubMed	citation	PMID:11410269	pubmed	11410269	create date:2001/06/19 | first author:Stein DG
Short-term synaptic plasticity as a temporal filter.	/pubmed/11410267	Fortune ES, Rose GJ.	Trends Neurosci. 2001 Jul;24(7):381-5. Review.	Trends Neurosci. 2001	PubMed	citation	PMID:11410267	pubmed	11410267	create date:2001/06/19 | first author:Fortune ES
Kainate receptors: knocking out plasticity.	/pubmed/11410255	Huettner JE.	Trends Neurosci. 2001 Jul;24(7):365-6. Review. Erratum in: Trends Neurosci 2001 Aug;24(8):488.	Trends Neurosci. 2001	PubMed	citation	PMID:11410255	pubmed	11410255	create date:2001/06/19 | first author:Huettner JE
Neuroscience in the post-genome era: an overview.	/pubmed/11410254	Walsh CA.	Trends Neurosci. 2001 Jul;24(7):363-4. Review.	Trends Neurosci. 2001	PubMed	citation	PMID:11410254	pubmed	11410254	create date:2001/06/19 | first author:Walsh CA
Developing networks play a similar melody.	/pubmed/11356508	Ben-Ari Y.	Trends Neurosci. 2001 Jun;24(6):353-60. Review.	Trends Neurosci. 2001	PubMed	citation	PMID:11356508	pubmed	11356508	create date:2001/05/18 | first author:Ben-Ari Y
New insights into progressive supranuclear palsy.	/pubmed/11356507	Albers DS, Augood SJ.	Trends Neurosci. 2001 Jun;24(6):347-53. Review.	Trends Neurosci. 2001	PubMed	citation	PMID:11356507	pubmed	11356507	create date:2001/05/18 | first author:Albers DS
Properties and modulation of mammalian 2P domain K+ channels.	/pubmed/11356506	Patel AJ, Honoré E.	Trends Neurosci. 2001 Jun;24(6):339-46. Review.	Trends Neurosci. 2001	PubMed	citation	PMID:11356506	pubmed	11356506	create date:2001/05/18 | first author:Patel AJ
Neuronal latencies and the position of moving objects.	/pubmed/11356505	Krekelberg B, Lappe M.	Trends Neurosci. 2001 Jun;24(6):335-9. Review.	Trends Neurosci. 2001	PubMed	citation	PMID:11356505	pubmed	11356505	create date:2001/05/18 | first author:Krekelberg B
Psychosis: pathological activation of limbic thalamocortical circuits by psychomimetics and schizophrenia?	/pubmed/11356504	Sharp FR, Tomitaka M, Bernaudin M, Tomitaka S.	Trends Neurosci. 2001 Jun;24(6):330-4. Review.	Trends Neurosci. 2001	PubMed	citation	PMID:11356504	pubmed	11356504	create date:2001/05/18 | first author:Sharp FR
Multiple brain-memory systems: the whole does not equal the sum of its parts.	/pubmed/11356503	Kim JJ, Baxter MG.	Trends Neurosci. 2001 Jun;24(6):324-30. Review.	Trends Neurosci. 2001	PubMed	citation	PMID:11356503	pubmed	11356503	create date:2001/05/18 | first author:Kim JJ
Title	URL	Description	Details	ShortDetails	Resource	Type	Identifiers	Db	EntrezUID	Properties
Do white cells matter in white matter damage?	/pubmed/11356502	Dammann O, Durum S, Leviton A.	Trends Neurosci. 2001 Jun;24(6):320-4. Review.	Trends Neurosci. 2001	PubMed	citation	PMID:11356502	pubmed	11356502	create date:2001/05/18 | first author:Dammann O
CREB and the enhancement of long-term memory.	/pubmed/11356494	Nguyen PV.	Trends Neurosci. 2001 Jun;24(6):314. No abstract available.	Trends Neurosci. 2001	PubMed	citation	PMID:11356494	pubmed	11356494	create date:2001/05/18 | first author:Nguyen PV
Glial cells: the neighbors you might want to keep.	/pubmed/11356493	Bak M.	Trends Neurosci. 2001 Jun;24(6):313. No abstract available.	Trends Neurosci. 2001	PubMed	citation	PMID:11356493	pubmed	11356493	create date:2001/05/18 | first author:Bak M
Lose weight STAT: CNTF tops leptin.	/pubmed/11356492	Mattson MP.	Trends Neurosci. 2001 Jun;24(6):313-4. No abstract available.	Trends Neurosci. 2001	PubMed	citation	PMID:11356492	pubmed	11356492	create date:2001/05/18 | first author:Mattson MP
Why didn't the glia cross the road?	/pubmed/11356491	Auld VJ.	Trends Neurosci. 2001 Jun;24(6):309-11.	Trends Neurosci. 2001	PubMed	citation	PMID:11356491	pubmed	11356491	create date:2001/05/18 | first author:Auld VJ
Watching the sleeping brain watch us - sensory processing during sleep.	/pubmed/11356489	Stickgold R.	Trends Neurosci. 2001 Jun;24(6):307-9.	Trends Neurosci. 2001	PubMed	citation	PMID:11356489	pubmed	11356489	create date:2001/05/18 | first author:Stickgold R
Vaccine development for Alzheimer's disease: a shot of good news.	/pubmed/11356488	Ingram DK.	Trends Neurosci. 2001 Jun;24(6):305-7.	Trends Neurosci. 2001	PubMed	citation	PMID:11356488	pubmed	11356488	create date:2001/05/18 | first author:Ingram DK
Glia-neuronal culture models--do we need to change the paradigms?	/pubmed/11334019	Kimelberg HK.	Trends Neurosci. 2001 Apr;24(4):205-6. No abstract available.	Trends Neurosci. 2001	PubMed	citation	PMID:11334019	pubmed	11334019	create date:2001/05/04 | first author:Kimelberg HK
Time-variant processing in V1: from microscopic (single cell) to mesoscopic (population) levels.	/pubmed/11334018	Dinse HR, Jancke D.	Trends Neurosci. 2001 Apr;24(4):203-5. No abstract available.	Trends Neurosci. 2001	PubMed	citation	PMID:11334018	pubmed	11334018	create date:2001/05/04 | first author:Dinse HR
The origin of isocortical development.	/pubmed/11334017	Aboitiz F.	Trends Neurosci. 2001 Apr;24(4):202-3. No abstract available.	Trends Neurosci. 2001	PubMed	citation	PMID:11334017	pubmed	11334017	create date:2001/05/04 | first author:Aboitiz F
Neural correlates of attention in primate visual cortex.	/pubmed/11311383	Treue S.	Trends Neurosci. 2001 May;24(5):295-300. Review.	Trends Neurosci. 2001	PubMed	citation	PMID:11311383	pubmed	11311383	create date:2001/04/20 | first author:Treue S
The anatomical and computational basis of the rat head-direction cell signal.	/pubmed/11311382	Sharp PE, Blair HT, Cho J.	Trends Neurosci. 2001 May;24(5):289-94. Review.	Trends Neurosci. 2001	PubMed	citation	PMID:11311382	pubmed	11311382	create date:2001/04/20 | first author:Sharp PE
Primitive intelligence" in the auditory cortex."	/pubmed/11311381	Näätänen R, Tervaniemi M, Sussman E, Paavilainen P, Winkler I.	Trends Neurosci. 2001 May;24(5):283-8. Review.	Trends Neurosci. 2001	PubMed	citation	PMID:11311381	pubmed	11311381	create date:2001/04/20 | first author:Näätänen R
Advances in the molecular understanding of GABA(B) receptors.	/pubmed/11311380	Billinton A, Ige AO, Bolam JP, White JH, Marshall FH, Emson PC.	Trends Neurosci. 2001 May;24(5):277-82. Review.	Trends Neurosci. 2001	PubMed	citation	PMID:11311380	pubmed	11311380	create date:2001/04/20 | first author:Billinton A
The endoplasmic reticulum: one continuous or several separate Ca(2+) stores?	/pubmed/11311379	Petersen OH, Tepikin A, Park MK.	Trends Neurosci. 2001 May;24(5):271-6. Review.	Trends Neurosci. 2001	PubMed	citation	PMID:11311379	pubmed	11311379	create date:2001/04/20 | first author:Petersen OH
Cortical spreading depression and migraine: new insights from imaging?	/pubmed/11311378	James MF, Smith JM, Boniface SJ, Huang CL, Leslie RA.	Trends Neurosci. 2001 May;24(5):266-71. Review.	Trends Neurosci. 2001	PubMed	citation	PMID:11311378	pubmed	11311378	create date:2001/04/20 | first author:James MF
Proteomics of the nervous system.	/pubmed/11311377	Husi H, Grant SG.	Trends Neurosci. 2001 May;24(5):259-66. Review.	Trends Neurosci. 2001	PubMed	citation	PMID:11311377	pubmed	11311377	create date:2001/04/20 | first author:Husi H
Attention mediated by synchrony of neurons.	/pubmed/11311376	Orlando L.	Trends Neurosci. 2001 May;24(5):258. No abstract available.	Trends Neurosci. 2001	PubMed	citation	PMID:11311376	pubmed	11311376	create date:2001/04/20 | first author:Orlando L
US budget proposal favors biomedical over basic sciences.	/pubmed/11311375	Orlando L.	Trends Neurosci. 2001 May;24(5):258. No abstract available.	Trends Neurosci. 2001	PubMed	citation	PMID:11311375	pubmed	11311375	create date:2001/04/20 | first author:Orlando L
European research funding advances.	/pubmed/11311374	Orlando L.	Trends Neurosci. 2001 May;24(5):258. No abstract available.	Trends Neurosci. 2001	PubMed	citation	PMID:11311374	pubmed	11311374	create date:2001/04/20 | first author:Orlando L
New tools to look at NO.	/pubmed/11311373	Orlando L.	Trends Neurosci. 2001 May;24(5):258. No abstract available.	Trends Neurosci. 2001	PubMed	citation	PMID:11311373	pubmed	11311373	create date:2001/04/20 | first author:Orlando L
The amused brain.	/pubmed/11311372	Orlando L.	Trends Neurosci. 2001 May;24(5):258. No abstract available.	Trends Neurosci. 2001	PubMed	citation	PMID:11311372	pubmed	11311372	create date:2001/04/20 | first author:Orlando L
Odor detection in zebrafish.	/pubmed/11311371	Orlando L.	Trends Neurosci. 2001 May;24(5):257-8. No abstract available.	Trends Neurosci. 2001	PubMed	citation	PMID:11311371	pubmed	11311371	create date:2001/04/20 | first author:Orlando L
Proteome efforts to follow Genome reports.	/pubmed/11311370	Orlando L.	Trends Neurosci. 2001 May;24(5):257. No abstract available.	Trends Neurosci. 2001	PubMed	citation	PMID:11311370	pubmed	11311370	create date:2001/04/20 | first author:Orlando L
New LTP molecule.	/pubmed/11311369	Orlando L.	Trends Neurosci. 2001 May;24(5):257. No abstract available.	Trends Neurosci. 2001	PubMed	citation	PMID:11311369	pubmed	11311369	create date:2001/04/20 | first author:Orlando L
AD gene accelerates MS.	/pubmed/11311368	Orlando L.	Trends Neurosci. 2001 May;24(5):257. No abstract available.	Trends Neurosci. 2001	PubMed	citation	PMID:11311368	pubmed	11311368	create date:2001/04/20 | first author:Orlando L
Scientific expertise in law.	/pubmed/11311367	Orlando L.	Trends Neurosci. 2001 May;24(5):257. No abstract available.	Trends Neurosci. 2001	PubMed	citation	PMID:11311367	pubmed	11311367	create date:2001/04/20 | first author:Orlando L
MAPing the path from neuronal activity to spine motility.	/pubmed/11311366	Haas K.	Trends Neurosci. 2001 May;24(5):256-7. Review. No abstract available.	Trends Neurosci. 2001	PubMed	citation	PMID:11311366	pubmed	11311366	create date:2001/04/20 | first author:Haas K
Neuronal death and GSK-3beta: a tau fetish?	/pubmed/11311365	Mattson MP.	Trends Neurosci. 2001 May;24(5):255-6. Review. No abstract available.	Trends Neurosci. 2001	PubMed	citation	PMID:11311365	pubmed	11311365	create date:2001/04/20 | first author:Mattson MP
Fighting Bax: towards a Parkinson's disease therapy.	/pubmed/11311364	Ploix C, Spier AD.	Trends Neurosci. 2001 May;24(5):255. Review. No abstract available.	Trends Neurosci. 2001	PubMed	citation	PMID:11311364	pubmed	11311364	create date:2001/04/20 | first author:Ploix C
Mosaic analysis with a repressible cell marker (MARCM) for Drosophila neural development.	/pubmed/11311363	Lee T, Luo L.	Trends Neurosci. 2001 May;24(5):251-4. Review. Erratum in: Trends Neurosci 2001 Jul;24(7):385.	Trends Neurosci. 2001	PubMed	citation	PMID:11311363	pubmed	11311363	create date:2001/04/20 | first author:Lee T
The uncommon retina of the common house mouse.	/pubmed/11311361	Neitz M, Neitz J.	Trends Neurosci. 2001 May;24(5):248-50. Review.	Trends Neurosci. 2001	PubMed	citation	PMID:11311361	pubmed	11311361	create date:2001/04/20 | first author:Neitz M
Parkinson's disease, pesticides and mitochondrial dysfunction.	/pubmed/11311359	Jenner P.	Trends Neurosci. 2001 May;24(5):245-7. Review.	Trends Neurosci. 2001	PubMed	citation	PMID:11311359	pubmed	11311359	create date:2001/04/20 | first author:Jenner P
Directing AMPA receptor traffic.	/pubmed/11294136	Haas K.	Trends Neurosci. 2001 Mar;24(3):137. No abstract available.	Trends Neurosci. 2001	PubMed	citation	PMID:11294136	pubmed	11294136	create date:2001/04/11 | first author:Haas K
Demyelinating diseases: from pathogenesis to repair strategies.	/pubmed/11294135	Liblau R, Fontaine B, Baron-Van Evercooren A, Wekerle H, Lassmann H.	Trends Neurosci. 2001 Mar;24(3):134-5. No abstract available.	Trends Neurosci. 2001	PubMed	citation	PMID:11294135	pubmed	11294135	create date:2001/04/11 | first author:Liblau R
Neuronal nicotinic receptors: no smoke without fire!	/pubmed/11294134	Lodge D.	Trends Neurosci. 2001 Mar;24(3):132-3. No abstract available.	Trends Neurosci. 2001	PubMed	citation	PMID:11294134	pubmed	11294134	create date:2001/04/11 | first author:Lodge D
Serine proteases and brain damage - contribution of the urokinase- plasminogen activator system.	/pubmed/11261939	Schwab JM, Meyermann R, Schluesener HJ.	Trends Neurosci. 2001 Jan;24(1):8-9. No abstract available.	Trends Neurosci. 2001	PubMed	citation	PMID:11261939	pubmed	11261939	create date:2001/03/23 | first author:Schwab JM
Cell numbers: can they be controlled without programmed cell death?	/pubmed/11261938	Guillery RW.	Trends Neurosci. 2001 Jan;24(1):8. No abstract available.	Trends Neurosci. 2001	PubMed	citation	PMID:11261938	pubmed	11261938	create date:2001/03/23 | first author:Guillery RW
Recent advances in neuralstem cell technologies.	/pubmed/11252266	Caldwell MA.	Trends Neurosci. 2001 Feb;24(2):72-4. No abstract available.	Trends Neurosci. 2001	PubMed	citation	PMID:11252266	pubmed	11252266	create date:2001/03/17 | first author:Caldwell MA
What you see is what you think--or is it?	/pubmed/11252265	Pellerin L, Sibson NR, Hadjikhani N, Hyder F.	Trends Neurosci. 2001 Feb;24(2):71-2. No abstract available.	Trends Neurosci. 2001	PubMed	citation	PMID:11252265	pubmed	11252265	create date:2001/03/17 | first author:Pellerin L
Brain repair--new avenues to an eternal dream?	/pubmed/11252247	Klöcker N, Bähr M.	Trends Neurosci. 2001 Jan;24(1):3-4. No abstract available.	Trends Neurosci. 2001	PubMed	citation	PMID:11252247	pubmed	11252247	create date:2001/03/17 | first author:Klöcker N
Force-feedback during human walking.	/pubmed/11252246	Capaday C.	Trends Neurosci. 2001 Jan;24(1):10. No abstract available.	Trends Neurosci. 2001	PubMed	citation	PMID:11252246	pubmed	11252246	create date:2001/03/17 | first author:Capaday C
Sleep and memory: a molecular perspective.	/pubmed/11250009	Graves L, Pack A, Abel T.	Trends Neurosci. 2001 Apr;24(4):237-43. Review.	Trends Neurosci. 2001	PubMed	citation	PMID:11250009	pubmed	11250009	create date:2001/03/16 | first author:Graves L
Novel neurotransmitters as natural ligands of orphan G-protein-coupled receptors.	/pubmed/11250008	Civelli O, Nothacker HP, Saito Y, Wang Z, Lin SH, Reinscheid RK.	Trends Neurosci. 2001 Apr;24(4):230-7. Review.	Trends Neurosci. 2001	PubMed	citation	PMID:11250008	pubmed	11250008	create date:2001/03/16 | first author:Civelli O
The link between excitotoxic oligodendroglial death and demyelinating diseases.	/pubmed/11250007	Matute C, Alberdi E, Domercq M, Pérez-Cerdá F, Pérez-Samartín A, Sánchez-Gómez MV.	Trends Neurosci. 2001 Apr;24(4):224-30. Review.	Trends Neurosci. 2001	PubMed	citation	PMID:11250007	pubmed	11250007	create date:2001/03/16 | first author:Matute C
Targeting small Abeta oligomers: the solution to an Alzheimer's disease conundrum?	/pubmed/11250006	Klein WL, Krafft GA, Finch CE.	Trends Neurosci. 2001 Apr;24(4):219-24. Review.	Trends Neurosci. 2001	PubMed	citation	PMID:11250006	pubmed	11250006	create date:2001/03/16 | first author:Klein WL
RNAi and brain function: was McConnell on the right track?	/pubmed/11250005	Smalheiser NR, Manev H, Costa E.	Trends Neurosci. 2001 Apr;24(4):216-8. Review.	Trends Neurosci. 2001	PubMed	citation	PMID:11250005	pubmed	11250005	create date:2001/03/16 | first author:Smalheiser NR
Nitric oxide: a novel link between synaptic and nonsynaptic transmission.	/pubmed/11250004	Kiss JP, Vizi ES.	Trends Neurosci. 2001 Apr;24(4):211-5. Review.	Trends Neurosci. 2001	PubMed	citation	PMID:11250004	pubmed	11250004	create date:2001/03/16 | first author:Kiss JP
Ideal homes? Housing effects on rodent brain and behaviour.	/pubmed/11250003	Würbel H.	Trends Neurosci. 2001 Apr;24(4):207-11. Review.	Trends Neurosci. 2001	PubMed	citation	PMID:11250003	pubmed	11250003	create date:2001/03/16 | first author:Würbel H
Nobel objections.	/pubmed/11250000	Orlando L.	Trends Neurosci. 2001 Apr;24(4):202. No abstract available.	Trends Neurosci. 2001	PubMed	citation	PMID:11250000	pubmed	11250000	create date:2001/03/16 | first author:Orlando L
Title	URL	Description	Details	ShortDetails	Resource	Type	Identifiers	Db	EntrezUID	Properties
Britain's [correction of Britian's] embryo cloning law passed.	/pubmed/11249995	Orlando L.	Trends Neurosci. 2001 Apr;24(4):201. No abstract available.	Trends Neurosci. 2001	PubMed	citation	PMID:11249995	pubmed	11249995	create date:2001/03/16 | first author:Orlando L
It's enough to raise your blood pressure!	/pubmed/11249993	Deuchars J, Deuchars S.	Trends Neurosci. 2001 Apr;24(4):200. No abstract available.	Trends Neurosci. 2001	PubMed	citation	PMID:11249993	pubmed	11249993	create date:2001/03/16 | first author:Deuchars J
Alzheimer's disease: beta-amyloid hypothesis strengthened!	/pubmed/11249992	Gerlai R.	Trends Neurosci. 2001 Apr;24(4):199. No abstract available.	Trends Neurosci. 2001	PubMed	citation	PMID:11249992	pubmed	11249992	create date:2001/03/16 | first author:Gerlai R
Is LTP good or bad for memory?	/pubmed/11249991	Nguyen PV.	Trends Neurosci. 2001 Apr;24(4):199-200. No abstract available.	Trends Neurosci. 2001	PubMed	citation	PMID:11249991	pubmed	11249991	create date:2001/03/16 | first author:Nguyen PV
Resolving the Heuser-Ceccarelli debate.	/pubmed/11249990	Wilkinson RS, Cole JC.	Trends Neurosci. 2001 Apr;24(4):195-7. Review.	Trends Neurosci. 2001	PubMed	citation	PMID:11249990	pubmed	11249990	create date:2001/03/16 | first author:Wilkinson RS
Lipoprotein receptors: beacons to neurons?	/pubmed/11249989	Herz J.	Trends Neurosci. 2001 Apr;24(4):193-5. Review.	Trends Neurosci. 2001	PubMed	citation	PMID:11249989	pubmed	11249989	create date:2001/03/16 | first author:Herz J
From odor and pheromone transduction to the organization of the sense of smell.	/pubmed/11249988	Zufall F, Munger SD.	Trends Neurosci. 2001 Apr;24(4):191-3. Review.	Trends Neurosci. 2001	PubMed	citation	PMID:11249988	pubmed	11249988	create date:2001/03/16 | first author:Zufall F
Evolving cell death in the virus-infected nervous system.	/pubmed/11221776	Krakauer DC.	Trends Neurosci. 2000 Dec;23(12):611-2. No abstract available.	Trends Neurosci. 2000	PubMed	citation	PMID:11221776	pubmed	11221776	create date:2001/02/28 | first author:Krakauer DC
Basal ganglia, Parkinson's disease and levodopa therapy. Proceedings of a meeting. St Thomas, Virgin Islands, January 2000.	/pubmed/11221749	[No authors listed]	Trends Neurosci. 2000 Oct;23(10 Suppl):S1-126. No abstract available.	Trends Neurosci. 2000	PubMed	citation	PMID:11221749	pubmed	11221749	create date:2001/02/28
Un pour tous, tous pour un.	/pubmed/11203140	Lowenstein PR.	Trends Neurosci. 2000 Oct;23(10):467-8. No abstract available.	Trends Neurosci. 2000	PubMed	citation	PMID:11203140	pubmed	11203140	create date:2001/02/24 | first author:Lowenstein PR
Silencing survival data.	/pubmed/11203139	Mattson MP, Barger SW, Dantzer R.	Trends Neurosci. 2000 Oct;23(10):466-7. No abstract available.	Trends Neurosci. 2000	PubMed	citation	PMID:11203139	pubmed	11203139	create date:2001/02/24 | first author:Mattson MP
The ganglionic eminence--new vistas.	/pubmed/11185391	Ulfig N.	Trends Neurosci. 2000 Nov;23(11):530. No abstract available.	Trends Neurosci. 2000	PubMed	citation	PMID:11185391	pubmed	11185391	create date:2001/02/24 | first author:Ulfig N
Control of a 'simple' stretch reflex in humans.	/pubmed/11185390	Capaday C.	Trends Neurosci. 2000 Nov;23(11):528-30. Review. No abstract available.	Trends Neurosci. 2000	PubMed	citation	PMID:11185390	pubmed	11185390	create date:2001/02/24 | first author:Capaday C
Loss of normal huntingtin function: new developments in Huntington's disease research.	/pubmed/11182459	Cattaneo E, Rigamonti D, Goffredo D, Zuccato C, Squitieri F, Sipione S.	Trends Neurosci. 2001 Mar;24(3):182-8. Review.	Trends Neurosci. 2001	PubMed	citation	PMID:11182459	pubmed	11182459	create date:2001/02/22 | first author:Cattaneo E
Structural determinants of fast inactivation of high voltage-activated Ca(2+) channels.	/pubmed/11182458	Stotz SC, Zamponi GW.	Trends Neurosci. 2001 Mar;24(3):176-81. Review.	Trends Neurosci. 2001	PubMed	citation	PMID:11182458	pubmed	11182458	create date:2001/02/22 | first author:Stotz SC
Clues to the cochlear amplifier from the turtle ear.	/pubmed/11182457	Fettiplace R, Ricci AJ, Hackney CM.	Trends Neurosci. 2001 Mar;24(3):169-75. Review.	Trends Neurosci. 2001	PubMed	citation	PMID:11182457	pubmed	11182457	create date:2001/02/22 | first author:Fettiplace R
Retroviral diseases of the nervous system: pathogenic host response or viral gene-mediated neurovirulence?	/pubmed/11182456	Power C.	Trends Neurosci. 2001 Mar;24(3):162-9. Review.	Trends Neurosci. 2001	PubMed	citation	PMID:11182456	pubmed	11182456	create date:2001/02/22 | first author:Power C
Generating diversity at GABAergic synapses.	/pubmed/11182455	Cherubini E, Conti F.	Trends Neurosci. 2001 Mar;24(3):155-62. Review.	Trends Neurosci. 2001	PubMed	citation	PMID:11182455	pubmed	11182455	create date:2001/02/22 | first author:Cherubini E
The roles of co-transmission in neural network modulation.	/pubmed/11182454	Nusbaum MP, Blitz DM, Swensen AM, Wood D, Marder E.	Trends Neurosci. 2001 Mar;24(3):146-54. Review.	Trends Neurosci. 2001	PubMed	citation	PMID:11182454	pubmed	11182454	create date:2001/02/22 | first author:Nusbaum MP
Sleep and the fruit fly.	/pubmed/11182453	Greenspan RJ, Tononi G, Cirelli C, Shaw PJ.	Trends Neurosci. 2001 Mar;24(3):142-5. Review.	Trends Neurosci. 2001	PubMed	citation	PMID:11182453	pubmed	11182453	create date:2001/02/22 | first author:Greenspan RJ
Kainate receptors keep the excitement high.	/pubmed/11182444	Lerma J.	Trends Neurosci. 2001 Mar;24(3):139-40;discussion 140-1. No abstract available.	Trends Neurosci. 2001	PubMed	citation	PMID:11182444	pubmed	11182444	create date:2001/02/22 | first author:Lerma J
Abnormal cognition and behavior in preterm neonates linked to smaller brain volumes.	/pubmed/11182440	Bhutta AT, Anand KJ.	Trends Neurosci. 2001 Mar;24(3):129-30; discussion 131-2.	Trends Neurosci. 2001	PubMed	citation	PMID:11182440	pubmed	11182440	create date:2001/02/22 | first author:Bhutta AT
Tonic and burst firing: dual modes of thalamocortical relay.	/pubmed/11164943	Sherman SM.	Trends Neurosci. 2001 Feb;24(2):122-6. Review.	Trends Neurosci. 2001	PubMed	citation	PMID:11164943	pubmed	11164943	create date:2001/02/13 | first author:Sherman SM
Changes in visual perception at the time of saccades.	/pubmed/11164942	Ross J, Morrone MC, Goldberg ME, Burr DC.	Trends Neurosci. 2001 Feb;24(2):113-21. Review.	Trends Neurosci. 2001	PubMed	citation	PMID:11164942	pubmed	11164942	create date:2001/02/13 | first author:Ross J
New molecules for hippocampal development.	/pubmed/11164941	Skutella T, Nitsch R.	Trends Neurosci. 2001 Feb;24(2):107-13. Review.	Trends Neurosci. 2001	PubMed	citation	PMID:11164941	pubmed	11164941	create date:2001/02/13 | first author:Skutella T
Atypical neural messengers.	/pubmed/11164940	Barañano DE, Ferris CD, Snyder SH.	Trends Neurosci. 2001 Feb;24(2):99-106. Review.	Trends Neurosci. 2001	PubMed	citation	PMID:11164940	pubmed	11164940	create date:2001/02/13 | first author:Barañano DE
Stress-triggered activation of gene expression in catecholaminergic systems: dynamics of transcriptional events.	/pubmed/11164939	Sabban EL, Kvetnanský R.	Trends Neurosci. 2001 Feb;24(2):91-8. Review.	Trends Neurosci. 2001	PubMed	citation	PMID:11164939	pubmed	11164939	create date:2001/02/13 | first author:Sabban EL
Prion and prejudice: normal protein and the synapse.	/pubmed/11164938	Brown DR.	Trends Neurosci. 2001 Feb;24(2):85-90. Review.	Trends Neurosci. 2001	PubMed	citation	PMID:11164938	pubmed	11164938	create date:2001/02/13 | first author:Brown DR
Evolving better brains: a need for neurotrophins?	/pubmed/11164937	Jaaro H, Beck G, Conticello SG, Fainzilber M.	Trends Neurosci. 2001 Feb;24(2):79-85. Review.	Trends Neurosci. 2001	PubMed	citation	PMID:11164937	pubmed	11164937	create date:2001/02/13 | first author:Jaaro H
Tracking down the origins of HIV.	/pubmed/11164934	Sequeira S.	Trends Neurosci. 2001 Feb;24(2):78. No abstract available.	Trends Neurosci. 2001	PubMed	citation	PMID:11164934	pubmed	11164934	create date:2001/02/13 | first author:Sequeira S
Cannabis goes to high court.	/pubmed/11164931	Orlando L.	Trends Neurosci. 2001 Feb;24(2):78. No abstract available.	Trends Neurosci. 2001	PubMed	citation	PMID:11164931	pubmed	11164931	create date:2001/02/13 | first author:Orlando L
Does DNA damage sculpt the developing brain?	/pubmed/11164928	Mattson MP.	Trends Neurosci. 2001 Feb;24(2):77. No abstract available.	Trends Neurosci. 2001	PubMed	citation	PMID:11164928	pubmed	11164928	create date:2001/02/13 | first author:Mattson MP
Dendritic receptors made to order.	/pubmed/11164927	Spier AD.	Trends Neurosci. 2001 Feb;24(2):76. No abstract available.	Trends Neurosci. 2001	PubMed	citation	PMID:11164927	pubmed	11164927	create date:2001/02/13 | first author:Spier AD
Pain relief--uncoupling morphine tolerance from dependency.	/pubmed/11164926	Allsopp T.	Trends Neurosci. 2001 Feb;24(2):75-6. No abstract available.	Trends Neurosci. 2001	PubMed	citation	PMID:11164926	pubmed	11164926	create date:2001/02/13 | first author:Allsopp T
LTP: variation between inbred mouse strains.	/pubmed/11164925	Gerlai R.	Trends Neurosci. 2001 Feb;24(2):75. No abstract available.	Trends Neurosci. 2001	PubMed	citation	PMID:11164925	pubmed	11164925	create date:2001/02/13 | first author:Gerlai R
An arrow hits the Wnt signaling pathway.	/pubmed/11164924	Pleasure SJ.	Trends Neurosci. 2001 Feb;24(2):69-71. Review.	Trends Neurosci. 2001	PubMed	citation	PMID:11164924	pubmed	11164924	create date:2001/02/13 | first author:Pleasure SJ
Independent component analysis at the neural cocktail party.	/pubmed/11163888	Brown GD, Yamada S, Sejnowski TJ.	Trends Neurosci. 2001 Jan;24(1):54-63. Review.	Trends Neurosci. 2001	PubMed	citation	PMID:11163888	pubmed	11163888	create date:2001/02/13 | first author:Brown GD
BDNF and epilepsy: too much of a good thing?	/pubmed/11163887	Binder DK, Croll SD, Gall CM, Scharfman HE.	Trends Neurosci. 2001 Jan;24(1):47-53. Review.	Trends Neurosci. 2001	PubMed	citation	PMID:11163887	pubmed	11163887	create date:2001/02/13 | first author:Binder DK
The oligodendrocyte precursor cell in health and disease.	/pubmed/11163886	Levine JM, Reynolds R, Fawcett JW.	Trends Neurosci. 2001 Jan;24(1):39-47. Review.	Trends Neurosci. 2001	PubMed	citation	PMID:11163886	pubmed	11163886	create date:2001/02/13 | first author:Levine JM
Regionalization of the optic tectum: combinations of gene expression that define the tectum.	/pubmed/11163885	Nakamura H.	Trends Neurosci. 2001 Jan;24(1):32-9. Review.	Trends Neurosci. 2001	PubMed	citation	PMID:11163885	pubmed	11163885	create date:2001/02/13 | first author:Nakamura H
Activation of cell-cycle-associated proteins in neuronal death: a mandatory or dispensable path?	/pubmed/11163884	Copani A, Uberti D, Sortino MA, Bruno V, Nicoletti F, Memo M.	Trends Neurosci. 2001 Jan;24(1):25-31. Review.	Trends Neurosci. 2001	PubMed	citation	PMID:11163884	pubmed	11163884	create date:2001/02/13 | first author:Copani A
Biochemical networks in nervous systems: expanding neuronal information capacity beyond voltage signals.	/pubmed/11163883	Katz PS, Clemens S.	Trends Neurosci. 2001 Jan;24(1):18-25.	Trends Neurosci. 2001	PubMed	citation	PMID:11163883	pubmed	11163883	create date:2001/02/13 | first author:Katz PS
Two-dimensional versus three-dimensional cell counting: a practical perspective.	/pubmed/11163882	Benes FM, Lange N.	Trends Neurosci. 2001 Jan;24(1):11-7.	Trends Neurosci. 2001	PubMed	citation	PMID:11163882	pubmed	11163882	create date:2001/02/13 | first author:Benes FM
Old spines can't dance.	/pubmed/11163877	Haas K.	Trends Neurosci. 2001 Jan;24(1):7. No abstract available.	Trends Neurosci. 2001	PubMed	citation	PMID:11163877	pubmed	11163877	create date:2001/02/13 | first author:Haas K
Left-right brain asymmetry: lessons from the heart.	/pubmed/11163876	Fekete DM.	Trends Neurosci. 2001 Jan;24(1):6. No abstract available.	Trends Neurosci. 2001	PubMed	citation	PMID:11163876	pubmed	11163876	create date:2001/02/13 | first author:Fekete DM
Knockout mice highlight the promise of purines.	/pubmed/11163875	Deuchars J.	Trends Neurosci. 2001 Jan;24(1):5-6. No abstract available.	Trends Neurosci. 2001	PubMed	citation	PMID:11163875	pubmed	11163875	create date:2001/02/13 | first author:Deuchars J
New blood cells help an overburdened brain.	/pubmed/11163874	Mattson MP.	Trends Neurosci. 2001 Jan;24(1):5. No abstract available.	Trends Neurosci. 2001	PubMed	citation	PMID:11163874	pubmed	11163874	create date:2001/02/13 | first author:Mattson MP
Sex and the single neuron: pheromones excite.	/pubmed/11163873	Liman ER.	Trends Neurosci. 2001 Jan;24(1):2-3. Review. No abstract available.	Trends Neurosci. 2001	PubMed	citation	PMID:11163873	pubmed	11163873	create date:2001/02/13 | first author:Liman ER
Editorial.	/pubmed/11163872	Lewis S.	Trends Neurosci. 2001 Jan;24(1):1. No abstract available.	Trends Neurosci. 2001	PubMed	citation	PMID:11163872	pubmed	11163872	create date:2001/02/13 | first author:Lewis S
The neurotrophin hypothesis for synaptic plasticity.	/pubmed/11137155	Schinder AF, Poo M.	Trends Neurosci. 2000 Dec;23(12):639-45. Review.	Trends Neurosci. 2000	PubMed	citation	PMID:11137155	pubmed	11137155	create date:2001/01/04 | first author:Schinder AF
Title	URL	Description	Details	ShortDetails	Resource	Type	Identifiers	Db	EntrezUID	Properties
The evolution of cortical development. An hypothesis based on the role of the Reelin signaling pathway.	/pubmed/11137154	Bar I, Lambert de Rouvroit C, Goffinet AM.	Trends Neurosci. 2000 Dec;23(12):633-8. Review.	Trends Neurosci. 2000	PubMed	citation	PMID:11137154	pubmed	11137154	create date:2001/01/04 | first author:Bar I
ATP: an extracellular signaling molecule between neurons and glia.	/pubmed/11137153	Fields RD, Stevens B.	Trends Neurosci. 2000 Dec;23(12):625-33. Review.	Trends Neurosci. 2000	PubMed	citation	PMID:11137153	pubmed	11137153	create date:2001/01/04 | first author:Fields RD
Interleukin 1 in the brain: biology, pathology and therapeutic target.	/pubmed/11137152	Rothwell NJ, Luheshi GN.	Trends Neurosci. 2000 Dec;23(12):618-25. Review.	Trends Neurosci. 2000	PubMed	citation	PMID:11137152	pubmed	11137152	create date:2001/01/04 | first author:Rothwell NJ
How are visual areas of the brain connected to motor areas for the sensory guidance of movement?	/pubmed/11137151	Glickstein M.	Trends Neurosci. 2000 Dec;23(12):613-7. Review.	Trends Neurosci. 2000	PubMed	citation	PMID:11137151	pubmed	11137151	create date:2001/01/04 | first author:Glickstein M
5-HT(3) receptors and neurotransmitter release in the CNS: a nerve ending story?	/pubmed/11137150	van Hooft JA, Vijverberg HP.	Trends Neurosci. 2000 Dec;23(12):605-10. Review.	Trends Neurosci. 2000	PubMed	citation	PMID:11137150	pubmed	11137150	create date:2001/01/04 | first author:van Hooft JA
Mechanisms underlying neural cell death in neurodegenerative diseases: alterations of a developmentally-mediated cellular rheostat.	/pubmed/11137149	Mehler MF, Gokhan S.	Trends Neurosci. 2000 Dec;23(12):599-605. Review.	Trends Neurosci. 2000	PubMed	citation	PMID:11137149	pubmed	11137149	create date:2001/01/04 | first author:Mehler MF
Early electron microscopic observations of synaptic structures in the cerebral cortex: a view of the contributions made by George Gray (1924-1999).	/pubmed/11137148	Guillery RW.	Trends Neurosci. 2000 Dec;23(12):594-8.	Trends Neurosci. 2000	PubMed	citation	PMID:11137148	pubmed	11137148	create date:2001/01/04 | first author:Guillery RW
Transduction of survival signals in neurons - take your PIK?	/pubmed/11137147	Allsopp TE.	Trends Neurosci. 2000 Dec;23(12):593. Review. No abstract available.	Trends Neurosci. 2000	PubMed	citation	PMID:11137147	pubmed	11137147	create date:2001/01/04 | first author:Allsopp TE
Ephrin cleavage: a missing link in axon guidance.	/pubmed/11137146	Guthrie S.	Trends Neurosci. 2000 Dec;23(12):592. Review. No abstract available.	Trends Neurosci. 2000	PubMed	citation	PMID:11137146	pubmed	11137146	create date:2001/01/04 | first author:Guthrie S
NRAGE and the cycling side of the neurotrophin receptor p75.	/pubmed/11137145	Frade JM.	Trends Neurosci. 2000 Dec;23(12):591-2. Review. No abstract available.	Trends Neurosci. 2000	PubMed	citation	PMID:11137145	pubmed	11137145	create date:2001/01/04 | first author:Frade JM
Erratum	/pubmed/11137156	[No authors listed]	Trends Neurosci. 2000 Dec;23(12):649. No abstract available.	Trends Neurosci. 2000	PubMed	citation	PMID:11137156	pubmed	11137156	create date:2001/01/04
Kainate, a double agent that generates seizures: two decades of progress.	/pubmed/11074268	Ben-Ari Y, Cossart R.	Trends Neurosci. 2000 Nov;23(11):580-7. Review.	Trends Neurosci. 2000	PubMed	citation	PMID:11074268	pubmed	11074268	create date:2000/11/14 | first author:Ben-Ari Y
The distinct modes of vision offered by feedforward and recurrent processing.	/pubmed/11074267	Lamme VA, Roelfsema PR.	Trends Neurosci. 2000 Nov;23(11):571-9. Review.	Trends Neurosci. 2000	PubMed	citation	PMID:11074267	pubmed	11074267	create date:2000/11/14 | first author:Lamme VA
In search of an enzyme: the beta-secretase of Alzheimer's disease is an aspartic proteinase.	/pubmed/11074266	Howlett DR, Simmons DL, Dingwall C, Christie G.	Trends Neurosci. 2000 Nov;23(11):565-70. Review.	Trends Neurosci. 2000	PubMed	citation	PMID:11074266	pubmed	11074266	create date:2000/11/14 | first author:Howlett DR
Cellular and molecular features of axon collaterals and dendrites.	/pubmed/11074265	Acebes A, Ferrús A.	Trends Neurosci. 2000 Nov;23(11):557-65. Review.	Trends Neurosci. 2000	PubMed	citation	PMID:11074265	pubmed	11074265	create date:2000/11/14 | first author:Acebes A
Crosstalk between nervous and immune systems through the animal kingdom: focus on opioids.	/pubmed/11074264	Salzet M, Vieau D, Day R.	Trends Neurosci. 2000 Nov;23(11):550-5. Review.	Trends Neurosci. 2000	PubMed	citation	PMID:11074264	pubmed	11074264	create date:2000/11/14 | first author:Salzet M
Cognition and synaptic plasticity in diabetes mellitus.	/pubmed/11074263	Gispen WH, Biessels GJ.	Trends Neurosci. 2000 Nov;23(11):542-9. Review.	Trends Neurosci. 2000	PubMed	citation	PMID:11074263	pubmed	11074263	create date:2000/11/14 | first author:Gispen WH
Harnessing the power of forward genetics--analysis of neuronal diversity and patterning in the zebrafish retina.	/pubmed/11074262	Malicki J.	Trends Neurosci. 2000 Nov;23(11):531-41. Review. Erratum in: Trends Neurosci 2001 Jan;24(1):67.	Trends Neurosci. 2000	PubMed	citation	PMID:11074262	pubmed	11074262	create date:2000/11/14 | first author:Malicki J
What is the brain?	/pubmed/11074261	Swanson LW.	Trends Neurosci. 2000 Nov;23(11):519-27. Review.	Trends Neurosci. 2000	PubMed	citation	PMID:11074261	pubmed	11074261	create date:2000/11/14 | first author:Swanson LW
Axonal flip-flops and oscillators.	/pubmed/11074260	Baker MD.	Trends Neurosci. 2000 Nov;23(11):514-9. Review.	Trends Neurosci. 2000	PubMed	citation	PMID:11074260	pubmed	11074260	create date:2000/11/14 | first author:Baker MD
NEUROSCION. A meeting of minds	/pubmed/11074259	[No authors listed]	Trends Neurosci. 2000 Nov;23(11):510. No abstract available.	Trends Neurosci. 2000	PubMed	citation	PMID:11074259	pubmed	11074259	create date:2000/11/14
Farewell	/pubmed/11074258	Swanson GJ.	Trends Neurosci. 2000 Nov;23(11):509-10. No abstract available.	Trends Neurosci. 2000	PubMed	citation	PMID:11074258	pubmed	11074258	create date:2000/11/14 | first author:Swanson GJ
Editorial	/pubmed/11074257	Lewis S.	Trends Neurosci. 2000 Nov;23(11):509. No abstract available.	Trends Neurosci. 2000	PubMed	citation	PMID:11074257	pubmed	11074257	create date:2000/11/14 | first author:Lewis S
Continuous dopamine-receptor stimulation in early Parkinson's disease.	/pubmed/11052229	Olanow W, Schapira AH, Rascol O.	Trends Neurosci. 2000 Oct;23(10 Suppl):S117-26. Review.	Trends Neurosci. 2000	PubMed	citation	PMID:11052229	pubmed	11052229	create date:2000/10/29 | first author:Olanow W
Continuous dopamine-receptor stimulation in advanced Parkinson's disease.	/pubmed/11052228	Nutt JG, Obeso JA, Stocchi F.	Trends Neurosci. 2000 Oct;23(10 Suppl):S109-15. Review.	Trends Neurosci. 2000	PubMed	citation	PMID:11052228	pubmed	11052228	create date:2000/10/29 | first author:Nutt JG
PET studies and motor complications in Parkinson's disease.	/pubmed/11052227	Brooks DJ.	Trends Neurosci. 2000 Oct;23(10 Suppl):S101-8. Review.	Trends Neurosci. 2000	PubMed	citation	PMID:11052227	pubmed	11052227	create date:2000/10/29 | first author:Brooks DJ
Dopamine-receptor stimulation: biobehavioral and biochemical consequences.	/pubmed/11052226	Calon F, Hadj Tahar A, Blanchet PJ, Morissette M, Grondin R, Goulet M, Doucet JP, Robertson GS, Nestler E, Di Paolo T, Bédard PJ.	Trends Neurosci. 2000 Oct;23(10 Suppl):S92-100.	Trends Neurosci. 2000	PubMed	citation	PMID:11052226	pubmed	11052226	create date:2000/10/29 | first author:Calon F
Striatal dopamine- and glutamate-mediated dysregulation in experimental parkinsonism.	/pubmed/11052225	Chase TN, Oh JD.	Trends Neurosci. 2000 Oct;23(10 Suppl):S86-91. Review.	Trends Neurosci. 2000	PubMed	citation	PMID:11052225	pubmed	11052225	create date:2000/10/29 | first author:Chase TN
Metabolic effects of nigrostriatal denervation in basal ganglia.	/pubmed/11052224	Hirsch EC, Périer C, Orieux G, François C, Féger J, Yelnik J, Vila M, Levy R, Tolosa ES, Marin C, Trinidad Herrero M, Obeso JA, Agid Y.	Trends Neurosci. 2000 Oct;23(10 Suppl):S78-85. Review.	Trends Neurosci. 2000	PubMed	citation	PMID:11052224	pubmed	11052224	create date:2000/10/29 | first author:Hirsch EC
Levodopa-induced dyskinesias and dopamine-dependent stereotypies: a new hypothesis.	/pubmed/11052223	Graybiel AM, Canales JJ, Capper-Loup C.	Trends Neurosci. 2000 Oct;23(10 Suppl):S71-7. Review.	Trends Neurosci. 2000	PubMed	citation	PMID:11052223	pubmed	11052223	create date:2000/10/29 | first author:Graybiel AM
Molecular effects of dopamine on striatal-projection pathways.	/pubmed/11052222	Gerfen CR.	Trends Neurosci. 2000 Oct;23(10 Suppl):S64-70. Review.	Trends Neurosci. 2000	PubMed	citation	PMID:11052222	pubmed	11052222	create date:2000/10/29 | first author:Gerfen CR
Electrophysiology of dopamine in normal and denervated striatal neurons.	/pubmed/11052221	Calabresi P, Centonze D, Bernardi G.	Trends Neurosci. 2000 Oct;23(10 Suppl):S57-63. Review.	Trends Neurosci. 2000	PubMed	citation	PMID:11052221	pubmed	11052221	create date:2000/10/29 | first author:Calabresi P
Dopamine-mediated regulation of striatal neuronal and network interactions.	/pubmed/11052220	Onn SP, West AR, Grace AA.	Trends Neurosci. 2000 Oct;23(10 Suppl):S48-56. Review.	Trends Neurosci. 2000	PubMed	citation	PMID:11052220	pubmed	11052220	create date:2000/10/29 | first author:Onn SP
Pre- and postsynaptic aspects of dopamine-mediated transmission.	/pubmed/11052219	Walters JR, Ruskin DN, Allers KA, Bergstrom DA.	Trends Neurosci. 2000 Oct;23(10 Suppl):S41-7. Review.	Trends Neurosci. 2000	PubMed	citation	PMID:11052219	pubmed	11052219	create date:2000/10/29 | first author:Walters JR
Dopamine receptors: from structure to behavior.	/pubmed/11052218	Sealfon SC, Olanow CW.	Trends Neurosci. 2000 Oct;23(10 Suppl):S34-40. Review.	Trends Neurosci. 2000	PubMed	citation	PMID:11052218	pubmed	11052218	create date:2000/10/29 | first author:Sealfon SC
Anatomy of the dopamine system in the basal ganglia.	/pubmed/11052217	Smith Y, Kieval JZ.	Trends Neurosci. 2000 Oct;23(10 Suppl):S28-33. Review.	Trends Neurosci. 2000	PubMed	citation	PMID:11052217	pubmed	11052217	create date:2000/10/29 | first author:Smith Y
Organization of the basal ganglia: the importance of axonal collateralization.	/pubmed/11052216	Parent A, Sato F, Wu Y, Gauthier J, Lévesque M, Parent M.	Trends Neurosci. 2000 Oct;23(10 Suppl):S20-7. Review.	Trends Neurosci. 2000	PubMed	citation	PMID:11052216	pubmed	11052216	create date:2000/10/29 | first author:Parent A
Pathophysiology of the basal ganglia in Parkinson's disease.	/pubmed/11052215	Obeso JA, Rodríguez-Oroz MC, Rodríguez M, Lanciego JL, Artieda J, Gonzalo N, Olanow CW.	Trends Neurosci. 2000 Oct;23(10 Suppl):S8-19. Review.	Trends Neurosci. 2000	PubMed	citation	PMID:11052215	pubmed	11052215	create date:2000/10/29 | first author:Obeso JA
Levodopa motor complications in Parkinson's disease.	/pubmed/11052214	Obeso JA, Olanow CW, Nutt JG.	Trends Neurosci. 2000 Oct;23(10 Suppl):S2-7. Review.	Trends Neurosci. 2000	PubMed	citation	PMID:11052214	pubmed	11052214	create date:2000/10/29 | first author:Obeso JA
Finding motivation at Seabrook Island: the ventral striatum, learning and plasticity.	/pubmed/11041804	Parkinson J, Fudge J, Hurd Y, Pennartz C, Peoples L.	Trends Neurosci. 2000 Sep;23(9):383-4. No abstract available.	Trends Neurosci. 2000	PubMed	citation	PMID:11041804	pubmed	11041804	create date:2000/10/21 | first author:Parkinson J
Context, state and the receptive fields of striatal cortex cells.	/pubmed/11006467	Wörgötter F, Eysel UT.	Trends Neurosci. 2000 Oct;23(10):497-503. Review.	Trends Neurosci. 2000	PubMed	citation	PMID:11006467	pubmed	11006467	create date:2000/09/28 | first author:Wörgötter F
New perspectives on enigmatic vanilloid receptors.	/pubmed/11006466	Szallasi A, Di Marzo V.	Trends Neurosci. 2000 Oct;23(10):491-7. Review.	Trends Neurosci. 2000	PubMed	citation	PMID:11006466	pubmed	11006466	create date:2000/09/28 | first author:Szallasi A
Live or let die - retinal ganglion cell death and survival during development and in the lesioned adult CNS.	/pubmed/11006465	Bähr M.	Trends Neurosci. 2000 Oct;23(10):483-90. Review.	Trends Neurosci. 2000	PubMed	citation	PMID:11006465	pubmed	11006465	create date:2000/09/28 | first author:Bähr M
Common regions of the human frontal lobe recruited by diverse cognitive demands.	/pubmed/11006464	Duncan J, Owen AM.	Trends Neurosci. 2000 Oct;23(10):475-83. Review.	Trends Neurosci. 2000	PubMed	citation	PMID:11006464	pubmed	11006464	create date:2000/09/28 | first author:Duncan J
G-protein-independent signaling by G-protein-coupled receptors.	/pubmed/11006463	Heuss C, Gerber U.	Trends Neurosci. 2000 Oct;23(10):469-75. Review.	Trends Neurosci. 2000	PubMed	citation	PMID:11006463	pubmed	11006463	create date:2000/09/28 | first author:Heuss C
Control of dorsal raphé 5-HT function by multiple 5-HT(1) autoreceptors: parallel purposes or pointless plurality?	/pubmed/11006462	Stamford JA, Davidson C, McLaughlin DP, Hopwood SE.	Trends Neurosci. 2000 Oct;23(10):459-65. Review.	Trends Neurosci. 2000	PubMed	citation	PMID:11006462	pubmed	11006462	create date:2000/09/28 | first author:Stamford JA
Cell death in early neural development: beyond the neurotrophic theory.	/pubmed/11006461	de la Rosa EJ, de Pablo F.	Trends Neurosci. 2000 Oct;23(10):454-8. Review.	Trends Neurosci. 2000	PubMed	citation	PMID:11006461	pubmed	11006461	create date:2000/09/28 | first author:de la Rosa EJ
Behavioral neuroscience: challenges for the era of molecular biology.	/pubmed/11006460	Lederhendler I, Schulkin J.	Trends Neurosci. 2000 Oct;23(10):451-4. Review.	Trends Neurosci. 2000	PubMed	citation	PMID:11006460	pubmed	11006460	create date:2000/09/28 | first author:Lederhendler I
Adult versus embryonic stem cells: which is the way forward?	/pubmed/11006459	Svendsen C.	Trends Neurosci. 2000 Oct;23(10):450. No abstract available.	Trends Neurosci. 2000	PubMed	citation	PMID:11006459	pubmed	11006459	create date:2000/09/28 | first author:Svendsen C
Genotype x environment interaction: an old problem in a new field.	/pubmed/11006458	Gerlai RT.	Trends Neurosci. 2000 Oct;23(10):450. No abstract available.	Trends Neurosci. 2000	PubMed	citation	PMID:11006458	pubmed	11006458	create date:2000/09/28 | first author:Gerlai RT
Title	URL	Description	Details	ShortDetails	Resource	Type	Identifiers	Db	EntrezUID	Properties
Does the head rule the heart?	/pubmed/11006457	Deuchars J.	Trends Neurosci. 2000 Oct;23(10):449. No abstract available.	Trends Neurosci. 2000	PubMed	citation	PMID:11006457	pubmed	11006457	create date:2000/09/28 | first author:Deuchars J
Prefabrication provides synapses on demand.	/pubmed/11006456	Haas K.	Trends Neurosci. 2000 Oct;23(10):449. No abstract available.	Trends Neurosci. 2000	PubMed	citation	PMID:11006456	pubmed	11006456	create date:2000/09/28 | first author:Haas K
Endogenous morphine.	/pubmed/10941194	Stefano GB, Goumon Y, Casares F, Cadet P, Fricchione GL, Rialas C, Peter D, Sonetti D, Guarna M, Welters ID, Bianchi E.	Trends Neurosci. 2000 Sep;23(9):436-42. Review.	Trends Neurosci. 2000	PubMed	citation	PMID:10941194	pubmed	10941194	create date:2000/08/15 | first author:Stefano GB
Clustering of inhibitory neurotransmitter receptors at developing postsynaptic sites: the membrane activation model.	/pubmed/10941193	Kneussel M, Betz H.	Trends Neurosci. 2000 Sep;23(9):429-35. Review.	Trends Neurosci. 2000	PubMed	citation	PMID:10941193	pubmed	10941193	create date:2000/08/15 | first author:Kneussel M
Coupling of the IP3 receptor/Ca2+ channel with Ca2+ storage proteins chromogranins A and B in secretory granules.	/pubmed/10941192	Yoo SH.	Trends Neurosci. 2000 Sep;23(9):424-8. Review.	Trends Neurosci. 2000	PubMed	citation	PMID:10941192	pubmed	10941192	create date:2000/08/15 | first author:Yoo SH
Negative symptoms: the 'pathology' of motivation and goal-directed behaviour.	/pubmed/10941190	Brown RG, Pluck G.	Trends Neurosci. 2000 Sep;23(9):412-7. Review.	Trends Neurosci. 2000	PubMed	citation	PMID:10941190	pubmed	10941190	create date:2000/08/15 | first author:Brown RG
Confusion between neuronal apoptosis and activation of programmed cell death mechanisms in acute necrotic insults.	/pubmed/10941188	Fujikawa DG.	Trends Neurosci. 2000 Sep;23(9):410-1. No abstract available.	Trends Neurosci. 2000	PubMed	citation	PMID:10941188	pubmed	10941188	create date:2000/08/15 | first author:Fujikawa DG
Cell death, DNA breaks and possible rearrangements: an alternative view.	/pubmed/10941186	Chun J.	Trends Neurosci. 2000 Sep;23(9):407-9. No abstract available.	Trends Neurosci. 2000	PubMed	citation	PMID:10941186	pubmed	10941186	create date:2000/08/15 | first author:Chun J
Serine proteases and brain damage - is there a link?	/pubmed/10941185	Gingrich MB, Traynelis SF.	Trends Neurosci. 2000 Sep;23(9):399-407. Review.	Trends Neurosci. 2000	PubMed	citation	PMID:10941185	pubmed	10941185	create date:2000/08/15 | first author:Gingrich MB
KCNQ2/KCNQ3 K+ channels and the molecular pathogenesis of epilepsy: implications for therapy.	/pubmed/10941184	Rogawski MA.	Trends Neurosci. 2000 Sep;23(9):393-8. Review.	Trends Neurosci. 2000	PubMed	citation	PMID:10941184	pubmed	10941184	create date:2000/08/15 | first author:Rogawski MA
Transcriptional dysregulation in Huntington's disease.	/pubmed/10941183	Cha JH.	Trends Neurosci. 2000 Sep;23(9):387-92. Review.	Trends Neurosci. 2000	PubMed	citation	PMID:10941183	pubmed	10941183	create date:2000/08/15 | first author:Cha JH
New imaging techniques for early diagnosis of Alzheimer's disease.	/pubmed/10941182	Gurwitz D.	Trends Neurosci. 2000 Sep;23(9):386. Review. No abstract available.	Trends Neurosci. 2000	PubMed	citation	PMID:10941182	pubmed	10941182	create date:2000/08/15 | first author:Gurwitz D
Making sense of making hair cells.	/pubmed/10941181	Fekete DM.	Trends Neurosci. 2000 Sep;23(9):386. Review. No abstract available.	Trends Neurosci. 2000	PubMed	citation	PMID:10941181	pubmed	10941181	create date:2000/08/15 | first author:Fekete DM
Hunting the arbiters of neurodegeneration.	/pubmed/10941180	Allsopp TE.	Trends Neurosci. 2000 Sep;23(9):385. Review. No abstract available.	Trends Neurosci. 2000	PubMed	citation	PMID:10941180	pubmed	10941180	create date:2000/08/15 | first author:Allsopp TE
Za Zdorovie! 'To your health!' in Russian.	/pubmed/10941179	Spier AD.	Trends Neurosci. 2000 Sep;23(9):385. Review. No abstract available.	Trends Neurosci. 2000	PubMed	citation	PMID:10941179	pubmed	10941179	create date:2000/08/15 | first author:Spier AD
Linking DNA damage and neurodegeneration.	/pubmed/10941191	Rolig RL, McKinnon PJ.	Trends Neurosci. 2000 Sep;23(9):417-24. Review.	Trends Neurosci. 2000	PubMed	citation	PMID:10941191	pubmed	10941191	create date:2000/08/15 | first author:Rolig RL
Reply	/pubmed/10941189	Roy M, Sapolsky RM.	Trends Neurosci. 2000 Sep;23(9):411. No abstract available.	Trends Neurosci. 2000	PubMed	citation	PMID:10941189	pubmed	10941189	create date:2000/08/15 | first author:Roy M
Reply	/pubmed/10941187	Gilmore EC, Herrup K, Nowakowski RS, Caviness VS Jr.	Trends Neurosci. 2000 Sep;23(9):408-9. No abstract available.	Trends Neurosci. 2000	PubMed	citation	PMID:10941187	pubmed	10941187	create date:2000/08/15 | first author:Gilmore EC
Active forces in hearing.	/pubmed/10917861	[No authors listed]	Trends Neurosci. 2000 Jun;23(6):233-4. No abstract available.	Trends Neurosci. 2000	PubMed	citation	PMID:10917861	pubmed	10917861	create date:2000/08/05
On the origin of skilled forelimb movements.	/pubmed/10906801	Iwaniuk AN, Whishaw IQ.	Trends Neurosci. 2000 Aug;23(8):372-6. Review.	Trends Neurosci. 2000	PubMed	citation	PMID:10906801	pubmed	10906801	create date:2000/07/25 | first author:Iwaniuk AN
Ca2+-Zn2+ permeable AMPA or kainate receptors: possible key factors in selective neurodegeneration.	/pubmed/10906800	Weiss JH, Sensi SL.	Trends Neurosci. 2000 Aug;23(8):365-71. Review.	Trends Neurosci. 2000	PubMed	citation	PMID:10906800	pubmed	10906800	create date:2000/07/25 | first author:Weiss JH
The hypocretin/orexin ligand-receptor system: implications for sleep and sleep disorders.	/pubmed/10906799	Kilduff TS, Peyron C.	Trends Neurosci. 2000 Aug;23(8):359-65. Review.	Trends Neurosci. 2000	PubMed	citation	PMID:10906799	pubmed	10906799	create date:2000/07/25 | first author:Kilduff TS
Neuronal migration disorders: from genetic diseases to developmental mechanisms.	/pubmed/10906798	Gleeson JG, Walsh CA.	Trends Neurosci. 2000 Aug;23(8):352-9. Review.	Trends Neurosci. 2000	PubMed	citation	PMID:10906798	pubmed	10906798	create date:2000/07/25 | first author:Gleeson JG
Emx homeogenes and mouse brain development.	/pubmed/10906797	Cecchi C, Boncinelli E.	Trends Neurosci. 2000 Aug;23(8):347-52. Review.	Trends Neurosci. 2000	PubMed	citation	PMID:10906797	pubmed	10906797	create date:2000/07/25 | first author:Cecchi C
Does the basolateral amygdala store memories for emotional events?	/pubmed/10906795	Vazdarjanova A.	Trends Neurosci. 2000 Aug;23(8):345-6. No abstract available.	Trends Neurosci. 2000	PubMed	citation	PMID:10906795	pubmed	10906795	create date:2000/07/25 | first author:Vazdarjanova A
Xenotransplantation for CNS repair: immunological barriers and strategies to overcome them.	/pubmed/10906793	Brevig T, Holgersson J, Widner H.	Trends Neurosci. 2000 Aug;23(8):337-44. Review.	Trends Neurosci. 2000	PubMed	citation	PMID:10906793	pubmed	10906793	create date:2000/07/25 | first author:Brevig T
Social barriers to a theoretical neuroscience.	/pubmed/10906792	McCollum G.	Trends Neurosci. 2000 Aug;23(8):334-6.	Trends Neurosci. 2000	PubMed	citation	PMID:10906792	pubmed	10906792	create date:2000/07/25 | first author:McCollum G
Nerves - the silent but strong type.	/pubmed/10906791	Deuchars J.	Trends Neurosci. 2000 Aug;23(8):333. Review. No abstract available.	Trends Neurosci. 2000	PubMed	citation	PMID:10906791	pubmed	10906791	create date:2000/07/25 | first author:Deuchars J
Turning off the anxiety master switch.	/pubmed/10906790	Mattson MP.	Trends Neurosci. 2000 Aug;23(8):333. Review. No abstract available.	Trends Neurosci. 2000	PubMed	citation	PMID:10906790	pubmed	10906790	create date:2000/07/25 | first author:Mattson MP
Down to less than 300 genes: the DNA sequence of human chromosome 21 and Down's syndrome.	/pubmed/10906789	Gerlai RT.	Trends Neurosci. 2000 Aug;23(8):332. Review. No abstract available.	Trends Neurosci. 2000	PubMed	citation	PMID:10906789	pubmed	10906789	create date:2000/07/25 | first author:Gerlai RT
Ear rings: FGF3 involvement comes full circle.	/pubmed/10906788	Fekete DM.	Trends Neurosci. 2000 Aug;23(8):332. Review. No abstract available.	Trends Neurosci. 2000	PubMed	citation	PMID:10906788	pubmed	10906788	create date:2000/07/25 | first author:Fekete DM
Reply to vazdarjanova	/pubmed/10906796	Maren S.	Trends Neurosci. 2000 Aug;23(8):345-6. No abstract available.	Trends Neurosci. 2000	PubMed	citation	PMID:10906796	pubmed	10906796	create date:2000/07/25 | first author:Maren S
Developing trends	/pubmed/10906787	Swanson GJ.	Trends Neurosci. 2000 Aug;23(8):331. No abstract available.	Trends Neurosci. 2000	PubMed	citation	PMID:10906787	pubmed	10906787	create date:2000/07/25 | first author:Swanson GJ
Pathogenetic role of autoantibodies in neurological diseases.	/pubmed/10856942	Archelos JJ, Hartung HP.	Trends Neurosci. 2000 Jul;23(7):317-27. Review.	Trends Neurosci. 2000	PubMed	citation	PMID:10856942	pubmed	10856942	create date:2000/06/17 | first author:Archelos JJ
Neurogenic placodes: a common front.	/pubmed/10856941	Graham A, Begbie J.	Trends Neurosci. 2000 Jul;23(7):313-6. Review.	Trends Neurosci. 2000	PubMed	citation	PMID:10856941	pubmed	10856941	create date:2000/06/17 | first author:Graham A
Facilitation, augmentation and potentiation at central synapses.	/pubmed/10856940	Thomson AM.	Trends Neurosci. 2000 Jul;23(7):305-12. Review.	Trends Neurosci. 2000	PubMed	citation	PMID:10856940	pubmed	10856940	create date:2000/06/17 | first author:Thomson AM
Energetics in the pathogenesis of neurodegenerative diseases.	/pubmed/10856939	Beal MF.	Trends Neurosci. 2000 Jul;23(7):298-304. Review.	Trends Neurosci. 2000	PubMed	citation	PMID:10856939	pubmed	10856939	create date:2000/06/17 | first author:Beal MF
Mechanisms of programmed cell death in the developing brain.	/pubmed/10856938	Kuan CY, Roth KA, Flavell RA, Rakic P.	Trends Neurosci. 2000 Jul;23(7):291-7. Review.	Trends Neurosci. 2000	PubMed	citation	PMID:10856938	pubmed	10856938	create date:2000/06/17 | first author:Kuan CY
Four-year PhDs in neuroscience: an assessment after four years.	/pubmed/10856936	Rawlins N, Akerman CJ, Andolina I, Blakemore SJ, Mrsic-Flogel T, Attwell D.	Trends Neurosci. 2000 Jul;23(7):280-3. Erratum in: Trends Neurosci 2000 Aug;23(8):344.	Trends Neurosci. 2000	PubMed	citation	PMID:10856936	pubmed	10856936	create date:2000/06/17 | first author:Rawlins N
Altruistic cell suicide and the specialized case of the virus-infected nervous system.	/pubmed/10856937	Allsopp TE, Fazakerley JK.	Trends Neurosci. 2000 Jul;23(7):284-90. Review.	Trends Neurosci. 2000	PubMed	citation	PMID:10856937	pubmed	10856937	create date:2000/06/17 | first author:Allsopp TE
Neuroscion - a meeting of minds	/pubmed/10856935	Syed S.	Trends Neurosci. 2000 Jul;23(7):279. No abstract available.	Trends Neurosci. 2000	PubMed	citation	PMID:10856935	pubmed	10856935	create date:2000/06/17 | first author:Syed S
Arbitrary associations between antecedents and actions.	/pubmed/10838597	Wise SP, Murray EA.	Trends Neurosci. 2000 Jun;23(6):271-6. Review.	Trends Neurosci. 2000	PubMed	citation	PMID:10838597	pubmed	10838597	create date:2000/06/06 | first author:Wise SP
Recovery recapitulates ontogeny.	/pubmed/10838596	Cramer SC, Chopp M.	Trends Neurosci. 2000 Jun;23(6):265-71. Review.	Trends Neurosci. 2000	PubMed	citation	PMID:10838596	pubmed	10838596	create date:2000/06/06 | first author:Cramer SC
Cytosolic phospholipase A2 and the distinct transcriptional programs of astrocytoma cells.	/pubmed/10838595	Hernández M, Nieto ML, Sánchez Crespo M.	Trends Neurosci. 2000 Jun;23(6):259-64. Review.	Trends Neurosci. 2000	PubMed	citation	PMID:10838595	pubmed	10838595	create date:2000/06/06 | first author:Hernández M
Seasonal plasticity in the adult brain.	/pubmed/10838594	Tramontin AD, Brenowitz EA.	Trends Neurosci. 2000 Jun;23(6):251-8. Review.	Trends Neurosci. 2000	PubMed	citation	PMID:10838594	pubmed	10838594	create date:2000/06/06 | first author:Tramontin AD
Low-level memory processes in vision.	/pubmed/10838593	Magnussen S.	Trends Neurosci. 2000 Jun;23(6):247-51. Review.	Trends Neurosci. 2000	PubMed	citation	PMID:10838593	pubmed	10838593	create date:2000/06/06 | first author:Magnussen S
Clinical trials with neuroprotective drugs in acute ischaemic stroke: are we doing the right thing?	/pubmed/10838591	Emerich DF.	Trends Neurosci. 2000 Jun;23(6):245-6. No abstract available.	Trends Neurosci. 2000	PubMed	citation	PMID:10838591	pubmed	10838591	create date:2000/06/06 | first author:Emerich DF
Neuronal cell death in Huntington's disease: a potential role for dopamine.	/pubmed/10838590	Jakel RJ, Maragos WF.	Trends Neurosci. 2000 Jun;23(6):239-45. Review.	Trends Neurosci. 2000	PubMed	citation	PMID:10838590	pubmed	10838590	create date:2000/06/06 | first author:Jakel RJ
Protein targeting: altering receptor kinase function in the brain.	/pubmed/10838589	Gerlai R.	Trends Neurosci. 2000 Jun;23(6):236-9. Review.	Trends Neurosci. 2000	PubMed	citation	PMID:10838589	pubmed	10838589	create date:2000/06/06 | first author:Gerlai R
Potassium-channel closure taken to TASK.	/pubmed/10838588	North RA.	Trends Neurosci. 2000 Jun;23(6):234-5. Review. No abstract available.	Trends Neurosci. 2000	PubMed	citation	PMID:10838588	pubmed	10838588	create date:2000/06/06 | first author:North RA
Title	URL	Description	Details	ShortDetails	Resource	Type	Identifiers	Db	EntrezUID	Properties
Reply	/pubmed/10838592	De Keyser J, Sulter G, Luiten PG.	Trends Neurosci. 2000 Jun;23(6):246. No abstract available.	Trends Neurosci. 2000	PubMed	citation	PMID:10838592	pubmed	10838592	create date:2000/06/06 | first author:De Keyser J
Calcium signaling in the ER: its role in neuronal plasticity and neurodegenerative disorders.	/pubmed/10782128	Mattson MP, LaFerla FM, Chan SL, Leissring MA, Shepel PN, Geiger JD.	Trends Neurosci. 2000 May;23(5):222-9. Review.	Trends Neurosci. 2000	PubMed	citation	PMID:10782128	pubmed	10782128	create date:2000/04/27 | first author:Mattson MP
Resonance, oscillation and the intrinsic frequency preferences of neurons.	/pubmed/10782127	Hutcheon B, Yarom Y.	Trends Neurosci. 2000 May;23(5):216-22. Review.	Trends Neurosci. 2000	PubMed	citation	PMID:10782127	pubmed	10782127	create date:2000/04/27 | first author:Hutcheon B
Ascorbate regulation and its neuroprotective role in the brain.	/pubmed/10782126	Rice ME.	Trends Neurosci. 2000 May;23(5):209-16. Review.	Trends Neurosci. 2000	PubMed	citation	PMID:10782126	pubmed	10782126	create date:2000/04/27 | first author:Rice ME
Central control components of a 'simple' stretch reflex.	/pubmed/10782125	Clarac F, Cattaert D, Le Ray D.	Trends Neurosci. 2000 May;23(5):199-208. Review.	Trends Neurosci. 2000	PubMed	citation	PMID:10782125	pubmed	10782125	create date:2000/04/27 | first author:Clarac F
Dendritic spine density in Purkinje cells.	/pubmed/10782123	Strata P, Morando L, Bravin M, Rossi F.	Trends Neurosci. 2000 May;23(5):198. No abstract available.	Trends Neurosci. 2000	PubMed	citation	PMID:10782123	pubmed	10782123	create date:2000/04/27 | first author:Strata P
Human retrosplenial cortex: where is it and is it involved in emotion?	/pubmed/10782121	Vogt BA, Absher JR, Bush G.	Trends Neurosci. 2000 May;23(5):195-7. No abstract available.	Trends Neurosci. 2000	PubMed	citation	PMID:10782121	pubmed	10782121	create date:2000/04/27 | first author:Vogt BA
Long-term plasticity of postsynaptic GABAA-receptor function in the adult brain: insights from the oxytocin neurone.	/pubmed/10782120	Brussaard AB, Herbison AE.	Trends Neurosci. 2000 May;23(5):190-5. Review.	Trends Neurosci. 2000	PubMed	citation	PMID:10782120	pubmed	10782120	create date:2000/04/27 | first author:Brussaard AB
Gene transfer into neurones for the molecular analysis of behaviour: focus on herpes simplex vectors.	/pubmed/10782119	Simonato M, Manservigi R, Marconi P, Glorioso J.	Trends Neurosci. 2000 May;23(5):183-90. Review.	Trends Neurosci. 2000	PubMed	citation	PMID:10782119	pubmed	10782119	create date:2000/04/27 | first author:Simonato M
Reply	/pubmed/10782124	Segal M, Korkotian E, Murphy DD.	Trends Neurosci. 2000 May;23(5):198. No abstract available.	Trends Neurosci. 2000	PubMed	citation	PMID:10782124	pubmed	10782124	create date:2000/04/27 | first author:Segal M
Reply	/pubmed/10782122	Maddock R.	Trends Neurosci. 2000 May;23(5):196-7. No abstract available.	Trends Neurosci. 2000	PubMed	citation	PMID:10782122	pubmed	10782122	create date:2000/04/27 | first author:Maddock R
European neuroscience meets the snow.	/pubmed/10722395	Keynes R, Kirik D, Nieto-Sampedro M.	Trends Neurosci. 2000 Mar;23(3):91-2. No abstract available.	Trends Neurosci. 2000	PubMed	citation	PMID:10722395	pubmed	10722395	create date:2000/03/18 | first author:Keynes R
Mitochondrial membrane potential and neuronal glutamate excitotoxicity: mortality and millivolts.	/pubmed/10717676	Nicholls DG, Ward MW.	Trends Neurosci. 2000 Apr;23(4):166-74. Review.	Trends Neurosci. 2000	PubMed	citation	PMID:10717676	pubmed	10717676	create date:2000/03/16 | first author:Nicholls DG
From worm to man: three subfamilies of TRP channels.	/pubmed/10717675	Harteneck C, Plant TD, Schultz G.	Trends Neurosci. 2000 Apr;23(4):159-66. Review.	Trends Neurosci. 2000	PubMed	citation	PMID:10717675	pubmed	10717675	create date:2000/03/16 | first author:Harteneck C
The neurobiology of magnetoreception in vertebrate animals.	/pubmed/10717674	Lohmann KJ, Johnsen S.	Trends Neurosci. 2000 Apr;23(4):153-9. Review.	Trends Neurosci. 2000	PubMed	citation	PMID:10717674	pubmed	10717674	create date:2000/03/16 | first author:Lohmann KJ
Functions of the pontine nuclei in cerebro-cerebellar communication.	/pubmed/10717672	Bjaalie JG, Leergaard TB.	Trends Neurosci. 2000 Apr;23(4):152-3. No abstract available.	Trends Neurosci. 2000	PubMed	citation	PMID:10717672	pubmed	10717672	create date:2000/03/16 | first author:Bjaalie JG
The bicentennial of the Voltaic battery (1800-2000): the artificial electric organ.	/pubmed/10717671	Piccolino M.	Trends Neurosci. 2000 Apr;23(4):147-51.	Trends Neurosci. 2000	PubMed	citation	PMID:10717671	pubmed	10717671	create date:2000/03/16 | first author:Piccolino M
Actin and the agile spine: how and why do dendritic spines dance?	/pubmed/10717670	Halpain S.	Trends Neurosci. 2000 Apr;23(4):141-6. Review.	Trends Neurosci. 2000	PubMed	citation	PMID:10717670	pubmed	10717670	create date:2000/03/16 | first author:Halpain S
A new concept in neurodegeneration: TNFalpha is a silencer of survival signals.	/pubmed/10717677	Venters HD, Dantzer R, Kelley KW.	Trends Neurosci. 2000 Apr;23(4):175-80. Review.	Trends Neurosci. 2000	PubMed	citation	PMID:10717677	pubmed	10717677	create date:2000/03/16 | first author:Venters HD
Reply	/pubmed/10717673	Schwarz C, Thier P.	Trends Neurosci. 2000 Apr;23(4):152-3. No abstract available.	Trends Neurosci. 2000	PubMed	citation	PMID:10717673	pubmed	10717673	create date:2000/03/16 | first author:Schwarz C
Channel noise in neurons.	/pubmed/10675918	White JA, Rubinstein JT, Kay AR.	Trends Neurosci. 2000 Mar;23(3):131-7. Review.	Trends Neurosci. 2000	PubMed	citation	PMID:10675918	pubmed	10675918	create date:2000/02/17 | first author:White JA
The origin and migration of cortical neurones: new vistas.	/pubmed/10675917	Parnavelas JG.	Trends Neurosci. 2000 Mar;23(3):126-31. Review.	Trends Neurosci. 2000	PubMed	citation	PMID:10675917	pubmed	10675917	create date:2000/02/17 | first author:Parnavelas JG
Acetylcholine-mediated modulation of striatal function.	/pubmed/10675916	Calabresi P, Centonze D, Gubellini P, Pisani A, Bernardi G.	Trends Neurosci. 2000 Mar;23(3):120-6. Review.	Trends Neurosci. 2000	PubMed	citation	PMID:10675916	pubmed	10675916	create date:2000/02/17 | first author:Calabresi P
Cross-modal reorganization of human cortical functions.	/pubmed/10675915	Kujala T, Alho K, Näätänen R.	Trends Neurosci. 2000 Mar;23(3):115-20. Review.	Trends Neurosci. 2000	PubMed	citation	PMID:10675915	pubmed	10675915	create date:2000/02/17 | first author:Kujala T
Immunization with beta-amyloid: could T-cell activation have a harmful effect?	/pubmed/10675914	Grubeck-Loebenstein B, Blasko I, Marx FK, Trieb I.	Trends Neurosci. 2000 Mar;23(3):114. No abstract available.	Trends Neurosci. 2000	PubMed	citation	PMID:10675914	pubmed	10675914	create date:2000/02/17 | first author:Grubeck-Loebenstein B
What is a neuropeptide?	/pubmed/10675912	Kastin AJ.	Trends Neurosci. 2000 Mar;23(3):113-4. No abstract available.	Trends Neurosci. 2000	PubMed	citation	PMID:10675912	pubmed	10675912	create date:2000/02/17 | first author:Kastin AJ
Peptide hormones and neuropeptides: birds of a feather.	/pubmed/10675911	de Wied D.	Trends Neurosci. 2000 Mar;23(3):113; author reply 114. No abstract available.	Trends Neurosci. 2000	PubMed	citation	PMID:10675911	pubmed	10675911	create date:2000/02/17 | first author:de Wied D
Unveiling synaptic plasticity: a new graphical and analytical approach.	/pubmed/10675910	Clements JD, Silver RA.	Trends Neurosci. 2000 Mar;23(3):105-13.	Trends Neurosci. 2000	PubMed	citation	PMID:10675910	pubmed	10675910	create date:2000/02/17 | first author:Clements JD
Cell birth, cell death, cell diversity and DNA breaks: how do they all fit together?	/pubmed/10675909	Gilmore EC, Nowakowski RS, Caviness VS Jr, Herrup K.	Trends Neurosci. 2000 Mar;23(3):100-5. Review.	Trends Neurosci. 2000	PubMed	citation	PMID:10675909	pubmed	10675909	create date:2000/02/17 | first author:Gilmore EC
The neurobiology of duchenne muscular dystrophy: learning lessons from muscle?	/pubmed/10675908	Blake DJ, Kröger S.	Trends Neurosci. 2000 Mar;23(3):92-9. Review.	Trends Neurosci. 2000	PubMed	citation	PMID:10675908	pubmed	10675908	create date:2000/02/17 | first author:Blake DJ
Reply to de Wied and Kastin.	/pubmed/10675913	Iversen I I.	Trends Neurosci. 2000 Mar;23(3):114. No abstract available.	Trends Neurosci. 2000	PubMed	citation	PMID:10675913	pubmed	10675913	create date:2000/02/17 | first author:Iversen I I
Ladislav Tauc (1926-1999)	/pubmed/10681266	Israel M.	Trends Neurosci. 2000 Feb;23(2):47. No abstract available.	Trends Neurosci. 2000	PubMed	citation	PMID:10681266	pubmed	10681266	create date:2000/02/01 | first author:Israel M
Complex interactions between mGluRs, intracellular Ca2+ stores and ion channels in neurons.	/pubmed/10652549	Fagni L, Chavis P, Ango F, Bockaert J.	Trends Neurosci. 2000 Feb;23(2):80-8. Review.	Trends Neurosci. 2000	PubMed	citation	PMID:10652549	pubmed	10652549	create date:2000/02/01 | first author:Fagni L
Postsynaptic protein phosphorylation and LTP.	/pubmed/10652548	Soderling TR, Derkach VA.	Trends Neurosci. 2000 Feb;23(2):75-80. Review.	Trends Neurosci. 2000	PubMed	citation	PMID:10652548	pubmed	10652548	create date:2000/02/01 | first author:Soderling TR
Gap junctions, synchrony and seizures.	/pubmed/10652547	Perez Velazquez JL, Carlen PL.	Trends Neurosci. 2000 Feb;23(2):68-74. Review.	Trends Neurosci. 2000	PubMed	citation	PMID:10652547	pubmed	10652547	create date:2000/02/01 | first author:Perez Velazquez JL
Autoreceptors, membrane potential and the regulation of transmitter release.	/pubmed/10652546	Parnas H, Segel L, Dudel J, Parnas I.	Trends Neurosci. 2000 Feb;23(2):60-8. Review.	Trends Neurosci. 2000	PubMed	citation	PMID:10652546	pubmed	10652546	create date:2000/02/01 | first author:Parnas H
Volume transmission.	/pubmed/10652543	Ridet I, Privat A.	Trends Neurosci. 2000 Feb;23(2):58-9. No abstract available.	Trends Neurosci. 2000	PubMed	citation	PMID:10652543	pubmed	10652543	create date:2000/02/01 | first author:Ridet I
Fast regulation of steroid biosynthesis: a further piece in the neurosteroid puzzle.	/pubmed/10652541	Balthazart I, Ball GF.	Trends Neurosci. 2000 Feb;23(2):57-8. No abstract available.	Trends Neurosci. 2000	PubMed	citation	PMID:10652541	pubmed	10652541	create date:2000/02/01 | first author:Balthazart I
Dendritic spine formation and pruning: common cellular mechanisms?	/pubmed/10652540	Segal I, Korkotian I, Murphy DD.	Trends Neurosci. 2000 Feb;23(2):53-7. Review.	Trends Neurosci. 2000	PubMed	citation	PMID:10652540	pubmed	10652540	create date:2000/02/01 | first author:Segal I
Is CREB a key to neuronal survival?	/pubmed/10652539	Walton MR, Dragunow I.	Trends Neurosci. 2000 Feb;23(2):48-53. Review.	Trends Neurosci. 2000	PubMed	citation	PMID:10652539	pubmed	10652539	create date:2000/02/01 | first author:Walton MR
Calpain and caspase: can you tell the difference?, by kevin K.W. WangVol. 23, pp. 20-26	/pubmed/10652545	Wang KK.	Trends Neurosci. 2000 Feb;23(2):59. No abstract available.	Trends Neurosci. 2000	PubMed	citation	PMID:10652545	pubmed	10652545	create date:2000/02/01 | first author:Wang KK
Reply	/pubmed/10652544	Wightman RM, Bunin MA.	Trends Neurosci. 2000 Feb;23(2):59. No abstract available.	Trends Neurosci. 2000	PubMed	citation	PMID:10652544	pubmed	10652544	create date:2000/02/01 | first author:Wightman RM
Reply	/pubmed/10652542	Rupprecht I I, Holsboer I I.	Trends Neurosci. 2000 Feb;23(2):58. No abstract available.	Trends Neurosci. 2000	PubMed	citation	PMID:10652542	pubmed	10652542	create date:2000/02/01 | first author:Rupprecht I I
Ladislav tauc (1926-1999)	/pubmed/10652538	Israel I I.	Trends Neurosci. 2000 Feb;23(2):47. No abstract available.	Trends Neurosci. 2000	PubMed	citation	PMID:10652538	pubmed	10652538	create date:2000/02/01 | first author:Israel I I
Corrigendum.	/pubmed/10637645	Kasai H.	Trends Neurosci. 2000 Jan;23(1):43. No abstract available.	Trends Neurosci. 2000	PubMed	citation	PMID:10637645	pubmed	10637645	create date:2000/01/19 | first author:Kasai H
Rod pathways: the importance of seeing nothing, by Lindsay T. Sharpe and Andrew Stockman, Vol. 22, pp. 497-504.	/pubmed/10637644	Sharpe LT, Stockman I I.	Trends Neurosci. 2000 Jan;23(1):39. No abstract available.	Trends Neurosci. 2000	PubMed	citation	PMID:10637644	pubmed	10637644	create date:2000/01/19 | first author:Sharpe LT
The primate pulvinar nuclei: vision and action.	/pubmed/10631787	Grieve KL, Acuña C, Cudeiro J.	Trends Neurosci. 2000 Jan;23(1):35-9. Review.	Trends Neurosci. 2000	PubMed	citation	PMID:10631787	pubmed	10631787	create date:2000/01/13 | first author:Grieve KL
Retinal mosaics: new insights into an old concept.	/pubmed/10631786	Cook JE, Chalupa LM.	Trends Neurosci. 2000 Jan;23(1):26-34. Review.	Trends Neurosci. 2000	PubMed	citation	PMID:10631786	pubmed	10631786	create date:2000/01/13 | first author:Cook JE
Calpain and caspase: can you tell the difference?	/pubmed/10631785	Wang KK.	Trends Neurosci. 2000 Jan;23(1):20-6. Review. Erratum in: Trends Neurosci 2000 Feb;23(2):59.	Trends Neurosci. 2000	PubMed	citation	PMID:10631785	pubmed	10631785	create date:2000/01/13 | first author:Wang KK
The endogenous cannabinoid system and brain development.	/pubmed/10631784	Fernández-Ruiz J, Berrendero F, Hernández ML, Ramos JA.	Trends Neurosci. 2000 Jan;23(1):14-20. Review.	Trends Neurosci. 2000	PubMed	citation	PMID:10631784	pubmed	10631784	create date:2000/01/13 | first author:Fernández-Ruiz J
Title	URL	Description	Details	ShortDetails	Resource	Type	Identifiers	Db	EntrezUID	Properties
Visual-membrane vulnerability: the fatty-acid connection.	/pubmed/10631783	Meyer-Rochow VB.	Trends Neurosci. 2000 Jan;23(1):13-4. No abstract available.	Trends Neurosci. 2000	PubMed	citation	PMID:10631783	pubmed	10631783	create date:2000/01/13 | first author:Meyer-Rochow VB
Do extracellular Ca2+ signals carry information through neural tissue?	/pubmed/10631782	King RD, Wiest MC, Montague PR, Eagleman DM.	Trends Neurosci. 2000 Jan;23(1):12-3. No abstract available.	Trends Neurosci. 2000	PubMed	citation	PMID:10631782	pubmed	10631782	create date:2000/01/13 | first author:King RD
Do birds possess homologues of mammalian primary visual, somatosensory and motor cortices?	/pubmed/10631781	Medina L, Reiner A.	Trends Neurosci. 2000 Jan;23(1):1-12. Review.	Trends Neurosci. 2000	PubMed	citation	PMID:10631781	pubmed	10631781	create date:2000/01/13 | first author:Medina L
